# Supplementary material for: Global-Mode Analysis of Full-Disk Data from the Michelson Doppler Imager and the Helioseismic and Magnetic Imager
Source: Sol Phys. 2018 Jan 31;293(2):29. doi: 10.1007/s11207-017-1201-5 (PMC6566312; doi:10.1007/s11207-017-1201-5)
Supplement: Supplementary file 2 — (TAR 362.4 MB) [file 11207_2017_1201_MOESM2_ESM.tar › HMI/hmiv72d.7480]

   0  14 2093.5315    0.8566  0.5445  9.5436  0.0000  0.0971   0.1359   0.2425    0.8930   0.0000    -0.0000       0.00000       0.00000       0.00000       0.00000       0.00000       0.00000       0.00000       0.00000       0.00000       0.00000       0.00000
   0  15 2228.9028    1.1136  0.6836 10.3494  0.0000  0.1162   0.1688   0.3291    0.9420   0.0000    -0.0000       0.00000       0.00000       0.00000       0.00000       0.00000       0.00000       0.00000       0.00000       0.00000       0.00000       0.00000
   0  17 2496.1023    1.9138  0.9854  0.2647  0.0000  0.1282   0.2552   0.5707 1000.0000   0.0000    -0.0000       0.00000       0.00000       0.00000       0.00000       0.00000       0.00000       0.00000       0.00000       0.00000       0.00000       0.00000
   1  11 1749.3029    0.3248  0.4130  9.8509  0.0000  0.0930   0.0446   0.1877    0.1756   0.0000   382.3902       71.9318       0.00000       0.00000       0.00000       0.00000       121.537       60.6168       0.00000       0.00000       0.00000       0.00000
   1  12 1884.9493    0.4546  0.5294 10.0508  0.0000  0.0682   0.0519   0.2133    0.2182   0.0000   436.8927      -4.17015       0.00000       0.00000       0.00000       0.00000       81.3594       49.2447       0.00000       0.00000       0.00000       0.00000
   1  13 2020.6442    0.6253  0.3590 10.5612  0.0000  0.0793   0.0968   0.2197    0.2231   0.0000   378.2618      -118.701       0.00000       0.00000       0.00000       0.00000       73.1107       39.0227       0.00000       0.00000       0.00000       0.00000
   1  14 2156.7112    0.9195  0.4623 10.5893  0.0000  0.1156   0.0968   0.1668    0.3160   0.0000   407.1930      -25.0819       0.00000       0.00000       0.00000       0.00000       157.828       60.6194       0.00000       0.00000       0.00000       0.00000
   1  15 2291.9097    0.9937  0.5310 10.9084  0.0000  0.0942   0.1020   0.1816    0.3958   0.0000   411.2229       85.5723       0.00000       0.00000       0.00000       0.00000       133.917       57.4858       0.00000       0.00000       0.00000       0.00000
   1  16 2425.7246    1.5314  0.8374  9.5246  0.0000  0.0863   0.1275   0.1769    2.5865   0.0000   441.9876      -47.9815       0.00000       0.00000       0.00000       0.00000       111.671       56.7669       0.00000       0.00000       0.00000       0.00000
   1  18 2693.2771    2.3567  1.4536 -2.5627  0.0000  0.1050   0.1795   0.3487 1000.0000   0.0000   331.6603       69.6228       0.00000       0.00000       0.00000       0.00000       132.281       74.6535       0.00000       0.00000       0.00000       0.00000
   1  20 2963.1300    3.6376  0.8702  4.5614  0.0000  0.0716   0.2723   0.2047 1000.0000   0.0000   396.4232       34.9454       0.00000       0.00000       0.00000       0.00000       91.5403       48.7039       0.00000       0.00000       0.00000       0.00000
   1  21 3098.3296    3.9486  1.1372  5.0539 -0.0000  0.1001   0.3444   0.2811  301.3591   0.0000   458.0649       112.505       0.00000       0.00000       0.00000       0.00000       122.379       68.3714       0.00000       0.00000       0.00000       0.00000
   1  22 3233.3487    3.5931  1.5143 11.1651  0.0000  0.1162   0.2664   0.3875    4.3802   0.0000   376.2931       156.577       0.00000       0.00000       0.00000       0.00000       149.295       71.2843       0.00000       0.00000       0.00000       0.00000
   1  23 3368.5350    3.2965  2.2422  4.7802  0.0000  0.1311   0.2038   0.4294 1000.0000   0.0000   457.0580       11.2135       0.00000       0.00000       0.00000       0.00000       147.120       91.7636       0.00000       0.00000       0.00000       0.00000
   1  24 3504.1703    3.0063  2.8867  7.2029  0.0000  0.1666   0.1846   0.4796   85.6919   0.0000   442.7298       64.9903       0.00000       0.00000       0.00000       0.00000       186.245       128.224       0.00000       0.00000       0.00000       0.00000
   2  12 1945.8091    0.4460  0.4071 10.1655  0.0000  0.0617   0.0444   0.1189    0.1413   0.0000   474.8989       61.1790       9.46391      -5.97017       0.00000       0.00000       42.7581       44.7916       15.6745       8.92739       0.00000       0.00000
   2  13 2081.9017    0.6194  0.5986 10.5889  0.0000  0.0733   0.0496   0.1419    0.1785   0.0000   521.9424      -40.0697       31.8255      -1.31355       0.00000       0.00000       56.7587       46.5353       25.1320       8.72293       0.00000       0.00000
   2  14 2217.6545    0.9455  0.4703 10.5064  0.0000  0.0555   0.0788   0.1028    0.2393   0.0000   468.7128      -5.16290       34.5797       3.65539       0.00000       0.00000       31.2815       37.9441       14.3832       9.02732       0.00000       0.00000
   2  15 2352.1788    1.4158  0.8187 10.1349  0.0000  0.0662   0.0925   0.1511    0.9896   0.0000   389.9544      -1.96659       7.70433      -1.57854       0.00000       0.00000       44.4657       34.7218       25.4444       8.12780       0.00000       0.00000
   2  18 2754.4168    2.6033  1.0938 11.2695  0.0000  0.0652   0.1615   0.2242    1.5861   0.0000   466.4174      -35.1894       19.5214       1.38514       0.00000       0.00000       49.0284       39.0679       23.1304       8.29380       0.00000       0.00000
   2  19 2889.6702    3.2613  0.9299  4.3715  0.0000  0.0634   0.2004   0.1524 1000.0000   0.0000   481.1928      -14.3313      -10.6927       3.92869       0.00000       0.00000       42.1967       39.3939       20.6692       9.45615       0.00000       0.00000
   2  20 3024.7849    3.6003  1.1589 10.7496  0.0000  0.0704   0.2271   0.2004    5.4104   0.0000   419.5580       101.316      -32.2476      0.569716       0.00000       0.00000       48.9984       41.0619       27.0677       9.19286       0.00000       0.00000
   2  22 3295.3525    3.6205  1.0607 13.4242 -0.0061  0.0792   0.2469   0.2223    0.5340   0.0000   501.0978       130.105       22.1999       13.5242       0.00000       0.00000       62.6861       50.0273       27.2064       8.90195       0.00000       0.00000
   2  23 3430.7883    3.2874  2.3485 11.2112  0.0045  0.0986   0.1462   0.3250    1.1770   0.0000   453.4842       10.8269      -34.3410       4.51051       0.00000       0.00000       75.1322       58.3221       35.6921       11.8152       0.00000       0.00000
   2  24 3566.9705    2.7045  3.3964  9.2295  0.0000  0.1280   0.0912   0.3823    3.4703   0.0000   387.0400       74.0311      -37.1467      -7.08936       0.00000       0.00000       103.446       77.6406       45.8992       14.8366       0.00000       0.00000
   3  12 2001.0910    0.5798  0.3769 10.1213  0.0000  0.0565   0.0443   0.0819    0.1417   0.0000   486.1751      -4.42504      -48.7829       4.58779     -0.229346      -1.15900       22.7676       21.1281       18.4637       14.9884       5.89733       1.81297
   3  13 2137.7805    0.8625  0.4364 10.5260  0.0000  0.0397   0.0639   0.0967    0.1699   0.0000   410.2153      -24.6243       5.59146      -2.14665      -2.84294       1.13902       18.3711       18.9761       14.3918       7.87268       4.20741       1.24926
   3  15 2407.6104    1.3023  1.0047 10.4949  0.0000  0.0547   0.0690   0.1683    0.5400   0.0000   471.2359       18.7655      -17.2300       4.60455      -3.00851      0.700460       27.8437       26.8010       19.0057       11.5789       4.95950       1.63493
   3  18 2811.3051    3.2388  0.7334  4.5910  0.0000  0.0433   0.1675   0.1056  681.8215   0.0000   402.7296       35.6198       41.2555       12.7293      -2.68611     -0.325075       19.9856       19.1767       16.0043       9.83190       4.51968       1.34266
   3  19 2947.0665    3.6208  0.9886 12.2922  0.0000  0.0595   0.1808   0.1511    0.6006   0.0000   360.8617       33.2078       47.9384       12.3702      -6.87371      0.697262       30.1034       29.2533       22.4323       10.6002       6.22264       1.62711
   3  20 3082.2993    3.8884  1.0024 11.0644  0.0000  0.0487   0.1915   0.1543    2.4490   0.0000   341.7346       19.2565      -31.4436       14.3459      -1.60511      0.769281       24.7007       23.7957       17.8368       9.94400       4.88283       1.41369
   3  21 3217.8209    3.7125  1.2234 12.9482  0.0000  0.0631   0.1868   0.1923    0.4874   0.0000   379.5276       49.4271       11.9944       6.64574      -5.73684       1.37228       33.2095       33.2610       21.8159       13.2865       5.27053       1.87519
   3  22 3353.4809    3.6018  1.9124  9.8688 -0.0008  0.0732   0.1281   0.2006    3.8062   0.0000   493.2517       94.1745      -30.3714       21.7247      -14.8147       3.00768       36.6971       33.5694       26.1004       16.5328       6.91838       2.04510
   3  23 3489.5297    2.8720  2.7450 11.1565  0.0000  0.0915   0.0901   0.2634    0.4830   0.0000   483.9744       31.0897       41.1989       5.94937      -4.31054     -0.451547       44.9293       46.0117       32.8335       18.5178       8.93420       2.80317
   4  11 1914.6769    0.4734  0.3905 10.2096  0.0000  0.0407   0.0349   0.0954    0.1007   0.0000   417.0885       9.78277      -11.4028      -8.64301      -5.14137      -1.04052       14.9501       15.7796       14.7932       8.16442       5.58246       2.49480
   4  12 2051.6910    0.6492  0.5399 10.1055  0.0000  0.0391   0.0393   0.0996    0.1462   0.0000   436.9887       7.50371       6.64877      -6.15501       1.62804     -0.826880       18.2226       19.4018       14.4062       9.61117       5.15742       2.27494
   4  13 2188.3148    0.8865  0.6950 10.3326  0.0000  0.0451   0.0454   0.1142    0.2552   0.0000   437.8741      -11.2502      -5.36478      -1.37511       5.03491     -0.832917       18.3848       17.7841       15.9984       10.5061       5.70327       3.31014
   4  14 2324.1081    1.2891  0.6456 10.6898  0.0000  0.0451   0.0736   0.1164    0.3670   0.0000   436.8070      -1.48266      -12.1606       6.26737      0.490404       2.82639       16.6432       16.2633       14.9575       9.64490       6.26311       3.21411
   4  15 2458.5358    1.5730  1.1179  9.3530  0.0000  0.0540   0.0755   0.1531    2.8583   0.0000   416.7392      -14.3132     -0.268191     -0.420074      -18.5472      0.224571       20.4314       20.5168       18.9503       12.8956       7.13369       4.49840
   4  16 2593.0510    2.1591  1.0075 11.4069  0.0000  0.0517   0.0994   0.1423    0.5955   0.0000   425.9047       10.8337       30.6349      -8.21142      -14.6720       1.92962       18.8640       21.5023       15.9079       12.0626       6.45111       3.45174
   4  17 2728.3845    2.5793  1.0095 10.9211 -0.0107  0.0622   0.1190   0.1167    2.1359   0.0000   450.2503      -1.12562       27.9666      -3.76925       2.06798      0.241022       28.8417       30.8012       23.3871       13.6114       6.94421       3.25133
   4  18 2864.2719    3.3144  0.8117 12.1903  0.0000  0.0655   0.1655   0.1185    0.5122   0.0000   466.3298       4.60217       7.95907      -8.22179      0.669782     -0.379279       33.5257       34.5258       23.9553       15.6445       7.67467       3.21679
   4  19 3000.1552    3.7259  0.9257 12.0198  0.0000  0.0423   0.1772   0.1344    0.8247   0.0000   428.1410       40.5501       13.6516       15.4157       1.81266      -4.33827       16.6610       18.2117       14.6218       9.72560       5.50055       3.04377
   4  20 3136.0353    4.0173  1.1378  2.3713  0.0000  0.0469   0.1685   0.1441 1000.0000   0.0000   413.6612       10.6142       12.6810      -10.1939      -5.63823     -0.564933       17.7632       18.4204       15.2640       11.2462       6.54781       3.30443
   4  21 3271.7214    3.6101  1.6942 11.9395  0.0000  0.0656   0.1344   0.1795    0.6589   0.0000   469.9386       46.4925      -9.10908      -21.6828      -10.9498       1.70856       25.2198       24.0815       21.4372       15.8939       9.87150       4.51559
   4  22 3408.1630    3.1195  2.0848 12.2570  0.0000  0.0828   0.1059   0.1915    0.3113   0.0000   413.1115       34.3509       13.1915       1.33555       4.17745     -0.362613       29.4548       30.2404       25.9997       20.0886       11.5298       6.36834
   4  23 3544.6899    2.6648  3.2092 11.4509  0.0000  0.0945   0.0729   0.2444    0.2812   0.0000   401.9739       75.8789       12.7071       1.10470      -9.26779       7.43841       35.2565       36.2473       31.6824       22.0071       13.4758       6.52308
   4  24 3681.4824    2.3468  4.0600 10.7169  0.0000  0.1044   0.0581   0.2856    0.3424   0.0000   548.0043      0.389777     -0.665166       7.46628      -3.42073      -5.66159       40.0350       41.4792       33.2428       24.9460       14.8956       6.87130
   4  25 3818.7296    1.8870  5.6603 10.6461  0.0000  0.1354   0.0434   0.3655    0.2232   0.0000   330.8853      -6.77398       47.7889       29.8492       5.67909       3.96786       48.4116       50.4373       44.4123       31.0363       19.4437       9.24827
   5  11 1960.6294    0.4869  0.3895 10.3468  0.0000  0.0312   0.0325   0.0794    0.0909   0.0000   441.0907      -12.8661       7.93057      -10.9829      -7.38782       2.11786       8.98346       9.23252       9.56683       6.89869       4.96359       3.07997
   5  12 2098.3970    0.7638  0.5031 10.1864  0.0000  0.0337   0.0422   0.0783    0.1351   0.0000   433.3673       8.47890       17.8795      -14.8528      0.983242      -1.88332       9.12729       10.5176       10.3179       7.52386       4.38825       2.80873
   5  13 2235.4018    1.0340  0.8177 10.3441  0.0000  0.0454   0.0478   0.1187    0.2361   0.0000   463.0405      -20.8825      -1.39427      -3.59571       8.84825     -0.466504       15.2550       16.6603       15.2968       10.5951       6.62140       3.86175
   5  14 2371.1789    1.4727  0.5290 10.9840  0.0000  0.0402   0.0731   0.0664    0.2077   0.0000   442.7997      -6.70038       24.5484   -0.00176880       11.7079      0.884647       14.2347       13.4666       13.1115       9.41196       6.30511       3.42874
   5  15 2505.9885    1.7913  0.8619 10.9910  0.0000  0.0415   0.0737   0.0982    0.3801   0.0000   443.5530       14.7771       6.27763       1.97333      -4.37194      -6.11320       14.0481       15.2431       13.2660       9.85986       7.35454       4.43957
   5  16 2641.2747    2.2443  0.9636  9.9181  0.0000  0.0409   0.0874   0.1078    1.4152   0.0000   420.6339       8.67307       16.2412      -3.05247      -12.2292      -5.61020       12.3108       13.1119       11.4475       9.55096       6.51185       3.95252
   5  18 2913.7669    3.7764  0.8578  6.1810  0.0000  0.0494   0.2262   0.1222  201.5696   0.0000   435.2820       16.4980       8.58800       1.88100     -0.101000     -0.829000       14.3762       15.4373       12.4518       10.7538       8.14517       4.73290
   5  19 3050.0458    3.8306  0.9645 11.6772  0.0015  0.0450   0.1735   0.1313    1.4070   0.0000   411.7308       12.2852      -3.31654      -12.0534       12.2653      -10.9002       13.7392       13.6925       13.7422       9.95236       7.15776       4.06246
   5  20 3186.2945    3.7661  1.1934 13.0467  0.0000  0.0550   0.1773   0.1590    0.6030   0.0000   428.7132       6.17900      -16.2433       16.9372       9.73253       5.38593       17.5474       19.1082       16.1054       13.4899       9.12771       5.27276
   5  22 3459.4683    3.0318  2.5067 10.6627  0.0000  0.0717   0.0831   0.2093    0.9873   0.0000   437.6886       74.6057       6.43865       17.7092      -1.92918      -2.34184       22.1537       25.1484       22.3780       16.4432       11.0840       6.56978
   5  23 3596.5826    2.4891  3.4698 11.1391  0.0000  0.0941   0.0624   0.2448    0.3376   0.0000   407.2168       40.2981       36.0974       12.4067      -6.43160      -1.76618       26.6524       31.6059       26.6628       21.7670       15.0784       8.76943
   5  24 3734.0003    2.0610  4.5623 10.7969  0.0000  0.1108   0.0476   0.2917    0.2639   0.0000   442.2560       84.5576       44.7590       12.6628       8.43531      -8.32821       34.0432       37.7334       34.2764       26.0738       17.8849       10.5659
   5  25 3871.7363    1.7720  6.1921 10.3728  0.0000  0.1375   0.0348   0.3557    0.2081   0.0000   455.1347       65.9785       15.3735       8.53296       39.4342       12.6461       39.4652       47.4034       40.2417       31.6922       20.7094       12.1773
   5  26 4009.8086    1.5144  8.4892  9.9719 -0.0029  0.1621   0.0259   0.4482    0.1758   0.0000   390.8837      -39.8422      -41.1408       41.2842      -17.6141      -9.38961       47.3171       55.2369       47.7360       37.9590       25.2287       15.0985
   6   9 1727.7612    0.2762  0.3322 10.0288  0.0000  0.0352   0.0203   0.0864    0.0654   0.0000   421.7972      -15.8678       1.61982       5.58873       3.57861       2.52419       10.4152       9.84204       8.86016       7.97156       6.82221       4.81466
   6  10 1866.0683    0.4223  0.3441 10.2269  0.0000  0.0364   0.0272   0.0692    0.0776   0.0000   439.0436       1.48462      0.466821      -2.13660      -2.89766      -1.97782       12.4056       14.5489       13.0502       9.45834       5.92482       3.23987
   6  11 2004.0875    0.5120  0.4146 10.2917  0.0000  0.0363   0.0298   0.0663    0.0947   0.0000   439.8304      -8.36121       19.2751       5.31252       6.93889      -3.00903       10.8507       11.6783       10.1280       8.26931       6.48228       4.82344
   6  12 2142.4269    0.7683  0.6637 10.1927  0.0000  0.0342   0.0353   0.0982    0.1470   0.0000   418.3334       24.5528       9.14538      -2.24033       3.03012       3.17667       8.55328       10.5294       9.66358       7.53172       5.23865       3.44217
   6  13 2279.8337    1.0563  0.7840 10.6764  0.0000  0.0399   0.0445   0.0934    0.1879   0.0000   439.7994       5.68364      -1.56662       9.75438       7.70138      0.105559       10.0319       11.0696       11.1415       9.28057       5.84106       4.46134
   6  14 2415.5560    1.3841  1.0711 10.6807  0.0000  0.0427   0.0507   0.1110    0.2878   0.0000   427.0834      -4.08615       10.4142      -6.40525      -4.24320      -1.95748       11.6649       13.1379       11.5757       9.86641       7.41742       4.92488
   6  15 2551.1228    1.9606  0.8119 11.5178  0.0000  0.0416   0.0777   0.0892    0.2338   0.0000   417.1377       20.9639       8.01309      0.869428      -2.08029      -5.78430       10.7151       11.8412       12.0697       8.85781       6.29570       4.38334
   6  16 2687.1111    2.4002  1.0871 11.1158  0.0000  0.0415   0.0867   0.1230    0.4712   0.0000   440.3969      -12.4684       20.5976       18.1518       3.96668       2.86286       10.0059       10.3077       11.3513       8.56323       6.42243       4.26986
   6  17 2823.8276    2.8894  0.9836 12.1488  0.0000  0.0429   0.1051   0.0954    0.3080   0.0000   435.0410      -11.4814       10.6527       22.8328      -1.21089     -0.960843       10.1463       11.9702       11.3503       9.90772       6.68621       4.51482
   6  18 2960.6980    3.6141  0.8654 12.6043  0.0000  0.0431   0.1427   0.0955    0.3201   0.0000   437.3626       14.6961       5.56678       16.8082     -0.208747      -4.99921       14.5346       18.3998       15.5837       11.5047       7.31081       4.19377
   6  19 3097.3835    3.8392  0.8755 12.9985  0.0000  0.0361   0.1508   0.1022    0.2713   0.0000   423.0164       19.1531       20.0591       6.19756       4.41025       1.82454       8.99594       10.9122       9.88284       8.30639       5.74071       3.85348
   6  20 3234.0222    3.8331  1.3398 11.7112  0.0000  0.0490   0.1319   0.1176    1.0475   0.0000   446.1470       35.3558     -0.906673       10.3384      -4.99093      -8.83102       12.8280       14.0846       12.3221       10.6832       8.48860       6.59458
   6  21 3371.1623    3.4136  1.7763 11.7423  0.0000  0.0594   0.0966   0.1442    0.5251   0.0000   423.8809      -6.96492      -14.9171       29.2105       11.4392       2.29009       13.6165       16.3850       15.0331       12.8276       9.57135       6.20009
   6  22 3508.5649    2.8814  2.5670 11.5389  0.0007  0.0722   0.0715   0.1932    0.3438   0.0000   415.8864       10.3395       16.1227      -2.03801       2.03018      -10.3319       16.9417       21.4196       19.1588       16.5705       11.2482       7.82573
   6  23 3646.0826    2.4039  4.1596 10.6753  0.0000  0.0896   0.0472   0.2584    0.2876   0.0000   438.9277       34.5115      -9.32319      -4.13246       3.94262      -5.12598       22.4488       26.6217       23.5272       20.4824       15.0876       10.0493
   6  24 3783.9662    2.0006  5.7341 10.4081  0.0000  0.1141   0.0354   0.3077    0.2091   0.0000   451.6910       27.3385      -8.35267      -36.0619       13.1612       14.1115       29.6860       35.3714       31.2801       26.8671       19.3504       12.6952
   6  25 3922.0953    1.6641  7.9415 10.1838  0.0000  0.1384   0.0261   0.4044    0.1428   0.0000   454.5451       27.6881       71.4635      -18.2167      -2.69564      -12.5772       34.7115       40.1421       37.9649       31.2597       23.3587       15.8365
   7   7 1483.4049    0.1720  0.0888 10.0808  0.0000  0.0222   0.0236   0.0375    0.0476   0.0000   433.1205       5.60799       9.11276       1.38325      0.600379       4.19846       4.49236       7.19019       5.20576       5.21594       3.66860       2.48399
   7   9 1767.6703    0.2830  0.2417 10.0521  0.0000  0.0212   0.0205   0.0613    0.0583   0.0000   432.9304      -10.4201       14.8417      -5.75525      -7.45355       1.68260       5.02797       5.63791       5.08326       4.88374       3.82920       2.48408
   7  10 1906.8658    0.4745  0.3692 10.0681  0.0000  0.0273   0.0262   0.0583    0.0797   0.0000   442.8474      -12.8837       5.36511       1.31823      -3.07458     -0.327359       6.55926       7.66079       7.12761       5.40256       4.50911       3.93223
   7  11 2045.7823    0.6714  0.5508 10.0796  0.0000  0.0364   0.0311   0.0765    0.1131   0.0000   438.3572       4.01058       1.60336       4.82253      -12.5608      -1.70742       6.47078       9.25093       8.22499       6.52933       5.46705       3.53584
   7  12 2184.5398    0.9155  0.6101 10.4161  0.0000  0.0318   0.0393   0.0719    0.1394   0.0000   435.2216       10.6038       6.52394      -2.79779     -0.808234      0.413636       7.57217       8.15035       8.48919       8.16198       5.42925       3.48892
   7  13 2322.1982    1.2162  0.7513 10.4794  0.0000  0.0330   0.0453   0.0777    0.2103   0.0000   437.8638       7.82909       12.0194      -7.35350       1.25239     -0.779922       7.86337       9.01839       8.41780       7.59216       5.57035       3.97819
   7  14 2458.1650    1.6131  0.8626 11.2346  0.0000  0.0370   0.0577   0.0871    0.1991   0.0000   434.9782     -0.373821       18.7911    -0.0363230       1.50753      -9.23766       8.34671       9.24588       9.46589       7.57570       6.40666       4.40467
   7  15 2594.3111    2.0382  0.9174 11.4465  0.0113  0.0393   0.0733   0.0964    0.2519   0.0000   450.6292       4.85956       7.44622       16.4367      0.917820       6.98849       10.1359       11.6826       10.5445       8.66186       6.60022       4.88297
   7  16 2731.1515    2.6806  0.8615 11.8099  0.0000  0.0367   0.0937   0.0837    0.2657   0.0000   449.6125       7.30560       13.3483       2.22661       1.96701       5.12019       8.54885       9.23076       8.38139       7.88374       6.42728       4.81827
   7  17 2868.3484    3.1540  0.8171 12.6575  0.0000  0.0349   0.1151   0.0800    0.2092   0.0000   443.4375       14.6006       25.4872      -4.21996       3.69667      -4.63412       7.74963       8.74734       8.51165       7.19831       6.14814       4.17051
   7  18 3005.7174    3.9271  0.8800 12.8401  0.0000  0.0330   0.1431   0.0890    0.2500   0.0000   436.3650       9.15017       3.79300      -4.44868       4.95086    -0.0306888       7.60681       8.45383       8.07340       7.69550       5.40362       3.89966
   7  19 3142.8041    3.9824  1.1069 12.1981  0.0000  0.0474   0.1269   0.0965    0.4643   0.0000   448.8147       15.7223       1.59362       8.41847     -0.387435      -5.39893       13.7186       15.9239       14.5575       11.2494       8.28649       5.41985
   7  20 3279.9129    3.7325  1.4232 12.5949  0.0037  0.0447   0.1156   0.1236    0.2985   0.0000   434.8470       20.0927       21.1887      -1.35971      -2.61830      -6.91332       9.65743       11.4370       10.9714       9.81390       7.38203       5.40211
   7  21 3417.5538    3.2664  1.8265 12.3811 -0.0002  0.0540   0.0911   0.1420    0.2412   0.0000   458.0214       3.80126       20.8641       6.72556     -0.995558       5.47802       12.3987       14.3674       13.1839       12.2826       9.23374       6.43562
   7  22 3555.3371    2.7181  3.3332 10.9847  0.0000  0.0716   0.0522   0.1905    0.2774   0.0000   457.6544       10.3813      -4.18321       9.25161      -2.61670       8.17711       16.8082       19.4903       19.0373       15.8338       12.4453       8.81488
   7  23 3693.6659    2.2740  4.1650 10.6365  0.0000  0.0836   0.0404   0.2226    0.2394   0.0000   437.3502       30.4503       26.7732       6.22229      0.189396      -11.3273       17.8574       20.1192       20.3060       18.1972       13.6935       9.60988
   7  24 3832.0706    1.8871  6.7621 10.1056  0.0000  0.1134   0.0269   0.3081    0.1682   0.0000   417.0909       49.8497       47.1689      -13.5780       10.0645      -4.06435       24.5382       29.8031       27.9692       24.4754       19.3157       14.2903
   7  25 3970.7194    1.6021  7.4739 10.1097  0.0000  0.1249   0.0240   0.3689    0.1439   0.0000   398.7504      -35.1596       10.7972       38.6490      -15.5470      -6.74866       27.6413       33.6534       31.9624       27.1327       21.0455       15.0164
   8   8 1665.7607    0.2512  0.1640 10.0581  0.0000  0.0237   0.0213   0.0461    0.0518   0.0000   439.4220       3.35026       8.33779       2.33493      -4.34796      0.694399       5.53599       7.76285       8.03817       7.09765       5.26994       3.01998
   8   9 1806.1742    0.3918  0.3053 10.0839  0.0000  0.0241   0.0230   0.0551    0.0663   0.0000   440.2330       2.17941      0.212778       13.5418      0.148668      -1.01381       4.68804       5.96652       5.20994       4.44844       4.66957       3.87222
   8  10 1946.0352    0.5083  0.3885 10.2818  0.0000  0.0229   0.0261   0.0611    0.0743   0.0000   435.0123     -0.687128       9.79017      -8.33783       1.60141       4.83706       4.54443       5.40873       5.52539       5.25532       4.04922       2.62291
   8  11 2086.1645    0.6799  0.6330 10.1972  0.0000  0.0313   0.0280   0.0756    0.1046   0.0000   427.7984      -20.5253      -5.17945      -15.0880      -4.40720      -1.45610       6.42992       7.31796       7.83687       6.79450       5.22650       3.82354
   8  12 2225.1252    0.9915  0.7019 10.4650  0.0000  0.0307   0.0382   0.0793    0.1474   0.0000   441.1200     -0.697986       8.03911       3.63874       13.4673      -5.09798       6.10485       6.42852       6.06326       6.05863       4.94193       3.86713
   8  13 2362.8527    1.3752  0.8397 10.5641  0.0000  0.0349   0.0472   0.0839    0.2239   0.0000   441.5323      0.262072       16.6721       8.13051      -1.59288       4.04702       8.47099       11.1939       10.3275       8.97093       6.34535       4.37975
   8  14 2499.4160    1.7011  0.8105 11.6196  0.0000  0.0458   0.0612   0.0852    0.1722   0.0000   426.2105       8.39094       20.6519       2.46694      -4.15466       1.08645       12.4392       15.0867       13.5654       10.8321       7.54691       5.24069
   8  15 2636.1897    2.1877  0.9551 11.5809  0.0000  0.0345   0.0695   0.0860    0.2359   0.0000   448.7761       5.31591       10.7904       4.93981       3.35431      -4.68361       6.55639       7.64619       8.07952       7.00968       5.79491       4.30809
   8  16 2773.7769    2.7617  0.8810 11.9675  0.0000  0.0321   0.0885   0.0785    0.2385   0.0000   441.8395       1.93190       7.71247       9.03371      -2.79429       1.20193       6.82912       7.81123       7.47943       6.68310       5.89371       4.13795
   8  17 2911.6398    3.4296  0.9954 12.2391  0.0000  0.0344   0.1072   0.0876    0.2976   0.0000   444.3845       12.9642      -4.12140       4.75446      -1.51321      -1.63128       6.62472       7.50181       7.73718       6.90906       5.45844       4.52948
   8  18 3049.2310    4.0028  0.8608 12.6867  0.0000  0.0312   0.1310   0.0808    0.2376   0.0000   435.0055       7.72357       16.1653      -13.7238      0.176764      -1.83014       6.49040       7.67266       7.62657       6.57169       5.20442       4.11648
   8  19 3186.8054    3.7457  1.2355 12.7153  0.0003  0.0388   0.1127   0.1098    0.2813   0.0000   438.9862      -6.77193       7.75254       4.19418      0.742289       4.16995       7.83439       9.26959       9.00666       7.96243       6.45115       4.99015
   8  20 3324.4371    3.4506  1.4713 12.6978  0.0000  0.0447   0.0971   0.1164    0.2028   0.0000   423.1750       45.0067       39.9836      -21.8651       6.02102      -3.13518       8.50734       10.0111       10.1739       8.93651       7.24928       5.58971
   8  21 3462.4701    3.0440  2.2958 11.7275  0.0000  0.0561   0.0681   0.1445    0.2283   0.0000   453.2935       25.1523       21.4527       13.5458       2.66481      0.244479       11.1508       12.6506       12.0954       11.4547       9.43725       7.46427
   8  22 3601.0655    2.5521  3.0546 11.2842  0.0000  0.0672   0.0509   0.1687    0.2013   0.0000   457.2893       20.0811      -1.63328       5.36496       7.66553      -13.4930       13.2633       15.8435       15.1919       14.1314       11.2405       8.33736
   8  23 3739.3839    2.0843  4.8698 10.8952  0.0000  0.0882   0.0353   0.2437    0.1520   0.0000   436.9868       41.4461       19.0253      -8.14463      -3.01289       6.86845       17.6471       21.5221       20.9884       18.6505       14.7696       11.3104
   8  24 3878.5497    1.7990  6.8410  9.9726  0.0000  0.1072   0.0241   0.2895    0.1608   0.0000   456.8402       30.3775       9.31792      0.569855       18.1105      -35.1117       21.4917       25.4363       24.3940       22.2322       18.3765       13.9443
   8  25 4017.5930    1.4847  8.6087  9.9975  0.0000  0.1308   0.0192   0.3639    0.1116   0.0000   416.9130       56.6130       23.5274       19.0960      -13.4992      -16.0351       24.6195       30.2900       28.8099       26.5431       21.9713       16.4223
   8  26 4156.7416    1.2672 10.7665  9.9205  0.0000  0.1586   0.0164   0.4437    0.0917   0.0000   449.9777      -3.46057      -73.6449      -17.5535       15.0255      0.603845       30.4726       37.0339       36.9779       32.7531       26.8369       19.6373
   9  10 1984.1872    0.5973  0.4142 10.1907  0.0000  0.0240   0.0304   0.0706    0.0829   0.0000   447.0556       6.27999       9.96611      -2.80606     -0.440932      -1.21987       4.59191       5.59390       5.72698       5.33137       3.89643       2.69717
   9  11 2125.1153    0.7971  0.5318 10.3336  0.0000  0.0254   0.0311   0.0572    0.1083   0.0000   438.5780      -15.7003       10.7466     -0.520516      -9.47343       3.86082       4.25284       5.16366       5.35945       4.97364       3.93323       3.09517
   9  12 2264.4832    1.0687  0.6521 10.7431 -0.0001  0.0260   0.0394   0.0711    0.1248   0.0000   444.4580       6.31636       16.7017       5.55777      -3.74644      -7.07204       4.72865       5.45323       5.57451       5.16705       4.38409       3.52743
   9  13 2402.3274    1.4079  0.9680 10.8662  0.0000  0.0362   0.0438   0.0921    0.1910   0.0000   431.3465       2.96879      -1.17384      -10.9221       2.21608       11.0585       7.58834       8.66155       9.79225       8.60173       6.77688       5.30303
   9  14 2539.5220    1.8486  0.8929 11.3967  0.0000  0.0320   0.0579   0.0803    0.1952   0.0000   442.2544       7.39707       2.09049       4.59206       4.04793       2.83099       6.19535       7.34046       6.96104       6.51946       5.41899       4.29008
   9  15 2677.0748    2.4027  0.8948 11.8559  0.0000  0.0323   0.0760   0.0794    0.1790   0.0000   434.2363       6.06705       17.1386     -0.550237     -0.404656     -0.820570       5.69244       6.61312       7.29645       6.16952       5.09158       4.06019
   9  16 2815.2438    3.1528  0.7239 12.1312  0.0000  0.0264   0.1066   0.0669    0.2051   0.0000   432.1245       10.2243       10.8568       6.01713      -2.09279       1.33668       4.60920       5.67389       5.44710       5.62067       4.16213       3.20717
   9  17 2953.6005    3.5587  0.8753 12.7187  0.0000  0.0300   0.1127   0.0827    0.2033   0.0000   458.4832       13.0020       12.7499      -9.11916      -3.19970     -0.899397       5.76472       7.34775       7.10406       6.18810       4.97668       4.15956
   9  18 3091.5720    3.8531  0.9137 13.0632  0.0000  0.0318   0.1209   0.0810    0.1952   0.0000   446.8532       20.5960       9.71997       6.31957      0.153981       2.30694       6.21848       7.03304       6.82511       6.47803       5.30632       4.40785
   9  19 3229.5573    3.9163  1.2479 12.7422  0.0000  0.0380   0.1097   0.1005    0.2445   0.0000   430.9163       5.78085       22.5743      0.574022     -0.984200       2.10682       7.08246       8.25816       7.76931       6.91141       6.37226       5.10752
   9  20 3367.7667    3.2781  1.7661 12.6043  0.0000  0.0462   0.0809   0.1248    0.1534   0.0000   438.5144       28.7066       18.0374      -1.26905      -2.47501      -2.12796       7.83172       9.65993       9.52032       8.55102       7.49075       5.78198
   9  21 3506.3065    2.7883  2.6600 11.8438  0.0000  0.0588   0.0549   0.1503    0.1299   0.0000   426.3286       23.4819       23.6889      -4.60272      -3.12435      -1.95942       9.97144       11.9790       12.1065       10.8444       9.32456       7.41419
   9  22 3645.3031    2.3550  3.8153 11.1816  0.0000  0.0684   0.0395   0.1873    0.1226   0.0000   429.4180       11.2390      -29.8588       10.1658      -13.3171      -11.8455       12.3505       14.9302       14.7792       13.2840       11.2670       9.14737
   9  23 3784.2893    1.9292  5.1743 10.9869  0.0000  0.0851   0.0300   0.2462    0.1023   0.0000   422.0972       25.6699       4.08103      -16.5942      0.720688       12.7676       15.0780       17.5730       17.5780       16.5801       13.8144       11.2656
   9  24 3923.5352    1.5990  7.3122 10.4145  0.0000  0.1079   0.0210   0.3148    0.0916   0.0000   394.4291       38.7005       21.5706      -5.62975       5.27017      -5.05043       18.7231       22.9854       23.2483       21.2003       17.4560       13.9762
   9  25 4063.1638    1.3790  9.3188 10.1779  0.0000  0.1350   0.0175   0.3758    0.0844   0.0000   408.2355      -2.69411       10.2523       27.9850      -11.4192      -6.84104       23.1497       28.5729       27.9068       26.5860       22.1155       17.5025
   9  28 4483.4404    0.7941 16.2368 10.0531  0.0000  0.2600   0.0114   0.7637    0.0543   0.0000   398.2176       32.8138       29.0654      -16.9788      -47.1756       15.3698       43.8777       54.5912       55.0807       50.7372       42.1316       33.6311
  10   7 1592.9019    0.2153  0.1547 10.0391  0.0000  0.0183   0.0180   0.0451    0.0437   0.0000   439.0114      -1.30861       13.4814       3.47464      -5.15105     -0.390888       3.80051       3.82280       3.55665       3.57149       2.88784       2.37098
  10   9 1879.9908    0.4466  0.4107 10.0471  0.0000  0.0241   0.0205   0.0571    0.0680   0.0000   436.1094      0.346281       8.34503       4.11681      -3.70047       1.32071       3.62322       4.36974       4.93697       4.28529       3.58954       3.00738
  10  10 2021.4203    0.6415  0.5425 10.0881  0.0000  0.0251   0.0248   0.0613    0.0936   0.0000   440.3521      -7.66294       18.0595       1.18991      -2.00667      -2.63316       3.95683       4.51682       4.04027       4.64039       3.62807       3.49781
  10  11 2162.9241    0.8330  0.7009 10.3693  0.0000  0.0274   0.0290   0.0778    0.1252   0.0000   435.5529      -3.36551       10.4640      -2.48365      -3.66582      -6.33207       4.75087       5.78742       5.80146       5.12549       4.32793       3.60311
  10  12 2302.8247    1.1714  0.7938 10.6916  0.0000  0.0309   0.0375   0.0728    0.1520   0.0000   438.2255       5.02382       14.4260      -1.73499     -0.305242      -2.69297       4.57458       5.41293       5.75697       5.65027       4.40401       3.78614
  10  13 2440.8078    1.4862  0.9843 11.0226  0.0000  0.0326   0.0443   0.0857    0.1828   0.0000   447.3182       6.83357       21.9689      -7.00710      -2.19280      0.259058       5.32847       7.00328       6.89023       6.16456       5.09143       4.35575
  10  14 2578.7261    1.9944  0.8651 11.5997  0.0000  0.0301   0.0592   0.0692    0.1672   0.0000   435.2391      -4.95595       17.3109      -3.55258      -5.71204      0.441985       4.92451       6.05686       6.05134       5.81875       5.08160       3.99185
  10  15 2717.0054    2.4188  0.9612 11.9503  0.0000  0.0301   0.0705   0.0805    0.1836   0.0000   439.8165       11.3194       7.49356       11.0950       10.1294       4.01611       4.98629       5.78333       5.72272       5.57141       4.77880       3.91743
  10  16 2855.7135    3.0422  0.8143 12.5203  0.0000  0.0289   0.0943   0.0736    0.1672   0.0000   443.2755       21.1881       10.9637      -8.85800       2.64464     -0.398243       4.20411       5.58118       5.00698       5.07521       4.33319       3.58996
  10  17 2994.5700    3.5816  0.9147 12.9133  0.0000  0.0305   0.1068   0.0762    0.1773   0.0000   445.7110       18.8356       12.9596      -4.72180    -0.0835912      -2.29089       5.08694       5.69245       5.71204       5.59262       5.04294       3.83950
  10  18 3132.9989    3.8348  1.1001 12.9777  0.0013  0.0365   0.1083   0.0927    0.2049   0.0000   437.9593       8.65332       10.0859      -3.74177       7.79290       5.66118       6.37261       6.79501       6.46310       6.84976       5.77432       4.69287
  10  19 3271.4016    3.8901  1.3520 12.5875  0.0082  0.0372   0.0991   0.0969    0.2281   0.0000   446.1068       26.3032       16.7502       5.56917      -4.45503      -5.14087       6.00171       7.62125       7.72070       7.01908       6.16689       4.75469
  10  20 3410.2967    3.1374  2.0914 12.2018  0.0000  0.0476   0.0649   0.1251    0.1399   0.0000   423.8343       13.2703       15.1070      -7.58489     -0.563548       1.63756       7.71459       9.21405       9.06469       8.71452       7.64762       6.21473
  10  21 3549.2383    2.6850  3.1238 11.8481  0.0000  0.0609   0.0475   0.1688    0.1022   0.0000   438.6370       16.4012       30.2947       8.81764      -8.78097       6.93757       9.87230       12.4751       12.1340       11.6947       9.62667       7.79738
  10  22 3688.4760    2.1853  4.2428 11.4048  0.0000  0.0743   0.0349   0.1972    0.0885   0.0000   423.3731      -2.05312       7.73443      -13.3449      -31.3045     -0.510464       11.8673       14.5597       14.9785       14.0080       11.8737       9.69507
  10  23 3828.1354    1.8358  5.7387 10.8987  0.0000  0.0900   0.0260   0.2403    0.0873   0.0000   431.2967       12.6360       12.0202       29.4286      -13.9137      -5.89758       13.8878       17.4867       17.0295       16.4920       14.3182       11.5399
  10  24 3967.8123    1.5533  7.3723 10.4354  0.0000  0.1052   0.0197   0.2940    0.0833   0.0000   428.3917     0.0666111       26.2381       8.16488      -36.7326       3.78931       16.2659       20.5171       20.5215       19.9677       16.7138       13.4903
  10  27 4388.1572    0.8863 15.0144 10.1131 -0.0036  0.2237   0.0116   0.6421    0.0538   0.0000   402.7629      -41.7590       82.6983      -65.1448      -8.26202       15.9785       33.5124       41.6909       42.3168       40.6131       34.4158       28.5297
  11   6 1477.1805    0.1563  0.0990 10.0717  0.0000  0.0290   0.0157   0.0326    0.0387   0.0000   440.4937      0.208077       11.3787     -0.638613      -1.61348      -2.08396       3.66241       4.44360       4.09832       3.57589       5.27750       3.52369
  11   8 1772.2340    0.3409  0.2916 10.0218  0.0000  0.0248   0.0179   0.0471    0.0537   0.0000   429.1580      -3.82872       7.23852      0.879302      0.428945      0.919952       4.86471       6.71380       6.99676       6.00173       4.76068       3.59620
  11   9 1915.4157    0.4754  0.3786 10.1151  0.0000  0.0235   0.0208   0.0449    0.0623   0.0000   434.8247       7.58044       6.85363       1.66887      -5.77713       2.29456       3.80979       5.80643       5.19612       5.17767       4.08870       3.52529
  11  10 2057.9559    0.6781  0.6298 10.1608  0.0000  0.0305   0.0234   0.0649    0.0922   0.0000   430.9999       2.44831       6.74455     -0.545465    -0.0778272       1.87094       3.61615       5.27150       4.63803       4.81730       4.11536       3.34858
  11  11 2199.8154    0.9285  0.6634 10.4512  0.0000  0.0257   0.0316   0.0663    0.1193   0.0000   434.2911       2.63261       13.7294       5.66949      -2.23514      -3.48452       4.00710       4.54717       4.42321       4.53426       3.88866       3.15501
  11  12 2340.0485    1.2230  0.8448 10.9022  0.0000  0.0317   0.0385   0.0718    0.1605   0.0000   437.8014    -0.0594442      -2.65905       4.79215    -0.0416924      0.196187       4.72679       5.60783       5.33028       5.15692       4.82309       4.16522
  11  13 2478.5120    1.7206  1.0048 10.9411  0.0000  0.0296   0.0480   0.0807    0.2203   0.0000   434.2323      0.168057       22.1125      0.593314       6.69343      -4.85606       4.44865       5.22631       5.34928       4.98877       4.44261       3.73127
  11  14 2617.0139    2.1967  0.8770 11.7197  0.0000  0.0275   0.0631   0.0701    0.1758   0.0000   441.1329       2.32062       13.5626     -0.317902       4.26431      -1.37323       4.17748       5.16235       5.25926       5.03183       4.63963       3.67444
  11  15 2756.2152    2.8743  0.8263 12.2697  0.0000  0.0253   0.0871   0.0713    0.1556   0.0000   437.6929      -4.77384       15.3725      -1.76932       2.50230       1.33125       3.96516       4.54513       4.68198       4.52743       3.99383       3.35396
  11  16 2895.4281    3.3518  0.9260 12.5944  0.0000  0.0278   0.0963   0.0753    0.1777   0.0000   428.9203       15.2978       14.1053       10.0548       3.30433       2.74092       4.17422       4.89819       5.00966       5.17748       4.37587       3.56932
  11  17 3034.6225    3.7104  0.8524 13.1477  0.0000  0.0282   0.1088   0.0710    0.1412   0.0000   440.1622       21.9004       15.1307       4.96013      -3.34169      -4.78143       3.96065       5.11977       4.65542       4.87179       4.35510       3.70508
  11  18 3173.5588    3.9066  1.0316 13.2615  0.0000  0.0317   0.1074   0.0848    0.1588   0.0000   438.5739       15.7597       11.2716      -3.48032      -10.0967      -11.4478       5.07645       6.45505       6.17098       5.59560       5.17253       4.28124
  11  19 3312.4269    3.5490  1.4916 12.6934  0.0000  0.0380   0.0817   0.1047    0.1580   0.0000   438.9492       28.5518      -2.36786       1.04676      0.246411      -1.17022       5.47061       7.12891       6.61994       6.64645       5.71535       4.79262
  11  20 3451.7971    3.1320  2.3405 11.9981  0.0000  0.0477   0.0585   0.1229    0.1267   0.0000   439.0735       4.38773       11.1082       10.1012      -5.74831      -6.57226       7.28733       8.77039       8.92188       8.46835       7.57633       6.05900
  11  21 3591.2543    2.5312  3.3678 11.6111  0.0000  0.0595   0.0409   0.1603    0.0966   0.0000   446.6232       15.5684      -5.52288     -0.448254       2.12690      -2.96547       8.71977       10.3316       10.9524       10.7023       9.06092       7.57909
  11  22 3730.8939    2.1524  4.8068 11.0422  0.0000  0.0743   0.0306   0.1965    0.0920   0.0000   421.6821       7.28384       13.4149      -3.10822       14.6076      -5.29256       10.5509       13.4609       13.2045       13.1642       11.2775       9.57477
  11  23 3870.7959    1.7513  6.2465 10.7804  0.0000  0.0918   0.0228   0.2468    0.0793   0.0000   452.5219       42.1185       39.0410      -23.6640       12.9304      -18.9842       13.0701       16.9950       16.8399       16.1957       14.1624       11.5998
  11  24 4010.9595    1.4720  8.0781 10.3322  0.0000  0.1058   0.0173   0.3062    0.0762   0.0000   507.7532       27.9703       17.7078       9.32715      -10.3893      -17.6596       14.9956       18.5832       18.7507       18.3031       15.9987       13.4796
  11  25 4151.3778    1.2240  9.9449 10.2742  0.0000  0.1337   0.0147   0.3757    0.0639   0.0000   480.1544       26.6425       17.1117       6.39691      -20.9636      -36.0325       18.3962       22.7061       23.6950       23.0287       20.0620       16.4678
  11  26 4292.1049    1.0573 13.0713 10.0517  0.0000  0.1689   0.0121   0.4913    0.0586   0.0000   411.3277      -16.3435       52.1682      -16.7438       15.1917      -36.4493       22.9270       28.8606       29.5258       28.4189       25.2093       21.1217
  11  27 4432.6280    0.8448 15.0135 10.1658  0.0000  0.2221   0.0110   0.6329    0.0475   0.0000   413.0161       72.7250       113.001      -33.2315      -58.3671      -14.4896       29.9735       38.3001       38.6646       36.8546       33.5933       27.7790
  12   7 1660.2618    0.2591  0.2043 10.0644  0.0000  0.0171   0.0159   0.0397    0.0429   0.0000   432.5549      -5.10368       16.2695      -2.40391      -4.27600     -0.141595       2.59379       2.98172       3.16830       2.89811       2.49878       2.11579
  12   8 1805.7642    0.3723  0.3996 10.0050  0.0000  0.0242   0.0160   0.0522    0.0565   0.0000   440.4392      -3.82721       11.4019     -0.417801      -1.17838    -0.0227237       3.20266       4.41896       4.25363       4.22680       3.58699       3.04511
  12   9 1950.0365    0.5265  0.4214 10.1286  0.0000  0.0265   0.0226   0.0491    0.0698   0.0000   437.6632      -2.01510       12.1979    -0.0377066      -2.00991      -1.18636       4.17480       5.40121       5.67581       5.22129       4.56226       3.51899
  12  10 2093.6333    0.7112  0.5917 10.2438  0.0000  0.0238   0.0239   0.0603    0.0892   0.0000   436.6583      -1.03345       14.6733      -10.5380      -1.09343       4.02638       3.27117       3.58476       3.29090       3.74043       3.40610       2.93541
  12  11 2235.8338    0.9692  0.7817 10.3326  0.0000  0.0257   0.0295   0.0706    0.1244   0.0000   434.4541       4.19724       14.7663      -5.49854    -0.0371898       2.92572       3.19705       4.19868       3.90706       4.06781       3.73703       3.14696
  12  12 2376.3032    1.2943  0.9122 11.0668  0.0000  0.0292   0.0384   0.0825    0.1459   0.0000   436.6309      -1.04741       2.21598      0.986424      -4.00005      -4.51366       4.10952       4.65906       5.02648       5.15133       4.28615       3.59240
  12  13 2515.4857    1.7638  0.9419 11.5254  0.0010  0.0293   0.0490   0.0807    0.1617   0.0000   441.8265      0.802198       15.7226       7.34770      -2.24351      -2.71073       3.89945       4.46400       4.80204       4.47517       4.10520       3.82211
  12  14 2654.6664    2.1668  0.8808 12.2262  0.0000  0.0298   0.0628   0.0708    0.1419   0.0000   438.8754       8.78269       13.6239    -0.0895933       3.81819      0.887219       3.79757       4.77076       5.28404       4.87778       4.20772       3.84073
  12  15 2794.5458    2.9488  0.8462 12.2838  0.0000  0.0255   0.0835   0.0677    0.1673   0.0000   437.5463       6.33392       16.8733       2.86056       1.52304      -1.49740       3.57792       4.46757       4.20476       4.19702       3.88128       3.35878
  12  16 2934.3939    3.5534  0.8317 12.7653 -0.0002  0.0265   0.0993   0.0622    0.1657   0.0000   438.7142       16.9243       15.5000      0.728168      -4.37741      -3.80080       3.81945       4.87188       4.91737       4.76913       4.28018       3.62343
  12  17 3073.8884    3.8276  0.8254 13.1754  0.0000  0.0268   0.1071   0.0644    0.1512   0.0000   439.7925       6.05563       3.90023      -5.01630      0.236676      -1.13927       3.54983       4.32450       4.44432       4.26605       3.76412       3.42577
  12  18 3213.3396    3.8513  1.1560 13.1780  0.0000  0.0320   0.0980   0.0851    0.1578   0.0000   432.8415       10.3142       17.0709      -4.23194      -8.32211    -0.0768657       4.11151       5.10821       5.02936       5.19853       4.54312       3.78695
  12  19 3352.8093    3.3521  1.6593 12.5503  0.0000  0.0390   0.0710   0.1024    0.1435   0.0000   437.5438       18.3457       25.7598       4.83148       12.9160      -2.38246       5.54338       6.62404       6.86243       6.74702       6.10873       5.09596
  12  20 3492.5378    2.7949  2.4166 12.2452  0.0000  0.0483   0.0513   0.1289    0.0965   0.0000   439.0913       12.5874       22.2608      -3.72580       13.6323       1.30691       6.56365       7.97383       8.40680       8.32120       7.09891       6.11051
  12  21 3632.4562    2.4014  3.4471 11.4834  0.0000  0.0581   0.0365   0.1546    0.0895   0.0000   433.1067       25.4825       25.5111       1.54331       14.3674       5.89191       7.55286       9.05869       9.67508       9.37821       8.33343       7.05784
  12  22 3772.6273    1.9954  5.1609 11.0546  0.0000  0.0760   0.0262   0.1981    0.0753   0.0000   455.4267       4.72397       19.1546       12.6598      -14.9575       5.00212       10.0458       12.3101       12.7660       12.6498       10.9558       9.75056
  12  23 3913.1246    1.6596  6.9105 10.6082  0.0000  0.0911   0.0199   0.2557    0.0730   0.0000   454.8827      -5.69454       19.2743       24.9702      -34.9392      -25.2083       11.8558       14.9633       15.3861       14.9989       13.4431       11.4474
  12  25 4194.3765    1.1008 10.2738 10.3696  0.0000  0.1382   0.0138   0.4019    0.0563   0.0000   457.2422       22.6799       42.5311       31.3336      -10.3334      -16.5802       17.5801       22.2440       22.3009       22.6942       19.8931       17.3108
  12  27 4476.6757    0.7887 15.3679 10.1300  0.0000  0.2223   0.0100   0.6308    0.0454   0.0000   437.4708       43.0385       13.4463       16.6722      -5.81483      -1.15541       28.2873       35.2694       37.9510       36.0954       32.2760       28.0861
  13   5 1382.3422    0.1275  0.1477 10.0501  0.0000  0.0192   0.0120   0.0473    0.0356   0.0000   436.7519      -1.97334       17.9754     -0.384447      -3.49440       2.17214       2.32874       3.07542       3.27454       2.79102       2.74184       2.70193
  13   6 1541.1432    0.1600  0.1086 10.0469  0.0000  0.0151   0.0139   0.0314    0.0354   0.0000   438.9450      -4.72193       13.3873      0.732466       2.58943       1.16392       1.59353       2.15077       2.66382       2.01479       2.21899       2.34766
  13   7 1692.3694    0.3030  0.1756 10.0427  0.0000  0.0161   0.0180   0.0288    0.0424   0.0000   437.6251     -0.574347       15.3660     -0.911369      -3.01750       3.52343       2.17952       2.19633       2.47477       2.97329       3.16778       2.39263
  13   8 1838.6615    0.4281  0.3869 10.0379  0.0000  0.0210   0.0177   0.0495    0.0593   0.0000   439.5601      -3.20105       14.9673      0.743409      -3.42560       2.94541       2.53772       3.07602       3.28089       2.92583       2.89488       2.23014
  13   9 1983.8340    0.5900  0.4758 10.0099  0.0000  0.0207   0.0217   0.0528    0.0772   0.0000   436.8498      -4.60175       9.97719     -0.660093      -3.53065      -1.75651       2.55538       3.14180       3.36974       3.06833       2.65898       2.50663
  13  10 2128.4939    0.8236  0.6491 10.2089  0.0000  0.0237   0.0258   0.0619    0.0996   0.0000   438.5941      -3.30613       15.1372       4.18258       1.23982     -0.527781       2.76488       3.35301       3.34183       3.48333       3.37781       2.80757
  13  11 2271.1008    1.0587  0.7903 10.6890  0.0000  0.0249   0.0309   0.0679    0.1108   0.0000   436.8657       2.86113       13.9501      0.980883       3.22326       2.48631       3.31066       3.89743       4.06043       3.94856       3.64247       3.21550
  13  12 2411.8039    1.3843  1.0408 10.8764  0.0000  0.0293   0.0349   0.0789    0.1504   0.0000   435.6352       4.91561       11.0095      -8.26741      -9.52578     -0.111812       3.55640       4.14225       4.83520       4.66108       4.30913       3.62050
  13  13 2551.6967    1.8101  1.0268 11.6171  0.0000  0.0307   0.0477   0.0772    0.1597   0.0000   433.0614       3.67066       14.0177       7.68214      -1.67841      -1.49241       3.90287       5.18510       5.09563       5.17556       4.59680       3.88664
  13  14 2691.7047    2.4553  0.9298 11.8088  0.0000  0.0264   0.0648   0.0712    0.2026   0.0000   436.8996       9.19095       14.2107       1.76627      -2.95414       2.06854       3.42120       4.26530       4.48995       4.29745       3.82503       3.33092
  13  15 2832.2090    3.0611  0.9109 12.5834  0.0000  0.0273   0.0841   0.0690    0.1797   0.0000   438.5094      -1.11601       13.7334       7.63070       3.00769      -2.77664       3.43911       4.28112       4.42268       4.41362       3.86025       3.36778
  13  16 2972.6420    3.6956  0.9086 12.7993  0.0000  0.0264   0.0976   0.0663    0.1794   0.0000   443.6544       7.24007       11.0941      -9.69698       1.73273       2.65277       3.26282       4.21496       4.29604       4.06114       3.59292       3.20030
  13  17 3112.5537    4.0562  0.9051 12.9896  0.0000  0.0262   0.1062   0.0678    0.1689   0.0000   438.9076       3.55655       12.8954      -2.86479       4.30925      -5.67982       3.47117       3.94626       3.84651       4.17568       3.88314       3.26743
  13  18 3252.4125    3.6378  1.3823 12.8799  0.0000  0.0329   0.0824   0.0943    0.1498   0.0000   436.2926       11.9414       9.25887       2.83206      -7.14367      -3.21746       4.17010       4.97819       5.27281       5.08188       4.74105       4.11900
  13  19 3392.4693    3.1935  1.9479 12.5671  0.0000  0.0405   0.0625   0.1099    0.1013   0.0000   434.2434       12.3653       17.6783       7.05532      -8.62786      -7.60919       5.06802       6.42342       6.73712       6.55188       5.99451       5.14587
  13  20 3532.6200    2.6995  2.7492 11.9979  0.0004  0.0512   0.0441   0.1292    0.0879   0.0000   424.0236       17.8815       19.8908      -3.19547      -10.5732       5.34975       6.28999       7.87508       8.00599       7.86162       7.16075       6.45899
  13  21 3673.1673    2.2004  4.1918 11.2243  0.0000  0.0624   0.0300   0.1715    0.0777   0.0000   438.4645       11.9302       23.2587      -3.39772      -15.7773       5.03612       7.63021       9.74044       9.81457       9.60216       8.90508       7.71890
  13  22 3813.8370    1.8520  6.0550 10.8834  0.0000  0.0797   0.0220   0.2206    0.0667   0.0000   429.0600       26.9426       24.3730       13.8916     -0.110579      -11.2383       9.76443       11.9458       12.4029       12.4440       11.4029       10.0114
  13  23 3954.5501    1.5399  7.1667 10.7156  0.0000  0.0923   0.0181   0.2634    0.0607   0.0000   411.7440       2.00708       31.1017       8.91106       2.41305      0.913839       11.1216       14.2849       14.6548       14.6339       13.3904       11.4652
  13  24 4095.3683    1.2762  9.4691 10.3465  0.0000  0.1174   0.0143   0.3273    0.0605   0.0000   428.8026       59.5360       22.0234      0.684197       1.93850       22.4355       14.0272       17.6662       18.5685       18.6031       16.8839       14.7004
  13  25 4236.3686    1.1053 11.5295 10.1764  0.0000  0.1429   0.0125   0.3977    0.0569   0.0000   453.5673       4.11923      -11.5735       19.1421      -8.79234      -2.31572       16.6488       21.5155       22.0297       22.6131       19.9919       17.5638
  13  26 4377.9743    0.9007 15.0254 10.1712  0.0010  0.1953   0.0099   0.5600    0.0446   0.0000   449.1331       41.3705       4.72203       38.8663       14.7564      -12.0222       22.6601       28.8905       30.7310       30.2176       27.4636       23.5915
  14   5 1411.6772    0.1236  0.1087 10.0923  0.0000  0.0238   0.0120   0.0332    0.0337   0.0000   437.5811      -8.10209       14.0456      -7.80784      -1.04035      -5.39449       2.38150       3.57422       4.05015       3.03062       3.57044       2.70543
  14   6 1571.5853    0.2011  0.1391 10.0670  0.0000  0.0162   0.0144   0.0315    0.0360   0.0000   438.1760      -4.01878       14.7222     -0.288533      -2.25225       1.13967       2.00838       2.32307       1.92730       1.84548       2.19025       1.85496
  14   7 1723.5347    0.3092  0.2278 10.0368  0.0000  0.0163   0.0158   0.0342    0.0429   0.0000   439.4432      -3.83165       12.5782       1.43952      -3.15383     -0.618166       1.76057       2.15115       2.37859       2.46846       1.91648       2.29443
  14   8 1870.7875    0.4358  0.4164 10.0341  0.0000  0.0208   0.0166   0.0468    0.0601   0.0000   440.0245      -1.26829       8.72220     0.0926068     -0.325199       3.17836       2.22817       2.84869       3.23278       3.58124       3.76128       2.96972
  14   9 2016.9940    0.6331  0.5278 10.2043  0.0000  0.0199   0.0207   0.0503    0.0755   0.0000   443.3834      -1.87612       16.9759      -5.31051     -0.477157       2.67700       2.35200       3.01658       3.16971       3.17241       2.97587       2.58656
  14  10 2162.5495    0.8476  0.7166 10.3623  0.0000  0.0225   0.0241   0.0629    0.0956   0.0000   441.2026      -1.57790       15.3253       7.19955       3.45589      -1.13807       2.59297       3.06109       3.16676       3.27382       3.01739       2.76638
  14  11 2305.6731    1.1787  0.9170 10.2785  0.0000  0.0262   0.0290   0.0661    0.1592   0.0000   435.5521      -2.94665       13.2634      -1.03357       2.19135      -6.22840       2.93584       3.70522       3.77009       3.76545       3.51026       3.05745
  14  12 2446.7385    1.5602  0.9504 11.0134  0.0000  0.0267   0.0389   0.0677    0.1553   0.0000   441.9014       2.43721       17.6234       1.98966      -1.37562      -3.84948       3.05643       3.96608       3.86993       4.05120       3.79604       3.36493
  14  13 2587.3200    1.9665  0.9999 11.8268  0.0000  0.0287   0.0490   0.0710    0.1434   0.0000   439.8425       4.78538       12.6913     -0.762295       9.88975      -1.38410       3.23088       4.11948       4.10073       4.04038       4.15912       3.49519
  14  14 2728.1999    2.5441  0.8637 12.3322  0.0000  0.0266   0.0668   0.0628    0.1496   0.0000   430.8855       13.1640       11.1642      -3.64688      -6.63457       1.91975       3.50461       4.53967       4.84976       4.75728       4.41512       3.80645
  14  15 2869.2850    3.1437  0.9237 12.5467  0.0000  0.0252   0.0819   0.0707    0.1822   0.0000   438.4408       5.83611       5.43430      0.525012       2.17715       2.73194       3.04032       3.82234       3.99585       3.91954       3.59631       3.03664
  14  16 3010.1962    4.0144  0.8700 12.7342  0.0000  0.0255   0.1029   0.0620    0.2131   0.0000   435.8032       10.3377       12.3464      -3.60634      -1.09781      -5.10279       3.09532       3.67841       3.47161       3.51788       3.64757       3.21964
  14  17 3150.5999    3.8456  0.9512 13.4689  0.0000  0.0266   0.1002   0.0715    0.1345   0.0000   445.8953       23.4374       12.7342      -7.01996      -4.74818       2.60856       3.06492       3.82835       4.07058       4.05699       3.63115       3.36697
  14  18 3290.9874    3.4651  1.4665 12.8011  0.0000  0.0337   0.0740   0.0923    0.1466   0.0000   437.9077       3.73289       12.5083       11.1666      -4.62627       2.69881       4.00055       4.81102       5.21564       5.10729       4.88457       4.26318
  14  19 3431.5741    3.0320  2.0411 12.5878  0.0044  0.0417   0.0562   0.1122    0.0937   0.0000   438.8126       4.76101       12.7051      -1.01437       7.47510     -0.486616       4.77456       5.89916       6.28562       6.22557       5.78478       5.21676
  14  20 3572.3278    2.5263  3.1321 11.7080  0.0000  0.0512   0.0373   0.1366    0.0838   0.0000   437.3886       17.0007       23.2096       2.84743      -7.04923       10.4584       5.76783       7.32951       7.43285       7.66478       6.97322       6.32487
  14  21 3713.2075    2.1090  4.8332 11.0581  0.0000  0.0654   0.0257   0.1759    0.0739   0.0000   440.1034       12.3658      -1.53381       11.2653      -21.6371       2.42372       7.50524       9.43017       9.80512       9.95915       9.18225       7.98621
  14  22 3854.3937    1.7675  6.2262 10.8165  0.0000  0.0788   0.0201   0.2173    0.0641   0.0000   441.2602       13.2912      -7.37883       17.2798      -3.74466      -2.62661       8.85430       11.2863       11.9204       11.3992       10.7756       9.51080
  14  24 4136.7020    1.2545 10.3465 10.2795  0.0000  0.1215   0.0132   0.3371    0.0585   0.0000   434.9277       35.0235      -1.09706      -34.5803      -18.4830      0.844802       13.3926       17.2312       18.0868       18.2096       16.6757       14.9699
  15   5 1440.0322    0.1564  0.1054 10.0234  0.0000  0.0264   0.0170   0.0472    0.0334   0.0000   436.8990      0.764106       15.0064      0.405682      -2.83512     -0.516213       2.08644       2.13259       2.99541       2.95638       1.70349       1.90840
  15   6 1601.0058    0.2064  0.1695 10.0811  0.0000  0.0137   0.0129   0.0343    0.0362   0.0000   435.3704     -0.447116       18.7178    -0.0457708      -3.65332      0.337122       1.37245       1.80602       1.80595       1.73145       1.73256       1.59556
  15   7 1753.8231    0.3233  0.2514 10.0701  0.0000  0.0153   0.0155   0.0355    0.0416   0.0000   435.2887      -2.28073       12.5011       2.47410      -2.43328     -0.355262       1.60413       1.76225       2.02926       2.13631       1.82583       1.73811
  15   8 1902.3071    0.4908  0.4346 10.0903  0.0000  0.0186   0.0174   0.0446    0.0580   0.0000   438.0246      -1.88104       14.3859     -0.636629      -2.30845      -4.08820       1.96901       2.71156       2.74611       2.93021       2.75162       2.38558
  15   9 2049.6367    0.6396  0.5321 10.2967  0.0000  0.0212   0.0203   0.0501    0.0727   0.0000   438.6075       3.58698       16.3179      -1.13883      -6.36551      -2.23989       2.68696       3.25491       3.61501       3.62586       3.37797       2.93427
  15  10 2195.8019    0.8960  0.7184 10.4951  0.0000  0.0267   0.0249   0.0580    0.0997   0.0000   433.0236      -1.83112       9.40073      -2.70764      -13.4888      -2.47732       3.55744       4.63832       4.79071       4.70125       3.99657       3.38309
  15  11 2339.4926    1.2310  0.8428 10.9132  0.0000  0.0247   0.0309   0.0627    0.1108   0.0000   434.0357     -0.648839       17.7791       2.61818      -3.75723       1.36019       2.74899       3.41316       3.66869       3.63715       3.47149       3.12756
  15  12 2481.0476    1.6009  1.0680 11.2476  0.0000  0.0277   0.0370   0.0738    0.1378   0.0000   438.2569       3.42361       17.9493       2.31674      -12.1872      -4.38845       2.91578       3.73292       3.82411       3.94465       3.77445       3.19387
  15  13 2622.4319    2.2512  0.8892 11.6382  0.0000  0.0233   0.0554   0.0633    0.1489   0.0000   441.1578       1.52908       16.4740       2.20926      -1.94177       2.20372       2.54990       3.22042       3.17915       3.36205       3.09005       2.78548
  15  14 2764.1648    2.7978  0.9130 12.1964  0.0000  0.0242   0.0673   0.0621    0.1514   0.0000   434.5318       8.20980       20.9316       1.13854      -3.88950     -0.620502       2.81010       3.41753       3.55716       3.61259       3.41428       3.07232
  15  15 2905.8116    3.3691  0.9253 12.6422  0.0000  0.0253   0.0827   0.0635    0.1724   0.0000   439.4472       4.35849       15.3649     0.0151702      -4.41484      0.790706       2.68634       3.51273       3.65332       3.79465       3.26178       3.11868
  15  16 3047.1529    3.9593  0.9592 13.0026  0.0000  0.0255   0.0972   0.0661    0.1737   0.0000   433.2699       7.54176       16.5747       2.12478      -2.71178      -5.70283       2.97156       3.51748       3.75386       4.06425       3.50625       3.21765
  15  17 3188.0694    3.8006  1.2444 12.9143  0.0000  0.0292   0.0863   0.0832    0.1934   0.0000   436.4826       13.6872       10.8719      -3.88461       1.85348     -0.829988       3.17817       3.79542       4.30183       4.46882       3.96535       3.48891
  15  18 3328.9391    3.3550  1.5755 12.8984  0.0000  0.0361   0.0683   0.0939    0.1331   0.0000   440.5879       15.0385       4.18296      -5.72484      0.345200      -3.63479       3.87399       5.06786       5.19588       5.00799       4.67184       4.42548
  15  19 3470.0684    2.9330  2.4730 12.3110  0.0000  0.0443   0.0485   0.1206    0.0932   0.0000   435.1346       19.6283       12.4104       15.4647      -18.4663     0.0558139       4.90043       6.11972       6.37517       6.52316       5.96603       5.34440
  15  20 3611.4022    2.4120  3.6043 11.5831  0.0000  0.0540   0.0332   0.1457    0.0808   0.0000   444.0503       19.7543       27.0525       1.07079      -2.38340      -2.28474       5.74467       7.21589       7.55504       7.58871       6.93346       6.45951
  15  21 3752.7645    2.0604  5.0251 11.1812  0.0000  0.0668   0.0247   0.1806    0.0676   0.0000   449.8428       6.24442       10.7472       21.9943       1.26684      -10.9039       7.41895       9.15888       9.74544       9.78227       9.26601       8.35479
  15  22 3894.2088    1.6824  7.1095 10.7570  0.0000  0.0848   0.0181   0.2381    0.0598   0.0000   436.9839       10.0933       32.5391    -0.0614636      -4.70948      -5.05545       8.91574       11.2898       11.9875       12.1036       11.3870       9.94202
  15  23 4035.9478    1.4015  8.2933 10.5474  0.0000  0.0996   0.0148   0.2753    0.0554   0.0000   423.3295       1.88121      -6.42698       28.3434       13.5910      -26.4763       9.97749       13.0840       13.7379       13.7274       12.9473       11.4725
  15  24 4177.4967    1.1985 10.6387 10.3908  0.0000  0.1227   0.0123   0.3483    0.0492   0.0000   446.8249      -14.0075      0.503144       17.1061       10.1970      -5.03101       12.4813       16.1897       17.0163       16.9369       16.2896       14.3165
  15  25 4319.2640    0.9761 13.7734 10.3382  0.0000  0.1689   0.0105   0.4804    0.0437   0.0000   446.6690       23.8921      -22.7163       2.19294       13.4351       12.7731       17.1138       22.1153       23.5754       23.6478       22.1058       19.6975
  15  27 4604.2574    0.6491 16.9479 10.1357  0.0000  0.2488   0.0078   0.6712    0.0350   0.0000   438.2239       9.02583       55.0319      -17.7798       102.771       28.0865       25.2480       33.0875       34.2092       34.9309       32.7234       29.3535
  16   7 1783.3002    0.3535  0.3115 10.0522  0.0000  0.0178   0.0147   0.0381    0.0451   0.0000   436.1428      -1.96541       10.9333      -1.55436     -0.195516       2.22363       1.71587       2.35235       2.56214       2.46387       2.45832       2.09458
  16   8 1933.1440    0.4823  0.5090 10.0484  0.0000  0.0214   0.0158   0.0493    0.0605   0.0000   439.9960       2.59776       10.9907      -2.09484    -0.0821465      -2.92980       2.11234       2.84510       2.83054       3.06828       2.94578       2.67560
  16   9 2081.5938    0.7519  0.5210 10.3672  0.0000  0.0186   0.0237   0.0459    0.0745   0.0000   435.4064      -1.77853       15.0947     0.0873652      -2.69683       3.66163       1.87238       2.25161       2.42932       2.69208       2.40197       2.10565
  16  10 2228.3747    0.9473  0.8371 10.5938  0.0000  0.0247   0.0244   0.0627    0.1061   0.0000   437.4415      0.111900       4.21550       5.05401     -0.744625     0.0403289       2.42406       3.17200       3.31380       3.35583       3.10286       2.95445
  16  11 2372.6006    1.3553  0.9006 10.9446  0.0000  0.0243   0.0322   0.0607    0.1146   0.0000   440.0367      0.595676       21.0225       3.31249       1.24151      -3.97065       2.49285       3.09996       3.37747       3.10532       3.06657       2.86519
  16  12 2514.7924    1.7878  0.9752 11.2215  0.0000  0.0249   0.0403   0.0641    0.1405   0.0000   441.3809       1.40336       9.56627     -0.474279      -2.06310      0.588022       2.46756       3.03296       3.18924       3.22651       3.00390       2.83411
  16  13 2656.9800    2.3309  0.7881 12.1887  0.0000  0.0235   0.0585   0.0554    0.1131   0.0000   444.1355       3.05555       11.1846       4.49519      -1.97833       6.10699       2.69430       3.29206       3.46099       3.67218       3.42017       3.11467
  16  14 2799.5304    2.8566  0.9013 12.2887  0.0000  0.0235   0.0668   0.0611    0.1396   0.0000   434.5625     -0.795618       8.84640      0.586871       2.01419      0.994300       2.44451       3.05657       3.21190       3.23147       3.16170       2.93990
  16  15 2941.8754    3.5692  0.9135 12.8592  0.0000  0.0241   0.0847   0.0620    0.1417   0.0000   437.6973       9.47832       7.45493       1.48886      -7.03310      -2.65091       2.51370       2.91302       3.09398       3.47031       3.07423       2.92050
  16  16 3083.5633    3.9666  0.8939 13.0839  0.0000  0.0237   0.0973   0.0600    0.1567   0.0000   441.0084       13.0045       10.4669       4.73641      -2.73985      -1.42622       2.52201       3.13142       3.47124       3.32991       3.29048       3.02651
  16  17 3225.0387    3.7421  1.2297 12.8406  0.0000  0.0285   0.0824   0.0787    0.1963   0.0000   444.1389       9.14824       6.95651      0.817080       2.05257       2.77287       2.98345       3.59471       3.72080       3.86045       3.68711       3.37442
  16  18 3366.4189    3.3407  1.9388 12.1345  0.0000  0.0372   0.0583   0.0955    0.1690   0.0000   444.0958       10.2227       22.1341       4.60813      -2.45370      -3.14775       3.68999       4.83312       4.93880       5.04355       4.72116       4.34927
  16  19 3507.9746    2.7401  2.7830 12.0646  0.0000  0.0464   0.0423   0.1257    0.0920   0.0000   439.0588       16.3893       13.6338       4.87867      -10.2703      -1.11942       4.75985       6.06415       6.45096       6.28532       5.99133       5.52989
  16  20 3649.7165    2.3696  4.0373 11.2368  0.0000  0.0562   0.0297   0.1471    0.0887   0.0000   449.6853       1.95964       12.5953       8.66735      -2.98174      -7.91875       5.82072       7.40548       7.72840       7.91113       7.30499       6.70654
  16  21 3791.6557    1.9465  5.5929 10.8185  0.0010  0.0698   0.0213   0.1851    0.0694   0.0000   429.3865       3.12110       18.3858       4.81256     -0.530875      -6.52416       6.84674       9.01113       9.22319       9.53090       8.93949       8.10341
  16  22 3933.5717    1.6056  7.0595 10.5945 -0.0013  0.0844   0.0167   0.2232    0.0608   0.0000   438.7986       19.6923       33.5705      -1.97298       8.78604      -7.57118       8.44714       11.0631       11.5630       11.7336       11.0996       10.0563
  16  23 4075.7089    1.3263  9.3355 10.5032  0.0000  0.1063   0.0134   0.2964    0.0491   0.0000   447.9674       9.87875      -11.7344      -22.7302      -4.99301      -3.12604       10.2976       13.3043       14.1376       14.2332       13.3453       12.1817
  16  24 4218.0097    1.1308 11.1218 10.3177  0.0000  0.1262   0.0114   0.3613    0.0472   0.0000   444.5933       4.20193      -14.7844      -20.0670       14.7197       21.6222       12.1223       15.6994       16.3400       16.5549       15.5556       14.3701
  16  25 4359.8907    0.8969 13.8322 10.3578 -0.0000  0.1722   0.0098   0.4878    0.0386   0.0000   447.2514       83.8593       41.3348      -5.18697      0.219389      -26.7256       16.6805       21.5522       23.2656       23.0738       21.7878       19.7620
  17   4 1318.0205    0.0984  0.0366 10.0696  0.0000  0.0130   0.0236   0.0258    0.0291   0.0000   438.6605       3.93730       19.7963      -2.02949    -0.0640316     -0.393439       1.40855       1.52375       2.04275       1.97902       1.47902       1.67294
  17   5 1493.5105    0.1478  0.1345 10.0278  0.0000  0.0153   0.0114   0.0410    0.0314   0.0000   436.8173       3.06305       13.0194       2.27446      -2.60203      0.939261       1.26789       2.09815       2.13297       2.68562       2.34954       1.66653
  17   6 1657.0470    0.2582  0.1926 10.0485  0.0000  0.0127   0.0133   0.0288    0.0352   0.0000   437.8574      -4.05311       14.4611       4.43434      -3.62898      -4.09713       1.13340       1.49374       1.55870       1.74712       1.70527       1.37090
  17   7 1811.9575    0.3860  0.3612 10.0939  0.0000  0.0180   0.0146   0.0406    0.0456   0.0000   438.1408      -1.59528       15.3524       1.19752      0.611481     -0.515527       1.57978       2.04191       2.26952       2.07262       2.09495       1.82159
  17   8 1963.2957    0.5494  0.5273 10.0999  0.0000  0.0199   0.0175   0.0510    0.0610   0.0000   442.0517      0.555276       14.8547      -3.51383      0.877801     -0.884278       1.84199       2.34704       2.49957       2.48138       2.48344       2.17252
  17   9 2112.9624    0.8003  0.6312 10.2582  0.0000  0.0199   0.0221   0.0487    0.0806   0.0000   440.4995      -8.05352       15.2159      -2.82244      -5.44894      -1.58550       1.95246       2.39489       2.64600       2.71364       2.75438       2.46198
  17  10 2260.3351    1.0954  0.8573 10.5930  0.0000  0.0238   0.0268   0.0612    0.1115   0.0000   439.7154       2.58252       11.5871       1.41229       3.07794      -5.72852       2.13728       2.85142       2.94196       3.24180       2.91434       2.62287
  17  11 2404.9962    1.4530  0.9272 11.0834  0.0000  0.0234   0.0339   0.0640    0.1193   0.0000   439.5855       8.04608       8.51364       3.73771     -0.113750      -4.02517       2.20668       2.68934       2.87889       2.99472       2.84700       2.62291
  17  12 2548.1577    1.9107  0.9708 11.5962  0.0000  0.0260   0.0435   0.0629    0.1307   0.0000   440.6590       1.64839       11.2562      -1.35760       1.13025      -2.85999       2.75746       3.64550       3.89582       3.94804       3.62132       3.51347
  17  13 2691.0890    2.3924  0.9284 12.0669  0.0000  0.0236   0.0548   0.0613    0.1257   0.0000   438.8529       2.31387       19.3522      0.192257      -2.02090      -1.67704       2.24484       2.81068       2.88634       3.13544       2.77168       2.60341
  17  14 2834.3716    3.2368  0.7879 12.5621  0.0000  0.0199   0.0808   0.0566    0.1225   0.0000   437.7563       5.89926       11.4606      0.322795     -0.131460      0.290548       2.02263       2.48592       2.64584       2.79240       2.41558       2.45980
  17  15 2977.2887    3.8115  0.9337 12.7267  0.0000  0.0235   0.0857   0.0568    0.1495   0.0000   437.2833       4.59208       13.6437       4.62438      -1.50278      -4.73939       2.32987       2.91058       3.00164       3.07677       2.79578       2.61866
  17  16 3119.4836    3.9821  1.0764 13.1359  0.0000  0.0263   0.0882   0.0683    0.1585   0.0000   441.4733      0.571078       17.7902       6.56597     -0.687546      -1.23226       2.69571       3.41239       3.55001       3.54588       3.33024       3.08155
  17  17 3261.4481    3.6561  1.4966 13.0728  0.0000  0.0327   0.0732   0.0873    0.1281   0.0000   434.3286       7.78786       19.1974      -3.40114       2.23222     -0.442252       3.05783       4.08270       4.14013       4.22642       4.00400       3.72045
  17  18 3403.4710    3.2845  1.9676 12.3402  0.0000  0.0369   0.0589   0.0950    0.1504   0.0000   436.6257       14.8554       14.0153      -5.21190       1.73995      -8.57563       3.52528       4.41754       4.49326       4.76167       4.33858       4.16737
  17  19 3545.4819    2.7164  3.0673 11.8124 -0.0007  0.0472   0.0384   0.1260    0.0990   0.0000   437.8698       24.0231       18.7780       8.00347      -9.69321      -7.48757       4.45367       5.84511       6.08243       6.35632       5.86061       5.36056
  17  20 3687.8500    2.2470  4.4774 11.1235  0.0000  0.0581   0.0261   0.1585    0.0810   0.0000   448.5711       12.1953       18.8712       1.90246       6.52760       5.92676       5.38597       6.97853       7.47689       7.52484       7.27542       6.61608
  17  21 3830.1824    1.8680  5.6890 10.8632  0.0000  0.0684   0.0201   0.1883    0.0656   0.0000   435.2997       4.23612       20.4185       9.44422      -6.57352       11.7166       6.40211       7.87259       8.60232       8.84659       8.39625       7.81507
  17  22 3972.4898    1.5398  7.8390 10.5579 -0.0002  0.0862   0.0150   0.2415    0.0534   0.0000   450.6813       22.5027       19.1044       3.42331      -12.2195      -13.0568       8.08969       10.4112       11.0381       11.1357       10.6824       10.0147
  17  24 4257.4150    1.0642 11.7464 10.3543  0.0000  0.1323   0.0105   0.3777    0.0425   0.0000   436.7640       32.1924       26.5551      -17.4500       3.46777       32.2587       11.9460       15.4739       16.8234       16.9142       15.9193       14.7117
  17  25 4400.6087    0.8708 14.4876 10.3450  0.0000  0.1751   0.0074   0.4665    0.0301   0.0000   436.3198      -10.1917       32.5157       30.1561      -35.6119       2.16011       15.7250       19.3716       20.9250       20.7190       20.7480       18.7976
  17  26 4543.3174    0.6924 16.5262 10.2278 -0.0021  0.2316   0.0073   0.6049    0.0321   0.0000   483.2769      -13.3512      -38.3636       29.7981       17.4145      -3.21362       20.0929       26.8588       28.3235       29.2018       27.2006       25.1472
  18   4 1341.5559    0.1007  0.0665 10.1356  0.0000  0.0290   0.0133   0.0339    0.0288   0.0000   445.4347       9.97554       23.1741       3.54551       4.29836      0.720664       3.96675       5.37866       5.01950       3.86683       3.01064       1.96644
  18   5 1518.7514    0.1932  0.1022 10.0732  0.0000  0.0130   0.0138   0.0216    0.0307   0.0000   438.7885      -1.88509       16.3071     -0.897934      -2.93768      0.127435       1.03367       1.33078       1.53478       1.77341       1.28833       1.48246
  18   7 1839.9922    0.4059  0.3843 10.1265  0.0000  0.0167   0.0147   0.0427    0.0469   0.0000   441.4606      -3.15401       14.8926       1.95607     -0.928112      -2.18186       1.49994       2.00538       2.04984       2.02278       2.06966       1.74214
  18   8 1992.8511    0.6177  0.4771 10.1976  0.0000  0.0169   0.0191   0.0426    0.0616   0.0000   438.3549     -0.501920       13.8763      0.892264      -3.59264      -1.19698       1.54430       1.88855       2.25949       2.24138       2.12772       1.83188
  18   9 2143.7377    0.8304  0.6560 10.3847  0.0000  0.0215   0.0216   0.0464    0.0793   0.0000   436.6268      -1.72844       10.5869       2.66742       1.39766      -7.79486       1.88003       2.30702       2.43142       2.61061       2.47222       2.21818
  18  10 2291.6516    1.1568  0.7516 10.6629  0.0000  0.0211   0.0286   0.0517    0.1085   0.0000   440.6324       5.96694       11.1673       1.32509      0.190935       2.03055       1.99541       2.52548       2.83055       2.83770       2.66128       2.41774
  18  11 2436.8828    1.5229  1.0533 11.0994  0.0000  0.0263   0.0324   0.0645    0.1348   0.0000   441.4068      -1.51954       16.5805     -0.932475       1.22560       4.12111       2.44832       3.25563       3.26860       3.38929       3.20485       2.96689
  18  12 2580.9072    2.1074  0.8341 11.7613  0.0000  0.0218   0.0483   0.0532    0.1180   0.0000   435.9846       1.63134       14.0167     -0.720048     -0.709435     -0.402805       2.06528       2.46351       2.51425       2.72133       2.57529       2.38412
  18  13 2724.7792    2.6170  0.8628 12.2557  0.0000  0.0228   0.0584   0.0545    0.1196   0.0000   436.2692       8.28964       13.0072       2.10254      -1.79954       1.77561       2.05235       2.77104       2.81710       2.90963       2.77757       2.57623
  18  14 2868.7268    3.1961  0.9018 12.5726  0.0000  0.0222   0.0707   0.0570    0.1261   0.0000   437.3940       7.43615       10.5636       2.01258      -1.75127      -5.42646       1.96704       2.49593       2.56703       2.73367       2.63653       2.47645
  18  15 3012.1666    3.8243  0.8535 12.9711  0.0000  0.0212   0.0886   0.0573    0.1339   0.0000   438.8632       8.54149       12.4304      0.662408       1.43901      -6.57497       2.01752       2.51541       2.78655       2.78935       2.72600       2.53691
  18  16 3154.9120    3.9606  1.1068 13.2724  0.0000  0.0260   0.0843   0.0706    0.1367   0.0000   439.4308       6.88400       16.8768     -0.915342       6.94153     -0.819502       2.35684       3.09898       3.10411       3.20379       3.03918       2.89342
  18  17 3297.4780    3.5571  1.4359 12.8461  0.0000  0.0308   0.0682   0.0753    0.1332   0.0000   439.3694       5.30194       19.6863       6.44367      -4.78286      0.762708       2.76002       3.61866       3.76390       3.82607       3.90567       3.51238
  18  18 3440.1091    2.9973  2.2568 12.3920 -0.0061  0.0391   0.0491   0.1057    0.1105   0.0000   441.3253       11.4814       4.19263       5.14718     0.0942048       5.62340       3.44898       4.43245       4.66684       4.83526       4.61483       4.28662
  18  19 3582.7323    2.5880  3.3698 11.6834  0.0000  0.0483   0.0357   0.1332    0.0963   0.0000   441.7820       14.8279       9.08790      -6.22771      -7.63849       1.59244       4.38841       5.60407       5.95046       6.02461       5.66771       5.50441
  18  20 3725.3718    2.1471  4.6805 11.2406  0.0000  0.0597   0.0249   0.1604    0.0722   0.0000   440.6869       26.6723       20.2924       9.52628      -6.92608       6.46703       5.34132       6.72331       7.20446       7.58372       7.15834       6.59284
  18  22 4011.0738    1.4806  8.5380 10.5057  0.0000  0.0913   0.0136   0.2531    0.0500   0.0000   443.8918       10.0508      -1.87830       7.78032      -4.38352      0.574518       7.94244       10.3727       11.0246       11.4470       11.0976       9.98744
  18  23 4153.7633    1.1980 10.1341 10.4299  0.0000  0.1091   0.0113   0.3164    0.0436   0.0000   447.9921       48.6986       15.2404      -39.4847      -4.62199       12.8457       9.34125       12.2561       12.7854       13.4563       12.5275       11.8280
  18  24 4296.9658    1.0012 13.0320 10.3698  0.0000  0.1446   0.0095   0.4248    0.0389   0.0000   442.7634       33.9728      -10.7447       24.1535      -15.2300      -18.6712       12.3061       16.0809       17.1718       17.5607       17.1792       15.5591
  18  26 4583.0286    0.6948 18.6095 10.1610  0.0015  0.2395   0.0066   0.6426    0.0294   0.0000   505.6241       8.15581      -4.38288       2.54325       14.2670      -8.89812       20.1662       26.3830       28.4986       29.3982       28.1235       26.1677
  19   4 1364.3197    0.0961  0.0530 10.0606  0.0000  0.0141   0.0114   0.0216    0.0280   0.0000   436.5286      -1.63726       20.1167      -1.51065     -0.376780      0.915295       1.18836       1.66082       1.50399       2.58942       1.38132       1.76059
  19   5 1543.0422    0.1825  0.1578 10.0412  0.0000  0.0152   0.0111   0.0303    0.0315   0.0000   436.0965     -0.617770       18.9089     -0.513959      -3.49529       2.21564       1.17818       1.41136       1.82202       1.68580       1.50314       1.48348
  19   6 1709.3528    0.2782  0.2929 10.0521  0.0000  0.0173   0.0118   0.0362    0.0370   0.0000   440.2122       1.53741       15.5594      0.399747      -3.39089       1.17379       1.37616       1.73032       1.95332       2.18444       1.85933       1.87057
  19   7 1867.2701    0.4567  0.4465 10.0067  0.0000  0.0179   0.0145   0.0424    0.0534   0.0000   438.3699      -1.81715       13.4719       3.12538      -1.05761     -0.600547       1.47090       1.87308       2.07002       2.32933       2.05766       1.87688
  19   8 2021.7524    0.6595  0.5310 10.1211  0.0000  0.0174   0.0189   0.0446    0.0659   0.0000   434.3826      -1.85130       18.4278     -0.481898     -0.349910       1.97079       1.48658       1.96371       2.08200       2.22690       1.88873       1.95001
  19   9 2173.7737    0.9125  0.6911 10.5297  0.0000  0.0198   0.0230   0.0518    0.0814   0.0000   438.6775    -0.0983088       9.54162    -0.0778590      0.302414      -3.03691       1.62164       2.17575       2.23527       2.43160       2.24519       2.06367
  19  10 2322.2945    1.1990  0.9117 10.8500  0.0000  0.0230   0.0263   0.0581    0.1026   0.0000   439.4620       4.50820       16.7152       3.21304      -1.13554     -0.433834       1.97366       2.52005       2.68117       2.71278       2.68055       2.54278
  19  11 2468.1790    1.5988  0.9822 11.4456  0.0000  0.0238   0.0341   0.0633    0.1081   0.0000   437.0136       2.78328       10.1484     -0.616307      -6.54401       1.67408       2.07695       2.53521       2.92845       3.00885       2.78326       2.57828
  19  12 2613.0909    2.2024  0.9624 11.6269  0.0000  0.0226   0.0463   0.0578    0.1460   0.0000   438.2318       4.29454       16.2049      -1.92786      -2.78518      -3.01112       1.90433       2.44006       2.68015       2.62622       2.54647       2.50945
  19  13 2758.0167    2.7718  0.8715 12.4624  0.0000  0.0205   0.0628   0.0585    0.1048   0.0000   436.7043       5.50002       21.1558    -0.0609727      -1.96290      -1.75059       1.75806       2.29608       2.48217       2.61240       2.47218       2.26162
  19  14 2902.5514    3.4402  0.7769 12.9107  0.0000  0.0203   0.0789   0.0494    0.1078   0.0000   439.2786       7.22361       13.0155       2.32797      -1.38477      -5.79207       1.98941       2.43925       2.77914       2.94535       2.74768       2.33612
  19  15 3046.5504    3.7653  0.9603 13.2219  0.0000  0.0226   0.0824   0.0631    0.1132   0.0000   438.8770       4.08766       15.8378       2.74640      0.118158      -2.27822       2.06196       2.68512       2.77991       3.01691       2.89927       2.66860
  19  16 3189.9172    3.7946  1.2335 13.1842 -0.0047  0.0268   0.0754   0.0735    0.1350   0.0000   441.4378       4.81088       11.7273       2.26597       5.03438      0.802784       2.27258       3.01282       3.09946       3.23790       3.10906       2.85988
  19  17 3332.9873    3.4353  1.6692 12.6336 -0.0001  0.0309   0.0584   0.0849    0.1156   0.0000   442.7045       6.00362       6.33488      -1.78769       2.22159      -4.07163       2.73440       3.45338       3.75966       3.78497       3.67702       3.43904
  19  18 3476.1650    2.9525  2.4444 12.1389  0.0000  0.0396   0.0431   0.1026    0.0970   0.0000   433.6956       8.70362       13.6962      -1.64497      -4.41603       2.94812       3.43932       4.29375       4.71440       4.94692       4.76158       4.52400
  19  19 3619.4452    2.3952  3.3610 11.7620 -0.0032  0.0490   0.0319   0.1297    0.0823   0.0000   438.2117       5.81186       15.5414      -3.78088      -2.66830       1.16039       3.99059       5.16417       5.57840       5.69430       5.60477       5.25127
  19  20 3762.6171    2.0620  4.9744 11.0364  0.0000  0.0594   0.0221   0.1634    0.0699   0.0000   439.0780       19.3020       6.83359      -6.41534       9.75549       1.35411       5.08664       6.49952       7.04604       7.17797       7.10480       6.46522
  19  21 3905.7756    1.7244  6.7858 10.5710  0.0000  0.0741   0.0164   0.1998    0.0615   0.0000   446.1735       22.6377       9.55209      0.558772       13.4204     -0.803797       6.17322       7.97451       8.56527       8.90584       8.78982       7.97100
  19  22 4049.1285    1.3843  9.0503 10.4280  0.0000  0.0945   0.0122   0.2610    0.0469   0.0000   436.1096       5.96348       15.8804       6.00281      -5.23289      -6.82104       7.84034       10.1745       10.8611       11.3953       11.0233       10.2302
  19  23 4192.4139    1.1581 11.4486 10.4037 -0.0000  0.1211   0.0105   0.3359    0.0413   0.0000   431.0743       16.0418       4.38878      -1.18935       38.3868       29.8785       10.0134       13.0390       14.0512       14.3144       14.0263       13.1191
  19  24 4335.7372    0.9617 13.9700 10.3614  0.0000  0.1560   0.0087   0.4352    0.0354   0.0000   411.0401       6.89720       28.5458       5.37590       16.8985       19.9050       12.5218       16.3803       17.7489       18.3353       17.5423       16.1492
  19  25 4479.3156    0.7848 15.8292 10.2439  0.0009  0.1919   0.0073   0.5173    0.0323   0.0000   413.8884       21.7160       26.7447      -11.7686      -14.1315      -15.5083       15.3953       19.9492       21.7839       22.5717       21.8881       20.0502
  20   4 1386.4781    0.1108  0.0730 10.0944  0.0000  0.0134   0.0110   0.0233    0.0275   0.0000   439.8549       1.88960       19.5364      -2.63970      -1.44340     -0.401741       1.11697       1.39869       1.50724       1.53085       1.46370       1.68217
  20   5 1566.5367    0.2002  0.1693 10.0569  0.0000  0.0133   0.0109   0.0272    0.0308   0.0000   440.2056     0.0787562       20.0193       1.19351      -1.04207    -0.0493061       1.25245       1.43351       1.68100       1.68829       1.59197       1.50991
  20   6 1734.1934    0.3275  0.2349 10.0761  0.0000  0.0131   0.0138   0.0296    0.0367   0.0000   438.3215       1.00465       17.3851      0.291312      -1.42483      -1.15163       1.06611       1.24265       1.42402       1.66196       1.53846       1.30812
  20   7 1893.8966    0.4830  0.4204 10.1117  0.0000  0.0165   0.0152   0.0385    0.0500   0.0000   440.3772      -3.51780       15.7880       2.36483      -4.97080     -0.930262       1.30770       1.61783       1.84352       1.94124       1.78826       1.67590
  20   8 2050.0183    0.7137  0.5276 10.2386  0.0000  0.0174   0.0196   0.0407    0.0670   0.0000   438.1823      -1.11035       15.3448       1.93148      -1.47963      0.436531       1.49799       1.87495       2.06075       2.18226       2.14011       2.00845
  20   9 2203.1415    0.9260  0.7369 10.7212  0.0000  0.0208   0.0227   0.0508    0.0807   0.0000   438.2294      -3.19074       14.2168       3.00328     -0.925244      -2.27502       1.67387       2.13837       2.35719       2.42506       2.28819       2.09319
  20  10 2352.4136    1.2884  0.9035 10.9467  0.0000  0.0217   0.0279   0.0574    0.0977   0.0000   437.7357       1.84165       19.1820       2.40250      -2.43014      0.903111       1.76563       2.18583       2.28815       2.46435       2.40337       2.35730
  20  11 2498.9821    1.7379  0.9983 11.1283  0.0000  0.0230   0.0361   0.0597    0.1442   0.0000   436.7595       1.72114       17.5935       4.76674      -3.10830      -5.89828       1.81866       2.42913       2.50862       2.67473       2.56012       2.39797
  20  12 2644.8414    2.2273  1.0110 11.8120  0.0000  0.0237   0.0453   0.0594    0.1359   0.0000   435.7868      -1.65164       20.4164     -0.306510      -1.45164       2.71017       1.96305       2.56549       2.78124       2.80685       2.74312       2.54411
  20  13 2790.7603    2.9314  0.9020 12.4620  0.0000  0.0241   0.0623   0.0539    0.1085   0.0000   441.0531       6.89590       17.1259       4.15804      -2.18109      -2.06563       2.28883       3.23188       3.61591       3.54843       3.29677       3.23743
  20  14 2935.9957    3.5622  0.7922 12.8974  0.0000  0.0197   0.0794   0.0491    0.1076   0.0000   438.7804       5.96142       10.4865      -2.52843     -0.712763      0.229169       1.60632       2.05181       2.16810       2.25270       2.20006       2.14449
  20  15 3080.5269    3.8986  1.0486 12.8266  0.0000  0.0223   0.0760   0.0617    0.1375   0.0000   436.9299       6.08259       15.3196      -2.96095       2.29666       1.18993       1.78163       2.30276       2.46074       2.56472       2.47650       2.38282
  20  16 3224.5259    3.7776  1.2280 13.2762  0.0000  0.0282   0.0729   0.0686    0.1115   0.0000   440.7794       8.50923       12.2740     -0.552626      -4.47660      -4.79106       2.44334       2.91318       2.81857       3.08345       3.03046       2.88881
  20  17 3368.2031    3.3061  1.7873 12.8050  0.0001  0.0321   0.0538   0.0885    0.0843   0.0000   441.5828       5.16959       9.95563     -0.106367       1.11532      -7.42729       2.54837       3.32355       3.55271       3.63800       3.53888       3.29023
  20  18 3512.0006    2.7338  2.6692 12.2390  0.0000  0.0414   0.0375   0.1113    0.0714   0.0000   445.3876       5.89062       14.7759       16.7626       3.53229      -5.77590       3.32218       4.56186       4.71887       5.11658       4.78362       4.46084
  20  19 3655.6878    2.3004  3.9882 11.4139  0.0000  0.0505   0.0264   0.1426    0.0716   0.0000   431.2742       9.57023       16.5934       12.6164       4.39859      -5.51787       4.14840       5.23589       5.64923       5.84997       5.70308       5.48353
  20  20 3799.4153    1.9672  5.5233 10.9233  0.0000  0.0626   0.0193   0.1698    0.0618   0.0000   440.8438       28.2811       16.1254       1.54209      -1.89994     -0.217325       4.92512       6.26527       6.89698       7.18265       6.71819       6.52733
  20  21 3943.1587    1.6264  7.7136 10.5625  0.0000  0.0781   0.0142   0.2194    0.0501   0.0000   438.2411       6.25320      -4.47736       4.59236       6.08361      -20.0566       6.37293       8.10398       8.69204       8.91570       8.80390       8.27557
  20  22 4086.9034    1.3481  9.9801 10.3636  0.0000  0.0983   0.0112   0.2759    0.0437   0.0000   445.5849      -2.01027       14.2379      0.984544      -13.6822     -0.892980       7.90501       10.2064       10.7543       11.1940       11.0150       10.3284
  20  23 4230.3643    1.1038 12.1009 10.3699  0.0000  0.1246   0.0094   0.3567    0.0382   0.0000   437.2719       24.9537       3.41523       3.69364       4.77758       2.29047       9.79303       12.8276       13.8004       14.3638       13.9595       13.1319
  20  24 4374.7799    0.8884 13.7750 10.3630 -0.0008  0.1597   0.0083   0.4346    0.0340   0.0000   415.3209       35.0747       6.03632       14.6808       28.8788      -6.49027       12.3821       15.8453       17.4950       18.2105       17.5065       16.4452
  20  25 4517.8700    0.7181 16.5787 10.2660 -0.0019  0.2069   0.0067   0.5604    0.0292   0.0000   407.1671       1.45816      -4.66188       4.90313      -1.47515       3.79746       15.6197       20.6120       22.4958       23.0746       22.1922       20.8127
  21   5 1589.2889    0.2014  0.1777 10.0420  0.0000  0.0160   0.0109   0.0346    0.0309   0.0000   439.2984      0.218764       20.2732       2.00458      -3.83600     -0.993520       1.28377       1.63223       1.89317       1.75097       1.73520       1.31734
  21   6 1758.2158    0.3571  0.3015 10.0913  0.0000  0.0158   0.0132   0.0328    0.0383   0.0000   438.5973    -0.0125765       18.6083       1.81801      -2.47750      0.314691       1.31578       1.67767       2.05619       1.95273       1.79392       1.61461
  21   7 1919.8375    0.5294  0.4485 10.1727  0.0000  0.0164   0.0158   0.0390    0.0498   0.0000   439.3757      -3.33415       17.3483     -0.472374      -3.03425     -0.401363       1.23264       1.52390       1.88354       1.76242       1.68624       1.60788
  21   8 2077.7209    0.7276  0.5964 10.2390  0.0000  0.0174   0.0185   0.0447    0.0669   0.0000   439.2262    -0.0231975       11.5731       1.24819      0.238551      0.174459       1.30046       1.63810       1.78755       1.84687       1.86198       1.76179
  21   9 2231.8852    0.9963  0.8441 10.5291  0.0000  0.0208   0.0219   0.0536    0.0951   0.0000   440.0031      -2.13348       18.4401       1.45587      -2.38720      -2.67902       1.62508       2.06353       2.26512       2.33336       2.30884       2.22626
  21  10 2381.8742    1.3915  0.9723 10.9111  0.0000  0.0226   0.0282   0.0571    0.1106   0.0000   438.7396       2.72467       19.6227       2.03071      -5.01488     -0.538591       1.91389       2.42045       2.66812       2.72202       2.53637       2.39867
  21  11 2529.3062    1.9389  0.9850 11.2951  0.0000  0.0211   0.0386   0.0574    0.1268   0.0000   439.4845       2.88546       13.1568      -1.73158      -1.37171      -3.95335       1.72141       2.12779       2.35253       2.50300       2.59585       2.36726
  21  12 2676.2346    2.3603  1.0155 12.1296  0.0000  0.0226   0.0478   0.0622    0.1157   0.0000   438.4363       5.80893       11.3696     -0.358707       1.01458      0.101100       1.83829       2.35336       2.54863       2.71805       2.66982       2.51046
  21  13 2822.9840    3.0799  0.9026 12.3233  0.0000  0.0205   0.0632   0.0521    0.1332   0.0000   439.0391       4.45546       14.7575     -0.896950     -0.896903     -0.877695       1.66385       2.03327       2.18594       2.35758       2.28469       2.24652
  21  14 2968.9403    3.5500  0.9693 13.1246  0.0000  0.0225   0.0733   0.0545    0.1030   0.0000   437.6290       6.92405       16.3993       1.01360      -6.04872      -3.63649       1.81424       2.31138       2.37919       2.68049       2.54280       2.51283
  21  15 3114.0193    3.9320  0.9901 13.2602  0.0000  0.0221   0.0795   0.0582    0.1089   0.0000   436.2449       6.93094       17.0905       3.22224       1.81174     -0.273720       1.70366       2.19348       2.35267       2.46182       2.41463       2.29523
  21  16 3258.6457    3.7407  1.3403 13.1363  0.0000  0.0276   0.0674   0.0702    0.1122   0.0000   441.2380       6.45666       12.9282       4.25925      -3.08481      -4.76769       2.04941       2.62616       2.94089       3.07602       2.87658       2.70442
  21  17 3402.9574    3.1457  1.9666 12.6243  0.0000  0.0348   0.0468   0.0861    0.0756   0.0000   440.2564       8.16494       24.6955     -0.588469      -7.77038      0.105087       2.54123       3.34619       3.47797       3.69629       3.53390       3.26357
  21  18 3547.2277    2.6458  3.1768 11.9246  0.0000  0.0436   0.0320   0.1171    0.0626   0.0000   435.8271       12.9559       14.6928       4.31067      -10.4086      -5.76047       3.23802       4.21461       4.67710       4.80492       4.74013       4.53173
  21  19 3691.6844    2.2427  4.4231 11.3173  0.0000  0.0526   0.0242   0.1456    0.0646   0.0000   435.2534       11.1725       12.4903      -5.64026      -1.71318      -4.44155       4.07243       5.30598       5.65396       6.02055       5.87723       5.51705
  21  20 3835.5716    1.8387  6.1596 10.8802  0.0000  0.0664   0.0171   0.1823    0.0532   0.0000   424.3561       14.7074       20.0197       12.6504      -6.00181      -17.7133       4.98005       6.38326       6.95846       7.31116       7.03279       6.66498
  21  21 3980.0244    1.5497  8.3514 10.5435  0.0000  0.0833   0.0128   0.2304    0.0452   0.0000   436.3974       19.2518       9.90870      -5.56588      -3.06459       6.78956       6.21628       8.20915       8.83466       9.25236       8.96208       8.54445
  21  22 4124.3301    1.2591 10.1530 10.4259  0.0000  0.1023   0.0103   0.2864    0.0393   0.0000   440.4789       11.3254       40.6899      -3.82944      -9.57712      -4.19820       7.55736       9.97740       10.6362       11.0826       10.7500       10.1758
  21  24 4412.6855    0.8611 15.1922 10.3506  0.0000  0.1678   0.0074   0.4639    0.0315   0.0000   415.4694       3.60455       10.9360       34.3163       32.3246      -5.41016       12.7639       16.3026       17.9913       18.6223       18.3302       17.3664
  22   3 1233.1628    0.0559  0.0227 10.1762  0.0000  0.0177   0.0121   0.0159    0.0252   0.0000   437.3750      0.420277       22.3345      -4.05207      -5.16189       3.32770       1.05066       1.40990       1.66409       1.66344       1.97122       1.40054
  22   4 1429.1548    0.1363  0.1361 10.0255  0.0000  0.0148   0.0092   0.0318    0.0278   0.0000   439.5567      -1.76745       18.1929      0.167417     0.0365333      0.325636       1.06613       1.65376       1.89648       1.67740       1.62208       1.75927
  22   5 1611.3573    0.2435  0.1965 10.0283  0.0000  0.0141   0.0112   0.0262    0.0311   0.0000   440.0131      0.375606       18.6988     -0.293588      -2.37525       1.42542       1.10258       1.32412       1.22426       1.26087       1.45122       1.45358
  22   6 1781.5572    0.3731  0.3517 10.0246  0.0000  0.0152   0.0127   0.0368    0.0406   0.0000   439.0008       2.18494       18.0081       1.61691     -0.898545       1.33927       1.04999       1.30959       1.59853       1.59631       1.52505       1.52001
  22   7 1945.0393    0.5289  0.4572 10.2496  0.0000  0.0165   0.0152   0.0371    0.0496   0.0000   440.5693       2.67098       15.7618     -0.913066     -0.802021      -2.19746       1.23024       1.60554       1.69925       1.71738       1.69774       1.84914
  22   8 2104.7333    0.7518  0.6580 10.4108  0.0000  0.0188   0.0182   0.0456    0.0655   0.0000   436.3674      -1.45754       14.2863       1.32048      -2.41993       2.89875       1.41758       1.74868       1.89545       1.95235       1.99811       1.95516
  22   9 2259.9981    1.0830  0.8865 10.5960  0.0000  0.0211   0.0227   0.0555    0.0997   0.0000   438.8500       2.80860       18.1695      0.236145      0.902338      0.359338       1.51149       1.95272       2.05642       2.29892       2.17973       2.00899
  22  10 2410.7951    1.4926  0.9626 11.0589  0.0000  0.0213   0.0299   0.0567    0.1176   0.0000   436.0181       3.80762       10.1443       2.81119      0.516978      -1.78547       1.54215       2.04039       2.22833       2.18819       2.18689       2.13820
  22  11 2559.2200    1.9560  1.0706 11.3636  0.0000  0.0224   0.0369   0.0593    0.1366   0.0000   435.2830     0.0763899       15.1605       3.40233      -1.16019      -1.04301       1.60413       2.02992       2.22773       2.25795       2.26061       2.04807
  22  12 2707.1758    2.5935  0.8891 12.1296  0.0000  0.0200   0.0525   0.0502    0.1179   0.0000   439.4376       4.31266       12.5057       4.53578      -2.88451      -2.12309       1.48536       1.83555       2.09655       2.05349       2.19425       2.05183
  22  13 2854.7709    3.1862  0.8738 12.7570  0.0000  0.0202   0.0649   0.0507    0.1016   0.0000   438.4420       2.18672       11.9531       5.46696      -3.95481       2.14379       1.50630       1.99507       2.07192       2.23353       2.22046       2.09578
  22  14 3001.4952    3.8134  0.8938 13.3919  0.0000  0.0205   0.0812   0.0545    0.0964   0.0000   436.8218      0.710622       12.3812       4.10114      0.112073     -0.514849       1.61536       2.10443       2.21792       2.29248       2.22915       2.04351
  22  15 3147.0838    3.9656  1.0954 13.3184  0.0000  0.0232   0.0756   0.0622    0.1096   0.0000   437.8587       8.85275       16.0311       2.23494       3.05484       1.24464       1.75937       2.14100       2.29185       2.46271       2.52095       2.27912
  22  16 3292.2969    3.4992  1.4760 13.1486  0.0000  0.0277   0.0610   0.0782    0.0903   0.0000   440.3317       5.57937       15.4583       4.08067      -7.97546      -5.97448       2.01612       2.63020       2.78133       2.98096       2.89972       2.77745
  22  17 3437.3565    3.0265  2.2678 12.4970  0.0000  0.0362   0.0412   0.0923    0.0658   0.0000   444.6443       11.4997       7.13656     -0.816111      -1.10853     -0.133277       2.57312       3.40012       3.63337       3.77825       3.62278       3.51531
  22  18 3582.2472    2.5086  3.4214 11.7733  0.0000  0.0440   0.0286   0.1192    0.0579   0.0000   434.0883       9.49670       20.9795      -4.23760       3.51537      -5.67020       3.22250       4.07153       4.52305       4.66951       4.56607       4.35358
  22  19 3727.1150    2.1156  4.5881 11.4256  0.0000  0.0538   0.0221   0.1488    0.0525   0.0000   438.5792       8.08194       4.07364       16.9132      -7.72646      -5.19948       3.89858       5.02632       5.33349       5.73141       5.62674       5.28005
  22  20 3871.7758    1.7715  6.5605 10.7839  0.0000  0.0685   0.0157   0.1820    0.0505   0.0000   434.1870       4.50831      0.995655      -1.83572       4.95277      -9.54035       4.98810       6.42221       6.86854       7.30415       7.16020       6.82306
  22  21 4016.2706    1.4651  8.6329 10.6039  0.0000  0.0849   0.0121   0.2384    0.0411   0.0000   427.1456       18.3418       11.3376       3.53990      -6.59534      -8.94384       6.14978       8.04408       8.94442       9.15089       8.88685       8.54679
  22  22 4161.0263    1.2149 11.2321 10.4659  0.0000  0.1111   0.0096   0.3107    0.0359   0.0000   446.1272       5.43420       26.2100      -6.23484       4.89702       29.7833       7.77102       10.2544       11.1132       11.5604       11.4202       10.8031
  22  23 4305.9395    1.0043 13.0559 10.3874  0.0014  0.1361   0.0082   0.3759    0.0332   0.0000   437.3213      -23.7132       2.56350      -5.34874       4.21090       10.8021       9.57973       12.5116       13.5469       14.2365       13.7303       13.3114
  22  24 4450.3800    0.8234 15.5023 10.3145  0.0028  0.1744   0.0069   0.4753    0.0299   0.0000   433.4498       14.6821       25.6360       9.49368      -13.2136       6.39827       12.0128       16.2749       17.3247       18.4794       17.8248       16.8618
  23   5 1632.7840    0.2305  0.2028 10.0977  0.0000  0.0133   0.0108   0.0293    0.0304   0.0000   439.3175      -1.43978       18.3529       1.86622      -1.68374      -1.72062       1.04843       1.25611       1.20155       1.41209       1.54614       1.39359
  23   6 1804.2143    0.4078  0.2989 10.1713  0.0000  0.0118   0.0143   0.0326    0.0379   0.0000   440.2317     -0.615879       18.8268       1.33460    -0.0581231      0.275458      0.808575       1.02431       1.17939       1.18260       1.27735       1.13131
  23   7 1969.6205    0.5845  0.5255 10.2904  0.0000  0.0161   0.0160   0.0464    0.0527   0.0000   440.4580      -5.43350       17.2869     -0.103850      -3.37163       1.17458       1.11031       1.38958       1.56121       1.67615       1.63711       1.50575
  23   8 2131.0618    0.8120  0.6959 10.4304  0.0000  0.0186   0.0186   0.0467    0.0695   0.0000   438.5682      0.589132       16.6885       2.03275      -1.64149      0.577736       1.23488       1.68358       1.83045       1.94330       1.89453       1.82913
  23   9 2287.4721    1.1412  0.9539 10.7106  0.0000  0.0213   0.0226   0.0557    0.0954   0.0000   435.6985     -0.869281       16.2626       1.27760       1.11774     -0.890616       1.52532       1.97516       2.13877       2.20110       2.08594       2.10171
  23  10 2439.1906    1.6281  0.9747 11.1489  0.0000  0.0216   0.0315   0.0552    0.1169   0.0000   440.1065      -1.26705       13.1372       1.43033    -0.0496969      -1.49216       1.41601       1.91338       1.97049       2.17033       2.10743       2.04643
  23  11 2588.6975    2.0267  1.0670 11.8490  0.0000  0.0227   0.0383   0.0586    0.1061   0.0000   440.3474       7.01725       19.4091       4.48619       2.56445     -0.505570       1.64742       2.09661       2.30969       2.50568       2.51436       2.41071
  23  12 2737.6437    2.7052  0.9040 12.2883  0.0000  0.0199   0.0533   0.0505    0.1057   0.0000   437.9611       1.72872       16.0822       5.50614      -2.07291      -2.40606       1.42521       1.91267       1.96637       2.22700       2.03613       2.06532
  23  13 2886.1425    3.3271  0.9268 12.8077  0.0000  0.0205   0.0659   0.0516    0.1087   0.0000   441.0168       5.71494       11.7895      0.566990      -1.76969       2.72364       1.43376       1.86435       1.90887       2.17829       2.04788       2.03824
  23  14 3033.5057    3.8364  0.9634 13.3011  0.0000  0.0206   0.0761   0.0579    0.1029   0.0000   437.4796       5.70555       16.8854       4.27447     -0.127691      -1.38540       1.54840       2.03819       2.14008       2.39752       2.30907       2.21583
  23  15 3179.8224    3.9394  1.2986 12.9134  0.0000  0.0244   0.0665   0.0642    0.1205   0.0000   439.9888       6.59187       10.6554      0.430233     -0.350584      -1.33076       1.69715       2.23917       2.46141       2.57256       2.47169       2.31880
  23  16 3325.5975    3.5149  1.6181 12.8846  0.0000  0.0286   0.0548   0.0745    0.0856   0.0000   438.3671       7.38314       12.8606       5.25268      -1.91729      -1.52340       2.04269       2.71142       2.91868       2.93893       3.00754       2.84546
  23  17 3471.3513    2.8812  2.3561 12.4674  0.0000  0.0362   0.0385   0.0945    0.0659   0.0000   440.8417       5.86542       13.5441     -0.239881       2.28051     -0.688570       2.50205       3.28139       3.51351       3.75367       3.54982       3.45041
  23  18 3616.9170    2.4578  3.6225 11.7006  0.0000  0.0445   0.0262   0.1182    0.0531   0.0000   441.2873       4.16985       14.1538       9.41937     -0.650631      -5.13374       3.18194       4.15353       4.52878       4.84708       4.72805       4.54329
  23  19 3762.1414    2.0133  5.0004 11.3643  0.0000  0.0560   0.0198   0.1525    0.0475   0.0000   439.8436       8.80921       15.7497       8.89335       2.51608      -5.20015       3.86834       4.87938       5.40827       5.74958       5.64494       5.41642
  23  20 3907.4152    1.6646  7.2812 10.7894  0.0000  0.0708   0.0139   0.2014    0.0433   0.0000   439.8369       12.8130       21.6069       7.81422       1.15324       7.71932       5.00052       6.38189       6.83882       7.26213       7.08748       6.98674
  23  21 4052.7318    1.3805  9.4561 10.5509  0.0006  0.0917   0.0109   0.2476    0.0385   0.0000   437.3665       6.30563       14.2746       5.22173      -12.6642      -6.26968       6.25667       8.28043       9.06523       9.38786       9.24719       8.82415
  23  22 4197.7915    1.1596 11.2504 10.4512  0.0000  0.1113   0.0091   0.3085    0.0353   0.0000   443.0326       7.02935       9.33465       13.6443       2.08185      -2.33195       7.55399       9.95837       10.9175       11.2869       11.3406       10.9626
  23  23 4342.7911    0.9376 14.0453 10.4130  0.0000  0.1469   0.0074   0.4066    0.0307   0.0000   429.3288      -6.15072       8.15333      -3.81094       10.2489      -20.6781       9.71283       12.8417       13.8820       14.7521       14.4682       13.9758
  23  24 4487.5493    0.7618 16.3306 10.3059  0.0000  0.1885   0.0063   0.4970    0.0283   0.0000   439.4371       8.12474       26.4953      -8.55808       38.0196      -12.1629       12.6041       16.5401       18.1576       18.9730       18.8543       18.0461
  24   3 1271.0079    0.0810  0.0502 10.1453  0.0000  0.0174   0.0120   0.0252    0.0248   0.0000   436.9273      -3.06986       22.7687       2.48138      -3.24436      -2.80220      0.998091       1.67154       1.53093       1.58300       1.96004       1.38067
  24   4 1469.7966    0.1538  0.1228 10.0693  0.0000  0.0119   0.0099   0.0274    0.0268   0.0000   439.3823      -1.33000       20.7889      0.627457      -3.20029     -0.187571      0.851223      0.973449       1.05307       1.23508       1.06427      0.960849
  24   5 1653.6950    0.2624  0.2040 10.0926  0.0000  0.0103   0.0117   0.0304    0.0303   0.0000   440.7274      -1.76087       19.0620       1.46280      -1.26260     0.0859650      0.705461      0.799739      0.919093       1.03107      0.974410      0.870040
  24   6 1826.3047    0.4175  0.3713 10.1048  0.0000  0.0150   0.0132   0.0353    0.0405   0.0000   441.2914     0.0141996       20.7856      0.524284      -1.97910      -2.95002       1.19156       1.65809       1.68676       1.75931       1.65537       1.67809
  24   7 1993.5693    0.6406  0.4716 10.2863  0.0000  0.0146   0.0174   0.0372    0.0523   0.0000   440.2543      -1.11830       18.3168     -0.841464     -0.442754      -1.17815      0.984177       1.31918       1.44102       1.56897       1.50222       1.46325
  24   8 2156.7587    0.8866  0.7111 10.4535  0.0000  0.0191   0.0196   0.0440    0.0743   0.0000   437.4115      0.377513       18.3218      -1.39080      -2.79346     -0.641373       1.19037       1.59903       1.70211       1.86532       1.75656       1.64826
  24   9 2314.3046    1.2126  0.9098 11.0397  0.0000  0.0205   0.0242   0.0535    0.0818   0.0000   438.9484      -3.26296       16.5513     -0.531754      0.110477      -2.46652       1.38422       1.80125       1.90039       2.01017       1.98637       1.92539
  24  10 2467.0476    1.6768  1.0014 11.2469  0.0000  0.0216   0.0317   0.0538    0.1214   0.0000   440.6204       3.45315       16.2945       1.03605      -3.02678      -1.17708       1.48231       1.99655       2.17833       2.35006       2.38365       2.21930
  24  11 2617.6773    2.1721  1.0225 12.0534  0.0000  0.0220   0.0411   0.0575    0.1012   0.0000   441.0033       2.02472       17.4597       2.53106      -2.67502      -1.97171       1.55364       2.04508       2.28019       2.40718       2.32082       2.14511
  24  12 2767.7522    2.8088  0.9201 12.2371  0.0000  0.0189   0.0545   0.0517    0.1063   0.0000   438.2818       3.89612       15.4769      -2.77539     -0.133237      -1.03229       1.32495       1.60819       1.69331       1.90826       1.82171       1.80568
  24  13 2917.0274    3.6175  0.8566 12.8682  0.0000  0.0188   0.0714   0.0471    0.1097   0.0000   436.1935       5.09202       17.9517      -1.69387       1.13115      -3.85085       1.35758       1.76260       1.90954       1.99578       2.00393       1.91757
  24  14 3065.1124    3.9495  0.9423 13.2501  0.0000  0.0197   0.0761   0.0535    0.1020   0.0000   438.3250       4.57449       13.9846       4.91763       1.02023       1.92960       1.40263       1.76173       2.00648       2.08543       1.95952       1.86395
  24  15 3212.1258    3.7868  1.3582 13.0077  0.0000  0.0255   0.0629   0.0662    0.1116   0.0000   437.5275       6.78836       12.9134      0.270400      0.811702      -4.50118       1.71143       2.27746       2.45508       2.60186       2.54641       2.50478
  24  16 3358.5201    3.4487  1.7118 12.9437  0.0000  0.0286   0.0524   0.0781    0.0756   0.0000   438.5006       12.7401       15.1325       4.08903      -4.17746      -2.82172       1.90462       2.45601       2.67876       2.86660       2.77765       2.71908
  24  17 3504.9984    2.7604  2.7640 12.2547  0.0011  0.0377   0.0333   0.1030    0.0547   0.0000   439.7830       7.58425       13.9785      0.867470      -4.61420     -0.253566       2.56822       3.29102       3.62032       3.79668       3.67320       3.60003
  24  18 3651.1639    2.3011  3.8350 11.6809  0.0000  0.0462   0.0241   0.1229    0.0483   0.0000   440.8797       12.0078       13.5499       4.98489       1.89706      -1.27986       3.15038       4.04574       4.38164       4.61179       4.56461       4.43145
  24  19 3796.8665    1.8972  5.8956 11.0571  0.0000  0.0613   0.0165   0.1647    0.0440   0.0000   439.2622       8.45248       15.6585       3.02236      -9.79287      -3.11286       3.84627       5.29663       5.61564       5.89483       5.77565       5.63932
  24  20 3942.7079    1.5753  7.4954 10.8106  0.0000  0.0738   0.0129   0.2023    0.0395   0.0000   434.1776       2.89137       29.7242       1.86570       2.84116      -9.06070       4.82197       6.43991       7.05889       7.29676       7.35878       7.14325
  24  21 4088.4726    1.3173  9.9180 10.5037  0.0000  0.0941   0.0101   0.2601    0.0371   0.0000   425.9586       21.1373       16.7005      -1.40136      0.143400      -5.27614       6.12966       8.12858       8.72203       9.20906       9.22493       8.81026
  24  22 4234.0408    1.0965 12.1021 10.4886  0.0000  0.1179   0.0084   0.3356    0.0321   0.0000   442.8074       22.7625       25.8506      -8.56547      -6.52195      -9.91877       7.72079       10.1878       11.0893       11.5561       11.3329       10.9919
  24  23 4379.7802    0.8965 14.8766 10.3582 -0.0001  0.1541   0.0068   0.4238    0.0293   0.0000   450.0129       13.3977       15.9954       10.2488       17.6307       21.8368       10.0561       13.2090       14.5121       15.2479       14.9873       14.6831
  24  24 4524.7735    0.7290 17.0133 10.2883  0.0000  0.1923   0.0060   0.5201    0.0262   0.0000   464.3527       22.7190       42.7568       28.8770       6.25897       8.90314       12.2307       16.2577       17.8248       19.0431       18.3623       17.8769
  25   4 1489.4569    0.1646  0.1114 10.0724  0.0000  0.0125   0.0105   0.0223    0.0260   0.0000   438.9806     -0.525991       21.1895      0.370215      -2.10416      0.503575      0.816677      0.888373       1.21194       1.15566       1.05924       1.04009
  25   5 1674.0639    0.2889  0.2522 10.0774  0.0000  0.0132   0.0113   0.0296    0.0313   0.0000   439.0518      0.136854       19.5576      -2.99639      -6.00869      0.462038      0.866873       1.06345       1.03728       1.22710       1.22981       1.23173
  25   6 1847.8394    0.4390  0.4484 10.0803  0.0000  0.0161   0.0127   0.0417    0.0433   0.0000   438.6529     -0.586233       18.8533      0.293384      -3.41210     -0.352101      0.982494       1.41951       1.43701       1.54555       1.51059       1.55961
  25   7 2016.8871    0.6516  0.6075 10.1956  0.0000  0.0177   0.0154   0.0429    0.0601   0.0000   440.5725      -1.00578       18.1580      -2.13687      -1.16294      -2.65761       1.13522       1.34924       1.62340       1.61889       1.68646       1.61567
  25   8 2181.6946    0.9270  0.8101 10.5473  0.0000  0.0198   0.0192   0.0499    0.0767   0.0000   441.0525      0.989556       15.9966     -0.671037      -3.41048     0.0332527       1.23952       1.64311       1.70082       1.85468       1.91618       1.78138
  25   9 2340.5110    1.2859  0.9229 11.2180  0.0000  0.0206   0.0256   0.0538    0.0836   0.0000   437.3346       1.10999       15.9865       1.16590      -2.54027     -0.706044       1.32503       1.72518       1.87534       2.04681       2.09986       1.94975
  25  10 2494.3879    1.7683  0.9607 11.5130  0.0000  0.0202   0.0332   0.0507    0.0973   0.0000   439.7684     -0.949577       20.0665     -0.990524      -5.58197      -2.28854       1.32233       1.70211       1.81479       1.97354       1.88422       1.91626
  25  11 2646.2423    2.2629  1.0612 11.8867  0.0000  0.0213   0.0409   0.0564    0.1147   0.0000   439.8980     -0.734808       20.5930       2.31038       2.50339      -2.36884       1.37914       1.84477       2.00990       2.14505       2.08113       2.07225
  25  12 2797.3737    2.8847  0.9749 12.4885  0.0000  0.0201   0.0534   0.0521    0.1012   0.0000   439.7002       1.91680       14.9980       1.85178      -3.18189      -1.15228       1.32594       1.70378       1.95231       2.10646       2.01405       2.03066
  25  13 2947.4596    3.5983  0.9054 12.8255  0.0000  0.0189   0.0676   0.0489    0.1076   0.0000   439.1556       6.04467       16.0339     0.0431531      -3.78167       1.92520       1.24856       1.56703       1.67157       1.80479       1.78838       1.74840
  25  14 3096.2369    4.1002  0.9177 13.3254  0.0000  0.0193   0.0791   0.0503    0.1035   0.0000   439.3632       6.23289       16.5130      -2.86288      -2.95261      -1.42575       1.27416       1.65695       1.75679       1.96153       1.87914       1.79181
  25  15 3243.9272    3.7260  1.2462 13.4900  0.0000  0.0250   0.0673   0.0665    0.0986   0.0000   440.9608       9.45229       11.6754      0.274268     -0.679372      0.700290       1.67132       2.18804       2.34007       2.38034       2.40771       2.27549
  25  16 3391.1369    3.2684  1.9216 12.8142  0.0026  0.0310   0.0464   0.0824    0.0691   0.0000   440.4429       7.42302       8.00017       1.49213      -1.51686      -2.84016       1.86796       2.52157       2.61302       2.90133       2.74715       2.69739
  25  17 3538.1437    2.6928  3.0296 12.0198  0.0000  0.0383   0.0296   0.1029    0.0526   0.0000   437.6413       4.61676       16.6657       2.41276      -3.35971      -3.93345       2.42507       3.17936       3.43905       3.64799       3.63801       3.51189
  25  18 3684.9285    2.2013  4.2231 11.6673  0.0000  0.0485   0.0217   0.1299    0.0424   0.0000   434.3533       9.37674       15.7163       8.14828      -1.09842      0.632419       3.07710       4.01307       4.42057       4.63460       4.60943       4.51960
  25  19 3831.2980    1.8508  6.2865 10.9568  0.0000  0.0617   0.0153   0.1658    0.0440   0.0000   441.1743       8.83426       11.0089       1.52293       7.05662      -13.6561       4.09388       5.35466       5.88473       6.10619       6.13082       5.80855
  25  20 3977.6900    1.5198  8.2785 10.7276  0.0000  0.0780   0.0119   0.2166    0.0384   0.0000   426.8496       25.7114       10.0564       14.1619      -7.40938      -10.6722       4.99892       6.40580       7.27329       7.53466       7.50188       7.18678
  25  21 4124.0096    1.2790 10.0671 10.5396  0.0000  0.0947   0.0098   0.2652    0.0357   0.0000   428.5157       9.33046       9.26215      0.491453      -3.17729      -5.59244       6.00865       7.91599       8.70258       9.17501       9.11166       8.75963
  25  22 4269.8368    1.0475 13.4820 10.4519  0.0007  0.1313   0.0075   0.3661    0.0303   0.0000   445.8453       29.9588       25.4464      -4.24657      -21.3093      -7.24028       8.07393       10.8821       11.8031       12.3117       12.4607       12.0703
  25  23 4416.2058    0.8503 15.1766 10.3376 -0.0016  0.1585   0.0063   0.4349    0.0278   0.0000   426.2282       9.42814       65.3289       29.0302       12.5095       10.7231       9.69350       12.9179       14.1156       14.9695       14.8560       14.3444
  26   3 1307.4841    0.0669  0.0307 10.1204  0.0000  0.0150   0.0129   0.0165    0.0235   0.0000   437.3046      0.624588       20.2640      -1.91833      -3.95455       3.27363      0.980477       1.14717       2.14213       1.38128       1.32712       1.20610
  26   4 1508.7046    0.1882  0.1586  9.9997  0.0000  0.0145   0.0103   0.0307    0.0268   0.0000   439.6519     -0.811399       18.1523      0.231145      -2.26204     -0.708679       1.10324       1.66197       1.99241       1.95241       2.29425       1.67945
  26   5 1694.0507    0.2989  0.3149 10.0227  0.0000  0.0149   0.0104   0.0341    0.0335   0.0000   439.3130      -1.93709       20.2493       1.22104      -5.75709     -0.745578      0.915593       1.23549       1.41471       1.42386       1.35832       1.36513
  26   6 1869.0246    0.4773  0.4688 10.0647  0.0000  0.0149   0.0129   0.0382    0.0453   0.0000   441.7667      -1.06906       20.0815       3.54703      0.660510      0.262781      0.986596       1.22394       1.31471       1.40564       1.40655       1.46243
  26   7 2039.6758    0.6753  0.7089 10.2522  0.0000  0.0182   0.0149   0.0475    0.0649   0.0000   440.4452      -1.45049       21.2430       1.84005      -3.17021      -1.77776       1.17390       1.48666       1.65679       1.73999       1.76340       1.77676
  26   8 2206.0517    1.0324  0.7362 10.5995  0.0000  0.0174   0.0216   0.0445    0.0757   0.0000   440.9261      0.901098       16.1041       3.93080      -2.88243       1.02405       1.06965       1.42255       1.46712       1.64473       1.60134       1.57257
  26   9 2366.1016    1.3585  0.9958 11.1453  0.0002  0.0211   0.0252   0.0548    0.0869   0.0000   439.9050     0.0394097       14.5873      -1.24277      -2.41356     -0.686955       1.28705       1.64960       1.81422       1.93646       1.87532       1.86354
  26  10 2521.2075    1.8406  1.0609 11.5607  0.0000  0.0213   0.0329   0.0542    0.1032   0.0000   441.5722       4.97011       16.9966     -0.538027      0.942543       2.70729       1.39858       1.82957       1.91507       2.05458       2.08383       1.98485
  26  11 2674.3998    2.4227  1.0398 12.2594  0.0000  0.0209   0.0444   0.0567    0.1025   0.0000   438.2995       4.15589       12.4155      -1.44901      -1.51283     0.0603353       1.30233       1.73371       1.79998       1.91025       1.94589       1.91872
  26  12 2826.6040    3.1539  0.9393 12.6109  0.0000  0.0192   0.0580   0.0503    0.1041   0.0000   436.6199       1.43859       13.4784       2.94726     -0.826075     -0.183581       1.19329       1.68290       1.75341       1.98245       1.89237       1.84605
  26  13 2977.4962    3.7707  0.9771 12.9255  0.0000  0.0191   0.0683   0.0507    0.1047   0.0000   439.9962       3.34617       16.5004      0.513404      -2.10097      -1.43976       1.22228       1.56536       1.70353       1.82143       1.76166       1.72267
  26  14 3126.9570    3.8127  1.1041 13.1913  0.0000  0.0212   0.0677   0.0575    0.1066   0.0000   439.4201       3.52028       17.1193       3.31928     -0.451622      0.130105       1.37363       1.80348       2.03764       2.14455       2.06595       2.02805
  26  15 3275.4536    3.7206  1.4901 12.8523  0.0000  0.0246   0.0565   0.0698    0.0957   0.0000   436.9324       3.82877       19.9914     -0.582585       1.40192     -0.663387       1.54318       1.99559       2.18570       2.24571       2.35956       2.17899
  26  16 3423.4184    3.1206  2.1058 12.6371  0.0006  0.0311   0.0414   0.0870    0.0651   0.0000   441.7895       7.55319       12.5510       6.36005      -1.17332       1.06241       1.88033       2.55098       2.75381       2.93183       3.00332       2.77557
  26  17 3571.1052    2.5634  3.0924 12.0340  0.0000  0.0393   0.0281   0.1016    0.0504   0.0000   440.4350       12.0448       7.68755   -0.00948343       3.80052      -2.21190       2.50301       3.23779       3.55333       3.74930       3.80676       3.56742
  26  18 3718.4872    2.1234  4.5904 11.4998  0.0000  0.0484   0.0196   0.1378    0.0405   0.0000   437.5054       13.6551       9.68723      -6.25067      -5.17061      0.766823       3.02091       3.89867       4.34568       4.65547       4.56713       4.52760
  26  19 3865.3719    1.7485  6.4226 11.0062  0.0000  0.0626   0.0142   0.1740    0.0388   0.0000   433.2514       12.7872       12.4713       2.90482       7.69583       2.63024       3.78851       5.03399       5.47793       5.73608       5.73602       5.60625
  26  20 4012.2302    1.4542  8.8086 10.7175 -0.0001  0.0812   0.0110   0.2248    0.0351   0.0000   432.2049       8.27587       24.7898       5.60537      -19.6210      -10.2053       4.93227       6.53031       7.05964       7.42951       7.44765       7.29744
  26  21 4158.8656    1.1981 11.2867 10.5177  0.0001  0.1058   0.0087   0.2933    0.0326   0.0000   436.7625       10.9328       7.52809       16.9327      -3.26428     -0.761163       6.39610       8.48314       9.21455       9.88964       9.71009       9.27507
  26  22 4305.3675    0.9785 13.2948 10.4467 -0.0003  0.1339   0.0071   0.3641    0.0287   0.0000   449.5313       30.9664       38.1356      -13.4959       4.45847       5.91952       8.02639       10.5807       11.8155       12.2550       12.1276       12.0439
  26  23 4451.6458    0.8265 16.2225 10.2842  0.0016  0.1676   0.0058   0.4497    0.0264   0.0000   444.1268       38.9419       69.1437      -4.40527     -0.773274       21.5728       9.81858       13.0530       14.3212       15.2819       15.0379       14.6106
  27   3 1325.2466    0.1125  0.1063 10.1155  0.0000  0.0184   0.0085   0.0310    0.0241   0.0000   440.1410     -0.455387       19.3488       2.44864      -1.74875       2.10756       1.01945       2.41733       1.28371       2.52209       2.81505       3.65678
  27   4 1527.5439    0.1887  0.1738 10.0385  0.0000  0.0107   0.0093   0.0285    0.0265   0.0000   440.3778      -1.05953       20.0046      0.301145     -0.534777       1.82424      0.759871      0.980969       1.04439       1.00604       1.12177       1.04533
  27   5 1713.5697    0.3302  0.2710 10.0953  0.0000  0.0123   0.0114   0.0284    0.0321   0.0000   440.5349      0.398929       20.7935      -1.01458      -2.43835     -0.812073      0.673269      0.965322       1.04889       1.15650       1.10067       1.04373
  27   6 1889.7820    0.5111  0.4330 10.1787  0.0000  0.0135   0.0139   0.0350    0.0435   0.0000   440.4352      0.384403       21.0962       1.67761      -3.27274       2.21777      0.800584       1.02550       1.15152       1.20673       1.16295       1.13289
  27   7 2062.0547    0.7225  0.6355 10.3275  0.0000  0.0170   0.0160   0.0415    0.0590   0.0000   440.9033     -0.959501       18.3835     -0.386969      -5.34142      -1.33622      0.913508       1.23788       1.34824       1.48509       1.44008       1.46350
  27   8 2229.7375    1.0209  0.8811 10.6511  0.0000  0.0196   0.0196   0.0497    0.0802   0.0000   439.3268       1.65467       19.0585     -0.276538     -0.726537      -3.64173       1.07010       1.51101       1.54373       1.72847       1.71713       1.62627
  27   9 2391.0207    1.4596  0.9603 11.0792  0.0000  0.0198   0.0262   0.0498    0.0956   0.0000   441.8349   -0.00370675       16.3104     0.0249886      -5.05018      0.648710       1.14737       1.49015       1.62792       1.69938       1.73432       1.70255
  27  10 2547.5762    1.9407  1.0581 11.7965  0.0000  0.0210   0.0347   0.0549    0.1002   0.0000   438.9746       1.44772       18.7044      -1.88344     -0.191543       1.76376       1.32782       1.70799       1.85551       2.00215       2.01501       1.91411
  27  11 2702.1353    2.5794  1.0276 12.1459  0.0000  0.0200   0.0450   0.0515    0.1047   0.0000   438.0079       1.16378       15.3300       3.41235      -4.19730      0.982877       1.28781       1.65746       1.78283       1.85927       1.87795       1.81330
  27  12 2855.4158    3.2390  0.9828 12.6374  0.0000  0.0195   0.0571   0.0500    0.1113   0.0000   437.9619       3.44198       11.8459       1.80727     -0.389374      -1.18618       1.16797       1.50273       1.63724       1.75138       1.78492       1.68688
  27  13 3007.0876    3.8836  0.9801 12.8312  0.0000  0.0186   0.0676   0.0491    0.1148   0.0000   439.5914       5.06488       15.0009       2.39783      0.367794     -0.732416       1.15695       1.53982       1.64569       1.76417       1.72955       1.75504
  27  14 3157.3094    3.8779  1.1897 13.2741  0.0000  0.0220   0.0657   0.0610    0.1058   0.0000   439.8092       5.16332       16.2792       3.02635      -1.53354      -2.10065       1.37119       1.78545       1.91848       2.02864       2.06434       2.00610
  27  15 3306.5460    3.6277  1.5951 12.9749  0.0000  0.0258   0.0533   0.0712    0.0856   0.0000   438.4517       7.09666       12.6335       2.94159      -1.86552      -1.61040       1.53214       2.03160       2.20279       2.40063       2.27460       2.35161
  27  16 3455.3500    2.9933  2.2656 12.5871  0.0000  0.0330   0.0384   0.0852    0.0636   0.0000   434.5945       11.5374       11.4964       5.04956      -2.77519      -7.23562       2.04440       2.59426       2.89331       3.03850       3.06889       2.96101
  27  17 3603.6689    2.4540  3.6353 11.7733  0.0000  0.0413   0.0245   0.1129    0.0482   0.0000   434.7901       10.6139       19.4159       9.40857       4.72645      -3.51664       2.44059       3.11577       3.49694       3.71547       3.80693       3.62694
  27  18 3751.6314    2.0573  5.1215 11.3508  0.0000  0.0516   0.0176   0.1418    0.0403   0.0000   444.5027       1.56173       11.0077       1.36787      -4.35250     -0.721062       3.05807       4.01988       4.40525       4.65890       4.72047       4.50898
  27  19 3899.1811    1.6778  7.2356 10.8844  0.0002  0.0671   0.0126   0.1809    0.0368   0.0000   436.9839       6.50514       4.27247       13.1137       3.53716      -3.00000       3.89301       5.15860       5.64187       6.02350       6.00401       5.93235
  27  20 4046.3430    1.3586  9.3934 10.7448  0.0000  0.0863   0.0101   0.2432    0.0329   0.0000   433.9047       8.06837       20.0715      0.420311      0.564254      -22.0258       5.02202       6.60356       7.28496       7.70815       7.70850       7.59153
  27  21 4193.9385    1.1644 12.0196 10.5152  0.0000  0.1119   0.0080   0.3053    0.0313   0.0000   431.4158       6.75302       6.75436       7.26262       7.66387       6.83767       6.35737       8.55175       9.32180       10.0538       9.93319       9.66391
  27  23 4487.7419    0.7692 16.4085 10.3198 -0.0003  0.1750   0.0056   0.4636    0.0249   0.0000   426.2095      -6.92271       21.9710       52.2341       4.84295      -1.59133       10.0129       13.1959       14.5440       15.3873       15.6724       15.1253
  28   3 1342.6767    0.1095  0.0641 10.1442  0.0000  0.0287   0.0103   0.0207    0.0233   0.0000   440.2790     -0.542220       21.5734     -0.379924   -0.00221334      0.286275       2.41610       2.19632       2.02595       1.36304       1.61806       1.81918
  28   4 1546.0246    0.1973  0.1476 10.0387  0.0000  0.0102   0.0103   0.0251    0.0260   0.0000   440.2364     -0.233533       20.2056       1.28269      -2.62029     -0.448966      0.701367      0.831916       1.00811       1.75958       1.73267       1.50445
  28   5 1732.7208    0.3325  0.2962 10.0943  0.0000  0.0119   0.0108   0.0297    0.0324   0.0000   439.0634    -0.0294544       21.3297     0.0295155     -0.759605     -0.381965      0.689388      0.870008      0.985616       1.10485       1.04394       1.03210
  28   6 1910.1431    0.5161  0.4222 10.2141  0.0000  0.0132   0.0138   0.0334    0.0417   0.0000   440.8257      -1.06029       19.4501     0.0861517      -2.06898      -1.32411      0.795160       1.02112       1.09037       1.18263       1.20291       1.21352
  28   7 2083.9034    0.7861  0.6919 10.3795  0.0000  0.0174   0.0167   0.0422    0.0643   0.0000   441.4346     -0.775892       16.7820       2.20422     -0.644614     -0.757907      0.973481       1.24082       1.35941       1.46967       1.46892       1.39222
  28   8 2252.8045    1.1087  0.8914 10.6179  0.0000  0.0187   0.0203   0.0493    0.0820   0.0000   440.8591       1.09765       20.0377      0.183506      -3.73190      0.195954       1.01370       1.32039       1.49438       1.52953       1.59639       1.51690
  28   9 2415.3208    1.5654  1.0872 11.0747  0.0002  0.0204   0.0264   0.0547    0.1078   0.0000   441.2616     -0.470933       15.4826      -2.03358      -2.74798      0.800957       1.22083       1.57318       1.74594       1.86403       1.90468       1.82574
  28  10 2573.3632    2.0262  1.1803 11.8953  0.0000  0.0217   0.0338   0.0602    0.0946   0.0000   439.6422       2.00656       13.4680      -1.28120      -1.46933      -1.39705       1.25513       1.64780       1.80922       1.92247       1.84359       1.85051
  28  11 2729.3475    2.6957  0.9774 12.3045  0.0000  0.0188   0.0473   0.0487    0.1028   0.0000   439.2067       3.29006       19.7323       1.77410      -2.50363     0.0740002       1.11430       1.43092       1.59413       1.71205       1.70704       1.65860
  28  12 2883.7586    3.3730  0.9103 12.9337  0.0000  0.0177   0.0621   0.0498    0.0908   0.0000   438.4922       5.25649       19.0057      0.987884      -2.06416      -1.31144       1.12682       1.45518       1.65198       1.80610       1.81892       1.75530
  28  13 3036.2626    4.0003  0.9708 13.1705  0.0000  0.0182   0.0709   0.0509    0.0976   0.0000   441.9078       4.48993       15.1374       1.85491      -1.51053      0.233865       1.08470       1.40832       1.54796       1.54823       1.62339       1.55875
  28  14 3187.3237    3.8582  1.2078 13.3199  0.0001  0.0225   0.0659   0.0595    0.1117   0.0000   441.3788       4.72153       14.8703       1.31449       2.85789     -0.526077       1.34126       1.72035       1.82286       2.05127       1.97492       1.97643
  28  15 3337.3182    3.4611  1.7063 13.0371  0.0000  0.0266   0.0496   0.0746    0.0718   0.0000   438.3784       7.33262       11.4562       2.35714      0.289460      -1.89274       1.57632       2.07188       2.17440       2.42047       2.40955       2.43539
  28  16 3486.8487    2.9407  2.4825 12.4806  0.0000  0.0333   0.0351   0.0907    0.0581   0.0000   438.6044       11.8019       15.1906     -0.461596      -3.96326      -3.49444       1.91838       2.45868       2.74919       2.94631       3.02284       2.88602
  28  17 3635.8866    2.3416  3.7457 11.8139  0.0000  0.0429   0.0232   0.1149    0.0463   0.0000   439.3074       8.15222       6.47865       2.07976     -0.434530       2.51957       2.42738       3.17896       3.49564       3.68631       3.82951       3.73339
  28  18 3784.3846    1.9224  5.5941 11.2646 -0.0005  0.0546   0.0158   0.1503    0.0375   0.0000   446.8955       10.6246       14.9980       8.41624      -6.92582      -4.31307       3.08501       4.05694       4.43702       4.76056       4.82816       4.66768
  28  19 3932.6615    1.6096  7.6189 10.8344 -0.0001  0.0681   0.0117   0.1889    0.0351   0.0000   437.0459       13.0445       19.7327       10.0588      -12.2319       2.38076       3.83534       5.08292       5.51199       5.91935       6.02446       5.84464
  28  20 4080.5821    1.3261 10.4055 10.7173  0.0002  0.0927   0.0093   0.2589    0.0309   0.0000   443.0479       3.50319       15.7705       8.52668      -3.73381      -12.6782       5.15934       6.95891       7.52739       8.01693       8.15583       7.91775
  28  21 4228.4569    1.1035 12.5564 10.5603  0.0000  0.1185   0.0075   0.3216    0.0288   0.0000   448.2104       5.85763       12.8257      -8.21317      -1.45819       5.29023       6.54057       8.74142       9.65758       10.1519       10.2847       10.0890
  28  22 4375.8105    0.8766 14.5307 10.4806 -0.0020  0.1476   0.0061   0.4076    0.0255   0.0000   436.0406       14.4150      -5.72199       22.5485      -6.85233      -4.46586       8.18933       10.9398       12.0933       12.6008       12.9019       12.4759
  29   3 1359.7883    0.1015  0.0535 10.1564  0.0000  0.0192   0.0106   0.0152    0.0227   0.0000   441.4155      -1.02609       21.1263      -1.25006      -2.16492       2.55427      0.907742       1.30952       1.43689       1.28818       1.52230       1.54020
  29   4 1564.1165    0.2000  0.2067 10.0612  0.0000  0.0120   0.0087   0.0309    0.0268   0.0000   442.8031      -1.95842       21.6889      -1.85585      0.851522      -1.47870      0.765407      0.940123       1.27997       1.48614       1.44251       1.15921
  29   5 1751.5561    0.3363  0.3196 10.1356  0.0000  0.0135   0.0107   0.0311    0.0326   0.0000   439.5406      -2.49794       19.6060     -0.476455      -3.44496       1.66464      0.712670      0.972684       1.14868       1.27784       1.21497       1.13317
  29   6 1930.1861    0.5530  0.5550 10.1229  0.0000  0.0160   0.0126   0.0373    0.0484   0.0000   440.9271      -2.82392       19.0607     -0.487471      -3.22999      -2.06161      0.870642       1.11707       1.23501       1.44763       1.36204       1.31833
  29   7 2105.3484    0.8169  0.7452 10.2340  0.0000  0.0168   0.0161   0.0433    0.0689   0.0000   439.6052     -0.753390       20.9421       2.89427      -1.09991       3.52752      0.893903       1.20612       1.34649       1.42990       1.50740       1.40277
  29   8 2275.3701    1.1422  0.9819 10.8524  0.0000  0.0200   0.0203   0.0503    0.0811   0.0000   440.4865      -1.18985       19.8141      -1.23312      -2.55064     -0.305586       1.10901       1.45344       1.61535       1.73266       1.75699       1.71709
  29   9 2439.0644    1.6118  1.0703 11.3998  0.0000  0.0202   0.0273   0.0534    0.0904   0.0000   438.9015       2.31103       17.6271       4.35293     -0.873084      -3.32683       1.14552       1.47586       1.65826       1.74964       1.77228       1.82036
  29  10 2598.7041    2.1571  1.0471 12.0370  0.0000  0.0203   0.0364   0.0512    0.0892   0.0000   440.6146       2.96821       13.3304       5.86518      -2.70324     -0.417647       1.13542       1.52324       1.66081       1.75083       1.73022       1.75194
  29  11 2756.2202    2.7892  1.0044 12.2552  0.0000  0.0187   0.0471   0.0496    0.1078   0.0000   440.2413       2.67149       13.5525       1.14188     -0.504543     -0.646945       1.06451       1.32606       1.46827       1.58109       1.58941       1.62361
  29  12 2911.7440    3.4395  0.9384 12.8914  0.0000  0.0177   0.0612   0.0484    0.0990   0.0000   440.7265       5.90476       15.8403      0.402187      -1.11319      -1.43800       1.03511       1.31530       1.42821       1.57642       1.53757       1.53804
  29  13 3065.0038    3.9550  1.0378 13.3522  0.0000  0.0195   0.0683   0.0524    0.0983   0.0000   438.5880       5.87915       16.4170      0.680552      -1.55650      -1.10565       1.16079       1.41787       1.52070       1.63135       1.67195       1.60684
  29  14 3216.8463    3.8537  1.2395 13.4592  0.0000  0.0222   0.0635   0.0616    0.0898   0.0000   440.7438       2.65218       18.5442      0.597552      -3.97995      -3.09623       1.23207       1.68136       1.79683       1.95903       1.95910       1.90942
  29  15 3367.6437    3.3914  1.9822 12.6347  0.0000  0.0281   0.0418   0.0726    0.0658   0.0000   438.8245       8.54262       15.7290      0.470699      -4.03054       1.64758       1.56089       2.00023       2.22829       2.30881       2.37079       2.36325
  29  16 3517.9798    2.7824  2.8380 12.2539  0.0000  0.0357   0.0301   0.0936    0.0511   0.0000   439.1211       2.84722       14.1239       3.58179      -1.46815      -1.48244       1.96259       2.70774       2.87613       3.13853       3.09249       3.08773
  29  17 3667.6785    2.2828  4.3464 11.5295  0.0000  0.0451   0.0202   0.1206    0.0445   0.0000   440.3831       8.86811       10.1085      -2.78220      -3.81470      -3.05360       2.48691       3.33312       3.62342       3.91571       4.00823       3.76714
  29  18 3816.9004    1.8870  5.8943 11.1455  0.0000  0.0555   0.0147   0.1507    0.0373   0.0000   441.4101       10.0631       13.5814       3.55041      0.832728      -1.51090       3.04835       4.03784       4.42442       4.73957       4.76755       4.67035
  29  19 3965.6796    1.5585  8.1298 10.7857  0.0000  0.0712   0.0109   0.1943    0.0335   0.0000   440.9499       10.9095       16.8843      -5.36676      -4.02616      0.820616       3.89322       5.17382       5.69781       6.00815       6.13188       5.93730
  29  20 4114.2980    1.2805 10.5614 10.6801 -0.0001  0.0940   0.0088   0.2656    0.0307   0.0000   435.5722      -6.98157       16.3729       8.67082       2.39269      -23.4117       5.12058       6.73043       7.37216       7.88909       7.97792       7.88436
  29  21 4262.6695    1.0286 12.8009 10.6180  0.0007  0.1212   0.0071   0.3390    0.0271   0.0000   431.6317       11.0725       11.1637      -2.60886       13.9331       8.54104       6.59315       8.76851       9.57422       10.3239       10.4319       10.1219
  30   3 1376.5993    0.1241  0.0753 10.0539  0.0000  0.0103   0.0096   0.0197    0.0229   0.0000   440.7606     -0.715180       20.3155       1.25131      -3.69324       1.54289      0.569125      0.791017      0.888234      0.891579      0.849348      0.838754
  30   4 1581.8879    0.2068  0.2083 10.0354  0.0000  0.0114   0.0086   0.0265    0.0262   0.0000   439.8803      0.189741       19.0689      0.462889      -2.14401      0.469114      0.598511      0.816409      0.871120       1.06250       1.16588       1.08111
  30   5 1770.0417    0.3996  0.3766 10.0120  0.0000  0.0130   0.0112   0.0315    0.0358   0.0000   440.7811      -1.38856       20.8313     -0.195456      -1.84571     -0.894307      0.776661      0.966147       1.02464       1.14655       1.15075       1.14233
  30   6 1949.9273    0.5815  0.6134 10.0561  0.0000  0.0149   0.0129   0.0426    0.0519   0.0000   440.6532     -0.425806       21.5528      -1.03039      -2.21691    -0.0944131      0.814734       1.00731       1.13276       1.25547       1.29221       1.24645
  30   7 2126.3828    0.8642  0.6934 10.5183  0.0000  0.0164   0.0173   0.0391    0.0620   0.0000   440.9642       2.23703       20.8871      0.200760      -4.17106       1.49978      0.934687       1.19388       1.36074       1.51496       1.53842       1.53438
  30   8 2297.3616    1.2133  0.9521 10.9924  0.0000  0.0189   0.0215   0.0509    0.0780   0.0000   440.8819       1.24008       18.5288     -0.657981     -0.863657      -2.51123       1.01826       1.34591       1.44806       1.57866       1.58173       1.55313
  30   9 2462.2840    1.6759  1.0752 11.5348  0.0000  0.0202   0.0282   0.0540    0.0900   0.0000   438.8299     0.0101063       16.1027       5.30805      -1.39193      -2.48617       1.11854       1.40333       1.55069       1.74228       1.69852       1.71089
  30  10 2623.5304    2.2469  1.0680 12.0823  0.0000  0.0198   0.0375   0.0533    0.0882   0.0000   442.2226       4.60748       17.4617       1.46946       1.42754      0.995390       1.02153       1.40173       1.50692       1.61033       1.66758       1.66893
  30  11 2782.5237    3.0114  0.9967 12.4410  0.0000  0.0186   0.0503   0.0477    0.1022   0.0000   438.9320       3.72615       14.3105       1.58655      -1.23394      -1.64973       1.00057       1.31206       1.45100       1.60417       1.55559       1.54895
  30  12 2939.1574    3.5652  0.9251 13.0299  0.0000  0.0180   0.0625   0.0460    0.0890   0.0000   439.7231       4.03229       17.9233       2.07864      -3.91766       1.41206       1.12290       1.46570       1.63360       1.69479       1.63877       1.74098
  30  13 3093.4322    3.9510  1.0191 13.3155  0.0000  0.0194   0.0674   0.0506    0.1007   0.0000   437.0797       7.01212       16.7838      -2.69634     -0.774233      -1.03703       1.03779       1.31048       1.47704       1.65210       1.63267       1.54876
  30  14 3246.0641    3.8153  1.4412 13.0933  0.0000  0.0241   0.0556   0.0608    0.0888   0.0000   440.8853       8.74277       13.0729       2.91044      -4.86009      -3.84980       1.27990       1.67528       1.83977       1.94343       1.95284       1.96681
  30  15 3397.7113    3.1967  1.9998 12.6647  0.0000  0.0285   0.0393   0.0732    0.0594   0.0000   440.8615       8.18940       15.9320      -1.96676   -0.00852978      0.876153       1.51059       2.02013       2.24073       2.41317       2.44349       2.42537
  30  16 3548.8396    2.6786  3.0423 12.1708  0.0000  0.0358   0.0276   0.0979    0.0468   0.0000   437.6743       2.00781       16.3709      -4.35469     -0.980647      -1.31232       1.93965       2.52846       2.86450       2.99685       3.00490       2.96565
  30  17 3699.2140    2.2041  4.6443 11.4317  0.0000  0.0466   0.0188   0.1238    0.0423   0.0000   439.0667       9.15592       11.8361       2.01610      0.196278     -0.481307       2.46990       3.28784       3.60030       3.82904       3.83657       3.79510
  30  18 3849.0158    1.7994  6.6037 11.0040  0.0000  0.0593   0.0133   0.1618    0.0355   0.0000   439.6983       12.7309       18.8146       2.79467      0.599600      -7.05612       3.13341       4.06876       4.53855       4.83116       4.90318       4.83821
  30  19 3998.4767    1.4481  8.7117 10.7842 -0.0001  0.0771   0.0100   0.2130    0.0312   0.0000   436.6006       13.1107       9.73079       3.81608      0.595839       2.08459       3.95849       5.40004       5.82113       6.26478       6.34866       6.23389
  30  20 4147.5458    1.2307 11.1201 10.6284 -0.0004  0.1003   0.0082   0.2709    0.0300   0.0000   430.8705       6.75155       7.27112      -2.04307       3.46164      -3.06398       5.23654       7.02095       7.70624       8.17922       8.28975       8.14045
  30  21 4296.1564    0.9856 13.7594 10.5672 -0.0005  0.1336   0.0066   0.3529    0.0260   0.0000   429.3154       16.9290       14.1241      0.627640       4.47024      -2.19003       6.89426       9.20679       10.2877       10.8868       11.1606       10.8922
  31   3 1393.1562    0.1192  0.0965 10.0749  0.0000  0.0140   0.0084   0.0214    0.0226   0.0000   440.5143     -0.807496       18.9538       1.24952      -1.56995      -1.18925      0.678021      0.787359       1.14131      0.966266       1.08119       1.11179
  31   4 1599.3093    0.2300  0.2637 10.0144  0.0000  0.0120   0.0085   0.0316    0.0273   0.0000   441.5376     -0.951370       19.9397      0.515394      -2.14750      -2.17826      0.644620      0.870498      0.971103       1.02734       1.08871       1.05343
  31   5 1788.2291    0.4011  0.3563 10.0804  0.0000  0.0126   0.0112   0.0295    0.0349   0.0000   439.6929       1.06265       19.9045      -2.06310      -3.08867      0.213322      0.629708      0.842878      0.889970       1.05603      0.979690      0.993099
  31   6 1969.4274    0.6068  0.6234 10.1217  0.0000  0.0162   0.0129   0.0394    0.0525   0.0000   440.0198     0.0711324       20.3934     0.0479765      -2.11468      0.317318      0.810328       1.10787       1.11705       1.23002       1.24230       1.27047
  31   7 2147.0017    0.8829  0.8147 10.4870  0.0000  0.0175   0.0165   0.0435    0.0681   0.0000   441.6882       1.55544       19.8460      0.245720      -2.55309      0.546575      0.899518       1.15518       1.26867       1.40007       1.39787       1.34600
  31   8 2318.9711    1.2727  0.9739 11.0515  0.0000  0.0193   0.0219   0.0502    0.0787   0.0000   442.2309     0.0438419       20.0338       1.22543     -0.982728      0.185678      0.972340       1.29559       1.34697       1.53039       1.45948       1.53958
  31   9 2485.0012    1.8086  1.0553 11.6972  0.0000  0.0199   0.0302   0.0511    0.0907   0.0000   439.9549       1.60856       20.4595     -0.100649      -2.34905     -0.440643       1.09730       1.37804       1.51819       1.69077       1.67478       1.73973
  31  10 2647.8197    2.4080  0.9345 12.2702  0.0000  0.0179   0.0416   0.0464    0.0859   0.0000   440.7246       3.83279       16.0713     -0.599392      -2.34151       2.42268      0.977289       1.27437       1.37675       1.55366       1.51384       1.48074
  31  11 2808.3717    3.0857  1.0365 12.5148  0.0000  0.0180   0.0504   0.0506    0.0965   0.0000   440.0282       2.94073       15.2069       2.68235      -4.50389     -0.191657      0.988114       1.23060       1.36999       1.52756       1.54070       1.52703
  31  12 2966.2144    3.6652  0.9266 13.1703  0.0000  0.0175   0.0636   0.0471    0.0864   0.0000   439.2554       5.39345       16.4442     -0.126659      -2.15613      -2.19005      0.946046       1.21992       1.29215       1.40572       1.40294       1.40541
  31  13 3121.3693    4.0265  1.1449 13.0193  0.0000  0.0211   0.0634   0.0519    0.1243   0.0000   439.4588       3.41861       17.9809     -0.245616      -1.09189       4.52307       1.14064       1.54172       1.64820       1.73598       1.76815       1.77660
  31  14 3274.9019    3.7102  1.5374 13.0891  0.0000  0.0243   0.0522   0.0663    0.0823   0.0000   439.9399       7.14137       14.7116       3.03765      -3.07684      -3.06431       1.21923       1.64495       1.77575       1.92984       1.98400       1.92884
  31  15 3427.4152    3.1071  2.1818 12.7158 -0.0002  0.0295   0.0371   0.0798    0.0547   0.0000   436.8574       6.68850       18.5207       3.48028      -3.04886       1.39369       1.54578       1.99174       2.23226       2.38941       2.48152       2.39349
  31  16 3579.3170    2.5796  3.2304 12.0584  0.0000  0.0373   0.0254   0.0964    0.0451   0.0000   437.5407       8.27833       14.9360       4.24453      -8.96567     -0.543484       1.94504       2.50456       2.83779       3.07399       3.07655       2.99852
  31  17 3730.5262    2.0963  4.7540 11.4558  0.0000  0.0472   0.0177   0.1275    0.0399   0.0000   440.1053       6.54534       17.9761       12.9361      -4.97963      0.546838       2.44007       3.20364       3.50674       3.86346       3.82890       3.79511
  31  18 3880.8742    1.7100  7.1999 10.8881 -0.0010  0.0621   0.0120   0.1739    0.0344   0.0000   441.0965       8.92087       16.2702      -1.18969      -3.64937      -5.72820       3.19447       4.20337       4.60587       5.04693       5.09740       5.08413
  31  19 4030.8901    1.4180  9.0625 10.7983 -0.0003  0.0790   0.0096   0.2202    0.0300   0.0000   444.8261       10.9984       11.3210      -7.30169      -7.45731       6.51183       3.97780       5.31951       5.77259       6.20266       6.36811       6.42019
  31  20 4180.5202    1.1963 12.2174 10.5781  0.0007  0.1053   0.0074   0.2967    0.0287   0.0000   443.3432       1.53321       11.2597      -9.76445       9.18667      0.284579       5.34270       6.95116       7.75857       8.37955       8.35232       8.31954
  31  21 4329.6457    0.9509 14.6659 10.5108  0.0008  0.1400   0.0061   0.3719    0.0250   0.0000   437.3639       14.0957       7.22130      -20.5051      -15.5815      0.690269       6.92781       9.14914       10.2481       10.9161       11.1193       10.9341
  32   2 1179.5693    0.0597  0.0215 10.2373  0.0000  0.0231   0.0105   0.0131    0.0209   0.0000   439.3394      -1.07413       21.5297       4.31124      -1.95789      -1.29964       1.52445       2.19012       1.48264       1.78534       2.56855       2.09474
  32   3 1409.4101    0.1568  0.1063 10.0838  0.0000  0.0100   0.0098   0.0246    0.0227   0.0000   441.6598     -0.435296       20.3967     -0.935401      -2.90980     0.0342760      0.504601      0.546493      0.700329      0.696143      0.716989      0.835391
  32   4 1616.4222    0.2642  0.2202  9.9951  0.0000  0.0097   0.0096   0.0255    0.0270   0.0000   441.5246     -0.307893       21.2240     -0.953607      -1.63820      0.104093      0.513079      0.661809      0.715513      0.750589      0.764872      0.751439
  32   5 1806.1753    0.4216  0.3957 10.0771  0.0000  0.0152   0.0113   0.0322    0.0362   0.0000   440.2862      -3.43013       20.3809      -1.34103      -3.60457     0.0384414      0.975669       1.40615       1.49175       1.54159       1.47372       1.32151
  32   6 1988.6425    0.6298  0.5920 10.1771  0.0000  0.0156   0.0134   0.0364    0.0515   0.0000   440.7276      -1.54199       18.8878     0.0968622      -3.53017      -1.57834      0.748829      0.994541       1.10854       1.13426       1.19041       1.23417
  32   7 2167.3237    0.9296  0.9173 10.4375  0.0000  0.0185   0.0162   0.0464    0.0770   0.0000   439.8997      0.323377       21.6835      0.972289     -0.544001     -0.889353      0.947396       1.22130       1.35418       1.44486       1.52072       1.48570
  32   8 2340.0669    1.3779  0.9904 11.1441  0.0000  0.0191   0.0231   0.0489    0.0866   0.0000   439.7361       2.96679       17.8604      0.621221      -1.97344      -3.66099      0.960285       1.27864       1.34384       1.48403       1.51717       1.48947
  32   9 2507.2954    1.9063  1.0921 11.5654  0.0000  0.0194   0.0302   0.0503    0.1007   0.0000   439.5036     -0.549879       19.1830       1.44092      -2.56873       1.08979      0.992682       1.26719       1.40573       1.49217       1.51784       1.46166
  32  10 2671.6614    2.5368  0.9758 12.3674  0.0000  0.0184   0.0422   0.0462    0.0855   0.0000   441.3836      0.859983       17.1319       2.72409      -3.87029     -0.490834      0.937760       1.24739       1.38325       1.44644       1.55800       1.53468
  32  11 2833.7468    3.2901  1.0141 12.4409  0.0000  0.0179   0.0522   0.0462    0.1101   0.0000   440.9081       5.37769       14.5276       3.49498      -3.00271      -6.51760      0.945842       1.25457       1.32131       1.39637       1.44702       1.50282
  32  12 2992.7726    3.8311  0.9424 13.4928  0.0000  0.0175   0.0663   0.0476    0.0751   0.0000   437.7860       5.14856       16.3570       2.07169      0.323916      -3.23260      0.915390       1.17052       1.31785       1.46810       1.38903       1.44611
  32  13 3148.9259    3.9822  1.1764 13.4682  0.0000  0.0204   0.0644   0.0560    0.0980   0.0000   439.6032       3.41593       17.1578     -0.907924     -0.868959     -0.703062       1.06163       1.37637       1.51914       1.61629       1.69543       1.71043
  32  14 3303.4305    3.6948  1.6322 12.8887  0.0000  0.0246   0.0487   0.0642    0.0813   0.0000   438.5070       6.97140       15.8823       4.84348      -4.03455     -0.230569       1.18762       1.64944       1.78128       1.93304       1.90451       1.96372
  32  15 3456.7770    2.9940  2.5220 12.4360  0.0000  0.0314   0.0321   0.0824    0.0489   0.0000   441.4330       9.15793       12.6021       3.16403       1.38291      -2.32155       1.53962       2.03637       2.26389       2.40637       2.42617       2.44845
  32  16 3609.4732    2.4541  3.6270 11.8694 -0.0000  0.0388   0.0224   0.1052    0.0424   0.0000   439.4561       9.91020       17.2689      -2.13331      -4.11022       1.78653       1.92672       2.53619       2.81433       3.02082       3.04243       3.08748
  32  17 3761.2856    2.0094  5.3030 11.2936  0.0000  0.0493   0.0156   0.1360    0.0371   0.0000   438.6515       12.4828       15.3919       1.10891       1.57375      0.677804       2.43374       3.18470       3.52617       3.80297       3.86274       3.81105
  32  18 3912.6961    1.6870  7.4892 10.8320  0.0000  0.0635   0.0114   0.1725    0.0343   0.0000   438.6705       2.33772       11.3418       1.28003      -1.41237       1.17000       3.19222       4.16758       4.56079       4.96532       5.08270       5.04911
  32  19 4063.2775    1.3932 10.0924 10.6911  0.0008  0.0844   0.0087   0.2326    0.0297   0.0000   439.9644       18.1211       18.3861      -6.33753      -8.75887      -1.49213       4.19111       5.63275       6.13297       6.59504       6.73804       6.60796
  32  20 4213.3577    1.1285 12.2143 10.5709 -0.0003  0.1087   0.0069   0.2954    0.0275   0.0000   445.3121       9.64295       15.7656       12.6730       4.71139      -5.67799       5.35585       7.04170       7.87736       8.37471       8.46746       8.41209
  32  21 4363.0389    0.9020 14.7837 10.5171 -0.0008  0.1422   0.0057   0.3809    0.0237   0.0000   444.6125       9.77954       3.68918       3.25517      -3.68406      -4.09519       6.68925       9.00380       10.1463       10.7843       10.9158       10.8871
  33   3 1425.4185    0.1475  0.1058 10.0847  0.0000  0.0112   0.0087   0.0206    0.0224   0.0000   440.7654    -0.0909735       21.5246      0.647187      -2.80381      0.488373      0.467042      0.684952      0.806461      0.746877      0.895694      0.805840
  33   4 1633.2360    0.2690  0.2051 10.0284  0.0000  0.0096   0.0098   0.0230    0.0265   0.0000   440.0968     -0.432164       20.9852     -0.377381      -1.54966      0.332339      0.521742      0.656363      0.665201      0.706576      0.747868      0.787027
  33   5 1823.8404    0.4479  0.4093 10.0393  0.0000  0.0143   0.0112   0.0298    0.0385   0.0000   440.8130     -0.507951       21.2931     -0.134910      -2.20567       1.47484      0.831862       1.16017       1.37572       1.39030       1.40926       1.26347
  33   6 2007.5780    0.6495  0.6099 10.2815  0.0000  0.0144   0.0136   0.0388    0.0497   0.0000   441.1517     -0.711634       20.5291      0.688451      -4.48454       1.28458      0.744495      0.991271       1.07532       1.17659       1.19442       1.18230
  33   7 2187.3479    0.9711  0.8827 10.5739  0.0000  0.0180   0.0171   0.0459    0.0758   0.0000   440.4587      0.597272       23.6289      0.119894      -1.13083      0.346376      0.894339       1.18163       1.31226       1.45940       1.45619       1.50433
  33   8 2360.8069    1.4788  1.0667 11.0446  0.0000  0.0187   0.0232   0.0500    0.0910   0.0000   439.6443     -0.147920       21.5880      -1.16171      -2.55495      -1.80053      0.930275       1.22889       1.32989       1.44697       1.49534       1.48447
  33   9 2529.1817    1.9662  1.0950 11.6176  0.0000  0.0188   0.0308   0.0524    0.0942   0.0000   441.3008       1.65949       18.7413      0.408396      -4.01297     -0.947938      0.938593       1.21630       1.32261       1.46981       1.49689       1.45557
  33  10 2695.0814    2.5521  1.0561 12.2440  0.0000  0.0186   0.0402   0.0494    0.0924   0.0000   441.1242       2.30299       16.6243      -1.66285      -3.49289     -0.525769      0.974751       1.31591       1.44684       1.59223       1.62036       1.58649
  33  11 2858.6302    3.4890  1.0008 12.3978  0.0000  0.0176   0.0537   0.0443    0.1161   0.0000   441.2299       2.39288       18.4128       4.27488      -1.56102      -1.79977      0.845632       1.12744       1.21057       1.35317       1.32588       1.33831
  33  12 3018.8717    3.9842  1.0800 13.0086  0.0000  0.0181   0.0617   0.0487    0.1016   0.0000   441.1086       2.82166       17.9892       2.11926      -2.34520      -3.05583      0.899820       1.18850       1.27499       1.39447       1.39516       1.38706
  33  13 3176.1276    4.0680  1.1947 13.2345  0.0000  0.0198   0.0620   0.0540    0.1034   0.0000   438.6735       3.24506       15.1663      0.586940      -1.96256     0.0783651      0.991281       1.32094       1.42670       1.62739       1.58973       1.58350
  33  14 3331.5673    3.5962  1.7164 12.8658  0.0000  0.0246   0.0458   0.0655    0.0746   0.0000   436.8992       5.36759       15.3378       2.70535      -3.13008     -0.767502       1.22678       1.62576       1.73948       1.86050       1.91745       1.89329
  33  15 3485.8817    2.9336  2.7915 12.1788  0.0000  0.0322   0.0293   0.0855    0.0507   0.0000   439.5000       8.32267       11.0887      0.492446     -0.924859      -1.21665       1.56083       2.11339       2.26825       2.47248       2.54623       2.46499
  33  16 3639.2890    2.3866  3.8102 11.7284  0.0000  0.0392   0.0206   0.1035    0.0402   0.0000   443.5771       8.82247       12.6287       1.51835       3.01735      -5.81664       1.90592       2.51650       2.85149       3.12848       3.10576       3.10838
  33  17 3791.9435    1.9705  5.8353 11.2385  0.0000  0.0520   0.0144   0.1410    0.0342   0.0000   438.9571       12.7247       15.0633      -2.88116      -5.15255      -2.23918       2.52165       3.28019       3.67228       3.87137       3.94768       3.91442
  33  18 3943.6960    1.5861  8.3759 10.7527 -0.0005  0.0695   0.0100   0.1886    0.0321   0.0000   443.2889       10.4030       20.1445       3.67494      -6.67470      -5.54233       3.34402       4.46934       4.94556       5.35947       5.40406       5.33693
  33  19 4094.9292    1.2968  9.9828 10.7036 -0.0014  0.0851   0.0082   0.2392    0.0287   0.0000   443.6221       22.7384       10.7410      -11.9435       1.25036      -4.23485       4.16641       5.47672       6.13539       6.58123       6.75578       6.65205
  33  20 4245.7783    1.0887 13.5602 10.5300 -0.0006  0.1175   0.0062   0.3220    0.0264   0.0000   447.5891       5.69728       6.94531      -12.1762      -5.85308       3.87673       5.59574       7.51844       8.30976       8.96470       9.07540       8.86703
  34   3 1441.1462    0.1421  0.1274 10.0634  0.0000  0.0099   0.0080   0.0257    0.0223   0.0000   441.2066      0.269592       21.4252     -0.368287      -3.22789    -0.0969961      0.465984      0.634622      0.641480      0.679847      0.739648      0.733491
  34   4 1649.7261    0.2862  0.2338 10.0398  0.0000  0.0099   0.0096   0.0236    0.0267   0.0000   441.3823      -1.72007       20.0944      0.133674      -2.81960       1.67499      0.513935      0.653222      0.660384      0.718501      0.734009      0.767396
  34   5 1841.2580    0.4619  0.4435 10.0738  0.0000  0.0136   0.0111   0.0309    0.0378   0.0000   439.6576     -0.289562       20.8642      -1.25714      -4.00462       1.08928      0.639259      0.794227      0.908749      0.949204      0.995336      0.935638
  34   6 2026.3254    0.7037  0.6757 10.1385  0.0000  0.0154   0.0134   0.0366    0.0576   0.0000   441.3079      0.372738       19.7825       1.49734      -1.12577     -0.409232      0.721749      0.903857       1.08586       1.16919       1.13001       1.16952
  34   7 2207.0071    1.0234  0.9015 10.5742  0.0000  0.0169   0.0174   0.0458    0.0723   0.0000   441.0803      -1.04898       19.2195     0.0534994      -2.66409     -0.744902      0.817708       1.07784       1.19409       1.33573       1.36625       1.38661
  34   8 2381.2698    1.4877  1.0542 11.2592  0.0000  0.0190   0.0238   0.0515    0.0854   0.0000   440.9973    -0.0577199       22.5033      -1.22749      -4.35428       2.53253      0.880194       1.19189       1.28386       1.40673       1.41116       1.45992
  34   9 2550.6320    2.0249  1.1956 11.7596  0.0000  0.0200   0.0304   0.0535    0.0935   0.0000   439.9771     -0.975870       19.4342     -0.270295      -4.38790      -2.43639      0.992193       1.26047       1.45569       1.50731       1.50677       1.56171
  34  10 2718.0189    2.6519  1.0744 12.3060  0.0000  0.0183   0.0411   0.0497    0.0941   0.0000   441.8078       3.91181       18.0275       1.59609      -1.75076      -1.33642      0.899126       1.19580       1.31916       1.42714       1.40241       1.40628
  34  11 2883.0126    3.5352  0.9865 12.7474  0.0000  0.0169   0.0558   0.0453    0.0970   0.0000   441.1808       3.24835       18.4729       1.52176      -1.39881      -4.09601      0.811461       1.08385       1.16199       1.23464       1.28296       1.28511
  34  12 3044.4616    4.0041  1.1450 13.1429  0.0000  0.0192   0.0600   0.0511    0.0991   0.0000   439.7219       4.55447       19.6900      0.540765      -2.29596      -1.18452      0.947633       1.28946       1.34123       1.40249       1.48775       1.47845
  34  13 3202.8867    3.8933  1.3298 13.2646  0.0000  0.0212   0.0560   0.0561    0.0865   0.0000   440.7225       4.98313       17.6873       2.13845      0.768427     -0.660632       1.04420       1.35587       1.48833       1.55385       1.61254       1.58480
  34  14 3359.3038    3.4232  1.9048 12.6897 -0.0001  0.0255   0.0405   0.0668    0.0669   0.0000   442.1329       5.19195       13.8676       3.06165      -1.24808      -1.11673       1.23779       1.62321       1.80341       1.92139       1.90849       1.95896
  34  15 3514.4822    2.8265  2.9460 12.0806  0.0000  0.0325   0.0271   0.0887    0.0503   0.0000   436.3928       6.93065       17.0157       2.53429     -0.956893      -1.07519       1.55645       2.06826       2.26831       2.47790       2.48746       2.55635
  34  16 3668.7269    2.2740  4.4781 11.5707  0.0000  0.0420   0.0179   0.1145    0.0367   0.0000   439.1329       10.5965       12.1547       6.82283      -6.11941      -1.35315       2.02665       2.69148       2.97304       3.18477       3.30971       3.21757
  34  17 3822.0416    1.8644  6.3924 11.1420  0.0000  0.0547   0.0128   0.1484    0.0320   0.0000   435.6596       13.6766       22.5267       3.18331      -8.79689      -6.75179       2.55332       3.37516       3.76170       4.06250       4.08626       4.07756
  34  18 3974.7413    1.5686  8.7663 10.7454  0.0002  0.0709   0.0096   0.1953    0.0312   0.0000   449.6237       13.4751       5.19634       10.9726      -6.41685      0.183420       3.30169       4.44165       4.89531       5.33641       5.47655       5.43301
  34  19 4126.4442    1.2859 11.1439 10.6657  0.0004  0.0943   0.0075   0.2570    0.0275   0.0000   435.6623       20.0353       15.6997      -8.18019      -1.64363      -2.02078       4.24379       5.79482       6.36921       6.80888       6.92486       6.90176
  34  20 4277.9510    1.0490 13.7593 10.5284  0.0009  0.1215   0.0060   0.3247    0.0257   0.0000   441.6219       18.1089       16.7634       3.07083       4.90117      -4.34718       5.57542       7.52792       8.30406       9.06183       9.29043       9.23843
  35   3 1456.6186    0.1466  0.1536 10.0745  0.0000  0.0104   0.0075   0.0292    0.0225   0.0000   441.4066     -0.682621       20.4112      0.217413      -3.47348     -0.409773      0.454605      0.674948      0.730532      0.841898      0.878348      0.790100
  35   4 1665.9488    0.2863  0.2251 10.0173  0.0000  0.0102   0.0095   0.0218    0.0265   0.0000   441.2172     -0.682214       21.4621      -1.47923      -2.10878     -0.463842      0.496383      0.584056      0.657790      0.660329      0.694083      0.758866
  35   5 1858.4472    0.4792  0.4564 10.0597  0.0000  0.0126   0.0112   0.0317    0.0381   0.0000   440.6723     -0.866155       21.6304     -0.495153      -1.90311      0.362915      0.591712      0.766786      0.879252      0.929502      0.960893      0.943628
  35   6 2044.8230    0.7242  0.7182 10.2349  0.0000  0.0158   0.0134   0.0399    0.0568   0.0000   441.7304       1.20544       21.1930     -0.825061      -3.14951      0.716659      0.708671      0.966128       1.04450       1.14181       1.18318       1.14850
  35   7 2226.4060    1.0653  0.8840 10.8501  0.0000  0.0170   0.0182   0.0447    0.0666   0.0000   440.3931       2.06647       23.1944     -0.106198      -1.79640      -1.21324      0.789271       1.00382       1.12685       1.16931       1.26424       1.20665
  35   8 2401.3196    1.5156  1.0937 11.3604  0.0000  0.0193   0.0236   0.0495    0.0837   0.0000   441.2751       2.09813       20.8893       1.07879      -4.11253      0.859008      0.908691       1.18285       1.32840       1.42682       1.48958       1.52672
  35   9 2571.8830    2.1775  1.1447 11.8321 -0.0000  0.0191   0.0326   0.0502    0.0919   0.0000   441.3594       1.99189       19.2340      -3.64603      -2.41556      -2.05390      0.922269       1.28820       1.38837       1.58706       1.62556       1.59392
  35  10 2740.5881    2.7687  1.1219 12.6782  0.0000  0.0192   0.0426   0.0510    0.0802   0.0000   439.0818       2.42968       20.2123      0.570632      -1.97151      0.457346      0.885207       1.15812       1.30357       1.42608       1.41602       1.46828
  35  11 2906.9095    3.5595  0.9691 13.1559  0.0000  0.0174   0.0568   0.0447    0.0801   0.0000   439.6316       4.14204       20.1773       1.10967      -1.50282      -1.69535      0.810550       1.03117       1.09433       1.24160       1.19643       1.20166
  35  12 3069.6539    4.0663  1.0903 13.2938  0.0000  0.0180   0.0620   0.0505    0.0881   0.0000   439.6041       4.73426       15.1458    -0.0783866      -1.12263      -1.08451      0.819611       1.09807       1.19640       1.27424       1.28117       1.31121
  35  13 3229.2289    3.8356  1.3849 13.5047  0.0000  0.0218   0.0547   0.0606    0.0704   0.0000   441.0890       5.05720       15.9936       2.34221      -3.94623      -4.63715      0.991359       1.33543       1.45528       1.64893       1.62312       1.59455
  35  14 3386.7332    3.3176  2.0443 12.7894  0.0000  0.0268   0.0380   0.0698    0.0555   0.0000   440.2577       3.80516       15.6811       2.50830      -3.93464      -1.29128       1.25352       1.61511       1.85654       1.99309       2.00973       1.97212
  35  15 3542.8048    2.7220  3.2693 11.9862  0.0000  0.0347   0.0244   0.0914    0.0454   0.0000   439.1608       5.29176       18.2980      -1.26410     -0.732327     -0.948006       1.55847       2.11606       2.29564       2.46293       2.48697       2.49685
  35  16 3697.9355    2.2079  4.7380 11.5188  0.0000  0.0434   0.0170   0.1201    0.0359   0.0000   441.8294       7.94462       14.7817      0.666957       1.99757      -2.82062       1.98774       2.66160       2.90791       3.19490       3.23178       3.25544
  35  17 3851.9644    1.7864  6.6599 11.0765 -0.0001  0.0559   0.0120   0.1537    0.0318   0.0000   442.5663       15.6932       15.2531       7.69578      -1.32461      -4.12149       2.54850       3.36654       3.78176       4.04647       4.20187       4.14280
  35  18 4005.2348    1.4848  8.9709 10.7827 -0.0001  0.0741   0.0091   0.2003    0.0298   0.0000   435.8848       9.06404       9.96140       1.00186       11.5998       7.12830       3.33747       4.42955       4.86950       5.36855       5.42298       5.37896
  35  19 4157.7853    1.2121 11.8045 10.6594 -0.0007  0.0992   0.0069   0.2739    0.0265   0.0000   439.0722       5.45097       12.0151       4.06041      -5.84442       3.53628       4.41155       5.89523       6.47930       7.04181       7.12424       7.12238
  35  20 4309.4420    0.9780 14.1955 10.5298 -0.0010  0.1263   0.0055   0.3478    0.0243   0.0000   443.0000       8.88686       20.2600       9.95898       3.82752     -0.882766       5.52645       7.48321       8.21687       8.92008       9.05355       8.96386
  36   2 1235.6783    0.0687  0.0271 10.2018  0.0000  0.0126   0.0122   0.0147    0.0198   0.0000   441.6723      -1.23407       20.4055       1.72707      -1.94895   -0.00844443      0.637816      0.691903      0.736351      0.850997      0.679916      0.766387
  36   3 1471.8338    0.1587  0.1328 10.0475  0.0000  0.0096   0.0079   0.0220    0.0222   0.0000   441.3266      0.114874       21.8533     -0.883494      -2.37745     -0.287391      0.385803      0.547708      0.624540      0.643999      0.630883      0.658014
  36   4 1681.9066    0.3032  0.2977 10.0513  0.0000  0.0113   0.0090   0.0268    0.0276   0.0000   440.8245     -0.288375       21.4776      0.174151      -2.16048      0.626284      0.496793      0.621764      0.704380      0.751610      0.795566      0.817839
  36   5 1875.4113    0.5219  0.5099 10.0897  0.0000  0.0131   0.0114   0.0333    0.0417   0.0000   442.4566      0.133247       21.5824      -1.59819      -2.68568    -0.0322892      0.578690      0.791381      0.830526      0.964385      0.915869      0.956063
  36   6 2063.1027    0.7484  0.6776 10.3542  0.0000  0.0156   0.0140   0.0361    0.0558   0.0000   441.5481      -1.21555       20.5307       1.30272      -3.53083      0.930553      0.672748      0.926721      0.981105       1.09084       1.11816       1.11327
  36   7 2245.4980    1.0873  0.9671 10.8313  0.0000  0.0175   0.0176   0.0473    0.0690   0.0000   440.1299      -1.33617       22.3579      -1.52592      -2.68902       2.92547      0.772028       1.01535       1.15262       1.23712       1.20590       1.23559
  36   8 2421.1943    1.5948  1.1161 11.3667  0.0000  0.0191   0.0243   0.0505    0.0879   0.0000   440.4079      0.690536       21.1389      0.338947      -5.09353      -1.50293      0.894654       1.17777       1.31333       1.42616       1.48472       1.43633
  36   9 2592.8205    2.1934  1.1261 12.0488  0.0000  0.0191   0.0330   0.0491    0.0883   0.0000   442.4205       1.13795       19.7420      0.507505     -0.238767      0.198663      0.852602       1.09421       1.24794       1.34495       1.36234       1.38545
  36  10 2762.7432    2.8501  1.0689 12.6189  0.0000  0.0183   0.0432   0.0474    0.0839   0.0000   440.3463       3.27541       21.0624      0.681763      -2.23624      -1.92395      0.839285       1.15351       1.26106       1.44529       1.46445       1.46283
  36  11 2930.3195    3.6650  1.0844 12.9558  0.0000  0.0178   0.0542   0.0473    0.0933   0.0000   439.5679       5.02363       17.2339     -0.555691      -3.55745     0.0662873      0.819105       1.09173       1.19827       1.30868       1.29605       1.31874
  36  12 3094.3845    4.1258  1.1852 13.2645  0.0000  0.0186   0.0604   0.0529    0.0962   0.0000   439.7591       5.87141       15.0962       6.70053      -2.74703     -0.923310      0.893415       1.15096       1.25462       1.37261       1.43060       1.42233
  36  13 3255.1474    3.8780  1.4026 13.3424  0.0000  0.0219   0.0528   0.0563    0.0732   0.0000   442.2628       4.68938       14.6849       1.33720      -1.89093       1.14651      0.956563       1.31185       1.38065       1.49764       1.53866       1.56218
  36  14 3413.7035    3.2318  2.2201 12.6201  0.0000  0.0270   0.0346   0.0725    0.0519   0.0000   439.6924       4.79390       13.6717       3.34432     -0.805260      -3.44113       1.20469       1.56821       1.78107       1.97091       2.03562       2.01729
  36  15 3570.8017    2.5965  3.5938 11.9585 -0.0002  0.0355   0.0220   0.0991    0.0399   0.0000   436.1737       9.73093       15.5445       3.43757    0.00114721      -4.05211       1.57121       2.08357       2.32297       2.45755       2.61767       2.58029
  36  16 3726.7621    2.1400  5.1115 11.4157  0.0000  0.0450   0.0156   0.1223    0.0348   0.0000   440.0751       3.32680       16.4037       6.42332      -1.00654      -1.23323       2.01141       2.67527       2.99814       3.24034       3.26368       3.30471
  36  17 3881.5069    1.7256  7.2350 11.0561  0.0000  0.0589   0.0110   0.1657    0.0300   0.0000   437.6918       12.3394       15.3517      -6.99824      -5.75158      -7.79579       2.55708       3.42854       3.69613       4.07088       4.15080       4.13660
  36  18 4035.5372    1.4316  9.5863 10.8146  0.0000  0.0776   0.0085   0.2127    0.0283   0.0000   433.4964       6.31538       16.8197       12.8644      -6.62955      -1.26835       3.47669       4.54468       5.05201       5.52034       5.64449       5.74115
  36  19 4188.9408    1.1649 12.0646 10.7189  0.0000  0.1040   0.0066   0.2776    0.0252   0.0000   439.9672       10.1737       21.4821      -3.87106      -15.2779      -1.29734       4.54103       5.98512       6.85245       7.32769       7.36252       7.56357
  37   2 1249.2008    0.0873  0.0483 10.1870  0.0000  0.0138   0.0088   0.0165    0.0199   0.0000   440.4764      0.595685       21.1722     -0.121043      -2.18826      -1.15242      0.714437       1.07171       1.09047       1.26950       1.20448       1.44426
  37   3 1486.8197    0.1826  0.1354 10.0313  0.0000  0.0092   0.0088   0.0231    0.0223   0.0000   441.4659      -1.11768       21.8834     0.0405427      -3.00276     0.0499497      0.346167      0.453272      0.575283      0.561400      0.653336      0.655106
  37   4 1697.5684    0.3302  0.3241 10.0529  0.0000  0.0115   0.0091   0.0271    0.0291   0.0000   441.4802     -0.132391       20.8541     -0.410108      -2.33276      0.557480      0.505024      0.626502      0.693602      0.756593      0.800683      0.820387
  37   5 1892.2249    0.5149  0.5511 10.1407  0.0000  0.0133   0.0109   0.0365    0.0410   0.0000   440.9422      -1.01846       22.7511      0.581106      -3.30687       1.63383      0.590348      0.763187      0.836407      0.894574      0.913175      0.943346
  37   6 2081.1365    0.7965  0.7397 10.4249  0.0000  0.0151   0.0144   0.0406    0.0577   0.0000   440.4088      0.987983       21.4354     -0.930417      -3.58396    -0.0147693      0.657212      0.886720      0.968863       1.02861       1.05973       1.08740
  37   7 2264.3076    1.1821  0.9911 10.7436  0.0000  0.0175   0.0182   0.0451    0.0808   0.0000   441.8694     -0.273048       21.1355      0.652667      -3.30572       1.55441      0.780078      0.966176       1.10554       1.20485       1.23447       1.23649
  37   8 2440.6940    1.6999  1.1296 11.5384  0.0000  0.0186   0.0254   0.0511    0.0851   0.0000   442.6598       2.76450       20.4634    -0.0235122      -2.77884       1.06600      0.825206       1.05538       1.19581       1.26236       1.27156       1.33367
  37   9 2613.3961    2.2375  1.1814 12.2812  0.0000  0.0194   0.0336   0.0529    0.0785   0.0000   442.1636       2.64043       21.8153       2.70231      -3.31894      0.647795      0.854470       1.16146       1.26917       1.40507       1.49019       1.49536
  37  10 2784.5934    3.0347  1.0331 12.7064  0.0000  0.0173   0.0456   0.0452    0.0823   0.0000   440.9027       2.27422       17.9808      0.563683      -5.56306      -1.35851      0.785290       1.00316       1.11962       1.24879       1.26110       1.29526
  37  11 2953.3255    3.7668  1.1929 12.7722  0.0000  0.0189   0.0528   0.0490    0.1158   0.0000   441.5179       3.51989       17.4157    -0.0296701      -2.50029      -3.11830      0.846046       1.14638       1.23009       1.36720       1.33477       1.34299
  37  12 3118.6192    3.9884  1.2903 13.4230 -0.0003  0.0196   0.0569   0.0555    0.0811   0.0000   441.7760       3.90743       19.0082       1.10346      -1.44223    -0.0198645      0.879929       1.12073       1.29334       1.42309       1.50407       1.53291
  37  13 3280.6971    3.7350  1.7092 13.0744  0.0000  0.0234   0.0450   0.0628    0.0628   0.0000   440.5874       5.20157       15.9733      0.670127      -1.43944      -3.93724      0.992281       1.31425       1.47376       1.62103       1.65291       1.66238
  37  14 3440.5191    3.0634  2.5324 12.5732  0.0000  0.0292   0.0305   0.0788    0.0440   0.0000   439.2712       12.0096       15.3820       1.96247       1.44893      0.259484       1.23822       1.66419       1.79381       1.97034       2.04756       2.05722
  37  15 3598.5430    2.5174  3.8170 11.7941  0.0000  0.0369   0.0204   0.0960    0.0406   0.0000   435.3217       10.8422       14.5120       2.86401      0.994798      0.537613       1.62751       2.12121       2.37143       2.54957       2.56326       2.58942
  37  16 3755.2003    2.0075  5.5765 11.4111  0.0000  0.0484   0.0141   0.1314    0.0316   0.0000   439.7174       3.48517       15.4370       3.36701       1.36141      -5.85514       2.07605       2.75648       3.10145       3.33222       3.38825       3.45884
  37  17 3910.8214    1.6668  8.3644 10.9503  0.0000  0.0651   0.0099   0.1824    0.0295   0.0000   439.1272       6.48890       14.4027       2.97813     -0.963939       7.66102       2.83046       3.68607       4.09685       4.43673       4.59245       4.55813
  37  18 4065.5056    1.3640 10.3258 10.8228  0.0000  0.0838   0.0078   0.2347    0.0274   0.0000   431.9094       6.64830       12.7668       6.33221      -8.96252      -1.61249       3.56511       4.76883       5.32580       5.63565       5.85681       5.86949
  37  19 4219.2617    1.1193 13.4274 10.6841 -0.0001  0.1137   0.0059   0.3061    0.0241   0.0000   439.7247       12.3753       5.10096       4.71514       2.39092     -0.204007       4.77013       6.40966       7.18440       7.79664       7.92889       7.98173
  38   2 1262.5367    0.0819  0.0614 10.1552  0.0000  0.0143   0.0076   0.0211    0.0199   0.0000   442.0662     -0.341833       22.1558      -1.77006      -1.00207      0.295299      0.631690      0.937450       1.16434      0.975999      0.895757      0.974014
  38   3 1501.5584    0.1724  0.1653 10.0367  0.0000  0.0108   0.0075   0.0236    0.0223   0.0000   440.3717      0.246010       22.3649     -0.600672      -2.83182      0.674201      0.628431      0.750466      0.948045       1.03187       1.06267      0.944891
  38   4 1713.0490    0.3368  0.2859 10.0700  0.0000  0.0099   0.0097   0.0263    0.0281   0.0000   442.0740      -1.12921       21.3170      0.708467      -2.65755     0.0445666      0.427752      0.586125      0.631252      0.728190      0.767822      0.718656
  38   5 1908.8127    0.5432  0.5565 10.1710  0.0000  0.0140   0.0113   0.0350    0.0421   0.0000   441.0051      0.548858       22.3780      0.430339      -3.35942     -0.374744      0.613606      0.735451      0.876376      0.961223       1.03943       1.04008
  38   6 2098.9829    0.8569  0.6855 10.5941  0.0000  0.0146   0.0155   0.0360    0.0540   0.0000   441.4238      0.125579       22.1309     -0.178545      -5.61051      0.117434      0.590216      0.778097      0.865421      0.970300      0.967223       1.00022
  38   7 2282.9470    1.1996  1.0118 10.9334  0.0000  0.0178   0.0184   0.0460    0.0747   0.0000   441.2555      -1.30203       19.2902      0.722023     -0.998549      -1.82697      0.744369      0.969937       1.04852       1.23277       1.17949       1.23755
  38   8 2460.0071    1.7251  1.1463 11.6474  0.0000  0.0192   0.0253   0.0507    0.0791   0.0000   442.1621       3.95423       20.0333     -0.728039    -0.0743337     -0.874124      0.792236       1.08374       1.14742       1.25907       1.25062       1.26199
  38   9 2633.7474    2.3650  1.1144 12.2292  0.0000  0.0183   0.0346   0.0485    0.0813   0.0000   441.6596     -0.104452       18.6896       2.18881      -2.55881     -0.448158      0.764381       1.01593       1.12435       1.22572       1.25014       1.25957
  38  10 2806.1234    3.1874  1.0376 12.6715  0.0000  0.0170   0.0467   0.0441    0.0881   0.0000   440.3090       2.86902       18.9514      0.985166      -3.35136      -2.01828      0.752316      0.971069       1.05321       1.19116       1.16068       1.17391
  38  11 2975.9650    3.8489  1.0953 13.0600  0.0000  0.0174   0.0556   0.0460    0.0907   0.0000   440.9432       3.53209       18.1620     -0.835889      -1.23553      -2.24289      0.756604      0.952165       1.05404       1.18985       1.19332       1.17886
  38  12 3142.4094    4.1954  1.2930 13.1966 -0.0010  0.0193   0.0570   0.0508    0.0949   0.0000   441.3433       5.50146       16.1184     -0.645040      -2.36807     -0.280674      0.831147       1.10262       1.21541       1.30846       1.29332       1.32045
  38  13 3305.7749    3.7257  1.7395 13.0506 -0.0003  0.0230   0.0441   0.0619    0.0585   0.0000   442.0237       7.34471       18.9407      -2.52034     -0.146645      0.342172       1.01385       1.34359       1.49808       1.65332       1.73910       1.67399
  38  14 3466.8060    3.0607  2.5881 12.4903  0.0000  0.0292   0.0296   0.0774    0.0439   0.0000   441.1803       6.75911       17.5416       3.17810      -3.46914     -0.768730       1.25368       1.66131       1.78683       2.02218       2.06073       2.04744
  38  15 3625.8459    2.4443  4.0311 11.7457  0.0000  0.0372   0.0192   0.1009    0.0377   0.0000   440.3026       6.38183       18.1726       3.65079       3.26429      -4.03392       1.59904       2.08886       2.34653       2.51200       2.60446       2.60459
  38  16 3783.4093    2.0131  6.0627 11.1289  0.0001  0.0488   0.0129   0.1327    0.0329   0.0000   441.1459       2.61569       18.9585      -4.25692      -3.59148      0.847387       2.11158       2.79056       3.10067       3.36638       3.53556       3.53907
  38  17 3939.7946    1.6366  8.3318 10.8568  0.0000  0.0658   0.0094   0.1770    0.0301   0.0000   437.8881       9.21389       21.9146      -6.89754      -6.81086      -6.29832       2.73011       3.61480       4.03951       4.37603       4.49482       4.49756
  38  18 4095.2230    1.3210 11.2982 10.8184 -0.0003  0.0917   0.0071   0.2517    0.0258   0.0000   440.4042       10.8160       10.4270       6.25133      -2.12039      -2.84864       3.79667       5.13318       5.65380       6.14821       6.35357       6.46031
  38  19 4249.6422    1.0817 13.6311 10.5872 -0.0010  0.1154   0.0056   0.3057    0.0240   0.0000   440.8539       8.57231       5.77206      -2.25701      -5.50743      -17.4858       4.78488       6.36940       7.14856       7.63899       7.93213       7.97759
  39   2 1275.7278    0.1014  0.0921 10.1317  0.0000  0.0132   0.0075   0.0227    0.0199   0.0000   441.1010     -0.819004       21.3981      0.488799      -3.77646      0.129427      0.555319      0.840596      0.833586       1.06758       1.20303       1.16761
  39   3 1516.0627    0.1927  0.1480 10.1076  0.0000  0.0087   0.0083   0.0202    0.0218   0.0000   442.0422     -0.300013       21.1505      0.525243      -2.50380     -0.446405      0.390787      0.481309      0.579337      0.657586      0.726381      0.680168
  39   4 1728.2535    0.3533  0.3452 10.0611  0.0000  0.0118   0.0091   0.0257    0.0295   0.0000   442.7129     -0.790457       21.2144    -0.0144670      -4.41210     -0.414763      0.505394      0.692844      0.749140      0.808305      0.833400      0.837104
  39   5 1925.1512    0.5789  0.5848 10.0739  0.0000  0.0131   0.0115   0.0359    0.0456   0.0000   440.8610     0.0992872       21.6172     0.0770883      -3.31541     -0.410242      0.541589      0.695807      0.781714      0.864162      0.877113      0.851962
  39   6 2116.5581    0.8537  0.7867 10.5810  0.0000  0.0156   0.0146   0.0402    0.0570   0.0000   441.0731       1.17132       19.9105       1.16404      -2.55093     -0.733279      0.616556      0.807436      0.861709       1.03107      0.926445      0.980389
  39   7 2301.2485    1.2588  1.0336 10.9512  0.0000  0.0180   0.0187   0.0441    0.0779   0.0000   440.5673       2.06154       20.9920      0.614490      -2.87849     -0.249638      0.731450      0.938754       1.08003       1.18434       1.19648       1.19680
  39   8 2479.0562    1.7590  1.1864 11.5425 -0.0001  0.0187   0.0247   0.0496    0.0854   0.0000   441.3976     -0.665876       22.1840     -0.391135      -4.78889      -1.35080      0.815915       1.04347       1.16367       1.26926       1.27527       1.29937
  39   9 2653.8611    2.5278  1.2860 11.7797 -0.0110  0.0187   0.0325   0.0494    0.0945   0.0000   440.5099       1.68028       19.2188      0.866809      -2.12181      -2.57154      0.792723       1.05020       1.18293       1.28397       1.30399       1.34964
  39  10 2827.3255    3.1943  1.1241 12.8827  0.0000  0.0184   0.0462   0.0470    0.0851   0.0000   441.4092       4.70301       20.8883       2.37867      -1.93363      -3.97023      0.761721       1.05469       1.14585       1.25886       1.27723       1.29357
  39  11 2998.2067    3.9819  1.0081 13.2893  0.0000  0.0165   0.0585   0.0431    0.0793   0.0000   440.8752       3.59942       20.0291     -0.361739      -1.01168      -1.53146      0.704808      0.874965      0.984645       1.07182       1.10646       1.11829
  39  12 3165.7699    4.1110  1.2376 13.4993  0.0000  0.0190   0.0570   0.0512    0.0758   0.0000   441.4338       5.87490       18.1261       1.88915      -3.52901      -1.28598      0.801312       1.05809       1.16790       1.27029       1.33120       1.33998
  39  13 3330.4637    3.6303  1.8170 13.0451  0.0000  0.0239   0.0417   0.0627    0.0574   0.0000   438.0596       4.54814       18.6378     -0.725417      -3.74597      -1.50973      0.984933       1.31820       1.43383       1.59399       1.63432       1.64135
  39  14 3492.7010    2.9120  2.9590 12.2607  0.0000  0.0300   0.0256   0.0838    0.0397   0.0000   440.1510       8.81150       17.4805       5.70164      -5.84818      -5.00474       1.25024       1.62374       1.81172       1.95501       2.04022       2.08064
  39  15 3652.9610    2.3721  4.5283 11.7033  0.0000  0.0399   0.0173   0.1078    0.0333   0.0000   440.1185       12.9388       18.1406      0.302259      -7.55180      -2.17329       1.64324       2.16978       2.40409       2.60773       2.72302       2.67257
  39  16 3811.2446    1.8949  6.3319 11.2431 -0.0000  0.0515   0.0121   0.1411    0.0300   0.0000   434.8091       6.94258       14.0724       1.29655      -4.71100     -0.265361       2.06471       2.74296       3.11599       3.36280       3.39295       3.47197
  39  17 3968.4429    1.5696  8.9814 10.9387 -0.0005  0.0697   0.0088   0.1943    0.0280   0.0000   436.5048       7.23425       12.8503       2.34344       3.63373       4.21108       2.86395       3.76202       4.19468       4.51478       4.68160       4.78454
  39  18 4124.6391    1.2929 11.7483 10.8033  0.0002  0.0943   0.0067   0.2584    0.0253   0.0000   436.0531       11.4076       26.4636       2.80813      -8.04057      -5.67248       3.81362       5.11242       5.63259       6.08985       6.41413       6.46581
  40   2 1288.7118    0.1026  0.0591 10.1051  0.0000  0.0110   0.0088   0.0153    0.0195   0.0000   440.9906      0.498956       20.4901      -1.03518      -3.98941     -0.171429      0.456288      0.558158      0.604474      0.888822      0.756174      0.602182
  40   3 1530.3308    0.2083  0.1635 10.0526  0.0000  0.0080   0.0083   0.0214    0.0221   0.0000   441.4775     -0.274988       20.8967      0.242314      -3.99658    -0.0846908      0.344154      0.440278      0.476356      0.535198      0.563783      0.640964
  40   4 1743.2181    0.3669  0.4106 10.0395  0.0000  0.0123   0.0089   0.0312    0.0309   0.0000   441.1689     0.0469087       21.6157       1.06400      -3.74905     -0.786139      0.475578      0.650999      0.716032      0.761409      0.785207      0.788813
  40   5 1941.4323    0.5816  0.6071 10.1496  0.0000  0.0138   0.0111   0.0352    0.0454   0.0000   441.9882      0.995582       20.6281      -1.58074      -3.75591     -0.853878      0.550270      0.724296      0.809042      0.891381      0.921488      0.916894
  40   6 2133.9621    0.8914  0.8026 10.6010  0.0000  0.0151   0.0148   0.0402    0.0573   0.0000   441.6299     -0.483309       22.7154      -1.29813      -1.93027      -1.07156      0.610115      0.823693      0.892226      0.998177       1.00728       1.05168
  40   7 2319.3278    1.2831  1.0660 11.2291  0.0000  0.0180   0.0190   0.0479    0.0659   0.0000   440.1640     -0.493232       20.2538     -0.745521      -3.15686     -0.860451      0.714432      0.950784       1.09339       1.23673       1.20741       1.26896
  40   8 2497.9358    1.9106  1.2820 11.3974  0.0000  0.0189   0.0254   0.0517    0.0917   0.0000   440.2048      0.350044       20.9458       1.68499      -3.15986      -3.09215      0.801273       1.05769       1.16896       1.28101       1.26663       1.26565
  40   9 2673.8177    2.5117  1.1993 12.3083  0.0000  0.0186   0.0351   0.0507    0.0859   0.0000   441.5958       4.64099       21.1154      -1.13158      -1.92899      -1.45244      0.779188       1.02984       1.14292       1.26327       1.28796       1.28770
  40  10 2848.2872    3.3598  1.0020 13.1034  0.0000  0.0167   0.0497   0.0427    0.0702   0.0000   440.2974       2.27876       21.2523       1.08761      -1.95732      0.183097      0.683742      0.928202       1.04258       1.13039       1.12055       1.19122
  40  11 3020.1222    3.9666  1.0507 13.3691  0.0000  0.0168   0.0572   0.0446    0.0767   0.0000   441.3261       2.19652       20.2293     -0.604102      -1.33137     -0.899063      0.720385      0.914476       1.02548       1.10611       1.11724       1.14103
  40  12 3188.8084    4.1082  1.3287 13.5046  0.0000  0.0200   0.0547   0.0522    0.0705   0.0000   441.2621       4.64586       18.1165       2.21564      -2.71370      -2.26314      0.810211       1.08606       1.20969       1.30687       1.40731       1.40258
  40  13 3354.7255    3.5583  2.0417 12.7614 -0.0006  0.0246   0.0374   0.0651    0.0547   0.0000   440.4040       5.92302       20.2595       2.30337      -2.85010      -4.21811      0.992327       1.35702       1.45992       1.65354       1.65020       1.66473
  40  14 3518.2674    2.8761  3.1678 12.1255  0.0000  0.0317   0.0242   0.0838    0.0407   0.0000   440.2663       4.39404       17.1346       3.95595      -3.29673      0.726357       1.25790       1.69845       1.88149       2.04410       2.09989       2.12999
  40  15 3679.5399    2.2635  4.9542 11.5150 -0.0004  0.0417   0.0155   0.1130    0.0325   0.0000   440.3727       3.82769       15.8168      -1.33085     -0.484522      -4.38888       1.70306       2.18698       2.48975       2.70018       2.80205       2.82025
  40  16 3838.7585    1.8632  7.1557 11.1201  0.0000  0.0555   0.0111   0.1508    0.0293   0.0000   441.5523       9.06025       17.3501      -1.46930      -4.76874      -1.69417       2.25118       2.97314       3.33205       3.61183       3.68750       3.75787
  40  17 3996.7529    1.5073  9.5204 10.9617  0.0005  0.0758   0.0084   0.2050    0.0267   0.0000   437.6066       13.1396       18.7679       4.65102      -3.24048       9.11203       2.97396       3.96950       4.38827       4.80880       4.93940       4.94013
  40  18 4153.7509    1.2328 12.6302 10.7812  0.0000  0.1011   0.0062   0.2784    0.0240   0.0000   440.6051       20.9065       15.4378       6.82951       9.42315      -4.93385       3.98630       5.31566       5.97832       6.43547       6.72103       6.74381
  41   2 1301.5616    0.0984  0.0695 10.1240  0.0000  0.0107   0.0084   0.0184    0.0193   0.0000   441.8090     0.0264754       22.1125     -0.924216      -3.58857     0.0179667      0.419402      0.536080      0.650733      0.598491      0.613274      0.682884
  41   3 1544.3574    0.2215  0.1989 10.0484  0.0000  0.0095   0.0077   0.0203    0.0225   0.0000   442.0001     -0.756602       21.6614     0.0626719      -2.18656    -0.0324604      0.359662      0.494141      0.541819      0.611271      0.675532      0.622081
  41   4 1758.0547    0.3812  0.3767 10.0769  0.0000  0.0112   0.0093   0.0280    0.0306   0.0000   441.3065     -0.575954       20.9758      0.295453      -2.97191     -0.709120      0.474933      0.598750      0.669632      0.721344      0.761882      0.751143
  41   5 1957.4717    0.6346  0.5802 10.2586  0.0000  0.0129   0.0120   0.0334    0.0440   0.0000   440.7440      -1.14705       22.9433      -1.21999      -3.69112     -0.779347      0.499732      0.670373      0.755221      0.803026      0.834932      0.813936
  41   6 2151.1447    0.9144  0.7885 10.6509  0.0000  0.0146   0.0151   0.0391    0.0555   0.0000   440.7110      0.666466       22.9827      0.186101      -2.95686     -0.455214      0.569351      0.749258      0.845623      0.908087      0.902026      0.899380
  41   7 2337.1518    1.3827  1.1500 11.0807  0.0000  0.0181   0.0194   0.0485    0.0794   0.0000   441.4822       1.34612       23.1127     -0.309521      -1.92810       1.72283      0.740146      0.980835       1.07150       1.17998       1.22603       1.21134
  41   8 2516.5855    1.9431  1.2281 11.8210  0.0000  0.0185   0.0263   0.0508    0.0733   0.0000   441.9903     -0.950768       19.7273       1.31827      -2.70252     -0.802810      0.774702      0.986805       1.10815       1.21712       1.24665       1.26035
  41   9 2693.5364    2.7038  1.1661 12.2853  0.0000  0.0180   0.0370   0.0469    0.0951   0.0000   442.6168       4.73703       19.1119       1.69861     -0.992309      -1.03306      0.698325      0.959685       1.05390       1.16529       1.16610       1.17841
  41  10 2868.9852    3.4672  1.1279 12.7546  0.0000  0.0168   0.0478   0.0458    0.0917   0.0000   440.9866       3.08150       21.2459       1.44560      -3.60019     -0.355037      0.692811      0.881368       1.00957       1.08554       1.14197       1.17647
  41  11 3041.7272    4.1301  1.1031 13.4227  0.0000  0.0170   0.0587   0.0458    0.0806   0.0000   440.9642       3.76462       19.6246       3.36992      -2.83119     -0.764416      0.692734      0.878901      0.992390       1.08825       1.16731       1.14301
  41  12 3211.4596    4.0780  1.3317 13.4314  0.0000  0.0196   0.0534   0.0516    0.0747   0.0000   440.6951       4.63799       21.0160     -0.896528      -2.63457      0.146478      0.764184       1.01165       1.11678       1.21950       1.27719       1.27143
  41  13 3378.6528    3.3454  2.1686 12.8982 -0.0001  0.0260   0.0345   0.0689    0.0466   0.0000   440.7273       7.05818       17.6611       1.93232      0.335710      -5.32845       1.01912       1.37102       1.52264       1.64275       1.72422       1.73045
  41  14 3543.3907    2.7716  3.2913 12.2167  0.0000  0.0323   0.0230   0.0869    0.0368   0.0000   440.1360       5.54343       18.0888     -0.154320       1.97802      -3.44654       1.26432       1.67705       1.85914       2.04228       2.07121       2.11011
  41  15 3705.7536    2.2567  5.0135 11.5343  0.0000  0.0413   0.0151   0.1137    0.0314   0.0000   440.6689       4.95652       13.5424       2.50690       5.80504      -4.83640       1.62096       2.12613       2.36613       2.59247       2.69404       2.70177
  41  16 3866.1467    1.7808  7.4133 11.1729 -0.0002  0.0580   0.0106   0.1581    0.0283   0.0000   437.9137       8.53897       18.2452       6.68535      -1.30676      -5.53750       2.28866       3.01700       3.37709       3.66855       3.85479       3.86974
  41  17 4025.0884    1.4557 10.1093 10.9712  0.0000  0.0793   0.0077   0.2146    0.0255   0.0000   437.7392       12.7650       14.6675      -14.3516      -11.2395      0.720853       3.06510       4.08552       4.54536       5.02785       5.09649       5.22044
  41  18 4182.5864    1.1723 12.6247 10.8125  0.0000  0.1049   0.0060   0.2805    0.0234   0.0000   443.2893       7.50220       17.6612      -7.12364       10.6343      -10.1864       4.05519       5.46417       6.16321       6.61105       6.90749       6.91178
  42   3 1558.1859    0.2246  0.2071 10.0387  0.0000  0.0087   0.0078   0.0239    0.0227   0.0000   441.6119     -0.498154       21.7442      0.930235      -2.78636      0.642254      0.358985      0.472725      0.544268      0.542778      0.578713      0.578941
  42   4 1772.6344    0.4120  0.3945 10.0892  0.0000  0.0117   0.0095   0.0272    0.0315   0.0000   441.1261     0.0276507       21.2303     -0.334027      -3.80554     -0.883213      0.428217      0.545722      0.652430      0.676500      0.700946      0.769197
  42   5 1973.3362    0.6249  0.6185 10.2569  0.0000  0.0136   0.0115   0.0350    0.0443   0.0000   441.0453      0.511493       22.5750      0.900544      -2.13978      -1.46662      0.521147      0.696973      0.744034      0.830222      0.890832      0.897008
  42   6 2168.0874    0.9875  0.9177 10.5624  0.0000  0.0155   0.0150   0.0426    0.0640   0.0000   442.4157       1.09678       20.3610      0.316439      -2.74066      0.761148      0.572757      0.766745      0.845970      0.935372      0.949237      0.981835
  42   7 2354.8086    1.4144  1.1900 11.1340  0.0000  0.0185   0.0197   0.0514    0.0845   0.0000   441.5608     -0.613681       21.2783      -1.30710      -2.55517     -0.671751      0.734711       1.01584       1.11786       1.28068       1.33032       1.35414
  42   8 2535.0783    2.0430  1.2298 11.7208  0.0000  0.0184   0.0271   0.0477    0.0833   0.0000   441.1391       1.32484       22.7978       2.14909      -2.31037    -0.0502631      0.729910      0.924649       1.02166       1.12809       1.16789       1.19484
  42   9 2713.0881    2.7470  1.1186 12.5481  0.0000  0.0172   0.0383   0.0471    0.0779   0.0000   443.0480       2.25302       21.4040     -0.920944      -3.78638     -0.426605      0.697144      0.872403      0.958477       1.07658       1.08819       1.15372
  42  10 2889.4743    3.5801  0.9950 13.0599  0.0000  0.0153   0.0512   0.0431    0.0739   0.0000   441.7132       3.81017       21.7224      -1.32149      -2.83463      0.656327      0.599371      0.786517      0.874265       1.00013       1.02381      0.992783
  42  11 3063.0355    4.2356  1.1651 13.2500  0.0000  0.0177   0.0571   0.0459    0.0963   0.0000   440.3209       5.50042       21.5419   0.000703773      -3.13741     -0.652622      0.718940      0.950944       1.03649       1.12809       1.12351       1.17828
  42  12 3233.7698    3.9972  1.5198 13.1972  0.0000  0.0202   0.0478   0.0553    0.0665   0.0000   440.9117       5.46815       21.0581       3.44253      -3.40288     -0.806931      0.791419       1.04940       1.16586       1.25328       1.31582       1.30348
  42  13 3402.1288    3.3671  2.4494 12.5510  0.0000  0.0262   0.0312   0.0709    0.0452   0.0000   444.0672       6.94371       16.6547       2.06166      -2.94039       2.82621       1.00878       1.36330       1.47156       1.65064       1.71188       1.70227
  42  14 3568.1868    2.6756  3.6652 12.1032  0.0000  0.0345   0.0208   0.0915    0.0347   0.0000   439.3537       6.22462       17.3737       5.43588     -0.522353      -3.98571       1.31076       1.76986       1.95440       2.12721       2.17950       2.20221
  42  15 3731.5692    2.1176  5.6782 11.4717  0.0000  0.0450   0.0134   0.1262    0.0282   0.0000   442.4560       7.97276       20.4610       1.35425       1.57165     -0.299509       1.70592       2.28983       2.51274       2.74234       2.85638       2.86874
  42  16 3893.0469    1.7243  8.1161 11.1447 -0.0004  0.0625   0.0096   0.1691    0.0267   0.0000   444.4609       3.73285       12.1109       2.20267       2.03698      -8.87331       2.37059       3.14960       3.50895       3.79389       3.94913       4.03322
  42  17 4052.7217    1.4041 10.5365 10.8921 -0.0004  0.0828   0.0071   0.2253    0.0257   0.0000   442.3865       5.55084       13.4696       6.49063      -5.49267      -6.02739       3.06531       4.14572       4.67214       5.03201       5.29009       5.32794
  42  18 4211.0067    1.1360 13.3826 10.7719  0.0000  0.1091   0.0056   0.2945    0.0224   0.0000   438.1811       10.3705       25.9336       12.9904       4.46448      0.745101       4.03490       5.47833       6.19348       6.63065       6.95411       6.98710
  43   2 1326.7541    0.1087  0.0602 10.1127  0.0000  0.0103   0.0084   0.0139    0.0189   0.0000   441.7259      -1.73994       22.0057     -0.193328      -3.58914      0.596167      0.366540      0.463546      0.606189      0.549141      0.639766      0.669280
  43   3 1571.8121    0.2081  0.2227 10.0438  0.0000  0.0103   0.0071   0.0250    0.0221   0.0000   442.4473    -0.0277232       22.4546     -0.263161      -2.12630      0.500600      0.365618      0.494314      0.570751      0.620669      0.585642      0.627482
  43   4 1787.0238    0.4105  0.3775 10.1134  0.0000  0.0107   0.0096   0.0271    0.0303   0.0000   442.4443     -0.255240       22.1953     -0.289222      -3.03460    -0.0180046      0.417217      0.545476      0.648188      0.665867      0.673717      0.702622
  43   5 1989.0431    0.6817  0.6277 10.1872  0.0000  0.0129   0.0121   0.0334    0.0464   0.0000   441.8580     -0.469934       21.3066       1.14330      -3.16822       1.22316      0.474194      0.613285      0.704181      0.758363      0.764974      0.823458
  43   6 2184.8559    0.9985  0.9147 10.6358  0.0000  0.0156   0.0149   0.0418    0.0625   0.0000   441.7050      0.664136       19.6526       1.13105      -2.96814     -0.555643      0.573634      0.763826      0.856997      0.940603      0.976883      0.944851
  43   7 2372.2132    1.4762  1.0968 11.2402  0.0000  0.0170   0.0205   0.0460    0.0748   0.0000   440.6051       1.10063       19.4569     -0.375867      -3.40865      -2.48411      0.653715      0.856774      0.944285       1.03636       1.04772       1.07206
  43   8 2553.3365    2.1245  1.2171 11.8722 -0.0007  0.0180   0.0279   0.0491    0.0762   0.0000   443.2366       1.37827       21.5788      0.745946      -1.94546     -0.270675      0.688742      0.899995      0.989839       1.08963       1.15141       1.17874
  43   9 2732.4238    2.8564  1.1721 12.6623 -0.0000  0.0177   0.0385   0.0477    0.0752   0.0000   441.0599       2.91786       20.4557     -0.116920      -3.66891    -0.0782070      0.693996      0.893933       1.00355       1.11048       1.15488       1.15116
  43  10 2909.7164    3.5988  1.0179 13.2358  0.0000  0.0161   0.0513   0.0432    0.0704   0.0000   442.4779       3.78324       20.6876       2.52378      -3.01075      -1.73172      0.601630      0.813550      0.873766      0.982643       1.02152       1.01684
  43  11 3084.0531    4.0359  1.2135 13.4686  0.0000  0.0180   0.0551   0.0499    0.0801   0.0000   441.5476       3.13842       19.1295       1.68550      -1.55701      -2.38432      0.711044      0.944021       1.03265       1.14722       1.19197       1.18962
  43  12 3255.7258    3.9626  1.6029 13.2202  0.0000  0.0214   0.0461   0.0553    0.0622   0.0000   441.0084       4.76517       19.6760       1.09477      -3.01656     -0.489780      0.806085       1.10765       1.20444       1.31914       1.32197       1.34195
  43  13 3425.2682    3.2652  2.4542 12.7075  0.0000  0.0265   0.0306   0.0735    0.0408   0.0000   440.8585       4.70457       20.6698      0.121124      -5.94097      -3.11712      0.961994       1.28594       1.40121       1.55720       1.58714       1.60025
  43  14 3592.5234    2.5956  3.8062 12.0053  0.0000  0.0351   0.0196   0.0926    0.0340   0.0000   443.7055       7.11076       17.0509       4.02889       1.14442      -2.40970       1.29580       1.70434       1.92423       2.08435       2.14867       2.17568
  43  15 3757.2867    2.0681  6.1234 11.3958  0.0004  0.0477   0.0125   0.1312    0.0279   0.0000   438.6698       3.78032       24.9646       3.07448      -4.47060      -1.63087       1.76720       2.35312       2.62470       2.86283       2.96682       3.03747
  43  16 3919.6313    1.6799  8.3129 11.1118  0.0006  0.0632   0.0091   0.1728    0.0263   0.0000   438.6999       4.82847       18.2468       5.89192      -6.61062      -1.23638       2.34648       3.13234       3.51488       3.86146       3.92792       3.96297
  43  17 4080.1468    1.3682 11.1063 10.8387  0.0000  0.0867   0.0066   0.2311    0.0253   0.0000   450.0131       12.0021       21.7914       1.65603      -8.93533      -3.14912       3.23834       4.28085       4.84799       5.25512       5.46693       5.48324
  44   2 1339.0501    0.1071  0.0910 10.0882  0.0000  0.0108   0.0072   0.0196    0.0189   0.0000   441.9418      -1.30632       21.3179      0.933723      -4.10628     -0.252061      0.394497      0.450120      0.566062      0.657376      0.658403      0.628507
  44   3 1585.2177    0.2342  0.1976 10.0249  0.0000  0.0087   0.0078   0.0210    0.0219   0.0000   442.1729     -0.402251       21.4768     -0.177892      -2.20217    -0.0593611      0.300648      0.430822      0.487000      0.517387      0.551660      0.598976
  44   4 1801.2541    0.4324  0.4524 10.0870  0.0000  0.0113   0.0093   0.0303    0.0328   0.0000   441.5082     -0.798323       22.1134       1.28141      -2.38854      0.241405      0.416227      0.532264      0.618333      0.678475      0.658732      0.703569
  44   5 2004.5980    0.6703  0.6725 10.3307  0.0000  0.0142   0.0118   0.0353    0.0468   0.0000   441.3544     -0.309163       22.5186      0.937197      -2.07604     -0.525278      0.527225      0.738949      0.792825      0.871891      0.931915      0.912187
  44   6 2201.4362    1.0549  0.9423 10.6118  0.0000  0.0156   0.0154   0.0420    0.0658   0.0000   441.8625     -0.251516       21.3662      -2.02253      -3.43868     -0.675961      0.548024      0.751416      0.812834      0.920840      0.934941      0.963196
  44   7 2389.4496    1.5641  1.1885 11.2495  0.0000  0.0181   0.0210   0.0481    0.0824   0.0000   439.9814      0.920765       21.3795      0.501354      -2.00381    -0.0711722      0.660534      0.897806       1.00954       1.09729       1.11229       1.14081
  44   8 2571.4724    2.0947  1.2183 12.1850  0.0000  0.0190   0.0289   0.0501    0.0750   0.0000   442.5531       2.63113       19.4568      -1.49727      -3.52485      0.351638      0.730087       1.00636       1.09146       1.22548       1.17833       1.22397
  44   9 2751.6193    2.9704  1.1226 12.4146  0.0000  0.0165   0.0390   0.0437    0.0861   0.0000   442.1437       2.49296       20.8761     -0.316416      -5.05125      -5.22946      0.608791      0.797590      0.864287      0.972620      0.967085       1.00403
  44  10 2929.7239    3.8518  1.0688 13.0578  0.0000  0.0162   0.0521   0.0422    0.0842   0.0000   441.6767       2.94115       19.6314      0.587987      -1.49528     -0.597292      0.614035      0.808876      0.866025      0.959331      0.997316       1.04991
  44  11 3104.8984    4.1828  1.2069 13.5003 -0.0000  0.0178   0.0561   0.0483    0.0812   0.0000   441.7882       3.91597       20.9416       1.35675      0.381231    -0.0499605      0.678333      0.880407      0.949596       1.07023       1.08860       1.10656
  44  12 3277.4994    3.9274  1.7660 13.0567  0.0000  0.0215   0.0423   0.0576    0.0565   0.0000   440.1870       4.92735       20.0827       1.79760      -1.56275      -2.08680      0.802507       1.05372       1.15505       1.27791       1.32134       1.36721
  44  13 3448.0531    3.1908  2.7054 12.5080  0.0000  0.0276   0.0278   0.0737    0.0404   0.0000   440.6024       6.96403       18.2258       5.09496     -0.980088       1.05822       1.01365       1.34664       1.49591       1.64549       1.68091       1.69003
  44  14 3616.4784    2.5220  4.3471 11.8355  0.0000  0.0369   0.0174   0.1003    0.0316   0.0000   440.8483       6.41474       19.5268    -0.0375647      -3.44629      -3.57983       1.33238       1.77563       2.01270       2.16403       2.26289       2.26585
  44  15 3782.4598    2.0218  6.4682 11.3471  0.0000  0.0500   0.0119   0.1368    0.0286   0.0000   440.3373       4.85143       14.1551      -2.74482       5.35575      0.842238       1.81400       2.42147       2.74239       2.97443       3.12766       3.16846
  44  16 3945.8190    1.6376  8.9245 11.0655  0.0000  0.0682   0.0085   0.1852    0.0267   0.0000   441.9721       12.1384       17.0752      -1.50489      -9.20685       1.53190       2.46162       3.31083       3.72217       4.01491       4.14509       4.23812
  44  17 4107.3482    1.3236 11.8817 10.8556  0.0008  0.0922   0.0062   0.2475    0.0240   0.0000   445.9636       5.04438       17.6216     -0.668076      -4.66689      0.684886       3.24190       4.38207       4.87250       5.30614       5.58709       5.66863
  45   3 1598.4297    0.2518  0.1942 10.0464  0.0000  0.0080   0.0083   0.0192    0.0218   0.0000   441.6048      0.206347       22.1495      0.339714      -3.67853   -0.00222037      0.326385      0.415612      0.470178      0.493435      0.559443      0.488054
  45   4 1815.3144    0.4611  0.4216 10.0898  0.0000  0.0110   0.0099   0.0270    0.0327   0.0000   442.9460      0.267253       21.2953      -1.74019      -2.11328      0.444854      0.392261      0.546547      0.587923      0.641934      0.672039      0.662058
  45   5 2020.0196    0.7395  0.6893 10.2305  0.0000  0.0132   0.0123   0.0335    0.0509   0.0000   441.9498      -1.30228       20.9670       1.16924      -2.99226    -0.0301951      0.472596      0.624775      0.695649      0.778151      0.811571      0.834928
  45   6 2217.7688    1.0731  1.0100 10.7199  0.0000  0.0163   0.0152   0.0430    0.0672   0.0000   441.6476       1.21033       20.4950     -0.145036      -3.58370      0.357989      0.585445      0.783250      0.862711      0.969250       1.00306       1.02333
  45   7 2406.4908    1.6137  1.2167 11.2574 -0.0001  0.0179   0.0208   0.0473    0.0768   0.0000   442.1446       1.75729       21.3168    -0.0144708      -4.51843      -1.72446      0.644720      0.883571      0.970780       1.03928       1.07130       1.10879
  45   8 2589.4773    2.3475  1.2673 11.7062  0.0000  0.0175   0.0295   0.0466    0.0965   0.0000   441.0004      0.989474       18.7359       1.79253      -3.25545      -2.70221      0.660946      0.867996      0.972153       1.07132       1.11468       1.12208
  45   9 2770.5754    3.0265  1.1364 12.6988  0.0000  0.0170   0.0401   0.0448    0.0775   0.0000   441.8361       3.09595       21.4325     0.0421387      -2.84324       1.31801      0.604779      0.829877      0.880379       1.01485      0.996185       1.05506
  45  10 2949.5016    3.8818  1.1277 13.1288  0.0000  0.0168   0.0513   0.0435    0.0855   0.0000   440.7797       3.77482       20.5788      0.960172      -6.10573      -2.37608      0.644585      0.867933      0.994049       1.10222       1.13989       1.11061
  45  11 3125.4294    4.2555  1.2774 13.3302 -0.0005  0.0175   0.0528   0.0486    0.0729   0.0000   442.5695       3.83779       20.9047     -0.416937      -2.58746      -1.49716      0.649944      0.853554      0.934469       1.03347       1.05211       1.08912
  45  12 3298.9125    3.7838  1.8601 12.9578  0.0000  0.0222   0.0396   0.0591    0.0577   0.0000   441.2973       7.11036       21.0636      0.477509      -7.62036     -0.293910      0.790432       1.05290       1.16721       1.29437       1.37525       1.37987
  45  13 3470.5501    3.0751  2.8461 12.4891  0.0000  0.0284   0.0260   0.0765    0.0382   0.0000   440.7241       2.98100       22.0255       4.10725      -4.77196      -3.05935       1.03040       1.35999       1.54973       1.67640       1.74716       1.73958
  45  14 3640.1107    2.4422  4.6737 11.7680  0.0000  0.0386   0.0162   0.1050    0.0315   0.0000   440.1733       4.88715       18.6125       6.00350      -2.31805    -0.0182069       1.39006       1.83847       2.09029       2.23257       2.34646       2.40178
  45  15 3807.1593    1.9679  7.0540 11.3055  0.0000  0.0534   0.0110   0.1462    0.0283   0.0000   440.7797       4.48668       21.3032       3.36389      -1.42266       3.56818       1.90075       2.54389       2.86613       3.12724       3.21920       3.30552
  45  16 3971.7818    1.5921  9.3948 11.0522  0.0000  0.0704   0.0078   0.1960    0.0257   0.0000   436.8731       7.10216       21.4105       1.08749       8.99347      0.120815       2.48251       3.31954       3.73965       4.07463       4.23739       4.34175
  45  17 4134.3941    1.2732 12.5844 10.8872 -0.0007  0.0972   0.0059   0.2660    0.0226   0.0000   441.5466       5.73807       13.2723       2.26946       1.41819       9.47850       3.41156       4.53673       5.12354       5.64980       5.79181       5.97249
  46   1 1071.9928    0.0479  0.0133 10.2869  0.0000  0.0136   0.0102   0.0117    0.0174   0.0000   439.8388     -0.426187       19.8811       1.46988      -5.75639     -0.719295      0.422797      0.502921      0.690620      0.708390       1.11629      0.932490
  46   2 1363.2989    0.1299  0.1021 10.0627  0.0000  0.0100   0.0073   0.0193    0.0189   0.0000   442.4939     -0.395601       21.9664     -0.271960      -2.76247     -0.337602      0.434744      0.578057      0.711312      0.748067      0.704899      0.670255
  46   3 1611.4354    0.2626  0.2309  9.9963  0.0000  0.0092   0.0078   0.0197    0.0228   0.0000   441.9588     -0.871507       21.3321  -0.000471600      -2.88508      0.404809      0.354352      0.473905      0.519788      0.537963      0.595834      0.574531
  46   4 1829.2078    0.4714  0.4821 10.0985  0.0000  0.0119   0.0094   0.0293    0.0344   0.0000   441.7961      0.213815       20.9343      0.290308      -3.79904     -0.273402      0.421794      0.547436      0.589745      0.661030      0.700861      0.689181
  46   5 2035.2360    0.7326  0.7894 10.2395  0.0000  0.0144   0.0116   0.0373    0.0531   0.0000   442.1107     -0.583127       21.2707      0.354268      -3.93675     0.0988512      0.518516      0.679293      0.757900      0.824292      0.832070      0.873946
  46   6 2233.9673    1.1127  1.0281 10.7118  0.0000  0.0159   0.0155   0.0428    0.0681   0.0000   442.2866      0.851378       19.4021       2.44791      -5.19632      0.415398      0.564700      0.753663      0.837252      0.945410      0.968705       1.03547
  46   7 2423.3533    1.6626  1.2909 11.3008  0.0000  0.0183   0.0205   0.0476    0.0708   0.0000   441.3018       1.01727       20.7116      0.223158      -2.38013      -1.54830      0.630977      0.861943      0.917616       1.08902       1.02949       1.07634
  46   8 2607.2905    2.3196  1.2349 12.1698  0.0000  0.0181   0.0299   0.0468    0.0718   0.0000   442.7863       1.54138       20.6327       1.13385      -1.75267     -0.157468      0.647018      0.865401      0.947243       1.05562       1.09888       1.11730
  46   9 2789.4169    3.1139  1.0978 12.7961  0.0000  0.0167   0.0416   0.0427    0.0762   0.0000   441.3602       2.76515       21.9448       2.53716      -1.36186       1.58087      0.638139      0.863728      0.936698       1.03335       1.03187       1.05688
  46  10 2969.1101    3.9977  1.0996 13.0695  0.0000  0.0159   0.0521   0.0421    0.0858   0.0000   442.0438       3.44522       19.6252      0.849888      -4.23263      -1.12633      0.575326      0.730404      0.825058      0.926965      0.966348      0.933903
  46  11 3145.8028    4.2180  1.3373 13.3140  0.0000  0.0179   0.0515   0.0491    0.0737   0.0000   441.8940       4.73732       21.1380      0.283473      -1.90702      0.603571      0.642806      0.847485      0.928699       1.02848       1.07597       1.09414
  46  12 3320.1713    3.6843  1.8944 13.0063 -0.0000  0.0220   0.0379   0.0605    0.0505   0.0000   440.2391       5.41476       19.0795       2.21194      -2.24932      -2.11463      0.782701       1.05698       1.14200       1.31097       1.34208       1.33034
  46  13 3492.8260    3.0140  3.2089 12.2114  0.0000  0.0304   0.0234   0.0784    0.0384   0.0000   441.7154       3.14677       19.1392       1.98242      -3.79104      -2.74609       1.03189       1.41006       1.54497       1.73813       1.73522       1.80054
  46  14 3663.3634    2.3908  5.0239 11.6149  0.0000  0.0398   0.0149   0.1091    0.0307   0.0000   441.3716       6.31739       19.9266      0.172306       2.30470      0.310072       1.38323       1.83216       2.06133       2.24210       2.35694       2.38740
  46  15 3831.6403    1.9127  7.3083 11.2630 -0.0010  0.0559   0.0103   0.1495    0.0281   0.0000   442.0732       8.80630       20.4542       7.20134       1.80992     -0.776358       1.93406       2.57431       2.91130       3.13632       3.30174       3.34935
  46  16 3997.2539    1.5574 10.1991 11.0010  0.0002  0.0755   0.0072   0.2099    0.0254   0.0000   441.5619       11.7389       20.5439       4.43249      -1.32195      -6.07559       2.62425       3.54285       3.94935       4.34121       4.58135       4.58335
  47   2 1375.1794    0.1251  0.1272 10.1133  0.0000  0.0099   0.0067   0.0229    0.0189   0.0000   441.7077     -0.105034       20.9854     0.0524587      -2.78796    -0.0139732      0.338531      0.440429      0.508780      0.576271      0.579140      0.549764
  47   3 1624.2469    0.2559  0.2558 10.0413  0.0000  0.0096   0.0074   0.0223    0.0227   0.0000   441.6543     -0.296749       21.4539      0.418355      -3.22007     -0.207762      0.334176      0.403859      0.486197      0.545952      0.528790      0.582406
  47   4 1842.9250    0.4779  0.4264 10.1866  0.0000  0.0106   0.0099   0.0265    0.0317   0.0000   441.6561     -0.152473       21.5823     0.0198542      -2.45647       1.22732      0.366303      0.502753      0.560360      0.657265      0.710018      0.712071
  47   5 2050.3113    0.7519  0.7766 10.3910  0.0000  0.0151   0.0117   0.0357    0.0498   0.0000   441.7352      0.395896       22.5084       1.94517      -2.45471      0.120791      0.473056      0.682800      0.699680      0.809157      0.848895      0.887071
  47   6 2249.9680    1.1286  1.0803 10.9058  0.0000  0.0167   0.0155   0.0457    0.0650   0.0000   442.1261      0.717966       20.6098       1.04511      -2.26740       1.09098      0.583924      0.768997      0.889429      0.957024       1.01467       1.03487
  47   7 2440.0110    1.6856  1.2235 11.6477 -0.0025  0.0176   0.0219   0.0485    0.0710   0.0000   442.1178       1.27925       22.4888      -1.90531      -2.89724    -0.0124193      0.625676      0.820967      0.938032       1.04002       1.06863       1.10601
  47   8 2624.9673    2.4359  1.2864 11.9140  0.0000  0.0173   0.0295   0.0467    0.0794   0.0000   442.2033       1.50474       21.6263       1.42382      -3.03614     -0.353654      0.600107      0.795546      0.882495      0.984788       1.04632       1.05516
  47   9 2808.0351    3.2137  1.2169 12.7502  0.0000  0.0172   0.0408   0.0461    0.0826   0.0000   440.7077       2.07293       19.3611       3.53084      -1.73795     0.0859462      0.585810      0.784250      0.864599      0.965494      0.957911       1.01298
  47  10 2988.5507    4.0635  1.1802 13.1168  0.0000  0.0163   0.0514   0.0459    0.0895   0.0000   441.3735       3.43374       21.3188      0.418114      -2.14123       1.12097      0.574705      0.742729      0.825955      0.908290      0.946023      0.962344
  47  11 3165.9557    4.1791  1.2817 13.6129  0.0000  0.0185   0.0536   0.0479    0.0725   0.0000   441.3161       3.82364       22.5935       1.98584      -3.67875      -2.02237      0.649362      0.892891      0.962509       1.05656       1.09524       1.12935
  47  12 3341.1395    3.6476  2.0332 12.9808  0.0000  0.0231   0.0359   0.0614    0.0485   0.0000   443.0889       4.29936       19.9046      -1.38608      -3.31582      -1.88180      0.797855       1.09613       1.20059       1.35581       1.41531       1.43328
  47  13 3514.7544    2.9593  3.2644 12.3197 -0.0000  0.0306   0.0229   0.0802    0.0365   0.0000   440.9862       5.61904       19.2278      0.951358     -0.992669      -1.77490       1.04667       1.39705       1.58957       1.70875       1.78672       1.81584
  47  14 3686.3509    2.3497  5.2311 11.6530  0.0002  0.0412   0.0144   0.1108    0.0300   0.0000   440.7421       7.99015       21.0362       4.24476      -1.22892      -1.51540       1.41800       1.86808       2.09439       2.28929       2.41646       2.48191
  47  15 3855.5813    1.8863  7.9002 11.3149  0.0012  0.0596   0.0097   0.1599    0.0268   0.0000   440.4342       6.30585       20.5213      0.849485      -2.16358     0.0365135       2.01738       2.70684       3.03106       3.29761       3.46759       3.55562
  47  16 4022.3582    1.4685 10.5142 11.0643 -0.0008  0.0811   0.0068   0.2191    0.0245   0.0000   443.4570       4.81827       18.2813      -1.04236      -6.85014      0.302125       2.72979       3.67403       4.15339       4.50695       4.70398       4.84708
  48   3 1636.8949    0.2762  0.3123  9.9737  0.0000  0.0098   0.0072   0.0269    0.0238   0.0000   442.2113     -0.544079       22.5009     0.0782061      -3.14626       1.17014      0.317675      0.446698      0.491332      0.551672      0.546772      0.595904
  48   4 1856.5229    0.4973  0.4959 10.1038  0.0000  0.0114   0.0095   0.0291    0.0341   0.0000   441.6466      0.517661       21.9127      0.879007      -3.17331     -0.176628      0.371903      0.499309      0.579196      0.619823      0.636935      0.644183
  48   5 2065.2371    0.7657  0.8430 10.2504  0.0000  0.0146   0.0114   0.0381    0.0550   0.0000   442.7743      0.808032       21.7970       1.01698      -2.58885      0.389516      0.490635      0.651528      0.735072      0.815147      0.832201      0.859502
  48   6 2265.7388    1.1993  1.0579 10.8712  0.0000  0.0169   0.0162   0.0420    0.0691   0.0000   441.4782      0.696438       21.3928     -0.446387      -3.83102      0.836452      0.556871      0.776624      0.859547      0.935707      0.956501      0.990549
  48   7 2456.5071    1.7703  1.1950 11.6609  0.0000  0.0175   0.0229   0.0476    0.0739   0.0000   442.4182      0.675111       22.5225     -0.581139      -1.79835     -0.909876      0.605841      0.830894      0.934047       1.00522       1.05555       1.07604
  48   8 2642.4603    2.4704  1.2329 12.3852  0.0000  0.0176   0.0310   0.0462    0.0660   0.0000   441.2801       2.54935       19.9058      0.378583      -1.83057      -1.03542      0.606380      0.800821      0.892688      0.951395       1.01933       1.05985
  48   9 2826.5020    3.4274  1.2013 12.6738  0.0000  0.0164   0.0422   0.0445    0.0884   0.0000   442.3968       2.47654       21.1935     0.0914730     -0.364722     -0.605009      0.564183      0.739572      0.819994      0.900723      0.950070      0.962322
  48  10 3007.7877    4.1332  1.1474 13.3559  0.0000  0.0163   0.0534   0.0439    0.0779   0.0000   441.7373       2.93689       21.7927       2.36850      -2.51673     -0.949469      0.550287      0.729053      0.792827      0.849438      0.892369      0.911231
  48  11 3185.9247    4.2677  1.4543 13.2818  0.0000  0.0189   0.0485   0.0498    0.0665   0.0000   441.6315       4.66087       21.4351      0.888973      -4.71564     -0.462582      0.652082      0.901054      0.958729       1.09089       1.11390       1.14730
  48  12 3361.9288    3.6138  2.1591 12.8764  0.0000  0.0234   0.0338   0.0618    0.0460   0.0000   443.5108       6.94521       20.2292      -1.34484      -3.25330       1.43538      0.796599       1.05563       1.17681       1.34033       1.35887       1.38840
  48  13 3536.4738    2.9265  3.6624 12.0323  0.0000  0.0313   0.0205   0.0834    0.0354   0.0000   441.0543       4.61090       19.6908       1.68910      -6.40243      -2.66680       1.05650       1.41295       1.56743       1.75984       1.84236       1.86776
  48  14 3708.9935    2.2497  5.7369 11.5555 -0.0001  0.0441   0.0130   0.1196    0.0292   0.0000   439.0220       6.65447       23.4700       1.79806      -3.46915      0.723381       1.47017       1.94929       2.18502       2.40547       2.51827       2.56890
  48  15 3879.4271    1.7829  8.1487 11.3899 -0.0007  0.0629   0.0093   0.1708    0.0257   0.0000   438.3464       1.98302       18.9312       6.27629      -1.83620      -7.86078       2.09927       2.77660       3.10261       3.41155       3.55610       3.64699
  48  16 4047.2034    1.4515 11.4736 11.0261  0.0007  0.0863   0.0064   0.2326    0.0235   0.0000   436.5527       10.1637       17.6142      0.135228      -2.34428       5.78177       2.84640       3.82304       4.31602       4.65767       4.93411       5.02322
  49   1 1101.2249    0.0689  0.0647 10.2967  0.0000  0.0162   0.0082   0.0241    0.0173   0.0000   440.8017      0.423950       20.9515      -1.09045      -3.56323      0.673956      0.554298      0.738422      0.869144      0.861047      0.938954       1.22705
  49   2 1398.5090    0.1375  0.1316 10.0454  0.0000  0.0087   0.0063   0.0205    0.0186   0.0000   441.4966      -1.05212       21.8183      0.641712      -3.54112      0.540736      0.316444      0.430302      0.472568      0.519256      0.556993      0.562351
  49   3 1649.3362    0.2914  0.2595 10.0944  0.0000  0.0093   0.0080   0.0224    0.0234   0.0000   441.7437     -0.149875       22.2005      0.118145      -3.19542      0.682076      0.297508      0.440156      0.473487      0.517933      0.516185      0.530891
  49   4 1869.9867    0.5198  0.5613 10.0660  0.0000  0.0121   0.0094   0.0309    0.0380   0.0000   442.2202      -1.12812       20.7147     -0.432923      -1.90189     -0.711050      0.400705      0.544136      0.592676      0.664580      0.673328      0.698118
  49   5 2080.0488    0.8257  0.8901 10.3642  0.0000  0.0149   0.0120   0.0399    0.0554   0.0000   442.8291      0.567794       22.1117     -0.202890      -2.82678     -0.888520      0.469265      0.643201      0.708545      0.783723      0.788003      0.823144
  49   6 2281.3257    1.2642  1.0741 10.9563  0.0000  0.0159   0.0168   0.0427    0.0668   0.0000   442.2321       1.28447       21.5535      0.886696      -1.80630     -0.378486      0.543965      0.700662      0.790070      0.874558      0.913456      0.913419
  49   7 2472.8345    1.8434  1.2843 11.6450  0.0000  0.0181   0.0226   0.0468    0.0728   0.0000   441.7087       1.70120       22.3937      0.166046      -2.56126     -0.165722      0.589964      0.782617      0.854359      0.965727      0.969645       1.02148
  49   8 2659.8292    2.5730  1.2275 12.3399  0.0000  0.0166   0.0319   0.0469    0.0693   0.0000   442.1482       3.10493       21.8190      0.834199      -3.81032      -1.23310      0.567573      0.733878      0.811277      0.882901      0.941938      0.997401
  49   9 2844.8920    3.3163  1.1523 13.1521  0.0000  0.0169   0.0434   0.0444    0.0702   0.0000   441.1232       2.63858       20.8936       1.29362      -1.76531      -1.65006      0.578821      0.756287      0.836194      0.939815      0.987125      0.995251
  49  10 3026.8314    4.0483  1.2604 13.2794  0.0000  0.0172   0.0493   0.0452    0.0760   0.0000   442.3407       4.06848       23.5944       1.63406      -3.47287      -1.08884      0.584958      0.769259      0.857556      0.933141      0.975984       1.01887
  49  11 3205.7379    4.1737  1.4567 13.1730  0.0000  0.0183   0.0467   0.0493    0.0694   0.0000   441.7632       4.84142       20.6295       1.57303      -1.85462      -1.15389      0.615117      0.833424      0.911796       1.01151       1.03565       1.06101
  49  12 3382.6023    3.4719  2.4230 12.6469  0.0000  0.0245   0.0301   0.0657    0.0444   0.0000   442.4357       5.89934       20.6095      -1.31744     -0.609450      0.841474      0.831688       1.11487       1.22024       1.36034       1.42774       1.42119
  49  13 3557.9844    2.7853  3.6388 12.1906 -0.0001  0.0319   0.0199   0.0859    0.0327   0.0000   441.5368       5.88747       21.8813     0.0698818      -3.28664     -0.887062       1.03905       1.40095       1.53573       1.68921       1.78780       1.82382
  49  14 3731.4032    2.2355  6.1432 11.5213  0.0002  0.0460   0.0123   0.1250    0.0288   0.0000   440.6527       6.38081       21.6574       1.53907      -7.57622      -1.80481       1.48613       1.98708       2.22598       2.43037       2.56923       2.63334
  49  15 3902.6650    1.7644  8.8405 11.3318  0.0015  0.0654   0.0085   0.1840    0.0254   0.0000   447.7830       6.75631       17.4992       2.89131      -5.97334     -0.968607       2.17010       2.86591       3.25840       3.58030       3.75657       3.83486
  50   1 1110.7754    0.0682  0.0655 10.2374  0.0000  0.0198   0.0081   0.0210    0.0172   0.0000   441.2634      -1.16980       22.4073     -0.667646      -2.18452     -0.371190      0.676624      0.785695      0.939487      0.960384       1.03235       1.17799
  50   2 1409.9787    0.1433  0.1273 10.0438  0.0000  0.0088   0.0066   0.0204    0.0185   0.0000   441.8514      0.600491       22.0516     -0.359683      -3.82298      0.260229      0.294239      0.463972      0.498631      0.570802      0.559386      0.572582
  50   3 1661.6154    0.3064  0.2731 10.0337  0.0000  0.0086   0.0079   0.0217    0.0233   0.0000   442.1232      -1.01243       21.9329      0.289100      -2.70794     -0.119823      0.278238      0.377119      0.414086      0.448853      0.457181      0.479031
  50   4 1883.2884    0.5397  0.5179 10.1624  0.0000  0.0117   0.0098   0.0276    0.0359   0.0000   441.7423     0.0936872       21.5446      0.255721      -2.80749       1.04968      0.406453      0.544852      0.626563      0.681888      0.724875      0.710520
  50   5 2094.6946    0.8462  0.8170 10.4500  0.0000  0.0140   0.0126   0.0355    0.0535   0.0000   442.0459     -0.291035       22.6688     -0.906275      -4.00183      0.198126      0.456721      0.609266      0.696723      0.738991      0.782913      0.807322
  50   6 2296.7712    1.2696  1.1351 10.9817  0.0000  0.0166   0.0165   0.0443    0.0706   0.0000   441.5550      0.715038       23.1150      0.338270      -4.76942      -1.75033      0.534212      0.718013      0.803903      0.870810      0.895302      0.937929
  50   7 2489.0666    1.9317  1.2118 11.8256  0.0000  0.0174   0.0245   0.0455    0.0751   0.0000   441.5643       1.69047       20.5053     -0.178528      -2.39213      0.900550      0.579113      0.762941      0.873249      0.963064       1.03418       1.04222
  50   8 2677.1166    2.6298  1.1570 12.3912  0.0000  0.0165   0.0334   0.0431    0.0767   0.0000   442.7582       2.37807       20.6982       1.51311      -2.67389     -0.683919      0.531350      0.721917      0.808365      0.877667      0.908608      0.926584
  50   9 2863.0418    3.6103  1.0416 12.9714  0.0000  0.0147   0.0464   0.0398    0.0736   0.0000   441.9165       3.39585       20.6156       2.10640     -0.715390       1.59027      0.482082      0.655786      0.728704      0.810734      0.815129      0.855751
  50  10 3045.7479    4.1608  1.1075 13.5155  0.0000  0.0157   0.0535   0.0428    0.0702   0.0000   441.2954       3.29154       21.9910       1.22680      -4.89277     -0.978303      0.522584      0.693346      0.765260      0.869474      0.896928      0.940899
  50  11 3225.3099    4.1755  1.5611 13.2302  0.0000  0.0187   0.0450   0.0514    0.0595   0.0000   441.9218       4.83143       21.1026      0.182818     0.0804906       1.27479      0.617285      0.808633      0.882350      0.986520       1.04261       1.07178
  50  12 3403.0126    3.3816  2.4443 12.7689  0.0000  0.0246   0.0294   0.0670    0.0398   0.0000   440.8700       5.59325       19.4899       1.16816      -3.48265       1.35651      0.800216       1.04432       1.17235       1.29043       1.36078       1.39070
  50  13 3579.1832    2.7130  4.1582 11.9903  0.0000  0.0343   0.0177   0.0911    0.0315   0.0000   441.9773       7.83923       21.5074      0.695245     -0.266863      -3.04068       1.10254       1.47776       1.64558       1.80129       1.91637       1.96287
  50  14 3753.5342    2.1585  6.4507 11.5218 -0.0001  0.0479   0.0115   0.1321    0.0277   0.0000   441.8521       6.17861       19.0555      -4.02070      -3.77151      -3.90717       1.55638       2.08634       2.34921       2.57892       2.73956       2.79242
  50  15 3925.9394    1.6944  9.2286 11.3091 -0.0013  0.0704   0.0080   0.1897    0.0253   0.0000   444.5233       1.87967       19.6446       10.1034     -0.246907      -3.78250       2.22781       2.99394       3.38106       3.68025       3.89226       3.98330
  51   2 1421.2920    0.1475  0.1575 10.0770  0.0000  0.0087   0.0063   0.0243    0.0186   0.0000   442.7151     -0.198626       22.3168     -0.730940      -3.45952    -0.0513681      0.261120      0.347025      0.411446      0.443173      0.428423      0.450003
  51   3 1673.7303    0.3200  0.3205 10.0651  0.0000  0.0098   0.0077   0.0232    0.0243   0.0000   442.0811     -0.577715       22.0806      0.338587      -3.84661      0.501192      0.331702      0.424600      0.486257      0.504315      0.547256      0.579759
  51   4 1896.4711    0.5696  0.5589 10.1650  0.0000  0.0114   0.0101   0.0312    0.0380   0.0000   442.2898     -0.327620       21.4024     0.0296047      -4.59795     -0.250701      0.381312      0.504768      0.585241      0.611578      0.669818      0.695619
  51   5 2109.1507    0.8610  0.9123 10.3737  0.0000  0.0145   0.0120   0.0388    0.0578   0.0000   442.2727     -0.403585       22.7053     -0.758221     -0.812643      -1.31170      0.451707      0.597815      0.676731      0.748362      0.752508      0.769309
  51   6 2312.0070    1.3134  1.1278 11.1997  0.0000  0.0168   0.0172   0.0444    0.0662   0.0000   441.3468       1.21737       20.4177     -0.515804      -2.09761      0.420691      0.535804      0.704078      0.817154      0.875202      0.932821      0.934964
  51   7 2505.0957    1.9589  1.2938 11.5580  0.0000  0.0172   0.0228   0.0454    0.0726   0.0000   441.1560     0.0490898       21.4773      0.901933     -0.558756      0.698588      0.535762      0.709218      0.803400      0.906270      0.931151      0.965941
  51   8 2694.1546    2.7065  1.2509 12.5123  0.0000  0.0170   0.0332   0.0457    0.0696   0.0000   442.0477       3.08580       22.0024       1.99716      -2.83605     -0.870870      0.533146      0.736627      0.807008      0.935231      0.961335      0.977409
  51   9 2881.0663    3.6318  1.1007 13.0143  0.0000  0.0151   0.0458   0.0423    0.0762   0.0000   440.7379       5.50131       22.5803       1.33065      -2.53389     -0.633746      0.502187      0.668796      0.738792      0.829856      0.836143      0.876135
  51  10 3064.4484    4.1792  1.2436 13.3758  0.0000  0.0167   0.0498   0.0448    0.0705   0.0000   441.7759       5.38429       22.3062       3.59325      -1.33800     -0.465110      0.550578      0.750955      0.820958      0.898485      0.949515      0.969797
  51  11 3244.8132    4.0439  1.6719 13.3148  0.0000  0.0198   0.0426   0.0536    0.0511   0.0000   442.0347       1.37240       21.0276       1.58653      -4.61461     -0.581905      0.625285      0.855868      0.941619       1.05141       1.06991       1.09777
  51  12 3423.2937    3.3206  2.6000 12.6851  0.0000  0.0256   0.0275   0.0675    0.0384   0.0000   439.1428       6.58816       20.4921       2.13600      -2.99143      -2.35910      0.803786       1.07531       1.20615       1.33447       1.40076       1.44585
  51  13 3600.1948    2.6511  4.6174 11.8750  0.0000  0.0362   0.0163   0.0979    0.0306   0.0000   443.4326       5.00815       18.3902       3.26940      -4.01959     -0.204688       1.12400       1.52567       1.71054       1.89120       1.95220       2.01884
  51  14 3775.5048    2.0936  6.8305 11.5210  0.0000  0.0509   0.0110   0.1403    0.0278   0.0000   439.6121       4.80272       19.0950      -2.54435      -4.01267      -4.56792       1.60314       2.13353       2.37961       2.61390       2.76250       2.81008
  51  15 3948.7024    1.6629  9.8486 11.2948  0.0026  0.0741   0.0075   0.2001    0.0244   0.0000   443.4591       6.80324       17.2168      -2.26494       4.46979      -7.11658       2.30057       3.04526       3.47680       3.78113       3.90415       4.04552
  52   1 1129.5275    0.0622  0.0364 10.2386  0.0000  0.0158   0.0083   0.0156    0.0167   0.0000   440.5720      0.293135       22.5728     -0.174536      -3.31492     -0.683849      0.386035      0.657090      0.508548      0.779088      0.650253      0.697589
  52   2 1432.4449    0.1544  0.1453 10.0536  0.0000  0.0083   0.0064   0.0207    0.0185   0.0000   442.1736      0.325694       22.4165    -0.0720863      -3.69533      0.541316      0.223386      0.334854      0.364033      0.425073      0.440401      0.442797
  52   3 1685.6590    0.3192  0.3523 10.0405  0.0000  0.0107   0.0074   0.0253    0.0247   0.0000   441.8980    -0.0820053       21.2153     -0.584808      -4.22673      -1.27380      0.406114      0.543500      0.639444      0.678262      0.720689      0.673239
  52   4 1909.5521    0.5778  0.5995 10.1164  0.0000  0.0120   0.0097   0.0308    0.0388   0.0000   441.8906     0.0638086       22.6538      0.509794      -2.90324      -1.12615      0.356419      0.474024      0.549412      0.601458      0.611074      0.654089
  52   5 2123.4949    0.8885  0.8967 10.6015  0.0000  0.0142   0.0126   0.0388    0.0538   0.0000   442.3739     -0.295565       21.5957     -0.470560      -3.49983     -0.809477      0.447925      0.589027      0.668784      0.735825      0.767595      0.772579
  52   6 2327.1074    1.3810  1.1740 11.2648  0.0000  0.0167   0.0177   0.0454    0.0701   0.0000   442.4320       1.90745       21.6200     -0.263681      -2.06016     -0.161848      0.533261      0.689841      0.776106      0.872677      0.921354      0.964795
  52   7 2521.0096    1.9858  1.3367 11.8275  0.0000  0.0178   0.0233   0.0464    0.0653   0.0000   442.3730     0.0862429       21.3049     -0.185144     -0.635495    -0.0888687      0.547402      0.728800      0.801570      0.891146      0.928772      0.948130
  52   8 2711.1223    2.8040  1.2704 12.3968  0.0000  0.0172   0.0331   0.0436    0.0778   0.0000   441.6571       2.11469       20.5048     -0.367940      -3.36476      0.931683      0.533882      0.721754      0.788354      0.870598      0.887710      0.955341
  52   9 2898.8613    3.7121  1.1582 13.1207  0.0000  0.0156   0.0456   0.0427    0.0740   0.0000   442.0091       2.11275       21.6684      0.894204      -4.68563     -0.995357      0.511983      0.671186      0.760586      0.843612      0.886430      0.899560
  52  10 3083.0153    4.2698  1.2848 13.4287  0.0000  0.0172   0.0495   0.0441    0.0664   0.0000   441.7278       2.92287       21.6851      0.631317      -3.43682     -0.458686      0.539242      0.735720      0.787895      0.876067      0.923332      0.947767
  52  11 3264.1187    4.0346  1.7350 13.1690  0.0000  0.0199   0.0404   0.0531    0.0537   0.0000   442.4324       4.78704       22.4070       2.01207      -3.74942     -0.928284      0.602026      0.817370      0.912561       1.02029       1.05224       1.07477
  52  12 3443.3736    3.2316  2.7316 12.7225 -0.0000  0.0261   0.0262   0.0700    0.0360   0.0000   441.8993       3.95655       20.8935     -0.250517      -3.19894    -0.0362921      0.833244       1.06925       1.22136       1.34467       1.38989       1.43515
  52  13 3621.1750    2.5632  4.7231 11.8429 -0.0000  0.0366   0.0155   0.0994    0.0312   0.0000   442.0083       5.76941       22.1517       1.10053      -1.77874      -2.58949       1.14040       1.50064       1.67734       1.84846       1.94515       1.97152
  52  14 3797.0711    2.0089  7.0320 11.5938 -0.0007  0.0529   0.0104   0.1451    0.0269   0.0000   442.2964       6.65699       17.0672       4.51749      -1.37567      -4.67770       1.60184       2.18262       2.40602       2.65147       2.77772       2.84515
  52  15 3971.3789    1.6015 10.4305 11.3410 -0.0025  0.0799   0.0070   0.2149    0.0234   0.0000   439.4479       8.57687       23.0889      -4.14476      -1.38834      -2.18502       2.40524       3.19824       3.67729       3.96868       4.18777       4.27415
  53   1 1138.7573    0.0655  0.0232 10.2047  0.0000  0.0109   0.0107   0.0098    0.0163   0.0000   440.2531      0.550978       22.9480     -0.538024      -5.12963       1.14275      0.416596      0.494501      0.679674      0.714923      0.747584      0.733677
  53   2 1443.4742    0.1697  0.1885  9.9914  0.0000  0.0081   0.0061   0.0253    0.0191   0.0000   442.2536     -0.221068       22.1487      0.581042      -2.91238      0.267745      0.250985      0.338841      0.387021      0.391219      0.437929      0.430824
  53   3 1697.4971    0.3331  0.3274 10.0807  0.0000  0.0093   0.0077   0.0232    0.0241   0.0000   441.9046      -1.19387       22.5299     -0.712363      -2.80534     -0.474789      0.279223      0.363201      0.411263      0.484714      0.506099      0.515901
  53   4 1922.4902    0.5879  0.6374 10.1464  0.0000  0.0124   0.0096   0.0318    0.0399   0.0000   441.6537      0.435532       21.2827     -0.667746      -3.94926     -0.397104      0.359677      0.488137      0.550069      0.592197      0.617989      0.633857
  53   5 2137.6970    0.9300  0.9532 10.4691  0.0000  0.0149   0.0124   0.0379    0.0586   0.0000   442.0805      0.946958       20.5336      -1.83605      -2.31880     -0.364715      0.433638      0.589740      0.656213      0.757072      0.780321      0.793463
  53   6 2342.0425    1.4481  1.1431 11.2296  0.0000  0.0162   0.0180   0.0428    0.0693   0.0000   441.6709       1.64647       22.4929       1.51033      -3.06952      -1.21115      0.508767      0.665133      0.724598      0.823584      0.847856      0.858161
  53   7 2536.7290    2.0628  1.3257 11.9694  0.0000  0.0174   0.0240   0.0469    0.0605   0.0000   442.1491       2.40066       22.6794       1.13816     -0.860560      0.765981      0.530616      0.705515      0.774637      0.886729      0.911568      0.931847
  53   8 2727.9761    2.8423  1.2882 12.3513  0.0000  0.0164   0.0327   0.0451    0.0719   0.0000   441.6934       2.27185       20.6212       1.01924      -3.39564     -0.481822      0.513396      0.676461      0.731977      0.828467      0.855863      0.873853
  53   9 2916.5562    3.8476  1.1290 13.0544  0.0000  0.0153   0.0469   0.0404    0.0805   0.0000   442.2004       3.95658       21.3459      0.178737     -0.699151      -2.21614      0.479584      0.635920      0.711423      0.783600      0.815842      0.826465
  53  10 3101.4560    4.2017  1.2552 13.6882  0.0000  0.0170   0.0510   0.0459    0.0625   0.0000   442.0409       3.90069       21.1943       1.34429      -2.02931     -0.672273      0.509191      0.679878      0.765339      0.846004      0.871636      0.905581
  53  11 3283.2952    3.9627  1.8228 13.1506  0.0000  0.0208   0.0383   0.0533    0.0501   0.0000   441.5743       2.80250       21.5589       1.27173      -1.72455     -0.700885      0.622923      0.846870      0.925458       1.02998       1.08288       1.12154
  53  12 3463.3060    3.1610  3.0062 12.4987 -0.0000  0.0277   0.0238   0.0718    0.0361   0.0000   441.8760       5.20320       21.8173     -0.401282     -0.755270       1.08192      0.842672       1.13493       1.24729       1.35996       1.44873       1.45164
  53  13 3641.8815    2.4735  5.0464 11.8799  0.0000  0.0382   0.0146   0.1072    0.0286   0.0000   440.5204       4.85416       20.8440      -1.43083      -1.75865     -0.400633       1.14741       1.54987       1.72903       1.89594       1.96437       2.04915
  53  14 3818.5081    1.9861  7.7600 11.5010 -0.0000  0.0575   0.0095   0.1577    0.0268   0.0000   440.1949       6.80935       23.2445      -2.53064      -2.30307      0.105476       1.75339       2.35939       2.61597       2.87842       3.05541       3.08333
  53  15 3993.4994    1.5641 10.6356 11.2974  0.0009  0.0805   0.0068   0.2182    0.0230   0.0000   440.0798       6.77850       14.1802       7.12365     -0.799045      0.966019       2.39810       3.21412       3.62368       3.97515       4.17552       4.26152
  54   2 1454.3945    0.1682  0.1447 10.0703  0.0000  0.0079   0.0065   0.0194    0.0183   0.0000   442.1834     -0.362303       21.9178    -0.0863980      -3.44702      0.161079      0.223499      0.279218      0.344263      0.351676      0.382069      0.395215
  54   3 1709.1268    0.3593  0.3775 10.0090  0.0000  0.0098   0.0077   0.0248    0.0260   0.0000   442.3565     -0.535990       21.5086      0.147100      -3.93365      0.227276      0.293265      0.398532      0.452697      0.500214      0.502910      0.525870
  54   4 1935.3215    0.6011  0.6786 10.1434  0.0000  0.0127   0.0094   0.0317    0.0396   0.0000   442.0903      0.407416       21.7088      0.238753      -4.09189      0.567463      0.373404      0.520975      0.580491      0.636675      0.636315      0.655975
  54   5 2151.7557    0.9707  0.9381 10.5270  0.0000  0.0142   0.0130   0.0378    0.0592   0.0000   441.9882      0.866291       21.7209      0.565608      -2.70319    -0.0434879      0.425300      0.567912      0.627987      0.705571      0.742612      0.766863
  54   6 2356.7619    1.4442  1.2314 11.3246  0.0000  0.0171   0.0174   0.0454    0.0608   0.0000   442.0252       1.12813       20.5719       1.94039      -3.46292     -0.545639      0.491796      0.679116      0.728320      0.839781      0.847931      0.901171
  54   7 2552.3918    2.1375  1.2797 12.0411  0.0000  0.0170   0.0252   0.0453    0.0653   0.0000   440.8970    0.00956415       20.9988     -0.248867      -2.30544      -1.74226      0.517126      0.660276      0.761030      0.829884      0.872515      0.888465
  54   8 2744.6585    2.9791  1.2190 12.6038  0.0001  0.0164   0.0351   0.0430    0.0720   0.0000   441.8308       1.40729       21.8009     -0.166339      -2.77620      0.398911      0.507171      0.666683      0.749319      0.821569      0.863036      0.900089
  54   9 2934.0934    3.8432  1.1548 13.1463  0.0000  0.0154   0.0461   0.0413    0.0734   0.0000   441.3010       2.56222       21.0391     -0.860126      -3.27398     -0.361245      0.456521      0.618618      0.674572      0.782872      0.802068      0.819702
  54  10 3119.6478    4.2717  1.4175 13.2883  0.0000  0.0171   0.0460   0.0466    0.0611   0.0000   442.1591       4.40151       21.3871       1.20634      -2.92131      -1.43969      0.533670      0.699708      0.785964      0.849028      0.893910      0.955948
  54  11 3302.2770    3.9021  1.9189 13.0378  0.0000  0.0207   0.0363   0.0552    0.0481   0.0000   441.5934       5.44976       22.8691       1.34494      -4.52208     -0.872727      0.626607      0.831765      0.886713       1.00270       1.04000       1.08277
  54  12 3483.0722    3.1179  3.2808 12.3189 -0.0001  0.0279   0.0219   0.0753    0.0348   0.0000   441.2251       5.38887       21.7186       1.03454      -1.80512     -0.699426      0.858682       1.13085       1.26744       1.40156       1.44995       1.50806
  54  13 3662.2827    2.4164  5.2393 11.8071 -0.0001  0.0395   0.0138   0.1076    0.0289   0.0000   440.5114       6.90956       21.8379       1.33746      -2.12747      -2.18570       1.18117       1.55902       1.75999       1.92541       2.04813       2.07862
  54  14 3839.8632    1.9342  7.8713 11.4735  0.0003  0.0576   0.0091   0.1593    0.0268   0.0000   438.8303       3.33786       18.7610       2.24785      -5.73017      -1.56490       1.71012       2.27604       2.59124       2.81920       2.97152       3.02243
  55   1 1156.9168    0.0642  0.0641 10.1738  0.0000  0.0145   0.0075   0.0239    0.0164   0.0000   441.4084     0.0189110       21.9470     -0.154460      -3.46746     -0.383322      0.361469      0.546886      0.543482      0.699287      0.604139      0.591770
  55   2 1465.1519    0.1744  0.1547 10.0095  0.0000  0.0078   0.0063   0.0181    0.0183   0.0000   442.1359     -0.156134       22.3038      0.147711      -2.95811      0.653233      0.232088      0.284501      0.295002      0.353009      0.382794      0.390808
  55   3 1720.6197    0.3561  0.4325 10.0209  0.0000  0.0110   0.0073   0.0278    0.0269   0.0000   441.9086      -1.01152       22.3332      0.384758      -3.64770     -0.278960      0.338455      0.442430      0.497302      0.536207      0.569656      0.565702
  55   4 1948.0387    0.6350  0.7140 10.1712  0.0000  0.0128   0.0096   0.0334    0.0421   0.0000   442.3343     0.0361711       22.5095      0.327147      -3.48804     -0.153908      0.360018      0.496777      0.552618      0.612295      0.631721      0.655841
  55   5 2165.6465    0.9955  0.9708 10.6778  0.0000  0.0144   0.0131   0.0385    0.0544   0.0000   442.1189     -0.315104       22.5181     -0.189663      -4.67159      -1.78287      0.421754      0.555144      0.625547      0.707460      0.701039      0.738864
  55   6 2371.3901    1.5493  1.2591 11.1325  0.0000  0.0164   0.0178   0.0446    0.0712   0.0000   440.2728       1.41552       20.5430     -0.231875      -1.53199     -0.296909      0.486099      0.653059      0.732244      0.808681      0.823580      0.831418
  55   7 2567.9297    2.1913  1.2974 12.1152  0.0000  0.0168   0.0252   0.0455    0.0590   0.0000   442.9871       1.21023       21.2022     0.0248789      -2.98165     -0.150706      0.501944      0.650329      0.720980      0.818151      0.841788      0.884183
  55   8 2761.2446    2.9538  1.1983 12.8140  0.0000  0.0163   0.0357   0.0442    0.0691   0.0000   442.1977       2.54347       20.5657       1.87384      -2.76974      -1.06412      0.474812      0.638120      0.683127      0.793933      0.841027      0.856489
  55   9 2951.5201    3.8786  1.1844 13.4691  0.0000  0.0158   0.0469   0.0438    0.0635   0.0000   441.9680       2.58872       21.1566       1.81173      -2.83633      -2.18352      0.473852      0.610227      0.679154      0.793053      0.797777      0.831185
  55  10 3137.7804    4.2856  1.4108 13.3732  0.0000  0.0171   0.0470   0.0470    0.0654   0.0000   442.3902       3.84998       22.2730     -0.341561      -2.83835      -2.66415      0.541061      0.727079      0.804065      0.903137      0.949815      0.940929
  55  11 3321.2054    3.7952  2.0902 12.9068  0.0000  0.0215   0.0335   0.0571    0.0455   0.0000   441.9879       6.22883       22.0183      0.658842      -2.02029     -0.490495      0.621502      0.857585      0.944121       1.04898       1.07095       1.11860
  55  12 3502.7602    2.9941  3.4143 12.3819  0.0000  0.0287   0.0208   0.0796    0.0319   0.0000   441.4039       5.76836       21.0424       1.71080      -4.04608      -1.06901      0.846499       1.12861       1.26074       1.39036       1.47664       1.49015
  55  13 3682.8064    2.3924  5.6497 11.7217  0.0000  0.0411   0.0131   0.1141    0.0294   0.0000   442.4105       6.57453       21.8870       2.20431      -2.15484     0.0618525       1.21828       1.62412       1.79097       1.99129       2.12732       2.17395
  55  14 3860.9448    1.8735  8.5254 11.4319 -0.0004  0.0625   0.0083   0.1706    0.0264   0.0000   440.7861     0.0979460       18.5301       2.06313      -9.05862      -2.58924       1.80334       2.42878       2.74650       2.97731       3.16088       3.20733
  56   1 1165.8903    0.0730  0.0613 10.2204 -0.0027  0.0117   0.0073   0.0197    0.0162   0.0000   440.9502      0.477587       21.4316     -0.127286      -3.37043      0.409176      0.367562      0.398193      0.521666      0.482295      0.596889      0.655932
  56   2 1475.7924    0.1722  0.2033 10.0443  0.0000  0.0091   0.0059   0.0226    0.0188   0.0000   442.1774     -0.635802       21.5599    0.00770784      -3.43597      0.794279      0.267857      0.346201      0.362852      0.433009      0.427964      0.440387
  56   3 1731.9829    0.3866  0.3922 10.0920  0.0000  0.0100   0.0079   0.0246    0.0261   0.0000   441.8426     -0.232213       21.6070     -0.615176      -2.82067     -0.426068      0.299099      0.401620      0.446187      0.493107      0.487623      0.507121
  56   4 1960.6574    0.6466  0.6946 10.2544  0.0000  0.0126   0.0098   0.0316    0.0418   0.0000   442.1721     -0.608525       21.7428      0.435839      -2.96274      0.342937      0.362353      0.472550      0.523709      0.610737      0.643410      0.660828
  56   5 2179.4551    1.0270  0.9671 10.8229  0.0000  0.0145   0.0135   0.0390    0.0538   0.0000   442.2252      0.582837       22.0065      0.692326      -2.77393     -0.726942      0.418528      0.553054      0.604625      0.691655      0.695871      0.731024
  56   6 2385.8291    1.5926  1.2273 11.3316  0.0000  0.0161   0.0185   0.0431    0.0665   0.0000   442.1715      0.605852       21.5109       1.16828      -3.07795      0.795011      0.480129      0.645008      0.729996      0.794798      0.838290      0.853202
  56   7 2583.3298    2.2987  1.3035 12.1811  0.0000  0.0172   0.0261   0.0431    0.0611   0.0000   442.3255      0.537322       20.6017      0.457226      -2.12000    -0.0932565      0.482300      0.658038      0.740789      0.790509      0.853872      0.877483
  56   8 2777.6993    3.1145  1.2614 12.5715  0.0000  0.0159   0.0351   0.0439    0.0762   0.0000   443.2528      0.765074       22.6296      0.891576      -2.38935     -0.600234      0.449494      0.608712      0.661448      0.737355      0.771390      0.800976
  56   9 2968.7591    4.0175  1.1637 13.2190  0.0000  0.0152   0.0472   0.0410    0.0797   0.0000   442.3359       3.55201       20.9700      0.902053      -4.40455     -0.473757      0.462957      0.598401      0.688369      0.745040      0.777958      0.799664
  56  10 3155.7587    4.3255  1.4375 13.3783  0.0000  0.0172   0.0459   0.0459    0.0621   0.0000   441.7497       4.93792       21.8551       1.91994      -4.38479     -0.435408      0.508648      0.674080      0.754409      0.808445      0.834420      0.889217
  56  11 3339.8937    3.7279  2.1729 12.9515  0.0000  0.0219   0.0322   0.0580    0.0440   0.0000   442.3354       4.94926       20.9697       1.59203      -2.48137      -1.59087      0.640081      0.850330      0.962211       1.07032       1.10160       1.13012
  56  12 3522.2347    2.9801  3.7779 12.2025  0.0000  0.0299   0.0192   0.0828    0.0329   0.0000   441.9938       6.56572       21.3666      0.228076     -0.522504      0.895431      0.857897       1.15615       1.29308       1.40665       1.49676       1.52168
  56  13 3702.9361    2.3270  5.8628 11.7883 -0.0000  0.0434   0.0124   0.1174    0.0280   0.0000   441.2071       4.55400       22.3080      -1.44604      0.134306      -1.49316       1.21101       1.65236       1.83866       2.03203       2.10461       2.17754
  56  14 3882.0089    1.8327  8.8160 11.4794  0.0009  0.0645   0.0081   0.1766    0.0257   0.0000   438.0722       10.8158       22.6540      -1.18020      -3.83742      -4.20390       1.85230       2.47976       2.75928       3.04719       3.20962       3.31276
  57   2 1486.3197    0.1820  0.1898 10.0657  0.0000  0.0086   0.0061   0.0197    0.0185   0.0000   442.4351     -0.546209       22.1537     0.0640835      -3.04915      0.646087      0.238304      0.323914      0.358304      0.384729      0.401609      0.456730
  57   3 1743.1939    0.4081  0.3993 10.0255  0.0000  0.0097   0.0080   0.0239    0.0271   0.0000   442.2145     -0.364436       22.1238     -0.519811      -3.13439      0.163052      0.265969      0.372056      0.411282      0.449629      0.463853      0.484948
  57   4 1973.1619    0.6769  0.7030 10.2258  0.0000  0.0125   0.0101   0.0308    0.0430   0.0000   442.1605      0.273227       22.2629     -0.415100      -2.60585     -0.789225      0.364505      0.466301      0.498115      0.578542      0.602292      0.605589
  57   5 2193.0345    1.0587  1.0581 10.8180  0.0000  0.0154   0.0133   0.0399    0.0582   0.0000   442.2875      0.682634       21.8007      0.571554      -2.64184     -0.769944      0.438374      0.580275      0.662572      0.719643      0.743743      0.781337
  57   6 2400.1579    1.6004  1.2747 11.5846  0.0000  0.0173   0.0189   0.0449    0.0617   0.0000   441.7027      0.727723       23.0597     0.0511991      -1.33288     -0.106780      0.479344      0.661936      0.724399      0.826523      0.877761      0.910558
  57   7 2598.6274    2.2931  1.3091 12.2582  0.0000  0.0168   0.0262   0.0458    0.0586   0.0000   442.7962       1.14890       22.7132    -0.0445061      -2.62766      -1.22400      0.467511      0.633912      0.700244      0.781385      0.814102      0.844198
  57   8 2794.0225    3.2362  1.2205 12.6996 -0.0011  0.0155   0.0366   0.0417    0.0718   0.0000   441.8889       1.13806       21.5675     -0.203883      -1.89008     -0.853433      0.450851      0.595416      0.655272      0.727341      0.765897      0.797722
  57   9 2985.8684    4.0733  1.2277 13.4139  0.0000  0.0158   0.0468   0.0419    0.0635   0.0000   441.9308       2.63899       20.7300       1.83342      -4.73478      -1.79414      0.469179      0.622313      0.692417      0.750480      0.792147      0.824527
  57  10 3173.5723    4.2702  1.4151 13.4323 -0.0012  0.0167   0.0459   0.0469    0.0623   0.0000   441.6297       3.92370       22.2151       2.46601      -2.31915     -0.784704      0.477196      0.658667      0.717017      0.805366      0.856472      0.863549
  57  11 3358.5710    3.6525  2.2161 12.9101  0.0000  0.0219   0.0309   0.0588    0.0418   0.0000   443.0196       5.29463       20.4747       2.97191     -0.186341      -2.35835      0.620597      0.825648      0.931789       1.02760       1.10300       1.13212
  57  12 3541.5929    2.8845  3.8607 12.1814  0.0000  0.0310   0.0183   0.0826    0.0319   0.0000   441.1840       7.55735       23.6337       1.83180      -3.01713      0.488471      0.866872       1.17686       1.31814       1.46300       1.53635       1.58708
  57  13 3723.0465    2.2719  6.2014 11.7272  0.0004  0.0456   0.0118   0.1231    0.0291   0.0000   441.7775       7.09122       23.4596       4.84697      -2.56524      -3.55022       1.30147       1.72110       1.95587       2.13521       2.25623       2.30915
  57  14 3902.5740    1.7718  9.1585 11.5237 -0.0013  0.0682   0.0078   0.1860    0.0245   0.0000   444.5556       4.75367       22.8315       3.36114      -4.85115       1.53368       1.88459       2.53240       2.85463       3.14461       3.33951       3.35911
  58   1 1183.5452    0.0855  0.0754 10.2107  0.0000  0.0115   0.0067   0.0197    0.0162   0.0000   441.0843     -0.330152       20.9363       1.35094      -1.87061     -0.488183      0.275675      0.431098      0.487521      0.565434      0.556321      0.557377
  58   2 1496.6905    0.1966  0.1893 10.0299  0.0000  0.0077   0.0062   0.0185    0.0185   0.0000   442.3303     -0.509245       22.2152      0.164993      -3.30992      0.113736      0.211723      0.281698      0.324129      0.362694      0.347601      0.389257
  58   3 1754.3049    0.4051  0.4200 10.0860  0.0000  0.0100   0.0079   0.0246    0.0270   0.0000   441.7270     -0.256351       22.8555      0.101575      -3.79259     -0.417462      0.282413      0.359857      0.420380      0.459070      0.495474      0.497915
  58   4 1985.5655    0.6926  0.7501 10.3029  0.0000  0.0129   0.0100   0.0329    0.0438   0.0000   442.4081     0.0675581       22.1217      -1.29432      -3.26930    -0.0490899      0.363821      0.487530      0.538456      0.608771      0.665300      0.674984
  58   5 2206.5076    1.0930  1.0719 10.7521  0.0000  0.0151   0.0134   0.0404    0.0612   0.0000   441.6875      0.982593       22.4157       1.72791      -1.99009     -0.603073      0.405220      0.554087      0.602049      0.689441      0.729790      0.749146
  58   6 2414.3481    1.6491  1.3863 11.3602  0.0000  0.0171   0.0178   0.0457    0.0605   0.0000   442.6960      0.403351       21.6112      0.128990      -2.75404      -1.19231      0.469489      0.628251      0.713394      0.776630      0.799111      0.832540
  58   7 2613.8110    2.4290  1.3186 12.3000  0.0000  0.0168   0.0275   0.0440    0.0628   0.0000   442.0872       1.43908       21.1804       1.81234      -3.67240      0.311370      0.482735      0.637116      0.701695      0.777964      0.807963      0.842800
  58   8 2810.2112    3.2796  1.2386 12.8209  0.0000  0.0156   0.0373   0.0424    0.0700   0.0000   442.1567       3.23403       21.2303       1.80291      -1.93151      -1.29393      0.464732      0.608678      0.673287      0.746096      0.775636      0.805423
  58   9 3002.8175    4.1411  1.1972 13.3791 -0.0002  0.0151   0.0477   0.0421    0.0711   0.0000   441.6773       3.35672       21.2325     -0.287045      -2.40987      0.118674      0.431858      0.581447      0.639282      0.736942      0.729496      0.746092
  58  10 3191.3020    4.2595  1.5916 13.2588  0.0000  0.0180   0.0421   0.0479    0.0578   0.0000   443.0583       3.48439       21.3427      0.980573      -2.04068      -1.66132      0.497258      0.673579      0.730316      0.831226      0.863793      0.884227
  58  11 3376.9471    3.5760  2.4967 12.7774  0.0000  0.0233   0.0280   0.0614    0.0391   0.0000   441.6547       5.04808       21.9310       1.55744      -1.80593     -0.635074      0.660189      0.894387      0.978865       1.09957       1.14361       1.19437
  58  12 3560.8670    2.8191  4.1992 12.0699  0.0000  0.0325   0.0170   0.0860    0.0314   0.0000   442.5986       4.80316       21.3117       2.21794      -1.77195      -2.07667      0.909531       1.22326       1.38586       1.51166       1.59114       1.65199
  58  13 3742.9442    2.2048  6.5640 11.7045  0.0000  0.0484   0.0110   0.1300    0.0283   0.0000   440.8929       9.61897       24.1950      0.946992      -6.49257      -4.90684       1.31164       1.76659       1.96124       2.19242       2.27030       2.33620
  58  14 3923.2154    1.7192  9.5758 11.5191  0.0009  0.0719   0.0075   0.1923    0.0236   0.0000   443.0331       4.29064       18.6019       1.90100     -0.504381      -3.34276       1.96100       2.67480       2.98222       3.28422       3.48188       3.51108
  59   1 1192.2332    0.0831  0.0818 10.1779  0.0000  0.0119   0.0064   0.0240    0.0160   0.0000   441.3653     -0.685977       22.1593     0.0165979      -3.51115      0.740368      0.280550      0.426938      0.461540      0.500953      0.494743      0.481494
  59   2 1506.9500    0.2043  0.2037 10.0301  0.0000  0.0077   0.0062   0.0197    0.0187   0.0000   442.1162      0.120702       22.2309      0.317383      -2.93844     -0.359061      0.218671      0.264304      0.322320      0.351475      0.364002      0.361665
  59   3 1765.2741    0.4325  0.4793 10.0287  0.0000  0.0108   0.0078   0.0260    0.0296   0.0000   442.1678     -0.578699       21.6036    -0.0858088      -2.95337      0.473118      0.301462      0.415837      0.456072      0.501483      0.547703      0.586953
  59   4 1997.8455    0.7219  0.7689 10.2417  0.0000  0.0123   0.0101   0.0324    0.0457   0.0000   442.1295      0.180981       21.5945      0.228387      -4.32719     -0.815525      0.339902      0.449528      0.506155      0.565663      0.598463      0.610939
  59   5 2219.8764    1.1362  1.1025 10.7342  0.0000  0.0152   0.0137   0.0409    0.0677   0.0000   442.9087     -0.341393       22.1385     -0.662472      -2.76080      0.327985      0.417012      0.568235      0.624230      0.704815      0.724299      0.744076
  59   6 2428.3872    1.7146  1.3840 11.4407  0.0000  0.0169   0.0184   0.0457    0.0609   0.0000   442.3338      0.667864       21.8932       1.23930      -3.85590     -0.260638      0.467773      0.631135      0.696840      0.786186      0.799695      0.832384
  59   7 2628.8643    2.4435  1.3747 12.2771  0.0000  0.0166   0.0264   0.0456    0.0578   0.0000   442.5396      0.907768       21.5547     -0.276563      -4.10679     -0.615549      0.465481      0.623885      0.694235      0.769395      0.795777      0.842125
  59   8 2826.2634    3.4196  1.1894 12.9774  0.0000  0.0152   0.0397   0.0409    0.0736   0.0000   442.2491       2.73382       20.6619      0.245732      -3.52989      0.556658      0.437637      0.566201      0.628720      0.709416      0.761395      0.769670
  59   9 3019.6808    4.1117  1.2068 13.5084  0.0000  0.0160   0.0476   0.0413    0.0706   0.0000   442.0904       2.72957       22.1918      0.296632      -2.92756      -1.17258      0.434467      0.590872      0.643314      0.715463      0.730515      0.780872
  59  10 3208.8716    4.1901  1.5928 13.4917  0.0000  0.0179   0.0422   0.0494    0.0505   0.0000   441.8638       3.65572       22.5552     -0.676031      -3.89540       1.30155      0.506169      0.663209      0.741508      0.839761      0.893254      0.921021
  59  11 3395.3481    3.4791  2.5408 12.7685  0.0000  0.0236   0.0270   0.0622    0.0386   0.0000   441.6870       4.40421       20.8813     -0.868049      -2.63984     -0.677608      0.652647      0.884243      0.973591       1.08984       1.14014       1.16559
  59  12 3579.9047    2.7784  4.4620 12.0164 -0.0000  0.0335   0.0161   0.0900    0.0318   0.0000   441.1023       3.43519       23.0451      -1.12443    -0.0985729     -0.123265      0.916302       1.21958       1.37995       1.54087       1.61986       1.61772
  59  13 3762.6667    2.1539  7.1056 11.6816  0.0008  0.0512   0.0101   0.1392    0.0279   0.0000   441.8951       7.29672       22.0583       1.97925      -2.38869      -2.29574       1.37396       1.84492       2.08544       2.28001       2.43304       2.48273
  60   1 1200.8330    0.0766  0.0831 10.1675  0.0000  0.0136   0.0065   0.0216    0.0159   0.0000   440.5297     -0.344642       22.7590      0.317167      -4.88046      0.291656      0.365368      0.484745      0.579696      0.737493      0.762229      0.780489
  60   3 1776.1317    0.4374  0.4443 10.0647  0.0000  0.0102   0.0080   0.0243    0.0285   0.0000   442.5672      0.101286       21.5723      0.396183      -3.34761     0.0632436      0.264773      0.349425      0.403068      0.435653      0.441624      0.466488
  60   4 2010.0395    0.7265  0.8016 10.3328  0.0000  0.0131   0.0100   0.0334    0.0446   0.0000   442.7110      0.394066       21.6811   -0.00846375      -1.83722     -0.639291      0.350766      0.463788      0.525216      0.600390      0.624043      0.629491
  60   5 2233.0952    1.1714  1.1215 10.8149  0.0000  0.0148   0.0141   0.0413    0.0637   0.0000   442.4182      0.859950       20.7431    -0.0746138      -2.99726      0.460950      0.402565      0.532869      0.598475      0.680016      0.683001      0.710115
  60   6 2442.2880    1.7610  1.3959 11.4861  0.0000  0.0171   0.0187   0.0443    0.0606   0.0000   442.1048       1.36794       20.5712       1.52301      -3.89688    0.00887562      0.468105      0.638757      0.705002      0.799978      0.848166      0.907387
  60   7 2643.7890    2.5623  1.3298 12.2692  0.0000  0.0164   0.0275   0.0428    0.0647   0.0000   441.1319       1.59890       20.9375       1.44908      -2.77686      -1.48913      0.461905      0.611212      0.700355      0.785388      0.831673      0.851587
  60   8 2842.2622    3.4326  1.2611 12.9848  0.0000  0.0159   0.0383   0.0412    0.0664   0.0000   441.9292       2.89068       21.7472       1.58807      -2.00358      0.498544      0.430758      0.581405      0.662943      0.738756      0.751809      0.805716
  60   9 3036.3672    4.2541  1.2959 13.3968  0.0000  0.0158   0.0462   0.0422    0.0623   0.0000   442.5769       3.31105       21.8649       1.14850      -3.12011      -1.04906      0.424781      0.568933      0.621426      0.716854      0.715663      0.773319
  60  10 3226.3155    4.1620  1.7483 13.1477 -0.0000  0.0187   0.0384   0.0490    0.0510   0.0000   442.5722       4.26153       21.4155       1.10369      -3.09430     -0.119762      0.499511      0.692886      0.760988      0.856151      0.918225      0.944756
  60  11 3413.5613    3.4161  2.6877 12.6601 -0.0000  0.0238   0.0253   0.0642    0.0370   0.0000   441.4717       5.33998       21.2994    -0.0359815      -4.12714     -0.945834      0.634716      0.861267      0.963970       1.05971       1.13730       1.16377
  60  12 3598.9272    2.7156  4.8175 11.9264  0.0001  0.0351   0.0151   0.0947    0.0309   0.0000   442.3811       4.32507       21.5093       1.40289      -2.90425     0.0589111      0.949030       1.25207       1.42882       1.56018       1.63860       1.70453
  60  13 3782.3291    2.0901  7.0192 11.7109 -0.0004  0.0512   0.0101   0.1397    0.0275   0.0000   442.1075       3.54266       20.0355       5.65775      -2.48959      -4.82057       1.37396       1.84641       2.07349       2.29255       2.42705       2.49438
  61   1 1209.3958    0.0912  0.0827 10.1355  0.0000  0.0103   0.0064   0.0193    0.0158   0.0000   440.8425    -0.0675101       21.6819      0.861229      -3.28865      0.617174      0.275370      0.370191      0.396282      0.493032      0.524051      0.629160
  61   2 1527.1196    0.2129  0.2285 10.0084  0.0000  0.0086   0.0061   0.0193    0.0190   0.0000   441.7944     -0.754582       22.5677     -0.233298      -2.56371     -0.357203      0.239826      0.310036      0.348787      0.373607      0.417494      0.437932
  61   3 1786.8695    0.4524  0.4878 10.0557  0.0000  0.0103   0.0080   0.0267    0.0298   0.0000   442.3816     -0.334441       21.8694     -0.531812      -2.93394     0.0365088      0.278831      0.377354      0.412788      0.482376      0.497405      0.531780
  61   4 2022.1321    0.7636  0.8248 10.2532  0.0000  0.0129   0.0103   0.0333    0.0483   0.0000   442.4730      0.571162       21.9565     -0.249340      -3.83495       1.12645      0.336466      0.459200      0.504345      0.572611      0.609262      0.631367
  61   5 2246.1497    1.2195  1.1824 10.7803  0.0000  0.0153   0.0140   0.0413    0.0697   0.0000   442.2570     -0.213208       20.5035       1.11034      -3.74580     -0.339009      0.415343      0.535486      0.622533      0.687666      0.719444      0.752217
  61   6 2456.0908    1.8026  1.3519 11.6358  0.0000  0.0168   0.0193   0.0439    0.0555   0.0000   442.3510      0.278571       22.4118       1.03279      -2.80612      -1.07399      0.437164      0.594045      0.649201      0.738703      0.762210      0.800974
  61   7 2658.6889    2.5879  1.2892 12.4473  0.0000  0.0158   0.0283   0.0428    0.0571   0.0000   442.8846      0.972789       21.6981       1.00942      -4.59386      -2.15441      0.426679      0.569911      0.636792      0.722300      0.735746      0.762742
  61   8 2858.0101    3.6518  1.2559 12.7242  0.0000  0.0150   0.0395   0.0406    0.0825   0.0000   442.5600       2.13948       21.9951     -0.137427      -2.79972      -1.09647      0.405306      0.535334      0.609237      0.675890      0.708590      0.727358
  61   9 3052.9471    4.3112  1.3379 13.2947  0.0000  0.0157   0.0458   0.0434    0.0680   0.0000   442.2544       3.30488       21.5089      0.880999      -1.10099      -1.00285      0.416100      0.564109      0.614909      0.684914      0.727922      0.751376
  61  10 3243.6434    4.0886  1.7548 13.3042  0.0000  0.0188   0.0382   0.0506    0.0467   0.0000   441.4888       2.45161       20.7992      0.792913     -0.652899     -0.724554      0.493584      0.671111      0.734118      0.820172      0.853137      0.895972
  61  11 3431.6665    3.4215  2.9229 12.5204  0.0000  0.0252   0.0239   0.0649    0.0370   0.0000   442.6245       3.08989       21.7426       3.45228      -3.43448      -1.92633      0.665997      0.918757       1.00160       1.13108       1.17465       1.20825
  61  12 3617.8583    2.5496  5.0329 12.0374 -0.0001  0.0373   0.0143   0.1023    0.0288   0.0000   440.4973       4.33982       22.2521       1.27921       1.43126      -4.43873      0.986371       1.31686       1.49385       1.64923       1.76914       1.81319
  61  13 3801.8396    2.0540  7.8020 11.7073  0.0009  0.0558   0.0092   0.1527    0.0260   0.0000   444.3652       3.12797       22.0152     -0.654730      -5.93746      -1.51045       1.44301       1.93363       2.21616       2.44682       2.55360       2.63869
  62   1 1217.8525    0.1014  0.0707 10.1634  0.0000  0.0091   0.0067   0.0153    0.0156   0.0000   440.6178    -0.0616895       21.8716     -0.400394      -3.69967      0.375592      0.271881      0.320775      0.371011      0.393656      0.535549      0.545865
  62   2 1537.0244    0.2177  0.2274 10.0347  0.0000  0.0081   0.0061   0.0201    0.0186   0.0000   442.3668     -0.268567       22.1257     -0.103207      -4.27596     -0.692909      0.215479      0.280156      0.306307      0.344499      0.343511      0.359678
  62   3 1797.4976    0.4641  0.5317 10.0656  0.0000  0.0106   0.0078   0.0281    0.0308   0.0000   441.9607     -0.104215       22.4923       1.04331      -3.02995     -0.340422      0.280996      0.359785      0.398875      0.465118      0.481911      0.495768
  62   4 2034.1599    0.7585  0.8497 10.3781  0.0000  0.0131   0.0101   0.0348    0.0464   0.0000   442.8362      0.409063       20.6550      0.797186      -2.55927      -1.64980      0.339051      0.450575      0.499501      0.570805      0.597992      0.612036
  62   5 2259.0923    1.2319  1.2662 10.7883  0.0000  0.0158   0.0136   0.0431    0.0655   0.0000   442.5775    -0.0136100       21.4806      0.723029      -3.22899      -1.72257      0.405961      0.549138      0.605299      0.676322      0.716276      0.740659
  62   6 2469.7911    1.8694  1.4636 11.6275  0.0000  0.0169   0.0191   0.0466    0.0561   0.0000   441.3703      0.353809       22.6146       1.14081      -3.93082      -1.34755      0.445776      0.582039      0.646440      0.737575      0.769592      0.786341
  62   7 2673.4476    2.6611  1.3677 12.3620  0.0000  0.0162   0.0276   0.0429    0.0580   0.0000   442.9117       1.35857       22.6516      0.550063      -4.07629      0.336228      0.439952      0.581219      0.652257      0.735347      0.755629      0.784734
  62   8 2873.7989    3.6639  1.1996 13.1105  0.0000  0.0150   0.0411   0.0407    0.0745   0.0000   441.5563       3.21617       22.3261      0.327989      -3.87133     -0.348728      0.403075      0.531908      0.595737      0.672833      0.697612      0.719419
  62   9 3069.3907    4.2530  1.2857 13.5775 -0.0000  0.0156   0.0467   0.0435    0.0628   0.0000   441.6913       4.03953       21.9625       1.33554      -1.46100      -1.15407      0.422353      0.565848      0.644293      0.719352      0.763305      0.775019
  62  10 3260.8318    4.0734  1.8511 13.2734  0.0000  0.0193   0.0365   0.0511    0.0451   0.0000   440.9395       4.06579       21.4685       1.01660      -2.85891     -0.596131      0.512710      0.700398      0.753172      0.837642      0.870640      0.914754
  62  11 3449.6740    3.2626  3.0931 12.5534  0.0001  0.0258   0.0221   0.0699    0.0332   0.0000   441.8453       4.66804       23.3136      0.722072      -1.63022     -0.168938      0.661735      0.914307      0.996368       1.11056       1.18438       1.19128
  62  12 3636.4769    2.5358  5.2609 11.9776 -0.0002  0.0381   0.0136   0.1035    0.0291   0.0000   442.5179       5.23116       19.6645       1.36351       1.90475      -3.58867       1.00249       1.33094       1.50906       1.65737       1.78870       1.81477
  62  13 3821.0852    1.9621  7.9705 11.7385 -0.0019  0.0586   0.0087   0.1600    0.0254   0.0000   443.8174       7.46790       23.7629     -0.334591       3.01036      -2.27740       1.49128       2.00840       2.29715       2.52360       2.66723       2.78374
  63   1 1226.2403    0.0859  0.1172 10.1861  0.0000  0.0121   0.0060   0.0312    0.0158   0.0000   441.3290     -0.478673       21.3925     0.0731773      -3.60728     -0.141485      0.278298      0.392685      0.431675      0.490023      0.450830      0.446508
  63   2 1546.8029    0.2252  0.2534 10.0418  0.0000  0.0090   0.0060   0.0213    0.0192   0.0000   442.4999     0.0835154       21.8223     -0.108751      -3.23497     -0.193272      0.217827      0.281484      0.341532      0.371337      0.425816      0.403799
  63   3 1808.0387    0.4778  0.4871 10.0985  0.0000  0.0099   0.0082   0.0252    0.0299   0.0000   442.0679      0.284109       22.3914     -0.847190      -4.06898     -0.768077      0.260443      0.343998      0.401584      0.452731      0.491481      0.452564
  63   4 2046.0605    0.7735  0.8497 10.4722  0.0000  0.0134   0.0103   0.0343    0.0466   0.0000   442.8088       1.33472       22.2160     -0.797226      -2.01752      0.780824      0.333783      0.464097      0.503713      0.582669      0.598091      0.644038
  63   5 2271.9053    1.2385  1.1816 11.1565  0.0000  0.0157   0.0145   0.0432    0.0597   0.0000   442.2120      0.623679       22.5652      0.474779      -1.79175     -0.989786      0.397394      0.542793      0.600146      0.649637      0.695531      0.710062
  63   6 2483.3259    1.9448  1.4332 11.5871  0.0000  0.0163   0.0196   0.0445    0.0592   0.0000   442.4520      0.680896       21.7939      0.175414      -3.06610     -0.608589      0.432724      0.569703      0.630936      0.711922      0.753579      0.766689
  63   7 2688.0401    2.7428  1.4102 12.3799 -0.0013  0.0167   0.0277   0.0432    0.0572   0.0000   443.4666       1.98094       21.7223     -0.392581      -3.60187      0.972416      0.413768      0.569824      0.623817      0.697056      0.727342      0.754786
  63   8 2889.3575    3.7716  1.2090 13.0949  0.0000  0.0147   0.0414   0.0405    0.0728   0.0000   442.4648       3.06182       21.9268       1.68637      -4.15827     -0.592075      0.387326      0.534663      0.587956      0.662510      0.700734      0.723853
  63   9 3085.7027    4.2673  1.3257 13.6591  0.0000  0.0159   0.0462   0.0436    0.0567   0.0000   442.4094       3.79560       22.5252       1.45391      -3.11775     -0.422517      0.409001      0.557473      0.614365      0.688060      0.723073      0.754293
  63  10 3277.9103    4.0646  1.9387 13.0362 -0.0000  0.0191   0.0344   0.0510    0.0462   0.0000   442.7367       4.30527       21.2320       1.79490      -1.82179      -1.71775      0.497209      0.669441      0.734348      0.829599      0.883860      0.907848
  63  11 3467.5237    3.1996  3.2055 12.5298 -0.0000  0.0266   0.0214   0.0695    0.0336   0.0000   442.1501       4.35691       21.1466      0.449799      -4.49727       1.07626      0.679330      0.927123       1.03855       1.16579       1.22675       1.28143
  63  12 3655.0677    2.5093  5.4220 11.9392  0.0003  0.0390   0.0131   0.1047    0.0294   0.0000   440.9353       4.98588       21.4853       2.36560     -0.721980      -1.79191       1.00581       1.33907       1.50649       1.66049       1.76674       1.84663
  63  13 3840.4789    1.9535  8.5295 11.6953  0.0022  0.0613   0.0084   0.1667    0.0256   0.0000   444.0913       4.35446       21.1297       2.57283      -5.38661       1.31867       1.53179       2.06029       2.33898       2.61224       2.72240       2.81951
  64   1 1234.5389    0.0948  0.0669 10.1429  0.0000  0.0097   0.0066   0.0130    0.0155   0.0000   440.6316   -0.00666681       22.4684    -0.0483145      -3.69328     0.0600761      0.265175      0.321937      0.425906      0.379336      0.394340      0.463937
  64   2 1556.4751    0.2278  0.2432 10.0540  0.0000  0.0083   0.0060   0.0204    0.0186   0.0000   442.3073     -0.321869       21.6199    -0.0988286      -2.97674      0.190736      0.212419      0.286390      0.312497      0.377517      0.377714      0.413524
  64   3 1818.4532    0.4669  0.5384 10.1456  0.0000  0.0110   0.0077   0.0273    0.0296   0.0000   442.3890    -0.0151104       21.6854     -0.309106      -3.23983     -0.289198      0.274386      0.382340      0.417473      0.465734      0.496290      0.494804
  64   4 2057.8618    0.8164  0.9216 10.4381  0.0000  0.0133   0.0104   0.0366    0.0489   0.0000   442.6283     -0.463225       21.6365     -0.213478      -4.10846      0.630610      0.333303      0.432467      0.501409      0.550200      0.572196      0.602566
  64   5 2284.5750    1.3273  1.2119 11.0032  0.0000  0.0152   0.0148   0.0409    0.0659   0.0000   442.2075      0.967377       21.6452      0.590208      -3.98019      0.782665      0.388889      0.525674      0.582335      0.651073      0.696000      0.733625
  64   6 2496.7881    1.9539  1.4565 11.7480  0.0000  0.0171   0.0198   0.0446    0.0556   0.0000   442.5577       1.35630       22.3117       1.69403      -1.24763      0.206671      0.427392      0.580639      0.642372      0.728641      0.751972      0.795534
  64   7 2702.6782    2.7432  1.3673 12.5081  0.0000  0.0159   0.0284   0.0438    0.0565   0.0000   442.8326       1.75230       21.4192      0.685102      -2.81251      -1.05159      0.418189      0.568272      0.635960      0.724164      0.726776      0.762550
  64   8 2904.7799    3.7557  1.2335 13.2444  0.0000  0.0151   0.0413   0.0408    0.0634   0.0000   442.1990       1.70741       21.3551       1.62015      -3.24906     -0.535839      0.383677      0.517577      0.576047      0.647873      0.663086      0.699357
  64   9 3101.9487    4.4056  1.3445 13.4382  0.0001  0.0157   0.0456   0.0414    0.0599   0.0000   441.9120       3.27251       22.6916       1.22196      -4.01154     -0.682205      0.405805      0.539290      0.603470      0.662956      0.694547      0.734631
  64  10 3294.8688    3.9379  1.9521 13.2482  0.0000  0.0197   0.0340   0.0525    0.0415   0.0000   441.5910       3.05983       21.3528       1.12484      -2.39383    -0.0883851      0.502793      0.681835      0.740807      0.830656      0.879907      0.908014
  64  11 3485.2789    3.1450  3.5402 12.3474  0.0000  0.0275   0.0194   0.0731    0.0322   0.0000   440.8427       4.33666       22.2241       1.89345      -3.56489      -3.02703      0.693738      0.936808       1.04778       1.16687       1.23649       1.27205
  64  12 3673.5152    2.3875  5.6776 11.9711 -0.0010  0.0410   0.0124   0.1130    0.0279   0.0000   442.9108       4.23400       22.0396       1.29859      -6.16162      -3.54223       1.03615       1.40928       1.57607       1.76139       1.82365       1.88635
  64  13 3859.5608    1.8817  8.6718 11.7001 -0.0012  0.0632   0.0081   0.1723    0.0248   0.0000   444.3672       7.86569       22.3608      -3.75095     0.0223412     -0.878934       1.56525       2.10031       2.35761       2.62355       2.75735       2.82944
  65   1 1242.7829    0.0924  0.0915 10.1397  0.0000  0.0092   0.0060   0.0206    0.0155   0.0000   440.8983     0.0834098       21.9580      0.231680      -3.31404    0.00484867      0.220793      0.325255      0.359153      0.475037      0.653257      0.612590
  65   2 1566.0279    0.2415  0.2385 10.0289  0.0000  0.0080   0.0063   0.0195    0.0190   0.0000   442.2972     -0.726492       22.1059      0.384907      -3.34719      0.533810      0.208516      0.270539      0.323375      0.341504      0.356222      0.377893
  65   3 1828.7773    0.4958  0.5713 10.1446  0.0000  0.0111   0.0078   0.0275    0.0314   0.0000   441.6998      0.483328       22.6610      0.100087      -3.09971      0.160811      0.278029      0.361582      0.401766      0.453785      0.472330      0.489521
  65   4 2069.5466    0.8392  0.9814 10.3693  0.0000  0.0140   0.0102   0.0359    0.0537   0.0000   442.5949      0.233703       21.8905     -0.256226      -2.46746     -0.465473      0.354358      0.471186      0.532964      0.599216      0.636241      0.674096
  65   5 2297.1355    1.3467  1.2898 11.0979  0.0000  0.0158   0.0144   0.0424    0.0553   0.0000   442.6217      0.724535       21.5540      0.742916      -2.01046     -0.382429      0.392867      0.513328      0.568615      0.633660      0.690438      0.721272
  65   6 2510.1983    2.0179  1.5165 11.7384  0.0000  0.0169   0.0195   0.0450    0.0519   0.0000   442.1146      0.205056       21.5059      0.479833      -3.33874      -1.42078      0.417052      0.556923      0.631154      0.695437      0.714417      0.762840
  65   7 2717.0732    2.9059  1.4448 12.3708  0.0000  0.0160   0.0283   0.0431    0.0587   0.0000   442.3914       2.83031       21.5047       1.49847      -2.57785      0.650139      0.404701      0.546080      0.616886      0.691051      0.720830      0.752136
  65   8 2920.1523    3.8577  1.2390 13.3570  0.0000  0.0152   0.0419   0.0408    0.0612   0.0000   442.4922       2.84269       22.2375       1.12517      -2.60939    0.00914680      0.387976      0.524388      0.579125      0.628111      0.674477      0.693045
  65   9 3118.0055    4.3368  1.4357 13.4420  0.0000  0.0163   0.0430   0.0425    0.0554   0.0000   441.1626       3.11416       22.3094      0.577746      -2.35029      0.124205      0.420253      0.552892      0.616446      0.694169      0.723976      0.754670
  65  10 3311.7108    3.8888  2.2009 12.8401  0.0000  0.0203   0.0302   0.0531    0.0438   0.0000   442.7642       5.40623       20.2519       1.88566      -3.80665      -3.43491      0.507572      0.682234      0.770975      0.865912      0.906085      0.946192
  65  11 3502.9078    3.0525  3.6182 12.4442  0.0000  0.0283   0.0190   0.0757    0.0306   0.0000   442.2657       5.73388       21.7081     -0.638110      -1.32146     -0.565252      0.694798      0.941437       1.06950       1.18410       1.22233       1.29141
  65  12 3691.9074    2.3533  5.9399 12.0030  0.0000  0.0428   0.0119   0.1169    0.0271   0.0000   440.9560       7.22754       22.5423      0.159423      -2.98481      -2.25320       1.04718       1.41251       1.60854       1.74781       1.89115       1.91599
  66   1 1250.9552    0.1025  0.1021 10.1868  0.0000  0.0163   0.0058   0.0204    0.0155   0.0000   440.8115     -0.940337       21.9505     -0.507054      -3.90574     -0.691490      0.592431       1.10382      0.927048       1.20091       1.13721       1.58814
  66   2 1575.4882    0.2436  0.2287 10.0721  0.0000  0.0077   0.0063   0.0178    0.0184   0.0000   442.1713     -0.176030       22.4890      0.400669      -3.13451     -0.161665      0.191515      0.254211      0.304235      0.330269      0.355649      0.341606
  66   3 1839.0185    0.5086  0.5873 10.1419  0.0000  0.0110   0.0079   0.0280    0.0315   0.0000   442.5060     -0.327953       21.7066      0.137985      -4.07442      0.709418      0.255681      0.347495      0.388347      0.433019      0.468642      0.476484
  66   4 2081.1792    0.8594  0.9737 10.4878  0.0000  0.0137   0.0105   0.0358    0.0515   0.0000   442.3882      0.522369       21.8502     -0.481121      -3.72574    0.00603095      0.337542      0.452205      0.506488      0.554559      0.591238      0.619934
  66   5 2309.6024    1.3799  1.1988 11.3232  0.0000  0.0152   0.0155   0.0413    0.0576   0.0000   441.9691      0.722940       22.4834     -0.717393      -3.99260     -0.718856      0.368786      0.489144      0.560532      0.620863      0.640757      0.677231
  66   6 2523.4462    2.0488  1.5040 11.7981  0.0001  0.0170   0.0199   0.0454    0.0540   0.0000   442.9063       2.33476       21.5919     -0.380880      -3.41974      0.286638      0.407743      0.553662      0.608570      0.686049      0.695734      0.753982
  66   7 2731.4740    2.9200  1.3762 12.5511  0.0000  0.0157   0.0292   0.0416    0.0570   0.0000   441.7656       1.20376       21.9931     -0.214320      -1.93697      0.177027      0.391181      0.519556      0.587751      0.659248      0.685170      0.722142
  66   8 2935.3854    3.9424  1.2605 13.3433  0.0000  0.0148   0.0421   0.0416    0.0613   0.0000   441.8958       1.63616       22.1931      0.872327      -3.51675      -1.46662      0.371387      0.495901      0.532996      0.592942      0.633692      0.655177
  66   9 3134.0033    4.3337  1.4772 13.5231  0.0000  0.0164   0.0427   0.0444    0.0529   0.0000   442.2798       3.24951       21.5118       2.62634      -2.80147      -1.97039      0.405317      0.551510      0.614355      0.681127      0.726733      0.755984
  66  10 3328.5124    3.8410  2.1707 13.0268  0.0000  0.0204   0.0303   0.0538    0.0408   0.0000   442.6894       3.65177       21.6167       1.27693      -1.81922      -1.68701      0.497797      0.670144      0.760302      0.830374      0.881896      0.898369
  66  11 3520.4956    3.0099  3.8352 12.3325  0.0004  0.0291   0.0181   0.0778    0.0317   0.0000   442.0204       4.85126       20.2555       1.59639     -0.928058      -2.33821      0.711620      0.951983       1.06999       1.18161       1.25907       1.29346
  66  12 3710.1455    2.3251  6.3129 11.9765 -0.0009  0.0449   0.0112   0.1230    0.0275   0.0000   441.8331       5.82950       21.6929      0.373596      -1.36606     -0.238759       1.09153       1.46281       1.65564       1.84252       1.93414       2.01581
  67   1 1259.0304    0.0923  0.1060 10.1223  0.0000  0.0100   0.0056   0.0228    0.0153   0.0000   440.6175      0.585624       22.6103    -0.0968208      -3.54565     -0.478880      0.256959      0.315517      0.370585      0.412784      0.423621      0.465561
  67   2 1584.8061    0.2566  0.2590 10.0200  0.0000  0.0079   0.0062   0.0193    0.0192   0.0000   442.2874      0.236098       21.9393     -0.509056      -3.24785     0.0372402      0.195020      0.250020      0.290741      0.328166      0.340945      0.365844
  67   3 1849.1508    0.5255  0.5548 10.1797  0.0000  0.0104   0.0082   0.0259    0.0308   0.0000   442.6441      0.320024       22.4157      0.225976      -3.42157     -0.407581      0.253263      0.335447      0.369613      0.429154      0.438006      0.455175
  67   4 2092.6833    0.8802  1.0232 10.5153  0.0000  0.0138   0.0106   0.0382    0.0520   0.0000   442.1086      0.535702       21.4935     -0.735459      -3.71059     -0.646163      0.332312      0.441368      0.496666      0.556883      0.580229      0.603429
  67   5 2321.8825    1.4051  1.3730 11.1168  0.0000  0.0159   0.0144   0.0438    0.0535   0.0000   442.6045      0.964533       21.3322     -0.198594      -4.08467     -0.601251      0.383235      0.532587      0.592390      0.676151      0.686115      0.718035
  67   6 2536.6158    2.1195  1.5086 11.9483 -0.0000  0.0170   0.0204   0.0454    0.0494   0.0000   442.1232       2.33420       21.5259      0.931717      -2.91213      -1.66098      0.397771      0.543551      0.606003      0.667221      0.726906      0.742632
  67   7 2745.6882    2.9885  1.4097 12.6301  0.0000  0.0160   0.0297   0.0427    0.0559   0.0000   441.4259       2.77010       21.1512       1.55944      -4.69166     -0.343061      0.387779      0.529090      0.593935      0.648696      0.683826      0.722923
  67   8 2950.5330    3.9579  1.2949 13.1891  0.0000  0.0149   0.0406   0.0399    0.0616   0.0000   442.5931       2.86447       21.1389       2.44082      -2.83422      0.130862      0.374354      0.500124      0.559983      0.607982      0.640033      0.664202
  67   9 3149.8212    4.3900  1.5401 13.3193  0.0016  0.0166   0.0410   0.0441    0.0531   0.0000   442.4555       2.51556       21.8697       1.20730      -3.74214      -1.92374      0.400733      0.543421      0.603377      0.675338      0.724013      0.745609
  67  10 3345.1329    3.7312  2.4568 12.8669  0.0000  0.0215   0.0273   0.0573    0.0373   0.0000   442.2576       5.01809       21.2696      0.752777      -2.42787      -1.49710      0.516934      0.696583      0.784854      0.860813      0.921197      0.964976
  67  11 3537.8797    2.9125  4.0578 12.3487 -0.0001  0.0303   0.0170   0.0825    0.0293   0.0000   443.0035       4.62037       22.4963       1.44858      -2.96725      0.244172      0.727079      0.980417       1.10572       1.23297       1.31084       1.36440
  67  12 3728.1675    2.2836  6.9248 11.8787  0.0004  0.0487   0.0104   0.1340    0.0284   0.0000   443.7870       4.94405       24.2187       1.64312      -2.01758     -0.381538       1.16097       1.57323       1.76502       1.96201       2.08425       2.14318
  68   1 1267.0553    0.0967  0.1373 10.1373  0.0000  0.0109   0.0055   0.0285    0.0155   0.0000   441.0337    -0.0863948       22.2399   -0.00779629      -3.45034      0.525220      0.237838      0.399650      0.395811      0.483280      0.494696      0.541840
  68   2 1594.0268    0.2801  0.2519 10.0566  0.0000  0.0076   0.0066   0.0184    0.0192   0.0000   441.7566     -0.211308       22.1188     -0.252987      -3.74018     -0.379136      0.171333      0.238656      0.274390      0.285652      0.308413      0.317880
  68   3 1859.2167    0.5360  0.5951 10.1954  0.0000  0.0112   0.0081   0.0265    0.0329   0.0000   441.9659     -0.271417       22.4602      0.187961      -3.14835     -0.215343      0.264489      0.353593      0.397351      0.430005      0.446796      0.483141
  68   4 2104.1286    0.9177  0.9715 10.5497  0.0000  0.0132   0.0110   0.0366    0.0526   0.0000   442.8113      0.318285       21.6650     -0.499214      -3.62672     -0.233984      0.312800      0.435045      0.485242      0.554283      0.576399      0.604638
  68   5 2334.0874    1.4287  1.3324 11.3567  0.0000  0.0159   0.0151   0.0438    0.0539   0.0000   441.4788      0.741229       22.7637    -0.0188336      -2.37504     -0.824542      0.383421      0.513496      0.577318      0.643941      0.661647      0.696872
  68   6 2549.6970    2.1895  1.4716 11.9868  0.0000  0.0165   0.0212   0.0435    0.0540   0.0000   443.2385      0.390567       22.7883     -0.798539      -2.24743       1.20988      0.395085      0.535689      0.591142      0.664694      0.705645      0.743660
  68   7 2759.8625    3.1410  1.3247 12.7788  0.0000  0.0149   0.0321   0.0411    0.0578   0.0000   441.8529       2.05802       22.2400       1.77451      -3.08497     -0.263665      0.366057      0.488674      0.545147      0.629850      0.649280      0.674854
  68   8 2965.4948    4.1269  1.2769 13.3004  0.0000  0.0150   0.0424   0.0398    0.0660   0.0000   442.7371       2.53762       20.7559      0.678053      -2.78763      -1.37019      0.341461      0.480028      0.515720      0.585894      0.604835      0.642289
  68   9 3165.5718    4.3530  1.5987 13.3344 -0.0001  0.0166   0.0397   0.0450    0.0524   0.0000   442.6917       2.93188       21.6969     -0.490352      -2.71721     -0.916261      0.387784      0.525020      0.593703      0.653429      0.675338      0.707718
  68  10 3361.6717    3.6562  2.6217 12.7417 -0.0000  0.0219   0.0255   0.0595    0.0379   0.0000   442.1713       4.71605       21.3622       3.47014      -2.98802     -0.557127      0.524117      0.698948      0.784216      0.881120      0.918831      0.944398
  68  11 3555.2140    2.8538  4.3534 12.2989  0.0000  0.0321   0.0161   0.0858    0.0296   0.0000   444.2815       5.44670       19.6175      0.414853      -3.05185    -0.0303729      0.754303       1.02870       1.16023       1.28914       1.38369       1.40656
  68  12 3746.2742    2.2195  7.0810 11.9299  0.0001  0.0499   0.0101   0.1357    0.0275   0.0000   439.6705       3.53204       24.6784       4.08314      -1.45038     -0.327885       1.18506       1.60603       1.79668       1.99443       2.11836       2.19095
  69   1 1275.0247    0.1054  0.1001 10.1098  0.0000  0.0090   0.0055   0.0167    0.0152   0.0000   441.1734     -0.430120       22.2790    -0.0770983      -3.23636      0.187314      0.230122      0.282274      0.325448      0.343694      0.387224      0.396570
  69   2 1603.1457    0.2790  0.2641 10.0772  0.0000  0.0080   0.0064   0.0180    0.0192   0.0000   441.9139     -0.186986       21.9997     -0.350989      -3.17108     -0.246234      0.190675      0.240413      0.282459      0.321995      0.321400      0.334149
  69   3 1869.1893    0.5687  0.6917 10.0638  0.0000  0.0114   0.0080   0.0303    0.0368   0.0000   442.0342     -0.143175       21.6919      0.189116      -3.77973     -0.661848      0.262961      0.341108      0.408636      0.441310      0.468645      0.476161
  69   4 2115.4170    0.9462  1.0832 10.4242  0.0000  0.0139   0.0106   0.0373    0.0569   0.0000   443.0513      0.485937       21.5246     -0.935621      -3.68693     0.0166318      0.323598      0.429157      0.490458      0.548025      0.579327      0.584795
  69   5 2346.1782    1.4683  1.3742 11.3691  0.0000  0.0160   0.0150   0.0442    0.0500   0.0000   443.2519      0.734873       22.1513     -0.584762      -2.45031     -0.190310      0.374266      0.493170      0.563048      0.632454      0.675372      0.705914
  69   6 2562.6518    2.2320  1.4940 12.0167  0.0000  0.0165   0.0212   0.0430    0.0505   0.0000   442.6505       1.93578       21.6134      0.443520      -3.71567     -0.719634      0.393045      0.528908      0.602464      0.690128      0.715972      0.732289
  69   7 2773.9330    3.1377  1.3650 12.8886  0.0000  0.0155   0.0315   0.0421    0.0518   0.0000   442.5607       1.87079       22.6600     0.0493691      -3.15660      -1.61126      0.363213      0.484004      0.521525      0.606882      0.617699      0.656055
  69   8 2980.4277    4.0299  1.2660 13.4447  0.0000  0.0149   0.0423   0.0401    0.0598   0.0000   442.1166       2.90339       22.9783       1.26060      -4.73693      -1.97079      0.341109      0.471474      0.519394      0.594108      0.627603      0.660634
  69   9 3181.2202    4.3158  1.6504 13.3242  0.0000  0.0171   0.0383   0.0446    0.0499   0.0000   442.5095       2.90484       21.8245       1.10931      -2.29732     -0.794496      0.405414      0.536542      0.599876      0.676383      0.720694      0.735340
  69  10 3378.1791    3.6888  2.5877 12.8643  0.0000  0.0216   0.0261   0.0596    0.0357   0.0000   442.6849       3.19359       20.7228    -0.0605466      -1.84239      -2.34532      0.513036      0.691781      0.770569      0.856813      0.910293      0.962544
  69  11 3572.4417    2.8047  4.7166 12.2720  0.0000  0.0338   0.0151   0.0916    0.0285   0.0000   442.6550       4.31057       21.6281      0.523387      -3.12379      -2.17707      0.791486       1.06546       1.19619       1.32706       1.40638       1.46474
  69  12 3764.1460    2.1180  7.1561 11.9835 -0.0009  0.0521   0.0097   0.1408    0.0257   0.0000   443.1109       4.09387       22.5596     -0.603223     -0.695323      -1.95546       1.19293       1.61090       1.82116       2.01663       2.16066       2.21527
  70   1 1282.8976    0.1055  0.1002 10.1310  0.0000  0.0084   0.0056   0.0201    0.0150   0.0000   440.8544     0.0649669       22.2235     -0.286682      -3.20438      0.826441      0.194461      0.281522      0.298674      0.345271      0.304767      0.334283
  70   2 1612.1554    0.2840  0.2917 10.0275  0.0000  0.0078   0.0062   0.0209    0.0198   0.0000   442.2581     0.0955969       21.9052      0.493310      -4.03722     0.0110624      0.187866      0.246110      0.297301      0.341305      0.370437      0.375153
  70   3 1879.0800    0.5644  0.6775 10.2094  0.0000  0.0117   0.0081   0.0296    0.0348   0.0000   442.3282     -0.360053       22.7547     -0.388568      -2.85384      -1.26348      0.265921      0.355464      0.420007      0.444361      0.463547      0.489186
  70   4 2126.7112    0.9521  1.0239 10.6030  0.0000  0.0138   0.0110   0.0361    0.0544   0.0000   442.0832    -0.0571185       22.1674      0.165144      -3.98402      0.488038      0.319477      0.435337      0.482469      0.531656      0.569651      0.594866
  70   5 2358.1231    1.5385  1.4495 11.1493  0.0000  0.0158   0.0147   0.0430    0.0530   0.0000   442.2657      0.728545       21.6210       1.34082      -3.24404      -1.52546      0.373868      0.503192      0.578631      0.647500      0.670552      0.704484
  70   6 2575.5866    2.3044  1.4605 12.1507  0.0000  0.0162   0.0222   0.0433    0.0506   0.0000   443.0003       1.89760       23.2113       1.17609      -3.14370      -1.19361      0.368554      0.502085      0.562662      0.635138      0.636808      0.685189
  70   7 2787.9078    3.1978  1.3494 12.8732  0.0029  0.0154   0.0321   0.0413    0.0530   0.0000   441.7355       1.54860       23.1816    -0.0399657      -2.59467     -0.712729      0.365275      0.484979      0.541343      0.610110      0.638625      0.663587
  70   8 2995.2149    4.1965  1.3327 13.4318  0.0000  0.0150   0.0421   0.0402    0.0570   0.0000   443.0742       3.79585       22.4513       1.34323      -2.22024     -0.646529      0.357318      0.472097      0.522941      0.594986      0.609691      0.652332
  70   9 3196.7708    4.3533  1.6716 13.2969 -0.0003  0.0168   0.0381   0.0450    0.0485   0.0000   442.3192       3.51380       22.1998       1.06015      -3.35778      -1.98823      0.400839      0.528457      0.585629      0.648353      0.695627      0.720745
  70  10 3394.4497    3.5404  2.6562 12.8469 -0.0000  0.0227   0.0245   0.0590    0.0341   0.0000   441.9733       4.77588       20.6097       2.37448      -4.14667      -2.95779      0.521850      0.709344      0.797415      0.888879      0.934470      0.976845
  70  11 3589.5564    2.7303  4.8455 12.2553  0.0000  0.0350   0.0146   0.0945    0.0285   0.0000   442.2235       4.31860       20.4161      0.165644      -3.47117     -0.633501      0.801029       1.07893       1.21886       1.36598       1.41038       1.49576
  70  12 3781.9644    2.0850  7.6353 11.9607  0.0006  0.0552   0.0092   0.1483    0.0253   0.0000   442.4197       1.73299       23.9805       2.70167     -0.996444      -2.27281       1.24893       1.70359       1.93044       2.11567       2.26054       2.37655
  71   1 1290.7537    0.1179  0.1437 10.1090  0.0000  0.0089   0.0053   0.0220    0.0154   0.0000   441.0165    -0.0777361       22.0732      0.157580      -3.63366     0.0744891      0.210081      0.262880      0.280498      0.328830      0.361310      0.417594
  71   2 1621.0917    0.2968  0.2933 10.0523  0.0000  0.0077   0.0063   0.0196    0.0199   0.0000   441.5752     -0.303558       22.6693     -0.105157      -3.78456      0.106164      0.188320      0.241405      0.278155      0.325967      0.342065      0.362490
  71   3 1888.8982    0.5788  0.7415 10.1828  0.0000  0.0119   0.0079   0.0312    0.0367   0.0000   442.0998     -0.235341       22.8155      0.287957      -3.48712     -0.268134      0.269583      0.356606      0.398546      0.446327      0.482191      0.494653
  71   4 2137.7998    0.9751  1.1172 10.6415  0.0000  0.0142   0.0108   0.0384    0.0537   0.0000   442.6918      0.912794       22.1134      0.241617      -2.69886     -0.278895      0.340047      0.458725      0.513875      0.573810      0.598723      0.622911
  71   5 2370.0629    1.5743  1.3967 11.3682  0.0000  0.0159   0.0155   0.0431    0.0543   0.0000   442.9379       1.56428       22.0391    -0.0231212      -3.86831      0.747953      0.358392      0.488359      0.536209      0.598295      0.635572      0.669542
  71   6 2588.3617    2.3533  1.6142 11.9779  0.0000  0.0166   0.0208   0.0451    0.0478   0.0000   442.5701       1.34326       21.2840      0.349003      -2.05918     -0.179263      0.370590      0.507044      0.556972      0.632175      0.665575      0.698303
  71   7 2801.7919    3.3719  1.3110 12.8414  0.0000  0.0145   0.0333   0.0399    0.0604   0.0000   442.0575       1.92706       22.8132      0.702754      -3.65413     -0.235759      0.338120      0.438073      0.504852      0.560920      0.592944      0.620253
  71   8 3009.8894    4.1907  1.3898 13.4128  0.0000  0.0151   0.0413   0.0416    0.0558   0.0000   442.2065       2.17248       21.4454    -0.0838040      -2.73021       1.15261      0.355714      0.470380      0.523736      0.592121      0.615049      0.646993
  71   9 3212.2244    4.2626  1.7447 13.4300  0.0000  0.0172   0.0368   0.0476    0.0420   0.0000   442.8407       3.98252       21.2912    -0.0695905      -3.77637     -0.632517      0.390591      0.518459      0.573627      0.656636      0.675833      0.728175
  71  10 3410.7362    3.4998  3.0385 12.6695  0.0000  0.0238   0.0224   0.0645    0.0336   0.0000   442.7643       4.70356       22.0195       2.05339      -2.94415     -0.830528      0.536473      0.731953      0.807005      0.915905      0.956927      0.997612
  71  11 3606.5106    2.6673  5.0917 12.2740 -0.0000  0.0367   0.0140   0.0984    0.0283   0.0000   442.4020       4.39071       20.3588       2.44042      -4.30572     0.0796850      0.824213       1.11368       1.25147       1.39745       1.47480       1.54743
  71  12 3799.6180    2.0483  8.1320 11.9960  0.0000  0.0585   0.0089   0.1603    0.0241   0.0000   440.1918       4.32672       24.8763      0.990072      -4.63174       1.01323       1.29757       1.75880       2.00940       2.21036       2.34088       2.44098
  72   1 1298.4959    0.1174  0.1226 10.1494  0.0000  0.0080   0.0054   0.0202    0.0152   0.0000   440.9363    -0.0604185       21.6983      0.480701      -3.41372     0.0440086      0.188844      0.249738      0.265508      0.264044      0.325764      0.318823
  72   2 1629.8933    0.3006  0.3662 10.0410  0.0000  0.0089   0.0060   0.0234    0.0208   0.0000   442.0432     -0.659458       22.0967      0.353687      -3.86975     -0.337771      0.213769      0.283702      0.321635      0.347954      0.379490      0.398343
  72   3 1898.6271    0.5907  0.7062 10.2002  0.0000  0.0114   0.0081   0.0299    0.0374   0.0000   442.2758      0.614171       21.7301      0.373529      -2.54759    -0.0412914      0.263404      0.343043      0.403045      0.429345      0.448697      0.464036
  72   4 2148.8703    1.0089  1.0848 10.6386  0.0000  0.0136   0.0111   0.0373    0.0562   0.0000   442.8424      0.313458       22.2398      0.318598      -2.43041       1.09932      0.314257      0.417290      0.475889      0.527398      0.549770      0.561803
  72   5 2381.7769    1.6311  1.5071 11.2345  0.0000  0.0161   0.0150   0.0434    0.0540   0.0000   442.1236      0.856009       22.4825      0.832915      -2.38429      -1.17009      0.364701      0.489800      0.555648      0.611606      0.660019      0.684470
  72   6 2601.0918    2.3813  1.5490 12.1201  0.0000  0.0165   0.0214   0.0429    0.0474   0.0000   442.3785      0.855367       21.9410      -1.23100      -2.52112      -1.01421      0.366873      0.502941      0.565725      0.627496      0.645863      0.679978
  72   7 2815.5546    3.3950  1.3064 12.9272  0.0000  0.0148   0.0334   0.0387    0.0583   0.0000   442.3533       1.86683       21.1707       1.59108      -3.58383     0.0975273      0.331228      0.455284      0.503707      0.565263      0.625913      0.638143
  72   8 3024.4292    4.2213  1.4189 13.3027  0.0000  0.0152   0.0393   0.0399    0.0547   0.0000   442.2557       3.56112       22.9637      0.665370      -1.82229      0.661044      0.355943      0.473349      0.536434      0.607549      0.643648      0.659849
  72   9 3227.5636    4.3065  1.7703 13.3227  0.0000  0.0172   0.0363   0.0458    0.0458   0.0000   442.6650       3.99612       22.1467       1.07941      -2.01675     -0.910155      0.392817      0.521018      0.578287      0.653878      0.694509      0.722980
  72  10 3426.8628    3.4527  3.1096 12.7374  0.0000  0.0242   0.0218   0.0655    0.0318   0.0000   443.3073       3.93757       19.9633       2.87450      -1.74099     -0.604809      0.545216      0.740288      0.827596      0.933936      0.991670       1.02609
  72  11 3623.4513    2.6134  5.5009 12.2563  0.0000  0.0384   0.0131   0.1061    0.0282   0.0000   442.2264       4.60159       21.3574       1.19428      0.478431      -1.44729      0.850319       1.14250       1.28417       1.44021       1.52711       1.58367
  72  12 3817.2392    1.9929  8.2237 12.0148  0.0000  0.0597   0.0087   0.1617    0.0238   0.0000   443.5641       5.77391       23.8942       4.74021     -0.709469      -1.96433       1.30141       1.75015       2.02592       2.17440       2.38210       2.44201
  73   1 1306.2133    0.1159  0.1181 10.1038  0.0000  0.0078   0.0054   0.0236    0.0149   0.0000   440.8252     -0.267682       22.4707      0.151637      -3.71792     -0.151955      0.158650      0.242837      0.257260      0.302285      0.309834      0.300049
  73   2 1638.6086    0.3122  0.3703 10.0318  0.0000  0.0087   0.0061   0.0244    0.0211   0.0000   441.9282     -0.179851       22.0056     -0.234993      -3.47101      0.225180      0.209860      0.259780      0.270989      0.318057      0.354634      0.352805
  73   3 1908.3171    0.6107  0.7571 10.1778  0.0000  0.0119   0.0080   0.0302    0.0380   0.0000   442.5965     -0.468478       21.7569      0.344072      -3.69179      0.615166      0.268827      0.357301      0.406815      0.456352      0.478925      0.520076
  73   4 2159.8576    1.0454  1.1532 10.5694  0.0000  0.0140   0.0112   0.0380    0.0601   0.0000   442.6794      0.673957       22.2426      0.319119      -3.77635     -0.729415      0.312314      0.416295      0.462102      0.519536      0.552209      0.601320
  73   5 2393.4467    1.6655  1.5213 11.3003  0.0000  0.0163   0.0153   0.0435    0.0537   0.0000   442.1459      0.727873       21.8473       1.00619      -3.59942     -0.818623      0.363319      0.491113      0.540980      0.610755      0.641346      0.655618
  73   6 2613.7778    2.4949  1.5538 12.0409  0.0000  0.0159   0.0221   0.0422    0.0511   0.0000   442.7732       1.45684       23.0844       1.59945      -3.63796     -0.275014      0.361217      0.483295      0.544510      0.612017      0.652281      0.671271
  73   7 2829.2483    3.5115  1.3264 12.9753  0.0000  0.0150   0.0344   0.0390    0.0599   0.0000   441.9954       2.26356       21.6890      0.757996      -4.12936     0.0375755      0.333904      0.461763      0.507733      0.576392      0.607650      0.643133
  73   8 3038.9474    4.3243  1.4198 13.4633  0.0000  0.0153   0.0409   0.0400    0.0518   0.0000   442.8344       2.93767       22.2803       1.60921      -2.45953      -1.77043      0.344351      0.459017      0.515882      0.566552      0.603074      0.642431
  73   9 3242.8092    4.1150  1.8981 13.2935  0.0000  0.0179   0.0337   0.0486    0.0417   0.0000   442.5631       4.10617       22.2916      0.558805      -3.70783      -2.42937      0.400330      0.533863      0.598757      0.678129      0.700259      0.726623
  73  10 3442.9575    3.3591  3.3549 12.5578  0.0001  0.0251   0.0202   0.0685    0.0321   0.0000   441.7624       3.78787       21.8966       1.25023      -3.14169      -2.49578      0.553758      0.754609      0.836329      0.931003      0.998468       1.03090
  73  11 3640.2611    2.6221  5.4667 12.1540  0.0000  0.0386   0.0130   0.1049    0.0299   0.0000   443.8902       5.26446       23.6571      0.184780      0.942132       1.64448      0.842704       1.14833       1.26807       1.44183       1.51755       1.58178
  74   1 1313.8613    0.1263  0.1283 10.0980  0.0000  0.0074   0.0052   0.0200    0.0150   0.0000   440.7787     -0.574405       21.6071      0.137565      -3.13902      0.449695      0.161087      0.221544      0.259988      0.264332      0.288865      0.309932
  74   2 1647.2271    0.3101  0.3599 10.0723  0.0000  0.0088   0.0061   0.0227    0.0207   0.0000   441.6722     -0.114883       22.0048     -0.214762      -3.17302     -0.225991      0.190233      0.245648      0.292084      0.312318      0.341629      0.347508
  74   3 1917.9460    0.6311  0.7485 10.2722  0.0000  0.0114   0.0083   0.0308    0.0367   0.0000   442.3941     -0.221674       21.9303      0.100365      -2.93176   -0.00864090      0.251118      0.330183      0.374463      0.421440      0.440360      0.446466
  74   4 2170.6982    1.0419  1.1512 10.8128  0.0000  0.0146   0.0114   0.0381    0.0548   0.0000   442.4414      0.111664       22.4340    -0.0788138      -2.98503      -1.07997      0.317263      0.416050      0.476549      0.526699      0.571351      0.592837
  74   5 2405.0437    1.6966  1.6033 11.2374  0.0000  0.0166   0.0149   0.0445    0.0533   0.0000   442.2523      0.118148       22.1300      0.496515      -3.34877     -0.840733      0.360803      0.489970      0.529225      0.609780      0.622966      0.660558
  74   6 2626.3301    2.5046  1.4918 12.3585  0.0000  0.0161   0.0232   0.0428    0.0478   0.0000   442.7407       1.16561       20.9474     -0.287671      -1.96445      -1.39838      0.353451      0.481122      0.525600      0.598589      0.619359      0.647534
  74   7 2842.8411    3.5504  1.4110 12.9476  0.0000  0.0156   0.0334   0.0398    0.0579   0.0000   442.4128       1.88063       22.0083       1.80597      -3.54600      -2.09825      0.347489      0.470861      0.506399      0.578005      0.608782      0.650665
  74   8 3053.3248    4.2519  1.4097 13.5758  0.0000  0.0152   0.0410   0.0414    0.0516   0.0000   442.2887       2.81078       21.3146      0.537818      -4.23932     -0.275915      0.341401      0.453526      0.503751      0.566941      0.610892      0.634727
  74   9 3257.9207    4.1998  1.9185 13.3460  0.0000  0.0180   0.0339   0.0484    0.0412   0.0000   442.4340       3.81352       21.2501       2.11159     -0.844607     -0.573752      0.399077      0.535997      0.613941      0.676786      0.706155      0.732496
  74  10 3458.9301    3.2555  3.3806 12.6859 -0.0002  0.0258   0.0199   0.0700    0.0304   0.0000   443.1422       4.53746       21.5425       2.01546      -1.32905      -1.10917      0.555675      0.756616      0.854685      0.952865       1.00711       1.05330
  74  11 3656.9019    2.4977  5.8722 12.1746 -0.0001  0.0408   0.0116   0.1125    0.0276   0.0000   440.9174       6.80990       22.9163     -0.785560      -2.29226     -0.956721      0.876433       1.17210       1.34200       1.47571       1.57885       1.64328
  75   1 1321.4366    0.1245  0.1305 10.1085  0.0000  0.0080   0.0053   0.0178    0.0150   0.0000   440.8509     0.0402397       21.9013     -0.156397      -3.43581      0.199204      0.178371      0.223643      0.264688      0.325077      0.318933      0.348967
  75   2 1655.7714    0.3144  0.3619 10.0299  0.0000  0.0086   0.0061   0.0219    0.0209   0.0000   441.8416     -0.199986       21.7107      0.222072      -2.81779      0.272820      0.188360      0.253432      0.284183      0.329598      0.332419      0.360950
  75   3 1927.4207    0.6440  0.7362 10.2716  0.0000  0.0113   0.0084   0.0293    0.0373   0.0000   441.9614     -0.214215       22.4746      0.439847      -2.71110     -0.875409      0.244033      0.321008      0.364028      0.412949      0.427357      0.453654
  75   4 2181.4643    1.0919  1.2212 10.7826 -0.0014  0.0149   0.0116   0.0400    0.0541   0.0000   442.5515      0.957225       21.9790       1.18395      -3.35947      0.175687      0.314798      0.427329      0.485574      0.538670      0.574713      0.598906
  75   5 2416.4985    1.7595  1.5134 11.3892 -0.0000  0.0158   0.0159   0.0422    0.0526   0.0000   441.9599      0.534037       21.3237      0.167071      -3.12044     -0.644355      0.351574      0.463378      0.521220      0.583427      0.612991      0.626592
  75   6 2638.8475    2.5788  1.4969 12.3420  0.0000  0.0159   0.0235   0.0421    0.0487   0.0000   442.6061       1.66459       22.5883      0.834899      -3.26658      -1.56449      0.353425      0.466405      0.521192      0.583768      0.629804      0.643773
  75   7 2856.3876    3.6678  1.3779 12.9878  0.0000  0.0149   0.0345   0.0386    0.0570   0.0000   442.0689       2.47519       21.6928      0.910404      -2.55794     -0.707240      0.324732      0.434920      0.493207      0.554927      0.569320      0.597741
  75   8 3067.6232    4.4618  1.4531 13.3713  0.0000  0.0149   0.0404   0.0405    0.0544   0.0000   442.7916       3.30541       22.1124       1.40760      -1.94759     -0.550972      0.327332      0.438563      0.488582      0.560876      0.600371      0.627767
  75   9 3273.0163    4.0643  2.1173 13.2352 -0.0000  0.0190   0.0308   0.0513    0.0376   0.0000   443.2218       1.99291       21.6651      0.733921      -3.35182      -1.94433      0.409445      0.566788      0.628782      0.707377      0.747121      0.775256
  75  10 3474.7186    3.2120  3.6415 12.5091  0.0000  0.0268   0.0184   0.0725    0.0310   0.0000   442.3880       3.71694       19.8275       1.91877     -0.436522      -1.89263      0.569453      0.794058      0.870326      0.993664       1.04275       1.09698
  75  11 3673.5625    2.5037  6.3517 12.0939  0.0018  0.0435   0.0109   0.1192    0.0271   0.0000   441.9469       5.19201       23.0719       3.25285      -3.46128     -0.966914      0.928441       1.25738       1.43979       1.57724       1.68850       1.77580
  76   1 1328.9652    0.1179  0.1343 10.1054  0.0000  0.0079   0.0051   0.0219    0.0149   0.0000   440.6093     -0.557793       22.0971      0.470565      -3.53751      0.135720      0.171871      0.222212      0.287196      0.257184      0.306181      0.333328
  76   2 1664.1797    0.3271  0.3683 10.0421  0.0000  0.0086   0.0062   0.0220    0.0211   0.0000   441.8847     -0.142944       22.7757      0.108136      -3.75636     0.0719533      0.195503      0.254713      0.298418      0.299273      0.334846      0.343200
  76   3 1936.9199    0.6620  0.7773 10.2932  0.0000  0.0116   0.0084   0.0298    0.0381   0.0000   442.4123      0.138104       22.0517      0.920368      -3.42749     -0.694061      0.252364      0.339027      0.383695      0.429272      0.457169      0.473660
  76   4 2192.1233    1.0982  1.1908 10.7993  0.0000  0.0144   0.0116   0.0387    0.0577   0.0000   442.7637      0.459412       22.5642      0.222826      -3.78643     -0.743942      0.302677      0.413193      0.464404      0.524837      0.539570      0.572343
  76   5 2427.8699    1.7786  1.5269 11.6574  0.0000  0.0164   0.0164   0.0440    0.0476   0.0000   442.4562      0.812724       23.4362      0.199781      -2.86902     -0.867602      0.355604      0.478286      0.531165      0.607390      0.644034      0.673228
  76   6 2651.2633    2.6206  1.5217 12.3535  0.0000  0.0156   0.0235   0.0431    0.0482   0.0000   442.4005       2.28790       21.6574      0.674848      -3.76190     -0.700025      0.330567      0.446731      0.499805      0.564865      0.598427      0.617108
  76   7 2869.7776    3.7776  1.3927 12.8674  0.0000  0.0141   0.0347   0.0401    0.0608   0.0000   442.6449       1.95325       21.3655       1.13542      -2.84646     -0.734550      0.310566      0.417048      0.465971      0.517356      0.550227      0.588933
  76   8 3081.7624    4.4273  1.4395 13.5069  0.0000  0.0149   0.0405   0.0405    0.0503   0.0000   442.8328       2.74317       21.2736      0.483900      -2.99448     -0.990057      0.324882      0.435686      0.493308      0.538570      0.576114      0.611542
  76   9 3287.9917    4.0440  2.1579 13.2115  0.0002  0.0191   0.0301   0.0517    0.0374   0.0000   442.1747       3.16947       22.5658       1.61032      -3.19163     -0.149336      0.395441      0.538918      0.590837      0.677199      0.696777      0.730549
  76  10 3490.5522    3.1814  3.9944 12.4177  0.0001  0.0280   0.0172   0.0764    0.0306   0.0000   441.9784       4.18865       23.3237       2.58647      -3.73248      -1.97564      0.595057      0.802274      0.911618       1.00035       1.07378       1.10944
  76  11 3690.0640    2.3555  6.2886 12.1576 -0.0026  0.0447   0.0105   0.1227    0.0269   0.0000   441.2584       6.18895       22.8387       1.87113      -1.51183      0.494551      0.946227       1.27751       1.45704       1.61860       1.73214       1.79865
  77   1 1336.4214    0.1237  0.1799 10.0387  0.0000  0.0097   0.0049   0.0221    0.0151   0.0000   440.6803     -0.583974       22.9003      0.210945      -3.55326     -0.210964      0.193551      0.261190      0.275215      0.314950      0.347251      0.357035
  77   2 1672.5503    0.3345  0.3802 10.0148  0.0000  0.0087   0.0062   0.0219    0.0212   0.0000   441.9402     -0.312969       22.5960      0.156934      -3.43746      0.709530      0.184398      0.256897      0.281335      0.323860      0.346599      0.377321
  77   3 1946.3152    0.6637  0.8072 10.2533  0.0007  0.0119   0.0083   0.0303    0.0392   0.0000   442.0869    0.00478389       22.5786      0.533566      -3.25639      0.306965      0.256487      0.341335      0.385145      0.434751      0.462680      0.461064
  77   4 2202.6904    1.1344  1.2314 10.8390  0.0000  0.0146   0.0116   0.0394    0.0525   0.0000   442.8096       1.00204       22.2677     -0.528490      -2.66688      0.114424      0.305455      0.426722      0.470890      0.532892      0.567011      0.588546
  77   5 2439.1671    1.8175  1.5931 11.5954  0.0000  0.0165   0.0162   0.0442    0.0468   0.0000   442.2049      0.140014       21.9168       1.14165      -3.29160     -0.619657      0.352043      0.470769      0.536296      0.583055      0.615153      0.651229
  77   6 2663.6257    2.7010  1.5301 12.3795  0.0000  0.0162   0.0241   0.0416    0.0489   0.0000   442.7285       3.06537       23.1676     -0.556831      -3.38999     -0.560264      0.326810      0.461080      0.506979      0.581006      0.596523      0.625155
  77   7 2883.1350    3.7135  1.4597 12.9799  0.0000  0.0150   0.0334   0.0403    0.0521   0.0000   443.1488       1.88572       21.9635      0.534848      -4.09563      -1.18458      0.313448      0.426518      0.480972      0.527658      0.563593      0.590607
  77   8 3095.8617    4.3885  1.4895 13.4847  0.0000  0.0152   0.0396   0.0409    0.0472   0.0000   442.0093       3.22340       21.7965      -1.03120      -3.44805     -0.242988      0.325019      0.439110      0.485741      0.558859      0.571618      0.599964
  77   9 3302.8644    4.0717  2.2989 12.9090  0.0000  0.0192   0.0286   0.0510    0.0406   0.0000   443.5052       4.36063       21.4338     -0.203676      -1.89817      -1.27409      0.409124      0.542266      0.615736      0.688705      0.717213      0.767325
  77  10 3506.2860    3.0488  3.9322 12.5235 -0.0004  0.0287   0.0171   0.0767    0.0292   0.0000   442.4367       4.65637       21.4787      0.524499      -4.32596      0.277847      0.605094      0.813049      0.915865       1.02807       1.08281       1.12996
  77  11 3706.3992    2.3997  6.9585 12.0925  0.0022  0.0478   0.0104   0.1293    0.0270   0.0000   442.7693       2.80221       24.3375       2.29977      -5.42021      0.453399      0.994827       1.35163       1.53370       1.69644       1.79520       1.88972
  78   1 1343.8249    0.1349  0.1258 10.0880  0.0000  0.0068   0.0052   0.0171    0.0147   0.0000   440.6377     -0.243795       21.7022      0.763555      -3.61308     -0.173126      0.138050      0.191597      0.230219      0.260847      0.281986      0.276145
  78   2 1680.7916    0.3450  0.3856 10.0918  0.0000  0.0085   0.0063   0.0222    0.0213   0.0000   441.7630      0.225422       22.0526     -0.308913      -3.49718     -0.644148      0.182614      0.237729      0.262135      0.309449      0.329529      0.334738
  78   3 1955.6521    0.6871  0.7921 10.3573  0.0000  0.0117   0.0085   0.0300    0.0385   0.0000   442.1231    -0.0784303       21.9543      0.323980      -3.48958      0.486136      0.236319      0.313981      0.360267      0.399397      0.431827      0.458799
  78   4 2213.2561    1.1681  1.2493 10.7881  0.0000  0.0143   0.0117   0.0397    0.0575   0.0000   442.3690      0.785927       22.1712     -0.112316      -3.47033      0.470047      0.295346      0.400496      0.446226      0.508057      0.542497      0.547186
  78   5 2450.3664    1.8706  1.5949 11.5814  0.0000  0.0164   0.0163   0.0432    0.0492   0.0000   443.0572       1.44995       22.4244     -0.695744      -3.65940     -0.101881      0.341978      0.459248      0.523820      0.588435      0.614939      0.648414
  78   6 2675.8937    2.7835  1.5426 12.2643  0.0000  0.0155   0.0240   0.0414    0.0537   0.0000   443.0990       2.20910       21.7433    -0.0830131      -2.75917     -0.420798      0.325137      0.427344      0.472205      0.539166      0.578267      0.599538
  78   7 2896.4048    3.8521  1.4046 12.9817  0.0000  0.0145   0.0350   0.0389    0.0600   0.0000   443.2197       2.57523       22.3617       1.01146      -4.52793      -1.44742      0.302444      0.410369      0.453156      0.516445      0.556850      0.592304
  78   8 3109.8710    4.5462  1.5398 13.3236 -0.0009  0.0150   0.0390   0.0411    0.0508   0.0000   442.6666       3.71118       21.9786       1.18038      -2.78066     -0.989647      0.317744      0.430375      0.478560      0.530169      0.569382      0.587116
  78   9 3317.6533    3.9795  2.3374 13.0818 -0.0000  0.0197   0.0276   0.0521    0.0356   0.0000   442.5473       3.25795       21.7629       1.45922      -2.80153     -0.708263      0.405828      0.545068      0.611601      0.692484      0.739998      0.767048
  78  10 3521.8510    3.0322  4.2703 12.4930  0.0000  0.0302   0.0163   0.0822    0.0293   0.0000   443.9542       3.38611       23.1661       3.18931      -3.65703      -2.53185      0.615382      0.839182      0.953441       1.06028       1.12364       1.18025
  78  11 3722.9368    2.2412  6.7882 12.2325 -0.0013  0.0493   0.0102   0.1322    0.0257   0.0000   443.7804       5.12204       20.0547       3.66225      -6.12370      -4.41190       1.00004       1.37227       1.52255       1.69373       1.81548       1.90081
  79   1 1351.1867    0.1417  0.1217 10.0773  0.0000  0.0068   0.0053   0.0159    0.0146   0.0000   440.6644     -0.109027       22.5215      0.258208      -4.06380     0.0151991      0.119742      0.186178      0.189030      0.230365      0.223345      0.251994
  79   2 1688.9610    0.3604  0.3714 10.0875  0.0000  0.0083   0.0065   0.0208    0.0217   0.0000   441.8029     0.0776154       22.4444    -0.0813381      -3.22171      0.652400      0.169364      0.229484      0.252921      0.284868      0.318668      0.329542
  79   3 1964.9189    0.6997  0.8884 10.2998  0.0000  0.0122   0.0083   0.0334    0.0412   0.0000   442.5574      0.135963       21.9461     0.0949451      -3.97955      0.550469      0.248712      0.330777      0.375351      0.413477      0.436291      0.457185
  79   4 2223.6465    1.1864  1.2769 11.0077  0.0000  0.0149   0.0121   0.0405    0.0542   0.0000   442.3761       1.01577       21.9673      0.680421      -2.37428     -0.172867      0.296728      0.408900      0.456400      0.506178      0.556325      0.575135
  79   5 2461.4724    1.9061  1.6176 11.6506  0.0000  0.0161   0.0163   0.0440    0.0451   0.0000   442.9193       1.68300       22.0804     -0.619249      -2.85610      0.231076      0.331901      0.438818      0.502742      0.560612      0.588176      0.625475
  79   6 2688.1180    2.8226  1.5742 12.4137  0.0000  0.0157   0.0241   0.0415    0.0482   0.0000   442.8148       1.60160       21.4837      0.135448      -3.95960     -0.541719      0.324337      0.446594      0.495471      0.554506      0.588098      0.616786
  79   7 2909.4838    3.9425  1.4196 13.0985  0.0000  0.0145   0.0353   0.0385    0.0541   0.0000   442.4356       2.11112       21.6848       1.89250      -3.17842      -1.66249      0.312167      0.419772      0.468340      0.507981      0.548216      0.584131
  79   8 3123.7759    4.3720  1.6424 13.4353  0.0000  0.0161   0.0368   0.0423    0.0452   0.0000   442.6428       2.97873       21.6331      0.782276      -2.86371      -2.00716      0.333581      0.455154      0.510347      0.581295      0.609310      0.627940
  79   9 3332.3453    3.9220  2.5060 12.9254  0.0000  0.0201   0.0260   0.0539    0.0365   0.0000   442.7701       3.51929       22.3812      0.796002      -1.98836    -0.0875141      0.410287      0.546655      0.613415      0.688942      0.728858      0.771077
  79  10 3537.3550    2.9908  4.3388 12.5663  0.0000  0.0304   0.0162   0.0846    0.0286   0.0000   443.2102       3.68172       21.9089      0.882642      -4.29161     -0.719501      0.622501      0.846139      0.952917       1.06213       1.12256       1.18233
  79  11 3739.0905    2.2533  7.6182 12.2268  0.0009  0.0536   0.0095   0.1456    0.0239   0.0000   444.5895       3.73761       23.2047      -1.59395      -5.46018      -1.52302       1.07464       1.44843       1.66702       1.81735       1.98067       2.03185
  80   1 1358.4713    0.1391  0.1564 10.0782  0.0000  0.0073   0.0049   0.0188    0.0148   0.0000   440.8011   -0.00501371       22.4325      0.475631      -3.86131     -0.299224      0.153968      0.208984      0.234062      0.270816      0.288485      0.277980
  80   2 1697.0329    0.3651  0.4557 10.0746  0.0000  0.0092   0.0061   0.0242    0.0226   0.0000   441.8884     -0.122789       22.4052     -0.173430      -3.67785     0.0995382      0.189343      0.249976      0.285123      0.312979      0.331691      0.350501
  80   3 1974.1526    0.7155  0.8875 10.3526  0.0000  0.0124   0.0085   0.0319    0.0417   0.0000   441.7951      0.750003       22.5396      0.122808      -3.81096      0.527395      0.246963      0.335238      0.367657      0.428320      0.457390      0.482120
  80   5 2472.5708    1.9770  1.6109 11.5596  0.0000  0.0159   0.0165   0.0424    0.0493   0.0000   442.6841      0.962946       22.5655      0.307536      -3.12459     -0.403451      0.326870      0.436971      0.489268      0.554537      0.595129      0.608547
  80   6 2700.2339    2.8559  1.5797 12.4110  0.0000  0.0155   0.0241   0.0421    0.0479   0.0000   442.7960       1.45663       21.1919     -0.241569      -1.42577    -0.0202835      0.317191      0.426553      0.468542      0.530354      0.570665      0.618745
  80   7 2922.5831    3.9289  1.4074 13.2266  0.0000  0.0145   0.0355   0.0393    0.0523   0.0000   442.9096       2.71312       22.5023      0.702637      -2.38735     -0.280931      0.298037      0.398176      0.443881      0.506075      0.551663      0.576249
  80   8 3137.6127    4.4124  1.6843 13.4691  0.0000  0.0162   0.0365   0.0428    0.0438   0.0000   443.1885       3.10962       22.1243      0.781925      -2.71138     -0.490180      0.338199      0.447441      0.496972      0.563634      0.593852      0.623926
  80   9 3346.9906    3.8145  2.4990 13.0388  0.0000  0.0204   0.0257   0.0546    0.0346   0.0000   442.4745       2.81701       21.0829       1.08808      -1.99234     -0.397379      0.414587      0.563211      0.634499      0.706057      0.752038      0.794327
  80  10 3552.7908    2.9133  4.4962 12.5597  0.0000  0.0319   0.0155   0.0874    0.0282   0.0000   441.8099       3.21497       21.5494      0.966248      -3.23809     -0.429236      0.639079      0.862285      0.992841       1.09738       1.18095       1.22115
  80  11 3755.1787    2.1671  7.4684 12.2394 -0.0008  0.0539   0.0093   0.1462    0.0235   0.0000   441.9315       3.49239       23.1132       3.89024      -1.55858      0.154186       1.06118       1.44407       1.62741       1.81343       1.91759       1.99808
  81   1 1365.7057    0.1400  0.1396 10.0756  0.0000  0.0076   0.0051   0.0157    0.0147   0.0000   440.7615      0.125800       22.2741     -0.183492      -4.04031      0.116877      0.189348      0.259215      0.286848      0.302295      0.309240      0.288895
  81   2 1705.0483    0.3781  0.4790 10.0487  0.0000  0.0095   0.0061   0.0244    0.0234   0.0000   441.6080     -0.329997       22.2189      0.244981      -4.18202     -0.167490      0.189082      0.250435      0.281588      0.313321      0.329907      0.357418
  81   3 1983.2773    0.7199  0.9699 10.3379  0.0000  0.0129   0.0082   0.0348    0.0430   0.0000   442.2581      0.845264       22.0779     -0.164858      -4.25924     -0.467463      0.250550      0.343641      0.392373      0.434399      0.468562      0.494318
  81   4 2244.1756    1.2291  1.4184 10.9293  0.0000  0.0152   0.0115   0.0415    0.0476   0.0000   443.0677      0.275482       21.6603       1.22614      -4.24900      0.978832      0.313222      0.420163      0.475542      0.539380      0.575957      0.608221
  81   5 2483.5320    1.9604  1.6764 11.8084  0.0000  0.0165   0.0165   0.0454    0.0419   0.0000   442.5541      0.480902       22.0877       1.19609      -2.99304      -1.51769      0.330100      0.441828      0.495829      0.568523      0.590487      0.617786
  81   6 2712.3518    2.8964  1.5514 12.6475  0.0000  0.0157   0.0250   0.0422    0.0433   0.0000   443.5366       1.97074       21.3455      0.969527      -2.68887      -1.07446      0.303654      0.423698      0.473005      0.539032      0.555645      0.596794
  81   7 2935.5307    3.9988  1.4524 13.2495 -0.0000  0.0146   0.0355   0.0397    0.0490   0.0000   443.0980       3.37375       22.1216    -0.0913043      -2.36736      0.160769      0.291890      0.394231      0.429778      0.494038      0.505951      0.543295
  81   8 3151.3205    4.4814  1.5972 13.5552  0.0000  0.0158   0.0379   0.0409    0.0446   0.0000   442.0740       2.96075       22.6835       1.19353      -3.69809    -0.0660557      0.317385      0.421962      0.471892      0.541850      0.571332      0.592587
  81   9 3361.5405    3.7670  2.7363 12.9444  0.0000  0.0212   0.0241   0.0581    0.0332   0.0000   442.7460       3.66893       21.9333      0.733870      -3.25980      0.564011      0.425087      0.574913      0.641509      0.716311      0.769732      0.806062
  81  10 3568.0138    2.8887  4.8216 12.4570 -0.0016  0.0335   0.0145   0.0920    0.0291   0.0000   442.1485       3.66701       21.5293       1.15226      -2.05947     -0.720135      0.676283      0.892513       1.00800       1.12109       1.18804       1.25121
  81  11 3771.1248    2.1382  7.9168 12.1820  0.0001  0.0570   0.0088   0.1526    0.0228   0.0000   443.6684       5.66764       22.7726       2.71777      -2.65222       1.16593       1.11932       1.49901       1.74435       1.91053       2.04989       2.12653
  82   1 1372.9000    0.1537  0.1561 10.1113  0.0000  0.0068   0.0051   0.0167    0.0148   0.0000   441.0089     -0.185157       22.0592     -0.208141      -3.46590    -0.0952634      0.134392      0.183776      0.203541      0.219465      0.248680      0.260623
  82   2 1712.9765    0.3742  0.4763 10.0976  0.0000  0.0094   0.0061   0.0241    0.0231   0.0000   441.7164     -0.292023       22.2288     -0.129535      -3.95781     -0.741783      0.192911      0.259021      0.291892      0.318513      0.350881      0.375034
  82   3 1992.4078    0.7337  0.9782 10.3861  0.0000  0.0126   0.0082   0.0349    0.0418   0.0000   442.1933      0.442493       22.1546     -0.745483      -2.85632      0.761553      0.247052      0.326333      0.378608      0.415877      0.443556      0.467517
  82   4 2254.3230    1.2570  1.4338 11.0119  0.0000  0.0154   0.0116   0.0412    0.0467   0.0000   442.2729      0.521656       22.8646      0.779841      -3.33416     -0.840798      0.311097      0.419658      0.477815      0.536180      0.557775      0.588965
  82   5 2494.3979    2.0159  1.7455 11.8086  0.0000  0.0169   0.0164   0.0448    0.0420   0.0000   442.4959       1.16150       22.8292      0.438956      -1.46128      -1.02079      0.335725      0.451977      0.506130      0.563046      0.598354      0.613633
  82   6 2724.2844    3.0080  1.5248 12.6278  0.0000  0.0152   0.0260   0.0410    0.0499   0.0000   442.7688       1.57039       21.5116    -0.0231082      -3.59284     -0.127650      0.302536      0.409298      0.459404      0.523890      0.539247      0.572047
  82   7 2948.4508    3.9842  1.3812 13.5906  0.0000  0.0145   0.0374   0.0404    0.0463   0.0000   442.5635       2.42613       22.2721      0.485299      -2.54496     -0.635781      0.289042      0.384610      0.429470      0.486584      0.509784      0.542025
  82   8 3165.0003    4.4680  1.7016 13.3815  0.0000  0.0158   0.0360   0.0428    0.0465   0.0000   443.4999       3.05366       22.3944       1.97423      -1.56288      -1.54585      0.315298      0.424027      0.473610      0.530154      0.564590      0.588210
  82   9 3376.0125    3.7272  2.8335 12.9332 -0.0000  0.0214   0.0231   0.0589    0.0323   0.0000   442.7079       5.38814       22.2041      0.125776      -1.46758     -0.560668      0.425069      0.564658      0.637259      0.714247      0.757925      0.795961
  82  10 3583.3662    2.8606  5.2776 12.4543  0.0020  0.0361   0.0137   0.0984    0.0289   0.0000   444.0336       4.84603       20.4369      0.817352      -2.55207      -2.29473      0.712972      0.959726       1.07604       1.21171       1.29014       1.34935
  83   2 1720.8068    0.3929  0.4691 10.0799  0.0000  0.0094   0.0063   0.0222    0.0237   0.0000   441.0104     -0.198565       22.3049      0.567124      -3.37569     -0.408991      0.185065      0.241796      0.285136      0.317014      0.359914      0.358540
  83   3 2001.4293    0.7668  0.9724 10.2999  0.0000  0.0124   0.0085   0.0337    0.0459   0.0000   442.1293     -0.137845       22.4389      0.677666      -3.71018      0.316471      0.236724      0.315470      0.353144      0.400727      0.417188      0.439953
  83   4 2264.4059    1.2886  1.4126 11.0814  0.0013  0.0153   0.0120   0.0417    0.0460   0.0000   442.5248      0.972223       22.2230      0.501123      -3.84769     -0.101061      0.300817      0.397024      0.457280      0.505803      0.537124      0.560022
  83   5 2505.2158    2.0427  1.6823 11.9185  0.0000  0.0164   0.0169   0.0448    0.0405   0.0000   442.1933       1.17735       22.6100      0.824481      -3.01345     -0.464624      0.322140      0.429456      0.474762      0.541564      0.567707      0.614464
  83   6 2736.2014    3.0486  1.5253 12.6427  0.0000  0.0153   0.0262   0.0404    0.0489   0.0000   442.7074       2.04025       21.7555      0.760449      -2.80960     -0.878016      0.299186      0.403890      0.454807      0.509554      0.532763      0.563070
  83   7 2961.2764    4.1552  1.5020 13.1573  0.0000  0.0145   0.0353   0.0393    0.0521   0.0000   442.4526       1.73490       22.0741       1.30301      -3.41937      0.115335      0.291303      0.395598      0.441649      0.504841      0.531014      0.546333
  83   8 3178.5287    4.4422  1.8051 13.2762 -0.0000  0.0163   0.0338   0.0430    0.0427   0.0000   443.0273       2.70613       21.9604     -0.107239      -3.14922     -0.621814      0.324393      0.434392      0.485261      0.535556      0.574426      0.604292
  83   9 3390.4046    3.6545  2.9310 12.9354  0.0001  0.0226   0.0225   0.0597    0.0315   0.0000   442.8836       4.42708       21.4087      0.356522      -2.25613      -1.47259      0.432434      0.596805      0.657772      0.728883      0.791994      0.828704
  83  10 3598.5429    2.7240  5.2844 12.5029 -0.0011  0.0368   0.0131   0.1024    0.0276   0.0000   444.1698       3.68817       22.4899      0.135327      -1.86227     -0.421455      0.717703      0.956887       1.10993       1.21809       1.28939       1.34350
  84   1 1387.0977    0.1406  0.1825 10.0651  0.0000  0.0084   0.0047   0.0193    0.0147   0.0000   440.4083     0.0115946       22.5103    -0.0725592      -4.28223     0.0955191      0.171127      0.252980      0.272066      0.314060      0.330458      0.340310
  84   2 1728.5678    0.4072  0.5018 10.0480  0.0000  0.0094   0.0062   0.0237    0.0244   0.0000   441.4725     -0.201661       22.2141     -0.503639      -3.32983      0.219443      0.185048      0.240240      0.289941      0.313503      0.349309      0.370202
  84   3 2010.4334    0.7652  0.9653 10.4534  0.0000  0.0127   0.0086   0.0334    0.0429   0.0000   441.8448      0.465450       22.6094      0.742782      -3.87529     0.0858901      0.247020      0.326288      0.363332      0.411253      0.432971      0.451019
  84   4 2274.3467    1.3135  1.4695 11.1023  0.0000  0.0158   0.0119   0.0415    0.0468   0.0000   442.9458      0.450989       22.5676     -0.491131      -3.17201     -0.416183      0.298925      0.416446      0.470049      0.513191      0.558772      0.583254
  84   5 2515.9524    2.1160  1.6854 11.9254  0.0000  0.0166   0.0174   0.0429    0.0426   0.0000   442.4263      0.739970       21.9625      0.349278      -2.68255      0.377429      0.321447      0.440313      0.486966      0.555365      0.580968      0.615912
  84   6 2748.1170    3.1037  1.5448 12.7461  0.0000  0.0151   0.0264   0.0414    0.0446   0.0000   443.0021       2.30513       23.2080     -0.155494      -3.84225     -0.437180      0.296160      0.396088      0.446774      0.498426      0.534946      0.562052
  84   7 2973.9999    4.1946  1.4612 13.4416  0.0000  0.0147   0.0368   0.0395    0.0482   0.0000   443.1950       2.60538       22.6161    -0.0314064      -3.31280      0.702113      0.284396      0.379838      0.437899      0.484172      0.514001      0.546617
  84   8 3191.9977    4.3493  1.9045 13.3277  0.0000  0.0168   0.0327   0.0453    0.0403   0.0000   442.4968       2.60890       22.2270       1.20141      -2.84337      -1.24025      0.331202      0.436639      0.497457      0.554189      0.587697      0.617055
  84   9 3404.7517    3.5528  3.1851 12.8814  0.0000  0.0234   0.0208   0.0639    0.0299   0.0000   442.8574       2.14357       21.5491       1.33344      -2.43329      -1.30881      0.451053      0.604792      0.678184      0.757447      0.800371      0.836306
  84  10 3613.6173    2.7120  5.8614 12.4197  0.0001  0.0403   0.0121   0.1106    0.0279   0.0000   443.6157       2.79754       23.4410       1.54354      -1.31551       1.51633      0.763946       1.02380       1.16916       1.30138       1.40115       1.45264
  85   1 1394.1376    0.1479  0.1518 10.0576  0.0000  0.0067   0.0049   0.0177    0.0145   0.0000   440.7840     -0.592601       22.2075    -0.0254431      -3.58376     0.0492311      0.115325      0.173454      0.182401      0.204612      0.219578      0.226387
  85   2 1736.2571    0.4102  0.5142 10.0660  0.0000  0.0095   0.0062   0.0239    0.0245   0.0000   441.7249      0.199737       22.0730      0.117749      -3.19768      0.189729      0.183661      0.235831      0.274394      0.309895      0.324416      0.342415
  85   3 2019.3510    0.8107  1.0311 10.3140  0.0000  0.0126   0.0086   0.0342    0.0474   0.0000   442.0181      0.799951       22.9983     -0.597345      -4.03904     0.0937579      0.232404      0.314251      0.352776      0.393012      0.403463      0.433638
  85   4 2284.2376    1.3295  1.4602 11.2104  0.0000  0.0158   0.0121   0.0423    0.0455   0.0000   442.3083       1.06897       21.2316     -0.108298      -4.18028     -0.117873      0.296185      0.416362      0.464397      0.525225      0.565265      0.587000
  85   5 2526.6470    2.1594  1.7050 11.8594  0.0000  0.0165   0.0174   0.0431    0.0451   0.0000   443.0103       1.06444       21.4493     -0.299026      -2.62417      0.514984      0.307102      0.416903      0.473539      0.531883      0.562555      0.583998
  85   6 2759.8986    3.1785  1.5246 12.7077  0.0000  0.0147   0.0267   0.0407    0.0474   0.0000   443.0921       1.59379       21.9678      0.824592      -3.89640     -0.637994      0.279192      0.380584      0.423433      0.479881      0.492781      0.529316
  85   7 2986.6512    4.2595  1.5081 13.2485  0.0000  0.0145   0.0356   0.0395    0.0499   0.0000   442.6746       2.85230       22.6122      0.534620      -3.11018     -0.490953      0.271231      0.368580      0.414753      0.461273      0.481872      0.510421
  85   8 3205.4625    4.3366  1.9054 13.3814  0.0000  0.0168   0.0329   0.0456    0.0404   0.0000   443.2400       2.62399       22.2020      0.441149      -4.13948     -0.302294      0.333370      0.445275      0.500248      0.562349      0.600157      0.625909
  85   9 3418.9352    3.5229  3.3790 12.7604  0.0000  0.0241   0.0199   0.0660    0.0311   0.0000   443.1202       3.89906       21.5465       1.70854      -3.66676      -1.32261      0.453350      0.604726      0.688205      0.772138      0.827005      0.858943
  85  10 3628.5975    2.6853  5.8770 12.3894  0.0000  0.0406   0.0118   0.1100    0.0281   0.0000   443.5964       4.44107       24.9817     -0.941003      -3.22596      -2.74129      0.757946       1.03517       1.16473       1.30440       1.40867       1.45452
  86   1 1401.1093    0.1565  0.2175 10.0593  0.0000  0.0085   0.0047   0.0211    0.0150   0.0000   440.5431      0.233502       22.2249     -0.324618      -2.98039     -0.671494      0.159905      0.218996      0.239162      0.259817      0.288407      0.294175
  86   2 1743.8920    0.4280  0.5217 10.0827  0.0000  0.0094   0.0063   0.0245    0.0249   0.0000   441.3799    -0.0291520       22.1246      0.613318      -3.99142      0.210203      0.170619      0.231144      0.272234      0.290134      0.315292      0.341435
  86   3 2028.1928    0.8057  1.0085 10.4196  0.0000  0.0125   0.0086   0.0335    0.0450   0.0000   442.3097      0.484859       21.8987     -0.467074      -2.72373      0.437665      0.238795      0.321666      0.369773      0.399373      0.440507      0.467870
  86   4 2294.0346    1.4070  1.5786 10.9614  0.0000  0.0156   0.0118   0.0417    0.0481   0.0000   442.7751     0.0881682       22.5140      0.760903      -3.15546     -0.247261      0.294779      0.398173      0.449301      0.506220      0.536159      0.564070
  86   5 2537.2721    2.2120  1.6964 11.9571 -0.0001  0.0164   0.0178   0.0429    0.0440   0.0000   442.6862       1.59347       23.2023    0.00540506      -3.67697      -1.09431      0.307933      0.425004      0.471696      0.532316      0.565932      0.589733
  86   6 2771.6324    3.2719  1.5409 12.6525 -0.0003  0.0150   0.0271   0.0396    0.0489   0.0000   442.7103       1.78969       21.9168      0.174163      -2.69945      -1.20031      0.283042      0.385869      0.426423      0.485057      0.517034      0.547836
  86   7 2999.2056    4.3126  1.5453 13.1873 -0.0000  0.0146   0.0351   0.0387    0.0496   0.0000   442.2727       2.97036       22.0274       1.30959      -3.68772     -0.712867      0.281975      0.378509      0.436618      0.483384      0.515057      0.540841
  86   8 3218.8252    4.3657  2.0538 13.1728  0.0000  0.0173   0.0308   0.0464    0.0414   0.0000   442.9611       3.18686       21.5534      0.810577      -4.12613      -1.00141      0.332323      0.444983      0.506180      0.564790      0.600959      0.632445
  86   9 3433.1729    3.4761  3.4356 12.8096  0.0000  0.0246   0.0197   0.0669    0.0304   0.0000   443.2229       3.31622       21.3189     0.0166336      -2.55943     -0.694392      0.469889      0.629532      0.700225      0.794080      0.838835      0.882600
  86  10 3643.6138    2.6095  6.2189 12.3715  0.0007  0.0422   0.0112   0.1171    0.0275   0.0000   441.9282       3.80136       23.5037       4.54180      -3.18595      -3.56167      0.786034       1.06468       1.20935       1.34908       1.43456       1.48541
  87   1 1408.0327    0.1617  0.1923 10.0437  0.0000  0.0072   0.0047   0.0180    0.0147   0.0000   440.6246     -0.113031       22.3598      0.325861      -3.76442     0.0152658      0.140500      0.184198      0.204642      0.228182      0.247649      0.274028
  87   2 1751.4559    0.4229  0.5680 10.0637  0.0000  0.0102   0.0061   0.0258    0.0257   0.0000   441.2314     -0.233342       22.2860      0.188132      -3.96583     0.0577086      0.186510      0.250437      0.281328      0.314061      0.344676      0.362926
  87   3 2037.0436    0.8248  1.0904 10.4391  0.0000  0.0133   0.0086   0.0355    0.0467   0.0000   442.2915      0.767094       22.7134      0.116951      -2.83589      0.486513      0.248686      0.333628      0.384884      0.430002      0.455844      0.472273
  87   4 2303.7941    1.4102  1.5035 11.2028  0.0000  0.0155   0.0123   0.0417    0.0448   0.0000   442.3251      0.278665       22.7007      0.647751      -3.00364      -1.11125      0.290070      0.395227      0.447362      0.505416      0.532440      0.550527
  87   5 2547.8299    2.2234  1.7082 12.0355 -0.0000  0.0162   0.0178   0.0445    0.0421   0.0000   442.7523       2.10460       21.8037     -0.111269      -2.72543      0.349413      0.298933      0.401904      0.459167      0.526801      0.549137      0.572412
  87   6 2783.2895    3.2562  1.5996 12.7713  0.0000  0.0153   0.0265   0.0411    0.0451   0.0000   443.2479       2.11961       21.6709       1.40716      -2.76439     -0.138475      0.285200      0.393528      0.436080      0.488785      0.526819      0.554585
  87   7 3011.7382    4.3446  1.5806 13.1597  0.0000  0.0148   0.0347   0.0388    0.0500   0.0000   442.2536       2.42744       22.7167   -0.00408527      -3.86295      0.255521      0.277445      0.376806      0.417327      0.479942      0.492901      0.516392
  87   8 3232.0687    4.3180  2.0549 13.2268  0.0000  0.0173   0.0307   0.0462    0.0404   0.0000   442.6352       3.21933       21.7261       1.48245      -4.52296     0.0361894      0.328643      0.436837      0.489929      0.552584      0.588017      0.614548
  87   9 3447.2110    3.3777  3.4910 12.8306  0.0000  0.0251   0.0191   0.0687    0.0295   0.0000   443.2135       3.42471       22.3706       1.60101      -2.85434      -1.45647      0.467778      0.631713      0.717478      0.799633      0.856827      0.904407
  87  10 3658.4338    2.5264  6.2041 12.3484 -0.0014  0.0437   0.0108   0.1167    0.0270   0.0000   443.1123       4.01302       22.0580     -0.136104     -0.836232      -2.61817      0.786645       1.07601       1.22397       1.36939       1.44704       1.50137
  88   1 1414.9235    0.1618  0.1944 10.0418  0.0000  0.0071   0.0047   0.0194    0.0147   0.0000   440.6680     -0.220772       21.9265    -0.0213866      -3.90797      0.171690      0.129580      0.176206      0.194443      0.232670      0.222329      0.239069
  88   2 1758.9106    0.4438  0.5729 10.0596  0.0000  0.0100   0.0063   0.0247    0.0266   0.0000   441.5748      0.195138       22.3288     -0.122800      -3.68510    -0.0926927      0.186339      0.243931      0.285981      0.306798      0.322130      0.346450
  88   3 2045.8225    0.8289  1.0606 10.5027  0.0000  0.0134   0.0088   0.0351    0.0463   0.0000   442.0906    -0.0658262       22.6460      0.248075      -3.48287     -0.806156      0.239839      0.322368      0.366545      0.415744      0.444645      0.457558
  88   4 2313.4404    1.4634  1.5761 11.1103  0.0000  0.0158   0.0123   0.0417    0.0469   0.0000   442.6759      0.198711       22.4390     -0.677115      -2.81094     -0.364870      0.288704      0.391391      0.438471      0.487801      0.523883      0.552034
  88   5 2558.3186    2.2583  1.8094 11.9501  0.0000  0.0167   0.0172   0.0444    0.0406   0.0000   442.7392       1.38344       22.6502      0.183207      -3.48464    -0.0603187      0.306772      0.417169      0.472581      0.530786      0.572255      0.593598
  88   6 2794.8576    3.3597  1.6006 12.6459  0.0000  0.0150   0.0268   0.0398    0.0490   0.0000   442.5994       1.63978       21.4807      0.115212      -2.69602     -0.726830      0.279200      0.374590      0.414358      0.463938      0.513298      0.524283
  88   7 3024.0914    4.3687  1.5997 13.2673  0.0000  0.0148   0.0351   0.0400    0.0474   0.0000   442.8267       3.08239       22.6550      0.527025      -2.98297     -0.565944      0.281527      0.380189      0.428027      0.473599      0.500924      0.517279
  88   8 3245.2449    4.2356  2.1572 13.3358  0.0000  0.0177   0.0293   0.0492    0.0338   0.0000   442.3975       3.61518       23.1124       1.66246      -2.80960      -1.28369      0.326444      0.435468      0.491635      0.553548      0.581411      0.609040
  88   9 3461.2372    3.3598  3.7457 12.6673  0.0000  0.0266   0.0180   0.0704    0.0313   0.0000   442.9635       3.10324       22.5763       1.12753      -2.00727      -2.34230      0.479980      0.659222      0.732466      0.819851      0.860487      0.908236
  88  10 3673.3328    2.5543  6.6026 12.2687  0.0010  0.0450   0.0104   0.1207    0.0271   0.0000   442.2514       4.04295       19.6844      0.803842      -3.04240      -2.41979      0.808816       1.09552       1.23717       1.38296       1.45996       1.52307
  89   1 1421.7330    0.1721  0.2118 10.0346  0.0000  0.0077   0.0047   0.0192    0.0148   0.0000   440.6025     0.0973967       22.0951     -0.155235      -3.47392     0.0389356      0.130934      0.202979      0.214533      0.247487      0.266708      0.284041
  89   2 1766.3406    0.4556  0.5872 10.0607  0.0000  0.0098   0.0063   0.0254    0.0269   0.0000   440.9356     -0.497167       21.6887     0.0619809      -3.92053      0.715853      0.187913      0.253477      0.290776      0.327336      0.346683      0.359502
  89   3 2054.5449    0.8517  1.1059 10.5034  0.0000  0.0133   0.0088   0.0351    0.0471   0.0000   441.8402      0.114494       22.3834     -0.128072      -3.43261     -0.208088      0.244868      0.328585      0.373375      0.414687      0.437084      0.466408
  89   4 2322.9795    1.4722  1.6685 11.1114  0.0000  0.0161   0.0120   0.0434    0.0462   0.0000   441.7249      0.705645       22.7448     -0.527008      -3.55689      0.513006      0.291917      0.392238      0.446695      0.498851      0.536485      0.560491
  89   5 2568.7351    2.3112  1.7827 11.9666  0.0000  0.0166   0.0176   0.0431    0.0434   0.0000   442.6667       1.12280       22.8525      0.338673      -4.12171    -0.0179076      0.301047      0.413451      0.454896      0.518394      0.554373      0.587953
  89   6 2806.4039    3.4015  1.6277 12.7135  0.0002  0.0153   0.0267   0.0398    0.0466   0.0000   443.1728       1.57438       22.1251      0.245135      -2.75873     -0.936295      0.273961      0.379348      0.420123      0.470416      0.494882      0.519865
  89   7 3036.4375    4.3449  1.6000 13.4321 -0.0001  0.0150   0.0355   0.0413    0.0453   0.0000   442.8394       1.93092       22.1427       1.02497      -2.86003     -0.509973      0.272825      0.373874      0.408484      0.470477      0.491416      0.517742
  89   8 3258.3898    4.2826  2.2103 13.1733  0.0000  0.0178   0.0287   0.0479    0.0373   0.0000   442.8357       3.51640       23.3084       1.40046      -2.57123     -0.654412      0.329858      0.452831      0.498492      0.560282      0.597054      0.634707
  89   9 3475.1808    3.3241  4.0358 12.6846  0.0000  0.0275   0.0171   0.0764    0.0301   0.0000   443.3356       3.05874       20.9674       1.88593      -2.88015      -3.07720      0.502686      0.677614      0.766840      0.862172      0.904178      0.949647
  89  10 3687.9260    2.4496  6.8089 12.3641  0.0000  0.0475   0.0102   0.1276    0.0257   0.0000   441.1959       5.32163       24.1594      0.321875      -2.19466      -3.54181      0.840858       1.15452       1.31617       1.46023       1.55651       1.63837
  90   1 1428.5081    0.1761  0.2065 10.0300  0.0000  0.0070   0.0047   0.0185    0.0148   0.0000   440.5040     0.0419505       21.9628     -0.395060      -3.67244     -0.199166      0.125210      0.173958      0.196313      0.209744      0.232203      0.240623
  90   2 1773.6975    0.4631  0.5735 10.1470  0.0000  0.0095   0.0065   0.0253    0.0264   0.0000   441.2250     -0.468950       22.2424     -0.144653      -3.64472     -0.354677      0.171277      0.227993      0.251539      0.294323      0.309910      0.314252
  90   3 2063.1731    0.8609  1.0869 10.6002  0.0000  0.0132   0.0090   0.0350    0.0460   0.0000   442.1564     0.0145641       22.2855    -0.0915243      -2.84759     -0.320026      0.231211      0.312781      0.345966      0.400609      0.416150      0.442472
  90   4 2332.4855    1.4852  1.6457 11.3067  0.0000  0.0162   0.0123   0.0440    0.0432   0.0000   442.2338      0.830607       22.9087      0.227017      -3.38127     -0.718654      0.287788      0.394327      0.440581      0.493138      0.541509      0.556119
  90   5 2579.1228    2.3438  1.8040 12.1317  0.0000  0.0165   0.0176   0.0441    0.0383   0.0000   442.8621      0.611565       22.7452      0.241506      -4.34236     -0.124414      0.294207      0.396298      0.451143      0.494624      0.541647      0.561986
  90   6 2817.8401    3.5160  1.5353 12.9624  0.0000  0.0148   0.0289   0.0388    0.0474   0.0000   443.3036       2.19903       21.8314     -0.120113      -3.30622    -0.0917918      0.271666      0.365978      0.415655      0.472932      0.488742      0.520832
  90   7 3048.7088    4.3935  1.5418 13.5495 -0.0001  0.0146   0.0364   0.0400    0.0449   0.0000   442.8526       2.11048       22.2146      0.466505      -3.40972      0.245292      0.263702      0.351639      0.395623      0.451841      0.471360      0.507412
  90   8 3271.3808    4.1422  2.2271 13.3371  0.0000  0.0181   0.0282   0.0502    0.0343   0.0000   443.1562       3.51405       22.2088     -0.231241      -3.12692      -1.35616      0.331021      0.435802      0.491348      0.546926      0.587139      0.614971
  90   9 3489.0410    3.2377  4.1623 12.6826  0.0004  0.0285   0.0164   0.0780    0.0303   0.0000   443.7296       3.50529       21.6951     -0.379058      -3.58981      -3.90797      0.507141      0.685050      0.773292      0.860934      0.917578      0.978383
  90  10 3702.5998    2.3549  6.8793 12.4643  0.0000  0.0491   0.0102   0.1323    0.0247   0.0000   443.5104       3.78075       22.9271       2.37049      -2.44291      -2.16851      0.869298       1.17801       1.34235       1.48595       1.59868       1.67430
  91   1 1435.2540    0.1680  0.2117 10.0367  0.0000  0.0076   0.0046   0.0183    0.0147   0.0000   440.3413     -0.342907       22.3971     0.0760585      -3.47414     -0.955341      0.137455      0.183559      0.219374      0.220866      0.248289      0.257094
  91   2 1780.9621    0.4632  0.6526 10.0712  0.0000  0.0110   0.0062   0.0266    0.0285   0.0000   440.9702    -0.0861267       21.9425      0.361762      -3.58886     -0.214472      0.183007      0.247451      0.271126      0.312495      0.319347      0.342748
  91   3 2071.7813    0.8823  1.2155 10.5699  0.0000  0.0139   0.0089   0.0395    0.0495   0.0000   442.0152      0.132585       22.3473      0.171057      -3.99852     -0.322990      0.243980      0.328725      0.373065      0.413256      0.437711      0.465527
  91   4 2341.9235    1.5419  1.6607 11.2784  0.0000  0.0163   0.0126   0.0429    0.0462   0.0000   442.4952      0.560930       22.0720      0.931367      -3.59400     -0.426167      0.295659      0.391141      0.444179      0.492646      0.522976      0.554302
  91   5 2589.4622    2.3980  1.8743 12.0904  0.0000  0.0168   0.0177   0.0445    0.0394   0.0000   442.5955      0.955346       22.1951      0.638788      -2.82676      0.144774      0.298977      0.405045      0.459539      0.514420      0.541433      0.569354
  91   6 2829.2677    3.5714  1.5388 12.8791  0.0000  0.0144   0.0290   0.0393    0.0498   0.0000   442.3443       1.72328       22.3153      0.976259      -2.80023      -1.07566      0.261517      0.350237      0.391907      0.445950      0.466668      0.488630
  91   7 3060.8940    4.4641  1.6200 13.4009  0.0000  0.0147   0.0350   0.0402    0.0441   0.0000   443.5361       2.58960       22.7592       1.26002      -2.43520     -0.950773      0.265661      0.358798      0.398738      0.450598      0.477642      0.499349
  91   8 3284.3784    4.1140  2.4812 13.1145  0.0000  0.0193   0.0259   0.0512    0.0345   0.0000   442.6912       3.32118       21.5591       1.21329      -4.13786      -1.45137      0.337800      0.460078      0.513545      0.584536      0.618957      0.656469
  91   9 3502.8736    3.1991  4.4386 12.6123 -0.0005  0.0301   0.0155   0.0841    0.0308   0.0000   443.7942       5.33081       22.2043       2.30989      -2.42000     -0.502343      0.532287      0.727329      0.811650      0.914400      0.976307       1.02657
  92   1 1441.9462    0.1766  0.2237 10.0383  0.0000  0.0077   0.0046   0.0184    0.0148   0.0000   440.3561    -0.0607695       22.3430     -0.270822      -3.21267     0.0865413      0.132259      0.167244      0.199200      0.214236      0.240756      0.249705
  92   2 1788.1959    0.4764  0.6749 10.1233  0.0000  0.0109   0.0062   0.0269    0.0288   0.0000   441.2931    -0.0116770       22.2520      0.265541      -3.91096    -0.0696940      0.186920      0.253634      0.288937      0.332054      0.359293      0.369609
  92   3 2080.3244    0.8902  1.1399 10.6140  0.0000  0.0136   0.0091   0.0364    0.0488   0.0000   442.2067      0.796093       22.1711      0.296455      -3.29104     -0.292558      0.234084      0.325128      0.361182      0.416645      0.443609      0.461175
  92   4 2351.2180    1.5645  1.7098 11.2559  0.0000  0.0162   0.0124   0.0432    0.0450   0.0000   442.1398      0.736065       22.6540     -0.259484      -2.94708     0.0312466      0.290637      0.390501      0.436702      0.494300      0.524342      0.560558
  92   5 2599.7186    2.4795  1.7930 12.1515  0.0000  0.0162   0.0187   0.0440    0.0435   0.0000   443.0080       1.08229       22.6596       1.24908      -2.63043     -0.551697      0.285164      0.392021      0.434292      0.494619      0.521707      0.546044
  92   6 2840.5668    3.6164  1.6301 12.7802  0.0000  0.0148   0.0274   0.0385    0.0463   0.0000   443.1218       2.11864       21.9027     -0.234086      -2.62932     -0.467724      0.259157      0.351709      0.396350      0.443514      0.467611      0.493092
  92   7 3072.9904    4.3875  1.6755 13.4626 -0.0000  0.0151   0.0337   0.0408    0.0402   0.0000   442.7476       2.92614       22.4924      0.753719      -4.42551      -1.23661      0.268915      0.365454      0.408642      0.449593      0.481709      0.509421
  92   8 3297.3229    4.1298  2.5024 13.1988  0.0000  0.0195   0.0261   0.0512    0.0343   0.0000   442.8891       3.22655       22.9125      0.539240      -2.62970     -0.884948      0.343770      0.466907      0.524683      0.600677      0.631605      0.655387
  92   9 3516.6025    3.0556  4.5007 12.7189  0.0010  0.0309   0.0150   0.0861    0.0292   0.0000   444.5842       4.52258       23.5509      0.973700     -0.458918     -0.396549      0.540142      0.734370      0.841963      0.938774       1.01636       1.06804
  93   1 1448.5738    0.1918  0.2248 10.0330  0.0000  0.0070   0.0047   0.0177    0.0149   0.0000   440.4977     0.0156628       22.0475     0.0579162      -3.56725    -0.0405613      0.122723      0.157971      0.188396      0.199266      0.219809      0.224225
  93   2 1795.3777    0.4937  0.6263 10.1567  0.0000  0.0100   0.0064   0.0252    0.0279   0.0000   441.1440     -0.428449       22.2271      0.165634      -3.77597    0.00993904      0.165266      0.227959      0.254447      0.281609      0.304881      0.319439
  93   3 2088.8311    0.9153  1.1996 10.6348  0.0000  0.0136   0.0091   0.0377    0.0484   0.0000   441.7599    -0.0854235       22.2150     -0.126421      -3.36143      -1.30342      0.234434      0.325097      0.348935      0.407012      0.424012      0.446927
  93   4 2360.5573    1.6090  1.6803 11.3747  0.0000  0.0159   0.0127   0.0427    0.0433   0.0000   442.9659      0.826799       20.9765     -0.861036      -3.21001      0.667084      0.276049      0.373677      0.428025      0.475901      0.501327      0.520429
  93   5 2609.9534    2.5179  1.7616 12.2529  0.0000  0.0160   0.0190   0.0432    0.0411   0.0000   442.6401       1.29969       22.4772      0.242817      -2.60287     -0.342172      0.280702      0.377619      0.420335      0.477767      0.506321      0.534958
  93   6 2851.8124    3.6115  1.6189 13.0109  0.0000  0.0148   0.0283   0.0400    0.0431   0.0000   442.8571       1.86226       21.9393      0.770881      -4.06586    -0.0516474      0.259874      0.355217      0.399218      0.445162      0.473934      0.489676
  93   7 3085.0163    4.5216  1.7037 13.4331  0.0000  0.0150   0.0341   0.0405    0.0416   0.0000   443.4917       2.86641       22.5083       1.56823      -2.34186      0.298249      0.261346      0.354545      0.406312      0.446997      0.472816      0.495790
  93   8 3310.1619    4.0202  2.5618 13.1854 -0.0000  0.0196   0.0250   0.0532    0.0333   0.0000   442.6195       2.85276       23.1715      0.231364      -3.46043      -1.33610      0.339832      0.462666      0.518769      0.585841      0.633136      0.657491
  93   9 3530.2268    3.1399  4.6632 12.6537 -0.0012  0.0321   0.0149   0.0873    0.0310   0.0000   443.2432       3.44351       20.6495      -1.35060      -3.52250     -0.607499      0.546203      0.743267      0.832878      0.946265      0.996128       1.05348
  94   1 1455.1453    0.1863  0.2430 10.0520  0.0000  0.0078   0.0047   0.0202    0.0150   0.0000   440.4121     -0.128762       21.7240      0.199991      -3.55443      0.124526      0.146571      0.194850      0.204841      0.239918      0.272907      0.258298
  94   2 1802.4930    0.4973  0.6743 10.1320  0.0000  0.0105   0.0063   0.0265    0.0289   0.0000   440.8419     -0.387835       22.2281     0.0933252      -3.60079      0.173825      0.177069      0.241905      0.276967      0.312104      0.337595      0.346870
  94   3 2097.2964    0.9330  1.2240 10.7047  0.0000  0.0137   0.0091   0.0383    0.0442   0.0000   442.2245      0.100393       22.1030      0.623507      -2.43715  -0.000285233      0.228040      0.308144      0.354690      0.395435      0.419852      0.441302
  94   4 2369.7306    1.6585  1.7474 11.3826  0.0000  0.0163   0.0128   0.0433    0.0433   0.0000   442.0342      0.870967       21.9224      0.440473      -2.96896     -0.768006      0.285283      0.375647      0.421728      0.477638      0.513731      0.532108
  94   5 2620.0650    2.5507  1.8212 12.2565  0.0000  0.0163   0.0189   0.0437    0.0409   0.0000   443.0665       1.81628       22.3604      0.568826      -3.10120     -0.468991      0.286700      0.384552      0.433213      0.480985      0.514130      0.537739
  94   6 2863.0220    3.6879  1.6140 13.0338  0.0000  0.0146   0.0288   0.0401    0.0434   0.0000   442.9998       2.32976       22.6366      0.295647      -4.19930      -1.40334      0.255872      0.344604      0.385254      0.435761      0.456005      0.492468
  94   7 3097.0315    4.5466  1.6796 13.4256  0.0000  0.0149   0.0344   0.0397    0.0427   0.0000   442.7156       1.61614       21.8568      0.607024      -4.00549     0.0338597      0.260015      0.356340      0.395041      0.444899      0.479973      0.495789
  94   8 3322.8795    4.0594  2.6697 13.0913  0.0000  0.0199   0.0243   0.0532    0.0335   0.0000   443.4469       3.24428       22.8849      0.651465      -2.14206      0.260183      0.340973      0.458303      0.520180      0.583581      0.623200      0.653805
  94   9 3543.8249    3.0834  5.1277 12.6188  0.0000  0.0343   0.0136   0.0947    0.0298   0.0000   443.3797       4.39043       20.8151      0.132877      -1.36964      0.660473      0.587164      0.792291      0.881777       1.00036       1.05696       1.12017
  95   1 1461.6912    0.1924  0.2392 10.0276  0.0000  0.0076   0.0046   0.0180    0.0150   0.0000   440.2462     -0.422876       22.1317      0.217907      -3.53952     -0.220775      0.132874      0.181981      0.215057      0.230064      0.239876      0.246535
  95   2 1809.5128    0.5036  0.7047 10.1340  0.0000  0.0104   0.0063   0.0282    0.0296   0.0000   441.0906     0.0130744       22.2114      0.347509      -2.85856      0.620954      0.178776      0.234189      0.268784      0.304463      0.322972      0.347097
  95   3 2105.6626    0.9402  1.2757 10.7419 -0.0001  0.0144   0.0091   0.0388    0.0459   0.0000   441.9244      0.455604       22.4426     -0.707242      -4.28057     -0.476113      0.239289      0.319107      0.376625      0.411586      0.426162      0.464067
  95   4 2378.8845    1.6379  1.7371 11.4599  0.0000  0.0164   0.0127   0.0436    0.0419   0.0000   441.9061      0.495392       22.8450      0.834077      -3.28460      -1.77525      0.277122      0.373893      0.417261      0.471724      0.505620      0.528123
  95   5 2630.1653    2.5872  1.8481 12.2142  0.0000  0.0164   0.0189   0.0436    0.0427   0.0000   442.8605       1.38877       21.6621      0.382009      -2.48127      0.214613      0.283173      0.385742      0.436238      0.489325      0.522047      0.542862
  95   6 2874.1738    3.6938  1.6066 13.2503  0.0000  0.0150   0.0295   0.0406    0.0407   0.0000   442.9461       1.77376       22.8926      0.155260      -2.86547     -0.725059      0.256625      0.350199      0.389919      0.438837      0.471336      0.495458
  95   7 3108.9067    4.5399  1.6961 13.5330  0.0000  0.0152   0.0346   0.0405    0.0416   0.0000   442.7275       2.66744       22.6660      0.533324      -3.93407     -0.708561      0.266710      0.361558      0.409639      0.461662      0.488340      0.515015
  95   8 3335.6351    3.9351  2.8013 13.0900 -0.0001  0.0205   0.0231   0.0564    0.0324   0.0000   442.9350       3.32313       22.8924       1.74911      -2.42263      -1.10656      0.350565      0.470656      0.535582      0.595446      0.640951      0.680784
  95   9 3557.4114    2.9344  4.9822 12.7258 -0.0002  0.0347   0.0135   0.0944    0.0280   0.0000   443.1961       3.17066       22.0969     -0.449970      -3.19479      -1.37638      0.570837      0.780902      0.890040      0.995557       1.05345       1.11083
  96   1 1468.2117    0.1908  0.2373 10.0488  0.0000  0.0073   0.0046   0.0181    0.0148   0.0000   440.3071    -0.0235964       22.0775      0.557865      -3.84034      0.267790      0.130277      0.167400      0.198113      0.231369      0.249922      0.258097
  96   2 1816.5089    0.5219  0.6483 10.2328  0.0000  0.0100   0.0067   0.0257    0.0289   0.0000   441.0155    -0.0985709       22.3622      0.402975      -3.96835      0.169626      0.161073      0.222131      0.254730      0.281501      0.309943      0.329295
  96   3 2114.0357    0.9812  1.3424 10.5994  0.0000  0.0142   0.0089   0.0384    0.0483   0.0000   442.0514      0.543928       22.9146     -0.189494      -3.22274      0.158325      0.237592      0.320611      0.367725      0.411456      0.436592      0.464590
  96   4 2387.9021    1.7106  1.8911 11.3967  0.0000  0.0169   0.0125   0.0452    0.0427   0.0000   442.8119      0.848304       23.3646      0.276854      -3.37273     0.0717329      0.286692      0.389947      0.443189      0.485803      0.525426      0.550883
  96   5 2640.2324    2.6187  1.8558 12.3364  0.0000  0.0164   0.0191   0.0440    0.0409   0.0000   442.4091      0.848871       22.2828      0.640628      -2.91076      -1.00455      0.277748      0.379846      0.426585      0.483261      0.509503      0.536330
  96   6 2885.2264    3.8508  1.6386 12.9893  0.0000  0.0146   0.0289   0.0389    0.0455   0.0000   443.1877       1.77698       22.4613       1.68592      -2.52492      -1.22313      0.244734      0.330579      0.378528      0.413307      0.443801      0.468099
  96   7 3120.7025    4.5539  1.8183 13.4970  0.0000  0.0155   0.0331   0.0417    0.0386   0.0000   442.8905       2.94394       22.2422    -0.0141102      -2.79438      -1.39782      0.266811      0.362849      0.404322      0.453359      0.485298      0.514846
  96   8 3348.3250    3.9032  3.0687 12.9898  0.0000  0.0218   0.0218   0.0584    0.0331   0.0000   443.0546       2.39121       21.5504       2.22347      -3.74899     -0.867369      0.370898      0.500244      0.560708      0.629234      0.677072      0.707654
  96   9 3570.8194    2.9167  5.5016 12.7314  0.0019  0.0382   0.0130   0.1024    0.0279   0.0000   443.2133       4.69771       21.2302     -0.751609      -3.15002      -1.18362      0.627187      0.850256      0.961292       1.07776       1.13907       1.19216
  97   1 1474.6590    0.1919  0.2712 10.0279  0.0000  0.0078   0.0045   0.0216    0.0152   0.0000   440.0701     -0.155212       22.1647     -0.407546      -3.53065     0.0979367      0.136188      0.182628      0.212128      0.244386      0.264144      0.275327
  97   2 1823.4576    0.5149  0.7154 10.1865  0.0000  0.0107   0.0063   0.0277    0.0297   0.0000   441.0350     0.0908435       21.8536      0.571673      -3.68719     -0.215361      0.171792      0.241466      0.275730      0.302445      0.324704      0.336589
  97   3 2122.3266    0.9943  1.2656 10.7222  0.0000  0.0137   0.0093   0.0374    0.0476   0.0000   441.8069      0.516567       22.6518      0.606995      -3.68386     -0.767794      0.228412      0.314244      0.357360      0.394758      0.424490      0.443472
  97   4 2396.9109    1.6829  1.7472 11.6251  0.0000  0.0163   0.0130   0.0453    0.0391   0.0000   442.0745      0.480078       22.3970      0.614984      -3.55043     -0.477336      0.269285      0.368416      0.408735      0.476083      0.506075      0.521778
  97   5 2650.2193    2.7598  1.8467 12.1888  0.0000  0.0157   0.0196   0.0427    0.0450   0.0000   442.5389       2.18912       23.2010      0.676579      -3.67973     -0.411274      0.264895      0.353784      0.393164      0.442667      0.465857      0.493098
  97   6 2896.2347    3.8589  1.6107 13.0778  0.0000  0.0145   0.0293   0.0385    0.0436   0.0000   442.8048       1.64086       22.7358       1.06593      -3.10503     -0.825307      0.247761      0.333667      0.375269      0.416774      0.448685      0.467850
  97   7 3132.5512    4.4964  1.8505 13.4881  0.0000  0.0156   0.0320   0.0427    0.0374   0.0000   442.9583       3.18129       22.8358      0.807122      -3.75820     -0.514737      0.258300      0.353168      0.395206      0.444905      0.473927      0.504604
  97   8 3360.8737    3.8467  2.9388 13.0816  0.0000  0.0212   0.0220   0.0581    0.0318   0.0000   443.3504       2.35248       23.4542     0.0466043      -4.10488      -1.30993      0.353877      0.472870      0.533411      0.601847      0.635579      0.673656
  97   9 3584.1845    2.7242  5.1384 12.7409 -0.0048  0.0370   0.0125   0.1012    0.0278   0.0000   443.3864       3.98949       22.6059      0.322684      -3.43257      -1.87349      0.606759      0.814879      0.933963       1.03367       1.10997       1.17727
  98   1 1481.0451    0.1984  0.2611 10.0364  0.0000  0.0074   0.0046   0.0200    0.0152   0.0000   440.4436    -0.0688219       22.2733     -0.297308      -3.72673     -0.437620      0.122148      0.164619      0.184231      0.207394      0.218101      0.239379
  98   2 1830.3260    0.5325  0.7709 10.1960  0.0000  0.0109   0.0064   0.0292    0.0315   0.0000   441.2642      0.298858       22.3649    -0.0587437      -3.34811    -0.0433538      0.178761      0.241111      0.273441      0.306091      0.321833      0.349598
  98   3 2130.5569    0.9972  1.3418 10.6938  0.0000  0.0142   0.0090   0.0393    0.0468   0.0000   442.1665      0.297309       22.5019     0.0145416      -2.05927     -0.308208      0.227141      0.313910      0.353898      0.404820      0.420630      0.442784
  98   4 2405.8318    1.7519  1.9459 11.4894  0.0000  0.0174   0.0126   0.0460    0.0413   0.0000   442.1670       1.46802       22.2704     -0.298305      -3.75715      0.144467      0.279937      0.383893      0.429054      0.492896      0.514967      0.551199
  98   5 2660.1658    2.7258  1.8792 12.3532  0.0000  0.0162   0.0191   0.0432    0.0395   0.0000   442.2817       1.04489       22.3620      0.900241      -3.31060      -1.00065      0.263613      0.356703      0.408337      0.450007      0.479395      0.509369
  98   6 2907.1843    3.9858  1.5840 13.1842  0.0000  0.0144   0.0305   0.0380    0.0442   0.0000   442.9712       2.15742       22.4337      0.156896      -3.23200     -0.709714      0.240297      0.325239      0.371007      0.420285      0.450991      0.471081
  98   7 3144.2046    4.5231  1.8760 13.3582 -0.0001  0.0157   0.0314   0.0412    0.0403   0.0000   442.4904       3.04766       23.4834      0.551593      -3.29314    -0.0759935      0.258859      0.347849      0.392014      0.438596      0.474073      0.486942
  98   8 3373.4165    3.8103  3.0965 13.0942 -0.0000  0.0220   0.0214   0.0606    0.0311   0.0000   442.8478       3.45862       22.6821      0.749538      -4.19300      -1.59640      0.364513      0.493735      0.547735      0.618898      0.669853      0.703127
  99   1 1487.4282    0.2056  0.2693 10.0452  0.0000  0.0075   0.0046   0.0194    0.0153   0.0000   440.1793    -0.0772512       21.9942      0.179019      -3.36137     -0.147743      0.126239      0.159210      0.194676      0.215461      0.225854      0.238595
  99   2 1837.1855    0.5561  0.7646 10.1391  0.0000  0.0107   0.0065   0.0276    0.0332   0.0000   440.8339     0.0636683       22.4568     -0.203791      -3.96786     -0.102353      0.175256      0.236684      0.271681      0.299998      0.321349      0.341572
  99   3 2138.7001    1.0163  1.4180 10.6626  0.0000  0.0145   0.0088   0.0391    0.0443   0.0000   442.0670      0.548112       22.5030    -0.0589094      -3.24421     -0.157977      0.239616      0.324251      0.369718      0.411551      0.450878      0.472340
  99   4 2414.7607    1.8033  1.8752 11.7036  0.0000  0.0169   0.0133   0.0455    0.0387   0.0000   442.6844      0.363300       22.9204      0.288058      -3.61500     0.0640934      0.280047      0.371696      0.420813      0.476774      0.502681      0.533765
  99   5 2670.0831    2.8308  1.8573 12.4235  0.0000  0.0161   0.0202   0.0432    0.0415   0.0000   442.6446       1.85195       23.0535      0.775805      -3.54568     -0.658976      0.264488      0.356814      0.401658      0.459625      0.489452      0.519400
  99   6 2918.0690    3.9396  1.6251 13.3138 -0.0001  0.0146   0.0300   0.0394    0.0396   0.0000   442.7516       2.45038       22.8291      0.627743      -3.18912     -0.144215      0.240209      0.325047      0.364367      0.410129      0.441103      0.456990
  99   7 3155.8683    4.4982  1.9563 13.3785  0.0001  0.0158   0.0306   0.0432    0.0382   0.0000   443.2456       3.25531       22.4440      0.611293      -3.65519       1.05973      0.267817      0.358800      0.409034      0.457422      0.477224      0.504921
  99   8 3385.9247    3.7746  3.3655 13.0190  0.0002  0.0234   0.0203   0.0638    0.0316   0.0000   443.5792       4.38842       22.6406       1.30269      -2.90222      -1.36300      0.375385      0.508851      0.573324      0.649699      0.691963      0.731939
  99   9 3610.8333    2.6353  5.4525 12.7371 -0.0088  0.0400   0.0115   0.1082    0.0264   0.0000   443.2824       2.98293       21.1360      0.390757      -5.74195     -0.685286      0.636757      0.882844      0.994958       1.11670       1.18666       1.24232
 100   1 1493.7226    0.2019  0.3190 10.0339  0.0000  0.0087   0.0044   0.0231    0.0155   0.0000   440.2605      0.133338       21.6589      0.198162      -3.26398      0.359995      0.148768      0.201107      0.232994      0.260524      0.279510      0.289913
 100   2 1843.9862    0.5507  0.7618 10.2467  0.0000  0.0108   0.0065   0.0283    0.0315   0.0000   440.9350     0.0974142       22.2594      0.527635      -3.72960     -0.435800      0.174345      0.239377      0.265508      0.291910      0.319530      0.335342
 100   3 2146.8711    1.0228  1.3760 10.7952  0.0000  0.0144   0.0091   0.0389    0.0430   0.0000   441.8992      0.645139       22.6190      0.245953      -2.75473     -0.175051      0.231442      0.313834      0.355904      0.402798      0.424164      0.448263
 100   4 2423.5497    1.8353  1.8098 11.6778  0.0000  0.0165   0.0134   0.0434    0.0400   0.0000   442.1522      0.721859       22.1839    -0.0968797      -3.17908     -0.207929      0.265000      0.355892      0.402532      0.453619      0.495441      0.512312
 100   5 2679.9539    2.8158  1.8756 12.4506 -0.0001  0.0161   0.0196   0.0432    0.0392   0.0000   442.2657       1.57785       22.7670      0.214935      -3.03889      0.253120      0.256785      0.354482      0.394446      0.440559      0.478545      0.499442
 100   6 2928.8938    4.0305  1.5806 13.4229  0.0000  0.0145   0.0314   0.0384    0.0404   0.0000   443.0161       2.18794       22.6360      0.811159      -3.53488     -0.188263      0.233353      0.318140      0.360327      0.411532      0.435126      0.451830
 100   7 3167.4191    4.4709  2.0371 13.4853  0.0000  0.0165   0.0303   0.0446    0.0359   0.0000   443.5917       2.89722       21.6638       1.02759      -2.65671     -0.931963      0.265983      0.359404      0.403096      0.459746      0.498756      0.523600
 100   8 3398.3052    3.6782  3.4575 13.0545 -0.0002  0.0244   0.0198   0.0659    0.0313   0.0000   444.0291       3.17039       21.7850       1.03105      -3.64254      -1.01908      0.388130      0.527054      0.592646      0.667774      0.708818      0.748548
 101   1 1500.0275    0.2161  0.2648 10.0235  0.0000  0.0071   0.0046   0.0182    0.0151   0.0000   440.0719     -0.310224       22.2524      0.278778      -3.84888   -0.00824492      0.117794      0.148500      0.183298      0.196152      0.211289      0.218361
 101   2 1850.7264    0.5567  0.7812 10.1983  0.0000  0.0109   0.0064   0.0277    0.0321   0.0000   440.8679     -0.290048       22.2711      0.166391      -3.94313      0.620925      0.173899      0.237335      0.265116      0.298930      0.314107      0.333290
 101   3 2154.9597    1.0770  1.3518 10.8419 -0.0000  0.0140   0.0095   0.0377    0.0441   0.0000   442.0204      0.223666       22.6733     -0.342915      -2.98760      0.280156      0.225848      0.297862      0.338614      0.379651      0.409013      0.434638
 101   4 2432.2720    1.8059  1.9605 11.7439  0.0000  0.0177   0.0130   0.0468    0.0375   0.0000   442.3661      0.650060       22.6408      0.654672      -4.07961    -0.0306066      0.277236      0.375287      0.427603      0.483144      0.520470      0.545610
 101   5 2689.7475    2.9193  1.9527 12.3171  0.0000  0.0159   0.0195   0.0431    0.0416   0.0000   442.7812       2.07256       22.5921       1.63380      -3.44439      0.687386      0.262967      0.345741      0.394005      0.440332      0.466120      0.498159
 101   6 2939.6491    4.1048  1.6679 13.2417  0.0000  0.0145   0.0304   0.0391    0.0429   0.0000   442.8862       1.97686       21.5010      0.736960      -3.57475     -0.936634      0.237438      0.322600      0.362778      0.404919      0.430905      0.455738
 101   7 3178.9788    4.4140  2.0466 13.5085  0.0000  0.0167   0.0300   0.0452    0.0358   0.0000   442.8625       3.19523       22.7847      0.427066      -2.77168     -0.725068      0.275310      0.378241      0.431501      0.483667      0.508339      0.536901
 101   8 3410.6388    3.6620  3.7522 12.9976  0.0006  0.0261   0.0188   0.0700    0.0318   0.0000   442.6606       3.15462       23.3850      0.780811      -3.80040     -0.478994      0.414018      0.563560      0.647688      0.730173      0.788339      0.824649
 101   9 3637.2009    2.5414  5.8721 12.8167 -0.0006  0.0432   0.0117   0.1160    0.0257   0.0000   442.1948       3.07866       21.8061       2.16775      -3.27326      -2.55094      0.677814      0.922484       1.04710       1.16939       1.25690       1.31006
 102   1 1506.2547    0.2249  0.3087 10.0355  0.0000  0.0078   0.0046   0.0204    0.0157   0.0000   440.0158     0.0137568       22.2027      0.201480      -3.69327      0.314956      0.127686      0.164079      0.193846      0.216730      0.226820      0.224995
 102   2 1857.4188    0.5761  0.8655 10.1806  0.0000  0.0115   0.0064   0.0300    0.0344   0.0000   441.0181     0.0228258       22.2932      0.176822      -4.29436     -0.448028      0.175658      0.242769      0.263895      0.299589      0.320233      0.340792
 102   3 2162.9463    1.0838  1.4758 10.8168 -0.0024  0.0146   0.0091   0.0402    0.0412   0.0000   442.5380    -0.0645572       21.9995      0.290862      -4.15068      0.115742      0.230866      0.312344      0.353879      0.397174      0.432265      0.461531
 102   4 2440.9768    1.8621  1.9146 11.8164  0.0000  0.0173   0.0138   0.0463    0.0399   0.0000   442.3494      0.998901       22.5768      0.773472      -1.95076      0.593412      0.274148      0.375471      0.419340      0.481046      0.513823      0.541371
 102   5 2699.5021    2.9248  1.8353 12.5602  0.0000  0.0159   0.0205   0.0419    0.0394   0.0000   442.4459       1.02127       21.6154     0.0574757      -3.32321      -1.28958      0.246432      0.345568      0.378510      0.437910      0.460318      0.491538
 102   6 2950.3286    4.1190  1.6715 13.3806  0.0000  0.0146   0.0310   0.0398    0.0415   0.0000   442.6679       2.37154       21.8018      0.471189      -3.48361     -0.526007      0.238694      0.315525      0.358888      0.415650      0.442510      0.461458
 102   7 3190.3871    4.4680  2.1626 13.3634  0.0000  0.0167   0.0285   0.0456    0.0359   0.0000   443.2694       3.33364       22.7594      0.561723      -2.93703      -1.74271      0.269272      0.354450      0.407918      0.456117      0.486250      0.504986
 102   8 3422.8838    3.5552  3.7454 13.0688 -0.0012  0.0261   0.0185   0.0710    0.0307   0.0000   443.9066       4.11443       23.0336      0.836859      -1.99411      0.221654      0.414001      0.556613      0.631740      0.707028      0.751925      0.804330
 103   1 1512.4509    0.2189  0.3189 10.0413  0.0000  0.0082   0.0045   0.0215    0.0155   0.0000   440.0835     -0.219280       22.5333      0.388610      -4.09852     0.0169121      0.122305      0.169879      0.196357      0.220978      0.237275      0.249960
 103   2 1864.0644    0.5804  0.8089 10.2841  0.0000  0.0109   0.0066   0.0291    0.0335   0.0000   440.8712     0.0472522       22.7835      0.113349      -4.07884     -0.105140      0.171451      0.230087      0.254336      0.293882      0.304563      0.325228
 103   3 2170.9406    1.0978  1.5144 10.8600  0.0000  0.0151   0.0092   0.0409    0.0432   0.0000   441.8238      0.958264       21.7614     0.0586731      -3.23000     -0.272433      0.235233      0.317973      0.362217      0.410056      0.439633      0.458541
 103   4 2449.6280    1.8870  1.9409 11.7813  0.0000  0.0174   0.0135   0.0466    0.0405   0.0000   442.3356     0.0149266       22.0217      0.554542      -3.84173      -1.46320      0.267999      0.368235      0.414507      0.469364      0.498552      0.531657
 103   5 2709.1691    2.9801  1.9690 12.5193 -0.0000  0.0162   0.0202   0.0441    0.0397   0.0000   442.6938      0.944502       22.3240      0.550031      -3.44555      0.416255      0.255876      0.343191      0.393396      0.443721      0.463722      0.497214
 103   6 2960.9342    4.1832  1.7214 13.3146  0.0000  0.0147   0.0299   0.0394    0.0397   0.0000   442.4882       2.63895       21.4913      0.772415      -3.70667     -0.856713      0.232352      0.318834      0.355425      0.398323      0.418639      0.438440
 103   7 3201.7929    4.4244  2.1601 13.4638  0.0000  0.0168   0.0285   0.0459    0.0342   0.0000   443.0152       3.26740       22.5996       1.10388      -3.09404     -0.762612      0.266727      0.352732      0.401905      0.447016      0.483675      0.519851
 103   8 3435.1860    3.6133  3.9859 12.9713  0.0016  0.0273   0.0179   0.0732    0.0318   0.0000   443.4649       3.76929       22.0689       2.35058      -2.19411      -2.16689      0.424895      0.587915      0.664752      0.747507      0.802943      0.851433
 104   0 1035.1849    0.0360  0.0117 10.3159 -0.0272  0.0127   0.0053   0.0069    0.0115   0.0000   437.6880     -0.828081       22.1583     -0.551648      -1.25177      -1.90201      0.117484      0.277476      0.202197      0.306522      0.257210      0.286585
 104   1 1518.6136    0.2287  0.3145 10.0411  0.0000  0.0080   0.0045   0.0201    0.0158   0.0000   440.0893     -0.223516       22.6309      0.370551      -3.61456      0.363703      0.117104      0.168439      0.183658      0.209930      0.216411      0.236524
 104   2 1870.6892    0.5959  0.9070 10.2379  0.0000  0.0119   0.0066   0.0318    0.0367   0.0000   440.8728      0.223856       22.6902     -0.299540      -3.48353     -0.110495      0.176305      0.246623      0.278206      0.320711      0.340378      0.358230
 104   3 2178.8738    1.1091  1.5508 10.9151  0.0000  0.0150   0.0091   0.0424    0.0404   0.0000   442.2404      0.310819       22.9476     0.0918072      -3.85601     -0.698180      0.230389      0.314338      0.352378      0.394106      0.422578      0.450665
 104   4 2458.1664    1.9545  2.0653 11.7613  0.0000  0.0177   0.0133   0.0474    0.0410   0.0000   441.8683      0.504651       22.9717       1.32232      -3.21035     -0.811886      0.279089      0.376098      0.416094      0.474445      0.512893      0.539523
 104   5 2718.8908    3.0165  1.8474 12.6901  0.0000  0.0160   0.0213   0.0425    0.0398   0.0000   442.4341       1.55069       22.8273      0.489165      -4.06735     0.0356441      0.244701      0.337904      0.376964      0.427833      0.463932      0.487153
 104   6 2971.5387    4.1953  1.6974 13.3964  0.0000  0.0147   0.0308   0.0396    0.0411   0.0000   443.1525       2.85096       21.5009       1.22853      -3.41807      0.264797      0.233959      0.311964      0.346488      0.392757      0.428975      0.440650
 104   7 3213.1673    4.3760  2.1336 13.5914  0.0000  0.0169   0.0286   0.0457    0.0320   0.0000   443.1236       3.00032       22.1439       1.49365      -2.76265      0.534013      0.267886      0.361736      0.410114      0.461208      0.489677      0.512660
 104   8 3447.4293    3.4036  3.9269 13.0543 -0.0016  0.0275   0.0171   0.0753    0.0304   0.0000   443.2458       2.28612       22.1520       1.54232      -3.89460      -1.35898      0.416946      0.574661      0.644123      0.720557      0.765051      0.817148
 105   0 1039.9792    0.0434  0.0173 10.2917 -0.0239  0.0159   0.0064   0.0087    0.0116   0.0000   437.6979     0.0834377       21.3794      0.180294      -3.45099       1.09040      0.280853      0.304107      0.239402      0.355907      0.437934      0.663615
 105   1 1524.6866    0.2321  0.3425  9.9981  0.0000  0.0082   0.0044   0.0224    0.0160   0.0000   440.1405      0.241643       22.0041     -0.285654      -3.78708      0.131959      0.117321      0.164926      0.187594      0.200617      0.225909      0.230037
 105   2 1877.2585    0.5937  0.9139 10.2433  0.0000  0.0116   0.0065   0.0315    0.0353   0.0000   441.0010    -0.0470750       21.7850      0.440747      -2.96311      0.118538      0.178006      0.243034      0.273166      0.307781      0.328619      0.345685
 105   3 2186.7434    1.1200  1.5928 10.8616  0.0000  0.0155   0.0092   0.0419    0.0428   0.0000   442.1369     0.0659458       22.2878     -0.108083      -3.71008     -0.723598      0.240420      0.327229      0.367904      0.412239      0.430910      0.461836
 105   4 2466.7112    1.9926  2.1139 11.6938  0.0000  0.0179   0.0132   0.0473    0.0420   0.0000   442.1009      0.651467       21.8365      0.886681      -2.81714     -0.122898      0.274899      0.375098      0.421440      0.465592      0.510547      0.539754
 105   5 2728.5497    3.0575  1.8739 12.7084  0.0000  0.0157   0.0211   0.0429    0.0367   0.0000   442.5930       1.61228       22.3892      0.719392      -3.52907      0.147369      0.244807      0.333477      0.374627      0.412714      0.447877      0.467328
 105   6 2982.0672    4.2777  1.7143 13.3549  0.0000  0.0147   0.0305   0.0391    0.0404   0.0000   443.0638       1.69205       22.6482      0.169935      -4.10361     -0.444709      0.228150      0.313267      0.349462      0.393972      0.426964      0.445801
 105   7 3224.4471    4.3898  2.2246 13.4597  0.0000  0.0173   0.0279   0.0461    0.0338   0.0000   443.3035       2.61752       21.9328      0.439179      -3.09411      -1.38757      0.267246      0.358854      0.410925      0.459723      0.490740      0.527176
 105   8 3459.5418    3.4705  4.1952 13.0128  0.0003  0.0287   0.0170   0.0789    0.0309   0.0000   442.8244       2.71283       22.4876      0.771772      -2.35392      -1.29158      0.437585      0.584483      0.665774      0.746001      0.791549      0.844931
 106   0 1044.8258    0.0411  0.0229 10.3107 -0.0014  0.0108   0.0060   0.0113    0.0116   0.0000   437.2903    -0.0791431       21.5889     -0.653838      -3.55431      0.468544      0.158808      0.211291      0.300937      0.293174      0.301587      0.319180
 106   1 1530.7685    0.2319  0.3427 10.0489  0.0000  0.0084   0.0045   0.0216    0.0160   0.0000   439.9402     0.0546880       22.4469     -0.285337      -3.41361      0.875210      0.125504      0.163495      0.194796      0.216660      0.227900      0.241887
 106   2 1883.7898    0.6119  0.8861 10.3284  0.0000  0.0114   0.0067   0.0307    0.0351   0.0000   441.0507     0.0366331       22.0186    -0.0439625      -3.69349     -0.509090      0.173789      0.233817      0.262040      0.291409      0.309492      0.330686
 106   3 2194.5790    1.1631  1.5481 10.9540  0.0000  0.0150   0.0094   0.0403    0.0416   0.0000   441.7805      0.474067       22.9770      0.399119      -2.89052     -0.827263      0.224110      0.301428      0.346793      0.389879      0.411395      0.441619
 106   4 2475.1863    2.0247  1.9620 11.9023  0.0000  0.0172   0.0140   0.0456    0.0404   0.0000   442.0752       1.30817       22.1489       1.24154      -4.51377     -0.270659      0.260679      0.358091      0.406450      0.449256      0.484818      0.512938
 106   5 2738.1232    3.1026  1.9172 12.6743  0.0000  0.0159   0.0212   0.0435    0.0397   0.0000   443.0337       1.54524       23.2688      0.611427      -2.92489      -1.08241      0.238921      0.332276      0.374360      0.415893      0.442774      0.472741
 106   6 2992.5217    4.2510  1.8294 13.3941  0.0000  0.0152   0.0296   0.0412    0.0383   0.0000   443.2951       2.55961       22.5857      0.494234      -3.21893      -1.65639      0.232416      0.316290      0.351582      0.394511      0.423488      0.436557
 106   7 3235.6758    4.3232  2.3558 13.4405  0.0000  0.0178   0.0266   0.0489    0.0334   0.0000   443.2921       2.97630       22.5840      0.819595      -1.99715     -0.832262      0.272217      0.371610      0.418980      0.472481      0.499927      0.530878
 106   8 3471.5887    3.3328  4.3446 13.0469  0.0002  0.0297   0.0159   0.0831    0.0300   0.0000   443.4790       4.19690       22.4959      0.277131      -4.00117      -2.19268      0.451734      0.608002      0.689363      0.772768      0.837552      0.870247
 107   1 1536.7842    0.2422  0.3395 10.0183  0.0000  0.0076   0.0045   0.0212    0.0160   0.0000   440.0061     -0.174012       22.0414      0.140971      -3.57529     -0.392043      0.122421      0.159351      0.184207      0.201700      0.222397      0.237903
 107   2 1890.2707    0.6135  0.8885 10.3216  0.0000  0.0114   0.0067   0.0304    0.0359   0.0000   440.6721      0.109952       22.1421      0.197010      -3.95320    -0.0134755      0.173679      0.234227      0.265639      0.297635      0.319973      0.339553
 107   3 2202.3411    1.1825  1.5885 10.9866  0.0000  0.0151   0.0094   0.0415    0.0415   0.0000   441.3317      0.166903       21.6889     -0.507118      -3.48275    -0.0971888      0.227378      0.307853      0.338036      0.388440      0.421961      0.444664
 107   4 2483.6059    2.0412  2.0783 11.8843  0.0000  0.0177   0.0138   0.0482    0.0408   0.0000   442.0567      0.766509       21.6907      0.217241      -3.12211     -0.537915      0.261383      0.361340      0.400987      0.455175      0.480403      0.519084
 107   5 2747.6303    3.1564  1.9332 12.7644 -0.0001  0.0160   0.0213   0.0430    0.0375   0.0000   442.7198      0.840748       22.1853     -0.232530      -3.82257      -1.36889      0.243634      0.326697      0.371070      0.414260      0.441713      0.464655
 107   6 3002.9109    4.3414  1.8305 13.3354  0.0000  0.0150   0.0295   0.0408    0.0388   0.0000   442.8751       2.54664       22.4430      0.825110      -3.13016      0.156057      0.222479      0.307781      0.345186      0.386546      0.413309      0.439271
 107   7 3246.8281    4.3970  2.5333 13.2768  0.0000  0.0183   0.0252   0.0502    0.0342   0.0000   443.3223       3.08843       22.4984      0.483382      -2.78940     -0.732806      0.271839      0.374081      0.416027      0.477164      0.508829      0.534461
 107   8 3483.5973    3.3722  4.6661 12.9458 -0.0007  0.0318   0.0151   0.0871    0.0311   0.0000   443.8174       3.08027       21.7131       2.65184      -2.32356     -0.313799      0.473319      0.645066      0.731772      0.825231      0.874018      0.934392
 108   1 1542.8000    0.2416  0.3395 10.0561  0.0000  0.0079   0.0045   0.0208    0.0161   0.0000   439.9653     -0.218991       22.4742      0.143259      -3.75896     -0.336078      0.120371      0.157308      0.180990      0.203501      0.210002      0.216780
 108   2 1896.7182    0.6408  0.9217 10.3318  0.0000  0.0114   0.0068   0.0308    0.0367   0.0000   440.7794      0.495719       22.6956     -0.150779      -3.23548     -0.218679      0.167628      0.228507      0.258651      0.283869      0.311531      0.330579
[truncated: 149,648 more chars]
