# Supplementary material for: Global-Mode Analysis of Full-Disk Data from the Michelson Doppler Imager and the Helioseismic and Magnetic Imager
Source: Sol Phys. 2018 Jan 31;293(2):29. doi: 10.1007/s11207-017-1201-5 (PMC6566312; doi:10.1007/s11207-017-1201-5)
Supplement: Supplementary file 2 — (TAR 362.4 MB) [file 11207_2017_1201_MOESM2_ESM.tar › HMI/hmiv72d.7264.18]

   0  23 3303.6038    3.9743  1.9568  5.6462  0.0000  0.1821   0.4656   0.7454 1000.0000   0.0000    -0.0000       0.00000       0.00000       0.00000       0.00000       0.00000       0.00000       0.00000       0.00000       0.00000       0.00000       0.00000       0.00000       0.00000       0.00000       0.00000       0.00000       0.00000       0.00000       0.00000       0.00000       0.00000       0.00000       0.00000       0.00000       0.00000       0.00000       0.00000       0.00000       0.00000       0.00000       0.00000       0.00000       0.00000       0.00000       0.00000
   0  24 3439.2831    2.6052  1.5144 12.8744 -0.0449  0.2299   0.3588   0.7151    1.2022   0.0000    -0.0000       0.00000       0.00000       0.00000       0.00000       0.00000       0.00000       0.00000       0.00000       0.00000       0.00000       0.00000       0.00000       0.00000       0.00000       0.00000       0.00000       0.00000       0.00000       0.00000       0.00000       0.00000       0.00000       0.00000       0.00000       0.00000       0.00000       0.00000       0.00000       0.00000       0.00000       0.00000       0.00000       0.00000       0.00000       0.00000
   0  25 3574.9660    2.2561  2.6979 10.7807  0.0065  0.2504   0.2074   1.1680    2.4489   0.0000    -0.0000       0.00000       0.00000       0.00000       0.00000       0.00000       0.00000       0.00000       0.00000       0.00000       0.00000       0.00000       0.00000       0.00000       0.00000       0.00000       0.00000       0.00000       0.00000       0.00000       0.00000       0.00000       0.00000       0.00000       0.00000       0.00000       0.00000       0.00000       0.00000       0.00000       0.00000       0.00000       0.00000       0.00000       0.00000       0.00000
   1  12 1884.9377    0.4205  0.3070 10.1349  0.0000  0.1009   0.0615   0.1914    0.1901   0.0000   266.5212      -69.6960       0.00000       0.00000       0.00000       0.00000       0.00000       0.00000       0.00000       0.00000       0.00000       0.00000       0.00000       0.00000       0.00000       0.00000       0.00000       0.00000       142.019       59.6877       0.00000       0.00000       0.00000       0.00000       0.00000       0.00000       0.00000       0.00000       0.00000       0.00000       0.00000       0.00000       0.00000       0.00000       0.00000       0.00000
   1  14 2156.7842    0.8615  0.5070 10.3439  0.0000  0.0775   0.1295   0.3188    0.3777   0.0000   423.4753      -4.48441       0.00000       0.00000       0.00000       0.00000       0.00000       0.00000       0.00000       0.00000       0.00000       0.00000       0.00000       0.00000       0.00000       0.00000       0.00000       0.00000       75.2859       35.1109       0.00000       0.00000       0.00000       0.00000       0.00000       0.00000       0.00000       0.00000       0.00000       0.00000       0.00000       0.00000       0.00000       0.00000       0.00000       0.00000
   1  15 2291.9497    1.2082  0.9441  4.4401  0.0000  0.0796   0.1030   0.2574  373.7012   0.0000   470.1902      -17.4576       0.00000       0.00000       0.00000       0.00000       0.00000       0.00000       0.00000       0.00000       0.00000       0.00000       0.00000       0.00000       0.00000       0.00000       0.00000       0.00000       110.765       46.6955       0.00000       0.00000       0.00000       0.00000       0.00000       0.00000       0.00000       0.00000       0.00000       0.00000       0.00000       0.00000       0.00000       0.00000       0.00000       0.00000
   1  16 2425.5393    1.7283  0.5407 11.4062  0.0000  0.0645   0.1741   0.1770    0.4730   0.0000   496.1722       65.5818       0.00000       0.00000       0.00000       0.00000       0.00000       0.00000       0.00000       0.00000       0.00000       0.00000       0.00000       0.00000       0.00000       0.00000       0.00000       0.00000       63.7438       50.5160       0.00000       0.00000       0.00000       0.00000       0.00000       0.00000       0.00000       0.00000       0.00000       0.00000       0.00000       0.00000       0.00000       0.00000       0.00000       0.00000
   1  17 2559.1214    2.0717  1.0450  2.3192  0.0000  0.0734   0.1496   0.2853 1000.0000   0.0000   421.8537       46.5026       0.00000       0.00000       0.00000       0.00000       0.00000       0.00000       0.00000       0.00000       0.00000       0.00000       0.00000       0.00000       0.00000       0.00000       0.00000       0.00000       95.6379       49.3144       0.00000       0.00000       0.00000       0.00000       0.00000       0.00000       0.00000       0.00000       0.00000       0.00000       0.00000       0.00000       0.00000       0.00000       0.00000       0.00000
   1  18 2693.3417    2.4481  0.7899 11.5269  0.0000  0.0841   0.2076   0.2072    1.1502   0.0000   469.9796      -32.6253       0.00000       0.00000       0.00000       0.00000       0.00000       0.00000       0.00000       0.00000       0.00000       0.00000       0.00000       0.00000       0.00000       0.00000       0.00000       0.00000       94.8970       52.2632       0.00000       0.00000       0.00000       0.00000       0.00000       0.00000       0.00000       0.00000       0.00000       0.00000       0.00000       0.00000       0.00000       0.00000       0.00000       0.00000
   1  19 2828.1425    2.8710  1.0552 11.1528  0.0000  0.0922   0.2269   0.2531    2.8337   0.0000   466.7172      -32.0293       0.00000       0.00000       0.00000       0.00000       0.00000       0.00000       0.00000       0.00000       0.00000       0.00000       0.00000       0.00000       0.00000       0.00000       0.00000       0.00000       126.631       57.3653       0.00000       0.00000       0.00000       0.00000       0.00000       0.00000       0.00000       0.00000       0.00000       0.00000       0.00000       0.00000       0.00000       0.00000       0.00000       0.00000
   1  21 3098.1270    3.9789  1.1916  5.4246  0.0000  0.0835   0.3080   0.3277 1000.0000   0.0000   350.5889       36.7909       0.00000       0.00000       0.00000       0.00000       0.00000       0.00000       0.00000       0.00000       0.00000       0.00000       0.00000       0.00000       0.00000       0.00000       0.00000       0.00000       103.961       59.1580       0.00000       0.00000       0.00000       0.00000       0.00000       0.00000       0.00000       0.00000       0.00000       0.00000       0.00000       0.00000       0.00000       0.00000       0.00000       0.00000
   1  22 3233.2787    3.5642  1.1880 12.9714  0.0000  0.1278   0.3333   0.4634    1.4478   0.0000   421.5492       158.821       0.00000       0.00000       0.00000       0.00000       0.00000       0.00000       0.00000       0.00000       0.00000       0.00000       0.00000       0.00000       0.00000       0.00000       0.00000       0.00000       222.514       75.9583       0.00000       0.00000       0.00000       0.00000       0.00000       0.00000       0.00000       0.00000       0.00000       0.00000       0.00000       0.00000       0.00000       0.00000       0.00000       0.00000
   1  23 3368.5240    3.5941  1.9159 -2.1654  0.0000  0.1094   0.2189   0.4099 1000.0000   0.0000   398.8275       141.856       0.00000       0.00000       0.00000       0.00000       0.00000       0.00000       0.00000       0.00000       0.00000       0.00000       0.00000       0.00000       0.00000       0.00000       0.00000       0.00000       132.988       79.3321       0.00000       0.00000       0.00000       0.00000       0.00000       0.00000       0.00000       0.00000       0.00000       0.00000       0.00000       0.00000       0.00000       0.00000       0.00000       0.00000
   1  24 3504.0123    2.9316  2.8848 11.1975  0.0000  0.1572   0.1669   0.5368    1.5001   0.0000   199.6961      -112.560       0.00000       0.00000       0.00000       0.00000       0.00000       0.00000       0.00000       0.00000       0.00000       0.00000       0.00000       0.00000       0.00000       0.00000       0.00000       0.00000       198.130       110.514       0.00000       0.00000       0.00000       0.00000       0.00000       0.00000       0.00000       0.00000       0.00000       0.00000       0.00000       0.00000       0.00000       0.00000       0.00000       0.00000
   1  25 3640.2435    2.4319  4.6921  4.5032  0.0000  0.2019   0.1090   0.7197  499.0094   0.0000  1011.3953       131.752       0.00000       0.00000       0.00000       0.00000       0.00000       0.00000       0.00000       0.00000       0.00000       0.00000       0.00000       0.00000       0.00000       0.00000       0.00000       0.00000       251.592       146.121       0.00000       0.00000       0.00000       0.00000       0.00000       0.00000       0.00000       0.00000       0.00000       0.00000       0.00000       0.00000       0.00000       0.00000       0.00000       0.00000
   2  11 1810.2798    0.4017  0.1315 10.3534  0.0000  0.0380   0.0686   0.0560    0.0939   0.0000   437.1078      -3.01673      -3.42187       1.69483       0.00000       0.00000       0.00000       0.00000       0.00000       0.00000       0.00000       0.00000       0.00000       0.00000       0.00000       0.00000       0.00000       0.00000       27.2693       26.0337       11.1145       5.16441       0.00000       0.00000       0.00000       0.00000       0.00000       0.00000       0.00000       0.00000       0.00000       0.00000       0.00000       0.00000       0.00000       0.00000
   2  13 2082.0729    0.5968  0.5181 10.4571  0.0000  0.0723   0.0772   0.2894    0.1957   0.0000   429.8792      -66.2752      -13.1876       14.8350       0.00000       0.00000       0.00000       0.00000       0.00000       0.00000       0.00000       0.00000       0.00000       0.00000       0.00000       0.00000       0.00000       0.00000       36.6493       37.4182       35.3045       16.6927       0.00000       0.00000       0.00000       0.00000       0.00000       0.00000       0.00000       0.00000       0.00000       0.00000       0.00000       0.00000       0.00000       0.00000
   2  14 2217.7112    0.9216  0.6772 10.4972  0.0000  0.0706   0.0652   0.1587    0.3236   0.0000   394.6925      -13.3246       2.99934      -1.27615       0.00000       0.00000       0.00000       0.00000       0.00000       0.00000       0.00000       0.00000       0.00000       0.00000       0.00000       0.00000       0.00000       0.00000       51.9057       39.1343       28.9918       8.48684       0.00000       0.00000       0.00000       0.00000       0.00000       0.00000       0.00000       0.00000       0.00000       0.00000       0.00000       0.00000       0.00000       0.00000
   2  16 2485.8517    1.7334  0.8334 10.0004  0.0000  0.0676   0.1090   0.1521    1.6958   0.0000   410.7811       1.55956       7.92416       8.59273       0.00000       0.00000       0.00000       0.00000       0.00000       0.00000       0.00000       0.00000       0.00000       0.00000       0.00000       0.00000       0.00000       0.00000       51.1709       40.9349       24.1963       8.40831       0.00000       0.00000       0.00000       0.00000       0.00000       0.00000       0.00000       0.00000       0.00000       0.00000       0.00000       0.00000       0.00000       0.00000
   2  18 2754.4413    2.6441  1.0617  3.7333  0.0000  0.0624   0.1489   0.1917 1000.0000   0.0000   426.6582       73.2276      -34.8438     -0.387512       0.00000       0.00000       0.00000       0.00000       0.00000       0.00000       0.00000       0.00000       0.00000       0.00000       0.00000       0.00000       0.00000       0.00000       48.4084       38.5623       21.6277       7.54624       0.00000       0.00000       0.00000       0.00000       0.00000       0.00000       0.00000       0.00000       0.00000       0.00000       0.00000       0.00000       0.00000       0.00000
   2  19 2889.5918    3.3570  1.0867 -0.5691  0.0000  0.0687   0.1896   0.1858 1000.0000   0.0000   492.9845       10.7660       32.6422      -13.6784       0.00000       0.00000       0.00000       0.00000       0.00000       0.00000       0.00000       0.00000       0.00000       0.00000       0.00000       0.00000       0.00000       0.00000       49.1272       40.9769       23.0450       8.46617       0.00000       0.00000       0.00000       0.00000       0.00000       0.00000       0.00000       0.00000       0.00000       0.00000       0.00000       0.00000       0.00000       0.00000
   2  20 3024.7344    3.9857  0.7985 12.1747  0.0000  0.0527   0.2574   0.1795    1.2258   0.0000   449.5639       34.0774     -0.257136      -2.81332       0.00000       0.00000       0.00000       0.00000       0.00000       0.00000       0.00000       0.00000       0.00000       0.00000       0.00000       0.00000       0.00000       0.00000       38.9180       31.3264       18.9801       6.98933       0.00000       0.00000       0.00000       0.00000       0.00000       0.00000       0.00000       0.00000       0.00000       0.00000       0.00000       0.00000       0.00000       0.00000
   2  21 3159.7257    3.8625  1.2867 11.6589  0.0000  0.0714   0.2177   0.2028    2.0380   0.0000   381.0034       102.159      -15.1854      -9.63802       0.00000       0.00000       0.00000       0.00000       0.00000       0.00000       0.00000       0.00000       0.00000       0.00000       0.00000       0.00000       0.00000       0.00000       51.9992       44.1785       24.6909       9.58760       0.00000       0.00000       0.00000       0.00000       0.00000       0.00000       0.00000       0.00000       0.00000       0.00000       0.00000       0.00000       0.00000       0.00000
   2  22 3295.1088    3.2933  0.9561 13.5767  0.0000  0.0776   0.2477   0.1919    0.4197   0.0000   398.8823      -10.3676       30.8643      -8.78768       0.00000       0.00000       0.00000       0.00000       0.00000       0.00000       0.00000       0.00000       0.00000       0.00000       0.00000       0.00000       0.00000       0.00000       50.7507       44.0354       29.8016       10.6991       0.00000       0.00000       0.00000       0.00000       0.00000       0.00000       0.00000       0.00000       0.00000       0.00000       0.00000       0.00000       0.00000       0.00000
   2  23 3430.9375    3.1277  2.6098 11.0467  0.0000  0.1076   0.1326   0.3290    1.2050   0.0000   498.0908       2.40694       36.4365       12.6371       0.00000       0.00000       0.00000       0.00000       0.00000       0.00000       0.00000       0.00000       0.00000       0.00000       0.00000       0.00000       0.00000       0.00000       75.6075       65.6114       35.8784       14.5028       0.00000       0.00000       0.00000       0.00000       0.00000       0.00000       0.00000       0.00000       0.00000       0.00000       0.00000       0.00000       0.00000       0.00000
   2  24 3566.5609    2.7220  3.9177  7.5933 -0.0001  0.1308   0.0868   0.3794   70.5172   0.0000   420.3395       170.663       89.8375      -2.68000       0.00000       0.00000       0.00000       0.00000       0.00000       0.00000       0.00000       0.00000       0.00000       0.00000       0.00000       0.00000       0.00000       0.00000       101.665       79.6754       45.3483       16.1705       0.00000       0.00000       0.00000       0.00000       0.00000       0.00000       0.00000       0.00000       0.00000       0.00000       0.00000       0.00000       0.00000       0.00000
   3  11 1865.2647    0.4326  0.3047  9.9854  0.0000  0.0426   0.0420   0.0958    0.1229   0.0000   457.5205       14.5441      -6.45209      -5.94267      -8.07057       1.68131       0.00000       0.00000       0.00000       0.00000       0.00000       0.00000       0.00000       0.00000       0.00000       0.00000       0.00000       0.00000       20.5975       20.0251       13.3579       7.09635       3.23347      0.924015       0.00000       0.00000       0.00000       0.00000       0.00000       0.00000       0.00000       0.00000       0.00000       0.00000       0.00000       0.00000
   3  12 2001.2304    0.5235  0.5406 10.3196  0.0000  0.0601   0.0363   0.1125    0.1435   0.0000   439.8456      -30.6329      -16.3155       9.91112      0.606687      -3.01808       0.00000       0.00000       0.00000       0.00000       0.00000       0.00000       0.00000       0.00000       0.00000       0.00000       0.00000       0.00000       32.1642       32.9029       20.7102       13.4735       4.73452       1.71731       0.00000       0.00000       0.00000       0.00000       0.00000       0.00000       0.00000       0.00000       0.00000       0.00000       0.00000       0.00000
   3  13 2137.6457    0.7571  0.8001 10.1857  0.0000  0.0758   0.0467   0.1675    0.2637   0.0000   491.0661      -2.46424       53.5736      -6.95596      -6.28503       2.28774       0.00000       0.00000       0.00000       0.00000       0.00000       0.00000       0.00000       0.00000       0.00000       0.00000       0.00000       0.00000       24.7809       30.2254       23.7653       10.8300       7.45071       2.35578       0.00000       0.00000       0.00000       0.00000       0.00000       0.00000       0.00000       0.00000       0.00000       0.00000       0.00000       0.00000
   3  14 2273.3758    1.0353  0.8454 10.3417  0.0000  0.0596   0.0581   0.1439    0.3663   0.0000   447.6171      -6.96155       46.8229      -16.8277      -8.13602      -1.68999       0.00000       0.00000       0.00000       0.00000       0.00000       0.00000       0.00000       0.00000       0.00000       0.00000       0.00000       0.00000       31.0160       25.9556       22.6711       13.4378       5.96367       1.37572       0.00000       0.00000       0.00000       0.00000       0.00000       0.00000       0.00000       0.00000       0.00000       0.00000       0.00000       0.00000
   3  15 2407.6765    1.5242  0.8250 10.2022  0.0000  0.0509   0.0826   0.1320    0.6789   0.0000   445.7043       46.6821      -6.31078      -5.33360       9.43234       1.14248       0.00000       0.00000       0.00000       0.00000       0.00000       0.00000       0.00000       0.00000       0.00000       0.00000       0.00000       0.00000       26.8349       26.8546       18.0217       10.9009       4.17628       1.48570       0.00000       0.00000       0.00000       0.00000       0.00000       0.00000       0.00000       0.00000       0.00000       0.00000       0.00000       0.00000
   3  16 2541.7275    1.7778  0.8069 11.2828  0.0000  0.0568   0.0983   0.1233    0.3748   0.0000   425.5693      0.200719       48.0434       30.7759     0.0116405       3.48125       0.00000       0.00000       0.00000       0.00000       0.00000       0.00000       0.00000       0.00000       0.00000       0.00000       0.00000       0.00000       25.2487       24.1302       20.9423       11.4200       6.25173       1.69811       0.00000       0.00000       0.00000       0.00000       0.00000       0.00000       0.00000       0.00000       0.00000       0.00000       0.00000       0.00000
   3  18 2811.4137    3.4216  0.7938  3.0301  0.0000  0.0505   0.1745   0.1090 1000.0000   0.0000   453.4819       32.6048       9.29637       21.8504       1.75280    -0.0154258       0.00000       0.00000       0.00000       0.00000       0.00000       0.00000       0.00000       0.00000       0.00000       0.00000       0.00000       0.00000       26.2714       21.2676       18.4910       12.6724       4.86329       1.23543       0.00000       0.00000       0.00000       0.00000       0.00000       0.00000       0.00000       0.00000       0.00000       0.00000       0.00000       0.00000
   3  19 2946.9701    3.5411  0.8200 12.0937  0.0000  0.0554   0.1850   0.1296    0.6434   0.0000   427.9165       34.2808      -4.94957      -7.38855       7.38446     -0.765856       0.00000       0.00000       0.00000       0.00000       0.00000       0.00000       0.00000       0.00000       0.00000       0.00000       0.00000       0.00000       23.0182       25.8466       20.0545       10.5969       6.08566       1.88119       0.00000       0.00000       0.00000       0.00000       0.00000       0.00000       0.00000       0.00000       0.00000       0.00000       0.00000       0.00000
   3  20 3082.2315    4.0140  1.0706 11.3929  0.0000  0.0574   0.1962   0.1577    1.9587   0.0000   407.2986       26.5260       45.9325      -7.29236      -7.06232      -3.10606       0.00000       0.00000       0.00000       0.00000       0.00000       0.00000       0.00000       0.00000       0.00000       0.00000       0.00000       0.00000       31.9199       31.0154       21.2498       10.5488       5.35926       1.46055       0.00000       0.00000       0.00000       0.00000       0.00000       0.00000       0.00000       0.00000       0.00000       0.00000       0.00000       0.00000
   3  21 3217.7621    3.7743  1.3057 12.0989  0.0276  0.0629   0.1906   0.1986    0.7667   0.0000   468.5803       4.02853       5.30568       22.7499       11.0431       1.71007       0.00000       0.00000       0.00000       0.00000       0.00000       0.00000       0.00000       0.00000       0.00000       0.00000       0.00000       0.00000       32.0391       31.4910       22.4330       13.5355       5.74186       1.90858       0.00000       0.00000       0.00000       0.00000       0.00000       0.00000       0.00000       0.00000       0.00000       0.00000       0.00000       0.00000
   3  22 3353.5459    3.2785  1.7778 12.5270  0.0000  0.0848   0.1419   0.2185    0.3874   0.0000   454.4356       28.6362       9.89703       20.3345       13.7583      -1.87668       0.00000       0.00000       0.00000       0.00000       0.00000       0.00000       0.00000       0.00000       0.00000       0.00000       0.00000       0.00000       40.2217       40.4202       31.1931       15.9459       9.00823       2.61765       0.00000       0.00000       0.00000       0.00000       0.00000       0.00000       0.00000       0.00000       0.00000       0.00000       0.00000       0.00000
   3  23 3489.5856    3.0009  2.9393  8.6268  0.0000  0.0923   0.0869   0.2672    4.9128   0.0000   539.4461       66.9347       2.88834       14.1750       1.69001      -2.11681       0.00000       0.00000       0.00000       0.00000       0.00000       0.00000       0.00000       0.00000       0.00000       0.00000       0.00000       0.00000       45.4054       45.6263       32.0392       18.5666       8.31527       2.66745       0.00000       0.00000       0.00000       0.00000       0.00000       0.00000       0.00000       0.00000       0.00000       0.00000       0.00000       0.00000
   3  25 3762.4997    1.9772  5.1432 10.4469  0.0000  0.1351   0.0502   0.4051    0.3249   0.0000   490.2532       52.9788      -13.2725      -25.6173       3.39180     -0.487237       0.00000       0.00000       0.00000       0.00000       0.00000       0.00000       0.00000       0.00000       0.00000       0.00000       0.00000       0.00000       66.0618       65.4384       47.5412       28.9179       12.8872       4.11011       0.00000       0.00000       0.00000       0.00000       0.00000       0.00000       0.00000       0.00000       0.00000       0.00000       0.00000       0.00000
   4  11 1914.6764    0.5443  0.3703  9.8799 -0.0003  0.0356   0.0386   0.0747    0.1240   0.0000   461.3500       5.72464      -12.7436       5.21467       5.99043       1.55938    -0.0107644      0.160002       0.00000       0.00000       0.00000       0.00000       0.00000       0.00000       0.00000       0.00000       0.00000       0.00000       13.0436       15.4318       11.2933       8.64903       4.55084       2.60703      0.869438      0.274921       0.00000       0.00000       0.00000       0.00000       0.00000       0.00000       0.00000       0.00000       0.00000       0.00000
   4  12 2051.5922    0.6316  0.7188 10.0965  0.0118  0.0540   0.0362   0.1315    0.1693   0.0000   440.9835       1.97193     -0.994184       8.12645      -6.15739      -8.03779       3.05460     -0.688317       0.00000       0.00000       0.00000       0.00000       0.00000       0.00000       0.00000       0.00000       0.00000       0.00000       20.9957       20.6752       15.9863       14.1529       9.27709       3.45924       1.37873      0.365419       0.00000       0.00000       0.00000       0.00000       0.00000       0.00000       0.00000       0.00000       0.00000       0.00000
   4  13 2188.2782    0.9764  0.7378  9.6446  0.0039  0.0706   0.0556   0.1318    0.5018   0.0000   436.4765      -23.4580      -19.8356       13.4187      -8.80921       4.48932      -1.25041    -0.0693067       0.00000       0.00000       0.00000       0.00000       0.00000       0.00000       0.00000       0.00000       0.00000       0.00000       36.0996       38.1200       26.6010       15.5064       6.86694       2.96899       1.00623      0.259524       0.00000       0.00000       0.00000       0.00000       0.00000       0.00000       0.00000       0.00000       0.00000       0.00000
   4  16 2593.0375    1.9883  0.8538 11.6153 -0.0019  0.0518   0.0973   0.1203    0.4609   0.0000   447.4354       13.9957       13.3995       21.1134       3.56486       2.63287     -0.588622      0.318069       0.00000       0.00000       0.00000       0.00000       0.00000       0.00000       0.00000       0.00000       0.00000       0.00000       21.9331       24.7413       18.9321       11.8814       6.41359       3.36217       1.27780      0.347176       0.00000       0.00000       0.00000       0.00000       0.00000       0.00000       0.00000       0.00000       0.00000       0.00000
   4  18 2864.2214    3.2372  0.8330 12.2138  0.0064  0.0479   0.1587   0.1120    0.5000   0.0000   421.5084       35.2534       17.4976       3.44501      -2.08760      -5.02657       2.20468     -0.648132       0.00000       0.00000       0.00000       0.00000       0.00000       0.00000       0.00000       0.00000       0.00000       0.00000       18.7372       20.0540       16.6128       10.7194       6.91025       2.82359       1.41551      0.344421       0.00000       0.00000       0.00000       0.00000       0.00000       0.00000       0.00000       0.00000       0.00000       0.00000
   4  19 3000.2500    4.0340  0.7917 12.4715 -0.0068  0.0473   0.1980   0.1022    0.6641   0.0000   423.9438       24.3261      -1.55262       17.4944      -11.9369      -2.46875      -1.29950      0.212264       0.00000       0.00000       0.00000       0.00000       0.00000       0.00000       0.00000       0.00000       0.00000       0.00000       18.7109       20.4788       16.4720       10.5086       7.08155       2.80538       1.35462      0.331586       0.00000       0.00000       0.00000       0.00000       0.00000       0.00000       0.00000       0.00000       0.00000       0.00000
   4  20 3136.0197    3.9480  1.1543 10.8469  0.0052  0.0527   0.1687   0.1441    2.0832   0.0000   416.8074       55.1939       3.03423      0.845787       6.95437      0.617909      0.347296     -0.578653       0.00000       0.00000       0.00000       0.00000       0.00000       0.00000       0.00000       0.00000       0.00000       0.00000       22.8953       23.8755       18.4207       12.7343       7.21450       3.29062       1.21980      0.309973       0.00000       0.00000       0.00000       0.00000       0.00000       0.00000       0.00000       0.00000       0.00000       0.00000
   4  22 3408.1354    3.2602  1.8034 12.0663 -0.0094  0.0721   0.1153   0.1918    0.4296   0.0000   409.9513       23.4355       11.1563      -3.94832      -19.6246      -6.26402       5.61208    -0.0983438       0.00000       0.00000       0.00000       0.00000       0.00000       0.00000       0.00000       0.00000       0.00000       0.00000       28.8224       31.5016       25.2125       15.6739       9.66104       4.35963       1.96558      0.484577       0.00000       0.00000       0.00000       0.00000       0.00000       0.00000       0.00000       0.00000       0.00000       0.00000
   4  23 3544.4543    2.7519  3.0596 11.2263  0.0042  0.0943   0.0780   0.2381    0.3789   0.0000   397.1692       50.2515       66.4031       4.71484     -0.627639      0.203420      -2.54512     -0.101967       0.00000       0.00000       0.00000       0.00000       0.00000       0.00000       0.00000       0.00000       0.00000       0.00000       35.7249       40.1928       31.1506       21.9600       12.9057       6.09978       2.41141      0.683025       0.00000       0.00000       0.00000       0.00000       0.00000       0.00000       0.00000       0.00000       0.00000       0.00000
   4  24 3681.5394    2.3049  4.5712  9.9268 -0.0009  0.1132   0.0505   0.2936    0.5648   0.0000   416.5616       59.1825       7.64397      -24.7856       6.35234      -2.82235      -1.42841       1.02312       0.00000       0.00000       0.00000       0.00000       0.00000       0.00000       0.00000       0.00000       0.00000       0.00000       41.0159       42.5975       38.4972       26.2584       14.7840       8.64864       3.18101      0.795145       0.00000       0.00000       0.00000       0.00000       0.00000       0.00000       0.00000       0.00000       0.00000       0.00000
   5  10 1823.3617    0.3417  0.2767 10.0212 -0.0142  0.0397   0.0289   0.0686    0.0758   0.0000   441.6772      -9.00821       33.0284       7.45550      -8.74490      -4.60585       3.03601      0.337565      0.236317      0.120391       0.00000       0.00000       0.00000       0.00000       0.00000       0.00000       0.00000       0.00000       13.7701       12.8872       11.3062       10.2826       7.01130       3.99301       2.21679      0.767637      0.238017     0.0541186       0.00000       0.00000       0.00000       0.00000       0.00000       0.00000       0.00000       0.00000
   5  11 1960.5655    0.4824  0.3499 10.1954 -0.0098  0.0345   0.0353   0.0726    0.0922   0.0000   444.0481       16.9661       9.63372      -2.32403     -0.439017       5.55170       2.17986      -1.23001      0.245020     0.0168706       0.00000       0.00000       0.00000       0.00000       0.00000       0.00000       0.00000       0.00000       9.82901       10.7659       9.90137       7.18807       5.79652       3.40454       1.43577      0.733885      0.257676     0.0531774       0.00000       0.00000       0.00000       0.00000       0.00000       0.00000       0.00000       0.00000
   5  13 2235.2849    1.0036  0.8373  9.9874 -0.0059  0.0468   0.0442   0.0992    0.2947   0.0000   446.7069      -5.03700       28.6860       11.2819       2.79764       2.62896      0.993672     -0.300975     -0.788319    -0.0116425       0.00000       0.00000       0.00000       0.00000       0.00000       0.00000       0.00000       0.00000       12.8909       15.5004       13.1844       10.6123       7.56434       3.98563       2.49276      0.846051      0.358465     0.0839754       0.00000       0.00000       0.00000       0.00000       0.00000       0.00000       0.00000       0.00000
   5  14 2371.1000    1.3835  0.9794  8.5871 -0.0082  0.0438   0.0539   0.1075    2.9917   0.0000   443.8687      -4.29976      0.749788       4.55467      -6.74723       1.74514      -1.44826      -1.95582     0.0332123    -0.0496524       0.00000       0.00000       0.00000       0.00000       0.00000       0.00000       0.00000       0.00000       14.8203       15.6824       13.7073       10.1556       7.54566       4.32049       1.90991      0.887179      0.296299     0.0619438       0.00000       0.00000       0.00000       0.00000       0.00000       0.00000       0.00000       0.00000
   5  15 2506.0189    1.8277  1.0218 10.2876  0.0009  0.0469   0.0746   0.1195    0.7388   0.0000   445.1356      -11.7097       19.9130      -3.83318      -5.25484       5.66163      0.772659       1.17388     -0.139735     0.0409943       0.00000       0.00000       0.00000       0.00000       0.00000       0.00000       0.00000       0.00000       17.6844       19.1319       16.1640       11.7759       7.93270       4.15537       1.96544      0.821694      0.260830     0.0614608       0.00000       0.00000       0.00000       0.00000       0.00000       0.00000       0.00000       0.00000
   5  16 2641.1470    2.2230  1.0175 10.4180  0.0086  0.0422   0.0896   0.1144    0.8904   0.0000   440.4010      -9.73267       20.6301       11.5524      0.965520     -0.984808      0.705771      0.514019      0.251753      0.148675       0.00000       0.00000       0.00000       0.00000       0.00000       0.00000       0.00000       0.00000       14.0237       15.1520       13.4221       9.89026       6.77279       3.99802       1.89005      0.855258      0.287600     0.0653101       0.00000       0.00000       0.00000       0.00000       0.00000       0.00000       0.00000       0.00000
   5  18 2913.7564    3.6878  0.8139 -3.1435 -0.0019  0.0384   0.1612   0.0998  202.7550   0.0000   436.9382       8.53189       16.3941      -10.0238     -0.128799     -0.314846      0.198093       1.03943      0.114954     0.0435504       0.00000       0.00000       0.00000       0.00000       0.00000       0.00000       0.00000       0.00000       11.6281       12.6924       10.6512       9.34445       6.08840       3.79235       1.89564      0.795142      0.239556     0.0643499       0.00000       0.00000       0.00000       0.00000       0.00000       0.00000       0.00000       0.00000
   5  20 3186.3613    3.9429  1.1852 11.8584 -0.0094  0.0504   0.1654   0.1361    2.0217   0.0000   441.2132       23.7163       16.5851      -1.03472      -5.16722      -2.86656      0.318594     0.0823636      0.480951    -0.0440494       0.00000       0.00000       0.00000       0.00000       0.00000       0.00000       0.00000       0.00000       15.2259       17.3716       15.2735       12.6620       8.07104       5.10131       2.38046       1.15718      0.369029     0.0873303       0.00000       0.00000       0.00000       0.00000       0.00000       0.00000       0.00000       0.00000
   5  21 3322.5948    3.2200  1.5256 12.7736 -0.0019  0.0669   0.1310   0.1802    0.4144   0.0000   462.1662       17.7470       11.0824      -11.9845       2.55322       2.74196      -1.52940      0.214634      0.145798    -0.0976577       0.00000       0.00000       0.00000       0.00000       0.00000       0.00000       0.00000       0.00000       19.0006       21.6542       19.0451       15.1891       11.6812       6.70068       3.24939       1.38886      0.500294      0.116665       0.00000       0.00000       0.00000       0.00000       0.00000       0.00000       0.00000       0.00000
   5  23 3596.6126    2.6361  3.1220 10.7654 -0.0053  0.0857   0.0645   0.2207    0.5358   0.0000   435.2696       82.3285       64.0552       3.96731       2.07576      -13.2209      -2.66693      -1.11195      -1.24751     -0.242147       0.00000       0.00000       0.00000       0.00000       0.00000       0.00000       0.00000       0.00000       24.1704       27.7162       24.3353       19.9676       14.3586       8.03898       4.56302       1.72966      0.661094      0.152922       0.00000       0.00000       0.00000       0.00000       0.00000       0.00000       0.00000       0.00000
   5  24 3733.7606    2.2040  4.7828  9.6849  0.0006  0.1039   0.0433   0.2956    0.5786   0.0000   438.6091       94.7925      -34.4319      -9.90900     -0.697948       4.92970       3.00023      0.205379      0.451553      0.125705       0.00000       0.00000       0.00000       0.00000       0.00000       0.00000       0.00000       0.00000       33.0880       38.0282       33.2076       24.6538       16.2925       9.48342       4.99774       2.10939      0.740945      0.170157       0.00000       0.00000       0.00000       0.00000       0.00000       0.00000       0.00000       0.00000
   5  25 3871.5208    1.7845  6.9188  9.9533  0.0001  0.1358   0.0306   0.3741    0.2272   0.0000   457.5147       71.7574       13.4524      -2.76186      -18.3761       5.33364      -4.51624      -1.15260       1.08125     -0.170624       0.00000       0.00000       0.00000       0.00000       0.00000       0.00000       0.00000       0.00000       39.2138       45.6888       39.4441       31.9975       22.5741       13.3101       6.69687       2.89379       1.01756      0.243738       0.00000       0.00000       0.00000       0.00000       0.00000       0.00000       0.00000       0.00000
   5  27 4147.6540    1.2801 10.4179  9.7371  0.0010  0.1866   0.0213   0.5446    0.1601   0.0000   499.7893       15.2857       81.3416      -44.6347       5.05411       16.0947       7.96708      -5.86597      -1.47804      0.199758       0.00000       0.00000       0.00000       0.00000       0.00000       0.00000       0.00000       0.00000       55.4029       62.8948       56.6041       44.2328       31.1473       18.6702       9.25070       4.11850       1.44599      0.325501       0.00000       0.00000       0.00000       0.00000       0.00000       0.00000       0.00000       0.00000
   6  11 2004.0141    0.5631  0.5486 10.1517  0.0014  0.0428   0.0319   0.0957    0.1129   0.0000   425.1298      -13.8482       17.2553       1.03858      -3.48607      -13.6719      -1.22820       1.87128       1.24700     -0.248208    -0.0449092    -0.0155616       0.00000       0.00000       0.00000       0.00000       0.00000       0.00000       10.9887       12.0116       10.8929       9.70084       7.41327       5.25492       2.62614       1.69290      0.565032      0.268871     0.0732850     0.0159192       0.00000       0.00000       0.00000       0.00000       0.00000       0.00000
   6  13 2279.7960    1.1091  0.7643 10.1232 -0.0073  0.0378   0.0479   0.0976    0.2459   0.0000   427.3645      -2.28357       20.3429     -0.873444      -4.84648      -4.55202      -1.87971       1.02372      0.511166      0.176774    -0.0541813    -0.0177829       0.00000       0.00000       0.00000       0.00000       0.00000       0.00000       9.11016       10.9582       10.5759       7.50850       6.37674       4.10845       2.25787       1.28558      0.505094      0.240102     0.0784530     0.0145968       0.00000       0.00000       0.00000       0.00000       0.00000       0.00000
   6  14 2415.5376    1.5019  0.9698 10.5894 -0.0029  0.0417   0.0553   0.1027    0.3131   0.0000   445.1450       9.96062       33.0645       12.9090       12.0195      -5.30309      -3.45764     0.0954653    -0.0887697    -0.0691583   -0.00655418    0.00816560       0.00000       0.00000       0.00000       0.00000       0.00000       0.00000       10.3250       12.0722       10.6996       9.43284       6.96437       4.38222       2.95257       1.34837      0.693290      0.226671     0.0761419     0.0170146       0.00000       0.00000       0.00000       0.00000       0.00000       0.00000
   6  15 2551.1248    1.8995  1.1080 10.3592 -0.0008  0.0594   0.0689   0.1199    0.5311   0.0000   423.3194       13.2988       24.7437       12.9550       8.40969      -5.51200      -7.48524      0.471930      0.437582      0.304605    -0.0640946    -0.0262505       0.00000       0.00000       0.00000       0.00000       0.00000       0.00000       13.4129       11.7142       17.9140       11.7641       7.50498       7.62305       3.82987       1.48232       1.15358      0.484458      0.116358     0.0168952       0.00000       0.00000       0.00000       0.00000       0.00000       0.00000
   6  16 2687.0321    2.4327  0.7434 11.8734 -0.0033  0.0390   0.1015   0.0790    0.2787   0.0000   458.1498       10.2879       24.3335       3.13579       2.29412      -11.2966      -1.90423       1.23869     -0.980657     -0.308950     0.0523536    -0.0100296       0.00000       0.00000       0.00000       0.00000       0.00000       0.00000       9.82940       11.1456       10.0501       8.16935       6.96256       4.50401       2.66575       1.32755      0.585970      0.228382     0.0768816     0.0153174       0.00000       0.00000       0.00000       0.00000       0.00000       0.00000
   6  17 2823.7587    3.0525  0.9426 11.0168 -0.0001  0.0463   0.1125   0.0938    0.7633   0.0000   435.8147       15.7498      -4.07819      -9.18264      -3.33001      0.691782       1.56507      -1.01412      0.620725     -0.227398    -0.0562485   -0.00881053       0.00000       0.00000       0.00000       0.00000       0.00000       0.00000       9.70993       13.8363       10.5204       10.2268       7.72143       4.72780       3.43156       1.24573      0.843944      0.226240     0.0966106     0.0230653       0.00000       0.00000       0.00000       0.00000       0.00000       0.00000
   6  18 2960.7478    3.6935  0.8470 12.2275 -0.0030  0.0372   0.1401   0.0859    0.4000   0.0000   431.0514       2.97361       12.1966       10.2069       8.81459     -0.932113       2.76594      -1.45965      0.203667     -0.330783     0.0474031    -0.0111293       0.00000       0.00000       0.00000       0.00000       0.00000       0.00000       9.07726       10.3669       9.43968       8.56581       5.90084       4.06543       2.41688       1.35482      0.574147      0.233473     0.0638928     0.0151990       0.00000       0.00000       0.00000       0.00000       0.00000       0.00000
   6  20 3234.0646    3.8091  1.4841  9.7958 -0.0043  0.0489   0.1143   0.1357    9.5317   0.0000   433.7095       40.6886       31.2595       4.46589       4.68458      0.209216      -2.41595      0.111097      -1.13492     -0.489837     0.0440793    -0.0160560       0.00000       0.00000       0.00000       0.00000       0.00000       0.00000       12.8095       14.8883       13.9970       11.4329       7.66687       5.16354       3.08125       1.55134      0.789868      0.294641     0.0863099     0.0187180       0.00000       0.00000       0.00000       0.00000       0.00000       0.00000
   6  21 3370.9838    3.3808  1.9592 11.0408  0.0024  0.0588   0.0922   0.1597    0.8106   0.0000   477.1408       20.7967      -5.85386     -0.284722     -0.102617     -0.158459      -9.36240     -0.518355      0.837139     -0.448634     -0.109702     0.0142857       0.00000       0.00000       0.00000       0.00000       0.00000       0.00000       16.2101       17.8403       16.4891       13.6289       10.3226       6.90908       3.97715       2.03004      0.872976      0.351110      0.104899     0.0211745       0.00000       0.00000       0.00000       0.00000       0.00000       0.00000
   6  23 3646.0343    2.3357  4.4169  9.5838  0.0002  0.0908   0.0425   0.2404    0.5888   0.0000   484.8176       39.3331       38.7200      -11.3076      -5.70552      -7.24023       8.60249       6.02032      -2.97487     -0.110456     -0.135047    -0.0482250       0.00000       0.00000       0.00000       0.00000       0.00000       0.00000       23.2519       25.8540       24.9216       21.6009       15.4165       10.4148       6.24516       3.44927       1.53439      0.586616      0.175653     0.0368345       0.00000       0.00000       0.00000       0.00000       0.00000       0.00000
   6  24 3783.8422    1.9783  5.3564 10.4512 -0.0053  0.1092   0.0359   0.2973    0.2214   0.0000   444.0598       22.7857      -11.2018       27.8710     -0.486604      -8.91379      -10.1923       4.69708       1.68974      -1.03141     -0.498073     0.0361740       0.00000       0.00000       0.00000       0.00000       0.00000       0.00000       27.1318       31.7032       29.6188       24.9806       18.7896       12.9904       7.50822       4.18746       1.79980      0.741246      0.221246     0.0461409       0.00000       0.00000       0.00000       0.00000       0.00000       0.00000
   6  25 3922.0643    1.6524  7.4649  9.8642 -0.0002  0.1304   0.0255   0.3683    0.1876   0.0000   440.7872       90.2166      -37.6153       4.01815      0.278553      -3.40213       2.48782       10.0295     -0.723928     -0.341844     0.0978264    -0.0206088       0.00000       0.00000       0.00000       0.00000       0.00000       0.00000       32.4608       38.6553       36.8632       30.0650       22.7558       14.4617       8.96686       4.68120       2.19337      0.835385      0.278295     0.0550230       0.00000       0.00000       0.00000       0.00000       0.00000       0.00000
   6  26 4060.4490    1.3807  9.3841  9.8862 -0.0016  0.1586   0.0208   0.4614    0.1359   0.0000   419.8092       11.9826       16.8970      -35.0641       2.58224       4.44131      -5.27290      -2.53307       1.23052     -0.234204      0.601612     0.0162726       0.00000       0.00000       0.00000       0.00000       0.00000       0.00000       40.5898       46.6744       43.7822       37.8131       27.3391       18.2109       11.0071       6.00508       2.69390       1.03707      0.315401     0.0655330       0.00000       0.00000       0.00000       0.00000       0.00000       0.00000
   7  12 2184.5334    0.8957  0.6290 10.0945  0.0002  0.0378   0.0394   0.0727    0.1693   0.0000   438.7554      -12.6846       12.0650       11.5369      -10.2441      -3.54919       3.01975      -3.25172      -1.05067     -0.436258      0.247427     0.0116075     0.0217806    0.00956143       0.00000       0.00000       0.00000       0.00000       8.04977       7.59610       9.38071       8.55852       5.02412       4.28552       3.10876       1.56012      0.867895      0.507605      0.224858     0.0647126     0.0153433    0.00308504       0.00000       0.00000       0.00000       0.00000
   7  13 2322.1435    1.1739  0.8433 10.6447 -0.0198  0.0393   0.0449   0.0875    0.2476   0.0000   449.6498       12.9704       9.71508       7.29283      -7.42665       5.14258       1.17477      -2.38915      -1.17090     0.0836482   -0.00129779    -0.0918154    -0.0100652   -0.00754670       0.00000       0.00000       0.00000       0.00000       8.32870       10.2728       9.13654       8.31802       6.58710       4.86863       3.12300       1.89055      0.927647      0.477933      0.181304     0.0695895     0.0189314    0.00414537       0.00000       0.00000       0.00000       0.00000
   7  14 2458.2531    1.5527  0.9335 10.7852 -0.0043  0.0445   0.0563   0.0955    0.2951   0.0000   448.3557      -5.67693       16.0250       11.2176      -5.50281      -3.54910      0.789499       1.48936      0.776421     -0.383578    -0.0243791     0.0792028     0.0252604   -0.00331793       0.00000       0.00000       0.00000       0.00000       9.29383       11.3873       9.84923       9.73534       7.47175       5.28803       3.21013       2.31250       1.08445      0.589194      0.178911     0.0814143     0.0205946    0.00474274       0.00000       0.00000       0.00000       0.00000
   7  15 2594.3027    2.0529  0.9617 10.5043 -0.0069  0.0376   0.0717   0.0927    0.5676   0.0000   439.1789      -1.13710       11.1840       14.8655       10.0279      -5.23300      -5.20645     -0.463355      0.430131     -0.814862    -0.0158413    -0.0136120   -0.00773041   -0.00643030       0.00000       0.00000       0.00000       0.00000       8.98423       10.3612       10.0295       8.59466       6.50763       4.60191       2.92027       1.72151      0.937555      0.415524      0.179180     0.0617387     0.0170404    0.00331838       0.00000       0.00000       0.00000       0.00000
   7  16 2731.1748    2.6817  0.9361 11.2503 -0.0028  0.0358   0.0932   0.0909    0.4081   0.0000   423.0267       24.2708       26.1897       10.1239      -14.8570      -7.72171       2.81016       2.82626      0.314363     -0.656819      0.110528    -0.0411170     0.0124251   -0.00193249       0.00000       0.00000       0.00000       0.00000       7.62150       9.28725       9.05152       7.42473       6.00016       4.34266       2.77613       1.64146      0.876214      0.415016      0.177502     0.0649696     0.0179751    0.00336533       0.00000       0.00000       0.00000       0.00000
   7  17 2868.3856    3.5165  0.8054 11.6344  0.0066  0.0334   0.1238   0.0795    0.4208   0.0000   428.9823       22.1778       10.3245      -1.75186       2.68456      -1.67082      -2.78211      0.577107      0.316990    0.00546240     -0.228650   -0.00118016   -0.00781776   0.000673736       0.00000       0.00000       0.00000       0.00000       7.53963       8.50278       7.94526       7.13183       5.39350       4.39490       2.67093       1.58216      0.778188      0.381991      0.155157     0.0587677     0.0137814    0.00309231       0.00000       0.00000       0.00000       0.00000
   7  18 3005.6695    3.6651  0.9055 12.1993 -0.0008  0.0364   0.1284   0.0887    0.3638   0.0000   437.8588       27.4166      -1.45108       3.24978       1.64157       5.87384       1.89126      0.790551     -0.345310     -0.550436      0.154614     0.0345649    -0.0131303   9.89994e-05       0.00000       0.00000       0.00000       0.00000       8.94853       11.2357       10.4852       8.41200       6.27078       4.40484       2.73663       1.52724      0.775187      0.394762      0.161447     0.0590937     0.0167339    0.00330375       0.00000       0.00000       0.00000       0.00000
   7  19 3142.8464    3.8773  1.1585 12.4130 -0.0059  0.0416   0.1296   0.1281    0.4501   0.0000   438.7717       15.5983      -7.31084       3.38083     -0.906643      -3.87519      0.723300      -2.61518      0.860768      0.518888    -0.0339816     0.0728160   -0.00934403   -0.00506896       0.00000       0.00000       0.00000       0.00000       10.5971       13.3416       12.5122       10.1311       7.37205       4.85534       3.02443       1.73558      0.873120      0.452179      0.175652     0.0636596     0.0178131    0.00378020       0.00000       0.00000       0.00000       0.00000
   7  20 3279.9716    3.5548  1.4884 11.7388 -0.0002  0.0498   0.1041   0.1207    0.4837   0.0000   442.6582       25.3294       3.28289       13.9309       2.57901      -18.0090       6.00384      -3.89007      0.473856     -0.729177     -0.143932     0.0423415    -0.0121070  -0.000469774       0.00000       0.00000       0.00000       0.00000       12.0916       13.7984       14.1784       11.0419       8.26624       6.25123       3.97375       2.14965       1.07919      0.572429      0.241681     0.0855278     0.0224413    0.00402441       0.00000       0.00000       0.00000       0.00000
   7  21 3417.5845    3.1336  2.1283 11.2162  0.0040  0.0568   0.0769   0.1453    0.4296   0.0000   430.6193       41.9711       14.7115      -7.56661      -7.51291      -2.32282       7.33791      -2.11020      0.956205     -0.374723    0.00737293      0.117663     0.0113443   -0.00365000       0.00000       0.00000       0.00000       0.00000       12.0698       14.0706       13.2956       12.5095       9.06891       6.97503       4.58249       2.61360       1.40567      0.693840      0.289995     0.0992656     0.0262177    0.00573518       0.00000       0.00000       0.00000       0.00000
   7  22 3555.5389    2.6821  3.3047 10.4192 -0.0063  0.0735   0.0509   0.1862    0.5081   0.0000   452.4671       39.7791       30.5853       19.9430       5.01717      -2.65805      0.435656      -7.29906       1.62518     -0.501837      0.349366      0.233960    0.00664084    0.00409849       0.00000       0.00000       0.00000       0.00000       16.8056       20.6788       20.0954       16.8316       12.1912       8.39644       5.63494       3.13704       1.67367      0.866947      0.364012      0.123808     0.0355327    0.00694491       0.00000       0.00000       0.00000       0.00000
   7  23 3693.5562    2.2208  4.5813  9.9802 -0.0034  0.0887   0.0367   0.2263    0.3876   0.0000   444.2546       18.0930      -4.45219       12.5121      -7.34605       9.03973       6.14805      -2.92335      -1.72481     -0.771678      0.367613     -0.214270  -0.000884222    -0.0193584       0.00000       0.00000       0.00000       0.00000       19.7798       23.5311       22.0277       19.2622       15.2840       11.1482       7.18134       4.17257       2.27494      0.999795      0.446539      0.154760     0.0437014    0.00852357       0.00000       0.00000       0.00000       0.00000
   7  24 3832.0557    1.9022  6.3561  9.7268 -0.0008  0.1094   0.0276   0.2923    0.2604   0.0000   436.5973      -36.5440      -8.89356       8.35313       21.3125      -14.8311       10.2112      -3.19241      -1.97004      -1.74992     -0.673838     0.0716443    0.00991276   -0.00614008       0.00000       0.00000       0.00000       0.00000       22.9029       28.3588       27.3519       23.4901       18.6954       13.3964       8.83827       5.17219       2.86427       1.31793      0.581811      0.203048     0.0596034     0.0112990       0.00000       0.00000       0.00000       0.00000
   7  25 3970.4102    1.6048  8.1685  9.6853 -0.0003  0.1306   0.0217   0.3619    0.1762   0.0000   428.8775       35.4947       22.4710      -11.8913      -41.7533      -3.15269       15.4468      -1.68057      -3.56276      -3.28459      0.392224     -0.113337    -0.0683495    0.00483618       0.00000       0.00000       0.00000       0.00000       27.5775       35.1188       32.5545       28.9767       22.2809       16.2807       10.3239       6.18672       3.33725       1.55263      0.664999      0.243030     0.0696816     0.0141427       0.00000       0.00000       0.00000       0.00000
   7  28 4387.9411    0.9009 14.5317  9.9396 -0.0010  0.2438   0.0141   0.7339    0.0772   0.0000   407.1560      -85.0977      0.385795       18.6194       12.7433      -21.4092      -4.92341     -0.748597       8.43947       4.21834     -0.472160      0.377216     -0.128394    -0.0237877       0.00000       0.00000       0.00000       0.00000       52.3424       63.2976       61.6068       54.0414       42.0440       31.4026       20.5392       12.3769       6.41672       3.31233       1.33480      0.484157      0.130593     0.0249010       0.00000       0.00000       0.00000       0.00000
   8  10 1946.0898    0.4917  0.4643 10.0866  0.0002  0.0320   0.0246   0.0655    0.0858   0.0000   429.9700      -18.7383       19.1404      -3.16258       9.18989      -6.99632     0.0810714      -5.44845      -1.68526     -0.225573     -0.309264    -0.0371379     0.0539127   -0.00681464  -0.000987565   0.000713125       0.00000       0.00000       6.21866       7.81174       7.28772       6.17039       5.57997       3.83705       2.82783       1.80131       1.07085      0.563005      0.250093      0.116307     0.0434501     0.0142434    0.00433672   0.000741409       0.00000       0.00000
   8  11 2086.1356    0.6833  0.6648 10.0710 -0.0150  0.0359   0.0293   0.0775    0.1293   0.0000   436.4073       5.20243       10.4603       2.03828       7.12184       10.4518       2.04836     -0.390285      0.413654      0.200327      0.278552     0.0534173     0.0969507     0.0240846    0.00541655   0.000620270       0.00000       0.00000       8.03472       9.90101       9.93771       8.40312       6.27159       4.71014       3.19954       1.85949       1.07800      0.554317      0.265122      0.127781     0.0538326     0.0161081    0.00401921   0.000684092       0.00000       0.00000
   8  12 2225.1105    1.0413  0.6926  9.9991 -0.0057  0.0355   0.0425   0.0758    0.1981   0.0000   432.5360       17.9935       7.77426      -3.10898     -0.174932      -4.39980       4.11569      -4.52491      -2.28527     -0.870508      0.334391    -0.0254094    -0.0471800    -0.0222497    0.00237838   0.000361857       0.00000       0.00000       5.47654       8.38855       6.76683       7.40120       5.29054       4.62463       2.38599       2.20556       1.08354      0.686005      0.296959      0.135396     0.0432793     0.0211121    0.00417449    0.00111461       0.00000       0.00000
   8  13 2362.8778    1.3805  0.8587  9.9313 -0.0041  0.0314   0.0473   0.0812    0.3654   0.0000   431.8781      -3.09908       3.08906       1.97270      -3.24243      -8.06535       2.77558       1.65670      0.885911      0.745070      0.195665    -0.0324835    -0.0125994   -0.00115456   -0.00994828   0.000202538       0.00000       0.00000       6.09724       7.00671       6.68300       6.38166       5.40631       3.84866       2.73018       1.77727       1.10188      0.595915      0.269907      0.118125     0.0429641     0.0141890    0.00401986   0.000692520       0.00000       0.00000
   8  14 2499.4511    1.7202  1.0602 10.8491  0.0031  0.0362   0.0566   0.1055    0.2974   0.0000   444.5578      -1.91985       7.83265     -0.487909      -3.24702       3.63534      -1.43404       2.64523      0.515140      0.832418    0.00875809     -0.239795    -0.0125943     0.0115490    0.00846227   -0.00106850       0.00000       0.00000       7.38245       8.87677       8.70066       7.87652       6.04746       4.41719       3.09396       1.97407       1.12673      0.650371      0.310787      0.142887     0.0500437     0.0162105    0.00426536   0.000793947       0.00000       0.00000
   8  15 2636.1412    2.3178  0.9088 11.5698 -0.0026  0.0383   0.0780   0.0859    0.2603   0.0000   436.6543       3.82452       18.8423      0.504741      -4.58186       2.76771      -1.62504      -2.21755     -0.822285     -0.956873      0.152830     -0.155076    -0.0249173     0.0167654    0.00435722   0.000621651       0.00000       0.00000       7.50301       8.81627       7.76307       6.90960       6.65308       5.19762       3.70640       2.36744       1.34315      0.645454      0.336806      0.122142     0.0536522     0.0174628    0.00504374   0.000863288       0.00000       0.00000
   8  16 2773.8147    2.7616  0.9817 10.7304 -0.0063  0.0351   0.0861   0.0824    0.7616   0.0000   439.9119      -6.87159       21.5035      -8.46789       3.71982      -1.43423       8.32496       2.34076       1.32779      0.398898     0.0950373   -0.00807147   -0.00748736    -0.0172950    0.00257081  -0.000355064       0.00000       0.00000       7.04624       7.94514       8.43680       7.26912       5.73250       4.53189       3.18562       2.01515       1.12976      0.606627      0.317600      0.133647     0.0529776     0.0174811    0.00418633   0.000710770       0.00000       0.00000
   8  17 2911.5838    3.4618  0.8713 12.1855  0.0031  0.0359   0.1154   0.0778    0.2938   0.0000   443.9913       6.40362       6.85191       6.29186       6.10895      -5.21444     -0.595050      -1.68037       1.16193     0.0998352    -0.0515953     0.0244173  -0.000345257    -0.0153040   0.000820964   -0.00128845       0.00000       0.00000       7.03961       9.00624       8.37863       8.01138       5.82949       4.34072       3.08089       1.84806       1.13074      0.560743      0.319599      0.123302     0.0521172     0.0151499    0.00431177   0.000904385       0.00000       0.00000
   8  18 3049.1859    3.7610  1.0382 11.2898 -0.0012  0.0355   0.1162   0.0907    0.7606   0.0000   438.4356       8.58236     0.0781998       2.77740      -4.00703      0.616358       4.25577      -4.28035       1.22823     -0.467930     -0.239371     0.0716250     0.0530769   -0.00540222  -0.000623831  -0.000361208       0.00000       0.00000       7.01273       7.98132       7.96230       7.04518       5.89788       4.49292       3.28780       2.06716       1.19178      0.649352      0.301897      0.143024     0.0513465     0.0164892    0.00439972   0.000760292       0.00000       0.00000
   8  19 3186.8175    3.7871  1.1281 12.5651 -0.0101  0.0413   0.1229   0.1005    0.3788   0.0000   438.1821       20.1807       8.09093      -4.64989      -9.38817      -8.99211     -0.470102     0.0694154      -2.14340     0.0408315     -0.244065     -0.212230     0.0329385     0.0142186    0.00524750   -0.00103890       0.00000       0.00000       8.98553       10.6521       9.25530       8.33470       7.11843       5.78499       4.18205       2.43444       1.40276      0.649540      0.333012      0.135123     0.0568563     0.0161742    0.00473238   0.000918433       0.00000       0.00000
   8  20 3324.4044    3.5847  1.6922 11.7938 -0.0034  0.0455   0.0904   0.1248    0.3547   0.0000   446.3891       23.1871       25.5018      -11.1581      -8.43891      -1.91552      -4.26394      0.114600      -2.08468       1.08222     -0.258454      0.234754    -0.0134036     0.0127477   -0.00930664   7.43123e-06       0.00000       0.00000       9.64992       11.5861       11.4917       9.70498       7.92075       5.85947       4.05607       2.49447       1.45737      0.755164      0.381392      0.159405     0.0643480     0.0207159    0.00557343   0.000950231       0.00000       0.00000
   8  21 3462.5428    3.0731  2.4271 10.7936 -0.0017  0.0577   0.0658   0.1415    0.4596   0.0000   406.3240       15.3702       2.07163      -8.28230      -5.78911     -0.446227       1.86455      -6.68490      -1.37661      0.890061     -0.239027      0.104057    -0.0463417    -0.0298730    0.00407469  -9.98709e-05       0.00000       0.00000       11.5454       13.6277       13.3437       12.1268       9.75677       7.15208       5.01888       3.12806       1.97601       1.03022      0.494536      0.215289     0.0836904     0.0254338    0.00704502    0.00128207       0.00000       0.00000
   8  22 3600.9698    2.5087  3.6399 10.5745  0.0002  0.0739   0.0443   0.1859    0.2914   0.0000   424.9078       14.9038      -10.1162       5.29755       6.43473     -0.950002       9.21654      -6.11622      0.182641       2.69317     -0.182305     -0.194704     0.0134155     0.0246371    -0.0154643   -0.00207621       0.00000       0.00000       14.2362       16.3550       16.7405       14.8572       12.1564       9.40260       6.52582       4.33685       2.40091       1.31482      0.682082      0.283680      0.109254     0.0369228    0.00924753    0.00162418       0.00000       0.00000
   8  23 3739.5177    2.1358  4.9624 10.3864 -0.0031  0.0906   0.0346   0.2338    0.2262   0.0000   460.9924       30.7033      -6.38227       11.6321      -8.46818      -12.2155      -10.7894      -7.61908      0.930854      -2.98928       1.12014      0.201122     -0.222897    -0.0160511   -0.00630538   0.000683771       0.00000       0.00000       17.4083       21.1762       20.0470       18.1260       15.0064       11.7899       8.00156       5.24066       3.01862       1.62582      0.770189      0.339186      0.130372     0.0440053     0.0112706    0.00212671       0.00000       0.00000
   8  24 3878.4237    1.7428  6.2344 10.2949 -0.0008  0.1049   0.0260   0.2854    0.1536   0.0000   468.3385       71.5345       26.1432       13.2018      -10.3179      -9.10078     0.0669627      -4.72834      -1.71025      0.998805      0.400030     -0.112369      0.341372     0.0889899     0.0125369   0.000762024       0.00000       0.00000       20.9062       25.3294       25.1858       21.8470       18.1861       13.5416       9.51045       5.99831       3.47414       1.86022      0.919015      0.403234      0.156729     0.0524271     0.0141147    0.00238318       0.00000       0.00000
   8  26 4156.9864    1.2286 11.3532  9.6985 -0.0005  0.1630   0.0155   0.4689    0.1083   0.0000   475.2931      -47.3292      -9.42480       29.7537      -6.70542      -6.93097      -9.47345      -18.9068     -0.884231      -2.41214       2.86536      -1.08031    0.00304711     0.0906212     0.0241122   -0.00301982       0.00000       0.00000       31.1535       37.0526       37.4326       34.1604       27.3999       21.1064       15.0865       9.48995       5.69560       3.01902       1.55896      0.666836      0.265284     0.0832596     0.0220516    0.00388416       0.00000       0.00000
   8  27 4296.5749    1.0213 11.8268  9.9525 -0.0016  0.1877   0.0147   0.5323    0.0796   0.0000   376.1187      -2.80734       67.5439       50.2671       4.26220      -31.9958      -9.04935       17.6082       3.07126     -0.748795      -1.50498      0.183507      0.526974      0.141075    -0.0106704   -0.00398716       0.00000       0.00000       35.7392       42.8219       42.8064       38.0287       32.0497       24.6984       17.3811       11.3448       6.62626       3.57214       1.80208      0.777695      0.302954      0.100939     0.0259261    0.00439829       0.00000       0.00000
   9  11 2125.1048    0.7868  0.5470 10.2559 -0.0111  0.0416   0.0426   0.1110    0.1301   0.0000   439.4104      -2.49598       10.2186       1.46027     -0.134083       3.46362       2.45041      -2.55281      0.425200      0.374069     -0.378809     -0.503225     0.0336800    -0.0218335    -0.0100207     0.0104307  -0.000952841   0.000319545       10.3857       13.8906       13.9008       12.9564       8.28242       6.21861       3.25208       1.87994       1.24403      0.657308      0.379499      0.173160     0.0780756     0.0315348     0.0129089    0.00362353   0.000782499   0.000156407
   9  12 2264.5060    1.0131  0.8851 10.5829 -0.0050  0.0422   0.0356   0.0890    0.1695   0.0000   447.4486      -7.30638      -3.53886       6.87963       4.25807       5.00880      -3.34208      -1.04855      -1.72424      0.510794      0.139345     -0.210185      0.169174     0.0620154    -0.0179456    0.00163189    0.00163411   2.27120e-05       7.40417       7.49390       8.37417       8.65086       6.71538       4.64550       3.81378       2.86561       1.72327      0.793340      0.611287      0.331050      0.147333     0.0476237     0.0182913    0.00476843    0.00120444   0.000199564
   9  13 2402.3463    1.4539  0.7863 10.9151 -0.0138  0.0374   0.0520   0.0767    0.1860   0.0000   433.0013       7.66444       15.8526      -5.44723      -3.78397       2.56416      -2.68078      -4.10435     -0.415764     0.0336449    -0.0547167     -0.176766     -0.125049     0.0609162    0.00705183    0.00408913  -0.000653552  -0.000292060       6.24714       6.51085       8.52590       6.24384       5.53734       5.11528       2.85417       2.36400       1.62613      0.762859      0.495126      0.281798     0.0942568     0.0468785     0.0204103    0.00591858    0.00105343   0.000162427
   9  14 2539.4837    1.8037  1.1676 10.9438 -0.0058  0.0399   0.0520   0.0987    0.3113   0.0000   435.4636       5.49420       6.29256       1.19865       1.46693       13.2646     -0.786194      0.830258     -0.889091    -0.0414641     -0.330650     -0.328966    -0.0157301    -0.0218308    0.00475614    0.00255757   0.000179355   0.000132892       6.97428       8.51093       7.83914       7.32816       6.29455       5.40903       3.96989       2.61793       1.74969      0.949049      0.532052      0.240837      0.115212     0.0438122     0.0178064    0.00493260    0.00124695   0.000230244
   9  15 2677.0161    2.4752  0.9129 11.3685 -0.0026  0.0330   0.0795   0.0849    0.3156   0.0000   437.7238       4.81970       1.64200       12.0410      -4.29216     -0.118591      0.826518       2.37367    -0.0246262     -0.717997     -0.377576     -0.121570     0.0175112    -0.0520313   0.000863701   -0.00349072   0.000644033   7.83133e-06       5.95195       7.11776       6.09628       5.84477       5.28428       4.56114       3.49786       2.29501       1.47868      0.822885      0.437847      0.199582     0.0925264     0.0362569     0.0134955    0.00381343    0.00103638   0.000187558
   9  16 2815.2382    3.0578  0.8069 11.9475 -0.0025  0.0316   0.1019   0.0705    0.2791   0.0000   439.2730       5.41065       25.9551       3.59712       6.38149      -1.52555     -0.929156      -1.05236     -0.106386     -0.693736      0.254870      0.306291     0.0749515    -0.0294548     0.0102864   -0.00237288    0.00114798  -0.000105971       5.79103       6.51958       6.39922       5.91214       5.13202       4.13590       3.34120       2.28290       1.36832      0.710129      0.406582      0.227227     0.0915944     0.0377490     0.0132362    0.00382827    0.00100450   0.000158632
   9  17 2953.5630    3.5842  0.9142 11.7513 -0.0008  0.0315   0.1066   0.0746    0.4201   0.0000   439.2346       3.81692       6.65557      0.470646       7.06778       1.82738      0.694645     -0.333296      0.370512      -1.06085      0.139929     -0.233829    -0.0448581    -0.0208795    0.00797711    0.00372406  -0.000167877   1.53183e-05       5.75550       6.81077       6.30449       5.76248       5.25795       4.22819       3.24655       2.20584       1.35321      0.792504      0.402986      0.204493     0.0877616     0.0370543     0.0124367    0.00392780    0.00100301   0.000168315
   9  18 3091.5361    3.9726  0.9768 12.0008 -0.0031  0.0362   0.1186   0.0806    0.4878   0.0000   440.6530       16.5282       5.16587       2.55083       2.83322       2.47215      -5.08244      -1.96841      -1.27997     0.0613362     -0.403777    -0.0401144     0.0908439   1.13962e-05    0.00937502   -0.00300771   0.000287423   3.07927e-05       6.71976       8.23837       8.26628       7.14527       6.50733       4.57318       3.16967       2.31174       1.34255      0.876778      0.462718      0.206740      0.106122     0.0369347     0.0129674    0.00485467    0.00113988   0.000171513
   9  19 3229.6101    3.7970  1.2866 12.2763 -0.0036  0.0404   0.1030   0.1021    0.3803   0.0000   444.0076       9.79959       12.3102       3.48720      0.196145       9.21201      -1.61700      -1.33916       1.60761      0.871752     -0.232797     0.0964892     0.0675773    -0.0468428   -0.00642620   0.000244554    0.00132235   0.000148911       7.09506       8.03984       8.54861       7.66133       6.10967       5.49242       3.90613       2.59879       1.76974      0.926412      0.536042      0.254546      0.120072     0.0493218     0.0198136    0.00520790    0.00118238   0.000210629
   9  20 3367.7833    3.2537  1.8304 12.2285 -0.0145  0.0482   0.0777   0.1243    0.2003   0.0000   433.1204       4.44832       2.61333       9.80185      -9.41567       5.14987       10.4171       1.93587       1.14707      -2.96054     -0.565283     -0.525380      0.439058     0.0477297   -0.00505059    0.00383574    0.00222599   0.000134659       8.54195       10.6682       10.9823       9.63709       8.21193       6.00118       4.46360       3.05952       1.88081       1.08105      0.616487      0.321779      0.144092     0.0567746     0.0205307    0.00647322    0.00161406   0.000255572
   9  21 3506.2995    2.9393  2.5466 11.3562 -0.0028  0.0550   0.0579   0.1393    0.2147   0.0000   453.8032       15.3550      -8.70939      -1.80771      -1.44520       20.4901       6.57156      -1.96679       1.08112       1.69174    -0.0456481     -0.194589      0.138250     0.0324091    -0.0165038   -0.00470952    0.00152179  -7.61282e-05       9.75768       11.8487       11.3234       11.0476       9.19233       7.09429       4.97073       3.52213       2.20842       1.36813      0.720754      0.366163      0.156948     0.0646353     0.0217530    0.00708688    0.00167554   0.000314212
   9  22 3645.2587    2.3710  3.7188 10.9762 -0.0017  0.0704   0.0393   0.1742    0.1575   0.0000   412.3751      -9.19639       28.5143      -5.05635      -15.2821      -6.21748      0.342892      -5.94847      -4.28351       1.45936      0.281508     -0.806884     -0.338516    0.00387882     0.0119500   0.000882165  -0.000395312  -0.000691517       12.9682       15.7334       15.7717       14.5156       11.7321       9.28315       6.61503       4.60516       2.83416       1.64097      0.913286      0.462548      0.209383     0.0834416     0.0300964    0.00912511    0.00213436   0.000382583
   9  23 3784.2374    1.9510  5.5956 10.3628 -0.0016  0.0907   0.0270   0.2293    0.1550   0.0000   455.9657      -8.65218       7.55239      -16.2816       40.1850       18.5361      -1.99932     0.0753997      0.309493      -3.33092     -0.696143      0.490833      0.200552     -0.119541    -0.0764277   0.000421824    0.00242724  -0.000984240       16.0407       19.5110       18.9239       17.6017       15.1122       11.8552       8.98174       5.91685       3.83631       2.21532       1.20299      0.591822      0.270231      0.109742     0.0394475     0.0116836    0.00307839   0.000514373
   9  24 3923.6464    1.6332  7.1889 10.3066 -0.0015  0.1083   0.0214   0.2943    0.1094   0.0000   439.5864       20.1678       19.7590       45.4375       37.6060       2.68029       12.4695      -8.38808       4.43573      -1.04190     -0.481899     -0.154595      0.180249    -0.0698165    -0.0544982     0.0161592    0.00348452  -0.000439559       18.8334       23.0376       22.7847       21.2763       18.0411       14.3090       10.4185       7.20283       4.56410       2.71229       1.47380      0.737719      0.332339      0.135770     0.0483323     0.0150343    0.00365091   0.000621057
   9  25 4063.2500    1.3842  9.6959  9.9873 -0.0020  0.1372   0.0170   0.3807    0.0992   0.0000   504.0527       29.2564       1.18460       8.07467      -19.1148       5.33630      -1.02929       15.3428       8.84025     -0.308668      -1.90512      -2.11696     -0.381603   -0.00964900     0.0224478    -0.0153732    0.00564243  -0.000709382       23.4897       29.6034       28.9572       28.1791       22.0897       18.6539       12.7909       9.13509       5.63028       3.41231       1.77940      0.946105      0.399732      0.176344     0.0611771     0.0198410    0.00443845   0.000853999
   9  26 4203.1577    1.1608 11.0184  9.8521 -0.0014  0.1574   0.0145   0.4367    0.0900   0.0000   440.5042      -20.1082       53.4474       13.3408       21.5412      -6.30229       8.27851      -16.6178      -10.1288       7.26669       1.31838     -0.430617     -0.568756     -0.130864     0.0199610   -0.00400862    0.00489600   0.000642157       26.8243       34.2203       34.3397       31.3207       26.8025       20.4791       15.3265       10.1178       6.69464       3.89179       2.12300       1.08759      0.478803      0.203967     0.0740375     0.0223011    0.00580336   0.000931932
   9  27 4342.7978    0.9634 13.1588  9.9037 -0.0007  0.1926   0.0130   0.5617    0.0736   0.0000   470.8501       7.76776       46.7021      -8.59466      0.458126      -3.77749       1.28607       18.1281      -12.5301       1.28059       6.52610       2.24295     -0.895359     -0.447324     -0.129428     0.0421693     0.0131288  -0.000450735       32.4937       40.9657       39.1160       37.8284       31.9442       25.6410       19.1950       13.1749       8.54289       4.90766       2.75924       1.38113      0.626034      0.250647     0.0918233     0.0274672    0.00691656    0.00118982
   9  28 4482.9103    0.7620 15.1682 10.0683 -0.0029  0.2644   0.0121   0.7401    0.0584   0.0000   477.6680       17.8475      -35.9422       2.88578       3.99626       20.7164       28.3383      -9.77667       11.4906       1.03232     -0.292636      -1.97625      0.593839     -0.490115     -0.133546    -0.0155227   -0.00139123    0.00157431       42.8398       52.5787       54.2158       50.3897       43.4161       34.7598       25.6049       17.3859       11.8433       6.94845       3.89663       1.92499      0.886439      0.365473      0.136704     0.0399300    0.00973573    0.00157142
  10  11 2162.8803    0.8709  0.7460  9.9414 -0.0000  0.0327   0.0296   0.0738    0.1555   0.0000   434.0503       5.26768      -6.48907       3.08714      -2.02814       5.15027      -3.82625      -3.09455       1.48139     0.0685317     -0.412756      0.498299      0.136435     -0.141592    -0.0179955   -0.00326268    0.00497479  -0.000420421       5.42052       6.03084       5.71480       5.68356       4.81710       4.18157       3.64599       2.50950       1.62113      0.996204      0.620544      0.287696      0.156419     0.0766213     0.0336802     0.0111269    0.00365569   0.000933293
  10  12 2302.8187    1.1185  0.9203 10.3970  0.0031  0.0336   0.0350   0.0833    0.1954   0.0000   447.5597      -11.0500       26.1897      -5.71294       3.11590      -3.60577       2.98486      -2.48891      0.608915    -0.0648192     -0.318997      0.471028      0.234495     0.0241418   -0.00215468   -0.00640243   -0.00198752  -0.000554847       5.49463       6.63533       6.86074       6.65819       5.39597       4.13277       3.21233       2.21417       1.50480      0.904269      0.553421      0.308405      0.160230     0.0753482     0.0323002     0.0117372    0.00384725    0.00104552
  10  13 2440.7921    1.5626  0.8968 10.8789 -0.0105  0.0349   0.0483   0.0778    0.2124   0.0000   421.8071       1.40382       4.59028     -0.114868      -1.34455      -2.45137      0.746928      0.867797     -0.255798      0.199117     -0.485747     0.0822480      0.135555      0.140791    -0.0219926    -0.0141804   -0.00656126   0.000391528       5.67428       6.17673       6.97903       5.72743       5.59600       4.65523       3.29449       2.75785       1.72809       1.05055      0.688755      0.331367      0.166942     0.0881871     0.0312031     0.0114988    0.00466869    0.00132824
  10  14 2578.6623    2.0123  0.8543 11.5684  0.0008  0.0352   0.0618   0.0758    0.1893   0.0000   434.3628       14.6342       16.5059       5.76641      -1.76072      -6.99462       5.11364      0.771642      0.106339      -1.33084     -0.100941    -0.0868919    -0.0859055    -0.0442443    -0.0248700   -0.00951799    0.00235877   0.000746454       5.36825       7.19664       6.32654       5.78955       5.34212       4.52289       3.75075       2.67660       1.69579       1.05012      0.569543      0.305893      0.147796     0.0715646     0.0300098     0.0111157    0.00379617    0.00119186
  10  15 2717.0074    2.5362  1.0749 10.1387 -0.0009  0.0329   0.0666   0.0784    0.7696   0.0000   440.0520       17.9320       2.68171       1.49816      -12.3143     -0.178615      -1.73784      0.156337     -0.805627      0.128913      0.403363    -0.0842433     -0.158524    -0.0397005    -0.0235595   -0.00213194    0.00239240  -3.50486e-05       5.28941       6.34755       6.35471       6.22282       4.98286       4.35019       3.19773       2.37928       1.56516      0.932110      0.531642      0.311698      0.157225     0.0733116     0.0299996     0.0117233    0.00401163    0.00108094
  10  16 2855.7321    3.1277  1.0178 11.7687  0.0012  0.0335   0.0902   0.0802    0.3285   0.0000   439.6189       13.8273       5.83086       2.50664       3.02712     -0.558584      -2.98436    -0.0742682       1.95694      0.169769      -1.26488     -0.551292      0.165177     0.0286381    0.00441669   -0.00627278    0.00121797   0.000782116       5.58414       6.11292       6.89371       6.58810       5.02407       4.43269       3.55667       2.35617       1.44829       1.09025      0.637426      0.307514      0.141644     0.0846633     0.0360904     0.0139364    0.00404146    0.00114123
  10  17 2994.5059    3.7450  0.9770 11.8520 -0.0063  0.0312   0.1078   0.0727    0.4129   0.0000   448.3901       10.2074       16.8256       4.96146      -5.45172      -4.36415       2.67762     -0.111265      -1.91964     -0.222610     -0.288272     -0.448305    -0.0886373    -0.0932677    -0.0415224   -0.00741174    0.00455589  -4.12168e-05       5.26470       6.65453       6.58814       6.14711       5.15024       4.22492       3.12528       2.25362       1.47256      0.896568      0.530024      0.281682      0.148118     0.0680146     0.0296785     0.0107294    0.00386199    0.00107048
  10  18 3132.9783    4.1016  1.1210 10.7462 -0.0053  0.0318   0.1089   0.0844    1.4116   0.0000   439.4456       15.9500       16.5366       3.09048       4.84861     -0.966650      -5.80344      -2.97105       1.46168      0.213127     0.0289668     0.0731124     -0.182836    -0.0351536    -0.0152883   0.000543788    -0.0113782  -0.000175774       5.32921       6.20771       6.19810       5.96756       5.31518       4.30934       3.04169       2.26675       1.50044      0.994827      0.569665      0.317638      0.157063     0.0680411     0.0289634     0.0110225    0.00373270    0.00114095
  10  19 3271.4356    3.6376  1.3809 12.6089 -0.0062  0.0399   0.0940   0.1066    0.2226   0.0000   437.7793       15.2915       13.7480     -0.783587    -0.0559449      0.608277       3.29865      -1.19087       3.64017      0.225119      0.276662      0.229725     0.0743444      0.147949    -0.0228407   -0.00471551    0.00346540  -0.000405682       5.56344       7.37643       7.33057       6.76349       6.20644       4.71093       3.88089       2.62617       1.87481       1.14068      0.666564      0.384520      0.187831     0.0931108     0.0370308     0.0152097    0.00494540    0.00145801
  10  20 3410.1068    3.1717  2.0735 11.6929 -0.0012  0.0503   0.0645   0.1206    0.2067   0.0000   443.0501       11.4409       5.09227      -13.2258       19.8834      -6.59301      -5.35447     -0.709682      -1.19972      0.859045      0.125113     -0.252512    -0.0239407    -0.0960496   -0.00849378     0.0233862   -0.00575549   -0.00107458       7.66069       9.91728       9.18016       9.21550       7.94980       6.23905       4.94185       3.39102       2.42623       1.38563      0.906719      0.456516      0.239860      0.112590     0.0457151     0.0168717    0.00594322    0.00163782
  10  21 3549.1844    2.6586  3.1413 11.4068 -0.0019  0.0600   0.0451   0.1579    0.1310   0.0000   436.4008      -1.37365       14.8472      -4.34631       15.2234      -8.84331       3.65290     -0.480977       4.98871      -1.89156      -1.60789      0.141527     0.0871454     -0.149269    -0.0420502    -0.0152657   -0.00377257    0.00119428       9.61234       11.5481       11.4367       10.8241       9.62850       7.85200       5.99983       4.32097       2.91059       1.83024       1.06185      0.588126      0.289126      0.135925     0.0558789     0.0217491    0.00719873    0.00211515
  10  22 3688.5022    2.2661  4.4032 10.8764  0.0005  0.0739   0.0339   0.1879    0.1298   0.0000   448.8698       10.1600       3.24877      -7.78182       15.7136      -11.5777       1.15658      -6.09763       2.12386      0.364189      0.611576     -0.484079     -0.224456     0.0457610    -0.0630052     0.0272313     0.0100936    0.00118635       11.6866       13.8359       13.6060       13.7167       11.7713       9.56355       7.26995       5.26053       3.52801       2.25333       1.33594      0.724808      0.370337      0.169538     0.0719317     0.0265134    0.00881902    0.00253921
  10  24 3967.6499    1.5646  7.4261 10.2253 -0.0007  0.1059   0.0195   0.2900    0.1002   0.0000   397.9583       6.87832       14.3379      -7.36492       34.5755     -0.258891       11.6601      -5.75050      -4.32849      -9.33317       1.42024      -1.27951    -0.0690522      0.224307     -0.192074    -0.0461829   -0.00669845    0.00106740       16.6506       20.1556       19.9963       19.6092       16.7333       14.0358       10.6034       7.67195       5.14934       3.30501       1.89596       1.06869      0.526607      0.251504      0.103052     0.0410044     0.0131230    0.00382996
  10  25 4107.6555    1.3028  9.5631  9.9393 -0.0022  0.1311   0.0154   0.3575    0.0894   0.0000   432.2467       25.2716       33.9273      -36.5156       8.72813       11.7138       16.9824      -20.2409      -2.90485      -3.38708       3.66221     -0.263119      0.712565     -0.305569      0.125402     0.0618986    0.00674618  -0.000716922       20.1082       24.8232       25.0259       23.2871       20.6407       17.0711       13.5787       9.51617       6.52784       4.06527       2.38757       1.29939      0.679522      0.304024      0.136626     0.0517363     0.0172049    0.00491648
  10  26 4247.6509    1.0773 12.3342  9.9583 -0.0025  0.1660   0.0130   0.4900    0.0713   0.0000   450.7866       37.7592       19.4258      -9.17627       30.8175       23.3867      -1.19468      -26.3377       3.88053       3.53173     0.0203960      -1.43136      0.249383    -0.0959785     0.0856977    -0.0563080     0.0291980    -0.0136712       26.0877       32.2329       33.5193       30.6129       27.0132       21.9594       17.0430       11.9232       8.25168       5.12647       3.09913       1.65319      0.867903      0.394882      0.175942     0.0663426     0.0227984    0.00641928
  11  10 2057.9588    0.6782  0.6666  9.9674 -0.0037  0.0289   0.0241   0.0727    0.1092   0.0000   438.6589      -1.16900       10.3865       3.95427      -3.13201     -0.538920       2.42671       4.13480     -0.917518    -0.0883469     -0.405408    -0.0793565      0.296327      0.284445    -0.0400904     0.0153044   -0.00495446   -0.00249554       4.17826       5.30566       5.34339       4.86541       4.39300       3.80092       2.73107       2.22019       1.49689      0.942169      0.648025      0.351412      0.181479     0.0993446     0.0456519     0.0207303    0.00747262    0.00292837
  11  11 2199.7589    0.9746  0.6038 10.2871 -0.0046  0.0268   0.0356   0.0550    0.1406   0.0000   438.3884      -4.45419       16.0012       7.85349       4.23415      -1.16801      -4.86876      -1.11363    -0.0169045      0.783051      0.318670     -0.148782      0.309589     0.0324527    0.00443237     0.0120591    0.00566677   -0.00137052       4.13886       4.43750       5.06836       4.80636       3.95940       3.40740       2.84507       1.97839       1.36153      0.941213      0.578199      0.340072      0.189062     0.0947506     0.0466783     0.0210711    0.00842289    0.00286990
  11  12 2339.9686    1.2774  0.9347 10.4150 -0.0063  0.0319   0.0374   0.0791    0.2325   0.0000   435.5427       4.60710       10.4740       3.71528       5.91317       4.57744     -0.980500      -1.65031     -0.948768     -0.498591     -0.771040     -0.248010      0.202675    -0.0497481    -0.0594144    0.00975708   -0.00275641   -0.00497237       4.65906       5.41741       5.73369       5.11733       4.56772       4.06720       3.32269       2.51182       1.75065       1.11208      0.691636      0.394030      0.207928      0.110665     0.0533308     0.0230209    0.00984245    0.00351252
  11  13 2478.4484    1.5915  1.0980 11.1161 -0.0022  0.0390   0.0459   0.0871    0.2310   0.0000   440.0750       7.81089       13.1245      -3.59032      -11.7763     -0.529495       1.02613      -2.70285      0.970734       1.16660      0.739353      0.243225     -0.199193   -0.00919391    -0.0490112    -0.0356331   -0.00465699    0.00946623       5.12929       6.58815       6.59629       6.42881       5.98750       4.74627       3.62060       2.99523       2.03049       1.31142      0.847104      0.463611      0.292152      0.149701     0.0655552     0.0318900     0.0109473    0.00407850
  11  14 2616.9389    2.1189  0.9760 11.0698  0.0089  0.0306   0.0575   0.0765    0.2577   0.0000   446.5574       18.1750       11.6290     -0.903152       11.4778       4.35946      -3.14577      0.811426      0.868988     -0.912238     -0.955501      0.621770     -0.326001   -0.00719139    -0.0131598    -0.0124258   -0.00247219    0.00282072       4.77663       5.65170       5.91845       5.76133       5.16268       4.11952       3.11411       2.16579       1.49136       1.11017      0.693380      0.407424      0.229762      0.109070     0.0515998     0.0221338    0.00943830    0.00323292
  11  15 2756.1741    2.7184  1.0375 11.0836 -0.0025  0.0331   0.0732   0.0732    0.4158   0.0000   437.6219       6.82149       4.66266       12.0941       3.95892       2.87762      -1.34537      -2.48547     -0.317608     -0.376946     -0.725080     -0.666900     -0.161209      0.196160     0.0369587    -0.0155758   -0.00271593    0.00299245       5.33976       6.65482       6.98845       6.97963       5.75581       4.51940       3.20587       2.52297       1.73636       1.04146      0.668535      0.397608      0.232988      0.122492     0.0583999     0.0245214    0.00924464    0.00341382
  11  16 2895.5021    3.2467  0.8281 12.4025 -0.0058  0.0353   0.0967   0.0669    0.1904   0.0000   445.4669       5.82880       18.4144      -3.57122      -5.14174      -3.32832      -1.78309      -2.25907      -2.02558      0.904304      0.320266      0.240371     -0.225567    -0.0434127    0.00351793    -0.0203123    0.00817757    0.00941227       5.52001       4.84178       6.05008       6.83537       5.23707       3.83424       3.98187       2.67283       1.70669       1.15540      0.826365      0.460892      0.241829      0.137561     0.0727373     0.0322885     0.0115373    0.00389835
  11  17 3034.5878    3.8737  0.9212 12.3731 -0.0027  0.0285   0.1122   0.0743    0.2578   0.0000   435.4248       7.47429       13.1602       12.7485      -4.42981       2.77049      -3.70130      0.306639      -1.03014      -1.12098      0.689888      0.145035      0.184279     -0.247858     0.0167612     0.0191500   -0.00767782    0.00124979       4.41126       5.41983       5.28461       5.33112       4.49911       3.69185       2.96483       2.28001       1.58041       1.01690      0.569035      0.351463      0.202698      0.105981     0.0488533     0.0203471    0.00841706    0.00288844
  11  18 3173.5529    3.8308  1.2461 12.0344  0.0025  0.0355   0.0936   0.0838    0.3422   0.0000   436.3891       10.3734       10.8487       2.44390      -1.09356      0.722411      -1.02879      -2.62143     -0.803126    -0.0511925      0.493172     -0.216756      0.281849    0.00535963   -0.00903527   -0.00860285    0.00806504    0.00245067       5.40558       6.51276       6.37850       6.27349       5.32715       4.72613       3.80373       2.82151       1.99376       1.30436      0.775860      0.453208      0.250910      0.129668     0.0568885     0.0269018     0.0105034    0.00383838
  11  19 3312.4177    3.6834  1.6236 11.6851 -0.0055  0.0390   0.0798   0.0995    0.2848   0.0000   441.4592       16.9213       19.4864       5.64633      -2.01855      0.684261       3.42370      -4.44608       1.79574      -2.25929      -1.02214      -1.34573      0.456617     -0.174258    -0.0227604    -0.0522695    -0.0224121    0.00295783       5.89601       7.10796       7.18010       6.85410       6.13102       5.04999       3.91075       3.06291       2.05975       1.40561      0.825356      0.497561      0.281465      0.140215     0.0666652     0.0283459     0.0116172    0.00393651
  11  20 3451.6989    2.9839  2.4388 11.3925 -0.0020  0.0488   0.0525   0.1207    0.1614   0.0000   431.1951       16.9278       19.5290       6.21657       2.12920      -4.61220       1.12252      -2.65344      -3.06162      -2.91948     -0.254761      -1.11544     0.0280398      0.108025   -0.00950096   -0.00385807    -0.0139608    0.00143629       7.09540       8.57992       8.89872       8.50009       7.52192       6.47755       4.82745       3.55443       2.58161       1.70605       1.05845      0.637519      0.349961      0.171718     0.0850254     0.0347402     0.0146316    0.00535169
  11  21 3591.1778    2.4811  3.4134 11.1786 -0.0060  0.0594   0.0395   0.1588    0.1242   0.0000   429.0219    -0.0293696       12.7286       5.84816      -9.60138      -7.89921      -17.9120       1.69662     -0.846983       2.06806      -2.10414    -0.0608740       1.16358     0.0731018     -0.140443    -0.0238464     0.0562794    0.00632685       8.58074       10.2655       10.8009       10.3248       9.01507       7.57305       6.08068       4.49384       3.16197       2.07835       1.25444      0.734762      0.426590      0.218732     0.0992864     0.0453107     0.0181918    0.00656280
  11  22 3730.8391    2.0918  4.9162 10.7099 -0.0016  0.0753   0.0282   0.1926    0.1064   0.0000   436.4130       35.4093       4.22919       2.54469       2.30054      -4.85994      0.625882       6.38715     -0.846630       5.10194     -0.861272       1.14593     -0.244307      0.471131     0.0774837     0.0122670    0.00598784    -0.0197637       11.2752       13.9736       14.4108       13.8644       12.0212       10.0016       7.56816       5.53732       4.00976       2.58147       1.60986      0.959784      0.534158      0.272886      0.129497     0.0554942     0.0222884    0.00835704
  11  23 3870.8240    1.7669  6.4477 10.3054 -0.0004  0.0898   0.0222   0.2405    0.1086   0.0000   436.6272      -5.17899       16.2555       20.1602       13.4333      -16.1317     -0.837065      -3.62179      -5.87868      -5.15478      -2.23486     -0.630025     -0.131498     -0.233617     -0.121788     0.0366423   -0.00858318    -0.0107721       13.2637       16.2453       16.6229       15.6196       14.1425       11.6586       9.28598       7.11527       4.87960       3.19816       1.95163       1.15569      0.625849      0.331584      0.153517     0.0693985     0.0261416    0.00973667
  11  24 4010.9752    1.5007  8.4769 10.1673 -0.0021  0.1121   0.0173   0.3043    0.0876   0.0000   434.5692      -7.15270       22.8025       33.2858       5.82436      -8.38436      -20.9669      -4.22120      -3.21769      -4.91320       2.61064       1.43703     0.0465386    -0.0429964      0.217324     -0.285508    -0.0505309    -0.0114767       15.8263       20.0054       20.7440       19.3228       17.1903       14.7204       11.6671       8.38248       6.09670       4.00303       2.45208       1.45668      0.797015      0.406948      0.193680     0.0852165     0.0353937     0.0132253
  11  25 4151.3968    1.2139 10.6745 10.0853 -0.0038  0.1395   0.0142   0.3956    0.0722   0.0000   479.9592       23.1349      -27.4843       9.47452      -2.23350      -20.8256       18.0706       20.1160      -5.43641      -9.66618       5.04573       5.21555      -2.08692     -0.994824    -0.0467511      0.231962    -0.0393338    -0.0499315       19.4075       23.8871       24.7983       23.6228       21.6038       17.6659       14.4082       10.5985       7.70817       4.95387       3.16227       1.85587       1.03414      0.533238      0.256973      0.112144     0.0442800     0.0162458
  11  26 4291.9994    1.0358 12.1403  9.9907 -0.0041  0.1600   0.0124   0.4594    0.0657   0.0000   431.6955       59.1875       8.51695       35.7607       10.7779      -7.84559      -18.2809      -1.23196       13.1019      -2.84645      -3.68381       1.52614     -0.471987      0.315155      0.606048     0.0246961     0.0650659    -0.0110445       22.6940       28.0739       29.1345       27.9751       24.7313       21.0088       16.6965       12.4398       8.73708       5.85871       3.70113       2.16634       1.18647      0.612981      0.295288      0.131476     0.0522744     0.0190070
  11  28 4573.4206    0.7154 18.0104  9.9180 -0.0017  0.2844   0.0085   0.7737    0.0455   0.0000   442.5724       94.1611       90.4490      -61.0837      -8.67671       7.85791      -12.1847      -42.5198      -11.4262       9.99931       9.11327      -3.18668       2.42823     -0.857236      0.196104      0.305164     -0.201633    -0.0157691       38.3757       48.9451       50.9449       48.5185       43.5899       37.1544       29.1702       21.7709       16.0221       10.2830       6.69239       4.00778       2.18643       1.14761      0.566077      0.242533     0.0950976     0.0365027
  12   8 1805.7312    0.3515  0.2633 10.1085 -0.0216  0.0234   0.0190   0.0438    0.0523   0.0000   436.6693       3.96692       5.65424      -8.08462       7.40126      -2.59963      -3.48829       1.96972       3.23341     -0.503484     -0.331481      0.568940    -0.0879409     -0.124055      0.103381    0.00364797    0.00562447    0.00734543       2.89016       3.66667       3.67078       3.31875       3.47696       2.82264       2.26331       1.54712       1.08225      0.893082      0.579789      0.370447      0.215760      0.114300     0.0515741     0.0284372     0.0104801    0.00705325
  12   9 1949.9474    0.5748  0.3726 10.0390 -0.0003  0.0230   0.0259   0.0452    0.0732   0.0000   438.6415      -6.49970       19.5422       2.73660     -0.707336      -1.76898       2.27598     -0.947638     0.0847938      0.660968       1.00271     -0.242096      0.215791     -0.120745     0.0392307    -0.0222809    0.00149564    0.00541006       3.50780       4.37676       4.73206       4.41509       3.91160       3.08744       2.51250       1.83206       1.35583      0.884057      0.525425      0.345432      0.189665      0.108996     0.0593939     0.0310174     0.0112094    0.00564095
  12  10 2093.6332    0.7634  0.6249  9.9970 -0.0010  0.0260   0.0266   0.0618    0.1044   0.0000   436.3095      -6.85615       15.3149     -0.305347       3.31372      -1.72092       3.47758      -1.81186       2.69713      -1.51610     -0.403403      0.292738     -0.402965     -0.172987     0.0745562   -0.00762112    0.00241383    0.00143041       3.69636       4.27106       4.04329       4.10512       4.02179       3.63258       2.63184       1.94574       1.43776       1.02671      0.736692      0.497362      0.270431      0.135118     0.0704362     0.0337875     0.0138672    0.00541887
  12  11 2235.8299    0.9949  0.8304 10.2478 -0.0017  0.0280   0.0293   0.0675    0.1449   0.0000   438.9798       6.11842       6.67219       5.61623      -6.68031       2.50780       1.44414     -0.922446      -2.58594    -0.0819029      0.689404     -0.255283     -0.509607  -0.000333770     0.0563622   -0.00603079    0.00152857   -0.00261862       3.69460       4.29038       4.57795       4.43424       3.78430       3.53841       2.91652       2.31070       1.59948       1.20849      0.746605      0.450232      0.256752      0.156839     0.0701840     0.0358858     0.0164668    0.00821152
  12  12 2376.2778    1.4250  0.8881 10.3158 -0.0008  0.0288   0.0395   0.0716    0.2455   0.0000   433.1136       1.11093       13.4751     -0.534205       2.74382       3.50071      -2.72379      -1.00953      0.120470     -0.476733      -1.47380      0.532262     -0.151026      0.198648    -0.0513158    0.00931289     0.0254266    0.00664788       4.10767       4.65064       4.44685       4.72241       4.60515       3.71347       2.99190       2.13101       1.63317       1.17150      0.790919      0.517152      0.296060      0.165187     0.0815497     0.0393672     0.0163165    0.00666049
  12  13 2515.4781    1.8483  1.0346 10.7464 -0.0025  0.0315   0.0513   0.0766    0.3485   0.0000   436.8664       8.05942       14.9189      -7.94335      -7.80928      -2.46686       1.20873      -5.48611       2.86981       3.83665      0.383418     -0.798553      0.335256      0.300029      0.143784    -0.0544859   -0.00568637   -0.00538861       4.38460       5.23257       5.62894       5.40191       4.65119       4.19612       3.17716       2.46497       1.83883       1.22782      0.803662      0.498136      0.292937      0.164076     0.0844433     0.0403442     0.0182729    0.00779867
  12  14 2654.6339    2.3407  0.8306 11.6910 -0.0073  0.0283   0.0679   0.0677    0.2230   0.0000   435.0817       8.04434       12.7422       11.1485      -1.04486     -0.261051       6.80606     -0.844853      -3.32753     -0.402182      0.568804     0.0878835     -0.208068     -0.159620    -0.0875733     0.0126839     0.0144773    0.00316273       4.03400       4.85097       4.63223       4.41865       4.30970       3.99080       3.08424       2.13496       1.58149       1.17143      0.807768      0.505797      0.291648      0.151439     0.0744231     0.0324440     0.0150255    0.00627975
  12  15 2794.4868    2.9335  0.9201 11.9609 -0.0076  0.0295   0.0794   0.0704    0.2344   0.0000   439.1862       11.2415       7.60665       5.95107      -11.1422     -0.328553       4.46205     -0.113301      -2.12936      0.701224       1.28065     -0.201717     -0.500353     -0.118927    -0.0792219     0.0281602     0.0390149    0.00443513       4.05745       5.02997       5.31126       4.83678       4.38290       3.80287       3.10667       2.49434       1.85706       1.19025      0.708796      0.465247      0.243875      0.149467     0.0776087     0.0362100     0.0172801    0.00652047
  12  16 2934.4028    3.4575  0.9474 12.3268 -0.0054  0.0295   0.0936   0.0695    0.2227   0.0000   446.1629       5.10519       14.6801     -0.490253      -8.51876       7.31816       2.58610      0.499333     -0.944689    -0.0491180     -0.415376     -0.402624     -0.625855     -0.180008    -0.0194577   -0.00507331    -0.0102955    -0.0152188       4.21545       5.43020       5.38716       5.20968       4.76161       3.76899       3.31853       2.40448       1.81355       1.15741      0.776356      0.445099      0.283179      0.138052     0.0794788     0.0356816     0.0171515    0.00678126
  12  17 3073.9215    4.0957  0.9765 11.8743 -0.0025  0.0298   0.1081   0.0696    0.3939   0.0000   438.8404       4.73851       7.14174       3.13661      -5.04417      -3.12211      -4.49565       3.37113     -0.327095      -1.21641      -1.11877     -0.213394     0.0377898      0.245819    -0.0466812    0.00215330    -0.0159888    0.00589054       4.16791       5.46141       5.36863       5.60473       4.66718       4.15093       3.06069       2.35287       1.60713       1.16942      0.764825      0.494088      0.271510      0.151803     0.0732102     0.0366149     0.0156906    0.00662783
  12  18 3213.2750    3.9041  1.3227 11.8715 -0.0066  0.0350   0.0899   0.0887    0.3802   0.0000   446.2606       19.1638       12.3668       9.39765       3.14318      -3.46020     -0.198892      -2.88623     -0.377461      -1.64385      0.115155      0.548447     0.0473268     -0.311247     -0.106868    -0.0240309    0.00183525   -0.00529570       4.66915       5.28196       6.14843       5.74846       4.80950       4.33853       3.76860       2.63895       2.00942       1.45461      0.850846      0.506863      0.325461      0.184353     0.0894130     0.0425576     0.0203366    0.00879759
  12  19 3352.6546    3.3190  1.7808 12.3239 -0.0007  0.0422   0.0683   0.1061    0.1508   0.0000   431.9454       8.60076       5.81392      -11.1605       2.94660       4.32483       3.64465       1.70436       1.29946      -1.63017     -0.155614       1.00345    -0.0373290     0.0398347     0.0746489    -0.0654026   -0.00570506    0.00214028       5.68814       6.99111       6.75793       6.80168       6.32905       5.28784       4.41005       3.31708       2.58071       1.68523       1.11739      0.684152      0.408405      0.220006      0.116813     0.0581813     0.0233083     0.0100749
  12  20 3492.5198    2.9262  2.6898 11.0768 -0.0018  0.0490   0.0471   0.1220    0.1680   0.0000   447.8461       13.4798       12.2764       1.09832      -8.40977      -11.3976     -0.223217      -3.68850      0.901486     -0.767931     -0.925246     -0.260708      0.802505     -0.394787     0.0510625     0.0337858     0.0166721    0.00667798       6.71923       8.16691       8.23542       8.19703       7.32315       6.19933       5.03511       4.01184       2.97883       2.02595       1.22941      0.736888      0.461478      0.265906      0.135337     0.0635859     0.0283018     0.0116749
  12  21 3632.5530    2.3935  3.9357 10.7478  0.0000  0.0606   0.0331   0.1589    0.1185   0.0000   449.9235       5.02114       8.77041       6.58268       9.02927     -0.925429       9.79297      -4.70143      -2.46710       1.70503     -0.940943      0.856040     -0.262419     -0.355068      0.187614     0.0692589   -0.00672422    -0.0127450       7.71128       9.78071       10.1758       9.94879       8.88192       7.63900       6.03426       4.67464       3.32550       2.33952       1.52408      0.979128      0.564838      0.304774      0.164050     0.0800859     0.0357838     0.0147624
  12  22 3772.6165    2.0141  5.5737 10.6116 -0.0009  0.0771   0.0248   0.2058    0.0968   0.0000   431.8210       17.6115       23.6079      -1.18814       6.37211       8.71499      -9.00999      -3.67084       1.05205     -0.723495      -1.87068      0.222490       1.06254     -0.301921     -0.179178     0.0220766    -0.0128673    0.00300735       9.93407       12.3614       13.1380       12.7225       11.4312       9.62472       7.97365       5.92876       4.31719       3.08282       1.94006       1.21582      0.712419      0.408016      0.204101     0.0995044     0.0451283     0.0197062
  12  24 4053.4558    1.3807  9.3172 10.0738 -0.0023  0.1159   0.0154   0.3173    0.0850   0.0000   443.7965       7.58819       11.7530       22.0044       11.5379       12.7596       13.2386       5.07025       6.50017       5.98490       4.52721      0.955015       1.63735       1.01555     0.0207736     -0.349661     0.0645554   -0.00632514       14.8662       18.9037       19.6762       19.1750       17.4708       14.8190       11.9331       9.09461       6.58462       4.66952       3.01465       1.92991       1.11394      0.622174      0.321623      0.157239     0.0698462     0.0292356
  12  26 4335.2928    0.9750 13.5465  9.9881 -0.0033  0.1760   0.0110   0.4985    0.0608   0.0000   465.2347       48.7127       12.2995       41.6845       43.2281       44.4774       3.86836      -23.0975     -0.270680       3.21161       6.82070       1.55670       1.73839      -1.61224     -0.679319      0.474928     -0.106908    -0.0954748       21.9093       27.9515       28.6372       28.8565       25.8952       22.3031       17.9084       14.0921       10.3997       7.16816       4.76189       2.96640       1.76030       1.00433      0.512385      0.255747      0.110962     0.0471322
  12  27 4476.7505    0.7883 16.0484  9.9991 -0.0026  0.2322   0.0093   0.6356    0.0486   0.0000   478.0878      -39.3879       1.76570       71.5101       17.8519      -22.7310       10.3010      -24.1409      -10.0187       8.72051      -1.09740       4.02885       2.75403      0.293090   0.000838083      0.278842      0.418320    -0.0417928       28.9517       37.2771       38.6145       37.5137       34.3253       29.4073       24.4830       18.4485       13.7130       9.75728       6.29779       4.03075       2.36094       1.33769      0.686387      0.338081      0.147261     0.0637254
  12  28 4617.1036    0.6544 19.9087  9.9753 -0.0020  0.3133   0.0076   0.8372    0.0396   0.0000   449.2987       34.1423       109.504      -32.0613      -68.0500       12.9931      -8.11446       13.5404      0.888948      -10.5247      -6.32181       7.36674       3.73245      -2.41611     -0.468789      0.898374     -0.173435     -0.103130       38.8283       49.1983       51.9535       50.3701       45.3590       40.3338       32.4822       25.1901       18.9095       12.9411       8.83602       5.41641       3.29298       1.83206      0.955050      0.476934      0.203705     0.0887869
  13   8 1838.6928    0.4190  0.2446 10.0806 -0.0111  0.0226   0.0243   0.0342    0.0530   0.0000   438.4940       1.73352       19.0037       6.11472     -0.657653       3.84715       1.30469     -0.906253     0.0112589      0.108001     -0.364751      0.201222     -0.312537    -0.0648402    -0.0330122     0.0852346   -0.00997971   -0.00768781       3.07150       3.43021       3.59413       3.59314       3.22047       2.89735       2.20162       1.92538       1.54027       1.19683      0.653574      0.370469      0.226194      0.172303      0.102951     0.0537981     0.0229216    0.00975242
  13   9 1983.7887    0.5782  0.5295  9.9034 -0.0086  0.0251   0.0221   0.0569    0.0851   0.0000   434.5376       2.06665       13.2430      0.449436      -1.15600      -2.48142      -1.80741       3.20894     0.0270095      -2.57291      -1.72628      0.238213      0.457480     0.0666364    0.00190169    -0.0523347     0.0398900   -0.00172959       2.76248       3.65849       3.90518       3.65965       3.40966       3.03120       2.49429       2.01244       1.49490      0.983311      0.790595      0.442417      0.281671      0.163615     0.0851368     0.0462668     0.0238309     0.0110572
  13  10 2128.4610    0.8385  0.5228 10.3529 -0.0024  0.0245   0.0298   0.0524    0.0945   0.0000   439.5242      -2.32749       12.0192      -3.31238       1.66155       1.65550      0.706863      -1.04980      -1.05222      0.669913      0.992429      0.602797      0.116210     0.0758851    0.00320002     0.0363641     0.0111295    -0.0127410       3.09194       3.98838       4.30268       3.76469       3.58655       3.04334       2.43270       2.12692       1.46767       1.03349      0.707405      0.401063      0.257036      0.145856     0.0792400     0.0427983     0.0211430    0.00954413
  13  11 2271.1435    1.1404  0.8149 10.2354 -0.0009  0.0273   0.0314   0.0623    0.1579   0.0000   434.6258      0.296436       15.7578       6.19282      -4.07882       4.32146       2.02984      -4.42249      0.870795      0.341367      0.368610      0.143449      0.162090    -0.0103482    -0.0823241    -0.0807703    -0.0277476    0.00639536       3.29734       4.21457       4.37580       4.26667       3.98067       3.16225       2.87489       2.28987       1.60582       1.14342      0.793746      0.516201      0.308718      0.174185     0.0976968     0.0508317     0.0264598     0.0120535
  13  12 2411.8456    1.5347  0.9228 10.4788 -0.0027  0.0277   0.0408   0.0661    0.2396   0.0000   440.4236     -0.580703       9.25798       5.93718      -1.24841      -3.27524       4.42613      -2.98546     -0.670731     -0.373728      0.632759     -0.592708     -0.132314      0.233640     0.0901106   -0.00983956    0.00106984    -0.0213040       3.40812       4.08448       4.20683       4.24353       3.79630       3.28728       2.89652       2.29996       1.73157       1.22910      0.840294      0.523894      0.328471      0.193324      0.103764     0.0573740     0.0269017     0.0130490
  13  13 2551.6785    1.9264  1.1121 10.6751 -0.0055  0.0303   0.0474   0.0817    0.3590   0.0000   439.2162       1.79418       15.1380      -12.8546     -0.855970      0.730363     -0.633790      -8.24668       1.50563      -1.39902     -0.600526     -0.504558      0.116992     -0.144575      0.146055     0.0239378    0.00685095     0.0154850       3.61391       4.58858       4.88971       4.88786       4.37617       3.78285       3.05065       2.46002       1.82025       1.26562      0.878246      0.574424      0.341060      0.210918      0.121559     0.0601382     0.0308858     0.0140569
  13  14 2691.6856    2.5217  0.9017 11.5062 -0.0024  0.0292   0.0676   0.0648    0.2819   0.0000   440.9933       1.81932       14.3269       3.69039      -3.93876      -4.48327      -2.01072      -1.48258       1.73654     -0.939663      0.377012     0.0933594     -0.354126     -0.355825    -0.0897708    -0.0363164    -0.0136598   -0.00384940       3.50519       4.39098       4.39001       4.25313       3.76655       3.61619       3.10519       2.41206       1.83475       1.31369      0.894893      0.557502      0.342473      0.200141      0.110083     0.0553299     0.0264590     0.0124132
  13  15 2832.2146    2.9762  0.9289 11.8310 -0.0077  0.0304   0.0794   0.0664    0.3348   0.0000   435.0597      -1.76010       11.2355       5.36908      -8.06828      -11.0915       1.37462      -1.23075      0.653733      -2.72789      0.328977     -0.486655     0.0276974     -0.413737      0.215827     0.0190156    0.00962715   -0.00522162       3.98739       5.47312       5.81956       5.51264       4.89962       4.05353       3.31969       2.50352       1.86675       1.27751      0.851376      0.522797      0.324125      0.188218      0.102244     0.0541890     0.0263839     0.0118545
  13  16 2972.6607    3.6906  0.9107 12.5181 -0.0026  0.0290   0.1004   0.0726    0.2333   0.0000   437.6637       11.0963       17.2359      -1.69558       6.08435       1.25932      -3.48445      -2.36706       1.17592      -2.74017      0.682118     -0.606795     0.0291083    -0.0580550     -0.122081    -0.0860591    0.00795765     0.0120371       3.77072       4.58721       5.18925       4.98793       4.23574       3.81451       3.02675       2.26192       1.75982       1.15244      0.817791      0.529167      0.323188      0.175839     0.0973631     0.0535741     0.0269185     0.0123735
  13  17 3112.5187    4.0004  1.0050 12.1953 -0.0019  0.0281   0.0995   0.0681    0.3016   0.0000   436.5796       10.0868       9.23549      -1.46762      -3.39997     -0.210253     -0.642481     0.0814598       4.20235       1.68467      0.385129    -0.0729145      0.286378      0.174650      0.244980     0.0645581  -0.000867692     0.0156138       3.84308       4.75174       4.99864       4.58227       4.28687       3.66666       3.10756       2.49262       1.89398       1.30186      0.865533      0.519083      0.333908      0.185349      0.101731     0.0566237     0.0256699     0.0121843
  13  18 3252.4413    3.7698  1.3193 12.2365 -0.0067  0.0318   0.0869   0.0868    0.2346   0.0000   440.2420       14.8987       27.1991       1.55264      -1.42124      -5.57358      -13.3270      -3.55837      -3.43977      0.422647      -1.80294     -0.563095     0.0668454     -0.399914     -0.192544    -0.0140451     0.0157968    0.00238271       4.05950       5.01121       4.96469       4.99776       4.62655       4.12272       3.43688       2.61481       2.02405       1.40156      0.956898      0.637585      0.391809      0.218476      0.123380     0.0635166     0.0304063     0.0147498
  13  19 3392.4525    3.2240  2.1561 11.5079 -0.0052  0.0413   0.0553   0.1067    0.1650   0.0000   428.6531       23.1553       10.2061      -10.8615      -4.65099       4.84273       4.72451      -4.40828     -0.134688      -5.08074       2.03971      0.407368     -0.237432     -0.374123      0.242132     0.0745450     0.0297914    -0.0191276       5.24348       6.51905       6.93337       6.73397       5.99563       5.30128       4.28744       3.45110       2.45509       1.84633       1.21384      0.774169      0.484549      0.281567      0.150478     0.0818487     0.0402097     0.0179641
  13  20 3532.5970    2.7828  2.9957 11.2361 -0.0021  0.0501   0.0419   0.1267    0.1264   0.0000   432.6315      -1.87337       4.62470       8.99522       9.67051       2.16345       14.8188      -1.41627       1.67289      -1.29498     -0.387538      0.992725      0.423903      0.371054    -0.0484845    -0.0656283    0.00374749    0.00661433       6.39294       7.97261       8.24315       8.11032       7.37743       6.35424       5.35274       4.15794       3.16331       2.20164       1.48391      0.989724      0.584867      0.347038      0.184046      0.100534     0.0493761     0.0224131
  13  21 3673.1541    2.2724  4.3014 10.8487 -0.0021  0.0623   0.0294   0.1650    0.0994   0.0000   444.9417       4.05385       8.05390       9.17402      -7.27200       4.73037     0.0415114      -5.04530      -2.04268     0.0838350       1.15830     -0.418137      -1.02326      0.521859     0.0511141     0.0165795   -0.00567988     0.0346820       7.72020       9.65585       9.96245       9.66566       8.72347       7.92078       6.46959       5.22155       3.96863       2.82874       1.86219       1.18400      0.729195      0.429460      0.239367      0.124183     0.0599574     0.0271644
  13  22 3813.8326    1.8798  5.9407 10.5568 -0.0027  0.0805   0.0220   0.2052    0.0909   0.0000   438.0405       16.2407       13.1841       4.19924       30.3110       8.05612       3.91043       2.35876      -3.50257       4.23999       5.25290     -0.594239     -0.369292     -0.949023    -0.0735978     -0.264931     0.0238811     0.0118108       9.56973       12.2612       12.3217       12.6544       11.5311       10.0966       8.08239       6.50078       5.01702       3.59237       2.36394       1.52847      0.948750      0.570790      0.321566      0.167126     0.0805349     0.0365920
  13  23 3954.5822    1.5661  7.7914 10.3897 -0.0012  0.0984   0.0176   0.2684    0.0787   0.0000   434.4604       34.0484       21.4601      -10.2429      -9.67688      0.548736       1.59318      -1.84053       15.8614       2.50357      -1.47909       1.48128       3.59540     -0.290044     -0.626421    -0.0275153      0.174980    -0.0338802       11.6225       14.6701       15.6157       14.9300       14.2319       12.0809       10.1532       8.12495       5.98196       4.36922       2.97419       1.92329       1.21750      0.707508      0.384287      0.209843      0.100434     0.0461666
  13  24 4095.5043    1.3197  9.5928 10.1116  0.0006  0.1144   0.0143   0.3255    0.0748   0.0000   428.0206       1.12477       23.9293       18.9131      0.434535      -2.53884      -22.2744      -7.62481       2.88494     -0.558840     -0.361484      -1.36917      0.676576     -0.382296      -1.01353     0.0475012      0.148406    -0.0211085       13.5992       17.2273       18.1642       17.6442       16.0059       14.2599       11.8836       9.52726       7.28126       5.08358       3.48990       2.23299       1.39115      0.794198      0.454876      0.233630      0.116921     0.0534266
  14   7 1723.5323    0.2960  0.2384 10.0471 -0.0271  0.0215   0.0242   0.0481    0.0441   0.0000   436.3478      -2.36981       10.2865       1.21200       1.86413      -2.92430       2.23395     0.0727411      0.638180       2.49450     0.0582089     0.0745953     0.0513430      0.482819    -0.0969207     -0.110567     0.0147598    0.00520821       2.68193       2.60321       3.35261       3.54787       2.93311       2.35682       2.13706       1.91282       1.26310       1.02099      0.714596      0.509128      0.307245      0.197312      0.102515     0.0696891     0.0331152     0.0148641
  14   9 2016.9807    0.6307  0.5897 10.1057 -0.0016  0.0242   0.0210   0.0595    0.0846   0.0000   435.7471      -2.34966       14.9804     -0.648898     -0.395128      -2.05836     -0.465653      -2.52904     -0.538985      0.352066      -1.05087     0.0370665      0.136963     -0.173808     0.0114156   -0.00758094     0.0645115   -0.00679087       2.95477       3.79106       3.80324       4.14121       3.60663       2.98249       2.53189       2.03903       1.59069       1.12531      0.762132      0.552628      0.309521      0.209054      0.111648     0.0635669     0.0363083     0.0182436
  14  10 2162.5328    0.8749  0.7377 10.1027 -0.0039  0.0335   0.0243   0.0611    0.1148   0.0000   435.8898      -2.91906       10.9939     -0.920352       1.59383     -0.149617      -1.76189      -1.42286      0.594548       1.21857     0.0855867     -0.271284     -0.208288     -0.176134    -0.0263847    -0.0863995     0.0224507    -0.0219711       2.81254       4.76251       4.25544       4.67518       4.23303       3.48966       3.40405       1.98763       2.01315       1.13151      0.996122      0.623459      0.438182      0.239954      0.162612     0.0731802     0.0391744     0.0189605
  14  11 2305.6550    1.1678  0.8208 10.2858 -0.0025  0.0257   0.0311   0.0608    0.1535   0.0000   434.0043       8.18542       19.3725       4.79965     -0.747364      -1.01623     -0.206854      -2.64049     -0.878439      -1.17507      -1.30639     -0.215362      0.610575     -0.176389     -0.142342    -0.0591008     0.0172625     0.0138071       3.16355       3.89051       3.77330       3.87417       3.59891       3.34285       2.70858       2.19700       1.63855       1.27934      0.893863      0.577838      0.378469      0.232304      0.137842     0.0737039     0.0385579     0.0180772
  14  12 2446.7383    1.5781  0.9092 10.9417 -0.0046  0.0267   0.0406   0.0692    0.1576   0.0000   439.2855       5.79745       10.6598       1.39752      -5.35091       3.85267       1.84271      -2.77724       2.45040      0.333181      0.677568      0.486993     -0.579530      0.338520     0.0511394    -0.0941051    -0.0566562     0.0250696       2.79695       3.58997       3.73059       3.86251       3.42028       3.18319       2.69695       2.14461       1.61440       1.30618      0.842842      0.595130      0.361079      0.231527      0.143232     0.0795962     0.0389456     0.0195625
  14  13 2587.2667    2.1141  1.0667 11.2086 -0.0075  0.0385   0.0517   0.0723    0.2510   0.0000   436.7826       3.79349       17.3636       6.19370      0.725124      -6.75988       1.94547      -1.50342      -1.09549      0.279702       1.38568      0.177025      0.208539      0.162021      0.206922     0.0334896   -0.00112188    0.00261467       6.31938       8.79040       9.86969       9.66567       8.43485       6.74383       5.04206       3.55654       2.31037       1.55041      0.991894      0.631480      0.395720      0.238496      0.134542     0.0771481     0.0392526     0.0208576
  14  14 2728.2089    2.5844  1.0318 11.2352 -0.0066  0.0289   0.0629   0.0702    0.3643   0.0000   435.7806       7.34379       18.9034      0.838349       2.04889      -4.16860      -5.00495       3.18536      -1.69608     -0.697886      0.838257     -0.916859    -0.0943624      0.162762      0.139506      0.163270    -0.0335652     0.0127167       3.78399       4.61914       4.50141       4.17126       3.82870       3.52950       3.30974       2.77936       2.17381       1.57797       1.07525      0.693395      0.431601      0.251719      0.141279     0.0780671     0.0405723     0.0198005
  14  15 2869.3005    3.4466  0.9223 10.6037 -0.0048  0.0260   0.0894   0.0621    1.1229   0.0000   437.8603       4.40438       6.93408      -5.02746       1.76012       2.11279      0.965245      -3.59570       1.88597      0.190110      -2.14762      0.285087    -0.0592855    -0.0597219      0.122671     -0.104271    -0.0393794    0.00857823       3.36306       4.17021       4.49130       4.45706       4.10757       3.52526       2.74636       2.22040       1.69827       1.27823      0.881071      0.539240      0.340987      0.219457      0.138395     0.0766827     0.0401486     0.0188378
  14  16 3010.2032    3.8463  0.9081 12.5295 -0.0110  0.0272   0.1024   0.0643    0.2668   0.0000   441.7022       7.00103       9.10166      -4.78877      -4.65487       5.18380      -2.84853      -2.16970       1.46845      -1.18145    -0.0671594      0.239918      0.390291     -0.128771     -0.453255      0.144137    -0.0462028    -0.0266505       3.05992       3.82014       4.05632       4.54753       3.67281       3.35177       2.72296       2.23163       1.67731       1.22405      0.822949      0.606000      0.379273      0.218807      0.138098     0.0780921     0.0401458     0.0212273
  14  17 3150.6040    3.8618  1.0350 12.8594 -0.0066  0.0292   0.0976   0.0738    0.2231   0.0000   438.8142       6.34393       8.34415       2.92664       1.83958      -2.91973       7.21101      -1.12032       2.51516      0.538795      0.747140     -0.444945      0.296531      0.318128     0.0662248      0.130486     0.0612609   -0.00211651       3.30339       4.05961       4.20619       4.31994       3.84616       3.51372       2.90837       2.49191       1.82261       1.28804      0.961369      0.664574      0.433160      0.254657      0.141638     0.0813548     0.0427553     0.0224610
  14  18 3290.9001    3.5449  1.5177 12.2989 -0.0047  0.0345   0.0732   0.0893    0.1971   0.0000   442.9315       4.36607       8.99084      -4.56652      -2.71103      -8.71836       1.42171      -1.52162      -2.11427    -0.0712968      -1.72134      0.601926      -1.19618     0.0984498     0.0223260     -0.164810   -0.00605090     0.0188644       4.18202       5.25080       5.55549       5.22289       4.91223       4.41070       3.61936       2.97555       2.37865       1.65764       1.16852      0.785975      0.477403      0.290494      0.179519     0.0961703     0.0488814     0.0249753
  14  19 3431.4504    3.1727  2.1134 11.7962  0.0017  0.0413   0.0541   0.1000    0.1444   0.0000   437.2059       2.14493       20.0232       11.3166      -12.4441      -4.08512      -3.83111     -0.648988     0.0587212      -4.75399      -2.43275     0.0301974      0.727509     -0.890949     -0.233320      0.167978    -0.0520076     0.0215569       4.91878       5.97594       6.34743       6.19984       5.62558       5.09302       4.41134       3.55238       2.71277       2.06565       1.43981      0.910147      0.590683      0.366140      0.215341      0.118506     0.0618086     0.0305736
  14  20 3572.2505    2.6259  3.4105 11.0991  0.0009  0.0524   0.0361   0.1346    0.1192   0.0000   436.0118       12.5414       12.3279       10.6398      -11.2142      -4.60001      -6.82142      -4.18247       1.60532      -1.39330      -2.51091     -0.351162      0.306088    -0.0620184     -0.570457     -0.103522    0.00718714    -0.0188561       6.16367       7.62336       7.69617       7.78850       7.32979       6.58274       5.39033       4.48812       3.43861       2.52590       1.77583       1.18638      0.784100      0.467704      0.270601      0.149422     0.0806188     0.0393595
  14  21 3713.1149    2.1740  4.5431 10.6932 -0.0012  0.0611   0.0267   0.1661    0.1044   0.0000   432.9624       33.1184       6.48068      -16.7961      -1.12974       11.5810      -9.47592      -1.33101       6.50747       4.60743       1.45072       1.10144     -0.896649     -0.152417      0.487946      0.102105     0.0822390    -0.0460089       7.20774       8.63459       9.25516       9.19303       8.36859       7.46964       6.43437       5.22887       4.10000       2.96034       2.08869       1.39061      0.896202      0.540551      0.313026      0.175718     0.0931240     0.0476469
  14  22 3854.3280    1.7964  6.4148 10.4995 -0.0010  0.0791   0.0201   0.2170    0.0846   0.0000   445.1899       26.6191      -6.11998      -5.55708       1.43013      -4.21186       3.40689       2.65619      -2.62292      -2.33850       3.65417       2.16492     -0.507309     -0.554771      0.102668    -0.0801724    -0.0280679    -0.0382024       8.95720       11.5816       11.8104       11.6603       11.0388       9.85305       8.31567       6.69473       5.22003       3.81743       2.70047       1.83907       1.13814      0.728470      0.408930      0.229850      0.118727     0.0587830
  14  23 3995.1988    1.5037  8.1871 10.3037  0.0004  0.0979   0.0162   0.2676    0.0762   0.0000   424.0134       17.9848      -1.88933       13.1077      -2.96842       16.9373      -6.83367      -11.7102       1.22589       6.01156      0.653629      -2.37914     -0.697372     -0.372769     0.0165099   -0.00767695     0.0658109   -0.00357934       11.0985       14.1173       14.7602       14.7454       13.8635       12.2854       10.2059       8.21215       6.30652       4.64774       3.32149       2.21675       1.44518      0.898163      0.507284      0.288690      0.149925     0.0741593
  14  26 4420.2920    0.8612 15.3952 10.0456 -0.0003  0.1985   0.0093   0.5536    0.0489   0.0000   438.2745      -14.3716       7.68152      -18.8761      0.697135       15.2523      -10.9116      -12.3300       1.94423      -11.5478      -6.40177      -1.63668      -2.20352      -1.18644      0.755063      0.276888      0.274079     0.0664722       21.6628       27.9198       29.1145       28.7352       27.4197       23.8076       20.6925       16.6832       13.0337       9.71977       6.87430       4.62888       2.98190       1.85139       1.09450      0.610570      0.311894      0.155904
  14  27 4562.2252    0.6932 17.9151 10.0199 -0.0004  0.2595   0.0077   0.6895    0.0396   0.0000   425.9027       17.6632       47.4689      -13.7454       1.52690       30.5286      -24.4399       18.1843       20.6626      -32.2511      -15.9764      -3.89840       1.54284       3.08304     -0.433063    -0.0677579      0.161896    -0.0333945       27.6222       35.2500       38.3542       37.7961       35.5370       31.7503       26.3392       21.6610       16.7944       12.4549       8.95411       5.95743       4.00241       2.45611       1.44647      0.827958      0.422998      0.215911
  15   8 1902.2926    0.4452  0.5118 10.0052 -0.0053  0.0244   0.0159   0.0542    0.0610   0.0000   436.6386      -3.37658       18.8013     -0.753060      -3.99968       3.87867       1.02315      -1.57241      -1.40134      0.822355     -0.618725      0.166852   -0.00668316      0.183509     0.0574564    -0.0677787     0.0304157  -0.000351723       2.78530       3.39685       3.42735       3.01746       3.05593       2.94516       2.66357       2.25106       1.71392       1.24677      0.957991      0.699666      0.490287      0.326174      0.167410     0.0880403     0.0525248     0.0268597
  15   9 2049.5946    0.7135  0.5236 10.1463 -0.0007  0.0280   0.0227   0.0481    0.0823   0.0000   436.6156     -0.999645       12.4152      -1.79493      -6.39481      -1.48882     -0.890483    -0.0596919    -0.0208220     0.0507256      0.550933     -0.129335      0.380484      0.264666     0.0399437    -0.0214023     0.0210373    -0.0300171       2.98345       3.33524       2.95485       3.76433       3.50460       3.57575       2.17235       1.71225       1.48685       1.48447      0.919861      0.589159      0.339918      0.260527      0.171362      0.119828     0.0675218     0.0415815
  15  11 2339.5484    1.2613  0.8853 10.5606 -0.0047  0.0263   0.0318   0.0638    0.1486   0.0000   435.9689       4.33606       7.02939       1.60856       3.70973      -2.16473       2.78544     -0.896394     -0.275806      0.700475     -0.754854     -0.533436      0.174512      0.365376     -0.106809     -0.187983    -0.0680680    -0.0238881       2.84628       3.45211       3.38484       3.43514       3.41420       3.22285       2.73669       2.17133       1.61559       1.31475      0.996956      0.661257      0.477037      0.301207      0.183173      0.108363     0.0598870     0.0302195
  15  12 2481.0796    1.7886  0.9931 10.1476 -0.0024  0.0263   0.0417   0.0633    0.3175   0.0000   439.7604       1.99546       13.7162      -3.84975      -1.21553       1.17689      -1.22544      -2.13207      -1.37974       3.79976      0.755796      0.340141     -0.296973     -0.402918     0.0651303    -0.0180153     0.0192514    0.00955675       2.97611       3.77880       3.77887       3.76000       3.60841       3.24566       2.79962       2.35944       1.75403       1.35461      0.957037      0.690798      0.469768      0.280321      0.173564      0.100779     0.0532260     0.0267918
  15  13 2622.3709    2.2655  0.8980 11.3648 -0.0041  0.0245   0.0574   0.0638    0.1954   0.0000   437.6933       4.64336       12.1051      -5.88548       1.87928      -4.35730      -3.15322       2.94097       1.36269      0.704947      -1.56177     -0.989587     -0.641662    -0.0552818     -0.239934     -0.180362    -0.0119813    -0.0730637       2.83639       3.49849       3.49133       3.38900       3.27663       2.87958       2.62055       2.19559       1.74614       1.32023      0.972814      0.654483      0.428909      0.267328      0.161368      0.102992     0.0511897     0.0267367
  15  14 2764.1820    2.8163  0.9458 11.5073 -0.0029  0.0262   0.0671   0.0596    0.2676   0.0000   438.3442       6.72373       18.8075       5.70848     -0.678869      -2.06580       4.34825      -2.72394      -1.07455      -2.13736      0.671783     -0.979612      0.246562      0.316811      0.112514    -0.0758242   -0.00631759    0.00134178       3.13214       4.17323       4.49288       4.43781       4.08801       3.49496       2.94051       2.33564       1.76418       1.34369      0.909322      0.635959      0.408631      0.260189      0.157136     0.0943459     0.0498971     0.0266042
  15  15 2905.8573    3.4702  0.9299 12.0054 -0.0030  0.0262   0.0855   0.0602    0.3082   0.0000   437.1472       3.69050       10.5144      0.132567       3.78228      -1.12692       7.86395      -1.21569       2.95186      -1.64788     -0.658284      0.579159      0.291314     -0.108347     0.0543110   -0.00393687     0.0524111     0.0353203       2.79752       3.54342       3.56372       3.59599       3.50993       3.12818       2.84173       2.09213       1.82362       1.29697      0.989173      0.670074      0.437252      0.285157      0.177498      0.107496     0.0575472     0.0305690
  15  16 3047.0884    3.9326  1.0460 12.4498 -0.0060  0.0268   0.0947   0.0710    0.3210   0.0000   440.5710       3.21397       14.1199       2.79514      -1.22717      0.133031       4.14046      -1.15874       2.03879      0.493310       2.72973      0.274333     -0.339354      0.120540      0.139445     0.0501468     -0.112494     0.0168017       2.97168       3.76864       3.97341       3.96782       3.65114       3.24377       2.83211       2.26184       1.83648       1.35689       1.03085      0.653508      0.443629      0.279741      0.170923      0.101066     0.0562383     0.0296779
  15  17 3188.1320    4.0389  1.2886 12.0059  0.0005  0.0307   0.0853   0.0772    0.4118   0.0000   434.4432       11.5679       7.14458      -2.04633       2.40607      -5.45557       1.18752     0.0327977      -1.78088     -0.192850     0.0251223    -0.0112552      0.306771     -0.126774    -0.0822151     0.0328124   -0.00195909    -0.0266814       3.32542       4.05620       3.99084       4.27356       4.16513       3.67603       3.01932       2.49202       2.01905       1.49929       1.09620      0.762198      0.508898      0.334835      0.207224      0.115454     0.0684254     0.0356378
  15  18 3328.8652    3.5973  1.5600 12.4745 -0.0079  0.0359   0.0734   0.0895    0.1913   0.0000   437.8338       10.3655       13.8167     -0.968042     -0.836748      -1.48027       2.74105      -3.66690       3.59255      -1.94617       2.14321      0.176693      0.301191      0.290429      0.249188    -0.0264674     -0.143683    0.00936315       3.64624       4.97384       4.88187       5.02478       4.53895       4.08241       3.65701       3.09707       2.44120       1.85134       1.32500      0.914808      0.586561      0.377270      0.221718      0.130816     0.0704018     0.0383541
  15  19 3470.0211    2.9436  2.6994 11.3904 -0.0011  0.0455   0.0438   0.1154    0.1568   0.0000   441.3995       8.80726       4.56552       11.7873      0.451984       4.89964     -0.122312      0.324427       5.01356       2.06921       4.63738    -0.0850057     0.0702780      0.144789      0.347834    -0.0860010     0.0195139     0.0192790       4.98804       6.23605       6.37850       6.33939       6.07440       5.61020       4.62227       3.93732       3.07636       2.28854       1.71906       1.15759      0.782856      0.494271      0.303438      0.173875     0.0963545     0.0514401
  15  20 3611.2364    2.5029  3.5287 11.1873 -0.0016  0.0537   0.0332   0.1330    0.1095   0.0000   435.1740       6.26882       16.5058     -0.544891      -6.43007      -1.24157       16.9242      -4.20269      -1.88996      -1.53154       2.37121      -1.28544      0.589271      0.611134     0.0420306    -0.0613629     0.0769387   -0.00424671       5.84210       7.46109       7.83110       8.00013       7.31538       6.78189       5.50909       4.61351       3.57044       2.68520       1.96355       1.35291      0.866243      0.579493      0.347295      0.207980      0.114887     0.0600680
  15  21 3752.6327    2.0557  5.2839 10.6485 -0.0014  0.0673   0.0235   0.1799    0.0954   0.0000   437.3596       5.14624       16.8113      -3.55741      -1.97168      -4.98582      -9.62966      -4.90397      0.368329     -0.137663      -2.24715       4.04809       1.42577      0.427139     -0.221313     -0.351749      0.137458    -0.0459801       7.21187       9.28036       9.80875       10.0443       9.32943       8.18873       6.94231       5.70793       4.47425       3.39284       2.37552       1.69485       1.12254      0.695653      0.438556      0.254469      0.141352     0.0766026
  15  22 3894.1350    1.7250  7.1272 10.3608 -0.0017  0.0818   0.0178   0.2270    0.0804   0.0000   451.2267      0.166745       3.78005       3.98650       14.0890       10.7315      -1.56897      -2.84728       4.79099     -0.885294      0.511433      -3.47079      -1.98270     -0.628604      0.464401     -0.691623    -0.0332950     0.0973146       8.75648       10.9727       11.4518       11.6701       11.1243       9.82126       8.50168       6.86102       5.56606       4.14014       2.99988       2.07877       1.40974      0.909411      0.540685      0.314200      0.178464     0.0967928
  15  23 4035.8883    1.4577  9.1489 10.1941 -0.0006  0.1026   0.0146   0.2810    0.0725   0.0000   421.8352       16.8498       7.78797      -3.41250      -19.0316       13.6114       19.0699       9.96861      0.184430       1.15753       7.55720      -1.81066      -2.92475      -1.30029       1.15864     0.0982372     0.0673002     0.0911479       10.7978       13.6157       14.3129       14.3617       13.4843       12.2070       10.6493       8.80727       6.77628       5.26422       3.80248       2.65140       1.76539       1.14543      0.690091      0.402247      0.220402      0.119389
  15  24 4177.4956    1.1747 11.4562 10.1313 -0.0023  0.1300   0.0118   0.3631    0.0611   0.0000   435.2336       18.5394       13.0026       56.8622      -20.7979      -25.4675       2.89107      -3.04105      -5.50739      -3.85133      -7.89965       4.93455      -1.46221      -1.69439      0.305110       1.19098      0.418619     -0.343465       13.2647       17.1106       17.7821       18.5252       17.0105       15.7019       13.3149       10.9394       8.52012       6.45584       4.81166       3.30513       2.23866       1.44795      0.882601      0.513633      0.284854      0.151083
  15  26 4461.1349    0.8114 16.6162 10.0312 -0.0024  0.2153   0.0081   0.5701    0.0435   0.0000   427.6180     -0.520463       78.2438      -2.80546       1.01869      -7.56222       7.58325      -8.41346      -13.1735      -13.4310       1.20280       6.61678      -2.88615      -1.75737      0.483188      0.970504     -0.357954      0.105309       21.5922       27.8170       29.4135       29.9289       27.7795       25.4962       21.5487       18.3983       14.2807       11.1667       8.05548       5.59786       3.71210       2.43329       1.47661      0.885519      0.479174      0.258268
  16   8 1933.1075    0.5309  0.4570  9.9457 -0.0149  0.0264   0.0206   0.0478    0.0663   0.0000   440.4780     -0.963297       15.1636      -6.16637      -1.76088       1.71126      -3.93263       2.07382      -2.70324       1.27553      -2.68617      0.222308      0.277334      0.114004     -0.234688     0.0644976    -0.0972438    -0.0454559       2.51956       3.25122       2.82401       3.10208       3.03057       3.38194       2.20793       2.02012       1.71624       1.50338       1.05001      0.800768      0.399957      0.313129      0.169663      0.121521     0.0693590     0.0459138
  16   9 2081.6337    0.7173  0.6169 10.1628 -0.0017  0.0228   0.0216   0.0552    0.0931   0.0000   437.4790       1.58883       12.1827       2.06116     -0.120498       2.22016       1.04333      0.365398      0.331330     -0.160863      0.377142     -0.213755     -0.116845    0.00263920    -0.0226294     0.0233254    -0.0110019    -0.0151181       2.35490       2.93494       2.96117       2.97062       2.80800       2.56240       2.31848       1.92596       1.63866       1.25540      0.877717      0.641046      0.459110      0.303142      0.169215      0.108045     0.0625392     0.0321108
  16  10 2228.3657    0.9816  0.7659 10.3992 -0.0089  0.0247   0.0265   0.0571    0.1191   0.0000   433.3734       4.14854       10.6021      0.629655      -1.18851       3.61286       4.87496      -1.69657     -0.870153      -1.10958     -0.282182     -0.663818     -0.781691      0.470578     -0.373279   -0.00541786    -0.0993374     0.0123081       2.59554       2.93228       3.25541       3.45290       3.05063       2.68001       2.46948       2.13632       1.62210       1.27291      0.950690      0.673209      0.440100      0.299143      0.193577      0.108221     0.0663062     0.0384061
  16  11 2372.6047    1.4217  0.9580 10.4160 -0.0006  0.0333   0.0333   0.0642    0.1692   0.0000   437.8275      -1.76947       17.7800      -2.43230       2.31291      0.850903       2.15027     -0.546550      -1.91564     -0.163138     -0.404225      -1.22634     0.0269635      0.119652     -0.524983     0.0360452      0.133021     0.0701619       3.76461       4.00360       3.34490       4.21369       5.01352       4.53566       2.88357       2.20553       2.18960       1.96213       1.32657      0.772164      0.465169      0.364643      0.261544      0.180871      0.105302     0.0543564
  16  12 2514.8294    1.8151  0.9812 11.0722 -0.0001  0.0271   0.0427   0.0632    0.1819   0.0000   439.1976       5.21871       10.0091     -0.856832      -7.14015       1.70590       2.21719     -0.517755       1.37410      -2.58416      -1.36539      0.476254      0.437515      0.393783     0.0158324   -0.00788059   -0.00821542     0.0682092       2.77159       3.49643       3.72876       3.79023       3.66550       3.26350       2.86863       2.28336       1.73174       1.33312       1.06809      0.735286      0.512120      0.334316      0.217386      0.133407     0.0803531     0.0414781
  16  13 2656.9660    2.3485  1.0455 10.9572 -0.0037  0.0254   0.0515   0.0651    0.2983   0.0000   441.5833       4.41494       12.0450     0.0301632     -0.564650      -3.04363     -0.907998      -1.07634     -0.559933      0.938019     -0.141826     -0.414821     -0.308981     -0.106589      0.130212     -0.125012     0.0112824     0.0395518       2.74943       3.42709       3.59668       3.59361       3.40114       2.95896       2.74163       2.22739       1.84616       1.41213       1.02423      0.733992      0.508394      0.314796      0.200378      0.122958     0.0742298     0.0381563
  16  14 2799.5476    2.8769  0.9382 11.8157 -0.0043  0.0254   0.0657   0.0600    0.1988   0.0000   438.4810       11.1301       11.7037       2.56885       2.96043      0.483018       3.86290       1.28322       1.09757      -2.33885     -0.911495    -0.0581709      0.235508     -0.678635     0.0843681    -0.0818712     0.0423477    -0.0165706       2.69674       3.31456       3.78744       3.70331       3.59366       3.06679       2.68235       2.12054       1.77859       1.35232      0.937873      0.688983      0.458739      0.288807      0.189622      0.114410     0.0713502     0.0387784
  16  15 2941.8234    3.5918  0.9577 11.8732 -0.0040  0.0249   0.0830   0.0590    0.3064   0.0000   437.7990       4.32238       13.8153     -0.801370      0.347625      -4.02663      0.831847      0.862036     -0.785905     -0.953529      -1.57284     -0.370783     0.0593183     -0.591217   -0.00417548     -0.111781    0.00348404     0.0237153       2.54476       3.24934       3.27208       3.68225       3.12307       2.91826       2.49671       2.19874       1.65126       1.29074      0.943839      0.688489      0.452766      0.306382      0.182760      0.118762     0.0666531     0.0373706
  16  16 3083.4981    3.8718  0.9897 12.4639 -0.0007  0.0266   0.0898   0.0634    0.2649   0.0000   441.3235       9.72942       11.9916       9.55170       2.88559      -1.69978      -3.24887       4.75040     -0.583543     -0.589588    0.00707101     -0.590791     -0.289774     -0.180250     0.0330083     -0.108513    -0.0118740    -0.0183174       2.68586       3.34700       3.73851       3.44852       3.42540       3.18282       2.60397       2.33320       1.85248       1.44256       1.05826      0.739809      0.503609      0.329792      0.208268      0.126494     0.0761808     0.0414350
  16  17 3224.9644    3.7576  1.5555 11.9626 -0.0054  0.0329   0.0757   0.0846    0.3566   0.0000   438.8991       7.05142       6.62137      -3.79539      -1.32796      -5.37618       1.03364      -5.02279      -4.68716      0.902681      0.745913     -0.482970      -1.10252     -0.917064     -0.312096    -0.0815058    -0.0580733      0.100195       3.55853       4.26880       4.68306       4.69654       4.40907       4.11662       3.51123       2.87628       2.26199       1.68965       1.24173      0.935694      0.654005      0.428383      0.269449      0.159689     0.0964387     0.0514196
  16  18 3366.3914    3.5072  1.9307 11.8700 -0.0010  0.0382   0.0612   0.0919    0.2363   0.0000   437.8040       9.46376       11.9318      -4.69151      -3.17488      -4.61342       2.43019      -7.85181       1.75712      0.877586      0.304139     -0.527231      0.873175      0.464932      0.212589      0.182873   0.000743917     0.0178226       3.83523       5.04553       5.15980       5.44600       5.00107       4.56380       3.96347       3.31825       2.58118       1.97831       1.52809       1.02700      0.725921      0.470984      0.307552      0.179698      0.105446     0.0591866
  16  19 3508.0106    2.8496  3.0788 11.1848 -0.0000  0.0484   0.0388   0.1219    0.1532   0.0000   437.9870       12.3562       7.74655       11.5633       4.44506      -2.11552      0.587132      0.676871       2.14897      -4.46746     -0.175401       1.47561    -0.0883378    -0.0182628      0.378589     0.0981371     -0.103749    -0.0446958       4.89920       6.18967       6.40030       6.31515       6.14216       5.68406       5.11996       4.15916       3.20620       2.53967       1.86006       1.38376      0.977678      0.643165      0.414688      0.233912      0.140323     0.0752327
  16  20 3649.8598    2.4199  3.9075 11.1149 -0.0040  0.0547   0.0305   0.1466    0.1074   0.0000   442.9995       7.57617       9.57556       2.45116      -16.3912      -5.24969       1.33335       3.32983       7.70543       2.51559      -2.33700      -1.02100     -0.143061      0.112791     -0.377330     -0.118026      0.112437      0.105301       5.50427       7.11727       7.40608       7.54180       7.21217       6.60093       5.72001       4.62514       3.75712       2.76767       2.18841       1.50219       1.06693      0.695899      0.441899      0.268930      0.159052     0.0849063
  16  21 3791.7251    2.0133  5.6817 10.5195 -0.0029  0.0695   0.0214   0.1798    0.0907   0.0000   436.9731      -4.84397       14.5454       2.55771       3.51939      -5.14801      -12.4857       1.00046       3.18881      -1.30250      -4.46486      -2.02699      0.135513       1.24642      0.743383     -0.440704    -0.0902373    -0.0403234       6.86687       8.81239       9.21508       9.41408       9.04523       8.21799       7.09599       5.90660       4.70075       3.58670       2.70065       1.95456       1.31604      0.879109      0.555868      0.342871      0.197192      0.109655
  16  22 3933.6638    1.6517  7.7783 10.3098 -0.0003  0.0862   0.0161   0.2355    0.0744   0.0000   457.5788       7.70959       35.1027       18.1286       15.6069      -8.49492      -10.6164      -2.41571       2.57498       5.13841       1.28648     -0.142528      -3.04469      -1.25525     -0.340016     0.0953018    -0.0738661     0.0742976       8.68451       11.0454       11.7198       11.6707       11.2420       10.0071       9.01241       7.40887       6.00160       4.66783       3.47331       2.44653       1.65725       1.12043      0.692355      0.421447      0.244196      0.138115
  16  23 4075.6929    1.3412  9.9580 10.1483  0.0014  0.1065   0.0129   0.3054    0.0661   0.0000   443.4930       37.3314       17.4116       10.8475      -10.0634      0.825193      -19.2527      -4.19238       6.22671       3.55635      -1.32123     -0.130038      -3.30452       1.14206      0.819845     -0.216094      0.312194     0.0196880       10.5233       13.3285       14.0364       14.1750       13.6847       12.5651       10.9358       9.05884       7.25398       5.60633       4.24350       3.02487       2.09424       1.38416      0.868932      0.544668      0.314614      0.172205
  16  26 4502.6067    0.7670 18.1411 10.0052 -0.0008  0.2308   0.0072   0.6145    0.0393   0.0000   437.4462       30.6619      -11.3792       31.3916       3.36499      -34.3316      -23.3277       11.4867      -2.53702       8.63449      -4.06898      -4.90329      -1.20126    -0.0958823       2.37125      -1.43890      0.705800      0.425250       22.1060       28.7341       31.2935       31.4555       29.6735       27.2391       23.2775       19.8882       15.6806       12.3965       9.22142       6.65173       4.49972       3.00934       1.93754       1.18836      0.682692      0.380470
  17   8 1963.3134    0.5900  0.4477 10.0597 -0.0114  0.0275   0.0230   0.0435    0.0663   0.0000   440.4416      -2.60976       15.2598       1.67961      -3.13576      -1.48376       2.03419     -0.160290       1.14007       1.47083     -0.155073     -0.918516    -0.0704122     0.0229569     -0.460885     0.0370233    0.00290197     0.0295206       3.31754       3.15299       2.46826       3.22431       4.54552       3.82304       2.37387       1.67744       1.96530       1.77694       1.39420      0.770710      0.424252      0.370043      0.337801      0.196949      0.109964     0.0595781
  17   9 2112.9757    0.7818  0.6527 10.1618 -0.0042  0.0230   0.0218   0.0537    0.0897   0.0000   437.6233      -1.40680       15.2571     -0.772571      -1.95807       4.49503     -0.485513      0.724354     -0.919155      0.890422      0.903551     -0.469619     -0.256812     -0.241675     -0.286656     0.0882316    -0.0738692      0.108135       2.48312       3.11063       3.12856       2.82208       2.51531       2.36141       2.23790       2.23223       1.95430       1.57593       1.21432      0.837128      0.540483      0.341601      0.204378      0.129581     0.0829768     0.0456269
  17  10 2260.2872    1.0991  0.8631 10.0635 -0.0000  0.0299   0.0259   0.0598    0.1479   0.0000   438.6951      0.303691       18.8169      -3.58536      -2.91142       3.05675      -2.12568       1.26484      -1.73226       1.87522      -1.27434      0.882296      0.484012      0.155388     -0.213428     -0.150866     0.0138469   -0.00786215       3.59575       4.62549       4.59560       3.68528       2.91502       2.69779       3.16192       3.23268       2.98049       2.43473       1.82469       1.24628      0.769955      0.476879      0.270914      0.161928     0.0898474     0.0500778
  17  11 2404.9797    1.5143  1.0789 10.1653 -0.0033  0.0263   0.0330   0.0648    0.2637   0.0000   437.7306       3.61473       9.11001      -2.45765       3.86106      -1.62188     -0.870731      -2.62445       1.65558      -1.64928      -2.05683      0.914440     -0.135665    -0.0785022     -0.208156      0.364828     -0.170426     -0.102031       2.46612       3.20998       3.37963       3.40664       3.30874       2.88317       2.68235       2.25200       1.82424       1.42202       1.04760      0.791520      0.545266      0.393993      0.252529      0.154626     0.0880107     0.0534730
  17  12 2548.1113    1.8912  1.1587 10.7588 -0.0027  0.0285   0.0396   0.0723    0.2530   0.0000   441.1378       7.93084       14.1486       4.07365      0.271227      -3.26246    -0.0181512       2.19134     -0.660612      -1.00789      0.532179     -0.509083      0.399486     -0.187559     0.0400012    -0.0374279    -0.0420597    -0.0442347       2.58815       3.27598       3.37851       3.61348       3.35007       3.09910       2.68293       2.27787       1.83676       1.51319       1.16003      0.802777      0.560477      0.394343      0.239468      0.160206     0.0994397     0.0591883
  17  13 2691.0197    2.4535  0.9473 11.3752 -0.0018  0.0244   0.0542   0.0608    0.2078   0.0000   441.6608      -3.07602       11.8258      -2.64054     -0.785897     -0.980047     -0.426407       2.02558      -2.66510      0.121656      -1.02928     0.0200836      0.293012     -0.147269      0.113750    -0.0549581     0.0619772    -0.0202565       2.44612       2.96216       3.19610       3.14306       3.15332       2.64022       2.49020       2.03206       1.82539       1.43475       1.03325      0.769912      0.505991      0.341173      0.226958      0.144778     0.0815609     0.0505774
  17  14 2834.3862    3.2920  0.9007 11.3507 -0.0017  0.0226   0.0727   0.0560    0.3008   0.0000   443.2696       6.46534       14.0908      -2.08528      -4.98465      -3.27235      -1.74511      -3.30232       1.16379     -0.426852     -0.498512      0.279275     -0.393438     -0.241198     0.0690542     -0.151212    -0.0189941    -0.0270141       2.19443       2.71682       3.02411       3.05668       2.88879       2.61058       2.33868       1.89227       1.53101       1.27839      0.917003      0.642103      0.475038      0.319876      0.206198      0.129117     0.0782025     0.0466841
  17  15 2977.2500    3.7038  0.8570 12.7674 -0.0030  0.0235   0.0883   0.0550    0.1523   0.0000   441.0605       6.35222       8.75822      -1.88216      -4.81794       4.63078      -2.03917      0.191969    -0.0461045      -1.49936       1.37259     -0.401902      0.254159     0.0427137      0.146568      0.173591     0.0646451    -0.0453979       2.18677       2.61124       2.94972       2.96709       2.85268       2.57386       2.34534       1.99851       1.60373       1.25128      0.954565      0.686345      0.509663      0.363291      0.224961      0.140460     0.0851463     0.0483552
  17  16 3119.4738    3.9983  1.0247 12.2991  0.0025  0.0243   0.0890   0.0644    0.2872   0.0000   436.3370       4.24664       12.6780       1.79572      -1.24882      -2.59638     -0.578160      -3.13639     -0.128737      0.192224     -0.842476      0.765783     -0.398244     -0.392108     0.0976688      0.316568    -0.0768082     0.0495073       2.55670       2.92821       3.08757       3.30773       3.18467       2.79166       2.47714       2.15222       1.70505       1.36571       1.01372      0.752784      0.520347      0.367644      0.234020      0.149505     0.0897907     0.0516015
  17  17 3261.4910    3.8444  1.4043 11.9780  0.0018  0.0309   0.0761   0.0795    0.3736   0.0000   435.9146       9.28237       12.8318      0.885941       3.49912      -3.04879    -0.0403633       1.85033       1.63130      -1.62087      -1.16004     -0.367376       1.11692     -0.319729     -0.174176    -0.0502166     0.0841820    -0.0309652       2.81879       3.61291       3.97348       4.05139       3.59547       3.55839       2.98048       2.59767       2.10113       1.69056       1.23730      0.889344      0.640712      0.443796      0.283192      0.167924      0.106761     0.0607761
  17  18 3403.4891    3.2694  2.1993 11.6543 -0.0034  0.0390   0.0540   0.0970    0.2383   0.0000   439.8817       2.84156       12.6735       4.49383     -0.944000       4.52569      -2.02132      -9.08006      -1.80264      -3.13067      -1.05442      -1.19924     -0.116969      0.675076    -0.0329334     -0.178540    -0.0856055    -0.0777421       3.63635       4.69394       4.96390       5.07262       4.93141       4.49813       3.82933       3.37785       2.69901       2.16738       1.68102       1.17563      0.832886      0.561470      0.356008      0.238333      0.142378     0.0857773
  17  19 3545.5585    2.7126  3.2481 11.1478 -0.0011  0.0484   0.0362   0.1224    0.1568   0.0000   438.9566       12.5264       21.1744      -3.05032       6.14142       2.05107       3.49536      -8.52796      0.624689       2.43217      -1.43100     -0.723088      0.475151      -1.21289      0.393349      0.355142     -0.107652    -0.0461641       4.59764       5.84627       6.25378       6.29976       6.05624       5.56734       4.85609       4.17086       3.43723       2.62071       2.05544       1.45593       1.04810      0.719488      0.456099      0.291603      0.173031      0.100855
  17  20 3687.8262    2.2826  4.6941 10.8140  0.0004  0.0589   0.0255   0.1574    0.1004   0.0000   441.4253       6.10664       19.4469      -9.28630     -0.726931      -4.02477       10.4950      -3.36390      0.960480     -0.341763      -2.73281     0.0697409       1.81424     -0.624901     0.0476922      0.106970     0.0866352    0.00531150       5.59654       7.10911       7.54170       7.65771       7.39354       6.84621       5.98154       5.05961       4.12913       3.32424       2.42445       1.82933       1.28292      0.893991      0.566142      0.355578      0.222971      0.127451
  17  21 3830.2180    1.8787  6.2377 10.3074 -0.0009  0.0707   0.0185   0.1920    0.0909   0.0000   443.6243      -2.73138       7.73596       13.2582       4.44673      -13.6690      -12.2655       1.03096    -0.0650474      -6.39612      -3.86209       2.23750       1.94522      -1.29059       1.03490     -0.192233      0.277064     0.0938111       6.70623       8.65575       9.28149       9.35250       9.02220       8.16326       7.21305       6.11214       5.03878       3.95589       3.04053       2.16716       1.50691       1.02312      0.673532      0.419893      0.253670      0.148849
  17  22 3972.4170    1.5660  8.4185 10.1962 -0.0023  0.0877   0.0144   0.2470    0.0720   0.0000   438.5579       4.73234       7.03688      -14.9825       7.86091       16.9546       12.3091      -13.5087      -10.9042       5.54318       2.19600      -1.38158      0.321863       2.51362     -0.576020      0.425190     0.0162555      0.198557       8.36555       10.3677       11.2149       11.4996       10.9240       9.92487       8.95120       7.54261       6.20751       4.88470       3.69300       2.68166       1.90836       1.30758      0.835818      0.532547      0.324457      0.188140
  17  23 4115.1497    1.2974 10.4997 10.1561 -0.0000  0.1110   0.0119   0.3077    0.0597   0.0000   447.2374       44.2776       20.4197       8.55257       6.06306     -0.628424       1.19334      -13.0631      -3.69689      -6.11928      0.138162     -0.650368      0.782152      -1.18308      -1.40800     -0.204388      0.672886      0.294203       10.1561       13.0335       13.8710       14.4823       13.8060       12.3813       11.1153       9.28970       8.00176       6.00624       4.68033       3.38815       2.40449       1.62176       1.07228      0.670362      0.404830      0.234446
  17  24 4257.5031    1.0622 12.2402 10.1619 -0.0020  0.1339   0.0103   0.3865    0.0505   0.0000   425.2912       39.1843      -2.91006      -30.0579      -16.2135       12.7101       43.0418      0.805922      -19.1077       8.01400       5.45185       1.39501      -1.00750     -0.366821     -0.277834      -1.66395    -0.0757855     -0.331305       12.1642       15.8791       16.9507       17.4095       16.8241       15.3308       13.5608       11.3120       9.26882       7.29336       5.57262       4.08909       2.88408       1.99596       1.28516      0.831208      0.497478      0.294129
  17  26 4543.2161    0.7285 18.2748 10.0283 -0.0033  0.2337   0.0068   0.6206    0.0363   0.0000   462.9865       3.33516       49.7021       20.6408      -47.3143      -4.42960       31.8608      -6.94970       2.36223       27.3500      -5.14744      -4.28586       1.42049      -4.39203      -6.57528      0.396026     -0.223169      0.319450       20.7725       27.0757       29.1432       29.7108       28.8265       26.3086       23.2274       19.7455       16.2772       12.8066       9.81378       7.20204       5.13767       3.55023       2.31938       1.47797      0.866500      0.515891
  18   6 1683.6871    0.2732  0.2290 10.0300 -0.0180  0.0177   0.0140   0.0347    0.0369   0.0000   436.7669      -3.34599       15.4396     -0.924109      -1.17778       1.74217      -1.50522     -0.256786       2.51751      0.509872      0.331078     -0.501171     -0.804809     -0.331596     -0.311180     -0.126989     -0.125586     0.0309511       1.54825       1.92215       2.24772       2.54236       1.89416       2.44245       2.00228       1.50397       1.92915      0.944832       1.12961      0.777766      0.398744      0.428471      0.179431      0.148666      0.100547     0.0393226
  18   8 1992.8127    0.5807  0.5187 10.1295 -0.0050  0.0210   0.0179   0.0458    0.0654   0.0000   440.7914      -5.35371       11.6961       2.51241      -3.02432      -6.68310       2.27365       3.67883      -2.02510      0.265807      0.121167     -0.328272     -0.970780      0.525071    -0.0621974    -0.0378299    -0.0679422    -0.0198784       1.86912       2.41959       2.35146       2.38418       2.35666       2.38015       2.14060       1.81678       1.48643       1.09553      0.774404      0.629944      0.547170      0.369850      0.252760      0.154537     0.0965911     0.0590610
  18   9 2143.6765    0.8478  0.6814 10.1569 -0.0057  0.0204   0.0226   0.0535    0.0969   0.0000   439.4969     -0.701853       12.3320      -3.03252     -0.224202       2.11302     -0.701721      -2.41597     -0.586559     -0.411279     -0.523481     0.0348971      0.259635      0.293979      0.291882      0.184202    -0.0926486     -0.129513       1.78805       2.33248       2.52312       2.50117       2.34113       2.18457       1.95635       1.67284       1.46092       1.19646      0.916884      0.645902      0.476771      0.334712      0.208172      0.146671     0.0822522     0.0536220
  18  10 2291.6442    1.0797  0.9264 10.5837  0.0028  0.0253   0.0253   0.0636    0.1288   0.0000   438.5219       3.15854       10.2575      -1.65178      -6.33239       4.08523     0.0873017      0.900204       2.52029      0.907426      0.433912     -0.309145      0.900153      0.229221     -0.301134     0.0831878      0.324632    0.00483557       2.19313       2.67641       3.04667       3.05049       2.87191       2.67633       2.53059       2.03014       1.65832       1.41163       1.03441      0.777357      0.567993      0.412633      0.270414      0.168376      0.115022     0.0684333
  18  11 2436.8356    1.5478  1.0425 10.8753 -0.0044  0.0258   0.0333   0.0643    0.1692   0.0000   435.4066       3.98168       13.4947      -3.70979      -2.88428       5.24534       2.35456      0.743339     -0.760395       1.73175       1.37922      0.169464     -0.994545     -0.187447    -0.0526975    -0.0344416    -0.0953484    -0.0142137       2.33453       3.00243       3.26405       3.19480       3.18621       2.88636       2.58844       2.19932       1.79702       1.47687       1.09388      0.853940      0.593730      0.406441      0.273940      0.179363      0.114191     0.0682445
  18  12 2580.8488    2.0471  0.9870 11.2575 -0.0039  0.0257   0.0437   0.0589    0.1801   0.0000   436.8209       5.78108       11.9159     -0.196044      0.199873     -0.673230       2.33288       1.06795      -1.13162       1.01930     -0.111681     0.0915196    -0.0450758     0.0568272     -0.142864      0.257242    -0.0747140    -0.0257425       2.31393       3.05993       3.49879       3.54314       3.27276       3.08443       2.75749       2.06723       1.89885       1.38317       1.02281      0.792940      0.569659      0.376358      0.269293      0.170689      0.106196     0.0658697
  18  13 2724.7430    2.5706  0.9745 11.6614 -0.0048  0.0246   0.0563   0.0597    0.2072   0.0000   434.6006       1.62322       7.28945     -0.299489    -0.0490865      -5.69764      -2.28930      -7.77056      -2.62773      -2.28238     -0.306515     -0.589297      0.409893      0.590426     -0.288946    -0.0626576    -0.0412573     -0.110683       2.33418       3.02950       3.35959       3.29563       3.33919       2.92496       2.58306       2.24737       1.72663       1.35176       1.06183      0.769294      0.551849      0.396654      0.250983      0.167957      0.112654     0.0638622
  18  14 2868.7083    3.3797  0.9206 11.5739 -0.0016  0.0222   0.0724   0.0553    0.2820   0.0000   436.6352       8.42419       14.4034      -3.54671      -8.20459      -2.30842      0.847398      0.260652      0.655817      0.106548     -0.959042      0.257681    -0.0689845      0.852077     0.0242384      0.196835     -0.213848    -0.0927054       2.06365       2.64845       2.70591       2.91724       2.87809       2.69975       2.21182       1.86950       1.49318       1.25248      0.943585      0.696423      0.496680      0.339401      0.233143      0.160426     0.0989924     0.0589520
  18  15 3012.2130    3.7839  1.0495 12.5842 -0.0061  0.0292   0.0811   0.0659    0.1960   0.0000   436.6222       6.93107       11.6787       4.74406      -1.43884       2.11765      0.480875     -0.960462     -0.270034      -1.27324      -1.16339     -0.378088     -0.665949      0.304534     -0.172130      0.381506      0.135355    -0.0839356       2.91128       3.38509       3.05704       3.45011       3.92363       3.78503       2.81571       2.05018       1.86791       1.77849       1.40028      0.948737      0.544053      0.395208      0.284886      0.209039      0.137014     0.0850791
  18  16 3154.9599    4.1154  1.0617 12.3399  0.0029  0.0243   0.0855   0.0643    0.2485   0.0000   435.6483       10.0301       6.43645      0.322680      -1.75874      -2.24743     -0.383832      -4.04780     -0.655394       1.71206      0.108303      0.547798      0.783350     0.0376281     -0.322531     -0.335316      0.118431     0.0301434       2.11540       2.78860       2.76814       2.99693       2.79130       2.66189       2.37171       2.02703       1.66949       1.34699       1.06149      0.792540      0.562146      0.387191      0.258526      0.169534      0.107076     0.0655120
  18  17 3297.4248    3.6681  1.4109 12.3840 -0.0018  0.0296   0.0698   0.0769    0.2014   0.0000   436.0517       5.81126       13.1067       4.27215      -4.98677      -2.90154       3.77539      -2.76427       2.91475      0.311482      0.101572     -0.673508      0.680823      0.841341      0.262420     -0.103737     -0.135345    -0.0754983       2.57480       3.37621       3.41548       3.49935       3.51639       3.18541       2.95718       2.45600       2.10156       1.56827       1.26410      0.942214      0.706493      0.493013      0.325620      0.217391      0.134069     0.0797471
  18  18 3439.9828    3.2046  2.3814 11.6440 -0.0019  0.0382   0.0478   0.1035    0.1798   0.0000   438.9659       3.35167       10.2579       2.04157       1.35250       7.43821       2.20770       1.54909       1.76455      0.184570     -0.427533     -0.138122     -0.389984      0.542702      0.636357      0.411500      0.114940     0.0114428       3.37499       4.30319       4.59014       4.80905       4.64601       4.23080       3.70351       3.28546       2.64385       2.17066       1.65558       1.21848      0.885102      0.613377      0.423494      0.270121      0.166657      0.100753
  18  19 3582.7465    2.6169  3.3010 11.2166 -0.0028  0.0471   0.0337   0.1237    0.1396   0.0000   435.6667       9.59135       19.9557      -3.63875      -2.02428      0.888834       3.28346      -1.49583      -1.47070      -2.67192      -2.50776     -0.663444       1.14096     -0.654349       1.19935     -0.251287     -0.282855    -0.0293106       4.10618       5.23560       5.77438       5.90452       5.59234       5.22156       4.64083       4.01629       3.30502       2.59097       2.07265       1.49810       1.11037      0.766571      0.512839      0.339374      0.209421      0.125492
  18  20 3725.3415    2.1910  4.8919 10.6201 -0.0020  0.0584   0.0228   0.1539    0.1021   0.0000   436.8652       22.1423       21.8284       17.3167       4.97345       13.5614       9.34097       1.08180      -6.49954      -3.87214      -4.65851     -0.683931      0.110593      -2.76872     -0.365245    -0.0761749      0.509177     -0.133453       5.25986       6.67574       7.11302       7.34727       7.09520       6.51399       5.80329       5.03506       4.12111       3.39461       2.63214       1.94313       1.36924      0.954461      0.643791      0.414118      0.265834      0.158474
  18  21 3868.1601    1.7701  6.8181 10.4508 -0.0009  0.0746   0.0165   0.2058    0.0726   0.0000   441.4653       9.01611       28.3973       9.20300      -4.19909      -21.3888      -2.38098      -7.83862       1.36263       1.00104       3.78626     -0.267978      -1.66404      -1.74796      0.490270      0.115545     -0.332746     -0.225272       6.63314       8.43769       8.99131       9.20665       8.99899       8.17965       7.44075       6.49978       5.22829       4.20302       3.28388       2.47173       1.75769       1.24733      0.835589      0.544200      0.336144      0.204907
  18  22 4010.9455    1.4521  8.8095 10.2885 -0.0008  0.0926   0.0132   0.2573    0.0620   0.0000   442.1146       12.9102       17.5116      -4.80490       8.56500      -22.4104       5.06631       6.20040      -1.02045      -2.15043       3.18107       5.54774     -0.346424      -2.61981       1.17136     -0.225785      0.654686     -0.169515       8.16144       10.5723       11.4546       11.7588       11.3466       10.4328       9.31030       7.88090       6.59829       5.23778       3.95318       2.99691       2.19397       1.51558       1.02884      0.662257      0.411518      0.250734
  18  23 4153.9560    1.2324 10.7833 10.2038 -0.0011  0.1118   0.0113   0.3221    0.0560   0.0000   448.6615      -1.55926      -7.26858       1.50168       7.79587       18.5591      -2.37833      -18.8463      -1.79763       1.73669       5.92481       2.89095     -0.871973       5.75558      0.826615     -0.845392      0.310843    -0.0975886       9.92497       12.6559       13.6257       13.8276       13.3471       12.6092       11.2774       9.56068       7.92882       6.31462       4.89576       3.69774       2.66383       1.88900       1.28223      0.825859      0.510123      0.309121
  18  24 4297.2507    0.9987 12.9877 10.1805 -0.0000  0.1447   0.0096   0.4103    0.0484   0.0000   430.1103      -15.4396      -16.4816       15.7847       2.89596       10.9153       20.2130      -20.5974       2.15181       7.38774       12.7135      0.497634      -4.84774      -4.88923      0.677087       1.31014     -0.127246     -0.538405       12.1152       15.9572       17.3139       17.3435       17.1078       15.6837       14.2117       12.2408       10.0846       8.14316       6.30188       4.70934       3.45137       2.41615       1.62663       1.05532      0.644659      0.388485
  18  25 4439.8521    0.8326 15.7863 10.1330 -0.0001  0.1876   0.0077   0.4982    0.0402   0.0000   439.3879       27.6935       46.5917      -30.3895      -2.92875      -14.7128      -11.3071      -14.3901       20.4096      -23.0717       4.35212      -4.35403      -1.76257      -2.24778     -0.814948     0.0634103     -0.133908     -0.211446       16.1764       20.8666       22.6599       23.2902       22.3425       20.9400       18.6075       16.2025       13.0229       10.7127       8.20683       6.15131       4.56611       3.17126       2.14014       1.41011      0.862738      0.530359
  19   8 2021.7365    0.6379  0.6370  9.9864 -0.0026  0.0216   0.0173   0.0497    0.0802   0.0000   435.3267      -1.50601       20.5408      -5.03478      -7.28751     -0.632249      -5.19526     -0.148316      0.319696     0.0376632       1.16754     -0.287636     -0.475230     -0.269018     -0.188514     -0.145010      0.140624    -0.0497317       1.90301       2.37570       2.71316       2.85573       2.72932       2.46361       2.28046       1.78953       1.50169       1.19940      0.952515      0.662260      0.526194      0.372038      0.244283      0.173735      0.112516     0.0670112
  19   9 2173.7157    0.9032  0.7697 10.2626 -0.0033  0.0220   0.0219   0.0519    0.1018   0.0000   437.9757      -1.72375       15.5173      0.424566      -6.24891       4.38248      -1.22191      -3.24583     -0.802779      0.683102     -0.748647     0.0815599     -0.199152      0.152524     -0.223471   -0.00849722     -0.138706     0.0194909       1.95742       2.54355       2.65938       2.78806       2.72110       2.49098       2.25845       1.89780       1.55927       1.28722       1.00606      0.773528      0.551188      0.378423      0.273102      0.169317      0.117993     0.0780122
  19  10 2322.3026    1.2761  0.9058 10.1698 -0.0016  0.0225   0.0271   0.0547    0.1561   0.0000   434.3609      -2.97443       7.98594       1.96919      -1.73024      -4.17622       2.27793      0.803369       3.52944      0.510939      0.908740     -0.247184     -0.355377       1.01346     0.0242592   -0.00762588     0.0214785     0.0434705       1.90111       2.49324       2.62408       2.72938       2.47887       2.49210       2.25360       1.95537       1.57190       1.24665      0.951828      0.744956      0.555754      0.415179      0.291101      0.196226      0.119837     0.0743928
  19  11 2468.0949    1.6932  1.0395 10.0897 -0.0005  0.0243   0.0341   0.0596    0.2779   0.0000   436.1941       1.31704       13.2044      0.620188      -5.81773     -0.465408      -3.52007      0.376073       2.86734      0.235996    -0.0998564     -0.540361      0.799302     -0.430412      0.342168     0.0700527     -0.108591     0.0175188       2.14961       2.76854       2.91489       3.12905       2.89315       2.93077       2.45717       2.13687       1.67062       1.35768       1.05021      0.825813      0.585439      0.427976      0.302215      0.198789      0.129442     0.0827463
  19  12 2613.0378    2.1761  1.1413 10.8421  0.0023  0.0281   0.0432   0.0627    0.3099   0.0000   436.0531       2.73267       13.6281       7.08087       2.19033     -0.236235      -4.08536      -1.18695     -0.451274     -0.625287     -0.755742     -0.736126      0.321398      0.219353      0.103426     -0.141437     -0.137168     0.0311227       2.68757       3.13395       2.95075       3.23539       3.58004       3.35021       2.95516       2.22711       1.93031       1.68894       1.30895       1.02618      0.661071      0.488561      0.328607      0.246145      0.164932     0.0983474
  19  13 2757.9642    2.8191  0.9557 11.6157  0.0005  0.0222   0.0585   0.0556    0.1876   0.0000   438.6226       4.89254       11.2140       1.03203      0.363968      -4.59040      -3.82317      -2.32382       2.49482       1.01285     -0.929944      0.197850     -0.653820     0.0540481   -0.00706652     -0.146712     -0.142381     0.0566431       1.83122       2.43545       2.52766       2.60617       2.58649       2.41043       2.24751       1.77842       1.58532       1.25764      0.964778      0.786473      0.547196      0.396818      0.266260      0.177544      0.116823     0.0784455
  19  14 2902.5643    3.5624  0.8942 12.2174  0.0005  0.0222   0.0753   0.0511    0.1860   0.0000   439.1322       4.85294       15.3603       3.50820     -0.936834      -4.42847      0.144292      -1.48927      -1.83677       1.02491      -1.80651     -0.793852     -0.460060     0.0542003     -0.234407     -0.215656    -0.0694094     0.0171734       1.97186       2.52484       2.82143       2.83068       2.80031       2.54467       2.24200       1.93348       1.61026       1.29341       1.00436      0.779971      0.550015      0.390005      0.261277      0.184236      0.113001     0.0726114
  19  15 3046.6229    3.9254  1.0318 12.3360 -0.0016  0.0240   0.0789   0.0581    0.2174   0.0000   442.3788       1.93639       11.6020      0.440481      -6.67753       5.58256     -0.382219     -0.707622      -2.28498     -0.504156     -0.659695      0.932335     -0.571367     -0.452820     -0.524986     -0.229067     -0.183466     0.0303382       2.10184       2.78615       3.01247       3.05288       2.89536       2.60466       2.45521       2.03189       1.78441       1.41752       1.11160      0.837677      0.600296      0.434268      0.285378      0.190744      0.125085     0.0727873
  19  16 3189.9280    3.9608  1.2421 12.4816 -0.0094  0.0271   0.0765   0.0669    0.2357   0.0000   439.3387       11.7787       15.0944       2.69276     -0.324012      0.226682       2.01845      -8.13251       1.24610      0.527229      0.820501     -0.708105      -1.08275     -0.370758      0.601431      0.305720    -0.0880327     0.0158770       2.27324       2.84598       3.05194       3.25040       3.08217       2.94645       2.48683       2.33194       1.93015       1.53955       1.20341      0.906842      0.678243      0.497460      0.339451      0.217624      0.144921     0.0920101
  19  17 3332.9968    3.4885  1.6267 12.2060 -0.0000  0.0320   0.0591   0.0784    0.1700   0.0000   435.4622       11.3248       14.2002      0.303332      -1.20347       2.37686      -5.85200      -4.44283      -2.01836      -2.06318       1.08568     -0.205266     -0.939253     -0.625492     0.0629079     -0.184260      0.175695     0.0537796       2.64319       3.57736       3.67814       4.07891       3.62707       3.51362       3.01475       2.79251       2.26551       1.91119       1.41050       1.09880      0.802202      0.573344      0.383823      0.258242      0.162389      0.100484
  19  18 3476.1597    2.9327  2.7440 11.5459 -0.0027  0.0410   0.0400   0.1077    0.1415   0.0000   438.7775       12.7856       18.7892       1.86276      -5.44127      -3.70532      -3.01013      -4.73745       3.69191      -1.16103     -0.648420      -3.90898       1.37197      -1.52022      0.412135     0.0317022      0.547032     -0.126644       3.57981       4.33111       4.77914       4.92288       4.85540       4.48425       4.14289       3.44376       2.94923       2.34462       1.85628       1.41033       1.06739      0.763020      0.514406      0.350306      0.228480      0.146592
  19  19 3619.3960    2.4441  3.7551 11.1526 -0.0010  0.0515   0.0286   0.1359    0.1107   0.0000   440.4807       17.3105       18.4787      -4.57873       1.46378       1.43557      0.417577       2.85762      -3.88190       4.46677     -0.456517     -0.212506      0.131918     -0.487006     -0.484637      0.288674      0.105981      0.146683       4.11684       5.70622       5.79436       6.35971       5.87979       5.74596       4.94134       4.32150       3.58489       2.93850       2.26118       1.72747       1.25756      0.915892      0.617303      0.417457      0.264907      0.163873
  19  20 3762.5845    2.0534  5.4189 10.4918 -0.0004  0.0622   0.0202   0.1641    0.0948   0.0000   434.4540       5.02882      -5.38664      -7.63276      -9.70591      -4.28766     -0.463019      -1.04294      -7.49736      0.407511      -8.51961       1.14467       1.37144       1.12159     -0.564836     -0.740097      0.132660     -0.327960       5.13335       6.75616       7.15842       7.39363       7.02905       6.69122       6.02056       5.23900       4.55275       3.62643       2.91261       2.16433       1.62287       1.13830      0.790034      0.520660      0.328578      0.206289
  19  21 3905.8977    1.6932  7.3875 10.3336 -0.0006  0.0771   0.0152   0.2143    0.0700   0.0000   435.5739       2.00977       16.0537       7.86504      -5.78519      -17.1894      -5.21817       3.80025       2.29952      -8.73117       1.69962       2.36046      -3.26221      0.164514      0.337827     -0.907980     -0.378108      0.186621       6.65202       8.59154       9.13104       9.31273       9.10433       8.36716       7.70813       6.70247       5.58577       4.63614       3.65623       2.77712       2.01366       1.43796      0.973016      0.654188      0.418709      0.259887
  19  22 4049.0568    1.4411  9.9628 10.1060 -0.0011  0.0977   0.0120   0.2705    0.0629   0.0000   437.4221       22.5400       9.45379      0.667298      -13.3961      -4.69733       4.19920       11.6734      -3.08465     0.0193360      0.448004       1.70157     -0.382174      -1.02162     -0.598623    -0.0293887      0.256182    -0.0280871       8.13572       10.6595       11.4771       11.7435       11.5111       10.7555       9.50448       8.52612       6.92742       5.69928       4.47237       3.40087       2.51148       1.78319       1.20577      0.824585      0.522057      0.327967
  19  23 4192.6372    1.1914 11.7059 10.1379 -0.0006  0.1178   0.0103   0.3308    0.0525   0.0000   438.5813      -5.45806       7.39338      -11.9938       20.1709       3.24207       2.21060      -7.37069      -1.27563      -10.5592       1.79141      0.699631      0.760818     -0.638934     -0.491527     -0.677354     -0.196405     0.0588222       9.83878       12.7204       13.8002       13.9773       13.7595       12.7673       11.6346       10.0482       8.43641       6.85271       5.42927       4.13307       3.03118       2.21297       1.47494       1.01237      0.645186      0.397521
  19  24 4336.1020    1.0054 13.9857 10.1000  0.0001  0.1479   0.0087   0.4097    0.0459   0.0000   424.8427      -21.0403      -4.82716       15.9507      -13.9563      -11.5559      -23.6595      -2.11193       2.87761      -23.0427      -3.13392      -6.31287       8.93288      -1.06041     0.0637017      -2.34101    -0.0984046      0.332714       12.0758       15.4696       16.8031       17.4248       16.9005       15.7490       14.1222       12.6731       10.4407       8.58970       6.81602       5.05981       3.82175       2.75224       1.91803       1.26065      0.800349      0.503733
  19  26 4622.9075    0.6647 19.0204 10.0141  0.0057  0.2416   0.0062   0.6284    0.0317   0.0000   431.3068      -25.0131      -12.2280       29.9243       13.2858      -56.6814      -36.2991       14.7201       4.39614      -9.20847      -13.2983      -17.4517      -1.70053      0.674772      -4.09178       1.05650     -0.737106     -0.367564       19.0612       25.1666       27.3301       28.1028       27.1207       25.6100       23.3566       20.2437       16.9333       13.6664       10.9270       8.36859       6.27164       4.48747       3.10642       2.07369       1.34504      0.833911
  20   8 2050.0023    0.6897  0.6788 10.0783 -0.0018  0.0237   0.0177   0.0536    0.0799   0.0000   434.6441     -0.184848       17.7656       2.53633      -3.15590     -0.497065     -0.271192      -3.31642      0.108870     -0.434035     -0.329987    -0.0632594     -0.168763     -0.180351      0.372666    -0.0500433    -0.0604846    -0.0794180       1.84607       2.43466       2.46318       2.70820       2.68268       2.36149       2.33653       1.76872       1.64114       1.16340       1.00749      0.711415      0.577955      0.407897      0.302231      0.203704      0.132305     0.0911906
  20   9 2203.1347    0.9655  0.8019 10.3393 -0.0033  0.0214   0.0227   0.0543    0.1119   0.0000   437.6618     -0.181408       13.3756      -2.32204       1.36659      -1.59661       1.50069      0.653815     -0.898025     -0.162845      0.450161    -0.0320411     -0.333465     0.0269972     -0.412041    -0.0266155      0.214550      0.208297       1.69219       2.05028       2.36095       2.22160       2.30850       2.20728       1.93327       1.82228       1.45903       1.16761      0.996841      0.752971      0.574383      0.423830      0.283017      0.196727      0.141179     0.0879307
  20  10 2352.4056    1.3156  0.9747 10.5611 -0.0045  0.0232   0.0280   0.0588    0.1413   0.0000   442.3007      -2.98431       17.7240   -0.00505492      0.473631       4.40979       1.10160     -0.371324      -1.90621      -1.75913      0.617434      0.959090      -1.15621    -0.0795902     -0.537034     -0.283908    -0.0772295     -0.125694       1.89910       2.28932       2.52484       2.52356       2.54467       2.42864       2.17808       1.95078       1.65433       1.26995       1.10754      0.820256      0.634231      0.459806      0.325269      0.226106      0.150943     0.0929679
  20  11 2498.9036    1.8499  1.0503 10.8690 -0.0026  0.0250   0.0367   0.0604    0.2061   0.0000   436.0756       2.46388       12.9130       3.18893     -0.850571      0.351833      0.784713       1.38416       1.49442     -0.900984      0.956518     -0.833040     -0.428345     -0.808586     -0.319692    -0.0808378      0.122833     0.0167742       2.13338       2.91059       3.17431       3.32565       3.18574       2.96702       2.66839       2.24072       1.80587       1.44952       1.15859      0.882637      0.639663      0.468438      0.331319      0.223467      0.151238     0.0933239
  20  12 2644.8323    2.3327  0.9370 11.4488 -0.0001  0.0235   0.0485   0.0535    0.1749   0.0000   436.3496     -0.271438       17.8436     -0.281495    -0.0707406       1.02228      -2.53566       2.28822       1.81637      0.692907      0.844041      -2.03535       1.02576      0.121593     -0.417408     -0.117622    -0.0969276     0.0104773       2.03737       2.50675       2.59899       2.72970       2.71167       2.65103       2.29057       1.92835       1.62696       1.38215       1.11453      0.867448      0.630905      0.442293      0.313742      0.224538      0.150091     0.0987987
  20  13 2790.7270    2.9360  0.9036 12.1008 -0.0034  0.0212   0.0628   0.0531    0.1511   0.0000   437.3485       3.69314       16.4688     -0.894706    -0.0595366      -2.68824     -0.178342     -0.453879      -1.33264       1.71285     -0.327539     0.0696962     -0.520481      0.506331      0.167234     -0.180447      0.221047     0.0561860       1.70392       2.25878       2.34885       2.54151       2.45909       2.28997       2.04262       1.84016       1.49491       1.23934      0.946147      0.779268      0.592731      0.395296      0.286531      0.196917      0.132516     0.0896489
  20  14 2936.0052    3.4780  1.0434 12.1919 -0.0061  0.0235   0.0700   0.0585    0.2067   0.0000   435.5998       5.59361       13.9925    -0.0616859      -4.98024     -0.291547       2.51213      -3.97571      0.610657      -2.43167       1.43757      -1.49184      -1.36449      0.533806      0.389039      0.230495     0.0420754    -0.0404737       1.98384       2.42787       2.72280       2.77666       2.69815       2.51061       2.33271       1.96451       1.69276       1.39002       1.12410      0.850443      0.637976      0.484236      0.322826      0.210661      0.146269      0.101249
  20  15 3080.5054    4.0103  1.0021 12.6063 -0.0021  0.0229   0.0802   0.0563    0.1859   0.0000   435.3672       7.95746       12.7289     -0.193063      -2.55202       3.39923      -1.28389      -3.41763     -0.289137     -0.958504       1.09497      -1.40503     -0.835967     -0.342994    -0.0206302     -0.100606    -0.0882888    -0.0165076       1.96015       2.49857       2.69060       2.71286       2.59270       2.62003       2.32786       2.01610       1.68543       1.33837       1.03479      0.821748      0.625523      0.466952      0.318951      0.232982      0.150785     0.0941766
  20  16 3224.4812    3.8521  1.3655 12.5244 -0.0020  0.0289   0.0693   0.0720    0.1773   0.0000   439.7551       14.3954       8.44866      -5.44346       1.21880      -5.30992      0.921890      -2.12591       5.72622      -1.78774     0.0656475      0.162940     -0.700016     -0.844460    -0.0809298     -0.295726     0.0314394    -0.0894431       2.55964       3.29327       3.23448       3.23226       3.07480       3.22502       3.06772       2.73719       2.20535       1.68950       1.25018       1.00295      0.815894      0.661416      0.464294      0.342427      0.228572      0.136654
  20  17 3368.1076    3.3704  1.9023 12.1073 -0.0020  0.0327   0.0507   0.0825    0.1231   0.0000   441.1991       15.3497       16.0417      -2.82188       3.37819      -3.04392      -1.64485      -1.36686      0.541780      -3.59951    -0.0569423     -0.240650     -0.426336     -0.805882      0.319979      0.395233     -0.245892     0.0293038       2.59885       3.37572       3.62494       3.79735       3.71961       3.47778       3.17360       2.69616       2.29105       1.94547       1.48944       1.17180      0.858998      0.651647      0.439652      0.305475      0.207319      0.130103
  20  18 3511.8991    2.8813  2.9457 11.3227  0.0015  0.0414   0.0354   0.1085    0.1209   0.0000   433.8721       5.34365       14.1315      -6.75971      -5.35203      -1.09347       2.67358      -1.56472       3.14624      -1.76126     -0.226632       2.01188     -0.141758      -1.34348     -0.645429     -0.735566     -0.275897     0.0347128       3.39607       4.32753       4.51890       4.81416       4.75442       4.46234       4.08412       3.43174       2.90778       2.42727       2.00817       1.54919       1.13509      0.796277      0.558080      0.396327      0.262634      0.171401
  20  19 3655.6925    2.3394  4.4356 10.8068 -0.0001  0.0530   0.0244   0.1423    0.1022   0.0000   440.7172       4.74667       14.7158       4.24563       10.2778      -8.29584      -3.75543      -5.26576      -4.20758      -1.59742      0.710025      -1.80089       1.91699     -0.219020     -0.761071     0.0386586    -0.0434719     -0.216464       4.28357       5.45206       5.78817       6.25452       6.08296       5.75081       5.19065       4.46956       3.74939       3.10148       2.47786       1.85629       1.43532       1.04944      0.731392      0.507902      0.340468      0.214005
  20  20 3799.3988    1.9538  5.7329 10.5926  0.0006  0.0630   0.0186   0.1719    0.0781   0.0000   436.2931       10.9666       6.95758       8.68373      -1.72316      -2.09316      0.280812      -1.99717       5.48209      -2.80092      -7.18430       1.41549      0.975852      -2.12111      0.162571      0.221937      0.616564     -0.428359       5.03007       6.56657       6.84884       7.26950       7.16996       6.63974       6.05716       5.29472       4.62232       3.72396       2.98864       2.30804       1.72514       1.26579      0.883520      0.596838      0.400501      0.254517
  20  21 3943.0393    1.6275  8.2084 10.3040 -0.0005  0.0811   0.0136   0.2268    0.0612   0.0000   437.5499       32.4570       14.2505      -13.3824      -3.74939      -9.36020      0.101422      -13.8970      -10.6898      -3.84492      -2.17081      -1.62205      -4.87677      -1.88798     -0.640863     -0.191738     0.0924142   -0.00380517       6.55843       8.56932       9.32167       9.71572       9.45653       8.87066       7.88098       6.98857       5.90320       4.90993       3.83309       3.01264       2.21416       1.60820       1.13811      0.779015      0.506172      0.321109
  20  22 4086.7587    1.3533 10.1764 10.1136 -0.0019  0.0981   0.0108   0.2779    0.0555   0.0000   433.8721       21.8961      -3.49175       10.6238     -0.846299       4.25741       2.97111      0.580347      -11.6697      -5.24496       2.31365       1.39367     -0.837422      -3.33456       2.34676     -0.578840      -1.77646     -0.629765       7.66638       10.0169       10.6236       11.2314       10.9268       10.4300       9.44170       8.14416       6.99139       5.76718       4.56229       3.59257       2.67291       1.94224       1.36539      0.939178      0.626749      0.394606
  20  23 4230.5082    1.1124 12.2581 10.1133 -0.0011  0.1246   0.0092   0.3504    0.0491   0.0000   434.4953      -10.3198       3.22056       42.4676       15.8847      -5.26107      -7.98165      -3.53155       1.96857      -4.35860      -12.9534       2.95869      -2.55000       1.90329     -0.654392     -0.201793      0.739613      0.290650       9.71321       12.7864       13.5655       14.2874       13.9206       13.1676       11.5121       10.5473       8.96114       7.44730       5.93161       4.54696       3.45478       2.50713       1.74954       1.20272      0.779689      0.499600
  20  24 4374.4259    0.8996 14.1841 10.1711 -0.0015  0.1560   0.0079   0.4296    0.0411   0.0000   437.9021       20.5204       14.4830      -16.5734      -12.7772      -5.90294       5.54205       14.6003       11.6922       3.23828       12.6136      0.313515      -2.48967       1.28117     -0.543703     -0.228696      -1.72346      -1.17966       12.2780       16.0125       17.2089       17.9897       17.3916       16.5291       15.0011       13.2697       11.1796       9.20153       7.33986       5.71743       4.32206       3.14443       2.24861       1.52768       1.01160      0.648168
  20  25 4517.8659    0.7351 17.3570 10.0485 -0.0019  0.2090   0.0063   0.5478    0.0352   0.0000   445.5826       1.87319       4.20010       27.3773       31.2918       15.6277      -37.8932      -20.4838      -4.62735      -14.0420       9.40829       5.55175      -5.06712      0.713664       6.31678     -0.845922      -3.37700     -0.198853       15.8028       21.0165       22.4723       23.4917       23.2894       21.6423       19.9809       16.9542       15.0297       11.9747       9.91280       7.55263       5.76649       4.15344       2.93133       2.04398       1.32075      0.855046
  21   5 1589.2855    0.2245  0.1447 10.0494 -0.0110  0.0132   0.0131   0.0239    0.0307   0.0000   439.3242      -1.05046       19.3016       1.15008      -4.23592       1.44819       2.83545       1.48369     -0.548258    -0.0420084      0.102574     -0.449548     -0.110100    -0.0809127      0.199902    -0.0364917     0.0956233     0.0564280      0.914655       1.35930       1.28524       1.40466       1.31369       1.43524       1.16421      0.965663      0.900487      0.746361      0.666693      0.497417      0.365513      0.264718      0.199639      0.122428     0.0950312     0.0660426
  21   6 1758.2063    0.3411  0.3116 10.0404 -0.0117  0.0177   0.0138   0.0343    0.0403   0.0000   438.8759       1.24827       17.5184      0.264192     -0.905621       1.37304       4.78820       1.52265      0.849379     -0.481492     -0.542898     -0.277291      0.671956      0.225129    -0.0205558     -0.100195     -0.116593     0.0620180       1.50071       1.87358       1.95314       1.98352       1.80839       1.71941       1.72051       1.48161       1.46095       1.15632      0.902340      0.689979      0.594108      0.422669      0.278174      0.184554      0.134650     0.0912407
  21   7 1919.7962    0.5093  0.4667 10.0785 -0.0082  0.0184   0.0158   0.0451    0.0540   0.0000   437.4735      0.151923       15.3273     -0.906427      -5.31168     -0.846628      0.482501     -0.681423      0.527565      0.165110      0.805671      -1.07598      0.474980    -0.0829980     -0.146996   0.000874639     0.0375362     -0.171888       1.24209       1.79782       1.71926       1.84503       1.96751       1.69887       1.71575       1.27330       1.26123       1.00158      0.790446      0.679001      0.487890      0.382084      0.239154      0.176336      0.124198     0.0837674
  21   8 2077.7149    0.7551  0.6553 10.1440 -0.0067  0.0225   0.0194   0.0462    0.0843   0.0000   439.7938      -1.07775       13.5936     -0.353500       1.70796      -1.06343     -0.639787       1.14153     -0.718963       1.33548     -0.881616      0.856576       1.30285     -0.367508     -0.515972      0.310965     0.0205188     -0.104837       2.01646       2.45140       2.32401       2.12873       2.29702       2.51063       2.37665       1.98897       1.60627       1.31367       1.10578      0.851307      0.706892      0.488586      0.378909      0.261522      0.179405      0.111062
  21   9 2231.8720    1.0055  0.8697 10.3660 -0.0023  0.0229   0.0223   0.0554    0.1134   0.0000   437.3071       1.86554       17.7407     -0.147524      -1.63638      -2.42110       4.13136      0.321136     0.0863396       1.18136     -0.168999      0.655745      0.543296      0.862290    -0.0990514    -0.0683268     0.0314259     0.0995744       1.71494       2.17596       2.21907       2.50429       2.48883       2.38835       1.97444       1.83332       1.54441       1.29845       1.08470      0.846514      0.619255      0.455764      0.316033      0.230047      0.156305      0.105001
  21  10 2381.9215    1.4049  0.9971 10.6695 -0.0010  0.0231   0.0285   0.0594    0.1370   0.0000   438.3380    -0.0773108       15.0852       1.56741      -5.10121       3.50544     -0.959956      -4.36262       1.59628      0.804463      -1.45468      -1.25169      0.367992     -0.461125      0.218469      0.225601     -0.250075     0.0515993       1.88857       2.25024       2.39826       2.69913       2.57376       2.40633       2.21152       1.87292       1.66430       1.43566       1.12985      0.869476      0.638117      0.505433      0.345458      0.246715      0.160828      0.108931
  21  11 2529.2687    1.8960  1.0286 11.1119 -0.0034  0.0243   0.0377   0.0544    0.1708   0.0000   433.5152      0.418563       10.5137       3.65498      -1.91491      -1.91967      -3.69602      -2.23227     0.0869888     -0.864272     -0.814108      -1.37278     -0.372150     -0.988061     -0.148785      0.160701      0.208105   -0.00310273       1.93852       2.62383       2.90679       3.09415       3.03373       2.75847       2.51472       2.10177       1.78029       1.41252       1.16462      0.881725      0.657744      0.495340      0.342071      0.237457      0.166630      0.107358
  21  12 2676.2118    2.4421  1.0285 11.5322 -0.0021  0.0233   0.0474   0.0560    0.1874   0.0000   442.6047       4.45939       12.5251      -2.28246      0.570345      -1.81835       2.56479      0.598986     -0.107208      0.619682      -2.55820      -2.01293      0.426489      0.791024     -0.163849     0.0349437      0.123291    -0.0708621       1.91801       2.41959       2.65418       2.79914       2.71532       2.62505       2.28060       1.95602       1.71778       1.44849       1.13200      0.871085      0.678644      0.487349      0.349097      0.245112      0.169040      0.106350
  21  13 2822.9980    3.1912  0.9016 11.7221 -0.0031  0.0225   0.0639   0.0493    0.2409   0.0000   438.0982    -0.0449797       13.1475       4.43805       3.07100      0.357513      -1.04406     -0.555380     0.0313024     0.0550281      -1.20734     -0.107432      0.432112      0.219809     -0.306892     -0.208485      0.129035    -0.0691429       1.87198       2.46371       2.51014       2.72318       2.57125       2.49574       2.36669       2.00095       1.63557       1.30812       1.05336      0.812614      0.648017      0.471017      0.355669      0.241294      0.161784      0.107543
  21  14 2968.9340    3.8235  0.8727 12.2412 -0.0009  0.0236   0.0780   0.0479    0.1855   0.0000   440.0471       5.97826       15.3090       1.71204       1.14722      0.752835     0.0326005      0.378617      0.988619      -2.46225     -0.919341     -0.231214      0.979090    -0.0439046     0.0636034      0.229433   -0.00744264     0.0166785       2.11075       2.69962       2.56667       2.41105       2.30959       2.49097       2.49620       2.34756       1.89693       1.46280       1.05983      0.773663      0.660846      0.560958      0.443702      0.321596      0.221476      0.136655
  21  15 3114.0489    4.0147  1.1551 12.6029 -0.0065  0.0243   0.0770   0.0649    0.1947   0.0000   437.9669       7.27621       17.2191       1.99874     -0.952879      -4.53465       4.84566     -0.482862      -1.82152      -2.27973      -2.07825      -1.71553      -1.31609      0.235090      0.587521     -0.561146     0.0191632     0.0821612       1.96302       2.43696       2.47281       2.74355       2.65857       2.51670       2.36091       2.03850       1.73741       1.43611       1.17630      0.887875      0.697442      0.513588      0.378652      0.271739      0.180055      0.116405
  21  16 3258.6121    3.8195  1.5416 12.2081 -0.0016  0.0292   0.0609   0.0701    0.1503   0.0000   440.8652       7.37818       13.7871       3.00123      -4.42774      0.626383      -6.52102      -3.08568      0.164249      -2.42537     -0.100752      0.847742     -0.229484      0.118969     -0.347218      0.101514     -0.369119    -0.0111451       2.09028       2.82560       2.85086       3.16019       2.89343       2.89252       2.70594       2.31878       1.98020       1.71409       1.43264       1.03899      0.836202      0.619711      0.425739      0.314099      0.208381      0.134873
  21  17 3402.9157    3.2334  2.0695 11.9979 -0.0004  0.0336   0.0451   0.0842    0.1039   0.0000   440.2818       7.20026       13.3771       3.82085       1.73222      0.500688      -1.68305      -6.72804      -1.79540       2.87535     -0.845988     -0.814497      0.559384      0.417059     -0.552388     -0.476320     -0.140601    -0.0257696       2.58309       3.40299       3.52730       3.80227       3.71614       3.50890       3.25758       2.79723       2.46253       1.93213       1.62541       1.25838      0.950157      0.720314      0.500633      0.354374      0.244513      0.160253
  21  18 3547.2001    2.7454  3.2255 11.3689 -0.0008  0.0425   0.0315   0.1094    0.0952   0.0000   433.9775       13.9027       21.8345      -9.69872      -1.51896      -5.37285      0.533386      -2.22811      0.249016      -4.34954       1.02195       1.26252      0.953193     -0.397419      0.616220     -0.412791     -0.413083     -0.426635       3.30479       4.20203       4.46338       4.72426       4.64272       4.47465       3.98881       3.56339       3.06421       2.52746       2.05901       1.60443       1.24245      0.893479      0.681505      0.450256      0.314177      0.208180
  21  19 3691.5293    2.2853  4.5758 10.8800 -0.0009  0.0543   0.0231   0.1390    0.0863   0.0000   442.1435       1.68324       12.9279       11.3328       8.19999      -3.64185      -7.11322     -0.629130      -5.91888      -2.62887       3.69503     -0.565113      -1.64017     -0.872642     -0.898110      0.623305    -0.0127023     -0.315219       4.08483       5.31550       5.79305       5.94650       6.01536       5.46710       5.24655       4.48142       3.86856       3.20302       2.59816       2.02823       1.52730       1.14047      0.839532      0.585142      0.392312      0.256351
  21  20 3835.7660    1.8806  6.3107 10.4874 -0.0001  0.0646   0.0166   0.1780    0.0696   0.0000   449.1346       3.11316       12.9561       1.26782      -1.03200      -2.83255      -9.43983      -4.94329       5.41082      -2.78259      -5.79393     -0.963917       1.08305       1.32306     -0.441182     0.0419511     -0.151961     -0.256998       4.99033       6.36359       6.99169       7.14394       7.00841       6.64398       6.13862       5.43514       4.71938       3.88574       3.14663       2.52328       1.89022       1.41813       1.01085      0.693658      0.481229      0.310404
  21  21 3979.7465    1.5331  8.5445 10.3399 -0.0003  0.0844   0.0126   0.2318    0.0552   0.0000   433.9929       20.1929       16.8881      -1.51329      -7.85803      0.392022      0.803370      -6.17806      -3.09785       3.03299       1.69445      -3.84256      -2.64425       4.56395       2.02831      -1.04524      0.799237     0.0883975       6.39303       8.36583       8.97532       9.31282       9.15563       8.55623       8.08348       7.03937       6.15349       5.04325       4.12073       3.21884       2.47762       1.82948       1.31587      0.922031      0.621844      0.404994
  21  22 4124.1936    1.2833 10.9805 10.1051 -0.0002  0.1045   0.0099   0.2944    0.0513   0.0000   437.7770      -5.57022       26.3070       20.1433       7.74676      -5.56420       14.5913       6.55508      -9.67118       5.47879       10.1675      -2.19304       1.18046       2.19198       2.97120     -0.840833     -0.632281     0.0543234       7.76161       10.1459       10.9339       11.2571       11.2362       10.7552       9.86420       8.59666       7.39663       6.26432       5.02896       3.94937       3.03118       2.25229       1.62979       1.13237      0.757532      0.507454
  21  24 4412.1003    0.8696 16.1332 10.0948  0.0001  0.1710   0.0068   0.4704    0.0377   0.0000   434.3032       19.3324       39.7274       26.0340      -14.7543     -0.485564       12.6417       18.2333      -23.5127       9.05771      -2.69171      -3.17386       2.99305      -2.64370      0.328628       2.28081      0.763147      0.876734       12.4830       16.5045       17.7863       18.5864       18.4149       17.4456       15.8692       14.1681       12.2089       10.1832       8.11161       6.47044       4.89319       3.73429       2.67269       1.87686       1.24749      0.833631
  21  25 4556.4751    0.7368 18.7105 10.0286  0.0026  0.2142   0.0062   0.5624    0.0323   0.0000   446.8938       43.9273      -25.3448      -34.0121       48.9032       9.06882      -8.62656       27.2635      -9.32121      -5.25028       17.7785      -15.6251      -2.71859      0.163694      -3.92031     0.0519262      0.896519     -0.442419       15.3068       20.3757       22.4147       23.1570       23.1847       21.5479       19.9060       17.4551       15.1037       12.6824       10.2546       8.03340       6.15968       4.60695       3.30044       2.34981       1.51551       1.01146
  22   6 1781.5320    0.3590  0.2701 10.1047 -0.0130  0.0143   0.0146   0.0306    0.0374   0.0000   439.0627      -1.71612       17.6734     -0.260047      -2.53895       3.07258       1.54568     -0.980202       1.86027      -1.53815     -0.613554     0.0608804     -0.146122      0.142316     0.0545672     -0.100395     -0.187983    -0.0493259      0.971954       1.25381       1.48747       1.42902       1.46153       1.32626       1.19792       1.16044       1.00047      0.923006      0.737381      0.528709      0.471116      0.313138      0.230675      0.174657      0.110269     0.0751416
  22   7 1945.0365    0.5847  0.5593 10.0218 -0.0023  0.0197   0.0159   0.0434    0.0636   0.0000   438.8856      0.282686       15.3593      -2.05771      -3.30105       2.86722     -0.407596       1.41529       1.79754      -1.32816     -0.148524      0.198338      0.348630      0.350299      0.379634      0.278263   -0.00652876     0.0492599       1.34927       1.72490       1.91816       1.92315       2.08815       1.92882       1.70031       1.50864       1.30191       1.10769      0.930700      0.704447      0.570101      0.400424      0.301421      0.212225      0.148427     0.0976432
  22   8 2104.7385    0.8027  0.7262 10.1459 -0.0029  0.0208   0.0186   0.0487    0.0895   0.0000   440.4596       3.72425       18.3625      -4.57455      -3.22239       3.24669     -0.349412       1.21163     -0.387818     0.0719304      0.142337      0.649658     -0.528072     -0.624862      0.146855     0.0238904     -0.115663   -0.00676217       1.48196       1.87507       2.00734       2.16631       2.10739       1.92195       1.78318       1.66652       1.35875       1.26563      0.975772      0.807193      0.607201      0.449541      0.327929      0.240174      0.159597      0.104027
  22   9 2259.9676    1.1113  0.9389 10.2426 -0.0019  0.0240   0.0227   0.0591    0.1297   0.0000   438.8240      -1.70128       12.2915      -2.76273      0.814467      -3.67915      -4.03044       1.46434       1.32221  -0.000234707      -1.14001      -1.35477   0.000836150     -0.422923      0.293368     -0.127892     -0.377789     -0.260916       1.73338       2.19503       2.39704       2.44354       2.50184       2.32163       2.26951       1.92068       1.77342       1.27668       1.00673      0.846160      0.663741      0.515727      0.379602      0.271822      0.187610      0.132605
  22  10 2410.7848    1.5243  0.9678 10.6916 -0.0031  0.0219   0.0306   0.0537    0.1630   0.0000   440.8257       1.10553       16.0091       1.21622      -3.52496      0.189338      0.497273      -2.32573       2.86966      0.175043      -1.91104     -0.372465     -0.352008     -0.484895     -0.147094      0.370732     -0.253511     -0.105266       1.78646       2.20210       2.36122       2.44987       2.46212       2.38276       2.12054       1.85290       1.65709       1.40461       1.17885      0.895435      0.667038      0.517240      0.384547      0.279874      0.192451      0.129567
  22  11 2559.2321    1.9804  1.1924 10.8870 -0.0031  0.0237   0.0361   0.0629    0.2055   0.0000   437.4560       2.34818       13.9324      0.722030     -0.545400      -1.26238       2.30621       1.67530      -1.80865       2.71903    -0.0409953      -1.76595      0.636854      0.479060     -0.167549     -0.437865    -0.0674464      0.157343       1.80737       2.28995       2.54542       2.71018       2.52142       2.45806       2.22216       2.04646       1.77305       1.45368       1.14138      0.942107      0.713970      0.541302      0.401467      0.282187      0.189444      0.133422
  22  12 2707.1186    2.5695  1.0528 11.5397 -0.0059  0.0227   0.0493   0.0573    0.2174   0.0000   439.2463       3.04990       16.9604       5.69991       3.07403      -1.24804       1.43437      -4.12699      -1.00257      -1.69729     -0.150331      -1.32400       2.03384     0.0229527      0.237902      0.364838      0.271605     -0.106180       1.79936       2.26896       2.38290       2.56462       2.48542       2.20080       2.16068       1.95771       1.71705       1.37604       1.23326      0.974577      0.748325      0.533245      0.387409      0.274114      0.185677      0.127260
  22  13 2854.7884    3.3080  0.9344 12.0383 -0.0055  0.0217   0.0671   0.0512    0.2067   0.0000   435.7435       5.34660       15.9878      -4.42806      0.825888      -1.07638       1.56881      -6.22819       1.33478      -2.62796     -0.769748       1.14167      0.137182     -0.814823     -0.135821      0.277669   -0.00527098     0.0322688       1.69775       2.26894       2.29282       2.46081       2.47023       2.28419       2.17854       1.84425       1.67489       1.35453       1.15490      0.932879      0.686580      0.511264      0.363332      0.263659      0.183858      0.122709
  22  14 3001.4727    3.9785  0.9289 12.5364 -0.0023  0.0204   0.0799   0.0527    0.1740   0.0000   438.4282       5.23234       16.9581      -1.42691      0.470080       1.91230      -1.61640      -3.65600       2.64054      -2.18712     -0.451335     -0.262563       1.19059      0.317167      0.159099     -0.193771     -0.183173     -0.138272       1.59790       2.08887       2.14042       2.13662       2.08387       2.09432       1.95638       1.89328       1.54875       1.24387      0.981205      0.746364      0.622397      0.484403      0.354892      0.268373      0.187030      0.123579
  22  15 3147.0916    4.1465  1.0596 11.9737 -0.0021  0.0223   0.0755   0.0543    0.3143   0.0000   437.8291       5.57318       13.9327      0.577593      -3.20131      -1.61959       1.87130      -2.92169      0.623237       1.22995      0.627951     -0.465016     -0.324907      0.321015     -0.102597     -0.175027     -0.166361  -0.000309745       1.77223       2.24598       2.39061       2.47137       2.30389       2.24861       2.19745       1.96527       1.63050       1.39350       1.12650      0.911657      0.696694      0.536905      0.393679      0.272207      0.181951      0.129354
  22  16 3292.2618    3.7014  1.5104 12.3671 -0.0014  0.0265   0.0592   0.0727    0.1448   0.0000   438.4763       8.20956       11.3735       4.54001      -4.24047      -2.60414       3.98231    -0.0735075       2.78644     -0.550500     -0.318214     -0.582559     -0.790753     -0.760647    -0.0731089    -0.0479489    0.00575225    -0.0254096       2.00284       2.51489       2.77101       2.91960       2.88082       2.70666       2.44063       2.23557       1.95663       1.61085       1.30869       1.04146      0.780410      0.604604      0.445637      0.331789      0.224495      0.148672
  22  17 3437.3320    3.0390  2.2566 12.0047  0.0005  0.0351   0.0406   0.0881    0.0899   0.0000   436.7087       9.47700       14.7304       2.89683       1.36000      -2.18127       6.04514      -2.54512       4.68340       1.74197      -1.99976      -1.34830     -0.624599     -0.806175      0.248960     -0.127488     -0.115188     -0.254978       2.63625       3.34521       3.63146       3.73655       3.72911       3.63960       3.33673       2.90696       2.52953       2.15119       1.73716       1.34612       1.06414      0.799068      0.589033      0.428440      0.292515      0.200178
  22  18 3582.2139    2.5846  3.4869 11.2390 -0.0005  0.0433   0.0281   0.1151    0.0844   0.0000   433.7367       12.3940       9.13251       16.4811      -9.32196       7.57009      -5.77644      -12.8277       1.39509      -7.19015     -0.623347      -1.19354     0.0440585      -1.22245       1.01519     -0.355297    -0.0412998      0.159786       3.15779       4.15047       4.59320       4.83729       4.77440       4.45553       4.10852       3.61872       3.13374       2.59870       2.14464       1.66837       1.29393      0.981837      0.701494      0.502055      0.348089      0.232783
  22  19 3727.0245    2.1245  4.9563 10.8502  0.0004  0.0547   0.0201   0.1453    0.0728   0.0000   432.0949       21.4884       13.7112       5.21615       4.81466      -2.29979       2.90675      -2.32209       6.75218      -3.98937      -2.48559       2.76331     -0.242645      -1.29091      -1.46373     0.0503416      0.893312      0.264864       3.96371       5.12260       5.54426       5.97152       5.77584       5.47389       5.03669       4.53812       3.93859       3.27176       2.70043       2.17623       1.68865       1.24996      0.903700      0.641354      0.441516      0.302296
  22  20 3871.7397    1.7778  6.8693 10.5242  0.0002  0.0686   0.0152   0.1888    0.0621   0.0000   431.2462       11.0225       7.58661      -2.89946       8.34953      -6.44178      -12.7570      -6.34447       1.59991       9.85515      -2.28084    0.00899726     -0.201780     -0.728711      0.704837     -0.157045      0.146656     -0.280705       5.07047       6.57565       7.17544       7.42818       7.26022       6.81890       6.35521       5.71772       5.06343       4.22496       3.51886       2.82271       2.15883       1.60176       1.17655      0.825225      0.566195      0.379811
  22  21 4016.1713    1.4859  9.1392 10.2238 -0.0004  0.0871   0.0116   0.2367    0.0558   0.0000   438.6325       12.4804       9.61688       14.5962      -6.15237       6.52423      -2.92420      -9.94667       2.48401      -6.19639      -2.37126      -8.17728     -0.228703      -1.26672     -0.420466     -0.688439      0.938741     -0.897262       6.23955       8.25147       8.65654       9.26411       9.11963       8.90692       8.11000       7.31107       6.20913       5.13047       4.29429       3.35937       2.61553       1.98528       1.47468       1.04030      0.719925      0.489437
  22  22 4161.0200    1.2487 11.2245 10.1530 -0.0002  0.1063   0.0095   0.2916    0.0484   0.0000   445.2913       8.20756       15.0701       19.7459       1.43041      -11.5938       2.73025       6.40818       7.07037      -1.54336      -16.4873      -2.94083     -0.455163       2.34073      0.906912    -0.0930118       1.06720      0.223970       7.87282       10.0591       11.0049       11.4608       11.2266       10.8162       9.81646       8.93590       7.67565       6.54083       5.35617       4.28675       3.35575       2.44064       1.82786       1.28894      0.886846      0.591550
  22  23 4305.6204    1.0348 13.5921 10.1184  0.0003  0.1322   0.0078   0.3757    0.0420   0.0000   446.8644     -0.983588       10.2010       18.2474      -8.55416      -9.43990       1.92024      -7.30410       7.24871       6.55116       1.23276      -15.7888      -1.84218      0.338241       2.57569       2.15241     -0.615728      -1.45947       9.64856       12.6490       13.7794       14.5751       14.3067       13.7073       12.4900       11.1503       9.47757       8.11605       6.55579       5.19504       4.01698       3.07385       2.20804       1.59525       1.08071      0.738990
  22  24 4450.5986    0.8390 16.5827 10.0591  0.0001  0.1726   0.0064   0.4730    0.0362   0.0000   422.8502      -4.76626       24.8954       11.9330       5.24893       14.3940       11.4860       7.69805       20.3201      -3.73585       6.12733      -5.39703       3.91758       1.64288      -2.73951      -3.72744     0.0731661       1.16708       12.2173       16.0228       17.6120       18.3202       18.2353       17.3378       15.8594       14.3585       12.3058       10.4771       8.42118       6.84795       5.32029       3.97332       2.91421       2.09802       1.42172      0.963333
  22  25 4595.1069    0.6658 18.4094 10.0741  0.0002  0.2230   0.0058   0.5903    0.0301   0.0000   441.7744       29.6600       31.8672      -27.7645       26.2586       18.7998       13.9177      -39.2243       38.4039       11.4548      -16.9986      -13.3713       14.9088       11.9750      -4.42413      -5.65851      0.760848     -0.170978       15.3680       20.6261       21.8895       23.3093       22.8941       21.9003       20.3264       18.1872       16.0623       13.2093       11.0231       8.73777       6.75945       5.20134       3.80324       2.75539       1.83780       1.25521
  23   6 1804.1932    0.3972  0.3021 10.1329 -0.0032  0.0170   0.0147   0.0342    0.0388   0.0000   439.2352     -0.153389       18.9040      -1.05619      -2.49897      -2.83880      0.681389       1.16618      -1.05337    -0.0757241     -0.251892      0.375094      0.441122      0.237427     -0.520859      0.229798    0.00625116     0.0595295       1.51500       2.08419       2.41745       2.46416       2.39646       2.16459       1.81660       1.66912       1.38607       1.23513       1.05210      0.857777      0.631981      0.464153      0.321813      0.198176      0.135504     0.0931571
  23   7 1969.6073    0.5892  0.5707 10.0353 -0.0018  0.0184   0.0152   0.0435    0.0623   0.0000   438.0397     -0.121298       19.1153      -1.03905      -3.42955      0.404042      -1.98467      0.167064    -0.0620071      0.163503      -1.64808     -0.791646      0.420734      0.530150     -0.427785    -0.0980862     -0.173457     0.0398518       1.29597       1.66445       1.87668       1.78053       1.74259       1.76682       1.63081       1.49363       1.34554       1.07776      0.935871      0.724396      0.562752      0.438542      0.322341      0.247244      0.173470      0.121850
  23   8 2131.0796    0.8141  0.7270 10.2821  0.0004  0.0215   0.0186   0.0479    0.0833   0.0000   441.6815      -1.00941       16.6776     0.0408767      -2.46505       1.25879    -0.0645775     -0.277743     -0.468024     -0.971208      0.752319      0.260171      0.107227      0.785534      0.150860     0.0623870      0.139949     0.0510528       1.34848       1.88034       1.96520       2.14981       2.04456       1.97590       1.78617       1.59822       1.47473       1.24859      0.993635      0.749117      0.603140      0.468606      0.367582      0.272706      0.184405      0.130675
  23   9 2287.4769    1.1996  0.8991 10.5527 -0.0017  0.0218   0.0241   0.0518    0.1153   0.0000   441.8914      -1.17205       15.1838     0.0362600    -0.0448332     -0.449483      -3.13995     -0.440994       2.34491      0.310303     -0.684097       1.37368     -0.498463     -0.245967     -0.107904     -0.189117     0.0818944     -0.140233       1.62160       2.09362       2.21615       2.23632       2.12882       1.97585       1.91167       1.78770       1.63099       1.40305       1.17756      0.954647      0.706705      0.545898      0.416843      0.294409      0.209981      0.138667
  23  10 2439.1774    1.6234  1.0379 10.7523 -0.0047  0.0225   0.0309   0.0573    0.1814   0.0000   439.3543       1.87004       10.9133      -2.15498      -4.13527      0.121616      0.266174      -1.08049     -0.604141      -2.39055      0.503931    -0.0603585      -1.33007     -0.366548      0.141489     -0.353348    -0.0940320    -0.0297307       1.58774       2.06653       2.13226       2.37618       2.28458       2.26070       2.01294       1.83584       1.52562       1.38763       1.09759      0.934345      0.690347      0.531091      0.397737      0.278726      0.197958      0.136391
  23  11 2588.6480    2.1512  1.0505 11.0816 -0.0016  0.0211   0.0404   0.0580    0.1860   0.0000   438.5608      0.403158       10.5480      -4.57130      0.752292       6.20674       1.46976     -0.955108       3.86454      -1.91436      -2.55497     -0.937996      0.524513     -0.172619     -0.652832    -0.0990515     0.0775306     -0.224924       1.57469       1.94912       2.12046       2.23794       2.34234       2.19936       1.95526       1.76346       1.53684       1.28584       1.07870      0.822317      0.666167      0.506810      0.370537      0.261302      0.192167      0.133585
  23  12 2737.6054    2.6776  1.1204 11.4418  0.0003  0.0225   0.0476   0.0582    0.1997   0.0000   438.9436       4.89549       15.7393      -2.25205      -1.51250      0.271307      -1.14518      -4.50310       1.30363       2.05874      0.812981     -0.170990     0.0655978     -0.362937     -0.381583     -0.141930      0.246553    -0.0680834       1.58830       2.09285       2.11165       2.34445       2.37550       2.22968       2.12291       1.77605       1.63223       1.27581       1.14167      0.899916      0.705842      0.530155      0.386843      0.276525      0.200559      0.143804
  23  13 2886.1178    3.4108  1.0651 11.9354  0.0016  0.0229   0.0622   0.0559    0.2068   0.0000   440.9067       8.02672       15.3133      -1.81693      -1.58214      0.990703      0.123606      -3.05319       3.41819      0.683317    -0.0565492      -1.14058      0.286982     -0.432146     -0.199408     -0.298971     -0.274691     -0.155332       1.66505       1.94763       2.20807       2.39019       2.21874       2.16244       2.17626       1.80406       1.56186       1.33550       1.11843      0.871736      0.668544      0.545070      0.422209      0.276941      0.203191      0.144259
  23  14 3033.5026    3.9196  0.9677 12.7434 -0.0023  0.0220   0.0768   0.0516    0.1653   0.0000   436.4630       5.66553       13.0443      0.785082    0.00350299      -1.48750       1.26195      -4.18001      -1.64869     -0.553977      0.459135     -0.790725      0.550409       1.26429     -0.356154    -0.0859859     -0.285179     -0.470752       1.63910       2.19240       2.23355       2.34055       2.21791       2.19447       2.05489       1.84000       1.60828       1.39135       1.17632      0.955389      0.742714      0.549940      0.392887      0.284540      0.202913      0.142553
  23  15 3179.7689    3.8452  1.2798 12.6222 -0.0043  0.0256   0.0647   0.0615    0.1474   0.0000   439.0269       8.30205       17.9944       6.72725      -5.66034     -0.140936      -1.17112      0.651488     -0.839149      -3.70739     0.0108734      -1.26397     -0.167612      0.275227      0.122815     -0.130530     -0.105864     0.0383872       1.93882       2.35929       2.72739       2.77519       2.65728       2.45748       2.31805       2.11590       1.88907       1.69781       1.38347       1.12951      0.859120      0.655217      0.481491      0.340239      0.236244      0.160352
  23  16 3325.5376    3.4837  1.7383 12.4114 -0.0010  0.0291   0.0517   0.0753    0.0990   0.0000   440.5755       9.72191       16.9384      -4.90656     -0.991867       1.13616      -1.73096      0.947782       2.88037      -3.71046      0.921755      -2.73501      0.944072     -0.203711     -0.423545     -0.376955      0.151287      0.303395       2.10796       2.75653       2.86784       3.08801       2.92024       2.77362       2.59572       2.44119       2.15909       1.84993       1.52189       1.20010      0.940859      0.735430      0.546319      0.390397      0.273890      0.187366
  23  17 3471.3723    3.0614  2.6032 11.6198 -0.0000  0.0351   0.0360   0.0917    0.0871   0.0000   444.7070       4.36585       14.3780       2.19316       6.26564      -2.79552       2.69707     -0.304713    -0.0377706     0.0714225      -1.09020     -0.374795     -0.546384     -0.593506      0.872675      0.330000     -0.253502     0.0461624       2.46211       3.20849       3.44713       3.65697       3.56928       3.44551       3.28311       2.86964       2.49082       2.14709       1.77178       1.37764       1.13959      0.838014      0.635347      0.462208      0.322696      0.224273
  23  18 3616.8068    2.4905  3.7515 11.2464 -0.0007  0.0449   0.0257   0.1159    0.0729   0.0000   435.0444       9.39738       19.7738      0.151169      -2.16262      -1.56307      -6.42542      -2.94882       2.32076      -4.57520     -0.141464      -2.42825      0.886731      -2.18578    -0.0238159      0.375066      0.685725    -0.0282260       3.16508       4.11855       4.46863       4.81254       4.69899       4.56498       4.13815       3.77712       3.20192       2.76369       2.23906       1.79549       1.39806       1.09950      0.803768      0.572098      0.409711      0.279756
  23  19 3762.0796    2.0288  5.5653 10.7243 -0.0002  0.0574   0.0181   0.1550    0.0682   0.0000   442.1020       5.66170       6.44396       9.03812      -8.73794       3.13943      -3.04757      -5.76181     -0.194357      -2.66506     -0.493319     -0.637187      0.559965      -1.00595     -0.331961     -0.568088     -0.206481     -0.270387       4.04327       5.15847       5.65056       6.03239       5.87462       5.69597       5.32848       4.67748       4.13181       3.52770       2.86161       2.31013       1.79872       1.39509       1.03967      0.762144      0.524184      0.364170
  23  20 3907.3230    1.6938  7.3428 10.4060 -0.0009  0.0694   0.0138   0.1947    0.0600   0.0000   439.7658       15.4771       14.4349      0.281837      -10.8019       4.27648       2.72857       3.35641       1.04040      -13.9614       1.24731       1.44700       1.91268      -2.02724      0.534633     -0.285868     -0.115889      -1.38773       5.04733       6.40008       6.99195       7.36039       7.30977       6.98204       6.48168       5.86119       5.08738       4.35915       3.55359       2.80266       2.22271       1.73265       1.28885      0.920744      0.655933      0.452191
  23  21 4052.4589    1.4260  9.5706 10.1822 -0.0003  0.0866   0.0106   0.2458    0.0520   0.0000   443.7619       25.0689      -1.42144       9.91682      -11.9189      -6.13203      -13.1936      -5.10682       10.8401       3.21708      -2.40759     -0.600202       7.35476      -3.62299      -1.82413      0.806970       1.10360     -0.840410       5.94199       7.72254       8.51869       8.86635       8.88937       8.51687       7.79097       7.14880       6.12778       5.29063       4.31735       3.57591       2.74546       2.10516       1.56625       1.14320      0.782966      0.544509
  23  22 4197.6338    1.1630 12.1211 10.2757 -0.0011  0.1167   0.0089   0.3292    0.0427   0.0000   430.2749       20.9735       23.1638       5.68099       14.1271       7.16897       3.05895      -9.24157       11.2235      -6.41791      -4.88744      -1.75839      -5.84110      -4.87418     -0.645833      -2.27795      0.100465      0.330717       7.82686       10.4197       11.3129       11.9418       11.7751       11.3010       10.6090       9.36212       8.34345       7.03589       5.84595       4.74751       3.69703       2.85002       2.08852       1.52733       1.06147      0.731173
  23  23 4342.8954    0.9540 14.6823 10.1676  0.0019  0.1457   0.0071   0.4094    0.0383   0.0000   430.2335      -2.34275       20.1484       22.2049      0.964456       3.91772      -23.4188       21.3990       9.20209      -3.72157      -3.78635       10.7121     -0.870594      -2.52294       2.19641     -0.423105     0.0567091       1.19463       9.87148       12.9999       14.4183       14.7242       15.0239       14.3975       13.3056       11.9004       10.3807       8.89382       7.16490       5.81284       4.57967       3.54290       2.62682       1.92157       1.34073      0.925969
  23  24 4487.5397    0.7931 16.8582 10.1045  0.0000  0.1819   0.0062   0.4863    0.0335   0.0000   436.7058       27.2524     -0.292712      -29.7674       13.5832      -6.81774      -14.7398       18.1198      -7.33450      -9.67736      -8.17474      -4.13350      -2.87180      -5.04870     0.0146547      0.675867     -0.390308     -0.768340       12.0581       15.8908       17.3278       18.1716       18.4576       17.2229       16.2939       14.5959       12.8778       10.8478       9.03219       7.31758       5.74415       4.42987       3.26725       2.40970       1.66482       1.13990
  24   7 1993.5402    0.6327  0.6274  9.9687 -0.0015  0.0187   0.0153   0.0449    0.0673   0.0000   438.1210     -0.672573       19.3666    -0.0551886      -3.19362       1.58950      0.201531       2.70843     -0.677475      -1.88911     -0.105887      0.285453      0.110981    -0.0236581    -0.0213133     -0.250556      0.176322    -0.0985428       1.29716       1.55849       1.68783       1.88480       1.83122       1.66020       1.58929       1.39248       1.33728       1.14141      0.961945      0.767658      0.617160      0.482497      0.344103      0.261262      0.176433      0.121359
  24   8 2156.7681    0.8866  0.7502 10.2406 -0.0013  0.0197   0.0193   0.0473    0.0856   0.0000   440.9938     -0.935063       15.6371      0.538861      -1.43465     -0.464671     -0.167647     -0.965407       1.42207     -0.974913      0.391246    -0.0571533      0.281604    -0.0243375     -0.514771      0.198381     0.0543842     -0.172807       1.29166       1.77031       1.77520       2.03252       1.82539       1.80498       1.69358       1.57190       1.37082       1.18839      0.997227      0.808747      0.631642      0.491024      0.360550      0.267919      0.195184      0.134077
  24   9 2314.3519    1.2109  0.9638 10.7067 -0.0038  0.0220   0.0239   0.0544    0.1105   0.0000   441.0735       2.21025       15.4902       4.98111      -2.99895     -0.959062      0.161411       1.95005      0.807569      -1.38173       2.10350      0.460156       1.29525      0.810236     0.0255580     -0.367895     -0.126645      0.200842       1.42214       1.97910       2.06483       2.22631       2.14127       2.13632       1.89588       1.79933       1.53118       1.36374       1.11166      0.900954      0.694449      0.561535      0.398628      0.305641      0.225545      0.151496
  24  10 2467.0268    1.7209  1.1064 10.5235 -0.0044  0.0224   0.0309   0.0564    0.2315   0.0000   440.0579      -2.02800       14.6665      -2.21200     -0.469895      0.103159      -2.34995     -0.297860       1.14025     -0.349574      0.703902      0.582399       1.19175     -0.712394      0.247793     -0.530936      0.157198     -0.330529       1.54443       1.99350       2.22366       2.37436       2.38475       2.25889       2.11844       1.77223       1.63964       1.36646       1.11414      0.936335      0.706718      0.548982      0.409725      0.313975      0.221771      0.151138
  24  11 2617.6867    2.1517  1.0718 11.1818 -0.0025  0.0218   0.0399   0.0576    0.2011   0.0000   440.6032       1.26665       13.4653      0.259531      -2.34425       4.11903      -4.99500     -0.413011       1.01152     -0.477726       2.14825      0.749399     -0.371456      0.244087     -0.770236   -0.00329504      0.261833     -0.305914       1.45241       1.96270       2.01131       2.18104       2.05245       2.03367       1.97595       1.75213       1.58148       1.35940       1.06767      0.876666      0.716738      0.561319      0.431856      0.301233      0.223693      0.158572
  24  12 2767.7001    2.9302  0.9845 11.3549 -0.0011  0.0202   0.0531   0.0499    0.2288   0.0000   440.1549       3.21014       17.4593    -0.0548245     0.0888595     -0.413959      0.438218      -3.97430      0.239341       1.25877     -0.615274     -0.700814     -0.117824      0.986624      0.188537     0.0751266     -0.251269    0.00529148       1.45155       1.94099       2.21178       2.30261       2.41175       2.20978       2.01685       1.82721       1.50497       1.25660       1.02858      0.819324      0.637476      0.495017      0.365884      0.262037      0.197433      0.136927
  24  13 2916.9986    3.4633  0.9628 12.4718 -0.0002  0.0204   0.0670   0.0527    0.1465   0.0000   439.0875       2.84766       16.4051       4.57587      0.257511      -4.57858     0.0882227      -3.26906      0.602264     -0.119129     -0.134173      -1.31356      0.308594     -0.114304    -0.0656614     0.0113216     -0.266631      0.128896       1.41302       1.70820       1.98873       2.14366       2.05265       1.95530       1.87250       1.66887       1.43162       1.23067       1.05551      0.823467      0.637593      0.500313      0.380037      0.291527      0.207439      0.135515
  24  14 3065.1117    4.1910  1.0262 12.1478  0.0004  0.0202   0.0759   0.0545    0.2505   0.0000   440.8708       3.61155       15.3671       2.51719     -0.340604     -0.561385     -0.257822     -0.392688      0.757009      -1.80297      -1.75596     -0.597329     -0.980658     -0.473930     -0.969477     -0.696564     0.0347942    -0.0203744       1.36828       1.76709       1.97387       1.97580       2.00663       1.96657       1.77178       1.60505       1.47620       1.21325       1.04770      0.831334      0.648200      0.515235      0.383282      0.283966      0.208371      0.144587
  24  15 3211.9985    4.0110  1.3851 12.4224 -0.0011  0.0261   0.0656   0.0636    0.1934   0.0000   438.9892       7.71286       17.2390      -5.10595      -1.57663      -4.87160     -0.927479      -4.53357      0.468118      -2.14910      -1.20160     -0.813735      0.467450      0.585923      0.161233      0.318126   -0.00649665      0.182693       1.87793       2.51348       2.66709       2.88818       2.87248       2.75898       2.63463       2.35745       1.97563       1.63157       1.34830       1.02509      0.815845      0.650544      0.505832      0.367827      0.275548      0.190471
  24  16 3358.5491    3.5078  1.8175 12.1325 -0.0012  0.0284   0.0489   0.0717    0.1081   0.0000   439.3114       5.34049       14.9709       2.10127      -3.33300       3.13619      -2.54624    -0.0279830       3.43063     -0.102395      -2.09239      -2.80263       1.19917     -0.377106      0.798550     -0.309872     0.0101576      0.310193       1.97684       2.55836       2.79685       2.95620       2.99453       2.85195       2.67508       2.32901       2.09152       1.76025       1.48768       1.15573      0.912074      0.737195      0.552192      0.401409      0.287992      0.204684
  24  17 3504.8485    2.8334  2.9275 11.5974 -0.0017  0.0375   0.0310   0.0978    0.0709   0.0000   442.5097       11.7450       16.6391       2.89147      -4.32931       4.02568       1.29008      -1.32331      0.163533     -0.671350       2.68077      -2.76487       1.58036       1.06699     -0.519045      0.329038      0.435510      0.117588       2.54578       3.20517       3.52409       3.67159       3.77304       3.50193       3.37228       3.07416       2.63800       2.25610       1.90052       1.53442       1.23890      0.952467      0.725130      0.528103      0.378943      0.265296
  24  18 3651.0384    2.3317  4.2036 11.2243 -0.0014  0.0469   0.0224   0.1244    0.0590   0.0000   439.2365       10.6174       9.29138       10.1726       2.45611      -1.23102      -5.76074      -4.30677      -2.05167       1.81200       4.61302     -0.654807       2.68356      -1.59759     -0.342796     -0.308269     -0.361497     -0.312415       3.13798       4.10336       4.47694       4.66865       4.72128       4.51819       4.28126       3.83335       3.38579       2.83176       2.41161       1.89425       1.53714       1.20811      0.896967      0.661304      0.477347      0.340847
  24  19 3796.9246    1.9818  5.9272 10.7637 -0.0003  0.0585   0.0168   0.1606    0.0582   0.0000   433.3666       4.84724       12.3937     0.0545133      -9.88983      -3.79723       4.96734       7.28156       3.60814       2.75672       2.71705      -5.45557      0.238485       3.23632      -1.72052      -1.84392     -0.145461    -0.0580458       3.97287       5.24063       5.65974       5.94968       5.82156       5.69421       5.37593       4.86374       4.30592       3.61322       2.98864       2.44034       1.91692       1.52982       1.11656      0.850110      0.613424      0.427436
  24  20 3942.6368    1.6217  8.0003 10.3512 -0.0004  0.0740   0.0125   0.2033    0.0564   0.0000   432.9776       12.3761       1.34185      -1.42137       4.32014     -0.453135       2.16633       3.92923      -5.59668      -2.29423      0.819621      0.568229      -1.56100      0.576689       3.33622       1.95976     -0.620331     0.0341325       4.94918       6.49618       7.03831       7.52590       7.42081       7.00225       6.69229       6.00524       5.27084       4.58070       3.88834       3.14306       2.46720       1.90662       1.42453       1.06922      0.760771      0.523644
  24  21 4088.5211    1.3621 10.2428 10.1775 -0.0002  0.0928   0.0100   0.2572    0.0504   0.0000   448.7558       19.1587       26.6040      -19.4271      -17.5096      -5.83151    -0.0236912      -11.9195      -13.2560      -9.72835     0.0900642      -7.23196      -3.09869      0.932115      -1.91544      -1.97154     -0.506956       1.09010       6.23076       8.22395       8.90501       9.40265       9.17338       8.95286       8.30553       7.52651       6.73852       5.88159       4.80990       3.92503       3.13836       2.42589       1.81850       1.33335      0.959777      0.664486
  24  22 4233.9988    1.1068 13.0674 10.2175 -0.0002  0.1241   0.0080   0.3470    0.0408   0.0000   442.4118       13.7410       9.96862    -0.0439290       2.17152       14.3671      -3.77775      -12.8118       18.6874      0.508792     0.0435589      -8.16407       4.00371      0.653328      -1.01063      0.947731     -0.120230      0.454856       8.04538       10.6852       11.6511       12.2420       12.3846       11.8172       10.9719       10.0175       8.78239       7.66658       6.27489       5.22651       4.02882       3.19641       2.41499       1.78257       1.24379      0.886728
  25   5 1674.0689    0.2848  0.2343 10.0529 -0.0042  0.0128   0.0119   0.0293    0.0313   0.0000   439.4633     -0.788753       21.7901       2.38168      0.203989     -0.391427     -0.699553     -0.322979      0.350825     -0.291719      0.626333      0.316691     -0.241254      0.105516     -0.281924     -0.333872    -0.0511338    -0.0421448      0.818991      0.978986       1.18845       1.26150       1.22147       1.18754       1.09942       1.06594      0.876516      0.768485      0.679777      0.588466      0.431457      0.364339      0.243736      0.236271      0.147228     0.0954649
  25   7 2016.8960    0.6318  0.6142 10.0856 -0.0041  0.0175   0.0152   0.0437    0.0621   0.0000   442.3851      -1.50063       17.0047      -3.83807     0.0833326       3.28871     -0.401193     -0.121170     -0.684589      -2.34716      0.757617      0.984805      0.151488      -1.14136      0.271160     -0.114868     -0.194312      0.135572       1.15918       1.49460       1.64491       1.62619       1.66667       1.64222       1.58689       1.43979       1.23431       1.07809      0.867165      0.701113      0.597522      0.491877      0.340114      0.258879      0.200766      0.140859
  25   8 2181.7448    0.9399  0.8008 10.3348 -0.0018  0.0204   0.0194   0.0468    0.0868   0.0000   441.9536     -0.995236       18.1821      0.568085      -2.25990      -1.65671      -1.37169      -1.42914     -0.320077      -1.50560       1.06177      -1.91186       1.29139     -0.433026     -0.252228     0.0310332     -0.263047    -0.0308776       1.38827       1.73968       1.76016       1.80938       1.90696       1.92506       1.81925       1.53627       1.36915       1.20756       1.08125      0.893992      0.712565      0.536867      0.412996      0.311523      0.230055      0.157730
  25   9 2340.4974    1.3068  1.0613 10.6250 -0.0015  0.0218   0.0239   0.0553    0.1213   0.0000   441.3701       1.12921       18.5208     -0.968521       1.44209       2.44785       1.02650       2.44304       1.53137     -0.507336     -0.114574     -0.521902     -0.172908     -0.699293      0.628200     -0.296455     -0.259398      0.158155       1.42272       1.81128       2.00552       2.08777       2.11007       2.07087       1.85771       1.69412       1.58153       1.29423       1.14817      0.918630      0.754691      0.580725      0.432098      0.331448      0.240263      0.164880
  25  10 2494.3859    1.7781  1.0700 10.9391 -0.0041  0.0216   0.0319   0.0545    0.1631   0.0000   438.3818      0.572494       12.5808       3.04756      -7.61865     -0.745941     -0.364864      -1.10078      0.780357      -2.30997     -0.815496      0.248582     -0.516474      0.901622     -0.784694      0.697170      0.504595     -0.239568       1.43715       1.84913       2.01286       2.17995       2.17479       2.13708       1.93687       1.73172       1.56895       1.28427       1.13744      0.925279      0.703317      0.567935      0.436416      0.320741      0.240026      0.163462
  25  11 2646.2443    2.3522  0.9948 11.3549 -0.0014  0.0207   0.0426   0.0512    0.1825   0.0000   439.7827       1.94226       13.9037       2.12562      -1.20642      -2.56034      -1.59803       1.68777      -1.61225      -1.92573      -1.32492     -0.242655      0.743582     -0.458056      0.659356     0.0206475      0.105140    -0.0535432       1.39681       1.75362       1.92678       1.99046       1.96160       1.91965       1.84784       1.64688       1.49280       1.29038       1.07844      0.898776      0.705732      0.552916      0.428435      0.320857      0.236581      0.166504
  25  12 2797.3539    3.0314  0.9561 12.1033 -0.0008  0.0202   0.0574   0.0517    0.1463   0.0000   436.5696       4.97069       13.8590       3.55773      -2.39854       3.68541      0.817337      0.258075      -1.03733      -1.54911      -1.66631      -1.16836      0.466153     -0.574903      0.548428     -0.309184     -0.138220     -0.269973       1.44547       1.80563       1.95951       2.05324       2.08563       2.01247       1.91821       1.74147       1.55738       1.25671       1.02936      0.863918      0.671647      0.514648      0.417231      0.316728      0.241172      0.169128
  25  13 2947.4620    3.6675  1.0296 11.8045 -0.0032  0.0202   0.0652   0.0512    0.2527   0.0000   437.6732       3.27869       17.5913      -1.27914     -0.995530    -0.0418922       3.53970      -1.32663      0.540977       1.08593      -1.33159       1.80880     -0.976805     -0.715814     -0.514902     -0.510858      0.112346     -0.172155       1.45658       1.77255       1.87797       1.97854       1.99661       1.93346       1.85371       1.66051       1.46175       1.28879       1.10422      0.907694      0.703023      0.540156      0.431903      0.332427      0.239500      0.164446
  25  14 3096.2217    3.9178  1.1513 12.8372  0.0001  0.0230   0.0709   0.0591    0.1641   0.0000   437.5799       5.68465       13.0502      -2.54625      0.564903      -2.14862      -2.95503      -3.22937      -1.35970      -3.33818      -1.20743       1.44573      0.957621     -0.431623     -0.105902     -0.263503     -0.225766     -0.148798       1.61499       2.14541       2.32655       2.53660       2.53241       2.42401       2.28167       2.01697       1.75065       1.45233       1.24339      0.985275      0.781773      0.621663      0.457021      0.343620      0.253715      0.181687
  25  15 3243.9087    3.9242  1.3666 12.2802 -0.0033  0.0245   0.0632   0.0607    0.2018   0.0000   440.0238       6.13992       15.0090       1.49991      0.532901      -1.57386      0.855090      -6.07984       1.19962      -1.43829      -1.00823      -2.62316     -0.699382      -1.31173      0.266651      -1.16450      0.319768     -0.254856       1.66488       2.13482       2.32392       2.43128       2.39963       2.26418       2.14171       2.01536       1.77724       1.53877       1.35975       1.13072      0.915523      0.689233      0.504228      0.400105      0.286436      0.199508
  25  16 3391.1233    3.3272  1.9897 12.2071 -0.0008  0.0300   0.0443   0.0760    0.0941   0.0000   441.5018       7.97669       14.4232      -3.39193       1.75939      -6.28546      -4.38898      -5.01509      0.161015      -1.05721      -2.71241     -0.845258      0.267987     -0.771154     -0.227996     0.0264739     -0.629541     -0.240479       1.99728       2.56628       2.84586       3.03093       2.95696       2.91535       2.71328       2.44197       2.13715       1.83319       1.58000       1.28276       1.05654      0.812025      0.615946      0.445856      0.325734      0.227607
  25  17 3538.1582    2.7764  3.2827 11.3215 -0.0005  0.0393   0.0280   0.1003    0.0724   0.0000   440.4225       11.4941       9.41665      -2.32967      -8.79690       1.59527       1.31706      -5.58953      -3.97058      -2.09616      -1.03261      -1.35229     -0.116101      0.379316     -0.229462     -0.171304     -0.324662      0.204351       2.41307       3.29840       3.48922       3.86970       3.75558       3.77579       3.40099       3.11420       2.75484       2.35141       1.98246       1.63093       1.28179       1.01247      0.767004      0.586144      0.415343      0.300038
  25  18 3684.9520    2.2094  4.5698 11.1655 -0.0008  0.0495   0.0203   0.1308    0.0554   0.0000   437.9137       11.9036       11.1569      -2.84300      -3.75916       3.67512       7.29971     -0.185317       6.35279      -1.37228       6.92428      0.190235       2.49790      0.241545     -0.233384      0.139923     0.0108754      0.275820       3.21018       4.18768       4.69086       4.93568       4.93244       4.68772       4.32597       4.06275       3.55590       3.08009       2.58445       2.13114       1.72474       1.33850       1.01351      0.751959      0.540540      0.388658
  25  19 3831.2749    1.8640  6.3926 10.5963 -0.0000  0.0609   0.0150   0.1639    0.0578   0.0000   436.7387       6.03283       22.0267      -4.09488       1.43786      -13.0668       1.90502       11.5825       6.54164      -1.34056      -5.10135      -3.05335       3.67148      0.389099      -1.50812     -0.643038     -0.423695      0.233428       3.94645       5.12471       5.62563       5.82762       6.00444       5.62216       5.41719       4.92937       4.35029       3.78115       3.13781       2.62856       2.07917       1.64141       1.24059      0.940921      0.688498      0.493397
  25  20 3977.3680    1.5682  8.6808 10.2726 -0.0011  0.0765   0.0115   0.2142    0.0542   0.0000   436.9601       16.2811       10.2180      -4.94568       5.49456       2.38151       11.2501      -4.92368      -5.72576      -3.35813      -2.84915      0.182138      -2.81707       1.53671       1.64820       2.96015       2.16657     -0.580468       4.87603       6.37334       6.91370       7.18090       7.27133       7.19018       6.71390       6.05352       5.36062       4.65269       4.00986       3.26796       2.63465       2.06521       1.56589       1.16490      0.852511      0.607513
  25  21 4123.6526    1.2975 10.7338 10.2485 -0.0012  0.0963   0.0094   0.2679    0.0456   0.0000   435.5371      -2.22455       8.00728       11.5393      -10.8855      -2.70161     -0.912975      -9.99908      -4.46875      -3.29174      -3.22287       1.95767       1.14409      -6.65174      0.429483       3.05412      0.740061      -1.30685       6.13351       7.98550       8.80520       9.24795       9.16155       9.02332       8.40162       7.73058       6.83049       5.94021       5.05869       4.07994       3.24170       2.60550       1.99780       1.49339       1.07915      0.772138
  25  22 4270.3301    1.0684 13.2096 10.1761 -0.0002  0.1246   0.0075   0.3449    0.0394   0.0000   443.5221       4.78103       26.3387       1.89466       5.92698       1.13975      -6.90786       10.7733       4.57923       8.56029      -3.49529      -5.46085       5.50963      -11.2286      0.184139       1.13305      -1.42497     -0.667791       7.65579       10.2998       10.9738       11.9243       11.9464       11.4495       10.7457       9.86292       8.77569       7.57645       6.38738       5.20873       4.19682       3.25850       2.53913       1.88855       1.39873      0.978139
  26   7 2039.7061    0.6655  0.7045 10.1382 -0.0010  0.0208   0.0150   0.0479    0.0682   0.0000   439.2824      -2.43661       18.3691      0.952158     -0.408446       1.77065      -1.89136      -1.47411       1.90314      -1.97042      0.700189      0.147282     -0.136609     -0.553094     -0.224234     -0.201942      0.199486     -0.110956       1.25299       1.55459       1.59343       1.98961       1.92436       1.77500       1.58697       1.55788       1.47043       1.20631      0.940282      0.816571      0.690900      0.535759      0.394465      0.298250      0.231779      0.156917
  26   8 2206.0157    1.0218  0.8861 10.2698 -0.0010  0.0200   0.0197   0.0511    0.1028   0.0000   440.4207     -0.144321       16.1764      -1.73062      -3.71724       4.18363     -0.431595     -0.964444      0.928839     -0.408170     -0.326878      0.771628     -0.114501     -0.432902      0.536439      0.438075      0.284223     -0.167913       1.22743       1.51951       1.76476       1.77108       1.77427       1.83319       1.65348       1.49188       1.34312       1.13341       1.00767      0.833582      0.667167      0.519983      0.418600      0.307101      0.224230      0.161761
  26   9 2366.0673    1.3725  1.1059 10.6251 -0.0042  0.0217   0.0246   0.0589    0.1390   0.0000   438.2056      0.331413       11.2159       2.39510     -0.622757      -4.11265       2.08729      0.779017      0.143502      0.755524      -1.41783      -1.59744      -1.26765     -0.202483      0.185161      0.123746     -0.215041      0.122843       1.42938       1.73179       1.89537       2.02610       2.05871       1.94299       1.80688       1.63671       1.54391       1.34039       1.17313      0.965941      0.771170      0.601055      0.489475      0.372462      0.262572      0.182802
  26  10 2521.1905    1.8503  1.1449 11.1935 -0.0001  0.0223   0.0320   0.0578    0.1461   0.0000   439.3808      0.518535       13.3875       2.22619     -0.245920      -1.65479       1.46110     -0.982537     -0.489489      -1.03855     -0.824882      0.526763     -0.359485     -0.529973     0.0670109     0.0791647      0.354419   -0.00150665       1.49204       1.91375       1.98882       2.14280       2.10914       1.97998       1.87250       1.76420       1.62766       1.48577       1.27770      0.995536      0.817285      0.656474      0.504891      0.390673      0.284079      0.206686
  26  11 2674.3776    2.4608  1.1302 11.3314 -0.0013  0.0221   0.0420   0.0559    0.2255   0.0000   440.3415      0.789499       16.8851      -2.45510       2.57622    -0.0677347       2.46079     -0.487285     -0.606554     0.0143709     -0.796207      -1.08829      0.306257    -0.0496806       1.14349    -0.0368795      0.340037      0.285065       1.37203       1.81710       2.06678       2.09562       2.18540       2.09114       1.97768       1.79904       1.55937       1.32930       1.16920      0.915797      0.755884      0.630929      0.464248      0.355416      0.248373      0.180234
  26  12 2826.5868    3.1754  0.9606 11.7845 -0.0019  0.0196   0.0565   0.0477    0.2014   0.0000   440.1110       2.00030       14.0091       3.07417       1.26835      -3.66749     -0.318519      0.171015     -0.510131     -0.981551     -0.294016     -0.384530     -0.271116     -0.819174     -0.522047     -0.264718     -0.534140    -0.0520441       1.32790       1.65062       1.75989       1.77143       1.74547       1.83743       1.75233       1.54182       1.43081       1.22279       1.02414      0.885291      0.713355      0.591557      0.439056      0.333618      0.238057      0.170511
  26  13 2977.4985    3.9089  1.0029 12.0265 -0.0026  0.0192   0.0674   0.0484    0.2272   0.0000   441.4164       7.14467       15.6461       1.30409      -1.27045     -0.898723       2.24851      -1.37592      0.452007      -1.61166      0.851232     -0.467320     0.0548913      -1.07035      0.175323     -0.456939     -0.132994     -0.103269       1.23169       1.57958       1.75384       1.80978       1.83753       1.75089       1.62545       1.57229       1.35831       1.22119      0.994801      0.847530      0.667308      0.522334      0.401539      0.323220      0.241487      0.173893
  26  14 3126.9923    3.9598  1.1441 13.0244 -0.0016  0.0225   0.0714   0.0580    0.1479   0.0000   438.5075       5.15005       12.9398       2.39790      -1.16153     -0.490582      0.863615      0.658003      0.359374      -3.38223      0.579314     0.0181385     -0.165909     -0.455099     -0.262763     -0.928870      0.301219      0.250773       1.49941       1.87389       2.10966       2.22493       2.19556       2.15421       2.02550       1.79741       1.59782       1.45473       1.19499      0.993124      0.817170      0.640036      0.499071      0.363454      0.274987      0.184084
  26  15 3275.4369    3.7249  1.5271 12.4353 -0.0011  0.0263   0.0549   0.0664    0.1403   0.0000   441.4094       4.75986       12.1139       4.25345       2.16853       2.85051      -1.32557      -1.96126     -0.335462      0.976496      -1.01228      0.741561       1.16873     -0.151737      0.212976     -0.524069     0.0306062      0.192216       1.70402       2.21797       2.47269       2.56384       2.48610       2.27542       2.28825       2.03257       1.84862       1.67468       1.47140       1.25008      0.992731      0.813564      0.594741      0.455582      0.329042      0.231382
  26  16 3423.3787    3.2209  2.3146 12.0220 -0.0013  0.0325   0.0396   0.0842    0.0914   0.0000   435.2005       2.22182       15.3446      0.617957      -2.56736      -4.11591      -1.55759       2.78009      -3.29202       1.05542     -0.230619      -2.36319     0.0592247      0.107623      0.698560     -0.328054      0.454314     -0.619189       1.94682       2.62851       2.71132       2.96534       2.91631       2.85293       2.71033       2.58529       2.28704       1.91618       1.63080       1.38300       1.11582      0.888996      0.675939      0.527167      0.389619      0.283956
  26  17 3571.0217    2.6371  3.4748 11.3544 -0.0004  0.0399   0.0260   0.1041    0.0690   0.0000   437.4915       14.7553       16.1016       2.52963      -4.91606      -5.54467       3.80349      -2.71646       6.82292      -1.59811      -2.07956      0.537932      -1.72251     -0.139635     -0.441185    -0.0697063      0.528077      0.509158       2.45436       3.21452       3.63866       3.73056       3.80723       3.70402       3.41621       3.18189       2.85144       2.42196       2.06928       1.73821       1.40081       1.12417      0.847305      0.651549      0.465456      0.337582
  26  18 3718.4985    2.1577  5.1032 10.8974 -0.0003  0.0513   0.0181   0.1331    0.0572   0.0000   442.6966       1.77790       15.5715     0.0399111       1.22364     -0.951162     -0.678045     -0.566873       5.69208      -2.19224      -3.31588      -4.00151       1.55330      -1.13932      -1.04631     -0.437382      0.664340      0.473761       3.14333       4.12932       4.52775       4.75115       4.81119       4.59722       4.41662       4.02061       3.68667       3.13285       2.67303       2.20902       1.81703       1.44982       1.11907      0.840540      0.611104      0.436450
  26  19 3865.3889    1.7954  7.0460 10.6407 -0.0010  0.0641   0.0137   0.1768    0.0501   0.0000   444.2249       4.71394       17.4004       2.49594       17.1187      -2.55783       8.41364      -6.26239       1.77472      -11.9227       4.14819      0.154670      0.702835     -0.554787      0.623915      0.260347      -1.73433     -0.837703       3.94032       5.10480       5.67236       5.93810       5.94819       5.94289       5.40640       5.10960       4.52083       3.86520       3.36909       2.73845       2.22716       1.78872       1.39201       1.02782      0.763158      0.562501
  26  20 4012.0352    1.4822  9.2362 10.3246 -0.0008  0.0798   0.0105   0.2253    0.0483   0.0000   437.8511       12.3497       18.1596       10.2533      -9.97935      -1.61473      -9.18546     -0.459191      -6.15436      -7.64869     -0.230569     -0.611057      -6.97123      -2.05663      -1.98195       1.84631      0.648980      0.361828       4.91491       6.45061       7.00324       7.49650       7.47235       7.56746       6.96733       6.35696       5.61115       4.85145       4.10189       3.45218       2.77622       2.18425       1.70028       1.28444      0.946653      0.689436
  26  21 4158.9856    1.2327 11.8111 10.3049  0.0005  0.1047   0.0087   0.3027    0.0419   0.0000   443.6211       9.20755       23.3049     -0.715850      -9.52472      -7.47666      -5.23226      -3.00681       3.79257      -8.67702       2.03871      0.955738       3.04887     -0.957903      -1.53675    -0.0674029     -0.617393     -0.425124       6.34125       8.28629       8.96489       9.57189       9.70525       9.51336       8.91638       8.12720       7.28007       6.35412       5.38836       4.59373       3.66927       2.91816       2.26794       1.70365       1.23754      0.892070
  26  22 4305.3137    0.9917 13.4530 10.1934 -0.0001  0.1326   0.0070   0.3523    0.0383   0.0000   452.0184       10.2080       27.2588       18.6850       13.6709       9.96618       5.62198       1.69971     -0.571546      0.189971       5.50755       1.73707      -1.34934      -2.03805       1.65896      -2.72927     -0.891708      0.275997       8.02430       10.4634       11.5622       12.3242       12.3167       11.8510       11.2374       10.2417       9.24450       8.13222       6.97196       5.80716       4.63090       3.76637       2.85269       2.19103       1.57826       1.13946
  26  23 4451.7305    0.8222 16.2624 10.0978 -0.0008  0.1628   0.0058   0.4498    0.0331   0.0000   471.4280       28.3607       12.1077      -1.25069       4.93187      -16.0355      -2.45219       4.74546      -4.54421      -9.10072       20.3571       8.98535      -7.42291       4.68863       4.24824      -4.31440      -2.76352      -2.35283       9.73701       12.9460       14.2729       14.8488       15.0618       14.5963       13.9958       12.7556       11.3846       9.98947       8.47903       7.04776       5.67337       4.52075       3.52918       2.69797       1.95942       1.42361
  27   5 1713.5825    0.3297  0.2702 10.0234 -0.0134  0.0164   0.0134   0.0312    0.0333   0.0000   440.3331     -0.166198       20.2813       1.53385      -2.81506     -0.615684     -0.226146     -0.750437    -0.0212144       1.18245     0.0251058     -0.174586      0.949476      0.341195      0.236311      0.172570      0.198054    -0.0974555      0.858048       1.13642       1.43714       1.16643       1.46301       1.18774       1.22404       1.26579      0.901703      0.940566      0.789269      0.588788      0.534403      0.403766      0.334991      0.243272      0.169396      0.134030
  27   6 1889.7438    0.5191  0.4733 10.1200 -0.0020  0.0158   0.0140   0.0362    0.0482   0.0000   439.9711      0.560368       19.7643      -1.80126      -1.14161      0.484139       1.13887     -0.682465     0.0414653       2.55700      0.791659     -0.548217      0.387602      0.190989     -0.746216     -0.263470      0.210343     -0.136071      0.988840       1.19867       1.37079       1.48955       1.47628       1.46041       1.37426       1.22975       1.14761       1.00496      0.862787      0.656900      0.523941      0.443243      0.349869      0.277904      0.197578      0.150205
  27   7 2062.0318    0.7613  0.7326 10.0705 -0.0013  0.0180   0.0161   0.0452    0.0744   0.0000   440.8332      0.976479       20.4978     0.0566848      -1.78085    -0.0847887      0.170587     -0.831014       1.18311      0.806623       1.93650     -0.151403     -0.220456      0.210363     -0.151032     0.0667001    -0.0925721    0.00600317       1.05357       1.34029       1.50101       1.55155       1.60537       1.56242       1.44271       1.36693       1.20894       1.05936      0.903730      0.753351      0.625488      0.512190      0.376917      0.304535      0.220867      0.169701
  27   8 2229.7429    1.0651  0.9223 10.2083 -0.0038  0.0199   0.0199   0.0501    0.1137   0.0000   438.4070     -0.366159       21.0276       2.01534      -2.46852      -1.54276      0.313445      -2.54649     0.0889118      -1.90276      0.765732     -0.226833      0.303387     -0.645809      0.558505     -0.391070      0.277695    -0.0776434       1.17150       1.60192       1.78357       1.83039       1.88049       1.76618       1.74736       1.58943       1.45272       1.24382       1.04757      0.817144      0.667487      0.540691      0.427770      0.339451      0.257597      0.186623
  27   9 2390.9595    1.4956  1.1593 10.6697 -0.0011  0.0225   0.0253   0.0578    0.1473   0.0000   441.9858     -0.451134       18.8031       3.36945      -3.38575       1.27803      -2.95721       2.18349      -1.13709      0.644498      0.839034     -0.555012     -0.264405    -0.0685857      0.628784     -0.499793     -0.378801      0.101469       1.36168       1.86528       1.98125       2.11678       2.10577       2.09290       1.97079       1.73955       1.58097       1.37890       1.20893      0.993723      0.817480      0.634307      0.510480      0.375953      0.286201      0.202228
  27  10 2547.5407    2.0135  1.0838 11.2952 -0.0033  0.0211   0.0353   0.0553    0.1453   0.0000   437.9853       2.47331       16.2328     0.0825610      -2.66656      -5.10715       4.45673      -1.97528       2.47931      -3.31469      -1.13152     -0.526187     -0.548436      0.206185      0.435844     -0.639485     -0.560814   -0.00408699       1.32601       1.77334       1.88700       1.96368       1.92400       1.85912       1.82283       1.69376       1.53473       1.36099       1.12996      0.956969      0.774717      0.631404      0.482757      0.374009      0.273783      0.205798
  27  11 2702.1014    2.5631  1.0848 11.7443 -0.0031  0.0210   0.0437   0.0533    0.1544   0.0000   440.8404       1.77979       17.8472      -1.18159      -4.12464      -1.15380      -1.17472      -1.80521      -3.09788     -0.478275     -0.659824    -0.0322264      0.337656      -1.44498      0.408765      0.114913    0.00803967     0.0601127       1.23620       1.64041       1.71277       1.90566       1.83754       1.89194       1.76876       1.60067       1.45921       1.23073       1.09670      0.931379      0.741161      0.583332      0.467541      0.358953      0.259947      0.189517
  27  12 2855.3760    3.2886  1.0074 12.0398 -0.0006  0.0195   0.0579   0.0506    0.1876   0.0000   438.9151       3.63881       16.7677     -0.665844      -1.88565       2.63166     -0.792497      -2.02865     -0.921939      -1.72212      0.212731     -0.214080       1.12519      0.627564      0.526451     -0.669990    -0.0774051      0.209938       1.22255       1.50823       1.66511       1.76719       1.76075       1.72868       1.64569       1.55921       1.41270       1.18661      0.984032      0.859722      0.707513      0.560236      0.430973      0.343660      0.262510      0.190513
  27  13 3007.1236    3.9769  0.9817 12.1685 -0.0035  0.0191   0.0682   0.0463    0.2107   0.0000   438.4457       5.00433       13.6113     0.0957282      -2.73751       1.80586       2.47315      -1.08050     -0.811081      -1.03361      0.797292     -0.393023       1.03760      0.474413     -0.199170     -0.219728    -0.0787412     0.0792683       1.14628       1.43740       1.63294       1.73974       1.74188       1.67075       1.65404       1.44933       1.34171       1.13539      0.987089      0.820467      0.663587      0.522039      0.428778      0.322717      0.239261      0.171986
  27  14 3157.2734    3.9685  1.2461 12.8006 -0.0011  0.0227   0.0643   0.0578    0.1373   0.0000   439.8885       5.98768       15.3758       2.74114      -5.27837       3.28852      -2.06865      -4.48794     -0.959757     -0.863398     -0.934681      -1.49660       1.40270      0.267740     -0.840739     -0.699915    0.00236168     -0.128824       1.41666       1.82879       2.03533       2.08434       2.04306       2.05280       1.95338       1.80639       1.62542       1.39537       1.20705       1.02993      0.866834      0.675116      0.519583      0.395933      0.302406      0.217874
  27  15 3306.5522    3.7243  1.6699 12.4025 -0.0019  0.0259   0.0518   0.0677    0.1126   0.0000   439.2550       4.05139       14.2255     -0.564217      -3.24837      -2.21601       1.86944       1.32766     -0.769173     -0.748900      0.636542      -2.61628      -1.67876     -0.315489      0.759813     -0.500796    -0.0595552      0.146637       1.60524       2.05624       2.28303       2.45818       2.44434       2.39760       2.31194       2.02040       1.85189       1.60434       1.39612       1.14151      0.927832      0.741126      0.584388      0.443824      0.344683      0.247522
  27  16 3455.3049    2.9717  2.4427 12.2440 -0.0018  0.0337   0.0365   0.0895    0.0732   0.0000   438.8137       7.02493       15.7022     -0.433710       5.38053      -1.39944      -1.23669      -3.62111     -0.595037     -0.859793      -2.79811      -3.56083       1.47736       1.39547     -0.432034     -0.773342     -0.483392     0.0201406       1.94351       2.57164       2.89402       2.98250       2.94004       2.95533       2.73776       2.59229       2.28549       2.05245       1.78403       1.46272       1.22232      0.965603      0.760998      0.595788      0.418522      0.314375
  27  17 3603.5367    2.4572  3.8378 11.5062 -0.0003  0.0432   0.0237   0.1117    0.0574   0.0000   443.0805       10.7936       11.8531      -6.39640       4.62203     -0.534531      -1.26494      -1.04216       6.58444      -6.29140      0.147703     0.0570076      -3.75495      0.138092     -0.559722     -0.102360      0.211832     -0.121447       2.59112       3.39316       3.67974       3.94988       3.92229       3.84356       3.65425       3.38925       3.12870       2.60277       2.24760       1.89577       1.56155       1.25102      0.968007      0.743034      0.560202      0.409261
  27  18 3751.5283    2.0945  5.2574 10.8474 -0.0008  0.0511   0.0170   0.1363    0.0558   0.0000   438.9164       9.02524       21.0522       5.78723      -3.08115      -2.14174     0.0652460       2.41084      -6.95004       3.35869      0.659818     -0.956593      -5.11243     -0.763547      0.301333      0.279573      0.368720    -0.0216748       2.95326       3.95751       4.32382       4.68995       4.67304       4.62670       4.32466       4.00822       3.54877       3.10345       2.66745       2.20939       1.81583       1.43864       1.12996      0.865748      0.639799      0.472158
  27  19 3899.2169    1.7048  7.5748 10.6047 -0.0011  0.0678   0.0125   0.1853    0.0473   0.0000   440.6924       6.78268       14.3443      -4.93534      -3.87080      -5.99554      -4.94373      -8.11593       4.40686       10.6990     -0.855880       2.31281      0.161851      0.658383      -2.12948     0.0918248     0.0201450     -0.604190       3.96927       5.12579       5.64368       5.97283       6.10498       5.80014       5.70929       5.06721       4.75160       4.09081       3.56183       2.93162       2.39923       1.92966       1.52960       1.15463      0.882921      0.646617
  27  20 4046.5418    1.4148  9.8932 10.3284 -0.0004  0.0854   0.0098   0.2355    0.0461   0.0000   433.6822       15.7323       22.6082      -5.57100       3.93873      -7.70798       8.43138      -1.27304     -0.218535       13.3379       5.56792       5.38091     -0.894399      -2.30885       3.07630     -0.165643     -0.669697      0.242688       5.10928       6.66704       7.44886       7.63657       7.95333       7.61458       7.33339       6.68743       6.00152       5.26698       4.51633       3.76981       3.12677       2.51425       1.94458       1.48307       1.10015      0.804116
  27  21 4193.6451    1.1776 12.2618 10.2820 -0.0010  0.1099   0.0079   0.3060    0.0401   0.0000   433.7509       18.7375       13.9443       12.2560      -12.4333      -10.1326       12.2154       4.99101       9.05156      -6.08902       6.15827       11.1859     -0.640011     -0.948447       3.12763      -1.00618      -1.42384      0.493063       6.50978       8.56175       9.28044       9.89029       10.0095       9.66799       9.15143       8.49622       7.64854       6.83608       5.82460       4.92255       4.01186       3.22873       2.51547       1.92678       1.44252       1.03031
  27  23 4487.1856    0.7948 17.0723 10.1390  0.0021  0.1737   0.0057   0.4616    0.0303   0.0000   435.3931       32.9968       14.9456       15.1458       27.6846       3.26625       22.6428      -22.6162       3.09330       5.04662      -4.90938      -7.65811       1.65561       2.37098       4.55184       1.48814      0.120543       1.25839       9.80810       13.1132       14.2951       15.6683       15.5859       15.2843       14.4514       13.3016       11.9719       10.4448       8.98790       7.54794       6.12745       4.93091       3.85860       3.01314       2.16034       1.61123
  28   6 1910.1383    0.5341  0.5775  9.9979  0.0004  0.0170   0.0126   0.0404    0.0516   0.0000   439.2429      -1.39040       19.1970      0.296344      -3.20469      0.712144      -1.44950       1.06607       1.75409      0.267316      0.269191      0.242133      0.292639      0.398064      0.750708      0.302535     0.0908183    -0.0375844      0.939256       1.26211       1.37589       1.45325       1.50883       1.44806       1.37216       1.22918       1.10814      0.996825      0.893293      0.735363      0.638171      0.493546      0.402841      0.297414      0.215841      0.160953
  28   7 2083.8811    0.7596  0.7439 10.1842 -0.0038  0.0176   0.0157   0.0459    0.0730   0.0000   441.2447      0.260564       17.0819      0.693042      0.984574      0.857222     -0.303841       2.23218      0.202743     -0.360439    -0.0410311     -0.136921      0.268270     -0.357275      0.172098     0.0170806      0.507750    -0.0625683       1.00965       1.31932       1.37172       1.51548       1.56356       1.52097       1.44536       1.33064       1.17220       1.03942      0.896996      0.819273      0.676952      0.534390      0.405956      0.312897      0.234506      0.175976
  28   8 2252.7831    1.1099  0.9459 10.3687 -0.0028  0.0188   0.0202   0.0509    0.1112   0.0000   439.9364       1.06204       16.3955      -2.57597      -2.99246      0.789422       1.11565      -1.54218      -1.89927      0.930215      -1.88685     -0.293862    -0.0350041     -0.518478      -1.08812      0.225908      0.183852     -0.232451       1.10552       1.45119       1.58335       1.68884       1.71259       1.69478       1.63462       1.45259       1.34386       1.16271      0.984623      0.818959      0.684517      0.541609      0.434935      0.335996      0.258138      0.185058
  28   9 2415.2965    1.5690  1.0872 10.8156 -0.0020  0.0209   0.0265   0.0536    0.1408   0.0000   440.8226       3.44072       15.7919      -1.29823      -1.15257       1.09209       1.02798       3.55584      0.651919       2.65263     -0.899209     -0.620849      0.838254      0.373529      0.426941     -0.279866     -0.360744     0.0744698       1.25366       1.61981       1.78395       1.88377       1.83497       1.89090       1.71503       1.68143       1.47091       1.32516       1.09546      0.941267      0.768665      0.636019      0.504764      0.383109      0.293113      0.208468
  28  10 2573.3416    2.0932  1.1532 11.3324 -0.0002  0.0217   0.0342   0.0572    0.1393   0.0000   439.7854       3.53949       17.0349       1.48699     0.0677308     -0.815285      -2.69431     -0.807131      -1.16377      0.186644      0.584553     -0.241168      0.682068     -0.284485      0.433706      0.189659     -0.136463      0.140530       1.28120       1.68580       1.73874       1.98647       1.89770       1.79655       1.69316       1.65839       1.49003       1.34255       1.13778      0.979513      0.793812      0.647828      0.521852      0.398467      0.292154      0.218145
  28  11 2729.3786    2.7934  0.9922 11.4144  0.0008  0.0184   0.0474   0.0475    0.1899   0.0000   438.3893       3.78423       14.5899      0.646493     -0.514521       1.35962      -1.70877      -1.02882       1.39351      0.448237     -0.597877     -0.267269     -0.500322     -0.481093      0.532452      0.115289    -0.0550473     -0.548272       1.10707       1.41938       1.49220       1.64667       1.65087       1.60961       1.53696       1.44123       1.30900       1.13914      0.983300      0.802205      0.672083      0.544380      0.435870      0.332188      0.256404      0.195057
  28  12 2883.7452    3.4624  1.1109 11.7804 -0.0018  0.0206   0.0569   0.0517    0.2408   0.0000   436.8397       5.91476       15.3581     -0.990034      -2.86467     -0.820048       1.55412      -2.12758       1.27771      -1.38554      -1.26588      -1.38101     0.0945255      -1.52515     -0.224280     0.0674940     -0.209565   -0.00217605       1.23091       1.63823       1.70535       1.80872       1.77457       1.74354       1.62943       1.59747       1.45111       1.28774       1.12658      0.980481      0.811623      0.638971      0.483664      0.387127      0.298733      0.221182
  28  14 3187.2593    4.0995  1.2429 12.7806  0.0016  0.0223   0.0658   0.0568    0.1423   0.0000   439.4739       5.25316       14.7902      0.925182       1.29359      0.112764      -3.27098      -1.10051      0.707174     -0.142555     -0.875529      0.455814      -1.10404     -0.197794      0.623145     -0.153024     -0.482122      0.231178       1.27511       1.74080       1.75857       2.07440       1.91446       1.95426       1.69215       1.72825       1.49767       1.43580       1.14011       1.05273      0.853099      0.719518      0.542935      0.419615      0.309598      0.225524
  28  15 3337.3098    3.5261  1.8951 12.3980 -0.0018  0.0283   0.0464   0.0720    0.0950   0.0000   440.4223       4.34013       10.9681      -1.30289      -4.60721      -2.37864      -1.48306      -3.71921      -2.79553      -5.75724    -0.0602969     0.0988919      -2.93936     0.0461430      0.643141      0.413510     -0.177250     -0.737629       1.64945       2.19171       2.40526       2.52413       2.54891       2.43349       2.35290       2.20184       1.99675       1.76052       1.52723       1.25150       1.06151      0.861663      0.670803      0.507602      0.394751      0.287570
  28  16 3486.8535    2.8882  2.7339 11.9581  0.0006  0.0345   0.0325   0.0911    0.0742   0.0000   442.5713       9.66771       13.7859      -1.15675       1.23445      -5.77691      -4.50962       1.94021      0.353527      -3.73436      -2.52826      -2.08204     -0.946194      -1.05777    0.00868549      0.266801      0.108268      0.187239       1.98359       2.56653       2.84680       3.06617       3.10245       3.02389       2.89608       2.61255       2.42780       2.06223       1.80232       1.53233       1.27265       1.04193      0.799808      0.622623      0.468231      0.338740
  28  17 3635.7564    2.4150  4.0627 11.2572 -0.0004  0.0436   0.0218   0.1114    0.0598   0.0000   443.0569       7.70134       10.1411      -3.49041      -4.29457     -0.342546     -0.462699      -3.50515      -3.33755      0.608616      -1.90325      -3.15684      0.602327      -1.01679      0.455686     -0.259029     0.0266066     -0.118906       2.43143       3.23619       3.68201       3.75364       3.91232       3.81205       3.61645       3.33245       3.04859       2.62065       2.26617       1.90359       1.58474       1.25019       1.02341      0.771085      0.576407      0.434714
  28  18 3784.3972    1.9519  6.0132 10.6637  0.0004  0.0552   0.0148   0.1469    0.0530   0.0000   434.6564       6.74793       12.1840      -2.68091       1.52378      -4.53302       8.37617       2.51389       1.53863      -4.51120      0.381699       1.88266      -3.66469      -1.32904       1.53350     -0.312321      0.112346       1.18763       3.15092       4.15932       4.50934       4.84758       4.89547       4.77595       4.59104       4.16733       3.86308       3.35237       2.94116       2.47067       2.01206       1.64522       1.29164       1.00101      0.762164      0.572090
  28  19 3932.6870    1.6431  7.8857 10.5645 -0.0012  0.0694   0.0118   0.1907    0.0458   0.0000   437.8617       3.61256       19.8029      -2.64603      -7.07559     -0.366614       3.07326      -3.35893       3.33442      -4.40056      -1.59951       3.04223       1.33121      -4.07030      0.286516       2.15575       2.14690      0.666761       3.96091       5.25994       5.61899       6.05703       6.12657       6.00850       5.77159       5.33940       4.82191       4.26750       3.67265       3.09983       2.53035       2.05712       1.61763       1.27608      0.967428      0.717176
  28  20 4080.3757    1.3635 10.4351 10.3643 -0.0024  0.0899   0.0091   0.2504    0.0422   0.0000   444.7057       16.2486       13.2949      -9.03956       12.9599       21.8034      -8.63860      -13.0189      -11.9330       5.35507     -0.686472      -4.94931      0.550640       1.90507   -0.00763151      -1.43397      0.600636      -1.44745       5.01618       6.74811       7.32199       7.83229       8.00534       7.85789       7.52058       6.85236       6.23598       5.45993       4.74117       3.96819       3.28396       2.65963       2.08396       1.62966       1.20855      0.914399
  28  21 4228.0795    1.1516 13.3348 10.1845  0.0003  0.1173   0.0070   0.3130    0.0388   0.0000   441.8448       27.5669       9.54100       5.85914      0.302143      -13.2720      -2.77986       15.3564       8.31737      -10.4087       2.87746      -2.18417      -2.27547      -1.83901      -4.80913      -5.02131      -1.76842      0.504621       6.58266       8.62006       9.61502       10.1007       10.3465       10.0001       9.57510       9.01007       8.03284       7.17594       6.17293       5.15129       4.33180       3.43821       2.76791       2.13370       1.60910       1.20948
  28  22 4375.6728    0.9070 15.1062 10.1698 -0.0037  0.1436   0.0059   0.3937    0.0332   0.0000   448.8007       10.6714       21.4857       5.28471      -28.1576     -0.900788       34.7033       4.96157      -12.6148      -6.66784      -6.70607      -9.60327       5.66317      -1.07274      -1.17959     -0.807777      -1.39137       3.16989       7.91054       10.6542       11.7685       12.5548       12.6313       12.4794       11.8573       10.8494       9.85716       8.69357       7.63010       6.34574       5.27028       4.26304       3.34079       2.60582       1.94694       1.45473
  29   5 1751.5607    0.3719  0.2882  9.9720 -0.0075  0.0140   0.0121   0.0279    0.0347   0.0000   441.3666      -1.91739       22.7781      -1.16925     -0.726541      0.842197       1.22744     0.0809345     -0.921012     -0.673469      0.231040     -0.845634      0.386780      0.137788     0.0344668     -0.293875      0.385835     0.0156162      0.860649       1.11616       1.05918       1.03336       1.18837       1.40939       1.32673       1.10842      0.811961      0.742379      0.756388      0.691322      0.543737      0.410058      0.307070      0.217868      0.191882      0.171674
  29   6 1930.1680    0.5773  0.5939  9.9154  0.0003  0.0170   0.0129   0.0390    0.0570   0.0000   441.0194     -0.878575       19.3741      -2.27934      -3.56183      -1.57457       1.36323      0.190419      -1.81825     -0.785416      0.532006      0.341491     -0.831492      0.215544      0.381556      0.140539     0.0715710      0.181496      0.981190       1.27722       1.37097       1.49740       1.56603       1.43295       1.38215       1.26338       1.18858       1.06467      0.971285      0.789066      0.633469      0.504427      0.404058      0.335191      0.266924      0.197946
  29   7 2105.2968    0.8177  0.7600 10.0574 -0.0016  0.0180   0.0159   0.0418    0.0787   0.0000   440.2453       1.10229       18.8963      -1.20762      -3.61344      0.197861      -1.25527      -1.07952     -0.371810       2.53202     -0.219191      0.409486      0.656063      0.403898      0.102554    -0.0114691      0.208317     0.0580443      0.947564       1.29220       1.33683       1.42193       1.45392       1.43559       1.43121       1.29151       1.16872       1.06933      0.899705      0.788106      0.645210      0.543668      0.423850      0.335393      0.253871      0.189698
  29   8 2275.3004    1.1804  0.9566 10.5792  0.0011  0.0190   0.0210   0.0513    0.0975   0.0000   441.1406       2.55176       19.2241     -0.442788      -2.63861     -0.373598    0.00937410     -0.278463      0.874585     -0.897445      0.188407      -1.02096       1.61013     -0.637808     -0.464925     -0.545696    -0.0706324     0.0836422       1.03982       1.35206       1.49589       1.60157       1.62868       1.55912       1.49071       1.36023       1.28956       1.14700      0.985348      0.863608      0.724550      0.581536      0.468281      0.357461      0.280561      0.202465
  29   9 2439.0602    1.6231  1.1238 10.9255 -0.0004  0.0209   0.0270   0.0558    0.1381   0.0000   441.3123    -0.0879114       15.7121      -1.59149      0.256038     -0.120950    -0.0846271       2.85952     -0.371932      -1.00659     -0.138173     -0.160495     -0.352336      0.362484      0.281802    -0.0858508     -0.788732     -0.145875       1.15084       1.56364       1.73089       1.84059       1.90407       1.78758       1.77433       1.57494       1.50539       1.26703       1.11815      0.901771      0.773357      0.626334      0.499337      0.390595      0.294769      0.225460
  29  10 2598.7076    2.2223  1.1454 11.4240  0.0000  0.0209   0.0359   0.0524    0.1488   0.0000   439.6019       2.31590       16.4800       1.01234      0.372689     -0.388469      0.875784      -1.55535      -1.15268     -0.593090     -0.260355      -1.20763     -0.138932      0.360785      0.838568     0.0201308     -0.426421     -0.193993       1.22361       1.60394       1.79657       1.94050       1.86684       1.90536       1.81452       1.63196       1.47947       1.32531       1.11440       1.00622      0.824059      0.656584      0.516695      0.396436      0.304600      0.229715
  29  11 2756.1930    2.8777  1.0504 11.7579 -0.0018  0.0196   0.0474   0.0490    0.1708   0.0000   441.8054       3.18591       16.3643      0.448750      0.330571       1.54831      0.742065       1.27118       1.49043    0.00368684      0.508639      -1.11449      0.359070     -0.999581     -0.228124      0.552226     -0.380048      0.198453       1.07541       1.44170       1.58928       1.69482       1.74265       1.66169       1.65405       1.47782       1.38526       1.18795       1.04310      0.831511      0.721187      0.575437      0.460538      0.354910      0.281061      0.211973
  29  12 2911.6483    3.6021  1.0085 12.1246 -0.0038  0.0192   0.0597   0.0469    0.2008   0.0000   439.6543       5.37623       17.2141     -0.658505      -3.56801      -1.82984       1.56039      -1.40797     -0.650670     -0.977831      0.490295      0.425957     -0.138316    -0.0918610    -0.0798681     -0.731487      0.537508     0.0598804       1.12523       1.53068       1.60541       1.73661       1.63529       1.62117       1.54176       1.52537       1.36841       1.27114       1.05039      0.898374      0.730055      0.626158      0.475026      0.387401      0.283708      0.210924
  29  13 3065.0319    4.1376  1.1088 12.0295 -0.0005  0.0197   0.0665   0.0524    0.2768   0.0000   439.6438       3.76267       16.8361      0.830595      -2.49173       1.57532      -1.11983       1.56362      0.329558     -0.298844       1.16236     -0.242051     -0.859505     -0.727246     -0.457691      0.180126     -0.197047     -0.160609       1.18981       1.55305       1.74094       1.90221       1.96162       1.84429       1.78859       1.64469       1.44149       1.25223       1.07857      0.919176      0.749410      0.602078      0.488300      0.367864      0.289373      0.208081
  29  14 3216.8191    3.9136  1.3978 12.3519 -0.0076  0.0235   0.0553   0.0579    0.1394   0.0000   438.2562       1.59526       16.6307       1.84498      -1.63294      -2.76966    -0.0479531     -0.345725      -1.85433     -0.188035     -0.367644     -0.636336     -0.754181      0.305432      0.172721      0.210300     -0.361311   -0.00140069       1.37371       1.92206       2.09973       2.38760       2.37773       2.32581       2.15314       1.98704       1.74680       1.50862       1.29381       1.07299      0.869266      0.694100      0.545874      0.423432      0.328279      0.242366
  29  15 3367.7745    3.4594  1.8282 12.5192  0.0004  0.0271   0.0450   0.0707    0.0833   0.0000   437.8965       8.16104       16.8986       3.40741     -0.577082     -0.940183      0.242687       1.11971      0.500719      -1.54291      -1.70345      -2.45796       1.94532     -0.975424     0.0837300     0.0909563      0.790172      0.403867       1.56705       2.09918       2.33486       2.45251       2.44820       2.43008       2.30696       2.15194       1.91482       1.74059       1.47102       1.30878       1.05252      0.884519      0.662810      0.530538      0.402699      0.300530
  29  16 3518.0052    2.8370  2.7538 11.9244 -0.0001  0.0342   0.0307   0.0902    0.0677   0.0000   441.1547       10.0961       16.8491       3.45319      -4.75112       4.79348     -0.916966      -5.34834      -3.00319     -0.691630      0.519159      0.417461     -0.621627     -0.802431     -0.622938      0.977473      0.156320      0.112383       1.95253       2.63659       2.91915       3.12451       3.16136       3.01739       2.94254       2.65873       2.44663       2.12353       1.93229       1.59621       1.31079       1.08565      0.843316      0.670035      0.507082      0.374925
  29  17 3667.6533    2.2936  4.4482 11.2117 -0.0008  0.0456   0.0201   0.1196    0.0560   0.0000   439.2778       2.51725       11.7939     -0.495193      -6.68466       2.34458      -1.57801      -7.31485      -3.51339       4.47363      -1.12511     -0.542012      -1.90490     -0.544118       1.24195     -0.938545      0.137468      0.188568       2.50716       3.32708       3.70592       3.93531       3.99520       3.86547       3.77179       3.42650       3.14608       2.78845       2.41747       2.10430       1.70477       1.42470       1.09768      0.883116      0.658314      0.498082
  29  18 3816.8511    1.8954  6.5115 10.7350 -0.0011  0.0576   0.0139   0.1565    0.0468   0.0000   439.1543      0.867472       17.5016       4.06124      -6.52742      -8.38045       1.81365       9.00417      -7.70087      -5.93980       1.48157      -2.72091      -5.00730       1.05025      -2.22997      -1.60083      0.873891     -0.306581       3.20852       4.14705       4.55373       4.90991       4.95386       4.93878       4.72835       4.42520       3.97032       3.47683       3.02558       2.59554       2.17931       1.73827       1.39949       1.07797      0.844658      0.634437
  29  19 3965.7371    1.5579  8.4312 10.5268 -0.0001  0.0728   0.0108   0.2005    0.0427   0.0000   441.0197       4.16923       14.9263      -6.05461      -6.65031       3.17904       7.53046      -8.03854      -3.71193      0.970228      0.821785      -4.46923      -1.33186       2.36467      0.606923      -1.73448     -0.670509     -0.369701       3.99010       5.17927       5.78558       6.14430       6.25965       6.19383       5.79839       5.45488       4.93444       4.47189       3.81266       3.27045       2.78764       2.21854       1.78442       1.40714       1.05516      0.780793
  29  20 4114.4181    1.3087 11.2716 10.3043 -0.0007  0.0958   0.0083   0.2645    0.0407   0.0000   450.5029       5.14625      -10.1837       5.89907      -13.9148      -5.87781    -0.0809004       1.64624       2.48038      -11.7214       11.4606       1.66645       2.33819      -2.82036       1.18666       1.20403     -0.839599      -1.51880       5.20203       6.81787       7.74201       8.18378       8.30346       8.27612       7.74012       7.23369       6.55303       5.89886       5.05340       4.34072       3.52705       2.91989       2.31340       1.83784       1.37078       1.04565
  29  21 4262.3942    1.1033 14.0330 10.1756 -0.0006  0.1212   0.0065   0.3319    0.0364   0.0000   419.4406       6.82992       14.9678      -2.63596      -6.44636      -9.00103      -6.83822      -1.22003       4.72829     -0.589167     -0.734117       1.79696       6.64881      -1.43334     -0.950977       2.91644       3.20683      -2.08556       6.57621       8.64790       9.49462       10.2475       10.5166       10.3882       9.73722       9.16194       8.26055       7.38715       6.37606       5.37172       4.52718       3.67183       2.93740       2.31887       1.74238       1.29606
  30   5 1770.0419    0.3636  0.3546 10.0215 -0.0015  0.0140   0.0108   0.0333    0.0346   0.0000   441.4941     -0.517693       19.7250      0.289514      -4.14003     -0.308260      0.279627      -1.64195      0.607993      0.116388     -0.283487      0.384697     -0.203804     -0.188352      0.308061    -0.0958461     0.0719808     0.0474809      0.810543       1.16889       1.42156       1.47383       1.53177       1.50833       1.44562       1.31008       1.14383       1.03510      0.809647      0.718507      0.548255      0.439064      0.332776      0.253682      0.207099      0.162672
  30   6 1949.9356    0.5675  0.5257 10.1058 -0.0041  0.0152   0.0136   0.0361    0.0489   0.0000   440.3334       1.57039       22.4039       2.53132      -3.54403      0.316992      -1.28008      -1.56687    -0.0674492      0.780109       2.21841     0.0886602    -0.0954076     -0.630797     -0.637775     -0.200122     -0.235322      0.228933      0.858935       1.08760       1.17382       1.25329       1.25643       1.23953       1.24143       1.21632       1.02185      0.924676      0.822991      0.653997      0.587211      0.456102      0.379699      0.303680      0.224957      0.182336
  30   7 2126.3752    0.8640  0.7304 10.2992 -0.0036  0.0169   0.0172   0.0405    0.0712   0.0000   440.7429      -1.42476       22.2276       2.80340      -2.46105      -1.63246       1.19305     -0.489728     -0.934941     -0.573291     -0.327763      -1.85362     -0.743843      0.723538     -0.423590     -0.141090      0.540134      0.218927      0.903818       1.21282       1.32611       1.46329       1.54113       1.46861       1.39582       1.28360       1.18901       1.05635      0.871758      0.767326      0.631525      0.513396      0.410013      0.317868      0.248593      0.199122
  30   8 2297.3488    1.2306  1.0243 10.3848 -0.0020  0.0201   0.0207   0.0528    0.1214   0.0000   438.8860     -0.214449       19.9107       1.24276      -3.34453       1.13208     -0.204347     -0.860003     -0.249036      0.290544     -0.799645     -0.563924     -0.436533     -0.496196      0.124566     -0.608711      0.178417     -0.626361       1.09960       1.46082       1.58021       1.75467       1.76662       1.71577       1.63842       1.50992       1.41727       1.23386       1.06056      0.902907      0.729884      0.620770      0.487618      0.381394      0.298708      0.232148
  30   9 2462.2750    1.7940  1.2739 10.4552 -0.0031  0.0210   0.0262   0.0554    0.1619   0.0000   440.8527       2.73887       18.7285       1.18457       1.31954     -0.639332       2.47254      -3.18913       1.33628    0.00690935      -1.43984     -0.997129     -0.536743    -0.0872881      0.534592     -0.426467     0.0644547      0.294521       1.17203       1.53780       1.76445       1.88619       1.91625       1.90065       1.82563       1.61084       1.51852       1.30402       1.13402      0.975354      0.801245      0.653643      0.528318      0.398505      0.311462      0.244146
  30  10 2623.5162    2.2794  1.2628 11.4321 -0.0013  0.0218   0.0347   0.0562    0.1399   0.0000   439.2333       3.15482       17.1869     -0.373008      -3.05922       1.37924      0.262677       1.80520       1.71907      0.236209      -1.23558       1.22485     0.0722816     0.0504427     0.0568238      0.323366     -0.164451      0.176431       1.26197       1.65713       1.81356       1.90660       1.92682       1.82020       1.74458       1.59782       1.54257       1.42175       1.21868       1.05202      0.893614      0.726399      0.590661      0.456463      0.351444      0.253531
  30  11 2782.5230    3.0284  1.0274 11.9025 -0.0027  0.0193   0.0498   0.0469    0.1617   0.0000   439.9587       1.16703       17.5929      -1.08375      -4.87472      0.363710      -2.50236      0.483803     -0.966742      0.310183      -1.52784      -1.77474      0.249559      0.584254     -0.522543      0.100988     0.0395029      0.434120       1.15876       1.48999       1.61051       1.67210       1.68631       1.63364       1.64291       1.57789       1.43121       1.33426       1.13341      0.908238      0.739093      0.626148      0.518374      0.423123      0.324744      0.245319
  30  12 2939.1416    3.5762  1.0539 12.6534 -0.0004  0.0192   0.0592   0.0517    0.1271   0.0000   439.4765       4.61339       15.5535      -1.63190      -1.64767       1.79023      0.680263      -1.59038      0.221385      -2.17842      -1.76232      -1.24029      0.201561     -0.457447      0.493051     -0.190832      0.254389     -0.117058       1.02293       1.32122       1.44416       1.57277       1.52610       1.60175       1.52816       1.34384       1.28783       1.12372      0.991097      0.877468      0.734517      0.596776      0.474532      0.373253      0.286746      0.219101
  30  13 3093.4166    4.1361  1.2290 12.0309  0.0085  0.0206   0.0648   0.0540    0.2676   0.0000   437.1408       5.10596       16.3812       4.08236      -6.71757       3.35185      -2.03183      0.473927     -0.397004     -0.502768      -3.86543     -0.930657      -1.68404     -0.533217      0.349612      0.287119     -0.525270      0.248534       1.16478       1.54282       1.74069       1.89812       1.90202       1.89057       1.78256       1.67540       1.52716       1.30292       1.12406      0.963551      0.772402      0.625870      0.515032      0.425442      0.306475      0.233431
  30  14 3246.0154    3.9294  1.4804 12.4065 -0.0021  0.0230   0.0536   0.0595    0.1170   0.0000   438.9819       6.15206       9.65154       1.35115      0.318830      -3.78302      -1.53661     -0.983170      -2.47392      -2.03998      0.255425     -0.824195       1.12024      0.577096      0.125174      0.345961     -0.411830     -0.102794       1.21234       1.65348       1.78656       1.95901       1.99474       1.91551       1.83840       1.78351       1.58579       1.41823       1.19975       1.02623      0.862801      0.691103      0.566895      0.445643      0.347615      0.267773
  30  15 3397.7224    3.3343  2.0743 12.2072 -0.0009  0.0279   0.0386   0.0715    0.0754   0.0000   439.0953       7.60332       13.8871       3.68441      -3.65823      -2.31631       3.35353      -2.29887      -3.46107      -1.54373     -0.323400      0.384119     -0.290945     -0.437224     -0.687290      0.117728     -0.100452      0.477782       1.51916       1.96848       2.21359       2.37584       2.38360       2.36620       2.25625       2.13674       1.93296       1.72826       1.50762       1.23782       1.09091      0.874432      0.707548      0.546689      0.431114      0.331185
  30  16 3548.9011    2.7219  3.3277 11.5919 -0.0007  0.0373   0.0260   0.0951    0.0628   0.0000   437.0469       7.76906       15.7845     -0.571051      -5.43384      -5.64591     -0.670791      -1.24765     0.0333232     -0.221475      0.167922      -3.81522       1.74319     0.0790699      -1.87124     -0.621882     -0.619211     -0.354728       2.01488       2.59311       2.87911       3.12194       3.08402       3.08437       2.92344       2.73286       2.49449       2.29767       1.98387       1.71343       1.40533       1.19320      0.954258      0.748105      0.582782      0.430544
  30  17 3699.2212    2.2348  5.0097 10.9489 -0.0001  0.0466   0.0178   0.1266    0.0549   0.0000   440.5199       7.99956       13.7203       8.24866       3.77193       3.10008      -5.73221     -0.893708      -3.45971      -1.89596       6.41799     -0.598964     -0.321546      0.607324     -0.785908      0.114044     -0.603837      0.143326       2.51663       3.30312       3.69836       3.91053       3.95321       3.96695       3.72838       3.51481       3.18153       2.85610       2.49758       2.14258       1.81055       1.47232       1.18000      0.941630      0.716581      0.542789
  30  18 3849.0175    1.8528  6.5826 10.6537 -0.0006  0.0579   0.0132   0.1546    0.0473   0.0000   437.3790       3.72133       13.8288       11.1606       1.98149      -7.91392      -1.19548       3.52535       1.29987      -4.92167       6.07263      -2.43422     -0.674625       1.58857     -0.603489      -1.56473       1.13895       1.05239       3.12002       4.11613       4.55228       4.91018       4.94191       4.88602       4.68758       4.38307       4.00767       3.60126       3.10104       2.59093       2.22370       1.82259       1.45559       1.16125      0.900583      0.676056
  30  19 3998.4304    1.5154  9.3571 10.4580 -0.0005  0.0767   0.0097   0.2159    0.0406   0.0000   440.3524       6.20170       14.0517      -7.47348      -8.76586      -2.89353      -22.4126      0.752679       7.66171      -3.24968      -3.27448      -5.52966      0.161718      0.600295      -2.45120     -0.985465      -1.49142       1.07541       4.07201       5.31501       5.96538       6.21229       6.43908       6.32900       6.15055       5.63459       5.20668       4.62074       4.10004       3.48059       2.95350       2.39838       1.95593       1.53020       1.17384      0.904858
  30  20 4147.6312    1.2544 11.7284 10.3178 -0.0023  0.1006   0.0077   0.2728    0.0384   0.0000   435.2106       7.58039       27.4598     0.0476326       1.38072       2.04747       5.26269       2.73242       10.9052      -6.60112      -9.43404       3.56278       1.84286     -0.648466      -1.64802     -0.614679       3.33861      0.624337       5.21908       7.06294       7.75144       8.26205       8.52523       8.36332       8.01296       7.49351       6.77707       6.10614       5.31640       4.58092       3.81542       3.14495       2.55454       1.99306       1.51230       1.16665
  30  21 4296.3211    1.0398 14.4336 10.1913  0.0003  0.1271   0.0061   0.3404    0.0344   0.0000   445.9806       10.8429       8.80470      -9.33477       14.4786       7.58236      -3.17067      -10.4261       7.60730     -0.729910    -0.0387678      -9.06898      -1.06944      -4.20080     -0.739974      -1.79183      0.983145     -0.425876       6.70135       8.80517       9.82936       10.5151       10.8173       10.6142       10.0592       9.46226       8.52821       7.70774       6.78145       5.83440       4.84183       3.98257       3.19947       2.53305       1.94101       1.47476
  31   5 1788.2608    0.4147  0.3500 10.0120 -0.0020  0.0123   0.0119   0.0294    0.0351   0.0000   440.3815     -0.716546       21.1674     -0.352790      -2.08524       1.29018      0.820025      0.943069      -1.15146     -0.188092      0.184617     0.0562341     0.0346485    -0.0422904      0.287866     0.0258964    -0.0796846    -0.0555048      0.657128      0.863632      0.916740       1.01300       1.01438      0.996549      0.973460      0.981335      0.877918      0.773195      0.644549      0.555118      0.437618      0.393685      0.316015      0.257237      0.194092      0.155769
  31   6 1969.4336    0.6253  0.5167 10.0955 -0.0030  0.0141   0.0148   0.0360    0.0520   0.0000   440.6678     -0.631516       20.6634     -0.155579     -0.257020       3.01602    -0.0155773      -1.18140     -0.973956      0.219265      0.516246     -0.453858      0.408356      0.157550      0.484185     -0.474397      0.276603      0.130709      0.761838      0.977525       1.06539       1.08537       1.15425       1.13238       1.11103       1.09727      0.938413      0.831401      0.735913      0.648571      0.529343      0.438653      0.354489      0.289109      0.219356      0.176924
  31   7 2147.0127    0.8951  0.8314 10.3074 -0.0006  0.0185   0.0167   0.0459    0.0796   0.0000   439.9158     -0.956930       21.3268      0.994001      -2.88241       1.25084      0.740541      -1.05612       1.22530     -0.875936      0.527103      0.591512      0.299283      0.336952      0.562209      0.758582     0.0379390      0.326587      0.974348       1.33766       1.48729       1.56415       1.60506       1.53938       1.56913       1.37649       1.29348       1.15950      0.980307      0.856219      0.698499      0.600346      0.488589      0.370379      0.292377      0.215726
  31   8 2318.8990    1.3001  1.0887 10.3777 -0.0034  0.0201   0.0206   0.0495    0.1295   0.0000   441.9008     -0.389857       19.7779      -3.69603      -3.64571      -2.54031     0.0510666     -0.624350      -1.14322      -1.52693     -0.876876      0.878886     -0.973696      0.259756     -0.836022     -0.512551      0.206775    -0.0773633       1.02512       1.38448       1.50268       1.65690       1.61833       1.66851       1.55469       1.46135       1.31891       1.22210       1.05459      0.897332      0.773663      0.629044      0.524607      0.419795      0.316743      0.234345
  31   9 2484.9480    1.7493  1.3622 10.8177 -0.0004  0.0227   0.0252   0.0566    0.1234   0.0000   441.9773      -1.63702       17.0310     -0.302979      -2.03002      -2.06875      -1.83391      -4.71300       3.63777      -1.02389     -0.225581      0.143722      0.845969     -0.828217    0.00492237     -0.456079      0.367902     -0.599190       1.23964       1.70583       1.90813       2.06587       2.06654       2.02193       1.91848       1.80113       1.65539       1.44028       1.29429       1.11013      0.926138      0.755257      0.604562      0.471292      0.366535      0.281549
  31  10 2647.8537    2.4103  1.1013 11.7086 -0.0005  0.0202   0.0387   0.0512    0.1337   0.0000   440.4074       1.04207       17.5304       3.33017      -1.22143     -0.834538       1.56174   -0.00108208       1.57627      -1.49089      -1.08284      0.949956     -0.631552      -1.52948     -0.552086   -0.00349440     -0.274760      0.293163       1.06143       1.41764       1.45416       1.55049       1.60907       1.57631       1.56103       1.45846       1.34921       1.22553       1.07546      0.902244      0.768084      0.631390      0.513719      0.410122      0.334924      0.257125
  31  11 2808.3661    3.1262  1.0534 11.9020 -0.0025  0.0188   0.0497   0.0475    0.1694   0.0000   441.0525     -0.602507       12.1334    -0.0457061      -2.01519    -0.0328310       2.43431     -0.829843       2.43615      -2.37920      0.316153     0.0365488     -0.379495     -0.585152     0.0729392    0.00626369     0.0571653     -0.272151       1.00492       1.29585       1.49921       1.59437       1.61223       1.58905       1.52458       1.38734       1.30273       1.16823       1.00370      0.877422      0.727165      0.596999      0.487225      0.387408      0.304893      0.227487
  31  12 2966.1610    3.8476  1.0420 11.9717 -0.0017  0.0179   0.0605   0.0466    0.2103   0.0000   439.4937       3.68962       16.2724      0.735857      -2.96265      0.902655       1.21395      -1.27569     -0.397165      -1.27988      0.701342     -0.896135     -0.179066      0.786682      0.272890     -0.172840     -0.541553      0.127293      0.995216       1.20994       1.32600       1.40150       1.52575       1.50691       1.38162       1.29094       1.20643       1.13315       1.01416      0.827770      0.677645      0.556047      0.470834      0.380649      0.297131      0.228691
  31  13 3121.3587    4.1512  1.1792 12.5964  0.0002  0.0203   0.0642   0.0529    0.1861   0.0000   438.8592       5.51918       14.6760       4.10012     -0.427687       1.62751      0.528711      -1.48440      0.220342      -1.82457     -0.131316     -0.129007      -1.62753     -0.282883      0.498959      0.392898     -0.197705     -0.206685       1.08822       1.39223       1.51725       1.60565       1.67144       1.69663       1.55235       1.45156       1.38535       1.19941       1.10607      0.917445      0.785237      0.640034      0.513054      0.419741      0.327741      0.252878
  31  14 3274.8568    3.8747  1.6352 12.0300 -0.0012  0.0237   0.0498   0.0610    0.1502   0.0000   439.7139       1.66916       20.1637     -0.353945      -1.25894      0.527052       1.28185      -5.60401      -1.68976      0.483838      0.568632     -0.200408       1.27657       1.40276      0.577747      0.268378    -0.0121285      0.295880       1.28533       1.68180       1.83211       2.01481       2.03686       1.95840       1.89495       1.83454       1.62588       1.45609       1.25622       1.11969      0.946130      0.774035      0.625946      0.491587      0.393062      0.293235
  31  15 3427.3612    3.2104  2.3728 11.8932 -0.0006  0.0290   0.0343   0.0771    0.0728   0.0000   439.7117       6.15897       14.3123       3.04253       1.02313      -1.64933     -0.667181      -5.30138       3.95667      -2.65256      -1.03623      -1.07353       1.36686    -0.0680797     -0.661084      0.421976     -0.352333     -0.646572       1.48244       1.97658       2.17205       2.38113       2.34925       2.36899       2.26182       2.15757       1.93848       1.77324       1.49086       1.33345       1.10815      0.910472      0.750635      0.589820      0.458538      0.353446
  31  16 3579.2910    2.5826  3.6187 11.4453 -0.0007  0.0380   0.0229   0.0990    0.0575   0.0000   440.6395       2.75196       11.4491       4.95559      -4.66648       1.66655       1.07248      -4.46613       2.60602      -2.00232       3.27102      -2.93343       1.49761      -2.07606      -1.03054       1.27950     -0.224840     -0.292573       1.96813       2.53231       2.76650       3.03859       3.06984       3.06789       2.92782       2.72606       2.57387       2.28582       1.97922       1.73406       1.48467       1.19195      0.976266      0.786460      0.616385      0.477192
  31  17 3730.4959    2.1545  5.3525 10.8981 -0.0004  0.0494   0.0162   0.1304    0.0519   0.0000   440.0774       5.80339       4.37175       3.36225      -3.65869       5.93677      -3.94489      -1.96225       4.54466      0.557868      -2.65118       1.22793      0.947546      -2.55958      0.299410      -1.75277      -1.51441     -0.513687       2.46596       3.34405       3.70902       4.04872       4.14225       4.00778       3.96469       3.63867       3.35338       2.97259       2.57220       2.21416       1.87659       1.53404       1.26968      0.985304      0.768384      0.580428
  31  18 3880.8941    1.7571  7.3795 10.6168 -0.0005  0.0616   0.0118   0.1690    0.0439   0.0000   434.8165       5.29708       3.96196       4.02946      -11.9034       2.64262     -0.314698      -6.98240      -6.82153      -4.71841      -1.80408       2.22827      -1.00062       2.29743     -0.638009    -0.0903156      0.771036      0.504339       3.26589       4.25166       4.65591       4.97201       5.08656       5.01746       4.82937       4.50030       4.18830       3.77115       3.36735       2.87948       2.43274       2.01625       1.63881       1.31262       1.02035      0.781221
  31  19 4030.8885    1.4586  9.8901 10.3832  0.0001  0.0804   0.0090   0.2232    0.0411   0.0000   433.7177     -0.281130       14.6774       8.83353      0.477062       9.30212       4.44672       5.52940       4.69956      -7.68561      -1.07106      -4.11903      0.478995      -2.70004      -1.22646      0.642412     -0.778729     -0.100337       4.18846       5.49259       6.08351       6.49544       6.60229       6.49976       6.28650       5.97245       5.44880       4.83587       4.37613       3.72528       3.14352       2.59283       2.12606       1.67837       1.31423       1.01425
  31  20 4180.6065    1.2136 12.8589 10.2995 -0.0005  0.1074   0.0069   0.2968    0.0368   0.0000   451.5043      -1.08149       14.0312       14.2234       7.02054      -6.58276       5.22233       2.01732      -3.68140       16.4749       3.66797      -1.08433      0.651079      0.354343      -1.54393       3.45036       1.65376      0.151257       5.49072       7.39016       8.11509       8.74940       8.98613       8.91230       8.55703       7.96910       7.31033       6.57013       5.70472       4.95862       4.14388       3.42934       2.79900       2.22117       1.70850       1.32375
  31  21 4329.9394    0.9835 15.1786 10.2214  0.0002  0.1343   0.0058   0.3626    0.0322   0.0000   440.9732       16.0709       20.7720      -14.4728       1.73318       2.91868      -6.47801       6.67453       4.62266      -10.3749       17.1349      -11.1360       2.45632       2.92238       7.60763       1.70749      -3.00565      0.229360       6.80976       9.07490       10.2497       10.8826       11.2427       11.1828       10.6223       9.93354       8.95891       8.15827       7.15507       6.16009       5.20082       4.28723       3.48711       2.77173       2.11939       1.63746
  32   5 1806.1455    0.4248  0.3851 10.0217 -0.0001  0.0137   0.0115   0.0302    0.0369   0.0000   440.6109      0.140579       20.9363      0.832320      -3.26361      0.692080      0.407691       1.92413    -0.0657214      -1.47433       1.00537     -0.232881     -0.603916     -0.348984      0.280005      0.175123     -0.569937    -0.0876751      0.723698       1.01326       1.09216       1.20546       1.23848       1.22783       1.21849       1.10572       1.00091      0.847897      0.779214      0.643814      0.575543      0.470184      0.391664      0.299102      0.242493      0.172225
  32   6 1988.6291    0.6492  0.5931 10.1412 -0.0035  0.0152   0.0141   0.0382    0.0542   0.0000   439.7231      -1.26287       19.1544      0.414782      -1.83838      0.937565      0.408572      0.250022       1.07679       1.01003      0.381636     -0.255009      0.719508      0.328218       1.03440      0.248666    -0.0638544    0.00771180      0.764161      0.990882       1.14809       1.13363       1.17609       1.19154       1.11431       1.05414       1.02208      0.883062      0.817053      0.686491      0.588337      0.479643      0.416744      0.330083      0.263559      0.198402
  32   7 2167.3185    0.9426  0.8888 10.2156 -0.0009  0.0192   0.0164   0.0433    0.0932   0.0000   440.0639       2.78262       19.8524     -0.432520      -2.76370       2.40464      -1.13627      0.532600     -0.175535       1.36225      -1.45010     -0.896169      -1.50717      0.162942     -0.273651     -0.987896     -0.319422     -0.264579      0.950715       1.27608       1.38887       1.50784       1.51873       1.55080       1.39274       1.32198       1.20562       1.10755       1.04250      0.896237      0.818099      0.670349      0.562825      0.449800      0.351055      0.253019
  32   8 2340.0784    1.3605  1.1105 10.8320 -0.0019  0.0207   0.0221   0.0516    0.1115   0.0000   440.0814     -0.668889       19.2278     -0.210769      -4.44046      0.475803      0.108730     -0.264827      0.450768      -1.05924      -1.83404     0.0849555      -1.62019     0.0616745      0.489221     -0.633994     -0.231748     -0.121859       1.03876       1.35211       1.48921       1.68725       1.72873       1.72513       1.64388       1.50603       1.38965       1.21376       1.10857      0.929498      0.772983      0.658494      0.526816      0.436482      0.325777      0.252602
  32   9 2507.2969    1.9459  1.1760 10.8710 -0.0016  0.0201   0.0295   0.0509    0.1723   0.0000   440.9533     0.0720908       17.0849      -1.65142     -0.212161      -1.12760      -1.09883      -1.43488      -2.31803      -1.02680      -1.11356       1.77684     -0.491216     -0.470941     -0.190451      0.619347     -0.204259   -0.00592093       1.02751       1.36592       1.52518       1.57406       1.66522       1.67657       1.61414       1.51649       1.36214       1.23448       1.09091      0.890813      0.791407      0.639056      0.525072      0.413236      0.328576      0.267529
  32  10 2671.6654    2.5125  1.0465 11.7017  0.0013  0.0182   0.0400   0.0480    0.1364   0.0000   440.1203       2.65840       17.4195     -0.689164      0.351317      -1.23567     -0.374791     -0.941703      0.831232      0.834892      0.283597     -0.830768     -0.782733       1.04263      0.544262     -0.661218     -0.572169    -0.0207449      0.977434       1.27500       1.38907       1.49496       1.48905       1.47848       1.42810       1.33681       1.24681       1.12252       1.02650      0.871523      0.741848      0.641481      0.497507      0.405426      0.310051      0.246916
  32  11 2833.7344    3.3067  1.0594 11.9411 -0.0000  0.0181   0.0510   0.0482    0.1701   0.0000   439.0635       4.18742       19.2985       2.22376      -1.60120      0.731929     0.0621903     -0.901567      -2.96494     0.0691238     -0.580754      -1.26362     -0.103249     -0.999756      0.687981      0.316172    -0.0749286     -0.403708      0.968724       1.18871       1.35586       1.41966       1.46626       1.46816       1.48893       1.38360       1.23548       1.07866      0.944211      0.869732      0.705724      0.572941      0.467899      0.391779      0.304617      0.235121
  32  12 2992.7595    3.9672  0.9881 12.6372 -0.0021  0.0205   0.0645   0.0451    0.1468   0.0000   439.2551       2.19600       15.2174       2.01895      -2.68660      0.712983      0.191513       2.01760      -1.88686      -1.78764     -0.180417     -0.564372     -0.694842    0.00680216       1.12105    -0.0681620     -0.149615     -0.119689       1.27723       1.81862       2.20230       2.46883       2.56612       2.52609       2.37160       2.16909       1.88962       1.58821       1.32927       1.07241      0.852416      0.648404      0.521367      0.401743      0.322777      0.240989
  32  13 3148.9459    3.9979  1.2144 12.7025  0.0026  0.0206   0.0603   0.0523    0.1394   0.0000   440.1909       3.94899       17.3769      -2.17981       1.04898      -1.86392      -2.17672       1.33283       1.06761     -0.234309      -2.62876      0.136738     -0.168597      0.248580     -0.103611      0.335535      0.432284    -0.0281239       1.08864       1.44806       1.58807       1.76660       1.75704       1.77865       1.68480       1.53818       1.45575       1.27055       1.13543      0.967302      0.809952      0.695264      0.560858      0.447383      0.351800      0.267018
  32  14 3303.4106    3.7072  1.6620 12.6611 -0.0011  0.0243   0.0484   0.0643    0.0981   0.0000   441.7955       2.02640       15.9740       1.57155     -0.244582      0.904532      -1.83613      -1.84444      -1.05654     -0.377182      0.164194      -3.10259     -0.889083      0.771599      0.439148     -0.693236      0.385117     -0.228073       1.24055       1.60678       1.73007       1.88504       1.89702       1.93958       1.90422       1.78996       1.59648       1.45290       1.26838       1.12778      0.913582      0.782813      0.641430      0.518489      0.399486      0.315184
  32  15 3456.8367    3.0634  2.5528 11.8915 -0.0006  0.0303   0.0313   0.0780    0.0677   0.0000   438.0726       3.47274       17.7997      -1.25968      0.195961    -0.0265634      -3.56419       1.87402     -0.403461      -4.09225      -1.47446       1.00129       1.33783     -0.583886       1.29850      0.681751    -0.0761757     -0.292530       1.57055       2.05385       2.29817       2.49480       2.48495       2.46167       2.34864       2.24207       2.07209       1.85563       1.65618       1.42292       1.21868       1.00426      0.823660      0.658332      0.522064      0.401209
  32  16 3609.4241    2.5074  3.9841 11.3148 -0.0005  0.0391   0.0208   0.1035    0.0531   0.0000   437.9722       8.94768       15.9628       2.75843      -3.24955      -5.00731       1.03437      -1.62931       2.10544      -5.41396       4.04386      0.660381     -0.344675      -1.77059     -0.799637     -0.297404      0.182551      0.247126       2.00685       2.58046       2.87860       3.05763       3.17101       3.10003       2.96318       2.81420       2.65543       2.34054       2.08589       1.82506       1.55924       1.33603       1.07527      0.849717      0.680910      0.523954
  32  17 3761.3121    2.0747  5.4772 10.8872 -0.0006  0.0490   0.0153   0.1309    0.0498   0.0000   438.4056       9.64345       10.6975      -1.51110      -9.54908      -3.48767      -5.26467      -3.85438      -2.65291      0.747690       5.30709      -1.98633      -3.76333       1.64220      -1.24299      0.645790      0.848957     -0.558005       2.51787       3.29806       3.65339       3.89578       4.02324       3.99051       3.89941       3.63224       3.30989       3.00233       2.63946       2.28663       1.94577       1.60600       1.31538       1.05914      0.830858      0.649097
  32  18 3912.3605    1.7209  8.4046 10.4110 -0.0004  0.0667   0.0105   0.1821    0.0447   0.0000   442.0065       7.58723       12.0159      -2.14057      -3.50184      -8.64032      0.114263      -7.58823       2.05241     -0.404655       2.73048      0.232041       1.29065      -2.12970       2.13268       1.45959      0.571898     -0.580554       3.33743       4.37148       4.89001       5.15033       5.32950       5.26022       5.18563       4.87559       4.43103       4.03271       3.52397       3.05474       2.60042       2.15903       1.77842       1.45088       1.11463      0.867109
  32  19 4062.9842    1.4012  9.9742 10.4069 -0.0006  0.0819   0.0086   0.2251    0.0393   0.0000   438.2147      -2.30282       19.5873       3.94387       7.79021      -6.10455     -0.671648       8.76242      -3.26053      -6.68598       1.56941       5.24284      -6.12308       1.35806      -1.06198      -2.41835      -1.14107     -0.580245       4.05080       5.38711       6.02484       6.42746       6.55306       6.43826       6.23639       5.91936       5.42323       4.95392       4.36107       3.85229       3.21303       2.71443       2.20604       1.75902       1.38617       1.08221
  32  20 4213.2973    1.1426 12.7169 10.2920 -0.0017  0.1076   0.0067   0.2934    0.0361   0.0000   453.6605       6.51006       12.5208       1.67095      -9.53476      -15.7539      -5.45007       6.94735      -7.07446      -5.50358     -0.264405       2.40508      -3.54499      -6.20398      -1.74663       2.96811      -1.58254       1.35478       5.41755       7.03119       8.00030       8.45170       8.65601       8.60929       8.18371       7.79955       7.23738       6.51502       5.84150       4.99910       4.19225       3.57988       2.89779       2.33658       1.83348       1.42414
  32  21 4363.3219    0.9509 15.3068 10.1676  0.0002  0.1357   0.0055   0.3613    0.0319   0.0000   444.3416       9.27245       21.4509       1.84782      -8.77383     -0.995788       12.9320      -14.8839      -5.43121       7.59998       6.25639      -11.4878      -3.73461      -1.61148      -5.69889      -3.17804     -0.839732      -1.24116       6.53733       8.87197       9.78565       10.5416       10.8001       10.7086       10.4251       9.76945       8.98304       8.14227       7.16246       6.18929       5.20559       4.39068       3.62486       2.88699       2.23638       1.73808
  33   4 1633.2050    0.2488  0.2420 10.0086 -0.0244  0.0143   0.0095   0.0290    0.0275   0.0000   440.4071      0.287526       23.6580     -0.431785      -3.50827      -2.60195       1.70969      0.938484       1.37799      -1.57847      -1.17594     -0.799781       1.31648     0.0289551      0.464875     -0.303522     -0.321877      0.295447      0.791301      0.985240       1.25403       1.23692       1.37046       1.42110       1.29181       1.18687       1.10565      0.934815      0.816543      0.662795      0.566244      0.439111      0.337396      0.303482      0.249914      0.191089
  33   5 1823.8096    0.4485  0.4365 10.0340 -0.0028  0.0143   0.0114   0.0324    0.0397   0.0000   441.4002     -0.819573       23.0528     0.0950468      -2.50559     -0.230755     -0.443295    -0.0952033      0.823486    -0.0524434     -0.716481      0.770901      0.378115     -0.337603     -0.229694     -0.541531     0.0685990     -0.143701      0.703244      0.848169      0.961713       1.02024       1.09353       1.08719       1.05107      0.969830      0.901081      0.840241      0.743727      0.619408      0.529205      0.449790      0.372100      0.302000      0.241871      0.192369
  33   6 2007.6279    0.6512  0.6149 10.1921 -0.0010  0.0164   0.0136   0.0379    0.0529   0.0000   439.7400      -2.16887       20.7584     -0.702489      -2.86726       1.13816      0.135473     -0.872473      0.404684      0.606525      0.117001      0.826663      0.530163     0.0881085   0.000272369      0.423119    -0.0296038      0.193112      0.813776       1.10379       1.31306       1.34185       1.28493       1.27873       1.14972       1.12743       1.07155      0.946747      0.911990      0.795453      0.687688      0.587877      0.475449      0.389578      0.318415      0.226353
  33   7 2187.3212    0.9813  0.9441 10.1706 -0.0014  0.0183   0.0164   0.0457    0.0982   0.0000   442.0557      -1.57701       22.4065      -1.59604      -1.42289      -2.32178      0.473222      -1.60029      0.994552      0.811231     -0.707516      0.689806      0.875725    -0.0386174     -0.330973      0.114559     -0.425344      0.376927      0.888727       1.17724       1.28931       1.37573       1.42165       1.39829       1.33253       1.24430       1.20397       1.08632      0.956929      0.870005      0.714510      0.629693      0.464735      0.411002      0.309872      0.260087
  33   8 2360.8420    1.4225  1.0532 10.7291 -0.0009  0.0189   0.0224   0.0501    0.1178   0.0000   439.8891       2.79198       20.7351       1.18623      -5.32977      -1.95898      -1.20795      -1.77643      0.240517      -1.48242     -0.304035    -0.0287710     0.0815801     -0.468161     -0.358099    -0.0998799      0.231476      0.125566      0.911398       1.18030       1.29187       1.45330       1.42886       1.44158       1.36568       1.29862       1.18399       1.12692      0.998664      0.839879      0.739321      0.614362      0.512139      0.424436      0.323650      0.259073
  33   9 2529.1575    2.0612  1.1853 10.7297  0.0004  0.0196   0.0297   0.0497    0.1981   0.0000   439.8779       2.81065       21.7322       1.11492      -3.48046      0.662253       1.04139     -0.908498     -0.177141       1.28305     0.0949475      0.359669     -0.250455     -0.202857      -1.15576     -0.327322    -0.0164468      0.212681       1.02326       1.26310       1.37938       1.55414       1.61504       1.59953       1.53014       1.43106       1.33651       1.19097       1.03223      0.903551      0.793290      0.650202      0.527143      0.421114      0.342399      0.268027
  33  10 2695.0240    2.6415  1.2484 11.5575 -0.0003  0.0204   0.0382   0.0522    0.1521   0.0000   441.9549       1.58810       17.4221      0.986693     -0.196698      -2.25692      -2.37770     -0.296778       1.30479     -0.885521      -1.48804      -2.57638      -1.01893     -0.859833     -0.602000     -0.846353      0.203619   0.000337534       1.01837       1.36682       1.51887       1.63980       1.56790       1.55886       1.49765       1.40800       1.34360       1.23545       1.11875      0.991877      0.846549      0.739398      0.584270      0.482259      0.365206      0.289976
  33  11 2858.5947    3.4684  1.0007 11.9748 -0.0039  0.0179   0.0547   0.0449    0.1742   0.0000   438.5853       3.09277       17.6131       4.35801      -1.90824      -1.34248       1.80202      -1.35439      -1.71815      -1.11711      0.809587      -1.05045      -1.07271     -0.146666     -0.759846      0.217284     -0.246150     -0.182732      0.949924       1.28847       1.42267       1.48281       1.46785       1.33468       1.36815       1.27380       1.26169       1.16248       1.03264      0.900202      0.757421      0.616096      0.501417      0.392216      0.321076      0.249671
  33  12 3018.8392    4.1135  1.0940 12.3573 -0.0015  0.0181   0.0622   0.0463    0.1781   0.0000   439.0514       3.33500       17.0140       1.12547       1.56119      -1.66622      -1.49633      -2.05287       1.78936     -0.286678      -1.87910      -1.93437     -0.111079     -0.400365      0.203681     -0.338417    -0.0918591     -0.358732      0.896813       1.17098       1.26003       1.43040       1.43724       1.44873       1.38287       1.33523       1.21887       1.06881      0.960685      0.846744      0.705613      0.605836      0.478887      0.390537      0.312453      0.245911
  33  13 3176.1145    4.0395  1.2308 12.8575 -0.0021  0.0203   0.0606   0.0526    0.1293   0.0000   440.3153       2.00325       18.7471       3.13529      -2.53432       1.63996      -1.59037      -3.42949      0.139953       1.95412       1.08149      -1.25240     -0.490912      0.766598    -0.0955281     -0.594943     -0.447357    0.00298223       1.03842       1.32934       1.45806       1.57357       1.58909       1.61354       1.55037       1.47773       1.39760       1.19524       1.10112      0.960934      0.796950      0.677537      0.562024      0.464371      0.354900      0.280189
  33  14 3331.4559    3.6139  1.8352 12.5036 -0.0003  0.0251   0.0437   0.0658    0.0831   0.0000   439.8342       4.33543       15.2912       3.78214     -0.957068      0.338628      -1.37027      -2.46808       2.03512     -0.444543     0.0420415     -0.292647     -0.803124     -0.668984     -0.136854     -0.313643       1.08420     -0.169809       1.28014       1.68832       1.89289       2.02579       2.06865       2.01079       1.93497       1.85633       1.70434       1.52924       1.35609       1.20553       1.04163      0.891399      0.719506      0.582000      0.458470      0.347364
  33  15 3485.7870    2.9883  2.8977 11.8180 -0.0005  0.0320   0.0286   0.0837    0.0623   0.0000   438.5647       3.82994       12.8634      0.264991       1.45780      -1.16636     -0.921215       3.12465     -0.883913     -0.988964      -1.26273     -0.890156       1.18759    -0.0113070      0.525150      -1.29210      0.407148     -0.284775       1.57475       2.10009       2.23789       2.43059       2.55195       2.53143       2.45596       2.28959       2.14257       1.92935       1.70693       1.47545       1.24551       1.05036      0.876753      0.706856      0.553765      0.432872
  33  16 3639.1550    2.4289  4.2693 11.2270 -0.0002  0.0405   0.0191   0.1051    0.0514   0.0000   437.9222       7.96304       15.0912      -1.20059      0.271952       3.67626     -0.973113      -8.92026       2.50104       2.65467      -1.93424      -1.36654     -0.846780      -2.33290      0.641583      0.612390     -0.632367      0.152975       2.01273       2.62758       2.89753       3.11483       3.21338       3.16630       3.11135       2.95542       2.74457       2.46692       2.13218       1.88752       1.59016       1.35806       1.12176      0.910235      0.720042      0.557534
  33  17 3791.8799    1.9930  6.4741 10.7342 -0.0002  0.0538   0.0133   0.1443    0.0458   0.0000   434.9020       9.40305       15.9142      -3.74268      -4.92581      0.880046       6.96300      -5.63578       2.14887      -2.13191      0.206157     -0.369502      -1.21485      -2.51380      -1.61758       1.15162      0.751984     -0.867545       2.64440       3.40267       3.81099       4.05976       4.20156       4.20136       4.11650       3.91852       3.54269       3.21978       2.86108       2.46365       2.10476       1.77137       1.48788       1.19338      0.948608      0.732097
  33  18 3943.7993    1.6290  8.1059 10.4848 -0.0003  0.0651   0.0101   0.1804    0.0418   0.0000   437.2409       9.83396       17.1783       4.59014      -4.60053      -7.72528       6.68471       1.45863      -6.65570       2.98713       1.30161      -4.44071      -1.59061       3.18488    -0.0499239       1.12343    -0.0364732      -1.42916       3.15685       4.21521       4.66851       5.04678       5.15341       5.13659       4.94607       4.64414       4.36559       3.89207       3.48520       3.04018       2.62547       2.20705       1.79487       1.45104       1.13902      0.902689
  33  19 4094.6858    1.3443 11.2073 10.3499 -0.0004  0.0905   0.0077   0.2465    0.0386   0.0000   436.4298       24.2377       4.88463      -3.70509       13.5309      -1.76319      0.815138      -1.35973       5.97014       2.98748      -2.79005      -2.84127       3.98194      -5.56903      0.571707       2.94535      -1.55311       1.35360       4.34341       5.80575       6.51526       6.87701       7.07797       7.14352       6.91950       6.47583       6.03920       5.33606       4.84591       4.19888       3.60985       3.06176       2.49310       2.02386       1.57599       1.22147
  33  20 4245.8835    1.1252 14.3885 10.2607  0.0012  0.1193   0.0061   0.3188    0.0342   0.0000   440.9535       10.1701       6.26095       10.3035       12.2004       8.84717       3.02307      -6.28473      -4.81357     -0.453227       3.86833      -3.60604      0.218346      -2.93719     -0.132228       1.57725       3.04676     -0.864016       5.71775       7.63167       8.43968       9.05770       9.22729       9.20414       8.94881       8.51555       7.80121       7.11445       6.36289       5.52152       4.75431       3.99999       3.27096       2.66025       2.11018       1.64942
  34   4 1649.7301    0.2709  0.2647 10.0124 -0.0057  0.0134   0.0101   0.0296    0.0280   0.0000   440.3482    -0.0291185       19.8505      0.420727     -0.345485       1.32208     -0.174223     -0.365966      0.919390      0.138286      0.703248       1.04455     -0.269056     -0.115882     -0.137616      0.365283    0.00970208     0.0453169      0.828717       1.32789       1.37306       1.31808       1.02019      0.897817      0.984720       1.24400       1.31436       1.15873       1.04167      0.834313      0.574032      0.424231      0.333135      0.294869      0.300151      0.276275
  34   5 1841.2256    0.4611  0.4543 10.0600 -0.0059  0.0148   0.0115   0.0333    0.0410   0.0000   440.9668     -0.630610       22.0385      0.219850      -2.98816      -2.95206       1.33385       1.69167     -0.787387      0.646245     -0.430222       1.12883     -0.740994      0.415547     -0.333021     0.0239834     -0.567458      0.342256      0.717605      0.919721       1.07998       1.05660       1.10383       1.08673      0.988379       1.07544      0.921478      0.850548      0.798796      0.674430      0.580608      0.531369      0.450426      0.354074      0.283359      0.221185
  34   6 2026.3651    0.7144  0.6709 10.1537 -0.0015  0.0152   0.0141   0.0388    0.0605   0.0000   440.6495     -0.130419       20.6444       1.97715      -2.22639      -1.80231      -1.78456      -1.06503      0.928931       1.08686      0.258326      0.641833     0.0612287     -0.462902    -0.0297692     -0.114359    -0.0457897    0.00584483      0.702905      0.927863       1.02311       1.11322       1.13460       1.15048       1.12872       1.01907      0.969797      0.872122      0.786520      0.696247      0.589483      0.506790      0.414546      0.335928      0.266172      0.211248
  34   7 2207.0304    1.0426  0.9702 10.3005 -0.0017  0.0201   0.0170   0.0468    0.0994   0.0000   441.5027      0.386291       20.0212       3.21839      -1.42702      0.424303      0.781319     -0.370473    0.00651223      -1.15927      0.404860     -0.601190      0.186880     -0.174954      0.134951      0.587321      0.190737     -0.127426      0.887428       1.23004       1.22624       1.51903       1.41340       1.51057       1.39453       1.40752       1.17303       1.14256      0.972285      0.878796      0.760219      0.623693      0.529692      0.420048      0.334711      0.264333
  34   8 2381.2334    1.4886  1.2490 10.4811 -0.0022  0.0203   0.0213   0.0534    0.1286   0.0000   441.1393       2.23154       19.4901       1.08365      -1.49735      -1.78666      -1.80478       1.20449      0.697212      -1.25602      0.921546      0.205086      0.494294     -0.283742      0.619634     -0.497527      0.298456     0.0940914      0.950186       1.26837       1.35407       1.48463       1.49226       1.55624       1.48728       1.40358       1.28874       1.17829       1.02959      0.930922      0.792595      0.687853      0.544872      0.459630      0.351204      0.282341
  34   9 2550.6579    2.0822  1.2129 11.0980 -0.0012  0.0205   0.0305   0.0506    0.1632   0.0000   440.4649       3.67848       21.1612       2.43798      -2.64641      -3.23844     -0.667319      -2.02992       1.10756      -1.70808      -1.06473     -0.911415     -0.921377      0.316768      -1.11993      0.750552      0.363861     0.0892860       1.04997       1.40943       1.64090       1.79308       1.81072       1.77103       1.69872       1.59834       1.49218       1.30782       1.17227       1.01927      0.848774      0.707936      0.573841      0.466037      0.377435      0.294764
  34  10 2718.0092    2.8008  1.2404 11.3769 -0.0016  0.0196   0.0393   0.0503    0.1887   0.0000   441.3303       2.55176       20.6468      0.427404      -2.02014      -1.45415      -2.84279     -0.873527     -0.215085      -1.11675     -0.635979     -0.954501     -0.259669    -0.0169129     -0.884844      0.189277     -0.263170      0.688024      0.957232       1.26033       1.39492       1.50025       1.54079       1.49357       1.49686       1.41567       1.30559       1.16618       1.05027      0.913741      0.805961      0.675485      0.568622      0.451953      0.360680      0.298274
  34  11 2883.0062    3.6570  1.0130 12.0814  0.0001  0.0167   0.0558   0.0447    0.1634   0.0000   440.1962      0.527336       18.7153     -0.477599      -1.88208      -2.11606      -1.12440      -1.03756      0.753110      0.632615     0.0946610     -0.180828     -0.158328     -0.624983      0.533228      0.320628      0.607775    -0.0786598      0.822450       1.10776       1.24658       1.36543       1.38834       1.38561       1.35053       1.25085       1.17695       1.03086      0.910152      0.806072      0.666117      0.592084      0.465246      0.384982      0.306531      0.238682
  34  12 3044.5063    4.0541  1.0735 12.8034 -0.0006  0.0178   0.0616   0.0490    0.1299   0.0000   439.5498       7.45280       18.6327       2.08493      -4.89390      -2.38837      0.142933      -1.49487       1.38157       1.19990      0.299684      -2.32500     -0.278228     -0.319360     -0.506949      0.482087      0.120890     -0.250144      0.854019       1.11368       1.20801       1.35299       1.38117       1.35616       1.35504       1.27649       1.20100       1.04290      0.939420      0.826490      0.713625      0.590829      0.494280      0.404207      0.331167      0.259401
  34  13 3202.8723    4.0628  1.3789 12.7375 -0.0011  0.0208   0.0551   0.0559    0.1162   0.0000   440.6025       6.04564       16.5026       2.22298      -1.07590      -2.03385       1.27029      -2.24744     -0.955741     -0.972325    -0.0376658     -0.983506      -1.04353     -0.598396    -0.0553197      0.227694      0.380800     -0.256006       1.00067       1.33135       1.45289       1.59089       1.61509       1.60438       1.59231       1.48651       1.35482       1.19197       1.09969       1.00156      0.874499      0.741980      0.608438      0.494221      0.384484      0.300728
  34  14 3359.2923    3.5940  2.1123 11.9551 -0.0006  0.0261   0.0388   0.0654    0.1000   0.0000   439.5366       3.53616       15.4040     -0.345813      0.148131       1.23955      0.842444      -3.08857      -1.00247       1.59232     -0.336840    -0.0696799     0.0885159      -1.86378      0.754726     -0.236278      0.313758     0.0827537       1.29473       1.72714       1.92257       2.06932       2.09262       2.07117       1.97836       1.86214       1.74332       1.59890       1.42094       1.27773       1.09846      0.939160      0.770363      0.625564      0.495393      0.388420
  34  15 3514.5010    2.8957  3.1917 11.6099 -0.0006  0.0333   0.0258   0.0873    0.0622   0.0000   439.4705       3.63600       13.2340       5.84454      -1.79033     -0.695304      -5.83955      -3.11896    -0.0481569      -4.20648     -0.349359      -2.10186      -1.90695    -0.0825167      0.129465      -1.23301      0.450395     -0.409937       1.59728       2.13394       2.36223       2.50035       2.64189       2.58066       2.53347       2.37590       2.22064       2.03275       1.79789       1.56903       1.32569       1.12583      0.923840      0.762475      0.601038      0.479629
  34  16 3668.6969    2.3508  4.6408 11.1143 -0.0007  0.0418   0.0178   0.1099    0.0503   0.0000   440.0253       12.7528       20.1617       4.34560      -2.12159       2.43345      -2.20050      -1.82426       5.05683      -6.26550       3.29312       1.89807      -3.81734     -0.304818       1.88097     -0.542434      0.706450      0.318285       2.01288       2.60564       2.94993       3.16465       3.21749       3.28018       3.21712       2.96951       2.77398       2.53613       2.23329       1.97228       1.67000       1.39714       1.15872      0.946324      0.762635      0.602368
  34  17 3822.0492    1.9261  6.9150 10.6594 -0.0002  0.0548   0.0123   0.1527    0.0449   0.0000   437.7486       6.15527       16.8116      -9.45049      -6.76636       2.68750      0.256976      0.224547     -0.941926      -3.55423      -2.83918      -1.44888      0.696115     -0.336178      -1.00603      -1.17479       1.71673      0.927259       2.64036       3.50277       3.97468       4.16904       4.37003       4.29334       4.23321       3.97197       3.64584       3.32668       2.97222       2.60213       2.24620       1.89338       1.57348       1.29802       1.01695      0.794675
  34  18 3974.4940    1.5792  9.1947 10.4386 -0.0001  0.0714   0.0092   0.1968    0.0404   0.0000   437.5979       8.40157       26.3723       2.55658       2.85587      -8.11079      -1.68581      -1.53870       3.35914       3.36211      -5.74465      -1.60778      0.662889      -1.81358       3.35067      0.624203      -1.64759     -0.213828       3.34360       4.46525       4.88950       5.39542       5.47954       5.47046       5.23545       5.07522       4.67503       4.25307       3.86598       3.31938       2.87786       2.39239       1.99316       1.62340       1.30603       1.02251
  34  19 4126.4008    1.3099 11.7338 10.3140  0.0001  0.0941   0.0070   0.2545    0.0366   0.0000   440.8311       7.05718       11.1947      -12.4217       4.29241       3.12469      -9.68565      -25.0268       3.40075       2.64272       5.48919      -1.42119       5.30531       2.76080     -0.582919      -3.34619     -0.498391     -0.117725       4.38702       5.89012       6.59704       7.02452       7.20825       7.20490       7.02827       6.72019       6.13060       5.68268       4.98394       4.38496       3.77548       3.17542       2.64235       2.12947       1.73553       1.33742
  34  20 4277.7825    1.0526 14.2224 10.2636 -0.0028  0.1216   0.0057   0.3248    0.0327   0.0000   448.2135       14.4536       13.7850      -2.39203      -17.0534       8.15894     -0.527651       11.4282       17.5048      -14.4097      -11.9154      -9.69073     0.0944197       3.59101      -1.74729      -3.13519       2.62966       1.64418       5.56988       7.54959       8.36980       8.90482       9.27925       9.14960       9.02923       8.48916       7.88939       7.18427       6.37077       5.64402       4.86506       4.12659       3.41465       2.78245       2.19734       1.73298
  35   5 1858.4537    0.4769  0.4804 10.0331 -0.0036  0.0140   0.0111   0.0337    0.0405   0.0000   440.5244      -1.53939       19.9919     -0.650537      -3.10864       1.54887     -0.864879     -0.949510      0.140429     -0.361049      0.637666      0.275056      0.809920     -0.215927      0.687743     -0.158195     -0.283689      0.182792      0.637203      0.852720      0.910439       1.03004       1.08506       1.02323       1.04319      0.928614      0.909153      0.748785      0.745032      0.650472      0.568038      0.477472      0.410540      0.321233      0.260135      0.219035
  35   6 2044.7845    0.7396  0.7761 10.0924 -0.0054  0.0178   0.0136   0.0409    0.0662   0.0000   441.1552      0.401970       22.4861      0.767644      -2.36969      -1.77846     -0.991389      -2.26431      -2.15052      0.295597       1.55757      -1.70903      0.537850     -0.249706     -0.515545      0.155779     -0.365045     -0.573361      0.936497       1.33797       1.60148       1.83369       1.88039       1.88509       1.79024       1.63578       1.47702       1.27069       1.08723      0.909184      0.757481      0.620919      0.514354      0.397988      0.317622      0.236401
  35   7 2226.4282    1.0843  0.9847 10.3594 -0.0011  0.0183   0.0173   0.0471    0.0937   0.0000   438.2988      0.620651       20.7670       1.29081      -5.03095      0.942934      0.814319     -0.494645     -0.204903     0.0285715    -0.0522413      0.437273      0.543678     -0.413910    -0.0323503     -0.792923     -0.294186      0.104063      0.814298       1.09056       1.20932       1.24568       1.33498       1.28604       1.25129       1.21457       1.15627       1.08146      0.940966      0.799892      0.720463      0.602571      0.522767      0.426677      0.344296      0.269205
  35   8 2401.2971    1.5450  1.2615 10.6381 -0.0028  0.0203   0.0220   0.0513    0.1291   0.0000   442.0217       1.10878       19.8102     -0.722920      -1.54602       2.35347       1.00429     -0.548733      -3.03283      0.149136     -0.165862     -0.599259      0.842204     -0.916341     -0.486889     -0.370422     0.0885590      0.104354      0.955890       1.28023       1.41028       1.52925       1.53602       1.56492       1.51080       1.41790       1.37233       1.19526       1.10877      0.948419      0.836917      0.713267      0.585686      0.491662      0.390295      0.303151
  35   9 2571.8414    2.1686  1.2954 10.9688 -0.0014  0.0194   0.0297   0.0512    0.1459   0.0000   442.2814     -0.174762       20.2449     0.0284046      -3.09676    0.00837864       1.78680      -1.38542     -0.523036      -1.18328      0.339840      0.414438       1.90313      0.449372      0.460849      0.581174     0.0883688      0.435565      0.904680       1.18692       1.33788       1.41310       1.43434       1.46864       1.41046       1.34131       1.27624       1.14405       1.03946      0.896938      0.795558      0.658840      0.554066      0.457202      0.368910      0.296370
  35  10 2740.5582    2.8990  1.0845 11.8841 -0.0004  0.0181   0.0441   0.0465    0.1520   0.0000   441.0957       1.82928       18.6219      0.740804      -3.18711      -2.45064       2.39285       1.84895       1.82456     -0.930361     -0.230074     -0.410468      0.676517      -1.34164      0.617778     -0.514484     -0.697670     -0.249452      0.880303       1.10356       1.24222       1.35074       1.37490       1.42063       1.36382       1.26837       1.23391       1.08635      0.924475      0.857635      0.739071      0.620125      0.534422      0.432637      0.350004      0.268002
  35  11 2906.9085    3.7207  1.0647 12.0752 -0.0016  0.0170   0.0554   0.0465    0.1817   0.0000   440.4580       3.21819       17.1957     -0.529203      -1.58090      -2.10091      -2.34692      -1.84795      0.612630      -2.05821     -0.388349     -0.747459       1.53214      -1.18623     0.0628693    -0.0276425     -0.781813      0.197989      0.800418       1.04018       1.15967       1.26681       1.24790       1.24047       1.22623       1.15563       1.09469       1.01860      0.922589      0.813614      0.706535      0.584619      0.478986      0.396571      0.317544      0.261674
  35  12 3069.6903    4.1075  1.1681 12.5816 -0.0019  0.0192   0.0595   0.0495    0.1635   0.0000   442.6172       5.62144       20.8615       1.54036       1.22009      -2.53228      -1.85886      -1.88916      -1.09793      -1.47671     -0.546480     -0.403382     -0.555873     -0.379316     -0.420652     -0.954662     0.0832389     -0.309210      0.892365       1.23300       1.31548       1.47975       1.45614       1.48455       1.43817       1.37182       1.26105       1.17435       1.04246      0.878709      0.796035      0.645799      0.554142      0.448319      0.361795      0.286089
  35  13 3229.2445    3.9803  1.4563 12.6693 -0.0011  0.0215   0.0525   0.0557    0.1071   0.0000   439.9038       4.54174       20.5671      0.596658       2.83071      -1.20114       1.57761      -5.09638      0.597989      -2.46438      0.795154     -0.112298       1.35111      -1.17779       1.21033      0.584133    -0.0275628     -0.383849      0.991033       1.35610       1.46952       1.62127       1.61919       1.64539       1.64526       1.51124       1.46905       1.28441       1.16739       1.01205      0.850919      0.747337      0.602245      0.510053      0.411200      0.335751
  35  14 3386.7135    3.4193  2.2226 11.9519 -0.0006  0.0268   0.0353   0.0669    0.0821   0.0000   440.2058       6.47716       18.6141      0.923701      -4.10275       1.08994      0.165631      0.447909       1.33176      -2.34747      0.883118      -2.11213     -0.636302      0.910613       1.33360     0.0647399      0.362710     0.0929555       1.24657       1.65364       1.87678       2.02906       2.06900       2.02500       2.01274       1.87907       1.74964       1.61561       1.39236       1.28623       1.10319      0.941337      0.785952      0.633246      0.509053      0.393602
  35  15 3542.8368    2.7590  3.2243 11.6393 -0.0012  0.0333   0.0243   0.0862    0.0583   0.0000   441.2232       8.62247       14.0239      0.660861      0.643709      0.493069       5.50558   -0.00112462      0.494600       3.66281      -1.50695      -3.17069      -1.99853      -1.35347     -0.504773     -0.482081      0.167250     -0.764290       1.60229       2.09427       2.37028       2.53154       2.59005       2.60602       2.53403       2.39312       2.23669       2.03950       1.84562       1.60037       1.36953       1.15064      0.976496      0.801672      0.652984      0.521057
  35  16 3697.8506    2.2725  4.9619 10.8838 -0.0003  0.0427   0.0161   0.1122    0.0509   0.0000   439.7046       3.62729       15.5614       2.91441      -4.57211      -1.54258      0.567893      -3.04062      -1.65638       1.59469       1.72761       4.51965      -2.13317     -0.314101       1.11151      0.428491    -0.0594630     -0.482749       1.99082       2.60426       2.89543       3.10000       3.16464       3.14197       3.04755       2.95396       2.76538       2.52091       2.28082       2.02966       1.72482       1.51225       1.23929       1.02295      0.823686      0.655086
  35  17 3851.9398    1.8190  7.1486 10.7013 -0.0009  0.0565   0.0115   0.1576    0.0415   0.0000   441.3140       5.68503       10.8300      -1.29427      -2.71253      -2.21970      -3.84456      -13.0035       5.15829      -5.02215       3.42018      0.455554       2.13963     -0.842054     -0.373533      -1.22091      0.504061      0.800307       2.66852       3.50759       3.96102       4.17077       4.34703       4.28833       4.20394       3.96831       3.70155       3.41404       3.07358       2.69134       2.34835       2.01116       1.66639       1.38314       1.10107      0.872036
  35  18 4005.1981    1.5264  9.6389 10.4354 -0.0002  0.0753   0.0086   0.2053    0.0386   0.0000   440.7573       10.6887       15.5396       5.03686      -11.6630      -14.5420       5.02439      -2.45546      -8.11190       1.75945      0.681873      -3.59278      -4.80896      0.843882       1.48702      0.635514      -1.63315      0.158278       3.42167       4.55421       5.08997       5.42023       5.59999       5.62978       5.41886       5.18222       4.87942       4.42046       4.02512       3.50496       3.06612       2.56157       2.18999       1.78646       1.42988       1.15293
  35  19 4157.8375    1.2313 12.3877 10.3715 -0.0015  0.0983   0.0065   0.2755    0.0333   0.0000   437.1335      -3.29868       25.6512       3.46265       11.2028       2.23235      -2.54832     -0.152952       2.58382       1.28922      -3.12221     -0.599487    -0.0947687       3.41271      -5.73783       3.64806       3.12580      -1.17336       4.46761       5.92065       6.61917       7.09275       7.36648       7.38295       7.23643       6.79725       6.32115       5.80786       5.21802       4.63955       3.94341       3.37661       2.76687       2.31313       1.86526       1.46328
  36   4 1681.9124    0.3043  0.3086 10.0388 -0.0090  0.0131   0.0094   0.0282    0.0289   0.0000   441.1914     -0.367199       19.9960      -1.67412      -3.12600     -0.888864     -0.124188      0.958862     -0.196994     -0.523736      0.246179     -0.793081      0.321253     -0.514057     -0.119257     -0.281735    0.00459288      0.310470      0.672132      0.824994      0.899219       1.00238       1.08626       1.08823       1.06071      0.976500      0.924187      0.826911      0.699194      0.626292      0.552716      0.452579      0.396667      0.342045      0.252229      0.203669
  36   5 1875.4403    0.4984  0.5073 10.0527 -0.0024  0.0142   0.0113   0.0356    0.0424   0.0000   440.4106      -2.31917       21.2789       1.32325      -3.75160     0.0489504       1.84789     -0.627855      0.329960      0.472396      -1.04378     -0.324026     0.0510609      0.227670      0.105313     -0.215283     -0.161801     -0.199683      0.635015      0.854879      0.933322       1.06008       1.02445       1.11006       1.07425      0.994201      0.945321      0.840196      0.742646      0.620821      0.544713      0.473747      0.385197      0.314720      0.256529      0.209868
  36   6 2063.1152    0.7885  0.5970 10.2307 -0.0002  0.0138   0.0157   0.0342    0.0580   0.0000   441.5029      -1.82676       21.5494      0.643848      -2.82233     -0.639386     -0.611273      -1.32728      0.663450     -0.735983      -1.26805     -0.490772      0.437784     -0.496400     -0.292135   -0.00195187     -0.550127  -0.000544421      0.632515      0.848778      0.981438       1.05157       1.12734       1.07628       1.06718      0.965001      0.943124      0.834036      0.753172      0.651662      0.570601      0.486441      0.402845      0.323141      0.254997      0.210149
  36   7 2245.4625    1.1701  0.9487 10.3926 -0.0021  0.0169   0.0187   0.0445    0.1025   0.0000   440.6895       1.64614       21.3022      -3.01293      -4.86874       1.19928       2.80771    -0.0184463      0.909517     -0.109611       1.18058      -1.37986     -0.358309     0.0176665      0.796540     -0.500502      0.459399      0.109697      0.755788      0.972342       1.07364       1.20765       1.17966       1.22200       1.20121       1.17460       1.08004      0.977114      0.866407      0.779149      0.630362      0.582654      0.482016      0.386748      0.331356      0.258651
  36   8 2421.1857    1.6739  1.1991 10.8560  0.0006  0.0195   0.0242   0.0515    0.1368   0.0000   440.9070     -0.954273       21.9350     -0.883924      -2.89643     -0.185418     -0.823353      0.341975      0.486694       1.13477     0.0566074     0.0865911    0.00860077      0.556120     -0.135408     -0.212150     -0.362204    -0.0955273      0.890668       1.18799       1.36146       1.45348       1.47948       1.43282       1.44459       1.35850       1.26234       1.15674       1.05591      0.924564      0.818704      0.688082      0.561559      0.471088      0.382018      0.306986
  36   9 2592.7391    2.2710  1.3346 11.0962 -0.0025  0.0201   0.0300   0.0517    0.1509   0.0000   440.9149       2.32654       19.2821      0.219185      0.154337      -3.12264      0.592779       2.46814     -0.666728       1.19558      0.235271     -0.166506     -0.755042      -1.18794      0.376225     -0.387033      0.154760      0.107680      0.926196       1.18443       1.30416       1.39671       1.46522       1.47576       1.46781       1.36980       1.27059       1.16041       1.06779      0.934217      0.819580      0.685057      0.577751      0.478920      0.387476      0.316641
  36  10 2762.7699    2.9564  1.2065 11.4463  0.0015  0.0183   0.0413   0.0494    0.2061   0.0000   439.3765       2.94368       19.6341     -0.434918      0.181241      -1.15407      -1.17880      -1.20638       2.10907      -1.36182      -1.65074      -1.64456      0.210185      0.321981      0.462640     0.0912315     0.0919000      0.106162      0.867846       1.07938       1.20192       1.33662       1.34111       1.35294       1.31900       1.27641       1.18548       1.04926      0.958431      0.888257      0.773904      0.657616      0.552315      0.457055      0.368826      0.302804
  36  11 2930.3112    3.9025  1.1016 11.9618 -0.0020  0.0170   0.0556   0.0450    0.2034   0.0000   440.1954       3.15784       18.2892      -1.07617     -0.655533      -1.21773       1.09535      0.653203      -2.36916      0.197924     -0.985384     -0.794169     -0.278005     -0.685761      0.734599     -0.460259      0.250829     0.0403305      0.813605       1.05884       1.16981       1.25046       1.34401       1.32571       1.31553       1.24109       1.18176       1.04809      0.920003      0.814332      0.689547      0.591986      0.493327      0.407806      0.322994      0.269271
  36  12 3094.3451    4.1899  1.1759 12.8239 -0.0004  0.0187   0.0606   0.0495    0.1476   0.0000   441.1132       2.80351       18.2000       1.95868     -0.461685      0.617181      -1.31254      0.292441      0.332081       1.01301      0.118891     -0.839197     0.0375386      0.279914     -0.109317     -0.577857     0.0788881    0.00186996      0.853801       1.12132       1.22452       1.35211       1.33161       1.37059       1.35820       1.28470       1.19745       1.10269      0.995595      0.882041      0.762856      0.669991      0.553155      0.465559      0.381950      0.303601
  36  13 3255.1551    3.8595  1.5933 12.5802 -0.0045  0.0223   0.0471   0.0566    0.0880   0.0000   440.3994       5.44644       16.4676       1.12620      -3.02374     -0.615064      0.286718      -3.88685     -0.633836      -3.34010      -1.48339      -2.18719      0.153606     -0.280307      0.446149      0.916490     -0.485134    -0.0348126       1.00160       1.30291       1.46650       1.59132       1.62048       1.58531       1.59564       1.54958       1.44837       1.28398       1.16798       1.01664      0.896554      0.766979      0.634095      0.530539      0.418008      0.348807
  36  14 3413.7813    3.2443  2.2418 12.2972  0.0001  0.0274   0.0335   0.0686    0.0598   0.0000   440.0613       5.59404       17.2363       1.39398      -2.67749       1.04424       1.79597      -1.35340     -0.468506     -0.316084      -3.10819      -2.70501      -1.39748      0.239279       1.27999     -0.265040     -0.357260      0.232015       1.24531       1.64126       1.81165       1.99696       1.97589       2.04253       1.96302       1.85969       1.76395       1.61955       1.44666       1.29377       1.13265      0.958975      0.822202      0.687325      0.550363      0.433637
  36  15 3570.7731    2.6616  3.7345 11.3406 -0.0004  0.0344   0.0211   0.0941    0.0547   0.0000   438.8132       4.08053       17.6106       1.53288      -3.98956       1.57320      0.577115      -4.44613      -1.17722      -2.21392     -0.575942      -1.85373      -2.28562      -1.00653      -1.48869      -1.38601     -0.135921      0.284969       1.55277       2.02081       2.22082       2.44645       2.51504       2.47897       2.45197       2.33105       2.20315       1.99180       1.84085       1.59036       1.41365       1.18974       1.00989      0.819090      0.670878      0.545467
  36  16 3726.5666    2.1641  5.5312 10.8863 -0.0002  0.0457   0.0145   0.1216    0.0462   0.0000   437.0718       8.66677       11.0891      0.465986       1.47957      -4.71241      -5.91477      -4.80969       2.69884      -2.91229      -1.04893      -1.48850       1.09259      -1.43785      -1.02040      0.860465      0.607525       1.11507       2.10086       2.73350       3.10363       3.29492       3.41170       3.41804       3.31563       3.15798       2.90850       2.69369       2.45403       2.18025       1.93529       1.65315       1.39479       1.12843      0.925804      0.739176
  36  17 3881.4695    1.7804  7.7670 10.5945 -0.0001  0.0598   0.0106   0.1641    0.0420   0.0000   445.1349       4.67496       14.2880      -1.18448      0.271581      0.576413      -4.87267      0.464645       3.66240      -6.52602       2.69255     -0.330015      0.924693      -1.37862      0.588856       1.01407       1.39346      0.723209       2.65973       3.52228       3.88913       4.17393       4.32993       4.34652       4.24478       4.04198       3.75985       3.47424       3.13996       2.79372       2.45416       2.09116       1.78399       1.45659       1.18620      0.945533
  36  18 4035.6698    1.4619 10.3105 10.4429  0.0001  0.0790   0.0078   0.2185    0.0372   0.0000   441.4201       5.35151       8.94991      -8.24359       2.06826       5.49673       2.93708      0.541520      -3.11629       3.45520       1.04917       2.87636      -6.39508     -0.355714       2.74342       1.04867      -1.05881     -0.821598       3.54477       4.71971       5.25818       5.55914       5.83978       5.77592       5.68823       5.42573       5.06853       4.63445       4.23610       3.72806       3.24455       2.80753       2.32752       1.92316       1.56041       1.25996
  36  19 4188.5793    1.1838 13.2740 10.3642  0.0004  0.1069   0.0061   0.2907    0.0330   0.0000   442.4100       5.99684      -1.43522      -5.24902       5.10918      -2.38712      -1.00295      -1.16997       11.0290      -9.17368      0.401742      -3.69347      -4.98348      -6.73917     -0.199974   -0.00200416     -0.335173      0.645674       4.60739       6.14348       6.85246       7.44980       7.65641       7.72419       7.53788       7.21197       6.68513       6.17950       5.57093       4.89783       4.28553       3.67256       3.07296       2.54073       2.03582       1.62329
  37   4 1697.5893    0.3177  0.2740 10.0431 -0.0031  0.0116   0.0098   0.0268    0.0277   0.0000   441.0126     -0.696152       21.1505     -0.112601      -3.24228      -1.19534     -0.105730     -0.164109      0.194602     -0.112969      0.738789      0.180942     -0.366617    -0.0392684    -0.0236434     -0.106002      0.218682     -0.108058      0.575423      0.842543      0.962029       1.10684       1.19874       1.24655       1.09131       1.03204      0.940138      0.828779      0.683240      0.626145      0.498559      0.415460      0.334446      0.268324      0.232224      0.173657
  37   5 1892.2342    0.5245  0.5414 10.0824 -0.0071  0.0148   0.0114   0.0345    0.0440   0.0000   441.1314     -0.742757       21.1400      0.664310      -3.03227      -1.79257      -1.68212      0.465758     -0.963022     0.0588195     -0.797589      0.142784      0.596469     -0.174453      -1.15628      0.159588      0.330810     0.0769290      0.627131      0.844734      0.900039      0.978281       1.02086       1.00857      0.999512      0.941931      0.851455      0.861623      0.744774      0.689759      0.566186      0.522109      0.422095      0.363308      0.294275      0.228830
  37   6 2081.1207    0.8006  0.8448 10.1149  0.0018  0.0169   0.0137   0.0435    0.0744   0.0000   441.2467     -0.598897       22.0013     -0.333544      -3.38351     -0.566909     -0.228003      -1.43882      0.417364       1.18474      -1.07879      -1.04457     -0.184400      0.751030      0.392582      0.627873     -0.393305     -0.316420      0.734681      0.993726       1.09612       1.18329       1.20266       1.20789       1.17416       1.11059       1.08699       1.02346      0.904676      0.821851      0.672454      0.569127      0.486315      0.406757      0.334062      0.266900
  37   7 2264.3309    1.1654  1.1846 10.3862 -0.0030  0.0198   0.0172   0.0510    0.1135   0.0000   442.2335      0.909042       22.6180       1.82851      -1.29390      -1.74336      -1.26654      0.984174       2.30773      -3.02635      -2.27164      0.538041     -0.757542      0.429428    -0.0184560      0.180465     -0.134984    -0.0421997      0.913795       1.23140       1.41804       1.56025       1.60908       1.66329       1.62461       1.53809       1.43492       1.28440       1.15681       1.00111      0.823106      0.694680      0.578752      0.463659      0.395837      0.317705
  37   8 2440.6683    1.6976  1.1906 10.9390  0.0003  0.0191   0.0241   0.0496    0.1234   0.0000   441.2382     -0.231267       21.6609       1.58123      -1.75257      -1.91793     -0.966174      -1.23479      0.801229     -0.916151      0.806511      -2.00942     -0.325609      0.168264      0.637556      0.640026    -0.0614816     -0.135063      0.814519       1.11037       1.21936       1.35298       1.36214       1.41998       1.32998       1.27303       1.18128       1.10811      0.989277      0.894276      0.762889      0.674667      0.555999      0.463424      0.378528      0.309677
  37   9 2613.3496    2.2960  1.2428 11.7259 -0.0027  0.0191   0.0322   0.0519    0.1076   0.0000   440.0528       1.83886       20.9182      0.279112      -3.04498      -1.37425     -0.474754     -0.721964     -0.992391      -1.70950      0.766913       2.07377     -0.259602      0.604454      0.228864     -0.187899     0.0948720     -0.412150      0.845089       1.10949       1.20418       1.33924       1.35785       1.39110       1.33982       1.32330       1.21864       1.11709       1.01736      0.873525      0.769858      0.674042      0.558436      0.471820      0.383188      0.306299
  37  10 2784.5723    3.1812  1.1604 11.3818 -0.0002  0.0181   0.0434   0.0450    0.2386   0.0000   441.5365       3.69134       22.2288       2.34891     -0.933880      0.283277      0.763774     -0.367015      0.751749     -0.423194     -0.575454      0.251008    -0.0946915     0.0417781      0.351545      0.291282     -0.277300     -0.362304      0.830486       1.08699       1.17120       1.30638       1.35312       1.39107       1.32936       1.28992       1.20246       1.08608      0.962657      0.858321      0.752805      0.629532      0.527753      0.446719      0.365875      0.294182
  37  11 2953.3383    3.8876  1.1334 12.4116 -0.0021  0.0180   0.0556   0.0452    0.1618   0.0000   440.3391       4.34138       18.3286      0.317093      -3.57523      0.329226      0.499137      -2.72352      0.186412     -0.766331     -0.370312       1.79811     -0.836865     -0.934634     -0.933447     -0.125755    -0.0437602     -0.271140      0.845901       1.05874       1.19395       1.26749       1.29748       1.29619       1.32033       1.21749       1.16328       1.08120      0.961858      0.849371      0.760011      0.650482      0.551738      0.454877      0.373275      0.301973
  37  12 3118.5693    4.1402  1.2193 12.7922 -0.0027  0.0190   0.0578   0.0488    0.1324   0.0000   440.3612       4.89181       17.2307      -1.69299      -3.95307       2.54834      0.533296      -1.06450     -0.917241     0.0690915      -1.52760       1.18646     -0.954386      -1.19607     -0.490028     -0.655904    -0.0569994     0.0884602      0.841903       1.14081       1.18832       1.35086       1.34997       1.38260       1.36322       1.30370       1.19976       1.10582      0.992343      0.897954      0.780560      0.678552      0.578856      0.477949      0.387288      0.313833
  37  13 3280.6408    3.9010  1.7293 12.4672 -0.0033  0.0220   0.0443   0.0592    0.0815   0.0000   441.3142       3.61422       17.5566      -1.49667      -2.76683       1.63816      -1.32807      -1.06315      0.210365      0.262998      0.541861      -1.15419      0.839227     -0.198339     -0.184581     0.0468057     -0.308829     -0.259616      0.972613       1.27291       1.40584       1.49215       1.54913       1.53912       1.56053       1.48551       1.40671       1.25125       1.15085       1.02401      0.889349      0.775666      0.662513      0.543999      0.456316      0.356433
  37  14 3440.4205    3.2336  2.4575 12.1466 -0.0002  0.0275   0.0313   0.0728    0.0566   0.0000   440.3342       6.05086       17.5867      -3.89633      -3.14944     -0.123641      0.120961      -1.58054     -0.640170      -1.27260       3.17363     -0.915492      0.205794      -1.56559       1.27652      0.283597     -0.388202     -0.281117       1.21512       1.65597       1.77416       1.96884       1.97761       2.02820       1.98135       1.84446       1.77089       1.61762       1.47691       1.30991       1.11963      0.983960      0.823057      0.683486      0.575666      0.463478
  37  15 3598.5330    2.5637  4.0863 11.3538 -0.0001  0.0368   0.0194   0.0970    0.0488   0.0000   441.1928       8.06413       16.5818       1.36346      -1.46601      -3.41651      0.949089      -5.42334      -1.68909     -0.334616       3.43299       1.12945     -0.850091      0.537197      0.984566      0.267631     0.0258840     -0.973591       1.60540       2.11881       2.36638       2.52947       2.64937       2.65898       2.57459       2.49752       2.33301       2.11683       1.94588       1.73147       1.50700       1.30276       1.08417      0.909816      0.737101      0.594363
  37  16 3755.2423    2.1146  5.9160 10.8672 -0.0002  0.0474   0.0135   0.1274    0.0425   0.0000   442.3978       8.12044       15.4732       1.68490      -1.49304      -1.66162       3.50948      -3.55210       1.42138      0.730079      -1.83420      -4.37912       1.43922       2.47964      -1.45184     -0.972353      0.142704      0.518537       2.05916       2.77463       3.03473       3.28205       3.41951       3.38723       3.44359       3.20494       3.04687       2.71121       2.49523       2.22513       1.95412       1.69391       1.40688       1.17609      0.945971      0.769120
  37  17 3910.8480    1.7188  8.4145 10.5420 -0.0002  0.0632   0.0096   0.1735    0.0405   0.0000   440.4239       6.55306       19.3335      0.293295      -6.21879       9.27240       8.99009      -5.51894       1.51577      -6.30893     -0.242838       2.73736       2.27444      -6.28712       2.13001       2.51885     -0.809259     -0.666171       2.75612       3.64001       4.02609       4.35913       4.52645       4.55488       4.42082       4.24366       4.00803       3.71078       3.37134       3.02585       2.57559       2.21069       1.87037       1.57465       1.27368       1.02739
  37  18 4065.4034    1.4083 10.8451 10.4242 -0.0006  0.0847   0.0073   0.2277    0.0366   0.0000   437.8452       6.68153       20.5548       15.3875       4.53997       2.45809       3.56558      -1.77184     -0.570811      -6.26902      -2.41833       1.39561       1.19607      -3.58209      -6.88746      -3.44494      0.908053     -0.302263       3.60156       4.85042       5.35903       5.83492       6.04527       6.07637       5.95040       5.70776       5.33942       4.86434       4.43085       3.94985       3.48015       2.97743       2.50825       2.07640       1.67251       1.34907
  37  19 4219.4228    1.1398 13.3340 10.3407 -0.0005  0.1078   0.0058   0.2929    0.0321   0.0000   435.3643       27.4851       3.12190       13.6242       2.19182       3.25449       10.3372      -2.95433    -0.0635225       7.68791      -5.01810       7.07873       1.59189       3.10503       1.29053      -2.30381     -0.188819     -0.238997       4.54762       6.08680       6.79501       7.38029       7.66174       7.61244       7.54204       7.19559       6.80960       6.19047       5.66549       4.99009       4.31700       3.71879       3.15088       2.64668       2.14325       1.71253
  38   4 1713.0281    0.3186  0.3142 10.0415 -0.0059  0.0136   0.0093   0.0262    0.0285   0.0000   441.7738     -0.660166       21.4799  -6.74016e-05      -1.04096      -1.50679      0.894553    0.00408517     -0.540283      0.544241      0.426122      -1.58168      0.478743     -0.325413     -0.546317      0.149803      0.343243    -0.0331265      0.508627      0.775605      0.821090      0.945724      0.988507      0.973751      0.943859      0.909690      0.841045      0.795649      0.655703      0.590659      0.538280      0.471394      0.372470      0.311763      0.269875      0.205884
  38   5 1908.8107    0.5417  0.5133 10.0786 -0.0013  0.0143   0.0115   0.0316    0.0430   0.0000   441.2777      0.192789       21.7792     0.0864637      -3.38319       2.46191    -0.0347820      -1.31834    -0.0177352      0.828039     -0.166597     -0.106712      0.641151     -0.246778     -0.335697      0.741944     -0.313617     -0.300914      0.621996      0.881048      0.977500       1.12429       1.17080       1.16971       1.15649       1.07360      0.990051      0.880638      0.789293      0.669300      0.629352      0.505467      0.430471      0.345109      0.303433      0.235290
  38   6 2098.9224    0.8340  0.8221 10.1774 -0.0038  0.0162   0.0141   0.0415    0.0706   0.0000   441.0161       2.58737       21.9038     -0.718512      -3.67746      0.656260       1.42500      -2.10297     0.0541298     -0.284632      0.877501      0.905876      0.200408     -0.157303     -0.607868     -0.810165     0.0609527      0.123994      0.666765      0.934922       1.03602       1.15044       1.17810       1.20062       1.19126       1.12273       1.03540      0.951567      0.866201      0.761272      0.650923      0.564695      0.471844      0.408786      0.317862      0.259209
  38   7 2282.9206    1.2625  1.0329 10.5740 -0.0031  0.0176   0.0188   0.0445    0.0988   0.0000   439.7858      0.764999       23.0116      0.908013      -2.69830      -1.57276     -0.666590      -1.37341     -0.367349     0.0983575      0.541361      0.804841     -0.324403     -0.738631   -0.00479100     -0.849878      0.127676      0.735766      0.763408      0.989695       1.11831       1.23007       1.22966       1.24178       1.22286       1.15836       1.12428       1.01747      0.920763      0.826809      0.715347      0.627458      0.519636      0.450593      0.360232      0.295698
  38   8 2459.9762    1.8276  1.2643 10.6706 -0.0004  0.0187   0.0245   0.0499    0.1485   0.0000   439.2047     -0.599822       22.7510       1.88228      -5.41119      0.236435       1.53610     -0.208691    -0.0475779     -0.258162      -1.62719      0.555301      -1.07832     -0.893323      0.370999      0.873259    -0.0704790     -0.591781      0.805102       1.05773       1.20315       1.31209       1.33985       1.34452       1.32722       1.24132       1.23367       1.10340      0.983186      0.883567      0.768435      0.656033      0.561059      0.465343      0.379515      0.306274
  38   9 2633.7121    2.4261  1.1608 11.6280 -0.0026  0.0185   0.0343   0.0473    0.1319   0.0000   439.6935       3.44640       22.8803       1.60668     -0.888884      0.237483       1.17995      -1.76336     -0.138369    -0.0928872      -1.42230      -2.36206     -0.378556     -0.450087      0.442993     -0.719519      0.176210     -0.794431      0.780319       1.07276       1.17005       1.26027       1.32267       1.32058       1.28797       1.24265       1.16414       1.06280      0.965645      0.860347      0.774742      0.671293      0.555215      0.476316      0.376795      0.322880
  38  10 2806.0983    3.2451  1.1449 12.0057 -0.0014  0.0184   0.0454   0.0451    0.1664   0.0000   440.4964       1.27379       19.1890       1.64859      -3.27467      -3.15620      0.732745     -0.507354    -0.0246416    -0.0109621     0.0776782     -0.876121     -0.825854      0.279520      0.417637      -1.09113     -0.142440     -0.108180      0.799079       1.08105       1.21400       1.34359       1.34182       1.37303       1.36938       1.28612       1.19500       1.10927      0.988768      0.849337      0.777152      0.694827      0.594495      0.477457      0.386386      0.317054
  38  11 2975.9722    3.9678  1.1188 12.4494 -0.0006  0.0175   0.0561   0.0450    0.1597   0.0000   442.7455       4.85197       20.1080       1.90848      -2.92976    -0.0540500      0.195162      -2.17741      0.664398      -1.73958      -1.10058      -1.86876     -0.121506     -0.171001      0.260702     -0.638328     -0.333477    -0.0250795      0.790089       1.03618       1.17240       1.27190       1.29016       1.24599       1.22611       1.15785       1.12656       1.03225      0.957209      0.871384      0.767279      0.635110      0.559177      0.462090      0.370363      0.312263
  38  12 3142.3885    4.3028  1.2581 12.5698  0.0012  0.0186   0.0572   0.0489    0.1525   0.0000   441.3418       5.51438       18.1857      -1.49222     -0.726295      -2.75604      -3.54194      -1.08776      0.553301      0.535636     -0.650266      -1.19613      0.666495     -0.751136     -0.211054      0.247605     -0.459868    -0.0357419      0.799548       1.05008       1.15804       1.28672       1.29181       1.30878       1.28065       1.22091       1.17912       1.05093      0.968121      0.874361      0.768529      0.661144      0.553808      0.466590      0.395843      0.310466
  38  13 3305.7467    3.8229  1.8037 12.4106 -0.0012  0.0229   0.0422   0.0584    0.0804   0.0000   440.8077       5.65014       18.8049      0.646718      -2.62301      -1.40174      -4.21835      -1.12315      -2.54224      -1.39624      -1.59638      -2.13654      0.622973      -1.01023     -0.345434     -0.199789      0.115626     0.0370492       1.00071       1.31846       1.48462       1.60596       1.65165       1.65183       1.58245       1.48849       1.40434       1.31111       1.25445       1.10173      0.982266      0.838975      0.706826      0.596914      0.496310      0.408474
  38  14 3466.7896    3.0347  2.7542 12.1131 -0.0004  0.0304   0.0274   0.0752    0.0498   0.0000   440.6811       5.57580       14.6254       2.53397      -3.47046     -0.317473      0.326161     -0.252199      -4.36797     -0.283968      0.177151      -1.26771       1.25606      -1.60310     -0.826393      0.929497     0.0627249     -0.378512       1.30494       1.80074       2.01541       2.18483       2.23230       2.14200       2.14507       1.98002       1.94266       1.78126       1.64280       1.47532       1.30593       1.12923      0.943070      0.767229      0.649834      0.513984
  38  15 3625.7646    2.4909  4.3947 11.2928 -0.0010  0.0385   0.0180   0.1000    0.0458   0.0000   440.2579       2.05123       17.7289       2.84722      -3.42025      -3.24781       2.33905      -1.86110      -3.23026       1.30468       1.55422      -4.98400     -0.355737      0.178094       2.85850     0.0481184       1.42464      -1.08522       1.61626       2.12980       2.36607       2.57399       2.64938       2.69758       2.68281       2.54196       2.41222       2.20228       2.00372       1.78891       1.54515       1.34500       1.15289      0.959986      0.779071      0.640342
  38  16 3783.3687    1.9947  6.5649 10.7924 -0.0005  0.0513   0.0121   0.1376    0.0413   0.0000   439.9710       3.46827       7.52389       2.27744       5.36135     0.0459232      -1.47755       1.80281      0.903425      -4.30100       6.73478      -1.47374      -1.01237      -1.61897     -0.958430     -0.184498      0.226460      0.123192       2.18269       2.84665       3.22361       3.49029       3.61042       3.65261       3.58514       3.41011       3.26042       2.97387       2.68204       2.42960       2.09777       1.82304       1.54413       1.29612       1.05344      0.857848
  38  17 3939.6993    1.6573  9.2017 10.4953 -0.0001  0.0680   0.0087   0.1886    0.0393   0.0000   443.0818       8.08384       18.6970      -1.18792      -2.88372      -10.4505       5.19201     -0.256688       1.82072       3.27294      -2.48374     -0.449707      -1.83402      -1.55003       3.26831      -1.52994       1.25770      0.624848       2.86711       3.77043       4.26184       4.59917       4.76816       4.71530       4.68199       4.51030       4.29279       3.93735       3.59336       3.16255       2.77284       2.41077       2.04749       1.71951       1.39464       1.13601
  38  18 4095.1175    1.3648 11.4571 10.4247  0.0001  0.0874   0.0069   0.2402    0.0352   0.0000   440.6760       1.32169       9.29008      -7.50278      -13.1848      0.573521      -4.55605      -12.6536      -1.98204      -1.18251      -2.87412      0.109946      -3.07435     -0.250065       4.02717       2.74910       2.38389      0.922386       3.68307       4.91306       5.50522       5.92926       6.13946       6.10746       5.98765       5.77475       5.45051       5.06393       4.63417       4.10621       3.65035       3.16326       2.60510       2.24693       1.83537       1.48794
  39   4 1728.2473    0.3452  0.3427 10.0327 -0.0059  0.0120   0.0096   0.0299    0.0296   0.0000   441.7919      0.860090       19.8111     -0.746768      -2.36814      0.646603       1.26749     -0.856014       1.33777     -0.712228     -0.565171      0.107546      0.669662     -0.566103     0.0326083      0.196723     -0.444524      0.166457      0.462539      0.659970      0.703847      0.818785      0.832992      0.848992      0.864180      0.777980      0.761857      0.703205      0.596710      0.553564      0.461238      0.404674      0.338067      0.300696      0.240274      0.195391
  39   5 1925.1561    0.5928  0.5747 10.0117 -0.0019  0.0141   0.0118   0.0345    0.0479   0.0000   440.8041       1.53795       20.3411     -0.494242      -3.14050     0.0576721      0.603572      0.100746      0.617797     -0.654740       1.10771     -0.297121     -0.553914      0.593791      0.301710     -0.185211     -0.188191      0.520428      0.558545      0.744552      0.880183      0.956170      0.994892      0.961153      0.991030      0.945919      0.860361      0.761252      0.719295      0.634631      0.565045      0.482891      0.435194      0.343170      0.280252      0.229517
  39   6 2116.5372    0.8451  0.8823 10.2550 -0.0012  0.0178   0.0140   0.0410    0.0706   0.0000   440.7720     -0.144037       19.6404      0.167252      -4.03493       1.47829      0.314380      0.435717      0.277044      0.299717      -2.87275      -1.13298     -0.272360      0.375488     -0.297118     -0.236076     -0.276252     -0.334362      0.750676       1.03422       1.21931       1.30597       1.29988       1.31115       1.24663       1.16950       1.14644       1.05607      0.960289      0.884122      0.754382      0.656743      0.554095      0.460753      0.379169      0.300840
  39   7 2301.2797    1.2630  1.2012 10.4704 -0.0023  0.0195   0.0177   0.0493    0.1130   0.0000   441.5143       1.91310       21.3889       1.43204      -3.51043      0.646079     -0.592317     -0.714353     -0.737859      -2.40038      0.403483      -1.22593       1.08281     -0.299598      0.409174     -0.279652     0.0494821     0.0906144      0.793954       1.06892       1.15883       1.27229       1.31751       1.32820       1.32806       1.29847       1.19740       1.08235      0.995901      0.897805      0.803875      0.669001      0.589701      0.478570      0.398332      0.320493
  39   8 2479.0676    1.7917  1.1606 11.3995 -0.0054  0.0187   0.0263   0.0504    0.1056   0.0000   442.6844       1.57033       21.0677     -0.900159      -3.52969      -1.50663       1.73494      -1.45768      -2.78374      0.522973      0.490115      -1.41504     -0.795705      -1.05765      0.745675      0.173535     -0.479433      0.230523      0.778204       1.06729       1.17589       1.28651       1.24759       1.28534       1.23835       1.20668       1.14317       1.05527      0.973341      0.896089      0.790857      0.693769      0.588187      0.501709      0.411562      0.332793
  39   9 2653.8668    2.4945  1.2378 11.5127 -0.0016  0.0188   0.0335   0.0488    0.1337   0.0000   442.0732       1.90709       20.1951      -1.16448      -3.14168      -1.45877       1.21551      -1.20541     -0.107908      -1.16440    -0.0147836     -0.305118      -1.15349     -0.520720      -1.09752     -0.267788     -0.703843      0.495608      0.793215       1.05224       1.14087       1.27453       1.28276       1.36110       1.30978       1.20807       1.14546       1.06342       1.00283      0.879464      0.771348      0.662963      0.566570      0.482098      0.410060      0.331210
  39  10 2827.3530    3.3103  1.2033 12.1862 -0.0030  0.0181   0.0460   0.0483    0.1454   0.0000   441.9897       1.77133       20.0627       2.46724      -3.46286      -1.52819     0.0388030      -3.10730      0.100081      -1.39320       1.31320     -0.302789     -0.631623      0.890435     -0.524613      0.372982      0.742631     -0.146353      0.764136       1.00133       1.12545       1.19103       1.23811       1.27695       1.26124       1.18833       1.17231       1.02382      0.971649      0.836177      0.761361      0.639700      0.548935      0.458217      0.386952      0.309048
  39  11 2998.2043    4.0178  1.1346 12.6572  0.0002  0.0172   0.0558   0.0467    0.1337   0.0000   441.0096       4.83567       18.7631      0.364770      -2.43929      -1.06415      0.204521     -0.670648     -0.427591      0.295186     -0.139097      0.282213      0.675897      0.215389    -0.0652729    -0.0662305     0.0808669     0.0499655      0.752075       1.02015       1.11400       1.20236       1.23306       1.25728       1.21736       1.18685       1.12537       1.02494      0.939813      0.821695      0.733085      0.656169      0.559765      0.484577      0.388037      0.311964
  39  12 3165.7318    4.2128  1.3768 12.3218 -0.0004  0.0187   0.0526   0.0509    0.1431   0.0000   440.1211       4.60665       17.7325     -0.432647     -0.872524     -0.299572     -0.430468      -1.17199       2.33006     -0.949712    -0.0901885      -1.45746     -0.388344     -0.647633     0.0800941     -0.214977     -0.185036     -0.521342      0.796624       1.01951       1.14982       1.25335       1.27955       1.30129       1.25521       1.23774       1.19171       1.06850      0.955453      0.904380      0.771455      0.658734      0.580027      0.489709      0.398999      0.323311
  39  13 3330.4590    3.7038  1.9989 12.2178 -0.0006  0.0237   0.0382   0.0608    0.0765   0.0000   438.9923       4.81589       15.7202       3.47392      -1.62859      -3.43334       1.00127      -4.47916      0.917168      -2.01937       1.81463     -0.454014      0.218282      0.239677       1.44878      -1.17568     -0.151334    -0.0289439       1.00879       1.33324       1.45987       1.61108       1.66746       1.65149       1.67244       1.60389       1.55079       1.37740       1.28900       1.10110      0.995961      0.829921      0.722583      0.598632      0.507240      0.416400
  39  14 3492.6636    2.9903  3.0760 11.9132  0.0002  0.0308   0.0251   0.0803    0.0479   0.0000   440.6408       7.56795       16.6070       2.09168       4.33610      -1.20152      -3.30835      -3.71187      0.844921      0.841147       1.72308     0.0999612      -1.96851     -0.669127     0.0169413      0.529473      0.651899     -0.411216       1.25173       1.65093       1.86947       2.01342       2.11709       2.11889       2.06727       1.98802       1.88625       1.74407       1.59172       1.44473       1.25066       1.09474      0.927009      0.776140      0.634866      0.524411
  39  15 3652.7991    2.3796  4.5603 11.3799 -0.0007  0.0397   0.0169   0.1045    0.0398   0.0000   438.1443       7.59353       15.3561       1.72436     -0.215367      -1.39135     -0.431682     -0.703386       2.50864      -3.18004      0.443126      -3.81813     -0.238228     -0.189846      -1.51960     -0.939847     0.0885330     -0.824940       1.61566       2.10746       2.40449       2.54453       2.70198       2.66927       2.64001       2.50920       2.42780       2.23624       2.05884       1.83513       1.60919       1.40248       1.20590       1.00491      0.830167      0.683109
  39  16 3811.2583    1.9624  7.2904 10.6195 -0.0001  0.0541   0.0110   0.1455    0.0419   0.0000   438.3065       4.22055       10.9083       1.54597       1.80298       1.83705     -0.311442      -8.89126      0.925740      -4.18138      -1.83498     -0.818985       1.28218     -0.415393    -0.0371711       1.14014      0.976365       1.01645       2.20555       2.95708       3.26818       3.57146       3.70319       3.71997       3.63844       3.55943       3.33827       3.08567       2.79681       2.54610       2.21124       1.94123       1.64890       1.38967       1.15639      0.937352
  39  17 3968.4770    1.5764  9.4840 10.5431 -0.0009  0.0717   0.0083   0.1965    0.0370   0.0000   438.8465      0.604419       19.6299       6.17302      -7.28783      -8.09151       2.95247       1.15906      -1.44483       1.10997      -5.08732     -0.411907      -2.07230      -5.79546      0.753610      -1.15408     -0.305499       1.36420       2.89269       3.84626       4.25229       4.67108       4.84016       4.87858       4.76630       4.61697       4.35521       4.06694       3.65717       3.33544       2.90965       2.56550       2.18635       1.83388       1.49691       1.22731
  39  18 4124.6206    1.3089 12.4098 10.4302  0.0003  0.0940   0.0062   0.2585    0.0323   0.0000   442.9228       12.0643       18.2327       4.07799      -8.84071       3.10118       3.93796       3.88702      -10.6978      -8.96325       3.63893      -12.8167     -0.349548       2.20867       4.63966      -3.24742      0.158633      0.923703       3.83031       5.06899       5.70889       6.16270       6.46104       6.53965       6.38778       6.14639       5.84469       5.36709       4.93479       4.39471       3.85762       3.31255       2.83626       2.38988       1.97868       1.61862
  40   3 1530.3362    0.1888  0.1620 10.0434 -0.0038  0.0110   0.0082   0.0239    0.0219   0.0000   442.0205      -1.49087       20.6603      0.413500      -2.66060    0.00446080      0.318295      0.638415      0.313268    -0.0391366     -0.487192    -0.0162602     0.0264364     -0.225727     -0.124548     -0.654871      0.152646      0.372377      0.420708      0.646094      0.537942      0.690774      0.706395      0.778097      0.739417      0.685539      0.589775      0.501497      0.518550      0.506912      0.508320      0.394745      0.386405      0.268446      0.250297      0.235951
  40   4 1743.2459    0.3637  0.3914  9.9917 -0.0049  0.0124   0.0092   0.0303    0.0313   0.0000   440.8175     -0.394951       20.6400     0.0119906      -3.60561      0.623314       1.57271     -0.455009       1.25549     -0.393359      -1.25801     -0.201996      0.215911      0.350283    -0.0414759      0.273431     0.0543713      0.314609      0.541899      0.728823      0.802262      0.893139      0.841565      0.851077      0.846116      0.822178      0.804708      0.764489      0.722231      0.608899      0.533477      0.463936      0.391372      0.332451      0.278724      0.233689
  40   5 1941.3931    0.5986  0.6226 10.0087  0.0003  0.0141   0.0112   0.0350    0.0482   0.0000   440.9355     -0.699828       21.1194      0.641598      -3.58691      -1.63123      -1.06181      0.546174     0.0804334     -0.213234     -0.135326      0.633960     0.0838382     -0.878403      0.334046      0.212340     -0.244063    -0.0833311      0.547814      0.751845      0.849206      0.906686      0.912364      0.926889      0.955544      0.886330      0.869902      0.793127      0.724950      0.637929      0.552543      0.503245      0.407126      0.362253      0.293155      0.237730
  40   6 2133.9409    0.9116  0.8791 10.1394  0.0004  0.0158   0.0142   0.0408    0.0785   0.0000   441.4114      -1.49457       20.3080       2.91911      -2.58338      -2.00701       1.13213       1.37226      -1.93341     -0.630750     -0.780221     -0.527555     -0.388511       1.09891      0.807913    -0.0880003    -0.0185531      0.263698      0.647889      0.842005      0.935546      0.981533       1.01359       1.09525       1.01695       1.01140      0.953170      0.889455      0.807543      0.740005      0.635110      0.555133      0.483817      0.402021      0.339534      0.272489
  40   7 2319.3144    1.3508  1.1463 10.5418 -0.0013  0.0181   0.0189   0.0485    0.1150   0.0000   441.1380      0.859104       19.7498       1.66815      -2.97038     -0.145856     -0.802900      -1.73143     -0.901567     0.0803027      -1.37804     -0.622388     -0.748420      -1.04663     -0.398173     -0.535335     -0.585395    -0.0808115      0.759538      0.984012       1.09389       1.21312       1.22609       1.29258       1.26818       1.23642       1.13110       1.01909      0.926171      0.848427      0.745705      0.665452      0.562171      0.473170      0.378140      0.315835
  40   8 2497.9325    1.9124  1.3036 11.2512 -0.0032  0.0192   0.0253   0.0506    0.1043   0.0000   440.8343    -0.0157287       21.6016      -1.65642      -5.74637      -1.86749       2.13505      0.623655     0.0425507      -2.26501      -1.53631     0.0305047     -0.529411     -0.235837       1.09361      0.678611     -0.533654      0.326797      0.801747       1.01809       1.14998       1.30286       1.36106       1.35457       1.33190       1.28755       1.22544       1.10677       1.01472      0.904265      0.791079      0.691672      0.573189      0.490810      0.418683      0.340499
  40   9 2673.7848    2.6496  1.2119 11.4032 -0.0025  0.0178   0.0347   0.0454    0.1537   0.0000   440.4829       1.83908       19.5169      0.988781      -3.04611     -0.515654      0.746009      0.493399     0.0442788     -0.557935     -0.753372     -0.718858      0.488362      0.108527     -0.490249      -1.31231     0.0947223     0.0828758      0.739480      0.956879       1.05526       1.21312       1.24245       1.24616       1.24055       1.17396       1.11195       1.01065      0.931575      0.830851      0.760203      0.634567      0.546003      0.460285      0.396544      0.310373
  40  10 2848.3095    3.3996  1.0873 12.4809 -0.0011  0.0172   0.0476   0.0439    0.1170   0.0000   440.6361       1.83763       20.2693      0.186108      -3.49732      0.987296      0.600219      0.364929     -0.660982      -1.07487     -0.749675      -1.14639      0.803091      0.476790      0.207122     -0.816220     -0.141826      0.198407      0.703742      0.932618       1.04071       1.14897       1.15107       1.17173       1.14041       1.11694       1.05521       1.00123      0.888232      0.836953      0.701861      0.635308      0.534831      0.455974      0.370941      0.321761
  40  11 3020.0936    4.2693  1.1598 12.4715 -0.0025  0.0172   0.0580   0.0448    0.1646   0.0000   440.6096       5.13549       19.9221       2.28787      -3.35546      -2.39545       1.29842      0.470578      -1.61211     -0.546518       2.22061      -1.84329      0.541764     -0.459507      0.126098      -1.30348      0.295457      0.122009      0.724070      0.975530       1.07554       1.18567       1.20126       1.21798       1.17982       1.12103       1.06157      0.992025      0.929725      0.835440      0.751767      0.660768      0.557967      0.478696      0.399782      0.322573
  40  12 3188.7584    4.3167  1.4682 12.5877 -0.0045  0.0197   0.0506   0.0516    0.1034   0.0000   441.3706       3.53634       16.5787       2.41136     0.0533632      -1.32744     -0.890445      -1.90615      0.159656      -1.42179     -0.284734     -0.941155     -0.486242       1.35536     -0.113013     -0.577529      0.335860    -0.0404835      0.782456       1.05047       1.12503       1.28225       1.28315       1.31414       1.31923       1.27061       1.18011       1.09126       1.00838      0.900291      0.800483      0.701434      0.593786      0.509160      0.412345      0.336337
  40  13 3354.7031    3.5472  2.0293 12.4441 -0.0005  0.0241   0.0368   0.0635    0.0651   0.0000   442.3829       5.03122       18.7646       2.40875       1.12231      0.189402      -2.09718      -4.69563      0.946744      -2.50022       2.56732      -2.34243      0.135863     -0.355642      0.497220     -0.470483     -0.801315     -0.473938      0.977903       1.33683       1.44659       1.62124       1.61016       1.59878       1.57733       1.52720       1.45711       1.39490       1.25411       1.16457       1.01044      0.888583      0.746590      0.632419      0.526907      0.433785
  40  14 3518.2142    2.8411  3.2826 11.9456 -0.0011  0.0315   0.0231   0.0859    0.0420   0.0000   439.9001       4.85142       16.5314     -0.824954      -2.18829      -1.71976      0.533662      -4.10405       1.46215      -2.49382      -2.15406     -0.800031      -1.72776     -0.327952       1.44011      -1.92646       1.30992      -1.42035       1.24080       1.65767       1.85049       2.00076       2.08170       2.07991       2.05075       2.02967       1.91291       1.78958       1.62270       1.43797       1.26720       1.11932      0.956293      0.817060      0.668030      0.545546
  40  15 3679.4103    2.3500  5.0087 11.1335  0.0000  0.0405   0.0153   0.1075    0.0411   0.0000   441.1372       5.97279       18.3617       1.99820       2.59857      -1.47965       3.23066      0.233604      0.286458       1.25097      0.463378      -2.00034       1.38617       1.87655      -1.43002     -0.450326       1.41547      0.709741       1.64202       2.14329       2.43070       2.57508       2.69509       2.74095       2.68674       2.64796       2.48439       2.31763       2.12659       1.89254       1.66142       1.44229       1.23496       1.06255      0.880802      0.724084
  40  16 3838.8674    1.8860  7.3525 10.6946 -0.0006  0.0548   0.0105   0.1492    0.0398   0.0000   440.3466       6.46498       15.9108     -0.566750      -1.64224      -2.56265       2.29067       3.60306       3.35096      -2.16243       1.48970      -1.40084     -0.415069      0.896782      0.827057      -2.04632      -1.02484      0.149740       2.21526       2.93157       3.27778       3.54277       3.65102       3.72132       3.67147       3.56394       3.36049       3.12259       2.88983       2.55686       2.28215       1.97771       1.70134       1.42363       1.17815      0.974762
  40  17 3996.8350    1.5427 10.3043 10.5060 -0.0001  0.0759   0.0075   0.2101    0.0359   0.0000   441.4714       3.22518       22.9643      -7.14548      -15.4252       3.79484     -0.104396      -5.45712       2.15948       4.05792      -5.88104      0.600084      -2.68767      0.869504       3.47647      -1.66782       1.16314      -1.18155       3.01103       4.00628       4.48241       4.80338       5.04391       5.07690       5.02251       4.91700       4.61518       4.30123       3.93927       3.50569       3.14248       2.66305       2.32883       1.96776       1.65111       1.33407
  40  18 4153.6526    1.2496 12.6489 10.4596  0.0001  0.0977   0.0060   0.2657    0.0314   0.0000   440.1436       3.31752       14.6489       8.75362      -1.42095       2.74558     -0.735573      -4.79999      -10.8102      -6.38480      -4.15628      -1.87262       1.68375      -1.36074      -4.86918      -1.37707      -2.60744       1.10029       3.83234       5.15707       5.77886       6.24105       6.52332       6.59829       6.51898       6.30313       5.97754       5.52539       5.07798       4.52430       4.00044       3.47732       2.99867       2.54789       2.07377       1.69906
  41   4 1758.0510    0.3986  0.3444 10.0293 -0.0034  0.0111   0.0102   0.0274    0.0303   0.0000   441.5559      0.275777       20.8854       1.12506      -2.17633     -0.421695      0.384347       1.01704      0.220837     -0.539073      0.501930      0.128396      0.414869      0.377742     -0.422802     0.0303475      0.163079   0.000620494      0.418534      0.505435      0.645327      0.646983      0.737169      0.699306      0.699410      0.680255      0.646015      0.602437      0.549292      0.502815      0.413839      0.370290      0.336025      0.263607      0.218397      0.174685
  41   5 1957.4322    0.6153  0.6082 10.1362 -0.0006  0.0140   0.0117   0.0348    0.0472   0.0000   442.2420      0.384818       21.3501     0.0329000      -2.89942     -0.193818       1.77518     -0.286691      0.102298     -0.752977     -0.401077     -0.612861     -0.275482      0.923704      0.226858      0.223720     -0.356830      0.380599      0.556020      0.735553      0.800143      0.915534      0.860495      0.948678      0.918030      0.869096      0.792587      0.788559      0.702117      0.660886      0.575796      0.521877      0.444120      0.377511      0.317242      0.261345
  41   6 2151.1074    0.9440  0.8745 10.3058 -0.0024  0.0163   0.0148   0.0409    0.0752   0.0000   441.3857      0.524189       21.0161     -0.271991      -1.93163      0.114051      0.671077      0.891671      0.364707      0.374775    -0.0616546     -0.496979      -1.35197     -0.974982     -0.925014    -0.0607061     -0.373322     -0.118807      0.650592      0.899300      0.997558       1.01595       1.10449       1.06448       1.10254       1.05370       1.00415      0.938100      0.843863      0.760948      0.693778      0.594004      0.501676      0.420557      0.349856      0.292163
  41   7 2337.1335    1.4141  1.1779 10.4266 -0.0021  0.0181   0.0193   0.0474    0.1322   0.0000   439.8071       1.10936       22.2227      0.970488      -2.23480     -0.365990      -1.12328       1.24314      0.954950      -1.00956     -0.192085      -2.38782     -0.339259     -0.271841      0.506014      -1.09639      0.299542      0.183455      0.714581      0.950839       1.06630       1.17356       1.16614       1.20177       1.17583       1.13695       1.11234       1.03374      0.957156      0.860582      0.748857      0.654850      0.556288      0.462230      0.390009      0.321347
  41   8 2516.5925    1.9677  1.2586 11.2256 -0.0016  0.0191   0.0261   0.0483    0.1193   0.0000   440.9601       1.35962       21.9476      0.297622      -1.48614   -0.00612106      0.996055       1.33795      0.237904      0.638726     -0.183553    -0.0361911      -1.17225      -1.65107    -0.0871922     -0.951454     -0.354709     -0.418489      0.763762       1.03229       1.18262       1.27510       1.37228       1.33029       1.33870       1.25623       1.19749       1.09687       1.00699      0.901956      0.820704      0.705762      0.593118      0.515318      0.428395      0.354372
  41   9 2693.5580    2.7283  1.2936 11.3996  0.0003  0.0181   0.0342   0.0469    0.1412   0.0000   440.0087       1.48626       20.7108      0.518337      -1.49175      -2.06880       1.57068       1.04906       2.38654     -0.974064     -0.193003     -0.554045       1.13751     -0.567653     -0.297422      0.100000      0.573611     -0.256488      0.744488      0.979415       1.06927       1.17914       1.24069       1.24480       1.24849       1.16679       1.11214       1.02894      0.960114      0.867707      0.749425      0.678349      0.584948      0.497294      0.410203      0.339156
  41  10 2868.9698    3.4846  1.1761 12.0409 -0.0003  0.0170   0.0462   0.0460    0.1624   0.0000   441.6313       3.31849       19.8935     -0.935719      -3.20362     0.0938366       1.60648      -1.72976       1.46391      -1.04223       1.14369     -0.353544      0.976037     -0.911412      0.912292     0.0465702      0.325225      0.115301      0.699748      0.933846       1.08070       1.18445       1.25177       1.25530       1.25389       1.17699       1.12034       1.01098      0.944060      0.852620      0.738297      0.623768      0.537170      0.450997      0.384068      0.320054
  41  11 3041.6625    4.2255  1.2257 12.0300 -0.0019  0.0173   0.0543   0.0442    0.2202   0.0000   441.3589       3.14920       20.3205       1.80903      -2.25619      -2.15230     -0.168889      -2.46272      0.834782      -1.00227     -0.266196     -0.740378      -1.21780      -1.02617     -0.232370      0.321355      0.155654     -0.616239      0.734267      0.954120       1.08456       1.14181       1.19126       1.17362       1.16030       1.13623       1.09073       1.03994      0.960951      0.857607      0.744723      0.648341      0.547601      0.472483      0.393258      0.336644
  41  12 3211.4084    4.2452  1.5063 12.4963 -0.0021  0.0197   0.0497   0.0510    0.1106   0.0000   440.5786       6.99380       19.3184     0.0318034     0.0652586      -2.93008      -3.03136      -4.14797       1.45126      -3.12298      -1.62743     -0.747127     -0.979839     -0.642050     -0.188102      -1.06573    -0.0586144      0.593600      0.805531       1.06684       1.18071       1.31764       1.32723       1.34305       1.36109       1.28479       1.24668       1.12958       1.05570      0.935025      0.837456      0.718844      0.622638      0.528195      0.436145      0.370550
  41  13 3378.6394    3.5159  2.1623 12.3408 -0.0005  0.0248   0.0341   0.0626    0.0609   0.0000   440.7733       2.81019       15.3389      0.891996      -1.80308      -1.49004       2.01292      0.284154       1.70414     -0.958207       1.90395     -0.766796     -0.749384      0.996873      0.721914     -0.561979      0.275572      0.189702      0.967116       1.30522       1.42603       1.57437       1.64532       1.64234       1.62803       1.51289       1.45732       1.34126       1.30343       1.17502       1.04075      0.928557      0.764128      0.652959      0.552313      0.464306
[truncated: 739,766 more chars]
