# Supplementary material for: Global-Mode Analysis of Full-Disk Data from the Michelson Doppler Imager and the Helioseismic and Magnetic Imager
Source: Sol Phys. 2018 Jan 31;293(2):29. doi: 10.1007/s11207-017-1201-5 (PMC6566312; doi:10.1007/s11207-017-1201-5)
Supplement: Supplementary file 2 — (TAR 362.4 MB) [file 11207_2017_1201_MOESM2_ESM.tar › HMI/hmiv72d.6688.18]

   0  12 1822.1563    0.5435  0.3201  9.8792  0.0000  0.0904   0.1087   0.1618    0.3346   0.0000    -0.0000       0.00000       0.00000       0.00000       0.00000       0.00000       0.00000       0.00000       0.00000       0.00000       0.00000       0.00000       0.00000       0.00000       0.00000       0.00000       0.00000       0.00000       0.00000       0.00000       0.00000       0.00000       0.00000       0.00000       0.00000       0.00000       0.00000       0.00000       0.00000       0.00000       0.00000       0.00000       0.00000       0.00000       0.00000       0.00000
   0  14 2093.4624    0.6535  0.4351 10.4814  0.0000  0.1361   0.1156   0.1736    0.3655   0.0000    -0.0000       0.00000       0.00000       0.00000       0.00000       0.00000       0.00000       0.00000       0.00000       0.00000       0.00000       0.00000       0.00000       0.00000       0.00000       0.00000       0.00000       0.00000       0.00000       0.00000       0.00000       0.00000       0.00000       0.00000       0.00000       0.00000       0.00000       0.00000       0.00000       0.00000       0.00000       0.00000       0.00000       0.00000       0.00000       0.00000
   0  15 2228.7160    0.9131  0.6364 10.7128  0.0000  0.1171   0.1508   0.3822    0.6090   0.0000    -0.0000       0.00000       0.00000       0.00000       0.00000       0.00000       0.00000       0.00000       0.00000       0.00000       0.00000       0.00000       0.00000       0.00000       0.00000       0.00000       0.00000       0.00000       0.00000       0.00000       0.00000       0.00000       0.00000       0.00000       0.00000       0.00000       0.00000       0.00000       0.00000       0.00000       0.00000       0.00000       0.00000       0.00000       0.00000       0.00000
   0  25 3574.6477    2.4769  2.4114  3.6436  0.0000  0.2449   0.2297   0.7568 1000.0000   0.0000    -0.0000       0.00000       0.00000       0.00000       0.00000       0.00000       0.00000       0.00000       0.00000       0.00000       0.00000       0.00000       0.00000       0.00000       0.00000       0.00000       0.00000       0.00000       0.00000       0.00000       0.00000       0.00000       0.00000       0.00000       0.00000       0.00000       0.00000       0.00000       0.00000       0.00000       0.00000       0.00000       0.00000       0.00000       0.00000       0.00000
   1  14 2156.7911    0.8536  0.5838 10.1955  0.0000  0.0923   0.1031   0.2244    0.3666   0.0000   442.0271       106.010       0.00000       0.00000       0.00000       0.00000       0.00000       0.00000       0.00000       0.00000       0.00000       0.00000       0.00000       0.00000       0.00000       0.00000       0.00000       0.00000       103.363       51.1476       0.00000       0.00000       0.00000       0.00000       0.00000       0.00000       0.00000       0.00000       0.00000       0.00000       0.00000       0.00000       0.00000       0.00000       0.00000       0.00000
   1  15 2291.9158    0.9910  0.5648 10.9897  0.0000  0.1020   0.0989   0.1585    0.2997   0.0000   488.3297       32.1531       0.00000       0.00000       0.00000       0.00000       0.00000       0.00000       0.00000       0.00000       0.00000       0.00000       0.00000       0.00000       0.00000       0.00000       0.00000       0.00000       74.3810       91.4013       0.00000       0.00000       0.00000       0.00000       0.00000       0.00000       0.00000       0.00000       0.00000       0.00000       0.00000       0.00000       0.00000       0.00000       0.00000       0.00000
   1  17 2559.0226    1.7597  1.0192  2.7844  0.0000  0.0820   0.1414   0.2367 1000.0000   0.0000   443.5242       11.8224       0.00000       0.00000       0.00000       0.00000       0.00000       0.00000       0.00000       0.00000       0.00000       0.00000       0.00000       0.00000       0.00000       0.00000       0.00000       0.00000       108.157       53.7759       0.00000       0.00000       0.00000       0.00000       0.00000       0.00000       0.00000       0.00000       0.00000       0.00000       0.00000       0.00000       0.00000       0.00000       0.00000       0.00000
   1  18 2693.2262    2.4017  1.0451 11.0106  0.0000  0.0828   0.2050   0.2835    2.2633   0.0000   486.4169      -8.94733       0.00000       0.00000       0.00000       0.00000       0.00000       0.00000       0.00000       0.00000       0.00000       0.00000       0.00000       0.00000       0.00000       0.00000       0.00000       0.00000       104.108       55.6555       0.00000       0.00000       0.00000       0.00000       0.00000       0.00000       0.00000       0.00000       0.00000       0.00000       0.00000       0.00000       0.00000       0.00000       0.00000       0.00000
   1  21 3098.2909    3.7142  1.2717  4.6874  0.0000  0.1019   0.2799   0.3340 1000.0000   0.0000   554.6838      -21.0493       0.00000       0.00000       0.00000       0.00000       0.00000       0.00000       0.00000       0.00000       0.00000       0.00000       0.00000       0.00000       0.00000       0.00000       0.00000       0.00000       135.461       69.5834       0.00000       0.00000       0.00000       0.00000       0.00000       0.00000       0.00000       0.00000       0.00000       0.00000       0.00000       0.00000       0.00000       0.00000       0.00000       0.00000
   1  22 3233.1376    3.8212  0.9461 13.5824 -0.0070  0.1053   0.4261   0.3268    0.9098   0.0000   368.7838      -10.7430       0.00000       0.00000       0.00000       0.00000       0.00000       0.00000       0.00000       0.00000       0.00000       0.00000       0.00000       0.00000       0.00000       0.00000       0.00000       0.00000       155.056       62.8633       0.00000       0.00000       0.00000       0.00000       0.00000       0.00000       0.00000       0.00000       0.00000       0.00000       0.00000       0.00000       0.00000       0.00000       0.00000       0.00000
   1  23 3368.6120    3.7301  1.8326 11.7104 -0.0092  0.1277   0.2430   0.4146    3.0746   0.0000   459.8521       131.297       0.00000       0.00000       0.00000       0.00000       0.00000       0.00000       0.00000       0.00000       0.00000       0.00000       0.00000       0.00000       0.00000       0.00000       0.00000       0.00000       157.342       83.3243       0.00000       0.00000       0.00000       0.00000       0.00000       0.00000       0.00000       0.00000       0.00000       0.00000       0.00000       0.00000       0.00000       0.00000       0.00000       0.00000
   1  24 3504.2808    2.8651  3.1325 10.2251  0.0246  0.1646   0.1801   0.6157    1.4480   0.0000    50.6810       122.672       0.00000       0.00000       0.00000       0.00000       0.00000       0.00000       0.00000       0.00000       0.00000       0.00000       0.00000       0.00000       0.00000       0.00000       0.00000       0.00000       208.213       115.759       0.00000       0.00000       0.00000       0.00000       0.00000       0.00000       0.00000       0.00000       0.00000       0.00000       0.00000       0.00000       0.00000       0.00000       0.00000       0.00000
   1  25 3640.4187    2.4202  4.3971  2.4066  0.0000  0.1862   0.1131   0.6662 1000.0000   0.0000   262.1861       263.412       0.00000       0.00000       0.00000       0.00000       0.00000       0.00000       0.00000       0.00000       0.00000       0.00000       0.00000       0.00000       0.00000       0.00000       0.00000       0.00000       228.919       135.987       0.00000       0.00000       0.00000       0.00000       0.00000       0.00000       0.00000       0.00000       0.00000       0.00000       0.00000       0.00000       0.00000       0.00000       0.00000       0.00000
   1  26 3776.7283    2.1035  5.7286  3.1335  0.0000  0.2359   0.0785   0.8002 1000.0000   0.0000  1058.1406      -45.8891       0.00000       0.00000       0.00000       0.00000       0.00000       0.00000       0.00000       0.00000       0.00000       0.00000       0.00000       0.00000       0.00000       0.00000       0.00000       0.00000       260.979       174.759       0.00000       0.00000       0.00000       0.00000       0.00000       0.00000       0.00000       0.00000       0.00000       0.00000       0.00000       0.00000       0.00000       0.00000       0.00000       0.00000
   1  27 3913.1888    1.8075  6.3585 -5.7821  0.0044  0.2499   0.0621   0.8519  280.9971   0.0000   230.6905      -3.29715       0.00000       0.00000       0.00000       0.00000       0.00000       0.00000       0.00000       0.00000       0.00000       0.00000       0.00000       0.00000       0.00000       0.00000       0.00000       0.00000       301.031       178.768       0.00000       0.00000       0.00000       0.00000       0.00000       0.00000       0.00000       0.00000       0.00000       0.00000       0.00000       0.00000       0.00000       0.00000       0.00000       0.00000
   2  12 1945.8130    0.5572  0.3247 10.0603  0.0000  0.0559   0.0568   0.0981    0.1472   0.0000   439.9463       13.2781       7.27526       10.9096       0.00000       0.00000       0.00000       0.00000       0.00000       0.00000       0.00000       0.00000       0.00000       0.00000       0.00000       0.00000       0.00000       0.00000       48.4162       37.0024       17.5189       5.45617       0.00000       0.00000       0.00000       0.00000       0.00000       0.00000       0.00000       0.00000       0.00000       0.00000       0.00000       0.00000       0.00000       0.00000
   2  13 2082.1621    0.7420  0.5637 10.0035  0.0000  0.1151   0.0631   0.1342    0.2731   0.0000   398.2011      -13.3969       5.83275       4.48180       0.00000       0.00000       0.00000       0.00000       0.00000       0.00000       0.00000       0.00000       0.00000       0.00000       0.00000       0.00000       0.00000       0.00000       33.4265       71.4143       19.2272       20.1945       0.00000       0.00000       0.00000       0.00000       0.00000       0.00000       0.00000       0.00000       0.00000       0.00000       0.00000       0.00000       0.00000       0.00000
   2  14 2217.4908    0.8923  0.7173 10.3792  0.0000  0.0671   0.0618   0.1448    0.3090   0.0000   417.8440       55.2931      -26.2717      -15.7923       0.00000       0.00000       0.00000       0.00000       0.00000       0.00000       0.00000       0.00000       0.00000       0.00000       0.00000       0.00000       0.00000       0.00000       39.4474       42.3332       20.0370       10.8618       0.00000       0.00000       0.00000       0.00000       0.00000       0.00000       0.00000       0.00000       0.00000       0.00000       0.00000       0.00000       0.00000       0.00000
   2  15 2352.1942    1.2905  0.8963 10.0283  0.0000  0.0628   0.0804   0.1785    0.9467   0.0000   409.7086      -34.9908      -30.7117       7.01327       0.00000       0.00000       0.00000       0.00000       0.00000       0.00000       0.00000       0.00000       0.00000       0.00000       0.00000       0.00000       0.00000       0.00000       41.0862       38.4543       20.2897       9.47822       0.00000       0.00000       0.00000       0.00000       0.00000       0.00000       0.00000       0.00000       0.00000       0.00000       0.00000       0.00000       0.00000       0.00000
   2  16 2485.8918    1.7747  0.9291  0.8326  0.0000  0.0596   0.1029   0.1702 1000.0000   0.0000   454.6451      -8.52768       48.5378      -3.96584       0.00000       0.00000       0.00000       0.00000       0.00000       0.00000       0.00000       0.00000       0.00000       0.00000       0.00000       0.00000       0.00000       0.00000       38.7467       31.4661       24.2128       7.95317       0.00000       0.00000       0.00000       0.00000       0.00000       0.00000       0.00000       0.00000       0.00000       0.00000       0.00000       0.00000       0.00000       0.00000
   2  17 2619.6787    2.0552  0.8155 11.3865  0.0000  0.0547   0.1320   0.1829    0.5963   0.0000   445.1945      -46.3826     -0.422786      0.702843       0.00000       0.00000       0.00000       0.00000       0.00000       0.00000       0.00000       0.00000       0.00000       0.00000       0.00000       0.00000       0.00000       0.00000       40.5475       31.6326       20.0880       6.70225       0.00000       0.00000       0.00000       0.00000       0.00000       0.00000       0.00000       0.00000       0.00000       0.00000       0.00000       0.00000       0.00000       0.00000
   2  18 2754.4162    2.6769  1.1736  1.9705  0.0000  0.0696   0.1502   0.1888 1000.0000   0.0000   464.8327      0.226658     -0.234337      -1.51184       0.00000       0.00000       0.00000       0.00000       0.00000       0.00000       0.00000       0.00000       0.00000       0.00000       0.00000       0.00000       0.00000       0.00000       51.9482       44.1495       20.6369       8.77335       0.00000       0.00000       0.00000       0.00000       0.00000       0.00000       0.00000       0.00000       0.00000       0.00000       0.00000       0.00000       0.00000       0.00000
   2  19 2889.6637    3.3671  0.9674  9.8667  0.0000  0.0660   0.1972   0.1533    6.8414   0.0000   406.5142       9.55673       9.53068      0.288177       0.00000       0.00000       0.00000       0.00000       0.00000       0.00000       0.00000       0.00000       0.00000       0.00000       0.00000       0.00000       0.00000       0.00000       46.7140       38.4953       23.3488       7.96275       0.00000       0.00000       0.00000       0.00000       0.00000       0.00000       0.00000       0.00000       0.00000       0.00000       0.00000       0.00000       0.00000       0.00000
   2  20 3024.7618    3.9951  0.8009 11.1722 -0.0036  0.0548   0.2492   0.1370    2.5408   0.0000   427.7277       17.8307      -1.71150      -2.21333       0.00000       0.00000       0.00000       0.00000       0.00000       0.00000       0.00000       0.00000       0.00000       0.00000       0.00000       0.00000       0.00000       0.00000       37.7863       33.8099       19.8882       7.33718       0.00000       0.00000       0.00000       0.00000       0.00000       0.00000       0.00000       0.00000       0.00000       0.00000       0.00000       0.00000       0.00000       0.00000
   2  21 3159.9879    4.0125  1.0180 10.9520  0.0000  0.0618   0.2314   0.1981    3.7252   0.0000   403.2371       47.1898       22.6097       6.73152       0.00000       0.00000       0.00000       0.00000       0.00000       0.00000       0.00000       0.00000       0.00000       0.00000       0.00000       0.00000       0.00000       0.00000       40.9930       38.8719       18.7298       9.33015       0.00000       0.00000       0.00000       0.00000       0.00000       0.00000       0.00000       0.00000       0.00000       0.00000       0.00000       0.00000       0.00000       0.00000
   2  22 3295.1603    3.5635  1.0076 13.1931  0.0000  0.0768   0.2189   0.2066    0.4935   0.0000   492.4679      -86.4853      -19.7027       6.05163       0.00000       0.00000       0.00000       0.00000       0.00000       0.00000       0.00000       0.00000       0.00000       0.00000       0.00000       0.00000       0.00000       0.00000       45.6104       47.6281       23.8998       12.3221       0.00000       0.00000       0.00000       0.00000       0.00000       0.00000       0.00000       0.00000       0.00000       0.00000       0.00000       0.00000       0.00000       0.00000
   2  23 3430.7482    2.9218  2.4305 10.7200  0.0000  0.1002   0.1120   0.2910    1.1104   0.0000   489.5888       66.0855       27.8410      -4.20038       0.00000       0.00000       0.00000       0.00000       0.00000       0.00000       0.00000       0.00000       0.00000       0.00000       0.00000       0.00000       0.00000       0.00000       68.3968       61.6775       33.5409       14.3705       0.00000       0.00000       0.00000       0.00000       0.00000       0.00000       0.00000       0.00000       0.00000       0.00000       0.00000       0.00000       0.00000       0.00000
   2  24 3566.9190    2.6401  3.6428  5.7495  0.0000  0.1181   0.0844   0.3891   89.0158   0.0000   432.3488       90.5364      -29.4159       9.72195       0.00000       0.00000       0.00000       0.00000       0.00000       0.00000       0.00000       0.00000       0.00000       0.00000       0.00000       0.00000       0.00000       0.00000       80.3931       70.1863       42.4219       16.4814       0.00000       0.00000       0.00000       0.00000       0.00000       0.00000       0.00000       0.00000       0.00000       0.00000       0.00000       0.00000       0.00000       0.00000
   3  11 1865.1306    0.4098  0.4824  9.8497  0.0000  0.0468   0.0301   0.1090    0.1430   0.0000   390.6766      -16.3376      -9.51668      0.792562       3.95436     -0.739328       0.00000       0.00000       0.00000       0.00000       0.00000       0.00000       0.00000       0.00000       0.00000       0.00000       0.00000       0.00000       23.2376       23.4509       15.9182       9.64182       4.05399       1.30049       0.00000       0.00000       0.00000       0.00000       0.00000       0.00000       0.00000       0.00000       0.00000       0.00000       0.00000       0.00000
   3  12 2001.2097    0.6204  0.3609 10.3084  0.0000  0.0519   0.0546   0.0994    0.1458   0.0000   423.3112      -50.0121       2.77094       14.8640      -2.07764      -2.40200       0.00000       0.00000       0.00000       0.00000       0.00000       0.00000       0.00000       0.00000       0.00000       0.00000       0.00000       0.00000       17.4843       22.7425       12.9163       10.6967       3.53068       1.61449       0.00000       0.00000       0.00000       0.00000       0.00000       0.00000       0.00000       0.00000       0.00000       0.00000       0.00000       0.00000
   3  13 2137.6474    0.7441  0.8267 10.0815  0.0000  0.0536   0.0433   0.1549    0.2675   0.0000   453.0717      -13.6617       4.35858      -20.6971       5.61539       1.03242       0.00000       0.00000       0.00000       0.00000       0.00000       0.00000       0.00000       0.00000       0.00000       0.00000       0.00000       0.00000       23.7737       23.3206       19.3830       11.4358       5.20304       1.62084       0.00000       0.00000       0.00000       0.00000       0.00000       0.00000       0.00000       0.00000       0.00000       0.00000       0.00000       0.00000
   3  14 2273.4084    1.0808  0.6862 10.5914  0.0000  0.0519   0.0646   0.1185    0.2689   0.0000   388.9711      -23.4265       28.9183      -4.45660       7.08434     -0.749819       0.00000       0.00000       0.00000       0.00000       0.00000       0.00000       0.00000       0.00000       0.00000       0.00000       0.00000       0.00000       24.1875       24.7728       17.4584       11.8031       4.71542       1.70983       0.00000       0.00000       0.00000       0.00000       0.00000       0.00000       0.00000       0.00000       0.00000       0.00000       0.00000       0.00000
   3  15 2407.5203    1.5195  0.9880 10.2496  0.0000  0.0603   0.0767   0.1287    0.7655   0.0000   434.7062      -9.86020       4.32187      -4.32033      -8.50994      -1.06423       0.00000       0.00000       0.00000       0.00000       0.00000       0.00000       0.00000       0.00000       0.00000       0.00000       0.00000       0.00000       29.7535       30.0964       22.3835       11.9853       6.05079       1.78725       0.00000       0.00000       0.00000       0.00000       0.00000       0.00000       0.00000       0.00000       0.00000       0.00000       0.00000       0.00000
   3  17 2676.1910    2.5146  1.0877  4.2995  0.0000  0.0549   0.1175   0.1528  705.4499   0.0000   428.7491       24.3490       9.03020       3.32683     -0.848351      -2.98818       0.00000       0.00000       0.00000       0.00000       0.00000       0.00000       0.00000       0.00000       0.00000       0.00000       0.00000       0.00000       27.6192       26.0414       19.7391       12.5861       5.22018       1.57468       0.00000       0.00000       0.00000       0.00000       0.00000       0.00000       0.00000       0.00000       0.00000       0.00000       0.00000       0.00000
   3  18 2811.3861    3.0420  1.0512 10.4405  0.0000  0.0574   0.1473   0.1508    2.7399   0.0000   451.7652       30.9671       4.60368       4.04240       3.72636     -0.875931       0.00000       0.00000       0.00000       0.00000       0.00000       0.00000       0.00000       0.00000       0.00000       0.00000       0.00000       0.00000       29.5529       29.0791       21.6484       10.7209       5.93602       1.59197       0.00000       0.00000       0.00000       0.00000       0.00000       0.00000       0.00000       0.00000       0.00000       0.00000       0.00000       0.00000
   3  19 2946.9086    3.7047  0.9848  4.5987  0.0000  0.0522   0.1743   0.1418 1000.0000   0.0000   473.0484       36.7932      -24.2670       9.08080       13.0744      -2.03347       0.00000       0.00000       0.00000       0.00000       0.00000       0.00000       0.00000       0.00000       0.00000       0.00000       0.00000       0.00000       24.9666       24.7895       20.2272       9.89576       5.66829       1.56884       0.00000       0.00000       0.00000       0.00000       0.00000       0.00000       0.00000       0.00000       0.00000       0.00000       0.00000       0.00000
   3  20 3082.2691    4.1245  0.9175 12.5972  0.0000  0.0517   0.2134   0.1367    0.5841   0.0000   471.2918       62.7004       17.5558       13.9742       1.39780     -0.988263       0.00000       0.00000       0.00000       0.00000       0.00000       0.00000       0.00000       0.00000       0.00000       0.00000       0.00000       0.00000       24.6755       24.4018       17.7994       11.7352       4.76493       1.62323       0.00000       0.00000       0.00000       0.00000       0.00000       0.00000       0.00000       0.00000       0.00000       0.00000       0.00000       0.00000
   3  21 3217.8149    3.8809  1.2404 12.6902  0.0006  0.0732   0.1997   0.1769    0.6838   0.0000   388.9150       38.5987      -12.2110      -2.38988      0.505886      0.331475       0.00000       0.00000       0.00000       0.00000       0.00000       0.00000       0.00000       0.00000       0.00000       0.00000       0.00000       0.00000       39.2214       30.2275       27.5702       18.1619       7.40704       1.79399       0.00000       0.00000       0.00000       0.00000       0.00000       0.00000       0.00000       0.00000       0.00000       0.00000       0.00000       0.00000
   3  22 3353.2954    3.4188  1.8352  9.6083  0.0000  0.0702   0.1289   0.2115    4.6087   0.0000   455.6201       45.0025      -16.5415       29.0655       2.99639      -3.10651       0.00000       0.00000       0.00000       0.00000       0.00000       0.00000       0.00000       0.00000       0.00000       0.00000       0.00000       0.00000       35.7445       32.9082       26.5688       15.6171       7.14948       1.97173       0.00000       0.00000       0.00000       0.00000       0.00000       0.00000       0.00000       0.00000       0.00000       0.00000       0.00000       0.00000
   3  25 3762.7807    2.0284  5.7045 10.0172  0.0000  0.1521   0.0482   0.3851    0.4245   0.0000   413.3030       46.8935       45.7791      -17.0276       22.1129      -6.61146       0.00000       0.00000       0.00000       0.00000       0.00000       0.00000       0.00000       0.00000       0.00000       0.00000       0.00000       0.00000       75.3812       75.1349       53.8367       31.6625       14.2711       4.59039       0.00000       0.00000       0.00000       0.00000       0.00000       0.00000       0.00000       0.00000       0.00000       0.00000       0.00000       0.00000
   4  11 1914.7252    0.5055  0.4312  9.9244  0.0132  0.0402   0.0354   0.1016    0.1252   0.0000   418.6957       24.4418      -1.24486      -15.9577       3.40829       2.76573     -0.166232     -0.469979       0.00000       0.00000       0.00000       0.00000       0.00000       0.00000       0.00000       0.00000       0.00000       0.00000       16.0326       16.4408       13.8309       10.1262       4.95791       3.03641      0.994662      0.270575       0.00000       0.00000       0.00000       0.00000       0.00000       0.00000       0.00000       0.00000       0.00000       0.00000
   4  12 2051.6720    0.6853  0.3943 10.1403 -0.0016  0.0486   0.0512   0.0822    0.1393   0.0000   406.3062      -3.60584      -2.42224       2.60742       5.13949      -1.94282     -0.400158      0.525226       0.00000       0.00000       0.00000       0.00000       0.00000       0.00000       0.00000       0.00000       0.00000       0.00000       20.7509       17.4076       14.7294       13.9054       9.68329       3.44038      0.970312      0.234779       0.00000       0.00000       0.00000       0.00000       0.00000       0.00000       0.00000       0.00000       0.00000       0.00000
   4  13 2188.2721    0.9323  0.6551  9.8357  0.0023  0.0421   0.0483   0.1010    0.3812   0.0000   433.8065       7.20159      -2.80214       4.62450       2.53084      -1.95481     -0.332284     -0.160914       0.00000       0.00000       0.00000       0.00000       0.00000       0.00000       0.00000       0.00000       0.00000       0.00000       15.8413       14.7562       14.5029       10.0144       6.11819       3.06581       1.19833      0.253650       0.00000       0.00000       0.00000       0.00000       0.00000       0.00000       0.00000       0.00000       0.00000       0.00000
   4  14 2323.9938    1.3089  1.1516  4.3189  0.0000  0.0614   0.0551   0.1595  171.8853   0.0000   425.1386       41.7339       37.0688      -15.8661      -4.19229       2.38030       0.00000       0.00000       0.00000       0.00000       0.00000       0.00000       0.00000       0.00000       0.00000       0.00000       0.00000       0.00000       21.9838       25.1357       19.6699       12.7498       7.74853       3.53084       1.54282      0.410844       0.00000       0.00000       0.00000       0.00000       0.00000       0.00000       0.00000       0.00000       0.00000       0.00000
   4  15 2458.4705    1.6743  1.1121  9.9798  0.0117  0.0553   0.0805   0.1512    1.2470   0.0000   440.6815       31.5998       7.84369      -6.59046      -4.99278      -2.92988       1.04826    -0.0950528       0.00000       0.00000       0.00000       0.00000       0.00000       0.00000       0.00000       0.00000       0.00000       0.00000       21.7467       23.1833       18.0648       13.9356       8.19500       3.80955       1.40678      0.391432       0.00000       0.00000       0.00000       0.00000       0.00000       0.00000       0.00000       0.00000       0.00000       0.00000
   4  17 2728.5250    2.8550  0.8102 11.2331 -0.0041  0.0501   0.1374   0.0979    0.9569   0.0000   440.9890       1.12437       26.4745      -16.5618       4.05473      -3.04201      -2.39889     -0.122580       0.00000       0.00000       0.00000       0.00000       0.00000       0.00000       0.00000       0.00000       0.00000       0.00000       19.3642       20.3619       17.8962       10.9142       6.65437       3.47658       1.44475      0.309383       0.00000       0.00000       0.00000       0.00000       0.00000       0.00000       0.00000       0.00000       0.00000       0.00000
   4  18 2864.1796    2.9786  0.9418 11.0423 -0.0007  0.0466   0.1310   0.1151    1.3244   0.0000   443.6504       11.6221      -2.34775      -8.58024      -7.14275      0.232834      0.211246    -0.0286796       0.00000       0.00000       0.00000       0.00000       0.00000       0.00000       0.00000       0.00000       0.00000       0.00000       19.4604       20.3906       15.7792       11.1524       6.33007       2.93283       1.05638      0.297372       0.00000       0.00000       0.00000       0.00000       0.00000       0.00000       0.00000       0.00000       0.00000       0.00000
   4  19 3000.1401    3.9440  1.1643  5.5368  0.0000  0.0530   0.1735   0.1357  567.2255   0.0000   439.3783       20.1644       14.2472       6.01424      -6.83023      -6.30249       0.00000       0.00000       0.00000       0.00000       0.00000       0.00000       0.00000       0.00000       0.00000       0.00000       0.00000       0.00000       22.2719       22.7719       17.8559       13.2302       7.00467       3.62875       1.18196      0.352336       0.00000       0.00000       0.00000       0.00000       0.00000       0.00000       0.00000       0.00000       0.00000       0.00000
   4  21 3271.7789    3.6998  1.5770  8.5344  0.0058  0.0583   0.1408   0.1903    3.5385   0.0000   440.8224       17.7857      -10.0968      -22.7809    -0.0638831       5.39177       1.66578      -1.65187       0.00000       0.00000       0.00000       0.00000       0.00000       0.00000       0.00000       0.00000       0.00000       0.00000       21.6647       22.4106       18.9627       14.0422       8.08569       4.12517       1.52562      0.447669       0.00000       0.00000       0.00000       0.00000       0.00000       0.00000       0.00000       0.00000       0.00000       0.00000
   4  22 3408.1712    3.1047  1.9960 11.4021 -0.0021  0.0709   0.1026   0.1955    0.6412   0.0000   466.8773       46.3700      -28.4099       41.0428      -1.99949       7.17133      -1.87244     -0.482520       0.00000       0.00000       0.00000       0.00000       0.00000       0.00000       0.00000       0.00000       0.00000       0.00000       27.8971       29.3812       24.1321       16.3311       10.2740       4.40161       1.88009      0.475233       0.00000       0.00000       0.00000       0.00000       0.00000       0.00000       0.00000       0.00000       0.00000       0.00000
   4  23 3544.7166    2.7976  2.7543 10.7891  0.0011  0.0818   0.0794   0.2222    0.5862   0.0000   391.1186       33.3263       15.5365       16.6352      -9.90806      -2.80638       1.01820      0.146267       0.00000       0.00000       0.00000       0.00000       0.00000       0.00000       0.00000       0.00000       0.00000       0.00000       30.1605       30.6767       26.6629       19.3693       11.5896       5.78161       2.17459      0.556471       0.00000       0.00000       0.00000       0.00000       0.00000       0.00000       0.00000       0.00000       0.00000       0.00000
   4  24 3681.5417    2.2624  3.9674 10.8524 -0.0028  0.1088   0.0565   0.2805    0.3126   0.0000   416.9353       61.4344       19.2247       24.9009       5.02756      -4.48929     -0.401411     -0.458887       0.00000       0.00000       0.00000       0.00000       0.00000       0.00000       0.00000       0.00000       0.00000       0.00000       41.7090       45.0214       36.4402       25.2162       14.6249       7.27558       2.79594      0.760023       0.00000       0.00000       0.00000       0.00000       0.00000       0.00000       0.00000       0.00000       0.00000       0.00000
   4  25 3818.5820    1.8685  6.2044 10.1960  0.0009  0.1408   0.0393   0.3711    0.2781   0.0000   472.7217       71.0508       58.5748       13.5271      -16.7353      -13.1693       1.81785     -0.170710       0.00000       0.00000       0.00000       0.00000       0.00000       0.00000       0.00000       0.00000       0.00000       0.00000       51.2019       53.0855       45.2703       33.0310       20.4147       9.55189       3.77809      0.952568       0.00000       0.00000       0.00000       0.00000       0.00000       0.00000       0.00000       0.00000       0.00000       0.00000
   5  12 2098.4704    0.7399  0.5756 10.2357 -0.0011  0.0450   0.0397   0.0849    0.1522   0.0000   447.9730       10.2101       18.8288      0.341161       3.85336       2.12824       1.54938      -1.17515     0.0307772    -0.0148545       0.00000       0.00000       0.00000       0.00000       0.00000       0.00000       0.00000       0.00000       11.8472       14.9882       13.3272       9.43035       7.10416       3.72401       2.22948      0.876633      0.360802     0.0831707       0.00000       0.00000       0.00000       0.00000       0.00000       0.00000       0.00000       0.00000
   5  13 2235.3140    0.9541  0.8234 10.4432  0.0021  0.0506   0.0450   0.1155    0.2295   0.0000   442.1906      -8.51453       13.3824      -4.48232      -1.77128       4.22163       2.66150      0.649305     -0.236898    -0.0448624       0.00000       0.00000       0.00000       0.00000       0.00000       0.00000       0.00000       0.00000       16.3987       16.9094       14.9268       11.4345       8.62680       4.69769       2.39328      0.877560      0.339162     0.0692913       0.00000       0.00000       0.00000       0.00000       0.00000       0.00000       0.00000       0.00000
   5  14 2371.2129    1.3138  0.8805 10.6122  0.0037  0.0674   0.0591   0.1146    0.3008   0.0000   430.1352      -3.09237       19.1267       3.91453      -3.58456       4.51028    -0.0531266       1.00654     -0.385036    -0.0110874       0.00000       0.00000       0.00000       0.00000       0.00000       0.00000       0.00000       0.00000       26.0422       29.4796       24.2522       18.1868       8.95380       4.81044       2.81293       1.12077      0.356919     0.0865074       0.00000       0.00000       0.00000       0.00000       0.00000       0.00000       0.00000       0.00000
   5  15 2506.0338    1.6596  0.8573 11.2765 -0.0080  0.0500   0.0732   0.1087    0.3088   0.0000   443.7547      0.275993       38.2381       12.9109      -5.60231      0.709912     -0.413390     -0.505841     -0.729544   -0.00210117       0.00000       0.00000       0.00000       0.00000       0.00000       0.00000       0.00000       0.00000       15.5513       17.7503       14.6877       12.0602       7.07188       4.66333       2.15673       1.04873      0.295666     0.0792636       0.00000       0.00000       0.00000       0.00000       0.00000       0.00000       0.00000       0.00000
   5  16 2641.1681    2.2865  0.9515  5.9511  0.0086  0.0419   0.0993   0.1248    3.9354   0.0000   411.9723       1.91666      -11.4822       7.46800      -7.97710       2.56689    -0.0845406     -0.463532     -0.147074     -0.142646       0.00000       0.00000       0.00000       0.00000       0.00000       0.00000       0.00000       0.00000       13.3448       14.2296       11.8648       9.83494       6.34474       3.99292       1.78715      0.800039      0.232460     0.0645382       0.00000       0.00000       0.00000       0.00000       0.00000       0.00000       0.00000       0.00000
   5  17 2777.3119    2.9055  1.0413  4.7862  0.0000  0.0479   0.1178   0.1281  631.2838   0.0000   434.1966      -23.7389       5.44332       5.88142       1.40153      -3.02488       0.00000       0.00000       0.00000       0.00000       0.00000       0.00000       0.00000       0.00000       0.00000       0.00000       0.00000       0.00000       14.5418       13.9807       15.1393       12.0291       6.93042       4.54251       2.86540       1.14808      0.346155     0.0715464       0.00000       0.00000       0.00000       0.00000       0.00000       0.00000       0.00000       0.00000
   5  18 2913.7710    3.4927  0.8913  4.7593  0.0000  0.0416   0.1408   0.0964  841.3034   0.0000   441.8892       14.6758       1.94918      -2.33114      0.802052      -7.45253       0.00000       0.00000       0.00000       0.00000       0.00000       0.00000       0.00000       0.00000       0.00000       0.00000       0.00000       0.00000       12.0452       13.3227       11.5007       9.80943       6.80796       4.07054       2.13386      0.885995      0.288409     0.0734211       0.00000       0.00000       0.00000       0.00000       0.00000       0.00000       0.00000       0.00000
   5  19 3049.9764    4.1435  0.9123  0.4484  0.0000  0.0499   0.1942   0.1045 1000.0000   0.0000   454.2104       8.85721       1.57542     -0.551000       7.86168       3.97732       0.00000       0.00000       0.00000       0.00000       0.00000       0.00000       0.00000       0.00000       0.00000       0.00000       0.00000       0.00000       17.1404       19.2024       17.2175       12.1965       7.33461       4.30820       2.25665       1.02974      0.366313     0.0732612       0.00000       0.00000       0.00000       0.00000       0.00000       0.00000       0.00000       0.00000
   5  21 3322.5897    3.6482  1.7276 11.3450 -0.0071  0.0618   0.1174   0.1613    1.2676   0.0000   419.9298       27.9910       4.17607      -2.14855      -1.83620      -4.84241       1.80063      -1.00323     0.0963652     -0.154517       0.00000       0.00000       0.00000       0.00000       0.00000       0.00000       0.00000       0.00000       20.2295       22.8122       19.4242       15.4378       9.77138       5.85359       3.03454       1.27346      0.411660      0.102083       0.00000       0.00000       0.00000       0.00000       0.00000       0.00000       0.00000       0.00000
   5  22 3459.4700    2.9505  2.6362 11.1424  0.0048  0.0808   0.0829   0.2183    0.6122   0.0000   422.8116       1.13892      -4.60430      -23.2492       4.43058      -5.14277      -4.99732       2.41078     -0.239272     -0.229197       0.00000       0.00000       0.00000       0.00000       0.00000       0.00000       0.00000       0.00000       22.5274       27.6126       22.8885       19.3190       12.1590       8.13528       3.50494       1.85825      0.549237      0.150315       0.00000       0.00000       0.00000       0.00000       0.00000       0.00000       0.00000       0.00000
   5  23 3596.6148    2.5529  3.5117 10.6688  0.0046  0.0954   0.0612   0.2517    0.4445   0.0000   436.9681       68.8356      0.606213       11.4700      -11.9220       7.93079       11.6897       2.73297      -1.73169     -0.304696       0.00000       0.00000       0.00000       0.00000       0.00000       0.00000       0.00000       0.00000       25.8553       31.3940       26.6638       21.2534       14.8221       9.21784       4.25936       2.03704      0.686503      0.173725       0.00000       0.00000       0.00000       0.00000       0.00000       0.00000       0.00000       0.00000
   5  24 3734.1036    2.1035  5.0246 10.1270  0.0020  0.1096   0.0411   0.2950    0.3466   0.0000   392.6529      -92.6187       65.6626     -0.583975      -26.6410       2.70329      -2.21365       1.55740     0.0246849     0.0587701       0.00000       0.00000       0.00000       0.00000       0.00000       0.00000       0.00000       0.00000       32.0464       37.1406       31.9744       25.8844       18.2599       10.6802       5.60176       2.27889      0.813681      0.192091       0.00000       0.00000       0.00000       0.00000       0.00000       0.00000       0.00000       0.00000
   5  25 3871.3892    1.8085  6.3201 10.1567  0.0039  0.1272   0.0337   0.3528    0.2257   0.0000   472.6704       23.9059       51.8975      -44.5798       6.34353      -5.18262       5.32964      -3.83018     -0.867136      0.240425       0.00000       0.00000       0.00000       0.00000       0.00000       0.00000       0.00000       0.00000       39.9519       44.3071       39.3554       30.3610       20.9700       12.3474       6.22017       2.66647      0.923584      0.208336       0.00000       0.00000       0.00000       0.00000       0.00000       0.00000       0.00000       0.00000
   5  26 4009.5224    1.5100  8.7530  9.6982 -0.0011  0.1674   0.0249   0.4442    0.2075   0.0000   456.7305      -14.0092       58.6473       8.53065       22.2518      -2.00747      -7.18603     -0.672782     -0.266907      0.154693       0.00000       0.00000       0.00000       0.00000       0.00000       0.00000       0.00000       0.00000       48.2692       58.3722       48.2965       39.9544       26.9968       15.9942       8.17377       3.46068       1.21606      0.310722       0.00000       0.00000       0.00000       0.00000       0.00000       0.00000       0.00000       0.00000
   6  11 2004.0237    0.6554  0.5098  9.9504  0.0047  0.0359   0.0333   0.0799    0.1321   0.0000   442.7151      -4.78500       6.44727       6.72654       5.33872      -2.50619     -0.754624       1.62540     -0.375355     0.0695016     0.0423441    -0.0130868       0.00000       0.00000       0.00000       0.00000       0.00000       0.00000       7.90382       10.6872       9.59074       6.93542       6.09725       3.85249       2.23180       1.20846      0.528970      0.223257     0.0784940     0.0156353       0.00000       0.00000       0.00000       0.00000       0.00000       0.00000
   6  12 2142.4269    0.7883  0.6192 10.3328 -0.0050  0.0395   0.0366   0.0804    0.1389   0.0000   441.6559       6.26758       2.39719       7.55388      -10.6932       2.07406       2.97469      -1.05894     -0.105477     -0.187198    0.00449963  -0.000822853       0.00000       0.00000       0.00000       0.00000       0.00000       0.00000       10.1686       12.8691       10.9877       9.13783       6.52407       3.67348       2.64047       1.22230      0.618010      0.190900     0.0736409     0.0166407       0.00000       0.00000       0.00000       0.00000       0.00000       0.00000
   6  13 2279.8346    1.0442  0.9191 10.1762 -0.0082  0.0558   0.0433   0.1021    0.2744   0.0000   459.5057      -10.6262       2.20113       4.62966      -7.08698       9.66485      0.365896      0.368412      -1.20371      0.431302      0.149939    0.00477557       0.00000       0.00000       0.00000       0.00000       0.00000       0.00000       11.6790       14.1057       14.5059       9.51479       9.88032       4.93821       3.35832       2.05516      0.703053      0.328792      0.130930     0.0204911       0.00000       0.00000       0.00000       0.00000       0.00000       0.00000
   6  14 2415.4493    1.5179  0.9028  9.8549 -0.0050  0.0439   0.0582   0.0948    0.5192   0.0000   449.3316       20.2041       18.2906       2.48928       10.6302      -3.69046      -1.51723       1.55073       1.44906     -0.499601     0.0127780   -0.00987296       0.00000       0.00000       0.00000       0.00000       0.00000       0.00000       12.7904       12.2282       9.78661       9.48961       8.74671       6.13736       3.37618       1.52944      0.629273      0.238645     0.0701557     0.0144531       0.00000       0.00000       0.00000       0.00000       0.00000       0.00000
   6  15 2551.0286    1.8200  0.7989 11.4179 -0.0015  0.0455   0.0762   0.0903    0.2413   0.0000   456.3254       11.5881       3.66620      -13.9284      0.479755      -12.6830     -0.111406      -1.27274     -0.534779     -0.369464     0.0239588    0.00547863       0.00000       0.00000       0.00000       0.00000       0.00000       0.00000       13.0990       12.6877       10.9309       9.68794       9.15958       6.05648       3.41318       1.68091      0.622268      0.248841     0.0793227     0.0141869       0.00000       0.00000       0.00000       0.00000       0.00000       0.00000
   6  16 2687.0513    2.4228  1.0558 10.8214 -0.0050  0.0424   0.0859   0.1004    0.7045   0.0000   413.7301       18.8207       21.9574      -4.11951      -2.46216       2.84191       3.51630       2.07782      0.259041     -0.339414    -0.0869254    0.00888125       0.00000       0.00000       0.00000       0.00000       0.00000       0.00000       10.2266       12.6986       11.3107       9.19055       6.93036       4.63915       2.67774       1.36796      0.644219      0.256257     0.0818610     0.0179860       0.00000       0.00000       0.00000       0.00000       0.00000       0.00000
   6  17 2823.7184    3.0669  0.7841 12.4049 -0.0029  0.0421   0.1214   0.0853    0.2808   0.0000   435.5000       13.4792     -0.513295       9.47955      -1.89694      0.277152     -0.768389      -1.07120     -0.488331     0.0451220    -0.0610361   -0.00373207       0.00000       0.00000       0.00000       0.00000       0.00000       0.00000       11.8380       11.4674       11.0414       9.38592       7.42735       5.73030       3.00970       1.35233      0.678257      0.263776     0.0668087     0.0132733       0.00000       0.00000       0.00000       0.00000       0.00000       0.00000
   6  18 2960.6206    3.6704  1.0133  8.4663 -0.0023  0.0418   0.1274   0.0963    9.3891   0.0000   448.3539       12.9127       4.49061     -0.445311       7.15249      -4.21336       2.39279     -0.531037     -0.653843     -0.320730    -0.0742018  -0.000266856       0.00000       0.00000       0.00000       0.00000       0.00000       0.00000       10.0498       10.9972       11.3618       8.98513       6.55037       5.11226       2.77109       1.30142      0.723953      0.288455     0.0798408     0.0163695       0.00000       0.00000       0.00000       0.00000       0.00000       0.00000
   6  19 3097.3091    4.1190  0.9966  3.1206  0.0000  0.0425   0.1476   0.0948 1000.0000   0.0000   440.7938       14.3848       10.2675       22.1536       7.34523      -6.59393       0.00000       0.00000       0.00000       0.00000       0.00000       0.00000       0.00000       0.00000       0.00000       0.00000       0.00000       0.00000       11.2654       11.1806       11.0717       10.4003       6.79844       4.29280       2.92277       1.67681      0.743856      0.247629     0.0706975     0.0156006       0.00000       0.00000       0.00000       0.00000       0.00000       0.00000
   6  20 3234.0861    3.7613  1.1917 12.3683 -0.0014  0.0520   0.1343   0.1329    0.6464   0.0000   453.6317      -7.43309      -2.51925       4.72875       2.55707      -5.98512      -1.78211     -0.694388     -0.463946    -0.0306282     0.0126866   -0.00994115       0.00000       0.00000       0.00000       0.00000       0.00000       0.00000       16.5240       19.8473       17.0896       13.1912       9.02441       5.31329       2.97058       1.53884      0.623993      0.246587     0.0772457     0.0175491       0.00000       0.00000       0.00000       0.00000       0.00000       0.00000
   6  21 3371.0088    3.3987  1.9102 10.2086  0.0040  0.0605   0.0925   0.1640    1.0828   0.0000   451.1218       36.2317       14.4498      -1.89756      -1.73488      -3.41466       5.24275      0.486069      0.476816     -0.184642      0.121702    0.00495103       0.00000       0.00000       0.00000       0.00000       0.00000       0.00000       14.4314       17.1886       15.3857       13.9814       9.54988       6.97185       3.80231       2.24441      0.898079      0.391696      0.104286     0.0258837       0.00000       0.00000       0.00000       0.00000       0.00000       0.00000
   6  22 3508.2870    2.8288  3.1237 10.5254 -0.0058  0.0781   0.0603   0.1985    0.6226   0.0000   476.5579       24.7751      -38.9997      -34.2871      0.781148       7.44501       6.56830      -3.80464      -1.18382     -0.648318     0.0498172   -0.00480042       0.00000       0.00000       0.00000       0.00000       0.00000       0.00000       19.0051       22.8085       21.0460       17.6031       13.1764       8.88300       5.33990       2.77926       1.30495      0.504312      0.157052     0.0328251       0.00000       0.00000       0.00000       0.00000       0.00000       0.00000
   6  23 3646.0611    2.3395  4.1930 10.5917 -0.0015  0.0902   0.0458   0.2516    0.3038   0.0000   469.1304       49.5201       31.1458      -24.1517       7.76754      0.483135      -4.71860      -2.56795       2.88785     -0.349185     -0.266318     0.0300762       0.00000       0.00000       0.00000       0.00000       0.00000       0.00000       22.6047       26.6249       24.9664       20.4982       15.9155       10.5947       6.31084       3.16334       1.52047      0.584300      0.190104     0.0377457       0.00000       0.00000       0.00000       0.00000       0.00000       0.00000
   6  24 3783.9572    2.0068  5.4778 10.0077 -0.0040  0.1077   0.0355   0.2933    0.3306   0.0000   473.3855      -8.29386      -32.2807      -22.3446      -2.51649      -22.9741      -9.02710       3.11160       1.74182      0.623796      0.162203   -0.00369433       0.00000       0.00000       0.00000       0.00000       0.00000       0.00000       26.8705       32.2524       29.3838       25.2764       17.8837       12.5866       7.12882       3.91634       1.74729      0.711497      0.207190     0.0466261       0.00000       0.00000       0.00000       0.00000       0.00000       0.00000
   6  25 3922.1058    1.7214  7.1120  9.8939  0.0000  0.1274   0.0271   0.3584    0.2019   0.0000   433.3133      -32.1076       60.8421       82.6805       19.4486     -0.761218      -2.28773      -7.96303      -1.51530      -1.09633      0.140736   6.89851e-05       0.00000       0.00000       0.00000       0.00000       0.00000       0.00000       31.7484       36.7946       34.9518       29.3613       21.8032       14.2050       8.83757       4.67516       2.18140      0.812325      0.259308     0.0528112       0.00000       0.00000       0.00000       0.00000       0.00000       0.00000
   6  26 4060.2209    1.4084  9.9530  9.6952 -0.0025  0.1603   0.0197   0.4806    0.1428   0.0000   412.2407       68.7344       67.7622      -25.7125      -5.25434       15.5146      -7.68208      -1.26185       3.87507       2.03924     -0.312572    -0.0701598       0.00000       0.00000       0.00000       0.00000       0.00000       0.00000       40.1046       45.9586       43.5348       37.1913       27.7453       18.6440       11.3264       5.82058       2.77933       1.04611      0.324289     0.0663258       0.00000       0.00000       0.00000       0.00000       0.00000       0.00000
   6  28 4337.6172    0.9934 13.4616  9.7924 -0.0005  0.2379   0.0158   0.6863    0.0991   0.0000   495.8670       127.862       68.9959       8.80202       14.2462      -14.7690      -22.8851       10.3918     -0.402322    -0.0574944     -0.434757     0.0142192       0.00000       0.00000       0.00000       0.00000       0.00000       0.00000       57.8677       67.3803       64.3292       54.0332       41.2912       27.6922       16.8851       8.73675       4.14625       1.57391      0.494784     0.0994708       0.00000       0.00000       0.00000       0.00000       0.00000       0.00000
   7  10 1906.8582    0.4699  0.3777 10.1175  0.0041  0.0354   0.0313   0.0731    0.0805   0.0000   434.1633      -3.17897       20.6757      -8.52646       12.1236       9.13177       4.26784     -0.278266      0.476999     -0.109700     0.0675782    -0.0839563    0.00257609    0.00253390       0.00000       0.00000       0.00000       0.00000       7.15527       9.76273       6.49785       7.64346       5.28175       4.73871       2.67477       1.80953      0.606930      0.390595      0.108510     0.0656457     0.0118064    0.00440208       0.00000       0.00000       0.00000       0.00000
   7  13 2322.1262    1.3043  1.0283  9.5681  0.0014  0.0420   0.0465   0.1076    0.5223   0.0000   440.4413      -5.93026       16.5818       10.1331      -9.25077      -6.98241     -0.696527      0.190321     -0.959190       1.28688     -0.215684    -0.0235297   -0.00305863    0.00401340       0.00000       0.00000       0.00000       0.00000       9.06944       9.32833       9.66508       8.38482       6.31171       5.09658       3.33517       1.82756      0.917686      0.512419      0.199802     0.0674323     0.0164848    0.00310625       0.00000       0.00000       0.00000       0.00000
   7  14 2458.0888    1.5598  1.0716 10.3903 -0.0088  0.0459   0.0533   0.1011    0.4313   0.0000   434.0987    -0.0663083       2.62249       7.35856       14.8974      -1.03482    -0.0148585      -1.37781       2.35570     -0.544602    -0.0700329     0.0198409    -0.0352530   0.000673282       0.00000       0.00000       0.00000       0.00000       9.60345       11.8582       10.9412       9.04940       8.23404       5.46232       3.72597       2.14544       1.17291      0.530272      0.214926     0.0772942     0.0255484    0.00458273       0.00000       0.00000       0.00000       0.00000
   7  15 2594.2607    2.2048  1.0529 10.5268 -0.0089  0.0407   0.0723   0.1026    0.7336   0.0000   433.0675       7.65085       3.97313       6.76153       6.34260     -0.631264       1.98575     -0.232466      0.615798    -0.0452846      0.405252    -0.0146211    -0.0137712    0.00377857       0.00000       0.00000       0.00000       0.00000       8.58935       10.0646       9.91779       7.80976       7.08417       4.53961       3.26797       1.80669      0.916491      0.481475      0.185668     0.0653254     0.0219494    0.00351707       0.00000       0.00000       0.00000       0.00000
   7  16 2731.1366    2.5317  0.9584 11.4451 -0.0109  0.0448   0.0906   0.0951    0.4393   0.0000   449.5970       1.30738       4.26831      -10.6762       11.3137      -6.15313      -4.64966      0.679513     -0.427708    0.00199943      0.286410    -0.0283778    -0.0110570   -0.00377840       0.00000       0.00000       0.00000       0.00000       8.44588       11.1605       11.3108       8.36223       7.70046       5.03430       3.53902       1.89892       1.13912      0.469765      0.240834     0.0792026     0.0272806    0.00457798       0.00000       0.00000       0.00000       0.00000
   7  17 2868.3583    3.3032  0.8578 11.7882 -0.0063  0.0317   0.1189   0.0918    0.4134   0.0000   437.0864       24.1680       9.56475      -11.8155      -1.46341      -3.66585     -0.618427      -1.52235      0.507893   -0.00228633    0.00478293    -0.0166044   -0.00729613    0.00257656       0.00000       0.00000       0.00000       0.00000       7.87571       8.71082       8.79469       7.46072       5.51687       3.59073       2.32336       1.47468      0.791824      0.374830      0.145831     0.0504354     0.0137434    0.00248535       0.00000       0.00000       0.00000       0.00000
   7  18 3005.6460    3.6239  1.0267 12.2466 -0.0025  0.0399   0.1288   0.1168    0.3829   0.0000   434.3623       20.0928       1.40816      -7.15896       5.77637      0.445018      -4.38760      -1.62142      0.611482     -0.387589    -0.0166271    -0.0340640    -0.0186838   -0.00101903       0.00000       0.00000       0.00000       0.00000       8.07695       9.79669       8.77421       9.37249       6.05116       4.74679       2.74559       2.02065      0.968866      0.519119      0.179750     0.0723972     0.0162125    0.00441875       0.00000       0.00000       0.00000       0.00000
   7  19 3142.8607    4.1561  1.1747 10.5725  0.0017  0.0437   0.1323   0.1021    1.7548   0.0000   428.8550       25.1455       25.0651       11.3263      -6.24874      -9.42715      0.188851      -1.55231      -1.12850      0.294056     -0.303376    -0.0787628    0.00475558   -0.00192545       0.00000       0.00000       0.00000       0.00000       8.79787       11.8766       10.2938       9.54897       6.81071       5.15986       3.40361       1.81452       1.04101      0.475395      0.226295     0.0721758     0.0212069    0.00497080       0.00000       0.00000       0.00000       0.00000
   7  20 3279.8566    3.6494  1.6334 11.4787 -0.0126  0.0468   0.1000   0.1257    0.7662   0.0000   446.5542       2.69224      -4.24076       9.47789      -3.96115       1.89205       8.67628      -3.43252       2.39195     -0.826178     -0.298848    -0.0126612   0.000148987    0.00254822       0.00000       0.00000       0.00000       0.00000       10.8126       12.3767       11.4032       10.0918       7.89965       5.79015       3.90014       2.16790       1.06758      0.558046      0.212120     0.0747550     0.0208200    0.00420578       0.00000       0.00000       0.00000       0.00000
   7  21 3417.4047    3.2836  2.1389 10.7290 -0.0012  0.0573   0.0771   0.1349    0.7042   0.0000   437.7624       9.64819       20.7066       16.3258      -10.1926      -14.1582      -5.47032       5.19231     -0.812486    0.00315098      0.143975    -0.0433166   -0.00649445    0.00145256       0.00000       0.00000       0.00000       0.00000       13.1886       14.4387       14.5629       12.2669       9.91626       7.06849       4.68270       2.75649       1.36384      0.720936      0.273221      0.100427     0.0278451    0.00487609       0.00000       0.00000       0.00000       0.00000
   7  22 3555.5269    2.7171  3.0923  9.8261 -0.0006  0.0731   0.0542   0.1735    0.9244   0.0000   445.2955       8.34370       6.55334      -12.1564       12.1004       6.44996       1.52236      -2.94728      -2.35607    -0.0712675      0.476621    -0.0795885     0.0196349    0.00133166       0.00000       0.00000       0.00000       0.00000       15.6414       19.2610       16.7797       15.5228       12.2886       9.29953       5.72787       3.41134       1.84018      0.766042      0.345612      0.123286     0.0345056    0.00757242       0.00000       0.00000       0.00000       0.00000
   7  23 3693.5136    2.2081  4.9331  9.9821 -0.0023  0.0910   0.0349   0.2498    0.3303   0.0000   441.7006      -34.2055       6.23938       14.0393      -1.14731      -15.9906      -5.94681      0.159903       1.28776      -1.99984     -0.267580    -0.0524804   -0.00531823    0.00242611       0.00000       0.00000       0.00000       0.00000       19.7658       23.2798       22.7453       19.3622       15.7246       11.1415       7.20310       4.35168       2.27736       1.09960      0.446651      0.163959     0.0472918    0.00879707       0.00000       0.00000       0.00000       0.00000
   7  24 3832.0044    1.8592  6.0757 10.0396 -0.0026  0.1101   0.0290   0.2993    0.2269   0.0000   460.0127       20.9978       15.8804      -26.3316      -23.2464      -4.26139      -4.05198       3.78231      -1.07743      -1.79399     -0.720323      0.224930   -0.00597963   -0.00698455       0.00000       0.00000       0.00000       0.00000       22.8223       28.0929       26.3296       24.1369       18.6726       13.2750       9.08153       5.09785       2.90716       1.31537      0.590318      0.192599     0.0586626     0.0116879       0.00000       0.00000       0.00000       0.00000
   7  25 3970.7161    1.5484  8.3765  9.7604  0.0023  0.1350   0.0215   0.3745    0.1629   0.0000   437.3822       35.4925       43.3418       21.6888       23.9260      -2.65606      -14.1587       9.82733      -1.64876      -2.05739     -0.817333     -0.249176      0.121575    -0.0213532       0.00000       0.00000       0.00000       0.00000       28.8147       34.8895       34.0449       29.8257       22.9031       16.6994       10.9541       6.48240       3.42489       1.70750      0.704087      0.252514     0.0716909     0.0138166       0.00000       0.00000       0.00000       0.00000
   7  27 4248.5191    1.0750 11.3901  9.9726 -0.0026  0.1906   0.0161   0.5464    0.0872   0.0000   394.7801       8.08217       123.617       40.9463      -30.3530      -12.9879       31.9075       5.66810       3.64734      -7.21395      0.202923      0.512970      0.226659    -0.0367833       0.00000       0.00000       0.00000       0.00000       40.6136       49.5812       47.4557       42.5424       33.5915       23.2664       15.8358       9.28785       5.10674       2.40843       1.01512      0.354591      0.104800     0.0196309       0.00000       0.00000       0.00000       0.00000
   7  28 4387.5478    0.8713 14.4615  9.9553  0.0010  0.2586   0.0145   0.7507    0.0790   0.0000   461.2684       6.88182       105.040      -41.1282       75.4429       14.6647      -32.9198      -24.8844       5.66232      -1.16738      -1.93390      0.963163      0.228598    0.00939602       0.00000       0.00000       0.00000       0.00000       54.4210       65.8052       64.1999       56.5114       45.3283       32.3722       21.1692       13.1300       6.87269       3.39687       1.35584      0.504831      0.141143     0.0266313       0.00000       0.00000       0.00000       0.00000
   8   8 1665.6838    0.2522  0.1728 10.1032  0.0166  0.0363   0.0330   0.0668    0.0536   0.0000   434.7150       12.6928       18.8885      -4.37418      -5.08422       4.00260       1.96890      -1.66343      -1.18323      0.478691     -0.139157     -0.110218     0.0157703     0.0348322    0.00625639  -0.000592011       0.00000       0.00000       5.53191       7.01695       9.11461       6.66773       6.54676       4.63768       2.14221       2.41264      0.939902      0.574287      0.353462      0.114386     0.0547644     0.0270764    0.00607463   0.000797371       0.00000       0.00000
   8  12 2225.0748    0.9887  0.8235 10.1234  0.0010  0.0357   0.0359   0.0905    0.1841   0.0000   439.0942      -2.52821       24.9092      -1.50502      -6.27561      -8.15799      -4.29475       1.89324      0.446607      0.476019     -0.553115  -0.000435215   -0.00933791    -0.0175100   -0.00588572  -4.78601e-05       0.00000       0.00000       7.12505       7.65613       7.97833       6.95018       5.62609       4.68240       3.39043       2.10611       1.15557      0.625245      0.309590      0.137184     0.0515166     0.0164206    0.00384274   0.000677232       0.00000       0.00000
   8  13 2362.8457    1.3738  0.9279 10.3572 -0.0004  0.0347   0.0457   0.0897    0.2520   0.0000   442.7778       2.82379       8.32444       3.53706      -5.68646      -1.61850       1.98563       1.65463      0.781694      0.842034     0.0698325    -0.0718923     0.0273185     0.0187847    0.00229338  -0.000421922       0.00000       0.00000       6.96088       8.63412       8.57632       7.53577       5.77905       4.10710       2.95504       1.79685       1.05791      0.570484      0.297047      0.127901     0.0495517     0.0153761    0.00424923   0.000782826       0.00000       0.00000
   8  14 2499.5057    1.8104  0.9161 10.7106 -0.0045  0.0399   0.0616   0.0856    0.3374   0.0000   436.6313       11.4541       21.7935       2.80993      -4.20025       5.01844      -2.79477      -2.75008      -1.08095      0.245911     -0.181186      0.134256     0.0127306    -0.0106345   -0.00320619   0.000468912       0.00000       0.00000       7.67341       7.75591       8.92452       7.88624       6.06870       4.97516       3.63564       2.34864       1.28712      0.711460      0.382544      0.171465     0.0632046     0.0198579    0.00453481   0.000758336       0.00000       0.00000
   8  15 2636.1749    2.2202  1.1015 10.4147 -0.0070  0.0355   0.0684   0.0978    0.7107   0.0000   426.6331      -1.61879       18.9689      0.262561       2.05743      -3.29890     -0.947668      -3.23637       1.06969      -1.25914      0.126928    -0.0541845    -0.0114341    0.00150527    0.00679507  -0.000354105       0.00000       0.00000       7.43887       8.73178       8.44127       7.56865       6.02278       4.62457       3.02546       2.02922       1.17115      0.629722      0.305886      0.123503     0.0486003     0.0161153    0.00394005   0.000752443       0.00000       0.00000
   8  16 2773.7625    2.9180  0.8279 11.3364 -0.0050  0.0315   0.1027   0.0804    0.4121   0.0000   441.4457       10.5135       12.9916      0.985169       10.4183      -3.51055      -3.83787      -3.13995     -0.100106     -0.512180      0.111729   -0.00895638     0.0228298     0.0211304   -0.00421265    0.00142829       0.00000       0.00000       6.06066       7.46846       7.06924       6.73295       5.06875       3.75133       2.77483       1.68743      0.995180      0.523480      0.282013      0.114768     0.0468248     0.0133956    0.00367950   0.000754722       0.00000       0.00000
   8  17 2911.4755    3.4307  0.9037 12.1395 -0.0053  0.0382   0.1138   0.0816    0.3358   0.0000   434.3934       14.0556       21.9810      -1.59751      -1.10533      -1.53410      -1.31496      -1.75471       1.04507      0.486884     0.0600872     -0.221440     0.0209498   -0.00709157  -0.000805885   -0.00135456       0.00000       0.00000       6.85216       8.79825       7.33921       7.52259       6.17338       4.74489       3.45085       2.20643       1.23041      0.720112      0.293513      0.157414     0.0501232     0.0175549    0.00488257    0.00105429       0.00000       0.00000
   8  18 3049.1469    3.9209  0.9594 12.0493 -0.0030  0.0369   0.1215   0.0837    0.4120   0.0000   450.6609       10.8764       14.1239      -15.8511     0.0510043      -7.05045       3.41984      0.811120      0.691366     -0.232022     -0.212861      0.287497    -0.0459114   -0.00757299  -4.00331e-05    0.00121721       0.00000       0.00000       7.04959       7.57740       7.74666       7.89044       5.94982       4.39192       3.20020       2.00498       1.37821      0.695672      0.377815      0.148656     0.0605198     0.0161628    0.00433187   0.000843434       0.00000       0.00000
   8  19 3186.6850    3.9170  1.2621 12.3414  0.0102  0.0409   0.1161   0.1111    0.3776   0.0000   432.2747       13.5869      -3.15228      -1.27858       12.4082       9.15106    -0.0819265      -3.03187      -1.20458     -0.275674     -0.319814    -0.0198625     0.0473268   -0.00158200   -0.00550011    0.00142946       0.00000       0.00000       8.07952       9.25466       8.83253       8.05714       6.89999       5.22009       3.85292       2.38327       1.40860      0.747886      0.348879      0.158959     0.0574405     0.0183657    0.00515089   0.000903972       0.00000       0.00000
   8  20 3324.4320    3.5045  1.6638 11.7922 -0.0019  0.0475   0.0861   0.1183    0.3265   0.0000   438.3401       14.3785       23.9795       13.8822      -4.28405       4.42405       2.09787     -0.764421      0.255064     -0.229614      0.223421     -0.106534    -0.0110326    0.00333897    0.00217922   0.000187395       0.00000       0.00000       10.0577       11.3343       11.6298       10.3250       8.03320       6.20839       3.87143       2.53778       1.67477      0.861728      0.396860      0.170939     0.0712501     0.0222175    0.00517889   0.000958844       0.00000       0.00000
   8  21 3462.4873    3.0358  2.6016 10.7469 -0.0053  0.0574   0.0593   0.1510    0.3744   0.0000   438.6390      -4.45453       14.8198      -12.2861      -7.79071       5.08324       4.20856     -0.715622      -3.61875      0.215981      0.278351      0.513866     0.0997142  -0.000145542    0.00273069  -0.000406367       0.00000       0.00000       11.6475       13.5981       12.5863       11.3398       9.61356       7.79561       5.43666       3.41806       1.94223      0.977901      0.503089      0.203166     0.0824046     0.0263742    0.00679949    0.00128893       0.00000       0.00000
   8  22 3600.9801    2.4420  3.9944 10.6859 -0.0033  0.0775   0.0410   0.1992    0.2383   0.0000   439.3527       13.5412       8.23504       10.1227       30.2474      -17.7989      -3.76897       1.40065     -0.227276      -2.56118   -0.00144952      0.396359    0.00253354   -0.00869550     0.0150914   -0.00241128       0.00000       0.00000       14.5192       17.9480       17.4593       15.3655       12.8255       9.76208       6.94228       4.23975       2.64011       1.38041      0.664370      0.299667      0.118839     0.0372735     0.0103985    0.00183959       0.00000       0.00000
   8  23 3739.2254    2.0941  4.9462 10.3118 -0.0055  0.0903   0.0318   0.2274    0.2219   0.0000   412.9575       7.82881      -14.4647       25.9142       34.2404       10.5652      -16.3300      -4.41885       7.55079      -1.55753     -0.322408    -0.0113292      0.210340     0.0655107     0.0118696   -0.00275430       0.00000       0.00000       17.3449       21.4716       21.5608       18.9773       15.2151       11.3067       7.66956       5.07646       2.95839       1.63573      0.794583      0.355429      0.134540     0.0460568     0.0117116    0.00210538       0.00000       0.00000
   8  24 3878.2670    1.7865  6.6965 10.1521 -0.0010  0.1084   0.0246   0.2897    0.1479   0.0000   425.3082      0.753733       44.2538      -2.99618      -7.34767       16.3264      -7.35701       5.65274       1.23387       2.02493      0.323464    -0.0505344     0.0935121     0.0916067   -0.00653134   -0.00263799       0.00000       0.00000       20.6487       25.5004       24.5347       22.7168       18.4276       13.7899       9.61383       6.23579       3.67961       2.03111      0.959553      0.434903      0.161002     0.0538103     0.0145817    0.00269531       0.00000       0.00000
   8  25 4017.2483    1.4973  8.4837  9.9256  0.0001  0.1315   0.0195   0.3558    0.1244   0.0000   402.3198      -73.9607       11.9442      -8.39575      -19.1576      -3.07336       11.9288      -8.04556      -3.56154      -2.19781      0.724023      0.414030     -0.259173     0.0621776     0.0244215   -0.00319926       0.00000       0.00000       24.2296       31.3833       29.4662       26.5996       22.1959       16.9374       11.7377       7.69912       4.37823       2.39236       1.17961      0.513154      0.196776     0.0680817     0.0183135    0.00340576       0.00000       0.00000
   8  27 4296.6051    1.0390 12.7757  9.8687  0.0012  0.1951   0.0142   0.5441    0.0817   0.0000   434.4967       1.27269       34.4251      -53.5205      -29.1927       4.28069      -8.70208      -2.20097      -19.6249       3.60766       1.56974      -1.56261     -0.173316     0.0891041    0.00932625   -0.00282601       0.00000       0.00000       37.1191       44.6351       45.5746       40.1377       33.0024       25.4947       18.0328       11.5152       6.82402       3.75211       1.81551      0.834901      0.319923      0.105140     0.0269880    0.00458330       0.00000       0.00000
   8  28 4435.7987    0.8586 15.7602  9.9475 -0.0029  0.2587   0.0125   0.7422    0.0675   0.0000   473.6529       31.7164       56.4883      -24.9167      -43.0679       6.56688      -5.15148      -28.8038      -7.14545      -1.20261       1.86761      -1.00327    -0.0601018     0.0488547     0.0179467   -0.00592132       0.00000       0.00000       47.1089       59.9385       58.8596       52.3848       44.0741       33.5159       24.2750       15.1112       9.23968       4.85990       2.47159       1.07438      0.434917      0.138346     0.0378751    0.00653315       0.00000       0.00000
   9   9 1843.5804    0.4099  0.3830 10.0418 -0.0062  0.0364   0.0249   0.0638    0.0689   0.0000   434.7300      -12.3167       18.0547      -1.73992      -7.71253      -3.08333      -2.31405      -1.56800     -0.408343     -0.859411      0.251694     0.0891172     0.0791378    -0.0421686    0.00302753   0.000773793  -0.000620633   5.98032e-06       5.57156       6.94555       7.93730       6.55860       5.40351       4.82005       2.42695       2.06971       1.49526      0.642135      0.437368      0.262587     0.0772920     0.0417532     0.0178828    0.00531419   0.000981884   0.000180654
   9  10 1984.2215    0.5463  0.4766 10.2135  0.0006  0.0317   0.0250   0.0613    0.0878   0.0000   439.5797      -15.5126       13.3833      -8.77884      -1.29583       2.72969      -1.44405      0.928425       1.50913      0.484785    -0.0289156     -0.153804    -0.0801886    0.00342712    -0.0192733   0.000714040   0.000236133  -7.97547e-05       5.39127       6.64757       6.95052       5.49631       5.41196       3.78436       3.17089       2.01738       1.23393      0.785157      0.388510      0.194944     0.0946804     0.0405072     0.0132794    0.00432122    0.00118909   0.000155920
   9  11 2125.0842    0.7807  0.6081 10.2508 -0.0094  0.0333   0.0325   0.0782    0.1350   0.0000   442.4472      -16.5238       4.06720       6.13828      -1.70708      -7.31160       5.42907     -0.565561     -0.569434     -0.809868     -0.517448    -0.0775136     0.0682538    -0.0530348     0.0152919    0.00188114    0.00139063  -0.000113542       5.82396       6.11912       5.42155       6.47142       5.59635       4.25429       2.51266       2.00104       1.40869      0.985873      0.485047      0.232703     0.0899530     0.0379514     0.0114430    0.00413154   0.000830662   0.000187969
   9  13 2402.3139    1.4659  0.9981 10.4838 -0.0051  0.0367   0.0453   0.0842    0.2972   0.0000   436.6326       8.67114       10.3705       12.7914      -8.96781       1.62056       1.51954      -1.93852     -0.807493      0.892365    -0.0924779     0.0337698    -0.0282428   -0.00130197   -0.00745206    0.00170961    0.00184225  -0.000152395       6.88576       7.52266       7.23465       7.09884       6.28403       4.74769       3.60745       2.53319       1.57970      0.918387      0.508214      0.244547      0.110084     0.0406795     0.0144625    0.00428288    0.00109176   0.000176886
   9  14 2539.5509    1.8087  0.9286 10.6896 -0.0013  0.0342   0.0558   0.0819    0.3343   0.0000   440.1677       16.0854       14.1267     0.0637820    0.00660946      -6.64922      0.381791      0.262343    -0.0878693      -1.25813     -0.581095      0.192942    -0.0134455    -0.0535071     0.0338359   -0.00402147    0.00188309  -0.000247245       5.73317       7.15307       7.25336       6.15077       5.65647       4.33159       3.10376       2.20871       1.31294      0.826414      0.449614      0.188360      0.107117     0.0373065     0.0146325    0.00484770    0.00116193   0.000184935
   9  15 2676.9900    2.4602  0.9419 10.3791 -0.0081  0.0325   0.0742   0.0760    0.7446   0.0000   436.8027       3.04834       4.43441     -0.447355      -3.35396      -8.27339       1.92488      -1.82066     -0.562101     -0.469079     -0.980565     -0.358828     -0.116204   -0.00538293     0.0126817    0.00113565   0.000196568   0.000124684       6.40747       7.49015       6.67009       6.35800       5.54539       4.58907       3.41551       2.28763       1.42877      0.782856      0.427078      0.201252     0.0878596     0.0329820     0.0122109    0.00352336   0.000909682   0.000169302
   9  16 2815.1624    3.1703  0.7780 11.5264 -0.0041  0.0306   0.1103   0.0676    0.3947   0.0000   428.1532       7.09626       7.33489      -8.97403       1.22634      -6.75945      -5.17386      -3.74448       1.54065      0.465794      0.464269    -0.0160255    -0.0836995    -0.0426991     0.0111599    0.00359768   -0.00135153   5.94172e-05       6.15175       7.06774       6.75284       6.36569       5.47389       4.30351       2.97360       2.05476       1.31385      0.806681      0.413153      0.183587     0.0823641     0.0318995     0.0113882    0.00345105   0.000829317   0.000145823
   9  17 2953.5782    3.6771  0.9365 11.1738 -0.0034  0.0347   0.1162   0.0784    0.7923   0.0000   446.5703       11.1453       11.4837       2.14569      -4.42546      -1.43096       3.88132      -2.18210      0.248486      -1.28987     -0.220451      0.302190    -0.0196446     0.0554026     0.0112540    0.00120265   0.000426940  -0.000288539       6.26855       7.18550       7.10233       5.77070       5.49023       4.98720       3.53248       2.54360       1.53792      0.788424      0.449334      0.211189     0.0947144     0.0362618     0.0158279    0.00485088    0.00104424   0.000180256
   9  18 3091.5091    4.0067  0.9272 12.4026 -0.0090  0.0332   0.1266   0.0831    0.3823   0.0000   434.7880       15.9577       5.72864      -7.19176       12.2130       5.25636      -1.59856      -5.80794      0.310872     0.0880685     0.0145283    -0.0295781     0.0728070     0.0344385     0.0161410   -0.00214040  -0.000521132  -0.000146583       5.60992       6.65473       6.39327       6.17305       5.13932       4.37458       3.10286       2.12496       1.36162      0.853123      0.415881      0.212426     0.0876034     0.0416379     0.0138622    0.00431735    0.00101015   0.000193299
   9  19 3229.5205    3.7243  1.3135 12.1952  0.0069  0.0411   0.0995   0.1074    0.3206   0.0000   448.2292       3.53797       6.55995       12.1567     -0.718926      -15.3773      0.675817      -3.85517     -0.839529    -0.0726916      0.203831      0.199835    -0.0529887    -0.0206409   -0.00184268    0.00111113    0.00303477   0.000306936       6.81012       8.62678       7.81980       7.88166       6.34178       5.26178       4.05283       2.67567       1.71893      0.914697      0.536270      0.258121      0.122959     0.0473330     0.0179995    0.00492035    0.00136030   0.000258800
   9  20 3367.7344    3.4314  1.8405 11.7676 -0.0013  0.0467   0.0763   0.1231    0.2682   0.0000   431.9281       1.93264      -1.43242       8.65226       6.89445      -5.86871       3.98213      -1.39932      -1.18393      0.124936     0.0335116     -0.166297     -0.145560     0.0427388     0.0156139   -0.00326050    0.00199513   0.000330434       8.40200       10.0860       9.70084       8.55094       7.88037       6.05607       4.89662       3.04336       2.02208       1.12066      0.580416      0.305891      0.122757     0.0560781     0.0192509    0.00556466    0.00162553   0.000244211
   9  21 3506.2920    2.9658  2.7334 11.0554  0.0002  0.0597   0.0556   0.1422    0.2503   0.0000   431.2726      -22.4349       32.8933      -8.19809       4.55072      -6.40639       2.18016       1.85959       4.90157      0.133771     -0.560653     -0.710988     0.0866672    -0.0178095   -0.00999222   -0.00663881    0.00170565   0.000114998       10.0893       12.6937       12.4815       11.7607       9.23141       7.94055       5.41859       3.78172       2.35378       1.43059      0.743942      0.372219      0.169284     0.0723520     0.0258368    0.00812064    0.00181239   0.000360148
   9  22 3645.2550    2.3650  4.1160 10.7460 -0.0039  0.0739   0.0370   0.1863    0.1765   0.0000   450.7808      -3.07847      -9.11704      -25.7420       27.0899      -11.4771       1.46500      -9.37588      -1.92686       2.55767      0.120569      -1.17999    -0.0506854    -0.0857163    0.00477950     0.0104797   -0.00122448  -0.000285512       12.9255       15.9682       15.3470       13.8720       12.1538       9.74427       7.35041       4.92065       3.07520       1.80908      0.937886      0.474901      0.209229     0.0892059     0.0313331    0.00978341    0.00247142   0.000415973
   9  23 3784.0543    2.0098  5.8835 10.1440 -0.0000  0.0887   0.0264   0.2376    0.1694   0.0000   451.5698      -10.9529       26.1660       8.34494       21.0897      -24.1643       5.75392      -2.65245      -2.04284      -2.43925     -0.271540      0.504124      0.237488    -0.0660631     0.0257747   -0.00717279    0.00293389  -7.01811e-05       15.1736       18.7634       18.3167       17.2656       14.4946       11.5052       8.59601       5.88191       3.66828       2.15689       1.16160      0.593695      0.265170      0.109906     0.0387511     0.0120705    0.00300214   0.000520486
   9  24 3923.4226    1.6594  7.7228  9.9578 -0.0001  0.1093   0.0204   0.3054    0.1318   0.0000   441.0443       27.2095       7.59802       43.7818      0.336177      -5.78382      -11.5227      -5.12018     -0.228274      -1.40576     -0.890544      -1.63227      0.265311    0.00480252    -0.0345428     0.0114024    0.00100842   0.000857497       18.6534       23.0603       22.9126       20.7206       18.0758       14.3674       10.5364       7.23266       4.56723       2.67326       1.45755      0.711437      0.331160      0.132622     0.0490976     0.0153240    0.00379325   0.000629454
   9  25 4063.1123    1.3845  9.0742 10.0674 -0.0012  0.1296   0.0175   0.3713    0.0963   0.0000   415.0308      -67.6702       68.3641      -9.43788      -13.2005      -23.6664       6.81937      -12.9023      -3.77030       2.09474       1.06171    -0.0755542      0.728302     -0.373006    -0.0665418    0.00936993    0.00397759    0.00100250       22.3715       27.5275       27.4678       25.3771       21.4999       16.9886       12.7318       8.62939       5.49723       3.24504       1.77452      0.891655      0.409287      0.167697     0.0599928     0.0181351    0.00451893   0.000750195
   9  27 4342.6642    0.9599 14.0055  9.9782 -0.0030  0.2083   0.0131   0.6074    0.0700   0.0000   404.6901       47.0234       40.9578      -33.5445       56.4688      -11.8749      -45.6431      -19.7570      -5.15914      -10.4591      -5.74512       1.79822      0.344535     -0.185081     -0.168606    -0.0280975    0.00225262   -0.00248719       36.0837       44.2868       44.2546       41.5715       35.1106       27.5029       20.6196       14.1456       8.99107       5.21936       2.92142       1.47164      0.672707      0.271791     0.0986728     0.0299907    0.00736592    0.00121332
  10  11 2162.9065    0.8760  0.7407 10.1214 -0.0046  0.0347   0.0298   0.0725    0.1674   0.0000   438.7582      -3.97484       8.15384      -1.04480       2.18663      -5.16665      -2.28745     -0.779845     -0.554803     -0.605729      0.183681      0.164362     0.0844902     0.0415944   -0.00579677    0.00712435  -0.000871901   0.000904424       5.62077       6.91007       7.45892       6.04542       5.62207       4.29939       3.20737       2.49301       1.50453      0.847210      0.554525      0.270935      0.144330     0.0753493     0.0301504    0.00999095    0.00450377    0.00130341
  10  12 2302.7584    1.1663  0.9286 10.3652  0.0017  0.0357   0.0370   0.0810    0.2255   0.0000   439.9856      -1.13924       10.5134       3.22870      -2.49617       5.19193     -0.640394    -0.0454243      -1.70344      0.369143     -0.931897     0.0670920      0.127921     0.0581978     0.0666867    0.00118698    0.00336563  -0.000393084       5.55730       6.39597       7.08551       6.18259       5.43110       4.32486       3.23566       2.41855       1.41338       1.01419      0.625295      0.291926      0.158843     0.0776899     0.0361663     0.0122908    0.00425950    0.00124826
  10  13 2440.8015    1.5751  1.0193 10.5136 -0.0047  0.0485   0.0454   0.0823    0.2941   0.0000   435.9035       5.65550       1.22802       6.36302      -9.38034       4.42192      -1.16802      -3.10271      0.707110     -0.740816      0.160634    -0.0836862  -0.000185195    -0.0321102    0.00868554   -0.00489599   -0.00292319  -0.000949110       9.70730       10.3983       8.65763       6.26157       6.54718       7.61310       6.80956       4.90732       2.99626       1.66376      0.850812      0.363344      0.171956     0.0849395     0.0392098     0.0138428    0.00463341    0.00124172
  10  14 2578.6181    2.0849  0.9103 11.1054 -0.0056  0.0303   0.0616   0.0759    0.2767   0.0000   438.5512      -4.40020       10.1356      -3.30917       1.62134      -7.67162      0.116103     -0.578117       1.65340       1.05583    -0.0318361      0.149424     -0.130656    -0.0462619   -0.00393860    -0.0107525  -0.000433657    0.00126417       4.83972       6.09469       6.24153       5.61796       4.96460       3.94903       3.01609       2.08772       1.35942      0.949239      0.519802      0.276776      0.144154     0.0606932     0.0300179     0.0110997    0.00359782    0.00113990
  10  15 2717.0015    2.6830  0.8643 11.4579  0.0022  0.0318   0.0804   0.0729    0.3091   0.0000   444.5811       9.24090       15.6658       2.01212      0.959005       6.80991       2.05132     -0.147332      0.466838       1.16137      0.143203     -0.223654    -0.0639669     0.0342124     0.0222302    0.00234131   -0.00315473   0.000284599       5.18905       6.56162       6.66753       5.80705       5.42448       4.16077       3.23601       2.23562       1.54369      0.868585      0.582017      0.279413      0.144808     0.0703907     0.0283691     0.0101717    0.00401257    0.00111227
  10  16 2855.6690    3.0150  1.0755 11.1286 -0.0014  0.0319   0.0831   0.0901    0.4725   0.0000   438.6184      -1.37308       14.0170      -4.91580       5.92248      -1.48238      -2.28300      -2.28441      -3.15934      0.762607      0.588727    -0.0420108     0.0398481      0.102285    -0.0162942     0.0104112   -0.00177524   -0.00217900       5.28535       6.16543       6.21755       5.95189       5.13557       4.10939       3.29520       2.31766       1.63552      0.926812      0.538964      0.311008      0.164662     0.0691326     0.0299318     0.0112942    0.00376598    0.00104754
  10  17 2994.4870    3.7859  0.9366 11.9730 -0.0066  0.0304   0.1114   0.0788    0.3943   0.0000   439.4491       5.94585      0.267809       8.19422       9.77742      -3.31683       2.38991     -0.843495       1.03408      0.439646       1.09497     -0.248380    -0.0297703      0.137131    0.00345995   -0.00325589    0.00945781  -0.000582904       5.26385       6.16268       5.80854       5.17715       4.77031       4.17140       3.39929       2.46058       1.54537      0.963549      0.533936      0.274519      0.133162     0.0650316     0.0268044     0.0101881    0.00326623    0.00101074
  10  18 3132.8674    4.1184  1.0754 11.9567  0.0014  0.0345   0.1148   0.0858    0.4638   0.0000   439.6969       4.86312      0.170581     -0.814735       2.81578      -4.37165      -4.32469      -2.46649      -2.53720     -0.391215     -0.112236     0.0489530     -0.105646   -0.00788446    -0.0173331     0.0109671    0.00173183  -0.000512938       5.16454       6.53270       6.57098       6.17730       5.55379       4.17512       3.62123       2.26351       1.63586       1.01236      0.626149      0.323310      0.144681     0.0866886     0.0321412     0.0131469    0.00423780    0.00117300
  10  19 3271.3717    3.8653  1.2257 12.5273 -0.0003  0.0384   0.1024   0.0962    0.3000   0.0000   443.3157       10.0301       12.0427      -8.82457      -4.32921     -0.456656      -5.19670    0.00664197       2.40943       1.27387      0.718938     0.0832449      0.149202     0.0136482   -0.00948092   -0.00794723    0.00315049  -0.000665016       6.69458       7.43628       6.73495       6.69871       6.25692       5.29229       4.11625       3.05154       2.04040       1.29478      0.719714      0.394149      0.203366     0.0781011     0.0363532     0.0128974    0.00425740    0.00126674
  10  20 3410.0470    3.2430  2.2527 11.4361 -0.0019  0.0488   0.0630   0.1209    0.2300   0.0000   441.7077       10.8841       19.4200      -11.2256       12.0834       7.85804      -2.90963       1.32339      0.340842     -0.212037     -0.363474      0.512697    -0.0920937      0.195895     0.0432559     0.0121815    0.00509838   0.000905457       8.22931       9.70336       9.64792       8.92766       7.79917       6.60791       5.12287       3.59673       2.37202       1.50849      0.855178      0.456150      0.224493      0.104890     0.0455674     0.0173367    0.00567158    0.00163512
  10  21 3548.9891    2.7312  3.3859 10.9179 -0.0016  0.0601   0.0437   0.1606    0.1777   0.0000   432.0001       13.6158       1.08646       1.82784      -6.44914       11.6217      0.472980      -5.14563      -1.22965      -2.51895    -0.0593313      0.909215     -0.434319     -0.190343    -0.0667588     0.0280422   0.000833337   -0.00214337       9.48602       11.5661       11.2706       10.9878       9.56280       7.73909       5.87545       4.20595       2.82554       1.81595       1.04462      0.578124      0.286671      0.132979     0.0555234     0.0215247    0.00695162    0.00207754
  10  22 3688.5839    2.2204  4.3089 10.8164  0.0009  0.0715   0.0336   0.1866    0.1339   0.0000   432.8219      -2.20846       21.5890      -3.17899       11.5006       5.00552       4.31670      -4.41823      -1.50601     -0.956014      -1.01752     -0.393341     -0.211574     0.0199322      0.121425    -0.0246590    0.00804683    0.00507819       11.7334       13.7674       14.3925       13.3551       11.7300       9.51078       6.85058       4.97497       3.26798       2.20512       1.29772      0.687512      0.342372      0.159702     0.0687667     0.0257912    0.00866170    0.00259218
  10  23 3828.0692    1.8901  5.9635 10.3329 -0.0016  0.0887   0.0245   0.2331    0.1309   0.0000   426.5547       6.13393       16.2206      -8.71108      -7.85563       7.29748      -4.23454       2.56441      -2.74479      -2.57062      0.346605     -0.412136     -0.792326      0.112805      0.114864    -0.0152875    -0.0182344   -0.00362992       14.0569       17.1994       17.1628       16.3037       13.9110       11.6229       9.11440       6.37365       4.33841       2.67810       1.53027      0.866982      0.435460      0.204684     0.0861579     0.0344086     0.0109623    0.00312297
  10  25 4107.8180    1.3136 10.0273  9.9488  0.0004  0.1325   0.0156   0.3797    0.0926   0.0000   450.7475       27.3575       25.9186       20.4382       30.8419      -27.6850      -10.8889      -8.31273       4.44052     -0.262595       3.85827      -1.69060     -0.819986      0.270045      0.182966  -0.000568159    -0.0283472   -0.00467690       20.6750       26.0120       25.8310       25.4115       20.9953       17.6941       13.1287       9.65077       6.36458       3.97088       2.42224       1.28678      0.659436      0.319149      0.133097     0.0498185     0.0172610    0.00490298
  10  26 4247.6300    1.0690 11.9870 10.0899 -0.0033  0.1660   0.0136   0.4779    0.0680   0.0000   403.5965       88.2954       67.9801       2.61801      -28.2794       7.95254      -12.5520       7.71651      -12.5941      -1.34190      -1.30070      -1.12331     -0.122846      0.616375     0.0799471      0.166312   0.000247356   -0.00334202       25.6074       31.9583       31.8241       30.5149       26.8269       22.0466       16.8849       11.9424       8.39401       5.14475       3.18828       1.67001      0.879531      0.398805      0.173829     0.0647433     0.0225183    0.00631329
  10  28 4528.3772    0.7695 17.1268  9.9415 -0.0005  0.2688   0.0101   0.7466    0.0544   0.0000   516.4910       37.5184       53.5336      -20.6380       12.7977       12.6581      -8.07561      -19.5548       9.72838      -5.57646       3.15240       2.71685     -0.239221      0.113962      0.265435    -0.0149030     0.0137449  -0.000384203       39.3798       51.9769       50.4625       49.2285       42.3883       35.6407       27.1993       19.9180       13.3352       8.56448       5.10030       2.75513       1.44796      0.657199      0.295442      0.109376     0.0370048     0.0108267
  11   9 1915.3581    0.4619  0.4661 10.0462 -0.0118  0.0308   0.0209   0.0605    0.0752   0.0000   438.3173      -1.91386       8.23028      0.531213     -0.159538      -1.50276      -7.49517     -0.400668     -0.745172     -0.233505     -0.349518      0.389385     -0.242778     0.0227293     0.0651818    -0.0172651   -0.00714372   0.000654379       5.76236       7.29787       7.69053       7.06443       6.04948       4.50488       3.48154       2.38862       1.55168      0.991761      0.601065      0.338225      0.190334     0.0950052     0.0448766     0.0193440    0.00702794    0.00231865
  11  11 2199.7703    0.8826  0.7852 10.3091 -0.0046  0.0333   0.0295   0.0719    0.1476   0.0000   430.5852      -8.72747       17.3738     -0.549254       2.19557      -8.15662     -0.297442       1.41245       2.52735      -1.14928     -0.230661      -1.23185      0.107225    -0.0381877     0.0361245     0.0408086    0.00756173   -0.00360748       4.69328       5.40120       6.33328       5.62964       4.89602       4.34780       3.24357       2.08877       1.67194       1.13892      0.662766      0.448248      0.220286      0.115262     0.0516371     0.0243020    0.00999894    0.00419035
  11  12 2339.9710    1.2820  0.9338 10.1772 -0.0023  0.0336   0.0362   0.0744    0.2885   0.0000   433.9309     -0.995886       8.65177       1.65894      -1.53045      -4.56924       1.19484      -1.83691      -1.03783     -0.413578     -0.704602     -0.199208     0.0631690     0.0151020    -0.0477361    0.00614937   -0.00542923    0.00144973       5.22846       7.07204       7.27340       6.83240       5.93162       4.42792       3.45979       2.51492       1.61808       1.11489      0.662786      0.391515      0.217871      0.105936     0.0568613     0.0226843    0.00959558    0.00323317
  11  13 2478.4900    1.7044  0.9596 10.7459  0.0006  0.0331   0.0491   0.0758    0.2881   0.0000   429.2845       6.65746       10.7860     -0.323618      -3.46187      0.210112      -1.60239       2.29302      -1.11241      -2.41089     -0.306517      0.761313      0.341196     0.0616921    -0.0170601    0.00712706    0.00503925    0.00246537       4.94927       6.10950       6.11219       5.74864       5.51267       4.46360       3.24093       2.28381       1.59191       1.20005      0.740070      0.445467      0.237048      0.112232     0.0506521     0.0219996    0.00898076    0.00332662
  11  14 2616.9545    2.2342  0.9459 11.4847 -0.0097  0.0310   0.0663   0.0738    0.2677   0.0000   439.4466       3.11356       14.2540      -5.48448      -4.13661      -5.11112       3.81574     -0.185064      0.870985     -0.834158    -0.0931718     -0.889460      0.134745     -0.130189   -0.00980469    -0.0330726     0.0200373    0.00532939       4.33448       5.25329       5.38526       5.18331       4.58587       3.93151       3.09066       2.39169       1.71049       1.08454      0.657060      0.392804      0.223854      0.119359     0.0509994     0.0246520    0.00938598    0.00351820
  11  15 2756.1089    2.7356  0.8815 11.6376 -0.0013  0.0279   0.0765   0.0699    0.2466   0.0000   435.5799      0.497580       11.2565     -0.564351      -2.65683      -1.12600      0.480847      -2.26956       1.32169     -0.310639      0.147941     -0.351310     -0.231539    -0.0666706    0.00417034    0.00332872   -0.00980051    0.00272350       4.09753       5.16460       5.05242       4.88120       4.51521       3.61220       2.83672       1.98828       1.46179      0.990119      0.605725      0.377025      0.192093      0.106247     0.0432839     0.0214620    0.00762908    0.00306253
  11  16 2895.4381    3.5699  0.8104 11.9870 -0.0012  0.0263   0.1015   0.0617    0.2708   0.0000   432.7764       3.83831       13.5107    -0.0471450      -8.91664      -4.98047      0.735533      0.909425      0.733710     -0.119022    -0.0708606      0.242355    -0.0754617   -0.00531501    0.00709275    -0.0137512    0.00636189   6.83882e-05       4.09207       4.70424       4.75309       4.51568       4.08336       3.49686       2.74854       2.08985       1.47701      0.952062      0.575639      0.340582      0.185457     0.0965700     0.0429689     0.0195179    0.00730067    0.00275451
  11  17 3034.5213    4.2616  0.8959 11.7823 -0.0001  0.0283   0.1202   0.0657    0.4559   0.0000   442.2231       3.87759       13.5206      -1.92995      -2.31518      -3.42413       2.67892      -2.71781       1.27395      -2.04939      0.770986      0.222800    -0.0485475     -0.100794     0.0593092     0.0123878    0.00542600  -6.30357e-05       4.47845       5.19877       5.14431       5.07471       4.59888       3.95365       2.91631       2.00177       1.52554       1.03462      0.683727      0.391626      0.202906     0.0976864     0.0471809     0.0194145    0.00770034    0.00287969
  11  18 3173.5294    3.9746  1.2133 11.6647 -0.0047  0.0328   0.0989   0.0854    0.5052   0.0000   435.1314       8.11310       3.15046      -1.19024      -8.79787      -10.8689      -7.93513      -5.44152      -2.08968      -1.12735     -0.227355    -0.0880948      0.115202     0.0959173   -0.00807729    -0.0134246    0.00277521  -0.000464066       4.72780       5.77589       6.12781       5.58814       5.12565       4.05155       3.47303       2.48636       1.73075       1.09390      0.730364      0.400451      0.222909      0.124201     0.0525508     0.0278971    0.00975578    0.00353114
  11  19 3312.3357    3.6482  1.6269 11.2709 -0.0001  0.0381   0.0794   0.0998    0.4139   0.0000   437.0242       1.40642       13.7448      -7.37112      -10.3498      0.258065      -2.02289      0.474143       3.91421     -0.798018     -0.508147      0.577698      0.275513     0.0455955     0.0162639    -0.0263804    -0.0127062   -0.00522297       5.93082       6.77653       6.97473       6.92048       6.33399       4.91331       3.73194       2.90615       2.06310       1.34941      0.786617      0.498894      0.285502      0.148170     0.0658515     0.0277424     0.0106641    0.00390886
  11  20 3451.6457    2.9668  2.5006 11.2820 -0.0018  0.0489   0.0519   0.1249    0.1744   0.0000   453.8442       1.78736       11.4004       1.18390       3.66247      -6.34652       4.59856      -2.75487       2.35189      -2.02054      0.721470      0.832540      0.319391      0.232409    -0.0609613     0.0301526     0.0181588   -0.00158899       7.59146       9.38958       9.41535       8.65248       7.81276       6.59489       5.15251       3.85710       2.71607       1.70804       1.05098      0.622037      0.321512      0.171998     0.0795592     0.0348565     0.0131233    0.00519798
  11  21 3591.0255    2.5526  3.6152 10.8603 -0.0017  0.0598   0.0383   0.1551    0.1463   0.0000   445.6586       26.5545       2.90746      -28.1278       4.79305      -7.24810       7.42504      -7.95640       1.24915       2.93663       1.24849      -1.76507     -0.384803     -0.116119     0.0421499     0.0715128    0.00114645   -0.00552919       8.75561       10.6178       10.8015       10.6684       9.20259       7.72063       6.03462       4.42990       3.21779       2.07335       1.27737      0.752415      0.429144      0.218690      0.100054     0.0445184     0.0178774    0.00654409
  11  22 3730.7486    2.1417  5.0732 10.6342 -0.0019  0.0745   0.0287   0.1985    0.1186   0.0000   434.4424       22.7289       7.86624       6.74012      -19.2798       5.61705      -2.99364     -0.862947       9.84760      -3.08989      0.399861    -0.0742688      0.432991     -0.211646    -0.0787145     0.0403705     0.0126265    0.00845219       10.8740       13.0296       13.4332       12.9261       11.5230       9.64006       7.69856       5.59062       4.00042       2.65238       1.65770      0.973476      0.529805      0.273835      0.126995     0.0577312     0.0225721    0.00824930
  11  23 3870.8152    1.7452  6.5110 10.3711 -0.0023  0.0917   0.0217   0.2434    0.1056   0.0000   415.1788       43.8876      -9.31515       18.3100      -1.23646      -3.97250      -7.64465       1.78468      -6.28874     -0.460066       2.45384       1.78916      -1.17280     -0.556332     0.0689479    -0.0421245    -0.0392613   -0.00127623       13.4510       16.1399       16.3126       16.0578       14.3860       12.2826       9.28641       6.70353       4.91424       3.34605       2.07634       1.25190      0.688971      0.338368      0.162880     0.0667108     0.0290149     0.0102885
  11  26 4291.8712    1.0189 12.3849 10.0622 -0.0034  0.1702   0.0126   0.4736    0.0637   0.0000   415.2442      -13.7424      -14.0685      -20.6214       23.3381      -2.79472      -64.6865      -3.58755      -3.65188      -1.85521     -0.895097       2.05478     0.0563717    -0.0744715     0.0649309     0.0141959    -0.0802050   -0.00273840       23.1895       29.3690       29.8748       29.4558       25.8681       21.9552       17.6351       13.1306       9.35669       6.15567       3.95022       2.29605       1.28911      0.663268      0.319540      0.142283     0.0561262     0.0202406
  11  27 4432.9186    0.8252 16.2726 10.0558  0.0006  0.2402   0.0102   0.6740    0.0524   0.0000   478.7227      -81.0520      -5.51466       15.3520       17.6679       24.4117      -20.7692      -8.56657      -15.9862      -8.53375       8.43303       1.25969      -1.53062       2.05093    -0.0209398     -0.194590    -0.0367257     0.0151087       32.7215       41.3482       43.6343       40.7684       37.6342       30.8090       24.9239       18.4043       13.0644       8.85795       5.50973       3.33154       1.81191      0.948602      0.456273      0.202290     0.0798115     0.0295919
  12   9 1949.9922    0.4978  0.4929 10.1516 -0.0163  0.0311   0.0208   0.0593    0.0746   0.0000   437.5984      -5.13441       20.2225       2.86945      -2.73174      -1.20115     -0.806397      -1.69879     -0.869456       2.14032     -0.812065      0.576438      0.159765    -0.0349835     0.0695390   0.000113209    -0.0101295    0.00867138       3.76415       4.30990       5.41394       4.27277       4.13778       3.70890       2.64490       2.19079       1.78538       1.07929      0.711221      0.478522      0.250833      0.146295     0.0844603     0.0358824     0.0162823    0.00764367
  12  10 2093.6116    0.7104  0.6507 10.1782 -0.0057  0.0282   0.0238   0.0618    0.1012   0.0000   434.5808      -1.73832       15.7938     0.0543877      -1.27772      -3.53784      -1.98717       2.88718     -0.373709      -1.27289    -0.0420786     -0.498823    -0.0585078      0.113610    -0.0381191     0.0374615    -0.0189570    0.00461454       4.10659       4.81045       4.64825       4.26823       3.92262       3.71830       3.17477       2.52641       1.85142       1.28112      0.761102      0.475732      0.259693      0.149984     0.0754804     0.0327230     0.0170451    0.00623127
  12  11 2235.7845    1.0070  0.8125 10.3194 -0.0050  0.0284   0.0303   0.0671    0.1483   0.0000   438.5684       3.52015       4.11540       2.74610      -2.48155       3.29757      -3.24733     -0.757238       1.83304      -1.10585       1.28989     -0.626841    -0.0386056     0.0320428     0.0260391     0.0549932     0.0207491   0.000215823       3.94563       4.78769       4.92965       4.88625       4.40839       3.78295       2.89196       2.22511       1.65591       1.15441      0.751715      0.428272      0.277101      0.158144     0.0795896     0.0353087     0.0170813    0.00685980
  12  12 2376.2825    1.3583  0.8867 10.6238 -0.0027  0.0313   0.0387   0.0721    0.2134   0.0000   442.3422      -7.95594       8.10099       3.19789      -2.52618      -1.13562      0.796548     -0.283745     -0.587252    -0.0262330     -0.111237     -0.638460      0.198590      0.215225     -0.106384    -0.0233334   -0.00371680    0.00698589       4.29467       4.86385       5.06522       4.41527       4.60873       4.10055       3.07169       2.45954       1.70675       1.25376      0.861247      0.536524      0.301735      0.160242     0.0805158     0.0373797     0.0169437    0.00681923
  12  13 2515.4453    1.8215  1.0460 10.6343  0.0009  0.0317   0.0485   0.0761    0.3500   0.0000   438.9106      -5.55277       4.92248      -2.44835      -7.10145      -4.17242      -1.90993     -0.278380     0.0529257     -0.539759      0.136468     0.0638120     -0.218521     -0.379262    -0.0588294   -0.00346409     0.0285960    0.00155653       4.03888       4.99577       5.19398       4.95006       4.41038       3.97041       3.21462       2.42259       1.73869       1.26336      0.778923      0.525720      0.295884      0.153805     0.0843845     0.0407492     0.0181609    0.00755301
  12  14 2654.5832    2.3445  1.0738 10.4468 -0.0023  0.0331   0.0602   0.0737    0.6780   0.0000   440.6504       4.54924       15.7866     -0.327544      -1.68395       2.17741      -1.28607     -0.125041      -2.04740      -1.84881      0.499627     0.0752819    -0.0811746     -0.178530     -0.128563    -0.0267304    0.00620723    0.00351894       4.83179       5.32051       5.22691       5.05182       4.94480       4.16103       3.41954       2.73214       2.13235       1.42166      0.853961      0.537242      0.317745      0.182426     0.0956376     0.0422820     0.0186808    0.00694799
  12  15 2794.4538    2.9942  0.9669 11.9410 -0.0034  0.0278   0.0807   0.0725    0.2461   0.0000   437.1316      -1.52316       20.3141      -4.97240      -1.18104      -3.40919      0.686342      -1.89562       2.64823     -0.495374    -0.0265613      0.328392   0.000188411     0.0162303     0.0509725     0.0292559   -0.00887740  -0.000232816       3.73698       4.65843       4.94638       4.46825       4.22354       3.47120       2.96138       2.24029       1.60991       1.11833      0.720953      0.438507      0.248261      0.149241     0.0699263     0.0360800     0.0161431    0.00709040
  12  16 2934.3198    3.5968  0.9520 12.1021 -0.0034  0.0300   0.0957   0.0677    0.3007   0.0000   434.2460       3.75473       13.2126      -5.00132      -3.61006      -7.07433      -2.35208      -3.78696      -1.24529      -1.21677       1.18310     -0.668283      0.106626   -0.00691822    -0.0522807     0.0186279   -0.00228475     0.0108354       4.01536       5.02051       5.19916       5.07832       4.65142       3.91771       2.93692       2.23649       1.59615       1.17183      0.724401      0.488553      0.272222      0.158439     0.0822837     0.0346762     0.0177707    0.00655501
  12  17 3073.7917    3.8505  1.0597 12.2848 -0.0077  0.0299   0.1001   0.0765    0.3412   0.0000   436.4510       8.11251       9.01223      -1.02267      0.124881      -2.01830       1.64793      -1.50497      -1.07479      0.707108       1.25255     -0.387904     -0.540243      0.266176    -0.0817502    -0.0351491    -0.0165627   -0.00396708       4.14088       5.37283       5.36835       5.16815       4.60573       3.97706       3.25537       2.33350       1.74379       1.17564      0.801495      0.483761      0.287087      0.147012     0.0770077     0.0359647     0.0165475    0.00679218
  12  18 3213.2863    3.9190  1.2815 12.0800 -0.0032  0.0336   0.0906   0.0839    0.3521   0.0000   443.7692      0.784910       18.6150      -4.23834      -6.60135      -7.11883       3.50376      0.996628      0.235638    -0.0497341      0.974056      0.349052      0.336822    -0.0462405     0.0589434    -0.0361058    -0.0452625     0.0139137       4.62784       5.86224       6.02242       6.08786       5.24498       4.38804       3.55567       2.55623       1.85250       1.27964      0.868332      0.533825      0.306804      0.170994     0.0861678     0.0427281     0.0197406    0.00840046
  12  19 3352.6429    3.4817  1.8837 11.3561 -0.0035  0.0390   0.0657   0.0978    0.2648   0.0000   443.1215       20.0872       12.2345      -5.85727      -9.64357      -10.7947      0.145295      -4.27065       2.08777      -1.30140     -0.134229     -0.111945     -0.174347      0.119602    0.00758292    -0.0177634    -0.0124364   -0.00870270       5.76967       7.00621       7.51052       7.25046       6.28765       5.28016       4.16166       3.11425       2.28230       1.54889      0.975032      0.593396      0.362076      0.200881      0.103900     0.0500619     0.0220706    0.00935811
  12  20 3492.4402    2.8130  2.9364 11.0157 -0.0022  0.0516   0.0438   0.1264    0.1566   0.0000   430.9154       9.45371       13.9686      -1.19347      0.106713      -3.40717       1.84575      -7.52690       5.39121      -3.54527     -0.912960      0.691094      0.124912     0.0296819      0.176079     0.0707997    0.00447097     0.0168394       6.75356       8.26582       8.33696       8.27962       7.52792       6.44379       5.16816       4.16364       3.10422       2.04059       1.33440      0.807424      0.486513      0.269147      0.142646     0.0688855     0.0299671     0.0122387
  12  21 3632.3935    2.3780  4.0694 10.8961 -0.0034  0.0633   0.0323   0.1579    0.1138   0.0000   422.6886      -10.7975       24.9380       8.51947      -8.14006      -7.54647      -5.46882      -3.76181      -3.70873      -3.89048      -1.44826       1.89643   -0.00195397      0.262093     -0.213303    -0.0738842    -0.0319541   -0.00926703       8.37228       10.4974       10.6408       10.5148       9.40162       8.17493       6.40430       5.18740       3.67744       2.51773       1.64253       1.02139      0.592693      0.328722      0.171215     0.0843526     0.0375059     0.0153555
  12  22 3772.4617    2.0220  5.4446 10.5429 -0.0013  0.0767   0.0253   0.1948    0.1063   0.0000   426.9659       10.5596       18.7256      -21.1507      -23.0637       8.46972       6.00811      -10.5089       3.65290      -1.69983      -1.19462     -0.800545       1.46402     -0.377192      0.204489     -0.103784     0.0747554     0.0364422       10.0032       12.4283       12.4936       12.5563       11.3261       9.88701       7.78181       5.93588       4.37245       3.07858       2.01563       1.25801      0.746084      0.416127      0.210040      0.101613     0.0444797     0.0190217
  12  23 3912.9692    1.6805  7.5779 10.1496  0.0008  0.0955   0.0189   0.2576    0.1041   0.0000   429.8501       1.88248       11.0939      -15.5927       19.9827       13.6760      -7.01758      -14.2441       7.99230      0.479902      0.400691      -1.57061      0.481677      0.344122    -0.0460115     0.0823277    -0.0696479   -0.00137559       12.1523       15.4300       15.5555       15.5222       14.0590       11.8871       9.95869       7.49369       5.54307       3.81655       2.51481       1.57631      0.910935      0.509386      0.260112      0.129587     0.0568781     0.0241680
  12  24 4053.3638    1.3928  9.4360 10.0483 -0.0008  0.1143   0.0153   0.3304    0.0883   0.0000   452.0273       15.5101       3.00252      -50.6425       26.4226       2.66807      -20.3410      -12.4857      -1.66952      0.924752       1.26000       1.69936      0.831224      0.129712    -0.0370987     -0.126171     0.0145980     0.0813879       14.7460       18.5110       19.3247       18.8605       17.0181       14.6428       11.8155       9.17411       6.67143       4.46461       3.12178       1.87782       1.09359      0.606630      0.312246      0.152013     0.0713946     0.0288488
  12  25 4194.2497    1.1576 10.8867 10.0142 -0.0012  0.1364   0.0132   0.3794    0.0747   0.0000   456.8484       2.75880       21.1031       58.5594      -3.24685      -26.0226      -10.6273      -4.72504      -4.99057      -1.88078      -4.19452       3.07497     -0.951586     -0.390882     -0.248804    -0.0358435     0.0979492     0.0337210       17.8399       22.1845       22.6300       22.5033       20.2222       17.7082       14.2508       10.9997       8.27819       5.63410       3.67062       2.28168       1.34156      0.759270      0.388655      0.185602     0.0834878     0.0342951
  12  27 4476.4446    0.7877 14.8852 10.1076 -0.0036  0.2157   0.0102   0.6032    0.0487   0.0000   488.6377      -73.9154       51.7661       25.7528      -36.3372      -8.51489       3.34937      -5.58591       11.8838      -18.3996      -1.14309       3.22181      -1.21420       2.47956   -0.00944739     0.0838181    -0.0471543    -0.0319202       27.8781       35.1020       36.8193       35.8834       32.2075       27.4681       23.1139       17.2819       13.0573       8.83905       5.96564       3.69248       2.18094       1.22320      0.638119      0.312610      0.141324     0.0587194
  13   8 1838.6568    0.4028  0.2990 10.1507 -0.0123  0.0210   0.0214   0.0443    0.0519   0.0000   438.2379       1.63131       12.9227       3.50619       2.38355      -4.85311       1.24762     -0.455511     0.0587826     0.0883558      0.965718     0.0151076     -0.374905     0.0364943    -0.0694431    -0.0303165     0.0303870    0.00329589       2.91942       4.03806       4.06949       4.12634       3.69634       3.00810       2.29062       1.77003       1.10422      0.880031      0.575138      0.417561      0.228090      0.136033     0.0669013     0.0384035     0.0181226    0.00955787
  13   9 1983.8107    0.6004  0.4879  9.9853 -0.0060  0.0229   0.0218   0.0509    0.0814   0.0000   438.3051      -3.11358       8.61478     -0.240890       1.75420       2.15815      -2.05209       2.50442     -0.132224    -0.0434877       1.30330    -0.0415214     -0.274566     0.0735633    -0.0776341    -0.0235568    0.00844058    0.00654175       2.89454       3.62262       3.78945       3.27453       2.98250       2.82221       2.41665       2.03652       1.53871       1.03445      0.710189      0.422699      0.272947      0.139933     0.0813880     0.0408369     0.0205199    0.00916674
  13  10 2128.4828    0.8352  0.7060  9.9434 -0.0011  0.0275   0.0250   0.0606    0.1294   0.0000   435.6588      -2.24604       7.86042      -4.26338      -9.33541      0.552373      -2.81932     -0.166495     -0.310832     -0.942854      0.474760      0.539753     -0.576049     0.0961758      0.112971     0.0158152   -0.00108759    0.00610263       3.86086       4.71922       4.87894       5.00151       4.66985       3.70623       2.80450       2.16052       1.72755       1.13538      0.785058      0.460540      0.325150      0.185672      0.108592     0.0549326     0.0275846     0.0115416
  13  11 2271.1214    1.0916  0.7208 10.6153 -0.0001  0.0257   0.0319   0.0593    0.1224   0.0000   436.6878      0.832771       18.3338      0.536233      -2.75315       4.09798     0.0505673      -1.14628      0.809310     -0.725464     0.0121005   -0.00634730    -0.0575627      0.163384   -0.00208650    -0.0196073    -0.0353768   -0.00480673       3.22592       4.20322       4.04519       4.05862       3.66626       3.27437       2.74645       2.23552       1.74338       1.14418      0.876459      0.503781      0.297700      0.191110     0.0989801     0.0531863     0.0240448     0.0119528
  13  12 2411.8353    1.5213  0.8774 10.5464 -0.0062  0.0304   0.0406   0.0648    0.2353   0.0000   441.4196      -2.83987       11.9976       2.16889       3.50401      -7.71210       1.24412     -0.712716     -0.453708      -1.53578      0.161664     -0.647729     -0.154610      0.122797     0.0972274    -0.0235556    -0.0249604    -0.0124114       3.77065       4.90206       4.69237       4.73477       4.42551       3.98810       3.06409       2.32643       1.74175       1.19062      0.896106      0.592216      0.369848      0.200510      0.111541     0.0532349     0.0275855     0.0122357
  13  13 2551.6959    1.8750  0.9765 11.3691 -0.0060  0.0303   0.0497   0.0727    0.2096   0.0000   442.2684     -0.670503       4.12730      -1.49516      0.918163      -3.88763      -2.35020      -3.78678      -1.46468     -0.882104     -0.482374     0.0538368     0.0119150     -0.173622     0.0476252    -0.0278873   -0.00361163  -2.82670e-05       3.50066       4.36048       4.49640       4.63549       4.09762       3.63777       2.98500       2.39572       1.69478       1.28698      0.878941      0.583466      0.337185      0.215633      0.120627     0.0594156     0.0287738     0.0143966
  13  14 2691.6789    2.5580  0.8710 11.1616 -0.0002  0.0282   0.0691   0.0620    0.3741   0.0000   432.3980       4.57466       10.8613       5.23147      -3.53950      -1.87021      -2.89212      -1.44673       1.49798     -0.784129      0.709388     -0.656425     -0.298447     -0.202922     0.0531903    -0.0159964    -0.0163515     0.0212251       3.60550       4.59515       4.72527       4.74812       3.98536       3.47981       3.04578       2.45070       1.84454       1.23882      0.862171      0.527346      0.333132      0.169967      0.102081     0.0545346     0.0269321     0.0130427
  13  15 2832.1396    3.1176  0.8946 11.5326 -0.0039  0.0271   0.0824   0.0611    0.4391   0.0000   437.5050       4.29088       19.8115      -3.57482      -4.98814      -1.46124      -1.42334      0.873596      -3.47193     -0.721999      0.425836    -0.0152251     0.0595911     0.0346029     0.0189410    -0.0278101     0.0134726    -0.0118076       3.51429       4.12596       4.18667       4.08829       3.71910       3.35492       2.99236       2.29844       1.77224       1.30254      0.831012      0.557182      0.313379      0.200068      0.110064     0.0537775     0.0255268     0.0126884
  13  16 2972.5845    3.7888  1.0151 11.8383 -0.0026  0.0277   0.0941   0.0694    0.4341   0.0000   436.5458       5.40193       6.94590     -0.908006       2.64686     -0.616889      -2.89633      0.253508       1.24422      -1.30291    0.00371281      0.535401    -0.0866198     -0.410249     0.0953361   0.000133826    -0.0203824     0.0173737       3.67047       4.34858       4.43387       4.60617       4.26584       3.51740       2.92735       2.30815       1.73011       1.23599      0.802428      0.563266      0.324177      0.203194      0.107433     0.0583263     0.0298127     0.0126069
  13  17 3112.4520    3.8851  1.1348 12.2516 -0.0065  0.0308   0.0949   0.0772    0.3353   0.0000   430.8861     -0.328177       13.2483      -2.01535       8.91167      -1.03722      0.652235      -3.23240       3.54571      0.616903      0.565790     -0.872453      0.273090     0.0922148     0.0245091     0.0675747    -0.0156816     0.0227741       3.71765       4.32565       4.58928       4.88416       4.24313       3.71846       3.13466       2.47093       1.83697       1.30801      0.911863      0.636970      0.369223      0.221634      0.117474     0.0667562     0.0323959     0.0153826
  13  18 3252.3890    3.7302  1.4175 12.0724 -0.0016  0.0337   0.0785   0.0855    0.2391   0.0000   443.6882      -3.03850       18.5892      0.774994      -5.46234      -1.56178      0.520450       2.31965      -2.15240      0.902106      0.203400      -1.27787     -0.203028     -0.109291      0.187703   -0.00297623     0.0123514    0.00384569       4.25824       5.01576       5.06049       5.07590       4.80033       4.39064       3.50080       2.63971       2.02143       1.41257       1.05920      0.691480      0.433305      0.244008      0.133111     0.0670796     0.0334758     0.0145772
  13  19 3392.4329    3.3790  1.8936 11.1010 -0.0026  0.0377   0.0609   0.0968    0.3062   0.0000   438.8698       8.15369       17.3145      -4.27886      -4.61715      -2.90927       4.03918      -2.85041      -1.82229      -1.70702       2.54793    -0.0833252      0.290295     -0.131602     -0.120511     0.0323477    -0.0515341   -0.00583833       4.71902       5.84630       5.97636       5.82194       5.35411       4.73872       3.92813       3.17244       2.43648       1.69659       1.12555      0.747625      0.440602      0.259995      0.145170     0.0755109     0.0369313     0.0176925
  13  20 3532.5498    2.7170  3.1186 10.9632 -0.0013  0.0498   0.0393   0.1311    0.1400   0.0000   433.1012       4.31969       10.5894       3.39508    -0.0938546     -0.924608      -2.27462      -2.71128       1.84446      -5.25293      0.906784      0.892271      0.187467      0.336011    -0.0688660     0.0422813     0.0790636     0.0724755       6.12299       7.53912       7.83034       7.64931       7.12099       6.11769       5.27614       4.08206       3.03725       2.16192       1.52718      0.979206      0.592549      0.348168      0.195324     0.0961331     0.0495691     0.0223599
  13  21 3673.1673    2.3349  4.2838 10.7740 -0.0027  0.0623   0.0301   0.1588    0.1113   0.0000   433.6999       6.43892       34.3056       8.53371     -0.220950      -12.6595      -7.99968      -10.3419      -3.31648      -4.53682       2.26028      -4.23690     -0.208898      0.344015     0.0373599    -0.0619515     0.0719367     0.0287929       7.76729       9.64975       10.1336       9.90168       8.89185       7.92634       6.58220       5.02751       3.83809       2.74634       1.81953       1.22067      0.745558      0.421455      0.235062      0.124748     0.0595873     0.0284981
  13  22 3813.7337    1.9116  5.8829 10.5709 -0.0013  0.0773   0.0226   0.2051    0.0923   0.0000   449.6567       25.9685       16.8267       3.76626      -4.29027      0.655381      0.887592      -11.3711       5.34449      -3.37864     -0.644275       1.56375     -0.400652      0.662315      0.638322     -0.103392    -0.0245855     0.0381404       9.34710       11.5733       11.9720       11.8590       11.0052       9.66871       8.03648       6.33902       4.69636       3.42435       2.31604       1.53407      0.953602      0.538940      0.303042      0.158888     0.0771004     0.0359796
  13  23 3954.2236    1.5994  7.3230 10.3711 -0.0045  0.0927   0.0179   0.2499    0.0832   0.0000   436.5203       32.6725       50.0698      -9.08684      -6.99833       13.6412       13.5724      -10.0262      -2.20298      -14.6799      -2.20580       1.13514     -0.259411    -0.0497836     -0.204849  -0.000413229      0.134487   -0.00564185       10.8924       14.0779       14.2124       14.3431       13.3137       11.5809       9.51950       7.57435       5.79615       4.13864       2.77357       1.82949       1.10902      0.661625      0.363557      0.191182     0.0929992     0.0426518
  13  24 4095.4256    1.3358  9.2880 10.1404 -0.0003  0.1114   0.0148   0.3123    0.0796   0.0000   426.6349       10.4662       68.5644      -20.1502      -3.47198      -43.6334      -7.46370      -11.1572      -5.10555      -1.32779      -1.39364       4.01615     -0.404546      -1.29591    -0.0348553     0.0480618     0.0430293     0.0457966       13.6224       16.6017       17.4152       17.4633       15.8314       13.9573       11.6445       9.16814       7.06573       4.86977       3.41690       2.25444       1.35901      0.793337      0.451934      0.231120      0.115073     0.0552788
  13  25 4236.5276    1.0902 12.3363 10.0757 -0.0003  0.1491   0.0123   0.4330    0.0645   0.0000   469.0867       42.8703       34.2925      -57.5970       5.02615      -4.57291       25.2390      0.445576      -16.1763       6.25262       8.41774      0.807957      -2.15471     -0.715174      0.506158      0.373434     0.0257141   -0.00340317       18.1489       23.1283       24.1019       24.2511       21.6739       19.0058       15.6317       12.4540       9.25704       6.71317       4.55477       2.98510       1.83992       1.08990      0.603497      0.318142      0.156064     0.0716303
  13  27 4519.4246    0.7531 17.1670 10.0820 -0.0011  0.2519   0.0089   0.6591    0.0438   0.0000   436.6741      -50.7752       123.271       1.24786      -32.8049      -37.3019       35.5920       8.86966      -10.2097      -13.3710       16.9307       7.95950      -1.85709      -3.15919       1.27772     -0.324639     -0.358181   -0.00901493       28.5491       36.4225       39.1656       38.2285       35.0022       30.8981       26.1334       20.6467       15.7903       11.4257       7.82000       5.15549       3.18500       1.90739       1.07335      0.562532      0.269756      0.127452
  14   9 2017.0515    0.6103  0.4955 10.1829 -0.0030  0.0240   0.0208   0.0483    0.0768   0.0000   438.7108     -0.552817       11.5783      -1.47269       2.54065      -2.96604       2.58744      0.903842     -0.417909     -0.749030     -0.264753      0.168470     -0.237230    -0.0611180    -0.0164354    0.00583046     0.0120164    -0.0159749       2.58329       3.00119       3.26610       3.20755       3.30832       2.77838       2.19250       1.73302       1.56210       1.10731      0.773221      0.510127      0.292662      0.230972      0.123438     0.0756700     0.0413020     0.0185894
  14  10 2162.5137    0.8618  0.6683 10.2526 -0.0100  0.0260   0.0280   0.0571    0.1103   0.0000   438.2707      -4.59593       13.9766       4.06166       1.36654      -4.10669      -1.49753      -1.31279     -0.249123     -0.447100      0.274063     -0.564027       1.22211     -0.247210     0.0962447      0.231002    0.00184473    0.00125964       3.12125       3.88307       3.63146       3.82665       3.59176       3.40468       2.64523       2.08648       1.58215       1.26332      0.862861      0.593530      0.411279      0.229471      0.135615     0.0760954     0.0394273     0.0183054
  14  11 2305.6971    1.1551  0.8657 10.5884 -0.0089  0.0279   0.0316   0.0694    0.1546   0.0000   439.3992      -1.81411       18.6328      -2.48836      -1.97971     -0.519462     0.0290071      -2.13397       2.96634       2.75708     -0.252014     -0.805899      0.373247       1.09033   -0.00628363     -0.101687    -0.0397322     0.0195442       3.24104       4.17507       4.18992       4.53005       3.85048       3.48924       2.86093       2.37207       1.72944       1.23092      0.922268      0.591513      0.390998      0.241398      0.136013     0.0735934     0.0405997     0.0200879
  14  12 2446.6587    1.5729  1.0441 10.4612 -0.0032  0.0285   0.0371   0.0714    0.2330   0.0000   437.9704      -2.88513       11.2695      -4.16341      -6.91948      -1.43819      -6.14930      -1.97484       3.05347      0.576229       2.23083      0.308153     -0.348887     -0.193846    0.00534826    -0.0255532    -0.0286911     0.0102688       3.29955       4.09849       4.43226       4.37898       3.83236       3.41706       2.98743       2.49578       1.83301       1.45096      0.921426      0.629304      0.384442      0.233728      0.142124     0.0801927     0.0402351     0.0208981
  14  13 2587.3119    2.1129  0.9760 11.1616 -0.0027  0.0276   0.0527   0.0659    0.2483   0.0000   441.4621       5.85786       11.2942      -5.88796       1.40954   -0.00975440      -2.19913       2.34530       2.02861      -3.75030      0.719355      -1.03255     -0.189704     0.0959312     0.0894861    -0.0434713    -0.0149423    -0.0201687       3.23588       3.71308       4.20155       4.03697       3.64698       3.31477       2.84673       2.38951       1.80693       1.42185      0.932338      0.612232      0.425692      0.261769      0.135157     0.0757971     0.0486811     0.0233140
  14  14 2728.2111    2.8021  0.8800 11.4258 -0.0016  0.0270   0.0714   0.0602    0.3506   0.0000   439.9722      -1.60739       18.5236     -0.465899      -9.21808     -0.503226       4.08079      -4.49907      0.221898     -0.512535     -0.133362     -0.454403     -0.418603     0.0745484    -0.0191320     0.0463906    0.00723394    -0.0160766       3.07221       4.15763       4.25830       4.23473       3.91006       3.38896       2.93154       2.21330       1.75569       1.14984      0.880641      0.607380      0.381342      0.229430      0.132152     0.0727944     0.0363604     0.0194522
  14  15 2869.2383    3.4695  0.8915 11.0813 -0.0035  0.0262   0.0926   0.0621    0.7354   0.0000   433.3073      0.659311       11.7809     -0.937310       1.29090      -3.00653      -1.67117      -3.99304     -0.447964       1.76897      0.528250     -0.160238     -0.113023     -0.612877    -0.0239481      0.111361     0.0675542    0.00270989       3.28711       4.09371       4.11282       3.94934       3.67308       3.09665       2.86509       2.39433       1.95909       1.33298      0.938456      0.589355      0.372553      0.229390      0.123505     0.0711175     0.0387464     0.0198798
  14  16 3010.1630    3.9740  1.0283 10.9027  0.0004  0.0278   0.0930   0.0662    1.2069   0.0000   439.8816       6.96826       17.3500     -0.326787      -6.88958      -1.95603      -1.63855      -2.92951     -0.615192     -0.292187      0.907704    -0.0915801     -0.649571      0.543864     0.0541698    -0.0294779   -0.00122646   -0.00896935       3.48242       4.20640       4.29415       4.49170       4.10676       3.57994       3.07449       2.25033       1.73787       1.28975      0.973877      0.613430      0.395196      0.262716      0.154584     0.0826334     0.0406153     0.0201286
  14  17 3150.5276    3.9787  1.0924 12.9755 -0.0015  0.0311   0.0980   0.0748    0.2250   0.0000   432.5098       4.34976       14.2074      -4.13647      -1.92798       1.03874      0.616650      -1.94123      0.448682     -0.966811     -0.272264     -0.682106     -0.628942     0.0225188      0.120945     0.0785966    -0.0288281    -0.0279264       3.64355       4.21469       4.63449       4.90507       4.28322       3.68633       3.12293       2.63703       1.82801       1.43958      0.976343      0.689562      0.440099      0.251379      0.162694     0.0937887     0.0457290     0.0237605
  14  18 3290.8450    3.6273  1.6606 12.1674 -0.0031  0.0364   0.0706   0.0900    0.2064   0.0000   435.9657       7.17546       22.1293      -7.68988      -3.85646       4.47513      -3.70626      -5.23818       5.73414     -0.140078     0.0266329     -0.171202      0.215943    -0.0165262     -0.203477     0.0784748   -0.00664149     0.0290599       4.28346       5.47288       5.42756       5.81609       5.17629       4.50789       3.71899       3.09479       2.39451       1.67895       1.21064      0.802159      0.497469      0.312661      0.182666      0.104724     0.0536841     0.0270619
  14  19 3431.4636    3.1471  2.1974 11.7854 -0.0005  0.0414   0.0534   0.1047    0.1536   0.0000   439.2407       10.7252       17.8400      -4.83262     -0.972196      -2.41344      -4.04297      -8.41203      0.155328      -2.42277     -0.615674     -0.421296       1.05647      0.305814    -0.0950781     -0.123100    -0.0701672   -0.00650924       4.59096       5.87511       6.00274       6.11804       5.44295       5.02082       4.20248       3.55439       2.65460       1.97984       1.40342      0.906507      0.595994      0.350932      0.218220      0.115564     0.0612945     0.0302564
  14  20 3572.1672    2.6350  3.4373 11.1376 -0.0032  0.0532   0.0361   0.1361    0.1233   0.0000   430.0910       11.9053       19.3446      -11.4429      -3.27435      0.309074       8.04476      -2.86513       3.03148       2.13911      -2.20781     -0.824337       1.29023       1.30611     -0.146338     0.0203742   -0.00771290    -0.0429154       6.38471       7.87151       7.76633       8.13276       7.28022       6.48085       5.53804       4.67349       3.66164       2.64383       1.82310       1.22521      0.760272      0.472583      0.264107      0.153004     0.0794561     0.0406791
  14  21 3713.0214    2.1301  4.8702 10.8381 -0.0023  0.0651   0.0257   0.1753    0.0944   0.0000   434.5853       16.9225       10.0120      -10.2296      -16.3031      -1.57961      -8.41216       3.52670      -1.35207      -3.74331     -0.435907       1.08041       2.54824      -1.04096      0.269231      0.214925      0.216372    0.00212005       7.46965       9.46159       10.2168       9.77241       9.16154       8.18619       6.74565       5.53818       4.14942       3.06563       2.16948       1.45277      0.941778      0.563302      0.335366      0.184306     0.0944731     0.0477287
  14  22 3854.0753    1.7686  6.8917 10.4440 -0.0005  0.0842   0.0194   0.2250    0.0880   0.0000   431.2579       10.6618       11.5618       7.95033       13.0029      -9.39888      -5.07563      -6.09161       12.6433      -2.02700      -1.10311       4.02835      -1.26530    -0.0440571     -0.185990     -0.152446     -0.240365   -0.00776530       9.43002       11.6521       12.3853       12.2426       11.5241       10.4236       8.55812       6.91534       5.28165       4.02226       2.77648       1.89705       1.22062      0.770443      0.436228      0.246309      0.131812     0.0638636
  14  23 3995.0647    1.4953  8.5214 10.3827 -0.0032  0.1014   0.0163   0.2773    0.0761   0.0000   465.9575       7.04002       4.38673      -13.3980      0.387794       20.3937      -6.34529      -13.0048       2.70534      -11.2512       2.07163      -1.19713       1.01826      0.363579     -0.653335      0.540130     0.0770853    -0.0449618       11.8337       14.8499       15.3440       14.9118       14.4731       12.6573       10.6811       8.77301       6.69061       5.06483       3.50514       2.33809       1.51730      0.934241      0.533536      0.297854      0.157972     0.0770078
  14  25 4278.1406    1.0235 11.9281 10.2134 -0.0018  0.1482   0.0119   0.4216    0.0578   0.0000   424.1456       39.8150       34.2190      -17.2383       7.57995      -31.2011      -4.88831      -8.64810       7.48608      -5.07105      -6.43269       2.96961      0.999798      0.184825       1.33635      0.207812      0.293030    -0.0950601       16.2523       20.9494       21.7977       22.1649       20.1947       18.4977       15.1207       12.5039       9.53919       7.27179       4.99088       3.42459       2.21561       1.36176      0.803044      0.447396      0.233309      0.115825
  14  26 4420.1485    0.8302 14.2763 10.1834 -0.0033  0.1945   0.0102   0.5443    0.0490   0.0000   423.1109      -12.8842       22.2786      -4.70917       5.80122      -25.6410       18.0696      -5.70059       8.79572      -6.30572      -2.89723       2.48129       2.64025      0.395612     -0.247963      0.793506      0.192460     -0.350283       20.8968       27.5564       29.2026       28.5497       26.9537       23.7282       20.1238       16.2961       12.5872       9.45334       6.60881       4.49977       2.85997       1.82513       1.05196      0.598570      0.301689      0.150839
  15   8 1902.3344    0.4865  0.4235 10.2032 -0.0095  0.0271   0.0187   0.0447    0.0590   0.0000   434.0498      -1.30901       12.1483      -3.32317      -1.05103     -0.835484       4.30822       2.32755    -0.0981894       1.33758      0.733398     -0.208598    -0.0891263      0.159922     0.0224295     0.0130652     0.0499189    0.00377315       2.34994       3.70321       3.21148       3.78473       3.16803       2.96111       2.53217       2.04417       1.62658       1.12265      0.922985      0.544503      0.410760      0.239311      0.159627     0.0813128     0.0507636     0.0263381
  15   9 2049.5896    0.6452  0.6145 10.1850 -0.0114  0.0269   0.0200   0.0555    0.0927   0.0000   437.7918      0.625555       14.1181       2.64680      -2.78291      -1.21364      -3.58724     -0.770589      -2.10507      -1.23245     -0.604149     -0.486846      0.303661     0.0468656     -0.203739     -0.115459     0.0514364    0.00454617       2.95938       3.84030       3.63365       3.66254       3.24872       3.22439       2.74487       2.39519       1.86242       1.47090       1.08982      0.699433      0.443880      0.269966      0.174991      0.104700     0.0600552     0.0261973
  15  10 2195.7587    0.9179  0.8188 10.2555 -0.0020  0.0265   0.0245   0.0611    0.1237   0.0000   440.0343      -3.94018       7.16520       3.78729      -4.10973      0.346227       1.98977      -2.77098       1.56344     -0.219771      0.183747       1.38732      0.612804     0.0754142    -0.0684459    -0.0271801     0.0290273    -0.0590949       2.54047       3.38255       3.49472       3.52195       3.25502       3.02974       2.53103       2.10631       1.67065       1.28051      0.882249      0.634738      0.423269      0.274117      0.167885     0.0884131     0.0551004     0.0300349
  15  11 2339.4829    1.2909  0.8624 10.5505 -0.0047  0.0271   0.0333   0.0653    0.1688   0.0000   436.0327      -5.51786       15.7931     -0.869719      -6.58087       2.86964       2.94674       2.76441       2.03701     -0.480523       1.28586     -0.143000      0.331084     -0.119881     -0.175901     -0.136228      0.113346     0.0493685       3.06605       3.84376       4.11515       3.52773       3.57355       3.08078       2.79119       2.51098       1.99695       1.53790       1.09007      0.703046      0.420573      0.271558      0.161782     0.0980873     0.0546519     0.0269740
  15  12 2481.0155    1.7454  0.9588 10.5941 -0.0036  0.0265   0.0415   0.0638    0.2566   0.0000   436.6564      -1.16440       8.39080       1.95121      0.405631      0.163566       2.31948      0.409968     -0.576235     -0.947170      0.644042      0.647927      0.608243      0.106085      0.282116    -0.0521626    0.00738326     0.0137918       3.07698       3.94397       4.05802       3.94028       3.64297       3.38544       2.92893       2.29489       1.85228       1.38007      0.987538      0.681849      0.461391      0.296631      0.170901     0.0940083     0.0549861     0.0279619
  15  13 2622.3899    2.2345  0.9070 11.2737 -0.0022  0.0241   0.0557   0.0664    0.2120   0.0000   441.7426      -2.09139       10.5914       1.27977     -0.707366       1.62237      -1.83254     0.0188985      -1.31191       1.25017     -0.338476     -0.304356   -0.00282757   -0.00918271     -0.242956     0.0108998     0.0978458     0.0255205       2.77922       3.36607       3.38231       3.44464       3.19835       3.05982       2.57468       2.03809       1.57135       1.29465      0.919018      0.636527      0.393963      0.258929      0.167673      0.101058     0.0542339     0.0269423
  15  14 2764.1399    2.8696  0.9044 11.8532 -0.0005  0.0257   0.0713   0.0639    0.2198   0.0000   436.5421       1.16404       11.1430       5.35935      -6.72182      -2.35470      -2.84773      -2.86234      0.831297     -0.893845     -0.809909     0.0179950     0.0610109     -0.515053     -0.170024      0.162380     0.0349799     0.0181842       3.02388       3.55974       3.47263       3.36411       3.51988       3.44653       2.74687       2.15476       1.58475       1.25649      0.952075      0.703316      0.472202      0.310804      0.179738      0.102581     0.0571566     0.0285641
  15  15 2905.7839    3.5045  0.8676 11.9822 -0.0019  0.0260   0.0853   0.0578    0.3156   0.0000   439.2262       3.22762       11.8031     -0.295570      -1.95704      -6.65832     -0.409711      -2.02517      -2.67549     -0.623869       1.13466     -0.680016      0.146756     -0.178736     -0.129749     0.0196098    -0.0482810    -0.0161819       3.05637       3.98955       4.23697       4.44823       4.03874       3.44715       2.77105       2.19586       1.79826       1.23504      0.857647      0.619680      0.417452      0.262555      0.157902     0.0907022     0.0500283     0.0284845
  15  16 3047.1088    3.8737  0.9701 12.2819 -0.0013  0.0262   0.0947   0.0680    0.3440   0.0000   440.3833       7.73525       9.18272       1.75015       1.82054      -3.11873    -0.0166127     -0.720547      0.336359      0.825501      0.824643      -1.39190     0.0718582     0.0405463     -0.118713     0.0549603     0.0237104   0.000735418       2.95813       3.81269       4.00502       3.90370       3.88274       3.39770       2.78519       2.18090       1.65283       1.20753      0.895276      0.658693      0.456573      0.290935      0.170038     0.0958597     0.0529805     0.0301561
  15  17 3188.0496    4.1545  1.2900 11.9631 -0.0040  0.0307   0.0884   0.0769    0.4753   0.0000   437.0763       8.29834       15.6831      -5.66688       1.16340      -1.86452       3.40987      -1.80659     -0.911169     -0.872251      0.158368     -0.564477      0.297540      0.337398    -0.0428401     -0.185406     0.0625353     0.0206261       3.40257       4.11291       4.26795       4.34237       3.88068       3.72440       3.32280       2.55227       2.03842       1.54282       1.12915      0.781890      0.527977      0.345137      0.199859      0.116401     0.0630493     0.0344030
  15  18 3328.8466    3.6074  1.7073 11.8071 -0.0001  0.0351   0.0692   0.0910    0.3210   0.0000   436.8678       12.5861     -0.947463       1.71521      -2.17236      -5.72408      -2.75806      -8.43368       1.25597      0.897547      -3.15389    -0.0217183      0.419813     -0.115911     0.0442686    0.00142819    -0.0595422    0.00928138       4.00605       4.93333       5.01671       5.18374       4.74123       4.40463       3.82302       3.02014       2.31102       1.80595       1.31016      0.886140      0.621318      0.393673      0.234180      0.131443     0.0763321     0.0397680
  15  19 3470.0243    2.9753  2.5862 11.3904 -0.0035  0.0438   0.0451   0.1123    0.1830   0.0000   443.1406       5.15343       13.4898       5.73052       5.33523      -15.8085       2.24044      -8.20887      -1.05220      -1.03435      -1.46057      0.643531     -0.919261      0.659497    -0.0660233     -0.183399     -0.110760     0.0532145       4.70020       5.88810       6.29790       6.27396       5.90240       5.40722       4.49517       3.66865       2.94007       2.12311       1.59358       1.08559      0.744208      0.468048      0.285838      0.165156     0.0921145     0.0488524
  15  20 3611.1170    2.4542  3.6341 11.2750 -0.0006  0.0550   0.0325   0.1381    0.1075   0.0000   447.7669       6.42534       24.6373       4.26748       1.98348       3.89654      -2.00621       2.72458       3.80257      -1.44069      -1.26312     0.0985864      0.646866    0.00443833      0.435811   -0.00912820    -0.0711937    -0.0925297       5.87877       7.44427       7.74725       7.79480       7.34256       6.61206       5.71816       4.66890       3.68592       2.76156       2.01944       1.38876      0.946052      0.597785      0.360189      0.210994      0.114713     0.0620366
  15  21 3752.5683    2.1062  5.2737 10.4947 -0.0010  0.0664   0.0233   0.1751    0.1127   0.0000   434.5570       11.6064       25.4823      -10.2270      -5.30012     -0.938249       2.86135      -10.1056      -3.12648      -3.39690       1.10973      -4.44203       1.16104      0.500287     0.0477716     -0.134821      0.106018     0.0192758       7.31869       9.32248       9.89820       10.1490       9.40544       8.45383       6.88532       5.66057       4.36515       3.40067       2.38422       1.65817       1.07591      0.693400      0.434308      0.252281      0.144292     0.0747615
  15  22 3894.1945    1.7540  6.9864 10.2991 -0.0014  0.0796   0.0181   0.2205    0.0915   0.0000   454.1865       11.0034      -5.94779       1.78035       5.30880      -16.4571       10.1094      -6.23575      -13.6455       4.29023      -2.23396       2.92735       2.53639      0.432194     -0.942709      0.248587      0.181153    -0.0168976       8.32611       10.3823       11.2375       11.1607       10.6499       9.42915       8.14449       6.61289       5.22953       3.99748       2.85111       2.00619       1.34111      0.853567      0.521477      0.320162      0.169343     0.0907702
  15  23 4035.7968    1.4227  8.9376 10.3003 -0.0011  0.1011   0.0147   0.2858    0.0730   0.0000   443.3165      -20.9187       9.84112      -2.59489       17.5507      -11.4058      -4.53364     -0.717921      -7.16398      -5.96022      -2.63321      -3.60712     -0.863648      0.103177      0.424263     -0.208334     0.0849458      0.124697       10.4156       13.2420       14.2796       14.1531       13.6175       11.9638       10.2944       8.54319       6.68326       5.01872       3.67077       2.57522       1.70788       1.10785      0.663650      0.396457      0.214137      0.115869
  15  24 4177.3309    1.1780 11.2884 10.1748 -0.0001  0.1297   0.0123   0.3620    0.0663   0.0000   446.2817       29.8810       7.35969       13.3712      -15.7460      -15.7804      -3.55825      -11.3309      -2.60221       5.00362      -4.88286      -2.42688       2.21885      0.408134     -0.282133    -0.0470296     0.0405447     0.0284939       13.3642       17.5573       18.2850       18.7973       17.6543       15.6239       13.3787       10.9903       8.71694       6.58156       4.70067       3.34913       2.20099       1.42182      0.856613      0.507993      0.277168      0.148387
  15  27 4603.9472    0.6566 18.9047 10.0969  0.0042  0.2768   0.0075   0.7241    0.0371   0.0000   456.2994       8.05286      -38.5298       7.98555       7.09650      -5.98182      -5.38956      -17.4565      -10.6891      -2.97570       5.70412      -14.0712      -1.05066      -2.80637       1.84260      0.434683     -0.757127     -0.417062       27.8516       35.7558       38.5209       38.3741       36.7983       32.6922       28.5142       23.0670       18.5425       13.8619       10.3769       7.22310       4.87259       3.20352       1.91066       1.16696      0.617597      0.329854
  16   6 1629.5081    0.2294  0.1297 10.0778 -0.0148  0.0159   0.0219   0.0340    0.0358   0.0000   438.5960     -0.633041       15.5923      -1.82147      0.703723       1.44173      0.749735     -0.103528     -0.590658      0.436635     -0.342093      0.190628      0.372446     -0.127392    0.00323392     0.0396395   -0.00454758    0.00653528       1.90311       2.64272       3.05478       3.03825       3.04377       2.31438       1.80933       1.39710       1.14968      0.738195      0.491890      0.375862      0.301976      0.162035      0.100327     0.0640711     0.0355534     0.0226310
  16   7 1783.1896    0.3431  0.3413 10.0411 -0.0051  0.0197   0.0145   0.0454    0.0456   0.0000   438.6780      0.409325       12.7556      0.935026       1.34182     -0.809196      0.122786      -2.17722      0.766020       1.01099      0.486531      0.238713     -0.431147     0.0983750      0.140678    -0.0234934    -0.0551337     0.0374223       2.38082       3.11640       3.04515       2.92030       2.75301       2.60116       2.39482       1.95405       1.49496       1.13448      0.823285      0.618207      0.421406      0.289550      0.165285     0.0960158     0.0512418     0.0297279
  16   9 2081.5547    0.7166  0.6538 10.2137 -0.0052  0.0231   0.0219   0.0564    0.0937   0.0000   433.6785      -2.36569       13.1984     -0.257316      -4.17502       2.41089      0.815551     -0.204045     -0.556858      0.946266      0.404017    -0.0900756     -0.265524     -0.195636     0.0429912     -0.395238     0.0306251     0.0693865       2.27405       2.81212       2.98513       3.00283       2.83923       2.64515       2.35624       1.93009       1.57023       1.28730      0.870689      0.693717      0.419164      0.290157      0.190917      0.117956     0.0672600     0.0389553
  16  10 2228.3196    0.9941  0.9663 10.0340 -0.0060  0.0262   0.0234   0.0671    0.1583   0.0000   438.1715      -2.59020       14.0446       1.15449      -4.62775      0.507787     -0.491261      -5.55790      -2.36364       1.50616      0.865245     -0.118527      0.125534      0.379770      0.232754     -0.129701    -0.0167681     0.0227838       2.73116       3.60578       4.06748       3.93233       3.71483       3.35452       2.78446       2.33786       1.75599       1.30479       1.00834      0.675861      0.474487      0.310517      0.198734      0.120764     0.0670135     0.0382909
  16  11 2372.5750    1.3446  0.9910 10.4102 -0.0041  0.0276   0.0304   0.0638    0.1831   0.0000   437.4293      0.442489       8.68552       3.91435       2.01837     -0.212937       1.79536      -2.20951     -0.449427      -1.20378      0.775326     -0.660840     -0.148048     -0.306849      0.215720     0.0681574     -0.136493    -0.0440185       2.61766       3.47963       3.76365       3.71381       3.56803       3.19809       2.68690       2.30796       1.78035       1.34232       1.02208      0.703282      0.500254      0.326681      0.199626      0.127427     0.0734881     0.0395307
  16  12 2514.8031    1.8632  1.1235 10.2575  0.0017  0.0276   0.0395   0.0681    0.3709   0.0000   435.9944       1.69625       10.7541       3.82046       5.12958       2.58971      -1.56349      -1.87738       2.15889       1.98769      -1.81093    -0.0367003       1.26627     0.0767673     -0.406416     -0.111407     0.0464926    0.00707214       2.98472       3.68491       3.77730       3.99761       3.69909       3.46526       2.99896       2.41347       1.82494       1.44523       1.08494      0.802040      0.528558      0.357642      0.226769      0.143647     0.0818028     0.0451224
  16  13 2656.9213    2.3552  1.0469 10.8716 -0.0068  0.0263   0.0525   0.0686    0.3469   0.0000   434.1704       1.13531       17.6285       5.31680      0.787438       1.04153      -3.40620      -5.79262       4.96945      0.203029      0.565213     -0.401471       1.00007     -0.408062     -0.256632     -0.133477     -0.114871  -0.000832238       2.75357       3.35073       3.35552       3.69151       3.62281       3.35187       2.55785       2.10411       1.78963       1.43240       1.06758      0.707240      0.475868      0.309957      0.205277      0.140532     0.0835095     0.0457326
  16  14 2799.5075    3.0507  0.9946 11.5327 -0.0034  0.0247   0.0683   0.0609    0.2981   0.0000   437.4742       4.10081       14.9245     -0.175970     -0.539113      -1.54978       4.13156      -2.36591     -0.587243      -2.48083       1.71596     -0.576904      0.161117      0.118328     -0.195920      0.176338     0.0968856     0.0206373       2.55222       3.13952       3.30004       3.49249       3.19518       2.95930       2.47819       2.11581       1.61455       1.34773       1.00340      0.695330      0.442483      0.290189      0.193661      0.125218     0.0731323     0.0425351
  16  15 2941.7820    3.6541  0.9204 11.9161 -0.0010  0.0233   0.0843   0.0615    0.3342   0.0000   438.2760       10.6013       8.22645      -4.00292     -0.108423      -4.34928    -0.0813061      -1.28108       2.25855      0.232626      -1.18582      -1.02301     -0.328570      0.264777      0.111923   -0.00703866    -0.0359794     0.0239433       2.34943       2.93726       2.90819       3.10863       2.94254       2.67964       2.35963       1.96589       1.55947       1.21840      0.920813      0.642926      0.454138      0.301340      0.187078      0.115227     0.0665415     0.0375363
  16  16 3083.4838    3.9180  0.9506 12.6805 -0.0037  0.0317   0.0983   0.0632    0.2722   0.0000   432.1525       3.53968       14.2179     -0.619750      -6.23625     -0.739902      -4.69184      -1.05579      -2.54984      -3.58406     -0.222438     -0.210970     -0.375905     -0.454218    -0.0983376      0.171030     0.0233707    -0.0134426       4.16165       5.81325       6.61031       6.63063       6.05780       5.17371       4.21405       3.02555       2.24649       1.49932       1.06182      0.734776      0.530890      0.348188      0.221591      0.124887     0.0719084     0.0401743
  16  17 3225.0372    4.0286  1.3391 11.8741 -0.0059  0.0309   0.0839   0.0773    0.5523   0.0000   441.9107       6.42697       6.35002      -3.28727     -0.681016      -5.64299       2.84600      -6.90242      -2.57364     -0.592264      -2.38059      -1.15393     -0.191981     -0.511262    -0.0365468      0.105282    -0.0253883    0.00764526       3.01435       3.92700       4.27539       4.10286       4.13187       3.46729       3.20496       2.56281       1.99992       1.55346       1.17676      0.852138      0.550716      0.376983      0.238187      0.147867     0.0845377     0.0475698
  16  18 3366.3641    3.3449  2.0257 11.8410 -0.0051  0.0387   0.0590   0.1009    0.2658   0.0000   430.9618       11.1187       14.8591       5.77445      -2.68136      -8.54217       2.05584      -2.09264      -6.74264      -4.16589      0.545333     -0.406332      -1.21820     -0.179692    0.00841173      0.204522     -0.184867    -0.0269598       3.74960       4.88165       5.15769       5.20410       4.93257       4.49771       3.75565       3.24356       2.70362       2.02378       1.45099       1.06233      0.724990      0.478889      0.310355      0.172565      0.106879     0.0601534
  16  19 3507.9919    2.8901  2.6434 11.4986 -0.0020  0.0430   0.0426   0.1142    0.1633   0.0000   448.9155       2.48723       5.64876      -2.02175      -6.70669      -7.89655     -0.272599       2.07261      -7.01838      0.258942      -2.09349    -0.0381926      0.242228      0.713306      0.196536    -0.0329696      0.135903    -0.0719667       4.41420       5.60783       5.83383       5.85748       5.61768       5.17049       4.43729       3.70914       3.03980       2.27819       1.71038       1.24557      0.836754      0.541003      0.356836      0.209091      0.125945     0.0694487
  16  20 3649.7505    2.3614  4.2256 10.7681 -0.0016  0.0558   0.0276   0.1500    0.1206   0.0000   445.5439       4.94381       15.8884       12.0545      -5.40906      -14.6879      0.749619      -2.86902       1.86618      -5.34132      -3.51208     -0.173052       1.44502     0.0767318     0.0319000      0.322694     -0.148149     -0.156621       5.60269       7.02779       7.39727       7.57655       7.14763       6.29743       5.82708       4.79110       3.85759       2.94808       2.22468       1.56101       1.08510      0.711354      0.450652      0.271764      0.153079     0.0890044
  16  21 3791.3307    2.0247  5.4643 10.5763 -0.0009  0.0676   0.0220   0.1740    0.0979   0.0000   443.0792       15.0272       2.85922       7.14329     -0.771524      -5.91732       4.07335      -12.5143       6.37647      -3.71816       2.32383      0.123294      -1.11575      0.785910     -0.107645      0.128551     -0.264954     0.0751981       6.79716       8.62984       8.91634       8.89795       8.63710       7.75488       6.96343       5.84201       4.76676       3.65964       2.72820       1.95985       1.30814      0.878669      0.551633      0.332237      0.191822      0.107780
  16  22 3933.5120    1.6245  7.5408 10.3706  0.0003  0.0853   0.0161   0.2335    0.0754   0.0000   457.9493       5.03801       13.4170      0.388681       25.7018      -33.3632      -7.40064      -3.01730       2.13740      -4.44925     -0.743661      -2.23970       1.13953     -0.130189     -0.490326     -0.192003    0.00772306      0.132100       8.27640       10.6714       11.2125       11.5078       10.8432       9.93155       8.77391       7.10907       5.77762       4.47592       3.33330       2.36504       1.64307       1.08615      0.695034      0.415922      0.243001      0.137218
  16  23 4075.4578    1.3649  9.4596 10.2441 -0.0010  0.1026   0.0135   0.2917    0.0681   0.0000   442.4758       2.57332       17.3582      -17.3381      -18.1549      -6.83508      -11.0906       2.93862       5.41086      -2.34803       2.38143       1.69897       1.32560      -2.20314      0.385642      0.311112     -0.153051    -0.0874377       10.3221       13.0391       13.9985       14.0672       13.0821       12.0090       10.6369       9.01617       7.10657       5.53172       4.09191       2.90530       2.04873       1.33584      0.840469      0.511341      0.287082      0.162200
  16  24 4217.5006    1.1619 12.1461 10.1251 -0.0004  0.1288   0.0114   0.3751    0.0606   0.0000   430.0661       33.5582       15.8847      -18.7458      -8.66249       17.3736       14.8055      0.332008       11.0105       1.73833       4.20928      -5.56568      -2.03846     0.0638194      -2.39471     -0.549743      0.510911     -0.197173       12.8135       16.2616       17.3742       17.5337       16.6741       15.3464       13.1726       10.9867       8.85735       6.85440       5.11071       3.70202       2.48433       1.68724       1.06174      0.652435      0.380949      0.211357
  17   7 1811.9491    0.4127  0.2940 10.0725 -0.0095  0.0203   0.0186   0.0344    0.0467   0.0000   440.8503       1.45513       15.2352      0.472858      -3.54734     -0.722921       1.34920      0.399407      0.423755     0.0227822      0.301689      0.862225     0.0613138      0.152470      0.120228    -0.0953919    -0.0516169     0.0565640       1.55000       2.07394       2.36162       2.26923       2.15979       2.08562       1.50370       1.60424       1.19027      0.949396      0.736528      0.552732      0.377705      0.275571      0.151607      0.119197     0.0616015     0.0382453
  17   8 1963.2864    0.5175  0.4757 10.1499 -0.0101  0.0220   0.0175   0.0432    0.0608   0.0000   438.7025      -1.62978       9.72321      -2.57014      -3.10389      -2.19704     -0.766540      -2.09021      0.974360     -0.361540     -0.105195      -1.23163      0.806593     -0.116401     -0.141671     0.0502717   -0.00167827    0.00481248       2.25188       2.85353       3.19776       3.05154       2.94477       2.82157       2.43044       2.10325       1.56052       1.07181      0.924339      0.659776      0.481341      0.352037      0.211287      0.139535     0.0882856     0.0458513
  17   9 2112.9708    0.7620  0.6871 10.1728 -0.0041  0.0232   0.0210   0.0551    0.0909   0.0000   438.3877      -1.58411       13.8746       1.43499      -1.77611      -1.91341    -0.0645437       1.58876      -1.00362     -0.825371     0.0400833     -0.330401     -0.300171     -0.573709      0.309368    -0.0675007    -0.0724580    -0.0160819       2.19471       2.56373       2.77346       2.79109       2.78243       2.55196       2.34833       1.96464       1.48642       1.11774      0.899635      0.711608      0.499274      0.334227      0.235394      0.146775     0.0885513     0.0482057
  17  10 2260.2935    1.1522  0.8717 10.0491 -0.0016  0.0265   0.0270   0.0591    0.1773   0.0000   436.8583       1.06892       15.9221       2.03612       1.59330       1.38963     -0.530347       2.62863     -0.671837     -0.539931     -0.878267     -0.681779      0.753575      0.130023     -0.158623  -0.000836963    -0.0465041    -0.0256980       2.79042       3.53070       3.48689       3.35102       3.28994       3.30754       3.10482       2.41107       1.82479       1.24971       1.01772      0.797879      0.651064      0.436456      0.286088      0.172095      0.101500     0.0551726
  17  11 2404.9412    1.4837  1.0725 10.3609 -0.0032  0.0254   0.0320   0.0673    0.2260   0.0000   436.1147       2.83465       17.9407     -0.424306      -3.22528      -1.40379      0.218677      -2.55524       1.45497      -1.29457      0.869547     -0.224067      0.126779      0.286303     -0.270083    -0.0941790    -0.0269661     0.0229852       2.44433       3.12553       3.16752       3.40509       3.25537       3.02167       2.49484       2.16700       1.73267       1.42454       1.01527      0.765340      0.515463      0.369121      0.240568      0.150601     0.0906941     0.0526563
  17  12 2548.0519    1.9303  0.9953 10.9883 -0.0028  0.0256   0.0424   0.0632    0.2083   0.0000   441.2414      -1.75096       14.1047       3.60818      -2.99302      -1.83990      -5.53015      -1.75319       1.17921      -1.44961      0.415230     -0.616846     0.0341914     0.0229259    -0.0354982      0.155298     -0.102391     0.0628110       2.67047       3.45692       3.59284       3.50741       3.13933       2.89897       2.72075       2.34429       2.01210       1.62478       1.18782      0.866023      0.565758      0.360796      0.228592      0.146319     0.0894492     0.0492258
  17  13 2691.0446    2.4510  1.0184 11.3023 -0.0001  0.0251   0.0523   0.0638    0.2406   0.0000   442.3155       6.52061       11.5220       3.39675       2.86166      -2.46538     -0.313412      -1.39132      -1.86355     -0.173680      -1.56133     -0.369717     -0.190038     -0.466012     0.0790958     0.0205941    -0.0632826    -0.0704207       2.58129       3.04554       3.30799       3.21338       3.01198       2.78051       2.51410       2.29137       1.92224       1.47713       1.20860      0.857117      0.563606      0.358426      0.245918      0.157111     0.0939550     0.0545049
  17  14 2834.3433    3.2299  0.9561 11.5450 -0.0056  0.0247   0.0705   0.0560    0.2927   0.0000   443.4731       3.06087       12.5489       2.52964     -0.953068      -4.57824    -0.0245981      0.828426      0.521513      0.298260       1.09829     -0.979257      -1.13548     -0.120827     -0.174622      0.117351      0.261232     0.0134817       2.36568       3.11795       3.40488       3.36555       3.20265       2.97015       2.42242       2.09157       1.74488       1.30483      0.999257      0.714580      0.505703      0.338550      0.213252      0.138938     0.0841529     0.0477160
  17  15 2977.2249    3.7660  0.9381 12.0554 -0.0029  0.0239   0.0842   0.0576    0.2768   0.0000   434.8682      -1.52001       9.80745       1.25470      -6.96325      -6.53721      -2.30643      0.309639     -0.560852      0.192796     0.0690266      -1.54552     -0.483530     -0.143838      0.189742    -0.0630834     -0.117240   -0.00726291       2.54407       3.01751       3.03895       3.03154       2.83877       2.80814       2.50495       2.14748       1.73828       1.39152       1.07727      0.790717      0.544182      0.374451      0.236653      0.152468     0.0927756     0.0526079
  17  16 3119.3970    4.2554  0.9867 12.4375 -0.0034  0.0241   0.0958   0.0594    0.2956   0.0000   440.1767       8.00753       11.2474       1.35211      -3.13409      -6.32707       1.72779      -4.84348       1.94956     -0.511762      0.504243     -0.683979      -1.34918     -0.648347      0.296779      0.204121    0.00118054    0.00747606       2.45263       3.03934       3.09687       3.12602       2.97513       2.79099       2.51260       2.22115       1.74559       1.38560       1.06481      0.769095      0.554892      0.379166      0.235113      0.151120     0.0901904     0.0519512
  17  17 3261.4323    3.7605  1.3447 12.5951 -0.0081  0.0314   0.0795   0.0760    0.2496   0.0000   438.5539       3.87975       8.81901      0.237768      -3.70511      -2.88613       6.80644      -6.95322       1.58830      -2.07326      0.662788      0.323397      0.505631      0.707951    -0.0782915     -0.439814     -0.117342    -0.0230569       3.10546       4.09782       4.25520       4.49389       4.11878       3.81079       3.35265       2.78395       2.10851       1.70328       1.24679      0.943911      0.649525      0.455176      0.281900      0.190039      0.117176     0.0641817
  17  18 3403.4182    3.3162  2.1943 11.3394 -0.0042  0.0382   0.0534   0.0968    0.3343   0.0000   435.2199     -0.730358       10.0415      -1.88651       6.09124      -9.44199       1.62042      -3.25713       1.29394      -6.14211       1.83569      -1.35142     0.0203179      -1.14271      0.220151     -0.202338      0.288940     0.0248188       3.64403       4.46504       4.72043       4.88010       4.69610       4.32042       3.69729       3.26242       2.57765       2.08797       1.58023       1.14606      0.825559      0.555776      0.360264      0.236419      0.141756     0.0849423
  17  19 3545.4952    2.7154  3.0892 11.3885  0.0003  0.0479   0.0367   0.1221    0.1381   0.0000   440.1857       13.8211       8.74723      -3.11883       8.68172      -7.61482      -3.50699      -3.85949       8.94865      -2.09161      -2.76087     -0.939674     -0.541768     -0.322271     -0.459522      0.555590      0.188578    -0.0660099       4.39607       5.62413       6.10704       5.99589       5.97499       5.40362       4.97091       3.89804       3.32965       2.49798       1.90186       1.44091       1.02476      0.702421      0.479408      0.290521      0.167927      0.101381
  17  20 3687.7156    2.2562  4.5551 10.6417  0.0006  0.0581   0.0252   0.1490    0.1238   0.0000   443.9343       6.79105       16.2472       8.12451       6.20115       4.71369       2.91078      -4.07564       8.01398      -1.99821      0.426657      -1.80406      0.962172     -0.655949      0.574128      0.481330     0.0448263     0.0423276       5.52504       7.01309       7.58532       7.55065       7.40863       6.65641       5.90155       5.08705       4.04701       3.21488       2.42073       1.80512       1.23468      0.849840      0.546122      0.353649      0.208024      0.124540
  17  21 3830.0366    1.8562  6.4662 10.3951 -0.0011  0.0718   0.0181   0.1997    0.0858   0.0000   433.7034       9.46461       9.29633       10.1771      -12.5563       6.01275       6.66504      -11.2952     -0.382896       1.22067       1.74083     -0.673344      -2.19877      0.176560     -0.410213      0.475169    -0.0272649      0.152915       6.66045       8.41348       9.19410       9.17240       8.83066       8.22615       7.21482       6.09935       5.08108       3.92113       3.03453       2.15810       1.57184       1.05649      0.689457      0.440105      0.255050      0.152946
  17  22 3972.4302    1.5495  8.4099 10.3013 -0.0004  0.0890   0.0147   0.2507    0.0702   0.0000   435.3818      0.343226       16.7560       22.7568       6.76226      -1.14656      -8.20406      -18.8126      0.155268      -2.43757       2.65710      -1.20148      0.122028       1.16448      -1.38013      0.282446      0.474054      0.159108       8.41744       10.7725       11.5180       11.8495       11.3963       10.5062       9.07360       7.64438       6.22491       4.85875       3.70940       2.71111       1.92132       1.28656      0.860001      0.543557      0.327062      0.193906
  17  23 4114.7822    1.3196 11.0081  9.9826 -0.0014  0.1124   0.0119   0.3154    0.0717   0.0000   440.4516       8.66132       12.0215       5.72753       11.9492       5.61489      -13.1514      -29.5457       1.30537      -12.8967       10.4382     -0.949759      0.498086      -4.07851       2.08909     -0.535898     0.0823769     0.0913606       10.4303       13.5013       14.3798       14.5691       14.0930       12.8613       11.3254       9.63518       7.97142       6.23354       4.73422       3.43382       2.46117       1.65024       1.07431      0.687433      0.406955      0.236877
  17  24 4257.6440    1.0628 12.8656 10.1637 -0.0014  0.1419   0.0103   0.4062    0.0536   0.0000   440.1254       5.84125       11.1249      -10.3697      0.594023      -15.0951      -9.32731       1.75670      -7.67098      -4.55099      -2.60506      -4.28563      -2.64652       4.01723       2.66290     -0.117646     -0.221766      0.390368       12.6015       16.5427       17.4849       17.9460       17.1220       16.1059       13.9878       12.0571       9.75360       7.72049       5.93718       4.35724       3.08446       2.10602       1.37974      0.885639      0.518894      0.306259
  17  25 4399.9965    0.8922 14.4617 10.1049 -0.0007  0.1678   0.0088   0.4763    0.0473   0.0000   416.1272       28.2989       18.1262       11.7299       21.7909       5.86800      -19.0710       21.4398       3.54189       6.68704      -7.56492       9.71960       2.37492      -1.39141      -3.08655      0.784169      0.401224     0.0675368       15.3528       19.6314       21.3051       21.3740       20.8589       18.8371       17.0087       14.1870       11.7981       9.09208       7.05665       5.14419       3.68065       2.50723       1.62655       1.04809      0.623666      0.364671
  18   7 1839.9688    0.4296  0.3628 10.0761 -0.0089  0.0186   0.0164   0.0388    0.0501   0.0000   436.8500      -2.27296       17.9569      -1.37733      0.702782      0.960777      -1.29118      0.239707      0.496688    -0.0638876      0.649493     -0.339944     -0.219003     -0.310201      0.311076    -0.0384955    0.00281469     -0.142754       1.79387       2.34618       2.50260       2.64815       2.27369       2.12900       1.89045       1.67340       1.39640       1.10185      0.859826      0.633152      0.410892      0.295196      0.194180      0.120258     0.0724409     0.0471343
  18   8 1992.7970    0.5967  0.6265 10.1182 -0.0006  0.0232   0.0170   0.0550    0.0748   0.0000   440.2047      0.288569       15.1408      0.206760      -3.52412      0.228043      -2.53522      -3.12855       1.47093      0.601869      0.359359      0.349977     0.0201475     -0.343300    0.00615213     0.0410271    -0.0707940     0.0454886       2.07299       2.38997       2.65788       2.84499       2.66291       2.31083       2.25968       1.83437       1.56446       1.26013       1.00399      0.719203      0.519041      0.373784      0.264733      0.163876     0.0921952     0.0614699
  18   9 2143.6664    0.8363  0.7474 10.1554 -0.0037  0.0228   0.0209   0.0530    0.1057   0.0000   439.5580       2.54967       16.1413      -6.39965      -6.48455       2.10390      -1.06519      -1.32265     -0.356412     -0.462331      -1.16161      0.117622      0.262477     -0.125674      0.477181      0.280547    -0.0665283    -0.0289239       2.12730       2.70751       2.88741       3.02255       2.93707       2.65956       2.37829       1.90988       1.55887       1.29400      0.951798      0.726299      0.482257      0.372242      0.242907      0.156037      0.105593     0.0591839
  18  10 2291.5921    1.1268  1.0301 10.2342 -0.0031  0.0266   0.0250   0.0673    0.1768   0.0000   442.3787      -1.12571       8.27218      -3.11817       3.46076      -4.44363      0.964339      0.670444      0.909442     -0.159655      0.532930     -0.739127      0.566286     -0.284236    -0.0801983     -0.352811    -0.0901058     0.0174138       2.27824       2.86454       3.25929       3.22247       3.16079       2.88042       2.52413       2.29368       1.73250       1.35270       1.09353      0.797459      0.588010      0.415991      0.296842      0.182974      0.112935     0.0698436
  18  11 2436.8406    1.5347  1.0706 10.5615  0.0011  0.0272   0.0324   0.0626    0.2171   0.0000   440.0079       1.57918       11.7200       4.96053     -0.664929      0.164139      -1.82194     -0.249195      0.377787     -0.211000      -1.11440     -0.452146     -0.204131    0.00117209   -0.00288528      0.401163     0.0800623     0.0605973       2.33735       3.10490       3.27845       3.31575       3.20348       2.92968       2.67112       2.20820       1.89016       1.52217       1.16378      0.848333      0.630136      0.429834      0.273897      0.191242      0.112548     0.0706069
  18  12 2580.8420    2.0381  1.2368 10.5535 -0.0020  0.0274   0.0389   0.0682    0.2856   0.0000   440.2937       2.95731       13.5469       1.14330       2.73549      -4.10716      0.958478     -0.684660      -1.03939      -2.18824     -0.801596     -0.214113     -0.402289     -0.228308     -0.161391     0.0550131      0.129606     0.0805120       2.67387       3.28726       3.22099       3.17466       3.29989       3.33987       2.96349       2.49821       1.91037       1.44132       1.13782      0.876599      0.711200      0.514769      0.349628      0.219776      0.141182     0.0793883
  18  13 2724.7041    2.6214  1.1226 11.2468 -0.0023  0.0264   0.0539   0.0677    0.3083   0.0000   438.4183      0.130793       11.5536       2.01913       4.67471      -5.96075      -2.57915      0.887165      0.737113       1.44703      0.176578     -0.301365      0.529115     -0.605957     -0.154836      0.375915   -0.00160067    -0.0251374       2.74939       3.26836       3.28017       3.08028       3.05017       2.93645       2.83425       2.42577       2.03010       1.61365       1.23174      0.921419      0.695174      0.478175      0.326109      0.208180      0.128063     0.0779433
  18  14 2868.6725    3.3834  0.9553 10.9200 -0.0017  0.0216   0.0723   0.0571    0.4772   0.0000   438.9320       3.33705       13.6143      0.502354      -3.50561      0.853145       2.78138      -2.75204       3.76060      0.165728      -1.55587      0.121981    -0.0713082     0.0741224    -0.0819858     -0.168145     0.0454480    -0.0887916       2.12618       2.65577       2.91204       2.86234       2.83335       2.60676       2.28411       1.99252       1.56833       1.25623      0.990098      0.703967      0.529427      0.356681      0.230903      0.157068     0.0987369     0.0602851
  18  15 3012.1609    3.8269  1.0079 12.2300 -0.0041  0.0237   0.0817   0.0622    0.2512   0.0000   440.7165       6.40065       6.66900      -3.12352      -2.83983      -2.20403      0.808438      -1.68454       1.31188      -1.06884       1.41883     -0.428716      0.327892     -0.388841     -0.457869     0.0102311    -0.0769004     0.0808715       2.15794       2.75249       2.82931       2.98758       3.00551       2.64932       2.34922       1.98996       1.65006       1.34394       1.00389      0.758759      0.542593      0.377491      0.248098      0.165646      0.105196     0.0629399
  18  16 3154.8731    3.9856  1.0441 12.3805 -0.0007  0.0247   0.0822   0.0609    0.2525   0.0000   437.7889       1.97407       16.6873      0.724813      -4.74182      -5.93030      -3.92361      -1.85643       2.06081      0.242153      0.183374      0.374904      0.392845     -0.122786     0.0779067      0.393567    0.00720277     0.0527120       2.24144       2.85656       3.06295       2.96352       2.84393       2.70695       2.44290       2.12929       1.77159       1.47922       1.13591      0.822370      0.589972      0.413663      0.284957      0.179751      0.105576     0.0638484
  18  17 3297.3976    3.7670  1.5772 11.8956 -0.0002  0.0311   0.0678   0.0785    0.3147   0.0000   438.9458       11.7596       11.2038      0.227979       5.98710      -4.04787      -1.96948      -1.48921       2.19001      -1.14542      0.691130      0.498303      0.165143      0.340042      0.208431      0.150171     -0.277399     0.0457303       2.77821       3.61171       3.77860       3.95396       3.80092       3.52826       3.12411       2.59357       2.25756       1.71368       1.38870      0.974262      0.739088      0.505600      0.338278      0.217801      0.140251     0.0843495
  18  18 3439.9819    3.2262  2.2595 11.7429  0.0005  0.0381   0.0503   0.1039    0.1998   0.0000   439.6895       3.31174       8.75001       6.25883      -5.28961      -2.90068      0.210947     -0.925939     -0.574251      -3.18229       2.64335    -0.0760196      0.837410     -0.271808     -0.569839     -0.185953     0.0174914      0.168847       3.38256       4.44094       4.68783       4.81788       4.59230       4.30065       3.88131       3.28133       2.66274       2.09684       1.64324       1.21133      0.892866      0.637524      0.420307      0.277042      0.170147      0.103119
  18  19 3582.6347    2.5977  3.2690 11.2983 -0.0026  0.0465   0.0335   0.1248    0.1334   0.0000   440.9425       3.27192       12.8960       17.3260      -12.0425     -0.430989     -0.623724      -2.55216      0.287896      -3.19674       5.13518     -0.681372      -1.52601      -1.75231      0.751698    -0.0178906     -0.302590     0.0120929       4.19455       5.36293       5.76859       5.90089       5.66156       5.29932       4.67113       4.06294       3.32678       2.63471       2.05234       1.56863       1.10471      0.766209      0.515171      0.334236      0.214044      0.128587
  18  20 3725.2866    2.1475  4.8668 10.6263 -0.0027  0.0582   0.0226   0.1575    0.1065   0.0000   439.4517       14.0922       8.45627      -1.45687       2.09132      -12.2327      -2.75268       13.1985      -1.05590      -9.20475      -2.64535     -0.580018       1.05961       1.02562      0.354214      0.442673    -0.0146444      0.205803       5.20657       6.65533       7.15435       7.43498       7.08059       6.59567       5.71471       5.04691       4.15580       3.26698       2.57844       1.91733       1.36124      0.951230      0.634055      0.422144      0.257539      0.158647
  18  21 3868.2113    1.8226  6.8172 10.2346 -0.0002  0.0718   0.0169   0.2016    0.0885   0.0000   441.7154      -1.75672       15.7448      -2.63749     -0.391356     -0.260524       4.04435       2.36442      -5.71219      -5.75406      -1.05235      0.398548      -3.97398     -0.278348    -0.0114002    -0.0447647    -0.0650524      0.280481       6.41331       8.14846       8.76866       9.04311       8.77174       8.03267       7.13712       6.18685       5.11784       4.08685       3.15373       2.33773       1.72301       1.18278      0.777853      0.523395      0.324188      0.194712
  18  22 4010.8235    1.4987  8.7352 10.1099 -0.0010  0.0896   0.0133   0.2512    0.0734   0.0000   428.8910       20.5795      -8.20840      -22.5989      -7.01609       1.28369      -16.7450      -6.03712     -0.428393      0.652336      -2.58683    -0.0497896       2.18033       2.90419      -1.27650      0.144428      0.356113    -0.0235718       8.02749       10.1047       10.5858       11.0015       10.9292       10.0658       8.98647       7.64958       6.42896       5.04450       3.91906       2.89234       2.15833       1.55145       1.03418      0.674061      0.411677      0.248875
  18  23 4153.8485    1.2375 10.9730 10.0690 -0.0004  0.1113   0.0111   0.3163    0.0629   0.0000   445.1664       8.73693       19.6267      -2.40855      0.749963      -26.0827      -8.35403      -22.1372      -12.3578       1.28186      -2.14415      -4.83202      0.197074      0.598355     -0.123186      0.596028     -0.530833     -0.165871       9.84460       12.6166       13.5962       13.9267       13.5174       12.5675       11.1137       9.59576       7.89664       6.36366       4.86538       3.70652       2.58758       1.87957       1.26847      0.809531      0.500392      0.304174
  18  24 4297.0617    1.0159 13.4712 10.1620 -0.0009  0.1470   0.0095   0.4166    0.0508   0.0000   438.1927       9.88912       32.8072       14.8910       12.7936      -13.4008      -39.3723       13.6405     -0.608417      -2.27527       7.56976       6.84646      -2.47218      0.331922      0.854197       1.00161     -0.120469     -0.537941       12.5908       16.5454       17.6843       18.1395       17.4555       16.1889       14.3867       12.6842       10.3479       8.40034       6.43044       4.87170       3.50869       2.45471       1.64925       1.07801      0.655052      0.398179
  18  25 4439.6366    0.8502 16.2633 10.0810 -0.0012  0.1866   0.0078   0.5127    0.0436   0.0000   435.6832       6.86523      -12.7904       21.9541       38.0860      -4.39403       12.5984       18.7980      0.871978       19.8052       2.75324       1.87186       1.36081      0.842915       2.79539     -0.101810     -0.606862      0.323519       16.0498       21.0621       22.5394       23.1138       22.4999       21.0256       18.4535       15.8686       13.1120       10.4870       8.31786       6.06169       4.50415       3.13445       2.08701       1.39329      0.862816      0.519586
  18  26 4582.9607    0.7138 18.7479  9.9880  0.0034  0.2325   0.0067   0.6096    0.0368   0.0000   421.2439      -20.9463       30.9393      -21.6369       20.8005      -10.9961       6.80728     -0.770899      -26.7850      -14.6477       13.1148      -2.11489       9.55434     0.0999332     -0.884325      -1.16716      0.827004       1.44452       19.3414       26.0760       27.7005       28.5798       27.6415       25.7205       22.6260       19.8193       16.1918       13.2329       10.1117       7.71006       5.52232       3.91108       2.62265       1.71301       1.04738      0.638667
  19   8 2021.7003    0.6246  0.6447 10.0488 -0.0055  0.0216   0.0170   0.0523    0.0804   0.0000   437.0554     -0.530772       14.8855      -1.72278      -5.36989      -3.48036       3.41662    -0.0227817      -1.02976      0.873599     -0.539627    -0.0928404     -0.108549     -0.228110     0.0639920   -0.00328001     0.0603502    -0.0536453       1.86815       2.14667       2.45904       2.62656       2.39947       2.19799       2.15458       1.82199       1.55136       1.17108      0.979523      0.760676      0.560788      0.365859      0.265916      0.176213      0.123542     0.0744685
  19   9 2173.7287    0.8922  0.7976 10.3028 -0.0001  0.0250   0.0217   0.0556    0.0999   0.0000   438.8224      -1.43789       12.4961       1.07691       1.28583      -1.70235      -1.17696       1.61747      0.604532      0.976028     -0.315969     -0.660979      0.589321      0.232922      0.226945     -0.124303     -0.171479     0.0195781       1.90785       2.54483       2.70979       2.73247       2.80190       2.41723       2.34165       1.98267       1.56034       1.28154       1.00051      0.785616      0.554190      0.418159      0.270930      0.196774      0.122311     0.0745524
  19  10 2322.3236    1.3238  0.8504 10.1656 -0.0034  0.0213   0.0298   0.0534    0.1689   0.0000   440.0602      0.287916       9.90573      -1.65747      -3.06832       1.65821     -0.262886       1.92624       1.33267      -1.64414      -1.27561     -0.927328     -0.175682      0.136272     -0.111828     0.0243943     -0.116650   -0.00224264       1.77347       2.20618       2.27285       2.47853       2.33947       2.29756       1.98475       1.72321       1.46986       1.19472      0.944563      0.708392      0.515614      0.381471      0.266600      0.180377      0.109938     0.0721657
  19  11 2468.1124    1.6674  1.0770 10.2962 -0.0067  0.0259   0.0335   0.0601    0.2895   0.0000   434.9009     -0.534133       16.5658       3.75956      0.444687      -4.48742       2.31693      -3.75201       1.03793       1.14720       2.01704     -0.902956     -0.585018      0.265952      0.305802     -0.188659    -0.0335709     0.0727341       2.35028       2.93671       3.01760       2.96356       2.91661       2.81731       2.61480       2.36618       1.83220       1.47895       1.13612      0.897735      0.691618      0.492594      0.340503      0.227916      0.144230     0.0894464
  19  12 2613.0737    2.1654  0.9866 11.0321  0.0004  0.0237   0.0448   0.0574    0.2587   0.0000   440.6029     -0.540340       12.6927     0.0254692      0.156314      0.227912      0.476779     -0.777163       1.14603      0.619444      0.666751      0.347207    -0.0499569      0.409244      0.307902     -0.245708     -0.173617     0.0529573       2.00513       2.53230       2.63330       2.74407       2.68696       2.39089       2.18688       1.95684       1.71317       1.35291       1.06492      0.827072      0.592755      0.430944      0.295079      0.189757      0.123209     0.0781821
  19  13 2757.9471    2.7178  0.9964 11.5904 -0.0028  0.0237   0.0561   0.0564    0.2191   0.0000   435.2044       3.79974       10.6446       2.55411      -2.89855      -2.32464      0.791921      -5.07815       1.86206      -2.86838     0.0675880     0.0985587     -0.793622    -0.0112539    -0.0683396     -0.172431    -0.0584466    -0.0900811       2.00032       2.44978       2.78916       2.77453       2.73186       2.58547       2.31162       2.04189       1.63079       1.28296      0.991548      0.807879      0.567572      0.416455      0.296383      0.198449      0.128297     0.0777317
  19  14 2902.5471    3.5303  1.0703 11.3896  0.0017  0.0244   0.0686   0.0586    0.3594   0.0000   439.0559       3.76110       16.8884     -0.912538      -5.70555      -3.19931       2.43872      0.105947      0.794886      -1.78272     -0.576556       1.29367      0.344767     -0.224256    0.00499641     -0.103278    -0.0978839    -0.0107725       2.23221       2.82345       2.76807       2.71022       2.75144       2.72033       2.61361       2.17110       1.70113       1.35171       1.10605      0.858922      0.678713      0.460688      0.321255      0.203808      0.137975     0.0879668
  19  15 3046.5295    3.9013  1.0820 12.0567 -0.0005  0.0240   0.0773   0.0606    0.2815   0.0000   438.6523       2.77612       12.0155       3.25306       2.49429      -2.23834       1.27469       1.28776       2.65109      0.660881      -1.61658      0.745647     -0.141883      0.179151     -0.310174      0.264909     0.0239590    -0.0298817       2.15768       2.64129       2.67303       2.82588       2.84320       2.62733       2.28844       2.04571       1.75309       1.41105       1.10081      0.831733      0.621043      0.444392      0.305451      0.207064      0.129995     0.0810672
  19  16 3189.9023    3.8871  1.2399 12.6489 -0.0036  0.0271   0.0749   0.0701    0.1998   0.0000   441.6513      0.323832       14.0682       1.27119       4.10920      -1.94297       1.38258      -2.76676     -0.677654      -1.24320       1.71957       1.06916     -0.426841      0.296319     -0.374810     -0.119294     -0.118977     0.0465417       2.29590       2.91910       2.86747       3.19642       3.16938       3.03135       2.62309       2.20047       1.88856       1.53890       1.25146      0.882656      0.675472      0.480100      0.356644      0.232651      0.146921     0.0901498
  19  17 3332.9348    3.5968  1.7570 12.0595 -0.0009  0.0319   0.0579   0.0802    0.1640   0.0000   439.9039       1.95269       20.4014       2.52312      -6.22239      -4.98551      -3.48895      -8.78501     -0.461345      -2.28770       2.13938     -0.733416      0.519382      0.993322     -0.413022     0.0427048      0.269664    -0.0314429       2.71486       3.40852       3.73692       3.80997       3.70956       3.34009       3.08614       2.66498       2.33194       1.88121       1.45941       1.12624      0.813296      0.577886      0.385028      0.263478      0.167069      0.102968
  19  18 3476.1090    2.9979  2.5097 11.5183  0.0029  0.0382   0.0416   0.1055    0.1550   0.0000   435.3235       9.98713       5.13420       8.53061       5.04263      -7.99684      -2.46339      -8.29319       2.80925     -0.598738       1.01188      0.595706     -0.930361      0.754549      0.404722     -0.253216      0.106378    -0.0586591       3.24422       4.17602       4.44679       4.65002       4.33547       4.08614       3.76190       3.26674       2.78909       2.24574       1.77221       1.33467      0.980867      0.713191      0.480524      0.322601      0.204016      0.125392
  19  19 3619.4552    2.4067  3.7538 11.1021 -0.0030  0.0504   0.0286   0.1325    0.1170   0.0000   438.9698       10.8169       21.4943      -10.1555      -4.23761      0.864871       9.45819      -11.3110      -2.35203      -3.22894       2.79023      -1.01292      0.678805      0.129435       1.38190      0.185372     -0.287418    -0.0381892       4.41312       5.68940       6.09614       6.26102       5.83035       5.44602       5.04575       4.45764       3.71415       3.10764       2.55778       1.83525       1.33934      0.935112      0.640495      0.423046      0.267531      0.166940
  19  20 3762.5321    2.1021  5.4994 10.4733 -0.0010  0.0627   0.0204   0.1639    0.0993   0.0000   440.6332       8.01348       17.8914       9.30699       3.26977     -0.584450      0.281994      0.782899       2.53727      -3.90665     -0.395007      -3.46338       1.66246     -0.101032      -1.18034      -1.33447      0.731682     -0.252748       5.36519       6.97513       7.38997       7.53109       7.43548       6.89290       6.22445       5.45249       4.50404       3.72327       2.83527       2.19376       1.61258       1.18260      0.799777      0.533839      0.343026      0.210934
  19  21 3905.8167    1.6763  7.4420 10.2748 -0.0005  0.0775   0.0147   0.2129    0.0704   0.0000   428.7854      -4.46535       14.4221       9.81614      -18.2164      -16.2532       5.17897     -0.705430       10.0700      -9.48800      -2.68826      -1.06658       2.17339       1.42872     -0.318056      0.632451      0.771280      0.313160       6.44046       8.37659       8.98617       9.11858       8.95110       8.26092       7.67803       6.68050       5.50001       4.46730       3.47603       2.67205       1.98433       1.44877      0.991422      0.660157      0.423745      0.259880
  19  22 4049.0199    1.4352  9.6907  9.9857 -0.0008  0.0936   0.0117   0.2633    0.0680   0.0000   447.9609       5.74505      -2.27920       22.1179       8.26093      -14.5777       12.9380      -9.32133       1.86872      -3.71687       2.32735    -0.0432851      0.703446       2.36440       1.55740      -1.30503     0.0137336      0.189480       7.82282       10.0925       11.1308       11.1654       11.0323       10.2904       9.15074       8.10579       6.69806       5.48446       4.21299       3.23945       2.41509       1.71768       1.18871      0.781023      0.506457      0.315959
  19  23 4192.1641    1.1908 12.0827 10.0289 -0.0000  0.1169   0.0098   0.3412    0.0568   0.0000   442.6740       18.5862      -10.0315      -13.5469       9.78111     0.0714507      -21.0800      -3.31512       7.76542      -3.12812     -0.441108       4.59685       1.79916      -4.22235     -0.704353      0.806869     -0.353056     -0.987024       9.73955       12.6078       13.5190       14.1129       13.5692       12.7444       11.5217       10.0887       8.23652       6.85830       5.33811       4.08995       3.01322       2.15420       1.49993       1.00842      0.628699      0.402821
  19  24 4335.8485    0.9866 14.3010 10.0993 -0.0017  0.1500   0.0085   0.4248    0.0470   0.0000   431.4928      -22.5215      -2.21998       10.4695      -9.86849       2.12013       17.1499      -9.41898       11.6454      -5.39328      -6.87305       7.44204      -1.18239      -1.79982       1.74776       1.96419      -1.50763     -0.763764       12.2329       15.8979       17.4122       17.5526       17.3501       15.9815       14.6209       12.7390       10.7069       8.72496       6.86133       5.19527       3.94616       2.74491       1.93985       1.27743      0.819322      0.503969
  19  25 4479.2134    0.8132 17.2546 10.0348 -0.0006  0.1924   0.0069   0.5386    0.0390   0.0000   455.8699      0.699087       19.6774       3.60419       49.0598       24.4061       14.1710      -27.9902       21.9863       11.0049       4.46853       8.55051       11.5092       2.18748      0.550456      0.576813      -2.00205     -0.219038       15.4310       20.2199       22.0827       22.7051       21.8987       20.7235       18.6201       16.1383       13.6543       11.1189       8.74056       6.66884       5.02025       3.52517       2.46477       1.65206       1.04378      0.654164
  19  26 4622.4000    0.6415 18.7066 10.0135 -0.0059  0.2473   0.0063   0.6410    0.0334   0.0000   417.2317      -22.1848       32.1351      -14.8931       54.6329       21.6991       5.98125       8.92724      -8.06413       30.9339       4.98103       9.91778       2.32601      -2.38680       7.87847      -2.19254      -3.08671     -0.290033       19.6660       25.9685       28.7385       28.6753       28.6249       26.8292       23.3728       20.9354       17.4686       14.1418       11.3708       8.57066       6.36769       4.58057       3.12791       2.10438       1.34329      0.843771
  20   6 1734.1961    0.3152  0.2806 10.0883 -0.0114  0.0172   0.0144   0.0377    0.0383   0.0000   440.0275       2.24601       17.8978       4.68405      -1.36230     -0.640946       3.45829      -2.10529      0.388635       1.02066     -0.862000    -0.0404659      0.651848     -0.208619     -0.104795     0.0953866     -0.189224    -0.0578902       1.35736       1.77545       1.84059       1.83475       1.70205       1.66659       1.65476       1.46223       1.08020       1.04045      0.816832      0.631205      0.480436      0.324162      0.209765      0.156597      0.103870     0.0655068
  20   7 1893.9141    0.4608  0.3942 10.2156 -0.0091  0.0189   0.0159   0.0418    0.0481   0.0000   435.5326      -2.68099       16.3487      0.853655      0.847833     -0.547422      0.921529      -1.72428      0.219352      -2.50260      -1.22425     -0.366304     0.0208947     -0.230406     0.0887870     0.0715656      0.160098     0.0370422       1.64911       2.11387       2.18492       2.49808       2.36838       2.29468       1.89762       1.60930       1.33769       1.28336      0.948449      0.677497      0.449750      0.364561      0.273183      0.178351      0.107259     0.0694338
  20   8 2050.0437    0.6815  0.6290 10.1313 -0.0019  0.0194   0.0184   0.0490    0.0729   0.0000   438.2448      -1.29965       10.4546      0.822323       1.51089      0.100870      -1.07416       1.42424      0.730887     -0.708414      -1.10571       1.20712     0.0782226     -0.305901      0.338626     -0.154410   -0.00586025     -0.139783       1.63158       1.99522       2.18763       2.29438       2.11130       1.93290       1.83737       1.64999       1.40682       1.17003      0.947034      0.748526      0.547451      0.388379      0.251986      0.181664      0.117912     0.0777859
  20   9 2203.1115    0.9375  0.8923 10.1586 -0.0000  0.0239   0.0207   0.0592    0.1295   0.0000   441.2050       1.27288       12.7947       1.27556       3.72535      -1.01427     -0.559860     -0.779323      -1.17262      0.712476      0.310702      -1.28486     -0.147787      0.342873     -0.169805    -0.0210739     0.0268853    -0.0168371       1.82395       2.50959       2.58310       2.74739       2.55252       2.48880       2.09427       2.08778       1.58726       1.42120       1.03675      0.856415      0.635151      0.458906      0.314723      0.218749      0.144177     0.0906083
  20  10 2352.4009    1.3753  1.0339  9.8945  0.0006  0.0240   0.0268   0.0564    0.2417   0.0000   440.5030       3.77326       14.8310     -0.158921      -3.91695      -2.58578       4.65883      -1.99768     -0.527374     0.0606986      -1.45329     -0.512176     -0.959817     0.0974086    -0.0329903     -0.149004     0.0351332    0.00611132       1.89258       2.43541       2.60871       2.69809       2.63902       2.43666       2.33190       1.94873       1.69509       1.39513       1.05305      0.860053      0.603973      0.486640      0.328700      0.234622      0.150532     0.0942707
  20  11 2498.9038    1.7883  1.1464 10.4300 -0.0030  0.0255   0.0353   0.0642    0.3237   0.0000   435.5931       3.76645       12.5457    -0.0919880      -5.36288      0.406320       3.40134      0.167739       1.03571      0.102184       2.01543     -0.374884      0.215660     0.0176154      0.151474      0.158030      0.168885     0.0945796       2.02259       2.72553       2.70491       2.89252       2.69662       2.64259       2.37878       2.08887       1.88319       1.51676       1.24463      0.989319      0.716564      0.506514      0.352756      0.227246      0.160118      0.104605
  20  12 2644.8511    2.3275  0.9934 11.1482 -0.0027  0.0247   0.0467   0.0565    0.2397   0.0000   438.7730       3.10514       11.1747       2.33474       1.48003     -0.890885     0.0583003     -0.114856       2.06562      -1.36740     -0.298211      0.866110    -0.0363039     -0.452175      0.296624      0.179913      0.225400     0.0574384       2.14342       2.84569       3.15067       2.91658       2.73595       2.41161       2.36259       2.26877       1.96056       1.65330       1.38796       1.04650      0.698333      0.527234      0.356948      0.238202      0.148317     0.0902406
  20  13 2790.6989    2.9946  0.9664 11.8285 -0.0014  0.0221   0.0605   0.0545    0.1864   0.0000   433.3626      0.825987       14.4977      -1.13377      -3.17762      -2.94495      -2.11634      -3.01822       1.04481     -0.728323      0.318944      -1.17756      0.371459     -0.132087     -0.228595    -0.0908103     0.0936784    -0.0572622       1.86679       2.36327       2.65231       2.67303       2.52304       2.39816       2.20830       1.87415       1.69237       1.37343       1.10115      0.836641      0.612977      0.476919      0.313194      0.218935      0.142576     0.0923262
  20  15 3080.4820    4.1106  0.9609 12.0862 -0.0021  0.0220   0.0827   0.0533    0.2665   0.0000   435.3080       4.42198       13.0249      -4.16997      -4.75392      -3.32307       1.90502      -2.04189     -0.458726     -0.901655     -0.720581      -1.11931      0.214709     -0.246418      0.271173      0.223184      0.103030    0.00892453       1.87331       2.29789       2.45033       2.69387       2.59383       2.49464       2.08627       1.87977       1.66818       1.29087      0.966489      0.741304      0.600790      0.456629      0.306525      0.205256      0.140822     0.0917996
  20  16 3224.4619    3.8993  1.3096 12.0023 -0.0010  0.0261   0.0690   0.0662    0.2718   0.0000   439.9775       3.13157       13.0573      0.374007      -2.03285      -4.54668       1.04069       1.13131       2.20434     -0.643541      -1.98171      -1.05231      0.172455     -0.626442     -0.489272     -0.128750    0.00622374      0.137548       2.34552       2.84379       3.03448       3.17040       3.02720       2.88171       2.67949       2.30393       1.93858       1.58840       1.26501       1.01696      0.756527      0.533155      0.368284      0.259137      0.166872      0.112224
  20  17 3368.0922    3.4258  2.0315 11.6946 -0.0011  0.0328   0.0487   0.0849    0.1418   0.0000   441.9045       7.92286       14.3774      0.352788      -2.44275       4.45271       2.37464      -4.60929      -2.19713    -0.0307765     -0.474145      0.714179      -1.60639      0.803423     -0.461043     -0.258243     0.0688175     -0.164647       2.72953       3.56104       3.84492       3.94541       3.90223       3.70597       3.28707       2.81982       2.42337       1.90046       1.54839       1.23836      0.909141      0.622282      0.444969      0.318447      0.206077      0.131397
  20  18 3511.8730    2.8449  2.8106 11.1968  0.0006  0.0399   0.0353   0.1037    0.1377   0.0000   441.4513       1.65158       18.2475       6.14640      -9.79353      -2.80807      -2.97207      -11.5277       1.59080      -1.84005      -1.96538     -0.461011      0.505880     -0.302969     -0.956663      0.679808     -0.175159      0.100895       3.13280       4.18909       4.40835       4.66562       4.53081       4.16004       3.81276       3.35029       2.87531       2.35699       1.88638       1.44753       1.08380      0.767107      0.554593      0.381395      0.243338      0.150610
  20  19 3655.6780    2.3745  4.3503 10.6929 -0.0009  0.0508   0.0249   0.1441    0.1191   0.0000   442.2375       6.71186       17.5461      0.393242      -3.30822       6.31456       5.78971      0.709479       3.14578      -1.92050       1.25936      0.503156      0.235385      -1.38130      0.722591      0.429951     -0.223993     -0.262319       4.13876       5.33118       5.64955       5.86718       5.83359       5.42613       4.93877       4.38099       3.62063       3.05954       2.36345       1.85419       1.38732       1.02854      0.714397      0.494793      0.322308      0.209763
  20  20 3799.0940    1.9241  6.1454 10.4835 -0.0020  0.0657   0.0175   0.1757    0.0789   0.0000   444.6914       22.3806       31.7758       11.6840      -16.4653      -7.28152      -2.27301      -4.90851      -4.11859      -9.62981       9.93165      -1.14257      -1.89189       1.05805       1.16046       1.72324      0.280292    -0.0416495       5.38481       6.99592       7.63868       7.78718       7.75310       7.14509       6.51705       5.72279       4.78486       3.92177       3.11595       2.40224       1.80252       1.32167      0.922578      0.639529      0.410523      0.268429
  20  21 3943.0009    1.6552  8.0894 10.1538 -0.0008  0.0790   0.0137   0.2173    0.0708   0.0000   433.6033       8.83532       8.84837       4.68913       7.96353       5.56329       13.6087      -14.3029       7.23161      -1.67485      -3.00218      -4.05190       4.61314      0.667185      -1.05716       1.13129     -0.412348     -0.209006       6.33756       8.06154       8.52445       8.98019       8.84451       8.35335       7.55555       6.57531       5.77638       4.65152       3.81136       2.88086       2.16543       1.58470       1.13122      0.787280      0.498900      0.321820
  20  22 4086.6806    1.3569 10.2538 10.1115 -0.0004  0.0987   0.0110   0.2743    0.0575   0.0000   455.9186      -16.2547       26.4135      -10.1621      -8.90531      -3.51235       1.40222       14.7432       13.9480     -0.732432       6.06590      -5.41344      -2.94748     -0.157635       2.31803       1.71993     -0.637805     -0.350369       7.93200       10.2719       10.8084       11.2882       10.9495       10.3495       9.70951       8.34739       7.11951       5.94103       4.72286       3.74090       2.73307       2.01331       1.40223      0.956907      0.636809      0.408983
  20  23 4230.3793    1.1193 12.6331 10.0463 -0.0019  0.1242   0.0092   0.3578    0.0527   0.0000   449.0463      -3.97898       13.6304       2.79920      -7.87210       11.9080       13.7531      -31.8290       8.30944      -3.07451      -4.32770      -5.22874       3.13693       4.45842       1.84714       1.73457      0.357250     -0.562589       9.99833       12.7832       13.9205       14.2027       14.0950       13.3063       12.1494       10.5316       8.90808       7.36638       5.85958       4.57167       3.42979       2.48237       1.77868       1.20355      0.803229      0.519036
  20  24 4374.0852    0.9326 15.3116 10.0820 -0.0016  0.1636   0.0076   0.4464    0.0434   0.0000   433.7590       3.44716      -23.7108       3.77851       7.57142      -7.72276       12.0975      -5.45992      -13.1828      -1.44412      -4.15346      0.244351       6.04007       1.85226      0.904442       2.06306      0.803770      0.233517       12.6755       16.6001       18.2313       18.5402       18.3960       17.2410       15.7018       13.5570       11.7230       9.59093       7.73548       5.99887       4.44873       3.26827       2.31517       1.60266       1.02693      0.655729
  21   7 1919.8081    0.5441  0.4682 10.0961  0.0014  0.0182   0.0170   0.0405    0.0554   0.0000   439.2468      -1.60313       15.8388    -0.0848485      -1.21831       1.16351       2.24436      -1.63477      -2.62175     -0.810415    -0.0765378    -0.0795444      0.879006     0.0277019     -0.731480    0.00142189      0.265559     0.0628214       1.36009       1.79769       2.00279       1.97709       2.00565       1.76443       1.66093       1.50083       1.30214       1.09014      0.906404      0.743038      0.539178      0.398423      0.280173      0.167579      0.126328     0.0830089
  21   8 2077.7093    0.7325  0.6277 10.2481 -0.0041  0.0203   0.0189   0.0470    0.0736   0.0000   438.5118       1.63457       18.6045    -0.0714793      -3.28343     -0.450631     -0.929477       2.86046     -0.560468      -1.24143      0.135741      0.587249      0.678153     -0.172950     -0.126298     -0.296382     -0.163374    -0.0188751       1.50984       1.99098       2.07331       2.15983       2.23587       2.11753       1.89058       1.65207       1.42337       1.16800      0.922237      0.686349      0.589257      0.392534      0.307676      0.219917      0.139574     0.0947703
  21   9 2231.8733    1.0674  0.8420 10.2211 -0.0075  0.0237   0.0238   0.0531    0.1404   0.0000   441.0952     -0.417780       14.1495       2.38140     -0.481962      -1.23361       2.36235      0.223059      -1.68077       1.89607      -1.34722      0.119505     -0.788087      0.111309      0.200401     -0.249612      0.156232     -0.167206       1.86851       2.69083       2.73647       2.85331       2.67580       2.51705       2.34948       2.03284       1.85006       1.43601       1.19546      0.883125      0.696801      0.505491      0.358802      0.250470      0.160054      0.103441
  21  10 2381.8876    1.4401  0.9336 10.5494  0.0017  0.0225   0.0295   0.0554    0.1545   0.0000   437.1017     0.0524684       15.6443      -2.75655      -5.33070      0.370180      -3.22565       1.48076       1.24596     -0.112764      -1.40839       1.77101      0.816391     -0.125627    -0.0501262      0.437159      0.306990    0.00704683       1.75923       2.20742       2.35768       2.35064       2.36307       2.25666       1.99326       1.80837       1.62990       1.33085       1.13254      0.886962      0.660270      0.481304      0.347370      0.237085      0.158764      0.103066
  21  11 2529.2738    1.8989  1.1391 10.7183 -0.0041  0.0233   0.0362   0.0639    0.2211   0.0000   438.7488      0.258252       15.8594      0.303846      -1.85693      -3.89752       3.31978      0.771150      -1.83521      0.123847      0.244237     -0.848666       1.03178     -0.425742     -0.404607     0.0199208   -0.00869538     0.0610457       1.81521       2.36152       2.55846       2.68107       2.56533       2.43622       2.30881       1.96563       1.72206       1.39219       1.05813      0.901590      0.684061      0.513839      0.345186      0.239863      0.163040      0.117109
  21  12 2676.1946    2.4339  1.0251 11.2607 -0.0027  0.0226   0.0476   0.0558    0.2295   0.0000   439.1823       1.69012       12.9712       2.18048      -2.30070      -1.49600       1.71760      -2.51900      0.272068      0.727626     -0.269890      0.322352     -0.211339      0.382235    -0.0535129      0.285240     -0.252606      0.125446       1.73874       2.22834       2.40405       2.68342       2.45331       2.31541       2.13120       1.92755       1.61120       1.32059       1.10863      0.882810      0.670572      0.480607      0.331967      0.231034      0.158012      0.107601
  21  13 2822.9535    3.1672  1.0430 11.0045 -0.0010  0.0220   0.0591   0.0560    0.4444   0.0000   440.7067       3.31490       19.8191      -3.77131      -1.37679    -0.0173329      -2.84574     -0.318026     -0.772444       1.76055     -0.613370      0.455292     -0.287894     -0.227331      0.156459      0.169981     0.0485928     0.0113451       1.75629       2.19546       2.39265       2.46499       2.37149       2.16493       2.05942       1.86565       1.61993       1.36854       1.05867      0.842020      0.670353      0.478607      0.343654      0.232513      0.161303      0.103377
  21  14 2968.9241    3.8929  0.9236 11.8376 -0.0025  0.0212   0.0777   0.0514    0.2780   0.0000   437.4507       5.38102       13.9856      0.242860      -4.96352      -3.03170       3.06597      -1.69872      -1.41677      0.520158     -0.698336    -0.0746316      0.494822     -0.363388     -0.283655     -0.138224     -0.195022    0.00419138       1.81750       2.36890       2.83367       2.73055       2.66775       2.47889       2.17495       1.94187       1.71728       1.33049       1.09181      0.848771      0.593192      0.451168      0.323874      0.218749      0.143698     0.0934372
  21  15 3113.9437    4.0742  1.1326 11.4973 -0.0019  0.0228   0.0750   0.0578    0.4405   0.0000   437.7267       6.08608       16.9391       1.28978     0.0793738       2.21862      -2.14911      -1.96579     0.0878354      -2.47159      0.462689      -2.40202       1.04608      -1.66024     -0.273838     -0.230989     0.0482202      0.136120       1.96090       2.39085       2.64587       2.73232       2.55059       2.49025       2.27573       1.97022       1.70099       1.46565       1.18360      0.943548      0.693048      0.515072      0.352138      0.249079      0.166541      0.107060
  21  16 3258.5284    3.8643  1.4990 11.7156 -0.0010  0.0265   0.0616   0.0704    0.2233   0.0000   438.9018     -0.149195       15.9805       11.4770     0.0986970      -1.34143      -1.31810      -3.02238       4.12143     -0.941843     -0.150708      -2.53181      0.571142     -0.325226     -0.265136      0.214421      0.160012      0.140403       2.08643       2.70837       2.87803       2.93692       2.93792       2.77394       2.60290       2.20887       1.96158       1.55473       1.30400       1.03685      0.789636      0.554912      0.409946      0.279719      0.194411      0.129436
  21  17 3402.8200    3.2426  2.2035 11.3894 -0.0010  0.0338   0.0426   0.0831    0.1414   0.0000   439.3572       4.33422       18.4567      -5.61486      0.503282      -3.51223      -3.21977      -6.62278      -2.59335      -5.20663      0.678210    -0.0114213      -1.35318     -0.299891      0.139879     0.0924031      0.274988     0.0770666       2.65548       3.31677       3.71307       3.76169       3.75467       3.57843       3.29137       2.87973       2.39404       1.99152       1.55066       1.21808      0.961074      0.701483      0.518581      0.373842      0.252009      0.160681
  21  18 3547.1523    2.6803  3.3917 11.4320 -0.0021  0.0445   0.0310   0.1141    0.0923   0.0000   435.7655       8.12785       10.8328      0.946388       2.75728      -8.18078       7.58936      -3.56185     -0.490272      -1.15632       3.24815     -0.583584       1.46081      0.972999     -0.404755      0.355166    -0.0340471     -0.337362       3.55647       4.42781       4.65729       4.88515       4.91435       4.66638       4.21983       3.69195       3.28209       2.69556       2.15262       1.69015       1.28818      0.973774      0.698427      0.489755      0.329995      0.219628
  21  19 3691.4381    2.2561  4.4855 10.7193 -0.0006  0.0530   0.0225   0.1354    0.1011   0.0000   432.5965       4.58047       21.0608       1.32989      -4.92103       1.14378     -0.304495      -6.44679      0.742417      -1.25188      -1.43090       2.07035      0.144062      0.834480      0.231818      0.380488      0.568797    0.00401913       3.95173       5.30153       5.56472       5.94904       5.71325       5.46936       5.08007       4.37502       3.81032       3.12968       2.53540       1.99551       1.50611       1.12838      0.794438      0.569264      0.386902      0.245397
  21  20 3835.6708    1.8890  6.4942 10.3836 -0.0002  0.0655   0.0162   0.1782    0.0758   0.0000   430.2868      -3.50029       14.7295      -3.59028       3.03539       2.78727      -7.13309      -6.14689      -2.06146      -2.69808      -6.03707      -2.36851      -2.30768     -0.737387    -0.0359131      0.341569     0.0755986     -0.622700       5.08880       6.50172       6.93576       7.36436       7.29870       6.91527       6.34074       5.53692       4.77829       3.86807       3.15904       2.47673       1.87920       1.42550       1.00299      0.711152      0.494244      0.315873
  21  21 3979.8392    1.5675  8.3905 10.1608 -0.0008  0.0800   0.0125   0.2212    0.0644   0.0000   448.6354       14.1830       6.08683       7.63764      -12.0407      -20.2062      -8.85527       6.30968       3.83636      -2.42292      -7.43687     0.0925994       2.93188     -0.856027    -0.0689288      0.537620     -0.860637      0.530058       6.25347       8.03803       8.84903       9.04991       8.97375       8.50981       7.75675       6.84098       5.81779       4.81451       3.91198       3.05545       2.31611       1.73154       1.24719      0.868019      0.590081      0.389803
  21  22 4123.9976    1.2977 10.8473 10.0524 -0.0012  0.1035   0.0102   0.2886    0.0574   0.0000   434.7033       19.0812       7.93019     -0.174506       1.32541       4.74737      0.116418      -10.2563     -0.991656      -1.97693      -4.02634       5.47645      -7.14964      -2.92609      0.125484      -1.27802      -1.86036     -0.911380       7.80427       10.2755       11.0505       11.3710       11.4282       10.7527       9.80959       8.64203       7.44477       6.21034       5.02686       3.98653       3.01813       2.23922       1.60055       1.09267      0.760816      0.498309
  21  23 4268.2875    1.0734 13.0258 10.0767 -0.0006  0.1274   0.0086   0.3648    0.0481   0.0000   450.4771       29.0981       32.7826      -6.00203      -32.6877      -11.2854      -27.7902       15.8936       10.2519      -9.38005       7.10150       7.84590      -5.47555     0.0575178      -1.18506    -0.0586397     -0.816709      0.360728       9.56082       12.1451       13.4158       13.7266       13.7293       13.0132       11.9226       10.6458       9.17282       7.58047       6.06293       4.75949       3.76463       2.77957       1.98419       1.39135      0.963002      0.628598
  21  24 4412.4371    0.8825 16.4755 10.0831 -0.0015  0.1715   0.0069   0.4743    0.0402   0.0000   424.9025       41.3218       19.3343       4.76396       28.8969      -30.1274      -21.0982       4.75090       26.6259      -5.54821      -13.8539      -7.22072      -9.08899      -7.07833      -3.04205       3.47900      0.750736     -0.547190       12.6982       16.7022       17.9403       18.8574       18.2563       17.6395       16.0237       14.5058       12.2421       10.1434       8.29722       6.45079       4.98435       3.71903       2.69751       1.90079       1.27019      0.836145
  21  25 4556.8100    0.7375 18.8147 10.0261  0.0011  0.2163   0.0062   0.5671    0.0338   0.0000   443.7914      -18.0710       34.0544      -21.7728      -37.0133       12.1842       12.9065      -53.0240      -30.1981       14.3635      -5.24300      -6.64275       3.79664       6.38376       1.89560      -3.22565      -2.25883       1.35693       15.3313       20.6794       22.3242       23.2714       22.9556       22.0670       20.0215       17.8657       15.1947       12.6319       10.1931       8.15229       6.16216       4.67955       3.32536       2.36607       1.55411       1.04008
  22   5 1611.3400    0.2437  0.1430 10.0410  0.0148  0.0141   0.0142   0.0303    0.0311   0.0000   439.8025     -0.870900       18.7473      0.993623      -1.61938       1.45427       1.57825      0.235221      0.585265      0.733577     -0.407276     -0.927617      0.580660      0.146409     -0.208301     0.0606200      0.151192     0.0274332       1.03007       1.66127       1.97535       1.56367       1.86842       1.54309       1.33239       1.32507      0.981186      0.878274      0.610104      0.496127      0.429450      0.242253      0.227009      0.130662     0.0984901     0.0776495
  22   6 1781.5184    0.3890  0.3289 10.0311 -0.0017  0.0169   0.0140   0.0336    0.0402   0.0000   439.2326      -3.46674       18.4575      0.964886      -2.56532      -1.59981      -1.09907       1.46188       1.33751      0.938544      0.622787       1.15158    -0.0641770     0.0914992      0.132967      0.157789     -0.133927     0.0534799       1.12214       1.64650       1.53009       1.89359       1.57075       1.51724       1.52072       1.30056       1.21333      0.912100      0.880770      0.614079      0.498015      0.375010      0.273432      0.185496      0.123493     0.0916989
  22   7 1945.0483    0.5861  0.4769 10.0452 -0.0023  0.0178   0.0169   0.0389    0.0600   0.0000   439.8906      -1.35706       16.9251   -0.00892177       3.30853    -0.0419319     -0.638193  -0.000454450      -1.68223     -0.694253      0.611389   -0.00495557     -0.511966     0.0913114     0.0121992     0.0514780      0.259036     -0.196002       1.37571       1.63234       1.70575       1.69371       1.99511       1.88254       1.65894       1.50911       1.28083       1.19909      0.974161      0.637918      0.514085      0.419022      0.352909      0.255008      0.171732      0.107391
  22   8 2104.7385    0.8089  0.7094  9.9718 -0.0039  0.0206   0.0186   0.0460    0.0969   0.0000   440.8895      -2.08625       15.5483      -2.07503      -2.02886      -3.04178     -0.205576      0.312070      -1.75475      0.102097     0.0476923      -1.00444     -0.138805      0.254716      0.353957     0.0462326     -0.342692     0.0420774       1.65355       2.10831       2.24081       2.21718       2.20731       2.14170       1.86292       1.67472       1.52777       1.37098       1.18380      0.950665      0.685711      0.508958      0.360140      0.252317      0.168757      0.116286
  22  10 2410.7781    1.5364  1.0666 10.5488 -0.0023  0.0237   0.0300   0.0605    0.2066   0.0000   437.2279      -2.09554       14.2120       4.34350     -0.374793       1.71792       1.37854      -2.87951      0.283087      -1.10716     -0.550763      -1.65856   -0.00153172      0.134598     -0.196506      0.163238    -0.0307056      0.232494       1.82984       2.34927       2.49818       2.58845       2.59036       2.46504       2.20995       1.94905       1.65012       1.49721       1.25490       1.00035      0.756028      0.541413      0.402114      0.263617      0.182405      0.128022
  22  11 2559.1588    2.0039  1.1456 10.7441 -0.0019  0.0237   0.0360   0.0593    0.2341   0.0000   436.8893       3.70738       11.6138      -5.16557      -2.91047     -0.101567      -1.03518       1.23336     -0.776165     -0.920056       2.22197     -0.214123       1.48083     -0.267693     -0.182937      0.127592      0.156006      0.117302       1.72547       2.17137       2.30702       2.42752       2.52432       2.31884       2.20701       1.84433       1.64875       1.41159       1.14808      0.922502      0.732789      0.509896      0.377783      0.284521      0.195649      0.131327
  22  12 2707.0570    2.6355  1.0859 11.1189 -0.0041  0.0226   0.0496   0.0559    0.3041   0.0000   436.6325     -0.495767       13.7306       3.96701      -2.09428       3.62522       2.88867      -4.71248       1.57782     -0.625044       1.59839      -1.00337     -0.407433      0.906807     -0.462124    -0.0681338     0.0769643     0.0382208       1.64797       1.98586       2.20326       2.31063       2.23816       2.25632       2.02959       1.78640       1.55105       1.33297       1.06803      0.879836      0.678834      0.499964      0.374406      0.257869      0.190495      0.125492
  22  13 2854.7363    3.3195  1.0108 11.3185 -0.0007  0.0218   0.0618   0.0538    0.3581   0.0000   437.3444       1.49009       14.6674      0.313801       2.52884      -1.04057       1.31815      -1.50589       3.45801      0.997054     -0.439430     -0.327953     0.0481392     -0.431032    -0.0380734      0.104688      0.134578    -0.0147235       1.76154       2.35310       2.63986       2.82593       2.72675       2.53313       2.27825       2.04568       1.66264       1.36963       1.09955      0.848673      0.633363      0.486697      0.354537      0.254546      0.176931      0.112753
  22  14 3001.4148    3.8743  0.9952 12.4198 -0.0002  0.0213   0.0746   0.0542    0.1953   0.0000   438.4875       6.08755       15.6090      0.731793      -3.21790     -0.231114       3.15411     -0.941360     -0.137499      -2.08186     -0.405741     -0.557616      0.590203     -0.711304     -0.191254    -0.0779403     -0.156322     0.0365399       1.64649       2.15270       2.30359       2.41781       2.33814       2.28822       2.08340       1.81602       1.58778       1.31480       1.06388      0.832211      0.680422      0.485943      0.350906      0.248448      0.174361      0.118220
  22  15 3147.0580    4.1297  1.1978 11.6057 -0.0024  0.0236   0.0726   0.0587    0.4493   0.0000   438.8253       5.54697       13.2065       3.82148      -4.11438     -0.133225       1.76956      -1.08735      0.873345      -2.33809       3.03052      -2.38667     -0.288303      0.610225      0.816909     -0.338188    -0.0860971    -0.0427125       1.72945       2.20621       2.31382       2.58230       2.49622       2.39074       2.18164       1.96583       1.63565       1.40356       1.18352      0.906788      0.680330      0.535445      0.390491      0.272220      0.188685      0.129233
  22  16 3292.2303    3.6929  1.5772 11.9410 -0.0007  0.0290   0.0562   0.0685    0.1705   0.0000   441.0755       8.49289       17.5076       3.85100      -3.18739      -4.44732     -0.234420      -2.41798       1.44190      -1.64508      0.446696   -0.00409631      0.782353     -0.850851     -0.510308    -0.0714675      0.107356     0.0578196       2.13176       2.80383       3.20520       3.17189       3.32537       2.94274       2.75062       2.51693       1.99642       1.73550       1.36987       1.11421      0.865876      0.629989      0.454183      0.324348      0.223341      0.150742
  22  17 3437.2579    3.1879  2.3350 11.4970 -0.0014  0.0340   0.0401   0.0856    0.1169   0.0000   440.3981       6.30453       19.4822      -9.63812      -10.1692      -4.81335       2.68986      -4.57294      0.696935      -4.06484       1.34076     -0.743211       1.86412     -0.188060     -0.495369      0.240164      0.224538     -0.177626       2.48559       3.21287       3.53218       3.64868       3.60354       3.32149       3.19311       2.84456       2.44106       2.08138       1.65480       1.32984       1.04551      0.769479      0.565687      0.414370      0.282106      0.185726
  22  18 3582.1097    2.6556  3.4125 11.2134 -0.0007  0.0424   0.0288   0.1084    0.0883   0.0000   431.7358       2.17043       11.1159     -0.530754      -12.2789     -0.276534      -7.59712     -0.731706      -1.31923     -0.152457       3.56479     -0.388579     -0.467789     -0.184378      0.451278     -0.881964     -0.209975    -0.0586641       3.14484       3.97751       4.37407       4.58669       4.53684       4.25118       3.96136       3.50928       3.06260       2.61722       2.10410       1.67021       1.27473      0.981291      0.728756      0.512926      0.348077      0.235447
  22  19 3726.9779    2.1353  5.0113 10.6615 -0.0002  0.0537   0.0200   0.1460    0.0851   0.0000   447.3933       8.11152       21.5553      -6.36283       1.93720      -10.1657       7.19267      0.824632       2.63068      -1.28858      -3.30869       1.44834       2.13281     -0.853758     -0.260247    -0.0138369      0.143544      0.209185       3.97075       5.09884       5.51173       5.73570       5.52694       5.35518       4.97484       4.47294       3.90768       3.29918       2.70782       2.15525       1.66747       1.26438      0.913863      0.661226      0.444603      0.304724
  22  20 3871.5963    1.7803  6.9217 10.3267 -0.0007  0.0680   0.0147   0.1865    0.0709   0.0000   442.0659      -5.06039       30.1590      0.451998       4.86645       15.0317       1.28723      -4.05123      -2.58423      -2.08880      -1.56240      -3.74794      0.219743       1.08820      -1.05798     -0.569963      0.535249     -0.147099       4.94535       6.50399       7.00832       7.40940       7.23448       6.95716       6.43717       5.66613       4.84464       4.14041       3.37423       2.70792       2.07002       1.53472       1.15211      0.807763      0.555288      0.376330
  22  21 4016.1509    1.4827  9.0657 10.1808 -0.0014  0.0843   0.0116   0.2368    0.0588   0.0000   444.2723       7.35896       9.68527       12.1380      -1.97386      -3.69749      -16.9348       6.74510       4.37146      -11.3929      -2.50499      -2.06268      0.674699       1.19778     -0.621338       1.12393       1.95595      0.758491       6.20140       8.05205       8.75980       9.19074       9.14079       8.70801       7.97654       7.07836       6.12680       5.07660       4.24070       3.29153       2.55652       1.91269       1.42446       1.02340      0.702443      0.470339
  22  22 4161.0040    1.2394 11.7630 10.0977 -0.0011  0.1092   0.0095   0.3117    0.0525   0.0000   442.3596       22.3177      -1.00049      -5.01501       15.8328      -12.3334      -12.1662      -9.04113       5.45884       8.23977       2.60407       9.71842     0.0696564     -0.558004       5.43465      0.553503     -0.648968     0.0877496       7.99812       10.2096       11.1066       11.7139       11.4722       10.9643       10.0710       9.05652       7.90879       6.64660       5.48359       4.34446       3.38810       2.54702       1.85025       1.31338      0.910233      0.616043
  22  23 4305.7822    1.0143 13.0338 10.0884 -0.0016  0.1325   0.0081   0.3661    0.0455   0.0000   452.5671      -6.32783       10.1903       15.8862       3.71425      -7.05898      -1.54823       4.92529      -20.2968      -11.2437       11.0614       2.56916      -2.10014      -3.37175       2.14207       1.43213      -1.23728     -0.209508       9.29162       12.1105       13.2931       13.8023       13.6929       13.1385       12.2094       10.6185       9.52900       7.93900       6.43710       5.16013       3.99571       3.05035       2.22766       1.60779       1.08675      0.735693
  22  24 4450.0831    0.8465 17.0972 10.0608 -0.0010  0.1794   0.0065   0.4889    0.0374   0.0000   427.0557       13.3267      -1.44586      -24.8298       7.78852      -13.3207      -18.1894       33.5898       9.23434      -9.24572       2.49865       9.00751      -1.09156       4.58658       1.10793      -1.34333       2.94729     -0.626621       12.6610       16.7629       18.1726       19.0624       19.0263       17.9292       16.5638       14.8334       12.7846       10.7984       8.91043       7.05069       5.45033       4.09757       3.05328       2.17150       1.48348      0.990646
  23   7 1969.6400    0.5904  0.5067 10.1905 -0.0020  0.0166   0.0162   0.0419    0.0577   0.0000   439.1553      0.523075       19.7230      0.425000      -2.15522     -0.771854      0.368556     -0.595771      -2.59298     -0.120087      0.574085      0.625203     -0.251938      0.296261     -0.177041      0.161062     -0.181425    -0.0548878       1.18957       1.44635       1.71004       1.85260       1.73123       1.69870       1.56781       1.36335       1.20794      0.962959      0.798245      0.650837      0.500741      0.397210      0.271507      0.209980      0.144718      0.100063
  23   8 2131.0598    0.8461  0.7264 10.1170 -0.0004  0.0195   0.0189   0.0483    0.0924   0.0000   439.2026      -1.09602       15.8751       1.17452      -2.83719     -0.250068     -0.862258     -0.829184       1.18358    -0.0324964       1.07727      -1.24159    -0.0177388      0.211366      0.100113      0.132727     0.0468534     -0.149870       1.32682       1.65343       1.91786       1.95689       1.90198       1.96762       1.75051       1.56113       1.29870       1.17330      0.863537      0.782687      0.603040      0.445472      0.326170      0.235807      0.168933      0.115270
  23   9 2287.4391    1.1406  1.0210 10.1366 -0.0035  0.0226   0.0217   0.0560    0.1574   0.0000   440.9414      -1.84286       18.5969      -1.57253      -1.95075      0.910457       1.82046      -1.22774    -0.0114378     -0.594072     -0.587140      0.285867     -0.466580      -1.18040    -0.0599311     -0.167734    -0.0664274      0.176928       1.59124       2.00930       2.18476       2.19521       2.17587       2.10029       2.03204       1.83574       1.62405       1.35219       1.07141      0.881072      0.711934      0.547761      0.409592      0.295790      0.210430      0.148551
  23  10 2439.1445    1.6341  1.0565 10.3421 -0.0041  0.0228   0.0304   0.0551    0.2424   0.0000   437.5968     -0.687314       16.4809      -1.46773      -4.15965      -2.72395      -1.23324       3.20350      -3.33714      0.792866      -1.60487      -2.49184      0.503762      0.114566      0.472736     -0.343212     0.0833496     0.0240105       1.61283       2.20393       2.42069       2.54041       2.53886       2.42307       2.21654       1.94246       1.69755       1.36498       1.11715      0.890669      0.656898      0.515585      0.385670      0.296010      0.209919      0.137065
  23  11 2588.6209    2.1509  1.0699 11.0456 -0.0020  0.0221   0.0396   0.0570    0.2046   0.0000   439.8155       4.06525       16.3638       1.94875      -1.73155      -3.43300      0.884713      -2.28109       1.65644     -0.105486      0.645679     -0.170971      0.761274      0.588726      0.807411    0.00129412     0.0635285      0.169276       1.57060       2.01752       2.12848       2.26123       2.28967       2.15130       2.00057       1.83494       1.58607       1.31068       1.07202      0.862485      0.687955      0.527819      0.390510      0.279045      0.203596      0.139738
  23  12 2737.6058    2.7834  1.0220 11.4167 -0.0009  0.0216   0.0502   0.0520    0.2318   0.0000   439.9463       1.81337       13.8241     -0.419204       1.21448      -2.21188      -1.81547    -0.0663160      -1.13646       1.61835       1.03306      0.274753     -0.481584    -0.0390247      0.455089      0.313566     -0.165803     0.0292429       1.57480       2.02868       2.29565       2.42669       2.36096       2.23388       2.10917       1.81843       1.52811       1.37612       1.10093      0.861979      0.659635      0.534890      0.376748      0.275509      0.193478      0.133436
  23  13 2886.0800    3.4188  1.0883 11.2523 -0.0036  0.0211   0.0616   0.0574    0.4319   0.0000   441.1701       4.43179       11.4527      0.943156     -0.379107      -2.05146       2.64633      -4.63723      0.245692      -2.98784     -0.791731     -0.322962      0.416487      0.263319     -0.223800     -0.530134      0.108917      0.207137       1.51759       1.96403       2.06945       2.17955       2.09362       2.05956       1.98346       1.75101       1.54953       1.26974       1.07815      0.837638      0.693464      0.520872      0.388215      0.287623      0.197520      0.137729
  23  14 3033.4254    4.0026  1.0333 11.8953  0.0006  0.0204   0.0732   0.0556    0.3108   0.0000   438.2618       1.76673       14.3224       1.15916      0.201453     -0.576535     0.0244597      -3.31096    -0.0701118      0.339782     0.0803441      -1.31786     -0.885104      0.160839      0.553066     -0.288125     -0.240721      0.232895       1.50435       1.89668       2.14657       2.27744       2.26628       2.11366       1.94622       1.76739       1.49969       1.23504       1.02754      0.807550      0.638782      0.479109      0.368636      0.258665      0.186051      0.129441
  23  15 3179.7487    4.0672  1.2427 12.0688 -0.0042  0.0236   0.0690   0.0602    0.2612   0.0000   439.3607       6.04430       15.6570       2.29448      -4.26403      -3.61701      -3.62515      -2.76703     -0.110834      -2.64342       1.19180     -0.661915      0.100163       1.28397      0.522029      0.203786     -0.155426     0.0174945       1.64391       2.09668       2.37093       2.40156       2.38893       2.25733       1.98907       1.95465       1.66317       1.44898       1.20147      0.938420      0.761478      0.566565      0.428016      0.308363      0.203045      0.148142
  23  16 3325.4993    3.6268  1.7298 11.9073 -0.0004  0.0286   0.0517   0.0695    0.1393   0.0000   437.3584       3.32279       10.0223       1.26302     0.0240389      -1.85688      0.873215      -6.72980       2.27597      -2.37799      -1.26291      -2.03698       1.36446      0.468780     -0.856765    -0.0954865     0.0273975     0.0623511       1.97988       2.68553       2.83099       3.01916       2.87542       2.93513       2.57501       2.43664       1.99933       1.75454       1.39316       1.20158      0.884839      0.689503      0.503380      0.369773      0.256745      0.175792
  23  17 3471.2391    3.0202  2.4834 11.7682 -0.0008  0.0349   0.0373   0.0899    0.0916   0.0000   441.1092       2.83332       15.6638     -0.756010      -1.41591      -6.91417      -3.10202      -10.0267       2.05311     -0.577291      0.940619       1.64910      0.605989       1.10211      0.971286      0.147686     0.0194996      0.307043       2.56118       3.23026       3.49684       3.54195       3.54127       3.45086       3.24273       2.91273       2.60124       2.13805       1.78493       1.43550       1.13013      0.858870      0.637801      0.476992      0.346353      0.232012
  23  18 3616.6991    2.4680  4.0062 11.0490  0.0005  0.0465   0.0245   0.1184    0.0787   0.0000   436.9713       4.94018       8.76378       5.95301      -4.67672      0.562735      -3.73247      -7.20436       4.09469      0.279747      -1.49394      -2.21658       2.31572      0.386089     -0.621155     -0.565071      0.365483    -0.0422347       3.14584       4.20876       4.50591       4.76979       4.68516       4.53723       4.17620       3.76317       3.30704       2.77543       2.35487       1.87546       1.47722       1.11231      0.819926      0.606667      0.417758      0.281964
  23  19 3762.1585    2.0598  5.8038 10.5199 -0.0012  0.0574   0.0176   0.1541    0.0770   0.0000   434.1730       7.35578       13.6998       4.56131      0.349367      -5.63948      -3.11690      -2.49995      -2.91777      -8.47855      -2.27114       3.40103      -3.89224      -1.49105      -1.60078     -0.441080     0.0275244      0.588607       4.16244       5.50588       5.96202       6.26769       6.25555       5.92923       5.53422       4.87641       4.28156       3.60123       2.94642       2.37711       1.85779       1.41603       1.03859      0.755053      0.530071      0.364165
  23  20 3907.3096    1.6926  7.2753 10.4358 -0.0004  0.0703   0.0139   0.1939    0.0620   0.0000   438.3882       6.36849       16.1657      -13.7320      -8.02654       7.06717      0.242372       3.35963    -0.0394731       2.89132       1.56062      -6.18932      -2.39029       1.73748    -0.0760318     0.0504170      0.278093     -0.594340       4.87542       6.36402       6.85891       7.18979       7.22335       6.93140       6.34053       5.84189       5.03415       4.21625       3.57354       2.86238       2.27180       1.69327       1.27812      0.913290      0.646368      0.447050
  23  21 4052.2744    1.4254  9.7080 10.1771 -0.0007  0.0886   0.0107   0.2462    0.0554   0.0000   439.0691       11.2548       3.11475      -10.2870      -20.5477       10.4689       14.0689      -18.4857       8.71868      0.147661      -6.04320       3.15843      -1.37718      -2.44539      -1.72770      -1.34826      -1.11636      0.358111       6.15021       8.15825       8.74232       9.22168       9.15980       8.79523       8.10920       7.36849       6.34073       5.45218       4.57614       3.64334       2.84933       2.15578       1.62667       1.16367      0.816031      0.558096
  23  22 4197.5467    1.1841 12.4957 10.1530 -0.0007  0.1160   0.0087   0.3289    0.0474   0.0000   433.5014       20.4105       27.8169       3.81946       28.9271      -3.02236    -0.0650352       14.5170       6.53185      -4.43863       5.09046      0.850265       3.78621      -2.14168     -0.206959      -2.60378      0.629708      0.245727       7.81601       10.2199       11.1471       11.4169       11.6866       11.2818       10.4091       9.50336       8.11963       7.00756       5.67533       4.67281       3.61576       2.80672       2.08839       1.53348       1.08848      0.748291
  23  23 4342.5085    0.9653 15.3304 10.1244 -0.0008  0.1495   0.0069   0.4157    0.0401   0.0000   427.3271       2.60803      -5.59599       9.01358       9.43325       2.75813     -0.122114       21.0310      0.343258      -5.37125      -2.72651      -3.38576      -10.0887      -2.50085      -6.06126       4.15504      0.801201     -0.171529       10.0405       13.4437       14.5760       15.3988       15.1326       14.8469       13.6343       12.1079       10.6942       8.98728       7.43871       5.98304       4.74383       3.59157       2.69043       1.96392       1.36401      0.947583
  23  24 4487.7723    0.7739 16.9824 10.0899 -0.0004  0.1854   0.0062   0.5001    0.0352   0.0000   435.5484       14.5108       19.3498       15.7230       39.5108       2.07870      -9.05622      -16.5672       9.92124      -7.41238       5.63890      -7.97506       7.40899       3.65363      -4.94056      -2.64558       1.73836       1.14694       12.4816       16.5409       17.6984       18.7943       18.6557       18.0632       16.8284       15.0699       13.1651       11.3011       9.09278       7.47700       5.85196       4.54256       3.37042       2.44820       1.73587       1.18279
  24   4 1469.7931    0.1385  0.0935 10.0839 -0.0092  0.0152   0.0130   0.0369    0.0268   0.0000   440.2458      -3.04603       21.1408     -0.986517     -0.722743      -1.82520     -0.448477       2.25790      -1.67170     -0.234483      0.957163      0.121574      0.579135     -0.751853      0.134309     0.0461474     0.0812576    -0.0185925       1.09623       1.34481       1.27261       1.46912       2.07674       1.70715       1.23876       1.10870       1.42402       1.29122      0.882510      0.560392      0.468368      0.453559      0.466959      0.282827      0.160741     0.0961418
  24   6 1826.2692    0.4243  0.4013 10.0262 -0.0070  0.0163   0.0136   0.0385    0.0451   0.0000   441.9649     -0.650315       18.5407     -0.480611      -4.66527      0.942778      -2.95439       1.12919      0.390431      -1.54787     0.0971576      -1.05894     -0.861013     -0.565273     0.0915866     -0.172615     -0.350957      0.185975      0.994859       1.30420       1.44937       1.51337       1.56117       1.39132       1.39643       1.23334       1.06338      0.929311      0.788116      0.649518      0.486270      0.408465      0.286560      0.219862      0.149946      0.108700
  24   7 1993.5711    0.6293  0.5775 10.1035 -0.0050  0.0182   0.0160   0.0430    0.0644   0.0000   438.1411      -1.30400       17.0168      0.222428      -2.97483     -0.854045       1.98456     -0.881231     -0.111877       1.06342     -0.716702      0.482172     -0.749567      0.600735      0.308624    -0.0941184    -0.0310031     -0.104586       1.11987       1.49537       1.63613       1.69929       1.81109       1.61466       1.53351       1.43984       1.21477       1.12042      0.834781      0.756152      0.568416      0.443722      0.329721      0.258299      0.175399      0.128073
  24   8 2156.7554    0.9041  0.8115 10.1034 -0.0010  0.0203   0.0188   0.0505    0.1022   0.0000   439.2183      0.392392       15.8954      -1.16467      -3.06940       1.41718    -0.0595432      0.102088       1.08087      0.461073     -0.492213      0.343081      0.494524     -0.558388      0.123761     0.0583421   -0.00287200     0.0408177       1.38916       1.66363       1.76683       1.97488       2.09664       1.89840       1.76225       1.60270       1.39891       1.17637      0.984611      0.841036      0.664207      0.490140      0.362400      0.264010      0.203540      0.134035
  24   9 2314.3020    1.2618  0.8528 10.6455 -0.0070  0.0206   0.0258   0.0497    0.1241   0.0000   438.4565     -0.345804       12.9741      0.866567      -3.56928      -1.54496       1.46932       1.49149      -1.90203      0.345676      0.427883     -0.223643     -0.481280      0.376132      0.875152      0.569753     -0.317120    -0.0615297       1.32066       1.65525       1.83519       2.03291       2.00320       1.83110       1.71389       1.62503       1.40242       1.18965      0.973314      0.812518      0.646115      0.481612      0.369656      0.274733      0.196134      0.135169
  24  10 2466.9752    1.6984  1.2477 10.3510 -0.0003  0.0246   0.0294   0.0610    0.2538   0.0000   439.1455      0.596991       15.3693      -3.72248      0.453350      0.717663      -3.88309    -0.0606194      -1.54349    -0.0529958     -0.669240     -0.781084      0.878831     -0.351896      0.102575   -0.00532179    -0.0250925     -0.264769       1.63218       2.09805       2.14820       2.32956       2.24093       2.20093       2.15085       1.98065       1.73056       1.48864       1.23349       1.01379      0.747307      0.623006      0.485220      0.364407      0.267674      0.189276
  24  11 2617.6628    2.3011  1.0595 11.1921 -0.0031  0.0220   0.0419   0.0539    0.2229   0.0000   437.5291       2.36625       14.6479       1.04211      -3.05308      -6.03647      -3.55182      -1.80680     -0.548441      -1.39173      0.938953     -0.239480      0.695840     -0.243808      0.400447     -0.193664     -0.163841     -0.219144       1.62025       2.04698       2.18968       2.23199       2.13423       2.04102       1.83523       1.79245       1.59951       1.46308       1.24350      0.991204      0.828475      0.631399      0.452915      0.325781      0.225270      0.159964
  24  12 2767.6968    2.9279  0.9975 11.0614 -0.0011  0.0230   0.0528   0.0496    0.3244   0.0000   438.5858       2.84167       13.8755      0.199850      -1.15473      -3.33385      -1.71237      -2.13728    -0.0833060      0.694098      -1.49940      -1.01047     -0.264159      0.860913     -0.148356     -0.136584   0.000505504    -0.0467386       1.95072       2.57190       2.76783       2.56668       2.19473       2.05718       1.88685       1.90474       1.93925       1.84052       1.61269       1.31676      0.987912      0.736814      0.506784      0.359279      0.247966      0.162592
  24  13 2916.9371    3.6099  0.9291 12.2650 -0.0013  0.0195   0.0687   0.0485    0.1943   0.0000   439.3140       2.41291       14.9679       2.53779      -1.32795      -2.04887     -0.678499     -0.184430       2.30581       1.24065     -0.820336      0.359045     -0.571203     -0.139188      0.285251      0.184119     -0.377654      0.200236       1.39029       1.85264       2.01722       2.15978       2.13361       2.02521       1.89864       1.67809       1.45199       1.22799       1.06178      0.838869      0.616865      0.505380      0.362122      0.281467      0.208235      0.139201
  24  14 3065.0428    4.0330  0.9365 12.3610 -0.0072  0.0195   0.0775   0.0499    0.2390   0.0000   439.6980       2.60787       16.2040       2.04848      -1.48867      -2.34033      -3.82045      -3.93770      -3.80380      -1.74169      0.770377      -1.24417     -0.206218     0.0524769      0.305653     -0.299132     -0.114968     0.0962649       1.35459       1.78966       1.92455       2.00438       1.99270       1.93001       1.84505       1.68235       1.44781       1.22023      0.980499      0.791075      0.641861      0.483271      0.371642      0.279798      0.204155      0.150141
  24  15 3211.9980    4.1157  1.3012 12.2003  0.0032  0.0236   0.0679   0.0620    0.2324   0.0000   437.5544       3.61133       14.9887      -5.53691      -2.02045      -1.96510       2.62898      -3.10663       2.31063       2.86294      -2.06534      -1.67167     -0.973684      0.427908    -0.0678610     -0.288110     -0.188107     0.0757671       1.67962       2.23909       2.37680       2.65625       2.60417       2.53685       2.25579       2.07698       1.76150       1.46056       1.18927      0.961003      0.750978      0.586904      0.438851      0.322226      0.228249      0.165744
  24  16 3358.4660    3.5248  1.8630 12.0589 -0.0019  0.0296   0.0475   0.0707    0.1107   0.0000   439.5088       4.58150       16.0235       2.00811      -5.34591     -0.526938      -1.87623      -1.29325      -2.30869     -0.994809     -0.411179     -0.776653     -0.396596     -0.441324       1.23244     -0.500486      0.618537    -0.0388883       2.08747       2.71068       2.98749       3.16112       3.13440       3.04105       2.75774       2.48379       2.23817       1.78707       1.52759       1.23930      0.974974      0.747845      0.566798      0.420997      0.296950      0.208813
  24  17 3504.8646    2.8850  2.9610 11.4836 -0.0010  0.0376   0.0314   0.0952    0.0779   0.0000   439.5364       2.18897       12.4509       3.40468      0.778945      -5.31694    -0.0340574      -6.30663      -5.87825      -1.57546       2.55215    0.00625512      0.410166     -0.416975      0.220271     -0.557518      0.596824      0.312675       2.46416       3.22893       3.46443       3.69381       3.60729       3.53224       3.35505       2.96254       2.65442       2.29861       1.83497       1.55719       1.20744      0.967479      0.712196      0.532092      0.374791      0.267122
  24  18 3650.9787    2.3640  4.3128 10.9638 -0.0008  0.0468   0.0221   0.1236    0.0722   0.0000   437.9143       6.82202       11.3367      -5.36407      -3.94972      -3.83510       5.07142       1.04928     -0.503583      -8.33238      0.831308     -0.891961     0.0455491     -0.514384      -1.76931      0.494327     0.0742335     -0.521485       3.18066       4.11693       4.46560       4.65113       4.59671       4.44233       4.23247       3.89409       3.35960       2.86707       2.43408       1.91954       1.54651       1.18319      0.918431      0.683044      0.494766      0.336070
  24  19 3796.9382    1.9433  5.7851 10.6731 -0.0011  0.0581   0.0166   0.1538    0.0661   0.0000   442.2956      -4.39684       1.79020      -1.61651       11.5377      -6.00857       7.18164      -16.2900       5.92412       2.67549      -4.78724      0.930524      -1.95266     -0.748886      0.961486     0.0748393     -0.991507     -0.454807       3.89529       5.11482       5.66265       5.86774       5.87272       5.66290       5.23600       4.77534       4.18315       3.56431       3.03383       2.46599       1.93756       1.51941       1.11805      0.829761      0.584611      0.411859
  24  20 3942.5720    1.6387  8.4126 10.3174 -0.0006  0.0760   0.0124   0.2096    0.0588   0.0000   437.7735       10.7931       10.3854      -20.5779     -0.112883       10.8476       14.4146      -8.26959      0.690028      -1.80090     -0.608647      -1.30144     -0.774313     -0.382237     -0.154004      0.659174     -0.826360      0.796760       4.98124       6.56163       7.13478       7.50715       7.55035       7.33987       6.87854       6.15055       5.42938       4.59040       3.84385       3.12420       2.48195       1.93856       1.44803       1.07933      0.769615      0.538172
  24  21 4088.2367    1.3543 10.2892 10.2523  0.0000  0.0936   0.0102   0.2582    0.0503   0.0000   433.7306      0.920060       26.6126      -3.78014      -8.49848       2.74169       9.42304      -13.8582      -13.6340      -3.63373      -1.27583       2.52209      0.201704      -3.32003      0.850423       2.44892      0.330399       1.37677       6.24731       8.02876       8.77747       9.30027       9.24497       8.93693       8.30213       7.53141       6.70894       5.72889       4.83308       3.92057       3.11855       2.40428       1.82401       1.35015      0.957414      0.671586
  24  22 4233.7823    1.1217 12.9018 10.2166 -0.0015  0.1209   0.0081   0.3417    0.0433   0.0000   437.1475      -2.42246       19.8027      -11.3469      -15.7064      -4.60497       3.59090       10.1054       11.5225      -4.52176       6.47997      -5.50867      -8.92237       3.42730       5.40477       5.67551     -0.377520      -1.36724       7.93880       10.3796       11.4272       11.7504       12.1092       11.4614       10.8143       9.78290       8.49347       7.41259       6.12331       5.14232       4.00129       3.08610       2.35248       1.72876       1.21614      0.863209
  24  23 4379.3464    0.9206 15.8394 10.1660  0.0012  0.1560   0.0066   0.4321    0.0366   0.0000   439.2591      -1.19623       30.6447       6.48973       3.78477      -16.9210      -15.2692       8.02754       3.31509     -0.404732       6.47346      -4.01829       2.56378      -7.87247     -0.423969     -0.325440       3.07062       1.52913       10.1931       13.5850       14.9322       15.5153       15.6429       15.2766       14.0954       12.8673       11.1033       9.46771       7.85640       6.42795       5.08885       3.94270       3.01533       2.21285       1.58072       1.12107
  25   5 1674.1193    0.2736  0.1885 10.0854 -0.0037  0.0152   0.0124   0.0251    0.0307   0.0000   440.4638     -0.158175       20.5393      -1.96346      -5.54956       1.05668      0.450848       1.24433     -0.188918     -0.113218      0.161124     -0.218751     -0.459164     -0.548968      0.651890      0.151266     0.0433862    -0.0265676       1.09470       1.19915       1.34083       1.48006       1.40667       1.48032       1.18400      0.985714      0.966451      0.843146      0.718234      0.587707      0.440585      0.419809      0.310115      0.186753      0.139315      0.107536
  25   6 1847.8723    0.4667  0.4154  9.9999 -0.0019  0.0198   0.0137   0.0344    0.0453   0.0000   440.2529      -4.11284       21.0534     -0.516770      -2.94494     -0.315062      -1.95858      0.611473      0.532401      -1.53323      -1.43844       1.09540     -0.318873      0.143409      0.117772     -0.217751     -0.269136     -0.127416       1.49007       1.50097       1.48527       1.80196       2.07763       1.82330       1.41759       1.42635       1.52824       1.27375      0.932622      0.701275      0.666118      0.557774      0.365704      0.259211      0.201195      0.154473
  25   7 2016.8988    0.6643  0.6370 10.0107 -0.0059  0.0174   0.0159   0.0457    0.0665   0.0000   440.7546     -0.506746       18.1493      0.902130      -4.44934       1.58711      -2.22652      -1.10717     -0.685553    -0.0644469      0.372421      -2.38159      0.905207     0.0304100      0.164137      0.446540    -0.0842279    -0.0731791       1.03906       1.32444       1.56645       1.58605       1.57862       1.53014       1.50403       1.26227       1.19132       1.01053      0.833978      0.751393      0.557951      0.440369      0.335954      0.260298      0.176034      0.122455
  25   8 2181.7456    0.9632  0.7869 10.0847 -0.0024  0.0189   0.0194   0.0449    0.1089   0.0000   440.2233      0.347440       15.2760     -0.303353      -4.82570       1.25768       1.59103      0.724009      0.111242      0.791840      -1.29032     -0.432279    -0.0610453     -0.123150     -0.280022      0.235448      0.196942   0.000476369       1.22329       1.54873       1.63957       1.76419       1.82413       1.74412       1.60646       1.45076       1.29507       1.14831      0.963043      0.786847      0.603230      0.483147      0.383129      0.283978      0.206229      0.148020
  25   9 2340.4813    1.3384  0.9779 10.5860 -0.0027  0.0209   0.0249   0.0526    0.1317   0.0000   438.2893       4.62670       14.5647      -2.05977      -3.60457      -1.51230      -1.08894      -1.37567      -2.03630      0.448435      0.161948      -1.45628      0.478574      0.473442      0.212237      0.476453      0.113996    -0.0943360       1.32325       1.65617       1.88214       2.00461       1.91433       1.88657       1.83563       1.59565       1.43256       1.23939       1.03720      0.842713      0.672586      0.528948      0.409427      0.316946      0.222451      0.159903
  25  10 2494.3134    1.8821  1.1030 10.4230 -0.0044  0.0210   0.0325   0.0539    0.2489   0.0000   435.6890      -1.10680       18.1897       1.15139      -3.79029       1.99133     0.0235717      0.564665      -2.18943       3.43555     0.0788345     -0.677507     -0.978150      -1.08772     -0.185849    -0.0993561      0.307643     -0.236500       1.42684       1.83764       2.05217       2.23848       2.11838       2.03773       1.96040       1.73637       1.53255       1.31429       1.12702      0.891220      0.732499      0.578143      0.429049      0.316489      0.228415      0.161418
  25  11 2646.1954    2.3987  1.0636 11.1735 -0.0035  0.0215   0.0430   0.0515    0.2369   0.0000   440.6823       4.65176       17.0260       1.63127      -3.41651      -2.30742     -0.808656      -1.05106      -2.96993     -0.176572      -1.96034      -1.04192      -1.05992      0.260805    -0.0503270     -0.269249     -0.217237     -0.233329       1.43708       1.80074       1.95176       2.06611       2.05671       1.98633       1.95358       1.66877       1.51838       1.29629       1.15149      0.942789      0.742149      0.577581      0.445186      0.328777      0.240196      0.173609
  25  12 2797.3444    2.9900  1.0213 11.3080 -0.0023  0.0204   0.0524   0.0504    0.2692   0.0000   438.9520       1.40766       18.5731      -3.31857      -1.63079      -2.73596     -0.596438      -3.95843       2.20659      -1.88526     0.0277870     -0.370649     -0.871932     -0.237242      0.636137     0.0334386      0.201133      0.135711       1.31655       1.74855       1.83333       1.98092       1.98622       1.94045       1.81937       1.61158       1.45355       1.20518       1.03041      0.845150      0.679617      0.537400      0.388432      0.301284      0.218944      0.160496
  25  14 3096.1601    4.0903  1.1262 12.0696 -0.0055  0.0216   0.0702   0.0552    0.3133   0.0000   441.6818       5.44267       15.0704      -1.10372      -1.44024      -1.08797     -0.321993      -4.75964      -1.96973      -1.33296       2.21794      -2.00225     -0.233175      0.425652      0.363304     0.0224575     -0.240525      0.183405       1.40183       1.84936       1.95812       2.19389       2.16681       2.04226       1.90934       1.75058       1.54562       1.33695       1.10013      0.900386      0.737371      0.584000      0.442312      0.314143      0.227278      0.162570
  25  15 3243.8739    3.9850  1.3074 12.3592 -0.0013  0.0243   0.0641   0.0593    0.2049   0.0000   439.1182       2.84787       11.8961      -2.28918      -3.13426      -4.33044    -0.0319362     -0.746430      0.668857     -0.335575     -0.349130     0.0311040     0.0310691     -0.657694      0.660914     0.0847299    -0.0997044     0.0710748       1.63730       2.12807       2.22245       2.26838       2.30632       2.33646       2.16889       1.97671       1.78877       1.53981       1.23776       1.04549      0.807041      0.648279      0.505453      0.386684      0.291379      0.201990
  25  16 3391.0358    3.2817  2.0825 12.0908 -0.0006  0.0306   0.0426   0.0797    0.1024   0.0000   440.2082       1.32862       14.7801      0.670699       1.86693      -5.56589       2.34977      -3.62446       4.29808      -1.91933     -0.304830       1.32234     -0.289916      0.771416       1.27043      0.442245    -0.0107138     -0.131856       1.94508       2.57920       2.77996       2.90092       2.91741       2.88781       2.69355       2.46611       2.15764       1.85080       1.53723       1.33272       1.01803      0.812396      0.612511      0.462063      0.340388      0.245866
  25  17 3538.0960    2.7509  2.9541 11.4782 -0.0006  0.0366   0.0296   0.0950    0.0755   0.0000   439.9632       5.11269       16.8319       4.64458      -3.07317      -4.06187      -2.13068      -2.18193      -1.76082      -5.15297      -2.45226    -0.0170990      0.608579      0.506626      -1.24911      0.677169     -0.177486      0.349446       2.33741       3.03068       3.31517       3.50491       3.46553       3.35826       3.22785       2.93931       2.57465       2.26829       1.88707       1.55629       1.21766      0.960014      0.750093      0.569518      0.419044      0.298461
  25  18 3684.8619    2.2624  4.6966 10.9940 -0.0003  0.0490   0.0202   0.1295    0.0621   0.0000   440.8850       5.86907       15.3274       6.03189       6.59849      -9.44753      0.312388      -2.10911      -7.50742      -8.90768     -0.167664       2.64717     -0.787134      -1.80753      0.125308      0.346737      0.910731     -0.378397       3.17084       4.14329       4.54066       4.75950       4.80381       4.68398       4.28535       3.95905       3.48199       3.00581       2.55364       2.09428       1.70059       1.34732      0.992639      0.745486      0.528646      0.379916
  25  19 3831.2850    1.8700  6.5423 10.6323 -0.0010  0.0615   0.0150   0.1671    0.0582   0.0000   445.6673       8.18264       10.9364      -11.9022      -3.55372      -9.02289      -9.14018     -0.253316      0.472201      -3.13037      0.147834       3.20508       3.46874      -3.49311      -2.34676       2.58213      0.570945      0.485395       3.96448       5.09227       5.63121       5.88149       5.93324       5.63179       5.33235       4.87673       4.40423       3.75701       3.23286       2.62411       2.13700       1.64014       1.27298      0.959870      0.684944      0.492784
  25  20 3977.2885    1.5555  8.5237 10.3503 -0.0023  0.0768   0.0116   0.2110    0.0538   0.0000   443.3179      -1.58933       4.95887     -0.824764     -0.320153      -14.4667       7.78137     -0.342831       4.97342       5.24472      -5.16481       2.12786      0.573307       4.71486       1.32951      0.159408      0.120111      0.872476       4.89434       6.30132       6.98896       7.30685       7.49729       7.15345       6.71583       6.18801       5.33447       4.72316       4.00237       3.19958       2.62650       2.05981       1.56466       1.18413      0.843307      0.605143
  25  21 4123.5379    1.2743 10.9196 10.2335 -0.0004  0.0986   0.0094   0.2736    0.0481   0.0000   435.3127      -1.71480       21.6956       1.32483       8.57129      -3.61193       4.00075       3.07231       7.03412      -9.01602      -9.17157     -0.419994     -0.283374      -2.05097       1.28846       3.14441      0.191561     -0.909172       6.33694       8.33199       9.15259       9.72212       9.58849       9.46898       8.68872       7.92603       7.16368       6.14270       5.09873       4.27840       3.35398       2.66234       2.05020       1.51128       1.09781      0.783332
  25  22 4269.8197    1.0705 13.9031 10.1542 -0.0014  0.1275   0.0074   0.3579    0.0415   0.0000   445.1692       6.77689     0.0387299      -7.68561      -5.59190       17.2253       15.3818      -15.3544      -3.87843       13.1705      0.104433      -5.15592       2.64167      -6.20691     -0.626648       2.80851      -2.32537      -1.36705       8.05260       10.6365       11.5363       12.3338       12.3385       12.0139       11.0887       10.1267       9.07044       7.78670       6.64744       5.42407       4.46573       3.39020       2.62266       1.95094       1.40652      0.996363
  25  23 4415.8257    0.8634 16.2679 10.1462  0.0005  0.1634   0.0062   0.4502    0.0348   0.0000   424.4353      0.261749       21.2335       12.3946       17.6659       8.31509      -5.61336      -5.01912       14.7704      -10.0541       8.52522       5.92471      -4.90476       5.32010      -2.91112      0.136311      -2.41809      -2.34122       9.90653       13.2634       14.5022       15.2682       15.3817       14.9308       14.0761       12.6885       11.4177       9.78635       8.43012       6.76917       5.55745       4.39282       3.32543       2.49014       1.76765       1.25692
  26   6 1869.0141    0.4794  0.3927 10.0962 -0.0082  0.0171   0.0170   0.0327    0.0465   0.0000   440.5331       1.55786       19.8496       2.03357      -3.72006     -0.325750      -1.00017       1.16832     -0.440553      -1.48822     -0.709639     -0.205882     -0.897117      0.558059      0.111735      0.430845     0.0613197      0.154405       1.39073       1.85489       2.00984       1.76507       1.51891       1.65620       2.01884       1.97128       1.84883       1.34813       1.06137      0.669045      0.575480      0.602584      0.481632      0.498696      0.340220      0.244407
  26   7 2039.6966    0.6805  0.6624 10.1402 -0.0036  0.0186   0.0153   0.0438    0.0676   0.0000   439.0704       2.35355       19.4672      -1.25387      -2.07616       1.45675      -1.38492     -0.330712      0.988178     -0.143584    -0.0677924       1.45406     -0.175012     -0.486878     -0.101535      0.373997     -0.104535     0.0134285       1.18999       1.51593       1.75602       1.74339       1.74463       1.58627       1.49269       1.42294       1.31091       1.18525       1.04142      0.870457      0.711321      0.523554      0.437779      0.309384      0.227945      0.163710
  26   8 2206.0409    1.0192  0.8646 10.2634 -0.0006  0.0201   0.0197   0.0492    0.1051   0.0000   440.0721     -0.373204       17.5183      -1.16360       2.44422       2.02157      -2.57907      0.183643      0.257837     -0.115581      0.455724     0.0386360    -0.0326167    -0.0625857     -0.531353     -0.270997     -0.138276   -0.00376383       1.30530       1.71218       1.83707       1.80788       1.78709       1.80074       1.83532       1.69815       1.50807       1.24368       1.01633      0.812872      0.663046      0.587194      0.453025      0.348349      0.256834      0.180088
  26   9 2365.9978    1.4233  1.0405 10.7586 -0.0011  0.0217   0.0257   0.0552    0.1319   0.0000   437.3515       1.27785       18.5011      -2.77882      -1.59623       2.74539       1.31460     0.0263487      0.160670      0.404725     -0.903507     -0.199606     -0.615174      0.385822      0.703372     -0.447542      0.261460     -0.233871       1.30131       1.84172       1.93473       2.07356       2.07021       1.95683       1.90711       1.67165       1.57958       1.30009       1.19888      0.924974      0.728074      0.599722      0.450765      0.350941      0.259511      0.189275
  26  10 2521.2060    1.9718  1.1058 10.3675 -0.0010  0.0204   0.0333   0.0542    0.2686   0.0000   439.7832       2.29530       20.2347      -1.87071      -2.99892      -3.40054       1.74347      -3.88121       1.55048      -1.82075      0.183255      0.184860      0.631736     0.0752950      0.325505      0.520554      0.111467      0.274067       1.23829       1.64506       1.75385       1.89252       1.89516       1.73891       1.77780       1.52279       1.42765       1.20570       1.07317      0.873991      0.716086      0.566861      0.429711      0.320238      0.242324      0.173746
  26  11 2674.3681    2.5332  1.0711 11.1236 -0.0021  0.0208   0.0437   0.0526    0.2604   0.0000   437.3996      -2.26239       12.3919       3.42922     -0.449393      -3.85982       1.41552      0.989060      0.502372      0.473704      -2.12697     -0.529315      0.951881      0.584002    -0.0242550     -0.737546     0.0123540    -0.0930114       1.47625       1.94469       2.11049       2.23888       2.15150       2.04090       1.88343       1.74012       1.57234       1.43388       1.25517       1.06449      0.862087      0.660937      0.492331      0.362569      0.254118      0.183458
  26  12 2826.5585    3.2313  0.9624 11.7327 -0.0022  0.0190   0.0576   0.0479    0.2152   0.0000   439.2500     -0.393037       18.6447     -0.735375       2.79725      -1.89006       1.00127      -3.00227      0.411694      -1.67664       1.82521     -0.167074     -0.379130      0.105680      0.335781     -0.311240      0.147309     0.0777872       1.24735       1.59659       1.79809       1.82640       1.79803       1.78339       1.63238       1.50186       1.38212       1.22022       1.06006      0.841788      0.702496      0.563450      0.420762      0.318905      0.225730      0.168183
  26  13 2977.3758    3.8487  1.0374 12.0498 -0.0014  0.0201   0.0655   0.0490    0.2289   0.0000   439.9584       2.64002       10.9247      -3.49702      -2.88390      -3.46660      0.663955       2.52084       1.17833      -1.91413      -1.46993      -1.47070     -0.428383     -0.832746      0.487828      0.129095     -0.168459   -0.00728942       1.29135       1.65203       1.84967       1.94291       2.02216       1.94864       1.84628       1.60382       1.37807       1.24221       1.05356      0.854774      0.684017      0.546948      0.413753      0.310028      0.229132      0.168430
  26  14 3126.8688    4.0449  1.1571 12.5241 -0.0040  0.0212   0.0687   0.0574    0.2105   0.0000   438.4149       2.93934       13.7296     -0.818364     -0.533995     -0.474426      -3.76830      -1.00352      0.582925     -0.501992      -2.22589      -1.77286     -0.455928      0.344802      0.381384    -0.0328538      0.135253    -0.0371397       1.38874       1.77370       1.96921       2.09393       2.08806       1.97167       1.90627       1.74914       1.53401       1.31753       1.12029      0.960208      0.754373      0.605642      0.447257      0.343013      0.256044      0.186406
  26  15 3275.3782    3.8309  1.5631 12.2565 -0.0011  0.0256   0.0560   0.0672    0.1540   0.0000   440.2110       3.10068       14.0897     -0.987568     -0.156700      -2.37466      -3.51510      -2.03411      0.740072      -2.43801   -0.00848961      -2.06896      0.552394     -0.363592     -0.922343       1.07168     -0.484662     -0.347886       1.53766       2.06042       2.24783       2.40161       2.40056       2.33383       2.18288       1.98146       1.85131       1.52694       1.28867       1.10838      0.842595      0.691058      0.549628      0.409781      0.290248      0.220726
  26  16 3423.2595    3.2149  2.2343 11.8886 -0.0018  0.0310   0.0395   0.0823    0.1030   0.0000   439.6384       2.12567       18.5508     -0.219111      -4.89909     -0.833867       1.26284      -3.39384      -1.17739      -3.04758       3.04515     -0.631644     -0.459068      -1.24212      0.568264     -0.377118     -0.205381     0.0642965       1.92597       2.49434       2.57998       2.78510       2.78366       2.80375       2.63425       2.36541       2.11575       1.90725       1.60693       1.32491       1.08811      0.845495      0.673958      0.506017      0.374523      0.272500
  26  17 3571.0453    2.6787  3.4975 11.2190 -0.0013  0.0403   0.0260   0.1013    0.0792   0.0000   439.4731       3.08304       13.1209       2.68751      -5.91971      0.761874      -2.19670      -8.86217      0.788354      -4.38089      -2.04011      -1.56611       1.13230       3.08602      0.225638      0.219334     -0.546601     -0.190450       2.42004       3.22491       3.47659       3.72103       3.68236       3.65966       3.50981       3.12851       2.81784       2.40597       2.06807       1.72344       1.38546       1.14474      0.844829      0.658047      0.458954      0.337394
  26  18 3718.3598    2.1630  5.2237 10.6591 -0.0010  0.0508   0.0178   0.1338    0.0690   0.0000   435.9443       5.38415       14.0979      0.535069      -9.18610       5.16476      -6.40718     -0.554084      -1.25317      -2.55264     -0.349489       1.67953       4.94329      -3.00334    -0.0250865      -1.29398      0.234597     0.0809040       3.20565       4.10814       4.48322       4.67192       4.71767       4.61950       4.41264       4.03610       3.62021       3.11189       2.68746       2.20586       1.81948       1.43931       1.10697      0.851172      0.611274      0.450886
  26  19 3865.2225    1.7919  7.1057 10.5189 -0.0006  0.0645   0.0137   0.1768    0.0580   0.0000   436.9414     -0.469910       9.12307      -2.71199       2.48442      -1.87108       7.23103       7.44813      -1.22393       1.39947      0.281017      0.202932      -2.22325      0.977543      -2.60758      0.483522      0.365885     0.0759481       3.92206       5.17613       5.65034       6.02749       6.02625       5.88549       5.50132       5.13378       4.51118       3.98182       3.34430       2.83911       2.26447       1.80295       1.38005       1.06368      0.766530      0.556726
  26  20 4011.9616    1.4777  9.4438 10.3529 -0.0006  0.0823   0.0108   0.2343    0.0503   0.0000   447.0192       11.9616       26.3139       8.61927      -4.43077      -4.91711      -14.6508       1.23258       2.42245       1.57717       1.28550       3.16855       5.00808      -4.49924      -4.55522     -0.645663       2.33398     -0.277492       5.07696       6.69627       7.41430       7.67551       7.93472       7.58479       7.17626       6.56810       5.79520       5.09455       4.34185       3.61734       2.92865       2.31208       1.80151       1.33493      0.988734      0.710528
  26  21 4158.7048    1.2783 11.7268 10.1550  0.0005  0.1005   0.0088   0.2910    0.0482   0.0000   435.0941      -7.49601       7.85138       13.0924       4.85065       3.72317       5.16024      -9.13204      -4.04902      -8.62086       10.4349       3.19296    -0.0179270       8.08948      0.402340     -0.557848      -1.02042       1.05829       6.30282       8.25341       9.19632       9.60681       9.66913       9.43248       8.84144       8.06296       7.24532       6.27846       5.39850       4.37104       3.59601       2.81223       2.19821       1.66385       1.21635      0.879216
  26  22 4305.5870    1.0136 14.2456 10.1302  0.0002  0.1330   0.0069   0.3655    0.0395   0.0000   439.1529       14.0597       18.9904     -0.643777      -11.8174       5.24647      -18.7544       4.81833       8.39953      -5.73110       7.25701       2.76698      -7.39400       2.90440      -2.75687     -0.401595    -0.0608679    -0.0324375       8.10655       10.5462       11.7334       12.4838       12.5116       12.1237       11.5704       10.4768       9.30742       8.12223       6.91809       5.75643       4.65513       3.68733       2.84768       2.18722       1.58111       1.14335
  26  23 4451.2261    0.8373 17.3856 10.1069 -0.0009  0.1707   0.0059   0.4686    0.0333   0.0000   446.5281       24.4269       7.33029       18.6641       1.93011      -24.0784      -8.83589      -1.13130      -2.97839      -12.8269      -1.16129      -2.50238       3.37818       1.77283       3.10348       2.15119       1.16845      -1.26521       10.1932       13.6052       14.8879       15.8369       16.0272       15.5860       14.4441       13.4100       11.9988       10.4260       8.84972       7.34854       6.01032       4.76567       3.64368       2.78159       2.02969       1.49135
  27   5 1713.5773    0.3219  0.3212 10.0642 -0.0017  0.0161   0.0113   0.0325    0.0338   0.0000   440.3358     -0.431465       19.7271      -1.15695      -1.58368      0.864185       1.38166       1.41729      -2.69532     -0.524950     -0.333130     -0.138553     -0.982991    -0.0130364      0.229672      0.271458      0.245742     -0.147697      0.835328       1.26319       1.22293       1.47879       1.36071       1.29144       1.37095       1.14316       1.09982      0.845619      0.855211      0.657384      0.514890      0.394515      0.343731      0.263337      0.196116      0.153543
  27   7 2062.0319    0.7494  0.6684 10.0716 -0.0057  0.0169   0.0165   0.0432    0.0761   0.0000   440.3961     0.0703816       21.6548      -1.67343      -4.11963      0.371946       3.37054      0.321153      -1.65448     -0.340016     -0.616893       1.74154     -0.448393    -0.0309951     -0.619928    -0.0358421     -0.339851     -0.125915      0.990197       1.27016       1.33321       1.46421       1.50066       1.51480       1.32347       1.25160       1.12576       1.00119      0.880852      0.722357      0.557205      0.447975      0.377686      0.285564      0.209473      0.153801
  27   8 2229.6829    1.0904  0.9656 10.1164 -0.0031  0.0199   0.0198   0.0507    0.1259   0.0000   440.5668      -1.99403       16.5945    -0.0518000     -0.460540      0.155712      -2.99961      0.522898      -2.55286    -0.0572226      0.146102    -0.0885827      0.531198      0.243986     -0.257359      0.345104      0.633715      0.100457       1.21543       1.51738       1.64281       1.78852       1.76840       1.76594       1.71430       1.49284       1.40094       1.22794      0.985933      0.829719      0.713992      0.551376      0.437642      0.338560      0.249801      0.192865
  27   9 2390.9556    1.5336  1.0542 10.4472 -0.0005  0.0209   0.0263   0.0512    0.1743   0.0000   439.8239       3.83789       19.6506       1.19123      -1.98880       1.23109       1.74019     -0.805914      -1.46710      -1.38465      0.904887     -0.510298     -0.154578      -1.00250     -0.494809      0.531798      0.353605      0.382707       1.30656       1.73576       1.88172       2.04166       2.02033       1.99126       1.86756       1.67982       1.52709       1.33622       1.13731      0.911431      0.770548      0.603484      0.472356      0.352580      0.282481      0.198360
  27  10 2547.5133    2.0133  1.1487 11.2167 -0.0017  0.0216   0.0340   0.0585    0.1594   0.0000   439.2770      0.163182       14.7768     -0.229055      -2.13488      -3.17367      0.540426     -0.908680      0.952605      0.392905      0.426997      -1.24764       1.04225     -0.782636     -0.701924     -0.186001      0.365230     -0.244499       1.37865       1.74872       1.84562       1.86820       1.88191       1.84649       1.85248       1.77597       1.63481       1.32327       1.12405      0.896782      0.769716      0.645480      0.499509      0.384472      0.290836      0.212964
  27  11 2702.0556    2.6488  1.0998 11.1085 -0.0050  0.0197   0.0445   0.0534    0.2862   0.0000   439.6223       3.06169       13.8671      0.223142      -2.81439      -1.76272      0.165284     -0.853948      0.969796     -0.203251       1.38973       1.70322      -1.36728     -0.882883     -0.471116      0.214516      0.505421      0.232238       1.24862       1.60509       1.77737       1.89952       1.84515       1.84063       1.76523       1.61260       1.45849       1.25475       1.09424      0.856231      0.714439      0.567207      0.464993      0.350433      0.263596      0.191048
  27  12 2855.3815    3.3693  1.0337 11.4429 -0.0044  0.0191   0.0573   0.0494    0.3325   0.0000   439.3215       1.53716       15.4339     -0.703917      -1.83702      -1.82501      -2.20996    -0.0543809       1.41032     -0.821759       1.70451      0.267323      0.418698       1.34176     -0.169475     -0.194812     -0.444878     -0.231005       1.18410       1.53941       1.66398       1.80034       1.81823       1.77249       1.66057       1.54010       1.37344       1.15752       1.00898      0.852778      0.715946      0.554080      0.429727      0.330073      0.245741      0.174997
  27  13 3007.1069    3.9732  1.0198 12.1367  0.0001  0.0194   0.0671   0.0489    0.2204   0.0000   436.8987       3.37313       14.7404       3.17310      -4.64355      -1.81220     -0.962802      -3.67542    -0.0295953      -1.42770       1.06370      0.139057       1.11890     -0.473563      0.189412      0.672836   1.98040e-05     0.0907740       1.19326       1.47799       1.61836       1.71249       1.77553       1.70147       1.62949       1.50364       1.38207       1.15512       1.02178      0.820662      0.678604      0.529667      0.425833      0.335049      0.254908      0.192066
  27  14 3157.2324    4.1086  1.2274 12.3115 -0.0019  0.0214   0.0654   0.0565    0.2150   0.0000   437.5688       3.42674       10.5894     0.0827424       1.34294      -1.92007      -1.05716      -1.48017      0.853842      -1.58261     -0.922271      -1.66326     -0.685990      0.168186    0.00384999      0.260399      0.291904      0.202200       1.35969       1.68044       1.76959       1.89790       1.87539       1.91649       1.78560       1.71105       1.53121       1.29491       1.11309      0.931995      0.770614      0.616299      0.483094      0.367901      0.297544      0.220261
  27  15 3306.5279    3.7546  1.5810 12.5456 -0.0017  0.0256   0.0546   0.0664    0.1311   0.0000   439.7706       1.45174       17.0885      -2.83737      -4.80170      -4.31103      0.837918      -4.00561      0.149569       1.22069      0.910657     0.0929817       1.46279     -0.518636      0.342237     0.0760916     -0.215721      0.122259       1.55450       2.03517       2.26833       2.38177       2.41637       2.33938       2.23724       2.02994       1.82591       1.61858       1.31900       1.13989      0.922231      0.756661      0.570184      0.436966      0.330436      0.237428
  27  16 3455.2064    3.1409  2.5436 11.6680 -0.0005  0.0333   0.0351   0.0828    0.1030   0.0000   444.1553       3.65740       14.6438      -4.45541      -3.10640      -1.41269       1.13061      -1.09738       2.02181      -2.24053      0.917297      0.482033      0.968313      0.621087    -0.0118635      0.693467     -0.310234    -0.0100969       1.91781       2.57778       2.79484       2.95038       3.00737       2.85229       2.76201       2.50213       2.34417       2.02951       1.70163       1.46214       1.16133      0.970720      0.722163      0.572235      0.430438      0.310708
  27  17 3603.4831    2.5553  3.8176 11.1732 -0.0007  0.0409   0.0240   0.1088    0.0741   0.0000   436.0309       3.43156       17.2506       9.85895      -1.60935      -2.36496      0.316686      -2.92978      -4.65942      -4.00892       1.27537       1.87204      -1.19925    -0.0149200      0.527391     -0.503372     -0.261540     -0.360682       2.42572       3.13090       3.52305       3.63091       3.68740       3.68621       3.44301       3.17861       2.82758       2.47404       2.14796       1.78897       1.46895       1.16937      0.919937      0.714070      0.519095      0.384343
  27  18 3751.4986    2.0845  5.5045 10.7564 -0.0006  0.0524   0.0169   0.1405    0.0623   0.0000   439.6809       1.77841       18.3202      0.605022      -1.24425      -9.83401       3.34922      -5.66581       1.65184      -6.71567     -0.116383       1.45348      0.329017      -3.07704     0.0510019      0.754122     0.0266963    -0.0611611       3.15243       4.06481       4.46732       4.78125       4.75102       4.60362       4.45065       4.06228       3.66877       3.20533       2.78313       2.32657       1.92528       1.54410       1.19847      0.918287      0.682574      0.484803
  27  19 3899.0842    1.7247  7.6763 10.4776 -0.0002  0.0672   0.0126   0.1825    0.0548   0.0000   435.2663     -0.906602       22.4921      -1.77121      -12.5710      -4.52231       11.5444     -0.192582       6.19581      -1.07462      0.614431      -3.11925      0.392469       1.16331     -0.624900      0.364038     0.0420410      0.265948       3.98918       5.25647       5.72672       6.07095       6.10210       6.07189       5.64143       5.24798       4.72087       4.14355       3.58485       3.00495       2.42403       1.92480       1.52059       1.18082      0.879678      0.638469
  27  20 4046.2196    1.4323 10.0428 10.3403  0.0001  0.0865   0.0100   0.2393    0.0485   0.0000   445.7967       8.82225       19.0701      -11.6660       2.24789      -11.3374      -11.9708      -1.81506       6.11999       5.87125      -4.17522      -3.07154       4.51225      -2.98700      0.523240       1.58808     -0.253579     -0.435896       5.07866       6.61824       7.46327       7.86571       7.83901       7.74299       7.30291       6.73842       5.92879       5.28724       4.58272       3.82611       3.14006       2.50022       1.96103       1.48553       1.10069      0.812181
  27  21 4193.5675    1.1907 12.3884 10.1876 -0.0013  0.1079   0.0078   0.3009    0.0441   0.0000   430.4956       2.55597       16.6202      -10.2677       15.5206     -0.744457      -12.1092      -5.42507      -5.27235      0.545171      -3.21799      -4.30874       4.17212     -0.551535       2.40447      -2.97291       1.04547    -0.0431062       6.28228       8.36509       9.26342       9.77958       9.98799       9.74098       9.20560       8.53180       7.60674       6.53837       5.65149       4.72498       3.85066       3.05587       2.42435       1.86078       1.36616       1.00108
  27  22 4340.4085    0.9580 14.7483 10.1433 -0.0013  0.1359   0.0064   0.3794    0.0377   0.0000   435.9485       9.27075       14.2602       11.1221      -31.3025      -8.43958       6.34489      -4.78691       15.9906      -10.1411      -7.71468       5.55285       16.9929       5.83404      -2.23364       2.33537      0.399863      -2.47525       7.95766       10.2771       11.5358       12.1843       12.4235       12.0838       11.4538       10.4747       9.42512       8.27806       7.15240       5.89309       4.86292       3.87995       3.08762       2.34168       1.74249       1.27561
  28   5 1732.7315    0.3463  0.2883 10.0525 -0.0042  0.0152   0.0121   0.0289    0.0332   0.0000   439.1871     0.0302813       22.0496     -0.355899      -1.30162      0.338548      -1.33441      -1.47410     -0.485282       2.17472       1.21070      0.760690     -0.196775    -0.0899936      0.184638      0.179824     0.0180788    -0.0992212      0.841084       1.33906       1.41003       1.63720       1.63466       1.66775       1.43086       1.25782       1.17679      0.932764      0.831179      0.612949      0.520643      0.378988      0.314556      0.233899      0.165278      0.116591
  28   6 1910.1316    0.5427  0.4954 10.0784 -0.0032  0.0161   0.0137   0.0343    0.0497   0.0000   440.4302      -1.39058       20.7344      0.758898      -1.66884     -0.102251      -1.03668      0.683545     -0.338347      0.345128      0.821379     0.0665791     -0.737317   -0.00570776      0.270850      0.565985     -0.183249     0.0539948      0.947384       1.15726       1.25499       1.32249       1.39237       1.44645       1.30228       1.16734       1.06049      0.967999      0.826406      0.696448      0.598354      0.451732      0.382702      0.288633      0.210786      0.164518
  28   7 2083.8292    0.7722  0.8355 10.0778 -0.0036  0.0197   0.0150   0.0463    0.0831   0.0000   440.9398      -1.51450       19.5531       2.54537      -1.28977     -0.414436      0.657750      0.765811      -2.09255      0.720621      0.327956     -0.681307     -0.778317      0.494715     0.0608080     -0.341018     -0.133262     -0.227347       1.11001       1.46775       1.61311       1.65699       1.71493       1.72775       1.58757       1.53898       1.32870       1.17342      0.999334      0.838512      0.735555      0.567347      0.450500      0.352602      0.253734      0.191684
  28   8 2252.7971    1.1520  0.9771 10.0779 -0.0012  0.0191   0.0201   0.0502    0.1416   0.0000   440.6033     -0.825295       18.5469     -0.102320      -2.56520      -1.75492      0.643965     -0.745261      0.657316      -1.41660      0.402581      -1.02122     -0.913229     -0.459695      0.323750    0.00668133     -0.125334      0.201097       1.12584       1.44963       1.63800       1.66539       1.80232       1.68421       1.61093       1.50162       1.31766       1.20814      0.997273      0.822756      0.714572      0.551652      0.437970      0.344900      0.249959      0.190234
  28   9 2415.2548    1.5697  1.2978 10.3767  0.0010  0.0219   0.0243   0.0597    0.1831   0.0000   439.9762       2.94471       18.6557     -0.608650      -4.42338      -2.77075     -0.519710     -0.795706     -0.887449       1.06711       1.55279     -0.393961     -0.726804     -0.489632     0.0951395     0.0151725    0.00192332    -0.0563750       1.30330       1.68637       1.79967       1.94823       1.92753       1.92330       1.78459       1.71039       1.54188       1.35035       1.13333      0.999437      0.826020      0.648691      0.522505      0.391569      0.304194      0.230264
  28  10 2573.3495    2.1706  1.0948 11.0914  0.0000  0.0206   0.0354   0.0504    0.1776   0.0000   438.7899      0.140452       17.3704     -0.594233      -3.55181      -3.22741      0.888248      -3.91667      0.500623     -0.807816      0.726020     -0.318988     -0.602508      0.173288    -0.0197279      0.497353     -0.353664      0.251903       1.18082       1.60297       1.74329       1.86864       1.83577       1.81485       1.70672       1.55348       1.44023       1.27117       1.08884      0.936863      0.769524      0.612651      0.488785      0.374835      0.279320      0.202146
  28  11 2729.3179    2.8089  1.0827 11.3656 -0.0002  0.0196   0.0453   0.0504    0.2183   0.0000   438.5925       3.86772       15.5756       1.69855     -0.180868      -1.49398      0.312524      0.924285     -0.422095      -2.37851       1.47491       1.04166      0.468214    -0.0574133      0.568077     0.0582077     -0.168469      0.114524       1.21317       1.59010       1.70706       1.77538       1.75773       1.71650       1.62959       1.53388       1.39067       1.25600       1.10489      0.931133      0.791830      0.637841      0.518601      0.375744      0.277344      0.203334
  28  12 2883.6960    3.4525  1.0781 11.4488 -0.0020  0.0197   0.0567   0.0499    0.3451   0.0000   440.2698      0.785195       16.1844      0.365926      -4.37958      -3.50660      -1.65652   -0.00935849      0.314556      0.433149     -0.397574      -1.74802     -0.200596     -0.234713      0.792587     -0.706516     -0.117529      0.348276       1.19986       1.57705       1.72616       1.78673       1.81632       1.72466       1.64560       1.49456       1.40202       1.25009       1.10412      0.923563      0.766375      0.614863      0.494803      0.372768      0.277062      0.210969
  28  13 3036.2268    4.1693  1.0585 12.0343 -0.0004  0.0192   0.0681   0.0476    0.2597   0.0000   439.1485       4.09661       15.7146     -0.731653       1.71204      -2.34589      -2.40784       1.36145       1.18929      0.693659      0.118558     0.0210559       1.28708      0.165296     -0.361376      0.580177   -0.00524343     0.0481265       1.16242       1.49308       1.61058       1.74595       1.72463       1.70872       1.62982       1.51991       1.37565       1.18053       1.03044      0.867849      0.725555      0.591775      0.460856      0.346277      0.271211      0.198330
  28  14 3187.2282    4.0865  1.3464 11.8610  0.0007  0.0219   0.0594   0.0552    0.2358   0.0000   439.2136       1.56099       18.3408       1.35784     -0.986372      -5.64075      0.553015      -2.80651     -0.171340       1.14436     -0.681009      -2.14063     -0.922371       1.59296      0.180755    -0.0201547     0.0104218     -0.110478       1.29195       1.70691       1.85637       2.04788       1.99802       1.94364       1.83942       1.73032       1.52345       1.37391       1.18518      0.982127      0.818680      0.668260      0.531123      0.403120      0.293844      0.219487
  28  15 3337.2647    3.5766  1.9261 12.0229 -0.0019  0.0275   0.0450   0.0688    0.1205   0.0000   437.7072       5.08411       9.25703      -1.02894      -1.06224      -5.15150      -1.05773      -1.75929       1.71563      -2.96112      -1.47983     -0.834925      -1.33807      0.919575      0.886497     -0.278605     -0.151466     -0.101424       1.63997       2.20356       2.46060       2.64403       2.66986       2.57518       2.42791       2.26847       2.00957       1.73732       1.51420       1.22532       1.01287      0.807814      0.649240      0.489055      0.372752      0.281852
  28  16 3486.7381    2.9441  2.7744 11.5999 -0.0014  0.0342   0.0318   0.0872    0.0962   0.0000   441.9805       4.29443       12.1892       5.43656      -1.36849      -3.01565      -2.95592       2.18490     -0.371710      0.824415    -0.0314903      -2.56024       1.00145     -0.688163      0.291556     -0.967431      0.308331      0.439515       1.95486       2.56911       2.79641       2.93009       3.02841       2.93666       2.88987       2.55344       2.40410       2.05467       1.83479       1.46079       1.26972      0.974130      0.787074      0.625184      0.470090      0.350982
  28  17 3635.7291    2.4327  4.3652 11.0054 -0.0000  0.0433   0.0211   0.1156    0.0708   0.0000   434.1518       6.43582       19.5656      -1.89326      -4.61724      -1.06394       2.34313      -1.95224      -1.19312      0.234475      -2.31311      -5.03571      0.316217      -1.43222       1.11519     -0.318897      0.937176      0.232358       2.55899       3.32334       3.68276       3.88789       4.00118       3.86829       3.69030       3.38833       3.13836       2.66264       2.31024       1.93141       1.60302       1.31042       1.04352      0.787471      0.590630      0.444221
  28  18 3784.3437    2.0225  6.2041 10.5979 -0.0018  0.0559   0.0150   0.1474    0.0594   0.0000   437.1007      -3.40518       18.5728       5.05914      -2.92933      -2.03909      -7.68311      -7.28075      -4.38303      -1.83467      -4.92581      -1.10864      0.572404       3.43982     -0.914822      0.869659    -0.0296386     -0.538914       3.19946       4.15864       4.61335       4.95204       5.01069       4.83509       4.65720       4.29160       3.90098       3.38136       2.91966       2.49208       2.05400       1.67407       1.30737       1.00965      0.752158      0.563006
  28  19 3932.6343    1.6599  8.0210 10.4866 -0.0004  0.0685   0.0118   0.1901    0.0511   0.0000   441.8035       7.81416       17.7389      -1.10903      -1.82010      -6.32720       3.98758      -4.22360      0.558387       3.26510      -3.70869      0.474489       2.05692       2.84392      0.589596     -0.413008      -1.23435      0.661268       3.92758       5.15355       5.68932       5.98213       6.01964       6.03543       5.73672       5.34290       4.79227       4.19432       3.58716       3.08116       2.52262       2.00820       1.62146       1.26093      0.945272      0.699512
  28  20 4080.5031    1.3653 10.5750 10.3530 -0.0009  0.0915   0.0094   0.2509    0.0470   0.0000   443.4358       4.37695       10.4386       5.46116       2.78939      -9.87081      -7.93372      -13.5455      -4.47936      -8.59771       3.83550      -4.61133      0.576261      -7.09952      0.553844      -1.84723       1.91869       1.57236       5.21976       6.90856       7.59024       7.99972       8.18750       8.07534       7.60874       7.05458       6.38150       5.57655       4.88969       4.11695       3.40680       2.73378       2.15946       1.67366       1.26686      0.930330
  28  21 4228.0667    1.1416 13.3279 10.2515  0.0009  0.1161   0.0073   0.3243    0.0401   0.0000   450.1918      -4.22929       27.8819       5.98025       5.44338      -2.82343      -4.00133      -15.3917       4.49895       8.31391     0.0102079       10.2613      -5.03979       4.36917       3.27333       3.01628      -1.63693      -1.34625       6.64491       8.56252       9.67373       10.1868       10.3997       10.1671       9.60864       8.99651       8.11528       7.14771       6.07260       5.22157       4.29136       3.39820       2.74294       2.10309       1.62923       1.19082
  28  22 4375.2470    0.9381 16.5297 10.1195 -0.0006  0.1496   0.0058   0.4080    0.0348   0.0000   446.7702       6.90760       24.0038      -8.95364       11.7273      -17.3184       2.45246       17.4399      -1.95210       7.83527     -0.344041      -9.51378       1.76494      -8.74128      0.416434      -3.97146       2.23296      0.311441       8.39016       11.0671       12.4360       13.1110       13.3976       12.8665       12.2908       11.4444       10.3647       9.10864       7.88798       6.70773       5.54294       4.49295       3.52043       2.73992       2.02615       1.52117
  29   5 1751.5583    0.3746  0.3357  9.9964 -0.0013  0.0137   0.0120   0.0324    0.0350   0.0000   440.2574      -1.50848       21.0436      0.441431      -2.97181       1.12723     -0.909609      0.112273      0.216191    -0.0659731     -0.225901     -0.124148      0.505221      0.389118    -0.0817710     0.0753792     0.0908180      0.208677       1.08488       1.19231       1.51445       1.39476       1.30199       1.24834       1.11051      0.973436       1.10406      0.982450       1.05777      0.903002      0.788336      0.662956      0.508065      0.419711      0.276050      0.231431
  29   6 1930.1735    0.5728  0.5230 10.0834 -0.0044  0.0175   0.0139   0.0381    0.0524   0.0000   440.4828     -0.661040       19.7403      -1.10947       1.87206     -0.277197     -0.488396     -0.990405    -0.0521745      0.815074     -0.824837     -0.796155      0.370502      0.549773    -0.0441059      0.372806      0.346175     -0.192294       1.06114       1.35478       1.40675       1.38267       1.45185       1.44413       1.40556       1.22471       1.08340      0.974270      0.903356      0.792250      0.710965      0.555666      0.444718      0.319743      0.252862      0.190718
  29   7 2105.3148    0.8292  0.7458 10.1913 -0.0022  0.0185   0.0163   0.0429    0.0781   0.0000   440.7633      -1.02638       18.5026       1.82423      -1.32837      -2.23421       1.16937      0.789648      -1.50563      -2.36100      0.572354     0.0656865    0.00589028      0.163581     -0.111005     -0.366750      0.166020    -0.0540916      0.950799       1.24266       1.43360       1.43367       1.46748       1.48611       1.39785       1.23905       1.24246       1.04091      0.903589      0.829811      0.657653      0.541738      0.434269      0.344409      0.255141      0.192188
  29   8 2275.2770    1.1672  1.0080 10.4477 -0.0018  0.0204   0.0204   0.0512    0.1132   0.0000   438.8204       1.10433       20.2092       1.45024      -4.27566      -2.18137       2.60585     0.0836053     -0.775437      -1.98396      -1.09774     -0.503959     -0.977566     -0.270615      0.246649      0.139022     -0.286859      0.553940       1.19586       1.53836       1.68937       1.78230       1.81376       1.82594       1.71904       1.61736       1.42078       1.22930       1.06547      0.930017      0.808853      0.623879      0.502409      0.393948      0.290045      0.218591
  29   9 2439.0417    1.6939  1.1448 10.6211 -0.0030  0.0210   0.0272   0.0528    0.1869   0.0000   443.0694     -0.145819       17.1410       2.04839      -2.75692      -2.08367      0.535690      -1.61912       1.57019      -1.79304       1.14025      0.991677     -0.654359     -0.256411      0.395908   -0.00293990     0.0243018      0.553987       1.31375       1.68927       1.92501       2.02423       2.03134       1.99528       1.91537       1.75243       1.53331       1.38814       1.20066       1.03642      0.841426      0.693773      0.525434      0.429186      0.320376      0.246973
  29  10 2598.6813    2.2931  1.0867 10.9690 -0.0016  0.0193   0.0371   0.0522    0.2096   0.0000   442.0671      0.855607       15.0627      0.118650      -3.83981      0.232296       1.96839      0.240569       1.05995      0.547343       1.60867      0.352018      -1.33351      0.594963     -0.925606      0.213811     -0.373740      0.238931       1.11466       1.37336       1.51178       1.67614       1.70272       1.59168       1.58588       1.42841       1.34913       1.21546       1.03557      0.830419      0.692934      0.582341      0.484853      0.366556      0.281550      0.210093
  29  11 2756.1574    2.8609  1.0081 11.7018 -0.0033  0.0184   0.0475   0.0472    0.1710   0.0000   438.9518       5.59092       15.7335      0.827261     -0.492086       1.20044      -1.24744      -3.84955       1.02904     0.0689347      0.384157      0.296740      0.666216      0.390124      0.137432     -0.229107      0.148309      0.342549       1.04956       1.35529       1.49786       1.59548       1.56650       1.58067       1.52754       1.45019       1.27145       1.14047      0.977473      0.796709      0.676194      0.547720      0.458337      0.352955      0.266116      0.206771
  29  12 2911.6254    3.7490  0.9799 11.8164 -0.0027  0.0181   0.0632   0.0461    0.2693   0.0000   438.6761       2.91327       16.4240      -1.29153      -2.54701      -1.38706     -0.766030     -0.969051      -1.93044      -1.45163      -1.51645     -0.491848     -0.280869      0.512782      0.233811     -0.437252    0.00973604      0.121151       1.05942       1.38661       1.46388       1.65020       1.65536       1.62131       1.56682       1.38997       1.30024       1.12787      0.980472      0.826410      0.695019      0.548630      0.437480      0.340083      0.259605      0.200706
  29  13 3065.0107    4.1250  1.0701 12.2339 -0.0011  0.0193   0.0675   0.0491    0.2433   0.0000   438.3548       2.37621       13.1217      -3.25235      -3.59847      -1.94453      -3.39681      -2.95979      0.642133     -0.906929      -1.29955      0.547546     -0.146682     -0.317469      0.126818    0.00278360      0.510614     -0.215363       1.12376       1.44274       1.58322       1.70207       1.71303       1.71238       1.60810       1.53384       1.38852       1.19618       1.02859      0.839656      0.735008      0.602339      0.469466      0.369069      0.290363      0.211941
  29  14 3216.7673    4.0320  1.3574 12.0605  0.0005  0.0216   0.0584   0.0593    0.2200   0.0000   438.9421       3.83060       14.7954     -0.278202     -0.468117      -3.48711      -2.25229     -0.603752      -1.08993       1.89447      -1.05106     -0.608446     -0.569966     -0.107698      0.216261      0.307270      0.445206     -0.156347       1.23257       1.64093       1.78033       1.92179       1.90146       1.87303       1.85685       1.67689       1.51402       1.33752       1.14099      0.979208      0.803808      0.662216      0.516595      0.401454      0.314493      0.235520
  29  15 3367.6346    3.4687  1.9407 11.9999 -0.0008  0.0267   0.0423   0.0693    0.1031   0.0000   437.8661       2.46029       16.0683      -4.76285     -0.936642      -1.62631      -3.75943      -4.19695      0.788122      -3.01965     -0.474011     -0.891304     -0.874295      0.734650      -1.06154      0.123736    -0.0224007      0.188808       1.49098       1.97465       2.10266       2.24441       2.28390       2.26621       2.17951       2.02731       1.85023       1.62547       1.38940       1.21025       1.02065      0.844467      0.664440      0.518474      0.389561      0.291480
  29  16 3517.9233    2.7818  3.0802 11.5519 -0.0004  0.0357   0.0280   0.0913    0.0770   0.0000   440.1966       8.41451       12.5785       1.98652      0.510750      -5.98672       5.20791      -7.30294      -2.89735      0.235374       1.66267      -2.44905      0.596307       1.94057      -1.08154      0.571243     -0.315501      0.406427       2.04532       2.67355       2.83466       3.09343       3.10675       3.02199       2.86405       2.72379       2.48479       2.20651       1.92838       1.65334       1.38947       1.12110      0.890354      0.694827      0.538348      0.402157
  29  17 3667.5695    2.3496  4.2857 11.2041 -0.0010  0.0435   0.0209   0.1157    0.0622   0.0000   437.0226       3.26074       10.8843    -0.0393940      -7.50258      -3.37568       2.02981      -1.69670       4.64759      -4.62171      0.168707      -2.87579      -3.07695      -1.75950      -1.33916      0.324400     -0.165216      0.271071       2.41596       3.14495       3.48887       3.64416       3.73698       3.71334       3.49329       3.28782       3.01190       2.67857       2.29051       1.96958       1.62682       1.33058       1.06963      0.835577      0.633228      0.479215
  29  18 3816.7292    1.9157  6.2717 10.6303 -0.0008  0.0559   0.0140   0.1500    0.0534   0.0000   441.5101       5.54700       13.8734      -1.50423       2.57300      -2.72537     -0.723157      -6.00644      -3.48287      -3.36998     -0.333967    -0.0153592      -1.78971      -2.70930      -1.10830       1.60000     -0.296283      0.542927       3.04399       4.05182       4.48719       4.69936       4.81882       4.64560       4.50200       4.17977       3.86354       3.42682       2.92706       2.55089       2.09050       1.72701       1.36272       1.07432      0.816927      0.614082
  29  19 3965.5548    1.5949  8.4651 10.4343 -0.0002  0.0711   0.0110   0.1963    0.0483   0.0000   436.7726       1.33278       21.5484      -3.58821      -6.16013       11.0587     -0.971701      -11.6388      -4.36248      -3.84763       4.58190      -5.55431      0.150632     -0.904096      0.413151      0.629579     -0.928883     -0.710056       3.90420       5.11178       5.60340       6.01358       6.05428       5.99377       5.71146       5.36505       4.86031       4.30944       3.76754       3.20098       2.65931       2.18387       1.74048       1.36314       1.03889      0.766158
  29  20 4114.0087    1.3311 11.4055 10.3052  0.0002  0.0961   0.0086   0.2643    0.0445   0.0000   445.0060       14.1136       11.1724       15.2398       9.73690      -16.8220       2.51208      -4.83901      -6.38276      -17.7994      -7.05177      -5.33470      -1.48737      -3.26040      -1.07320       1.21697       1.26195      0.163237       5.22886       6.86681       7.72182       8.08366       8.21442       8.18903       7.70249       7.35205       6.57295       5.87593       5.05112       4.33614       3.57054       2.93574       2.33673       1.83179       1.40134       1.05249
  29  21 4262.2822    1.0577 13.1372 10.2994 -0.0015  0.1201   0.0071   0.3238    0.0375   0.0000   443.4787       19.2114       10.6546      -1.70558      -3.68668      -17.0928      -17.2611      0.797633      -18.6472      -7.24492      0.796118       1.42651     -0.455606      -2.40062      -4.54759     -0.453793      -1.62622      0.699853       6.40605       8.54462       9.52794       10.0154       10.2851       9.96266       9.47145       8.98569       8.13209       7.32260       6.32321       5.39676       4.49333       3.67536       2.94636       2.29102       1.72802       1.31718
  29  22 4410.0460    0.8846 16.0779 10.1213 -0.0010  0.1510   0.0057   0.4018    0.0336   0.0000   445.4683      -2.01208      -1.45741      -7.50988      -9.56798      -6.93248       10.4420      -13.6065      -10.6832       5.28148       6.91242      -1.87252      0.182027      -9.12401       4.06919     -0.791603     -0.473660     -0.333351       8.02740       10.6560       11.9530       12.5817       12.7094       12.5601       12.1231       11.2139       10.1143       9.12078       7.95738       6.72696       5.66263       4.58040       3.67156       2.89473       2.17820       1.62749
  30   4 1581.9034    0.2124  0.1586 10.0007 -0.0135  0.0114   0.0110   0.0223    0.0262   0.0000   440.5114      -1.23509       20.8065      -1.45093      -2.16211       1.40729       1.34418      0.916144     -0.208508     -0.237308     -0.363377     -0.160663     -0.283814     -0.935888    -0.0783873     -0.249906     -0.265961      0.237517      0.685023      0.939250      0.945459       1.02980       1.09362       1.14826       1.13653      0.922052      0.846912      0.766185      0.685849      0.516486      0.430952      0.387785      0.298853      0.211299      0.221869      0.153489
  30   5 1770.0531    0.4039  0.2986 10.0385 -0.0067  0.0113   0.0129   0.0276    0.0346   0.0000   439.7964     -0.566840       18.6649      -1.76095      -1.58867     -0.856281     -0.772224      0.110823      -1.40778     -0.924372     0.0448554    -0.0279359      0.633208      0.292499      0.145502     -0.191345    -0.0193051      0.192549      0.650207      0.815807      0.885930      0.973788      0.915301      0.877441      0.884083      0.847006      0.800611      0.721574      0.637041      0.538460      0.452818      0.336229      0.277069      0.240849      0.194011      0.150468
  30   6 1949.9250    0.5850  0.5982  9.9683 -0.0001  0.0164   0.0129   0.0385    0.0555   0.0000   441.0280      -1.14159       20.2629       1.48429      -1.79639     -0.436181    -0.0282497      -1.61419       1.73622      0.343094     -0.625745     -0.324255     -0.845979      0.277004    -0.0570167     -0.317309    -0.0986423    0.00543151      0.897825       1.13433       1.37775       1.39421       1.43014       1.41272       1.28664       1.26126       1.14485      0.959006      0.863284      0.745501      0.626221      0.505387      0.381243      0.322671      0.251263      0.184915
  30   7 2126.3224    0.8795  0.8573  9.9876 -0.0010  0.0181   0.0159   0.0470    0.0933   0.0000   441.8545     -0.812342       20.2815      0.977676      -3.27590     -0.454351      -1.08370       1.26260      0.489047     -0.200072      0.188773     -0.310787     -0.352576     -0.132906    -0.0304825    -0.0609228     -0.354150      0.210184      0.987585       1.33027       1.50350       1.57591       1.57174       1.59117       1.52022       1.35266       1.21740       1.10289      0.968287      0.858072      0.732738      0.595864      0.472907      0.374955      0.278800      0.204088
  30   8 2297.3139    1.2438  1.0414 10.4208 -0.0006  0.0198   0.0209   0.0512    0.1269   0.0000   439.6990      0.863552       16.2225    0.00263258      -1.12698      -1.49666      -1.16133     -0.922299      -1.24326     -0.721698       1.33076     -0.688430     -0.943087      0.105663      0.316190      0.252029     -0.110578     -0.279663       1.03825       1.36844       1.49512       1.61784       1.70300       1.59113       1.60073       1.42507       1.35344       1.17311       1.00914      0.902049      0.720691      0.606447      0.471650      0.381158      0.297097      0.223095
  30   9 2462.2790    1.7681  1.0863 10.6817  0.0005  0.0195   0.0281   0.0506    0.1648   0.0000   440.2507      0.794009       17.1046      0.574296      -1.81347      -2.29488       1.52016      0.580565      -1.67911      -1.35342     -0.373153    -0.0133315      0.229894     -0.698976     -0.452022      0.209412      0.229021     -0.190002       1.06548       1.41259       1.54221       1.59574       1.65933       1.60869       1.53617       1.38760       1.30546       1.21577       1.04519      0.909921      0.763644      0.606955      0.512352      0.393102      0.300898      0.223810
  30  10 2623.4625    2.4162  1.1204 10.9069 -0.0008  0.0194   0.0377   0.0513    0.2504   0.0000   438.4671       1.33598       18.0958      -1.58061      -1.08238     -0.718998      -3.47423       1.79517     0.0413550      -1.54445      -1.62135      -1.12313     -0.449794      0.858773     -0.298728      0.102139     -0.449917      0.132618       1.09259       1.40138       1.50119       1.61817       1.67868       1.62409       1.60432       1.47019       1.39426       1.17542       1.00802      0.872092      0.738973      0.622900      0.507777      0.382054      0.288713      0.228749
  30  11 2782.4776    3.0281  1.0456 11.7809 -0.0036  0.0188   0.0493   0.0476    0.1898   0.0000   440.4410       1.55370       15.8433     -0.893575      -2.84812      -2.94780      0.936147      -2.96599       1.97331      -1.00274     0.0696227      -3.19177   -0.00392451     -0.316833    -0.0869608     -0.507524     -0.141929     -0.138283       1.02414       1.29129       1.42598       1.52765       1.57021       1.52577       1.48135       1.35876       1.27349       1.16122      0.996772      0.839327      0.698883      0.589899      0.472464      0.375584      0.294879      0.215966
  30  12 2939.0689    3.8043  1.0458 11.6612 -0.0028  0.0183   0.0604   0.0464    0.2945   0.0000   440.1738       2.12312       17.0956      -2.15179      -4.72080      0.416125      -1.07973      -2.53903      0.231321      -1.23766       1.07281      0.607661      0.191670      0.770917    -0.0437318     -0.621829      0.215268    -0.0316557       1.02287       1.29466       1.38133       1.48515       1.52114       1.48449       1.49501       1.37066       1.27532       1.11217      0.959967      0.791770      0.681719      0.557788      0.472999      0.368993      0.283314      0.206384
  30  13 3093.3616    4.2463  1.0850 12.2317 -0.0020  0.0189   0.0677   0.0492    0.2624   0.0000   439.6467       4.53653       15.3526     -0.196888      0.363940      -4.00928      -1.63160      -1.80947      0.987879      -2.43741      0.958322     -0.931339      -1.01415      0.768232      0.453965     -0.307987     0.0748305     0.0214059       1.02593       1.35001       1.51197       1.56831       1.61414       1.51503       1.50481       1.38687       1.26425       1.18303       1.02689      0.876539      0.741304      0.597064      0.504178      0.376272      0.304976      0.222746
  30  14 3245.9783    4.0347  1.4712 12.2943 -0.0016  0.0226   0.0551   0.0588    0.1516   0.0000   440.3936       5.25629       14.7471    -0.0192014      -3.61125      -1.96290     -0.568123      -1.06420      0.379528     -0.202424      -1.04676      -1.54586       2.30267      0.320079     -0.305061      0.623243     0.0822331     -0.183615       1.33432       1.71600       1.90011       2.01568       2.08230       2.02805       1.86897       1.76812       1.61808       1.46288       1.25044       1.10912      0.922710      0.756700      0.590092      0.474854      0.371807      0.271711
  30  15 3397.6774    3.4255  2.1527 11.7122 -0.0009  0.0277   0.0380   0.0691    0.0964   0.0000   439.0061       5.58502       13.2794      -1.29952       2.71879      -5.58892      0.665498     -0.593716     -0.226247      -2.83128     -0.622447       2.16397     -0.986010      0.497593     0.0862523    -0.0794194    -0.0920164     -0.362719       1.52609       1.96302       2.12980       2.28916       2.34198       2.33850       2.29263       2.10029       1.88262       1.65227       1.46758       1.27059       1.08095      0.844649      0.677111      0.543161      0.431538      0.325545
  30  16 3548.7901    2.7135  3.2684 11.5567  0.0008  0.0359   0.0262   0.0976    0.0654   0.0000   438.6340       1.31049       12.9577       4.37002       1.39874      -3.54779       3.40586      0.376906      -1.33922      -2.71284     -0.876283       2.71655      0.816012     -0.729039      -2.76697     -0.981076      0.347653     -0.298674       1.89387       2.49358       2.77810       2.96431       3.02368       2.98803       2.93289       2.66618       2.45157       2.19134       1.85036       1.61388       1.33148       1.12671      0.892962      0.702795      0.537110      0.412634
  30  17 3699.1294    2.2233  4.8532 11.0290 -0.0001  0.0462   0.0184   0.1255    0.0580   0.0000   439.6740     -0.609227       13.1007      -4.25514       1.73264      -5.45689      -2.10596      0.589397      -2.86875       4.03344       2.45701      -2.62679      -6.65854     -0.399500       1.02960    -0.0541006      -1.40830     -0.463341       2.48814       3.25576       3.55352       3.84654       3.86898       3.81565       3.71706       3.40523       3.16506       2.80020       2.46014       2.10625       1.76228       1.44323       1.16908      0.916298      0.717119      0.544441
  30  18 3848.9245    1.8363  7.0669 10.4850 -0.0001  0.0599   0.0126   0.1596    0.0527   0.0000   439.8830       4.95418       24.2408       6.01208      -5.40133      -3.47009       2.32922      -2.45325      -1.71883      -1.25066     -0.684853      -2.45894     -0.761870      -1.14064    -0.0856499       1.40898     -0.522366      0.815411       3.20555       4.21516       4.66251       5.09828       5.22120       5.06508       4.82327       4.47970       4.13784       3.64321       3.22077       2.75259       2.25322       1.89297       1.50277       1.19909      0.908297      0.686916
  30  19 3998.4210    1.4959  8.9277 10.4490 -0.0009  0.0744   0.0101   0.2101    0.0451   0.0000   439.0584       5.31879       8.54167     0.0280225       6.26401      -4.24841       6.82924       3.24584      -2.14541      -7.42714      -2.80792     -0.526185       5.46036      -1.44698       4.55615      -2.48081      0.662233     -0.157191       3.95517       5.16567       5.61205       6.08509       6.13974       6.03526       5.85580       5.55175       5.01654       4.44974       3.92446       3.37213       2.82771       2.32979       1.88959       1.48777       1.14605      0.865042
  30  20 4147.4370    1.2615 11.6498 10.2957 -0.0004  0.0982   0.0080   0.2696    0.0424   0.0000   440.4339       5.38888       9.40544       9.26291      -1.14738      -6.75807       4.54427      -10.9991       7.65502      -7.18747      -4.23735       2.72909      -1.92559      -1.96039      0.167116      -1.55102      0.282893     -0.147774       5.22872       6.86549       7.68547       8.12047       8.44122       8.36690       7.88062       7.43704       6.73704       5.91074       5.22054       4.47176       3.72566       3.08723       2.45631       1.95752       1.49011       1.12096
  30  21 4295.8971    1.0416 14.7263 10.2450  0.0002  0.1284   0.0063   0.3514    0.0356   0.0000   446.0321       7.25695       15.7130      -3.53433      -5.11728      -16.3564      -4.73482      -6.94882      -9.43435       5.72224       1.09368       3.19097      -4.74878      -6.06685      -3.16617     -0.639752      0.330853     -0.106460       6.65930       8.86478       9.85440       10.4768       10.8601       10.6321       10.1751       9.51750       8.62108       7.80537       6.75279       5.76196       4.88874       3.96907       3.21484       2.55189       1.93877       1.47820
  31   5 1788.2245    0.3852  0.4062 10.0484 -0.0029  0.0144   0.0109   0.0339    0.0361   0.0000   441.2480     -0.962165       19.1832     -0.471631      -5.04317      -2.36848      0.547478      -1.70499      -1.69795      0.936295     -0.504148      -1.03016      0.197024     -0.318749      0.627954      0.608719    -0.0818985     -0.106922      0.866713       1.14021       1.36195       1.39676       1.35090       1.28926       1.24398       1.17263       1.08550      0.932203      0.925665      0.750547      0.639546      0.548057      0.451863      0.375001      0.301227      0.213184
  31   6 1969.4255    0.6155  0.6021 10.1270 -0.0036  0.0166   0.0136   0.0385    0.0556   0.0000   441.4368     -0.766053       21.5792       1.58653    0.00554247     -0.190019      0.487040       1.22598      -2.77601       2.40552     -0.600740    -0.0107878      0.464800      0.479096     -0.300977      0.103752    -0.0935477   -0.00357988      0.836220       1.12750       1.23769       1.28053       1.28019       1.24223       1.27261       1.16978       1.09448       1.01990      0.886548      0.706854      0.643827      0.533730      0.416992      0.345587      0.259522      0.200518
  31   7 2146.9875    0.9300  0.8248 10.1368 -0.0009  0.0170   0.0171   0.0441    0.0880   0.0000   440.7284       1.51883       20.7611       1.17931      -3.15630      -1.28945     -0.579450       1.02664       1.16396       1.15427     -0.883797      0.167707      0.110855   -0.00397975     -0.617285     -0.187507     -0.619926     -0.265844      0.867837       1.16168       1.29705       1.38155       1.41491       1.40747       1.29113       1.24937       1.10673       1.03441      0.886916      0.789182      0.650534      0.531132      0.419761      0.350836      0.267828      0.199803
  31   8 2318.9149    1.3357  1.1616 10.2159 -0.0023  0.0214   0.0207   0.0522    0.1616   0.0000   439.7536      0.168374       19.3276     -0.314239      -1.53835      0.694987       1.07254      -1.62971     -0.891930      -1.17994     -0.707208      0.748553     -0.374015      0.767531     -0.164375     -0.446575    -0.0889491     -0.269807       1.06768       1.49970       1.56680       1.73521       1.65684       1.72153       1.64742       1.54144       1.46030       1.25102       1.08155      0.942178      0.796675      0.670318      0.530963      0.430767      0.330603      0.248001
  31   9 2484.9991    1.8032  1.2785 10.6988  0.0017  0.0213   0.0261   0.0538    0.1578   0.0000   438.7041      0.414485       18.9685      -1.17870      -2.83213    0.00328563     -0.636231       1.97242      0.276287      -2.03137      -1.97099      0.708566      0.720603     -0.768860      0.650180      0.113645     0.0744923     0.0764677       1.12946       1.48392       1.66338       1.80702       1.78272       1.81003       1.73131       1.56206       1.46837       1.29216       1.13848       1.00233      0.852933      0.721905      0.560146      0.432949      0.354487      0.259332
  31  10 2647.8125    2.4932  1.1552 10.9238 -0.0028  0.0196   0.0378   0.0499    0.2630   0.0000   440.0880      0.417492       12.1211      -1.43026     -0.297689       2.28798     -0.217896      -1.24853       1.12280      0.389344      -1.01046     -0.399072       1.62391    -0.0315246      0.580037     -0.675856     -0.945047      0.104260       1.04896       1.34446       1.46706       1.60253       1.63980       1.64072       1.57388       1.45248       1.31084       1.22343       1.02881      0.890898      0.748190      0.625315      0.501097      0.402506      0.317031      0.244902
  31  11 2808.3305    3.1815  1.0287 11.6099 -0.0007  0.0180   0.0505   0.0464    0.2115   0.0000   439.3333       3.01880       17.2743      -2.86567      -2.94463     -0.262385     -0.529527      -2.27424       1.52760      -1.04145      0.229364     -0.555392      0.513712    -0.0697658     -0.939742      0.319962     0.0662706     0.0993923      0.945297       1.26609       1.37046       1.46902       1.53096       1.45564       1.43495       1.29235       1.21977       1.08428      0.969068      0.844229      0.700224      0.582019      0.473879      0.365504      0.287112      0.221249
  31  12 2966.1555    3.8933  0.9906 12.0419 -0.0013  0.0177   0.0619   0.0436    0.2218   0.0000   438.3819       2.66408       15.2524       1.77519      -4.14550      -4.78288      -1.23557      -1.75203      0.821215     -0.814139      -1.29946     -0.864347      -1.15003     -0.752427     -0.199411     -0.214513    -0.0700982    -0.0944685      0.932344       1.19230       1.34144       1.42754       1.49293       1.45750       1.41567       1.29096       1.21029       1.10186      0.898668      0.805776      0.688208      0.577086      0.468082      0.363308      0.285087      0.217875
  31  13 3121.3201    4.1649  1.2545 11.8633 -0.0003  0.0202   0.0617   0.0527    0.3152   0.0000   440.0671       3.17494       16.2811     -0.265723      -4.11838       3.45867      -1.03563      -2.74269      -1.87799       1.03188      -1.11427      -1.27754     -0.403495     0.0174210      0.578008      0.705640     0.0840443     -0.138453       1.13306       1.49541       1.64247       1.82312       1.84464       1.81072       1.72245       1.62424       1.44059       1.27713       1.13858      0.960139      0.815472      0.660993      0.546453      0.420504      0.335095      0.251393
  31  14 3274.8303    3.8229  1.5955 12.0070 -0.0001  0.0244   0.0501   0.0586    0.1783   0.0000   438.6380       3.07318       17.6437      0.534571      -3.52155      -4.43255     -0.968458      -1.56355    -0.0861062      -3.48280      -2.18524      -1.26086      -1.22861     -0.261290     -0.430073      0.210839     -0.449995     0.0991061       1.28017       1.73392       1.93622       2.13469       2.13858       2.10357       2.03083       1.91206       1.66158       1.53948       1.28773       1.11611      0.939435      0.776696      0.623788      0.506821      0.381417      0.286787
  31  15 3427.3688    3.2495  2.3990 11.7325 -0.0013  0.0295   0.0340   0.0736    0.0819   0.0000   438.3088       3.28054       12.4383      -4.79787      -1.96802      -2.22254      0.810732      -4.70876      0.441422     -0.621009       1.32961       1.19307     -0.262560     -0.191874      0.248621    -0.0449824      0.665781      0.672358       1.55158       2.07940       2.28485       2.44095       2.50934       2.46019       2.42085       2.23926       2.06203       1.83602       1.57127       1.35925       1.11428      0.951068      0.734034      0.613654      0.470714      0.374797
  31  16 3579.1508    2.7073  3.5974 11.2309 -0.0005  0.0374   0.0237   0.0952    0.0695   0.0000   440.3897       7.11416       17.5137      -6.51472       1.59470      -5.26681     -0.933496      -2.75926      -1.71399      -1.04217      -2.15428      -2.90155     -0.237416      -1.32644      -1.24596     -0.405211      0.394294     -0.368143       1.89353       2.51868       2.76355       3.03514       3.03766       3.00740       2.89232       2.68886       2.53684       2.23274       1.96333       1.69407       1.43728       1.18087      0.947817      0.757822      0.592354      0.456964
  31  17 3730.2763    2.1813  5.3578 10.7515 -0.0007  0.0473   0.0163   0.1282    0.0589   0.0000   440.3559       1.99870       14.5998    -0.0239350       7.62611      -8.45443      0.499672       1.30717     -0.746722      -2.49737      -2.23702      -2.82123      -3.97315     -0.551628      0.553123      -1.53946     -0.960021      0.371618       2.48837       3.23223       3.56397       3.76641       3.95866       3.87992       3.74868       3.45913       3.23122       2.89456       2.56775       2.18438       1.81873       1.48520       1.24681      0.986201      0.773346      0.594663
  31  18 3880.6290    1.7498  7.4098 10.4840 -0.0003  0.0621   0.0118   0.1675    0.0498   0.0000   434.1558       1.44124       5.53446     -0.231123      -7.78922       1.13178      -10.7927      -4.30747      -7.00173      -3.11874       1.38729       4.49745       2.83938      -1.63744       3.22770     0.0353198     -0.483253      0.641487       3.19647       4.19365       4.67219       4.99690       5.15441       4.96404       4.82214       4.55375       4.22944       3.75412       3.29565       2.86678       2.39019       1.99512       1.60101       1.28514      0.995639      0.783512
  31  19 4030.8292    1.4558 10.0617 10.3732  0.0001  0.0812   0.0091   0.2248    0.0439   0.0000   439.3090      -7.11901       11.1853      -7.68754     -0.617937      -13.8552      -13.9285       3.44869       7.90182      -6.60985      0.178736       3.14266       6.82340      0.454596     -0.361267       1.59145     -0.731234       1.13893       4.22645       5.41868       6.09969       6.50132       6.64230       6.63224       6.38342       5.91255       5.44263       4.86876       4.35804       3.73989       3.15146       2.61295       2.13070       1.66921       1.31312       1.01670
  31  20 4180.3577    1.2147 12.2562 10.2390 -0.0009  0.1036   0.0073   0.2782    0.0411   0.0000   423.4075       17.2192       21.6629      -5.90533      -11.8671       1.21050     -0.226657      0.106461      -3.24975      0.653903      -5.03696       4.16578       5.04068       3.07934      -1.24673       1.73814      -4.20940     0.0936945       5.32927       7.01641       7.70828       8.31440       8.54563       8.31292       7.92195       7.56832       6.98493       6.23911       5.50480       4.80781       4.04251       3.31754       2.68873       2.17952       1.69114       1.28867
  31  21 4329.4367    0.9913 15.4992 10.1820 -0.0004  0.1352   0.0059   0.3656    0.0347   0.0000   431.1383       17.2332       19.8561      -9.39897       1.25474       1.76152      -5.83108       2.54192       1.76405      -3.80621      0.873137       7.33990       2.52106      -3.47798       1.83613      -6.70100       2.21219      0.616974       6.86535       9.11549       10.1279       10.8511       10.9139       10.9457       10.4066       9.73766       9.18309       8.10419       7.28172       6.17196       5.24189       4.35204       3.49532       2.84227       2.18035       1.69288
  32   4 1616.4280    0.2474  0.2000 10.0415 -0.0092  0.0120   0.0104   0.0252    0.0263   0.0000   440.6853    -0.0701696       20.7390      -1.08730      -2.95149     -0.609600      0.452061      -1.62566     -0.563080      0.598333     -0.550046     0.0585541     0.0332874     0.0163356     -0.244071     -0.145990    -0.0534351      0.126222      0.687585      0.943491       1.14430       1.20980       1.35081       1.33892       1.22013       1.15998      0.910163      0.835915      0.735836      0.560713      0.494743      0.377675      0.313722      0.226629      0.195698      0.168384
  32   5 1806.1508    0.4358  0.4044 10.0953 -0.0013  0.0142   0.0116   0.0329    0.0378   0.0000   440.3161     -0.415016       20.8848      -1.08646      -2.13022     -0.834764     -0.325676      -1.06547     -0.792187      0.593408      0.396318      0.478891      -1.09281      0.769797     -0.279725     -0.318491     -0.274705    -0.0908197      0.656393      0.917274      0.975612      0.990240       1.16926       1.05044       1.02959      0.995405      0.888541      0.846880      0.711039      0.594569      0.572203      0.422138      0.374836      0.280140      0.225448      0.167502
  32   6 1988.6390    0.6476  0.6188 10.0962 -0.0036  0.0159   0.0136   0.0384    0.0586   0.0000   440.8377      0.475790       19.1628     -0.745380      -4.93735      0.951860      -1.12267     -0.203322      -1.57048     -0.127731      0.909305     -0.216367     -0.673217    -0.0613509      0.592132      0.575594     -0.376141     -0.165006      0.842658       1.11726       1.26056       1.29827       1.31658       1.26083       1.20620       1.11812       1.10975      0.959892      0.866506      0.781449      0.678745      0.566777      0.470062      0.358543      0.274001      0.216368
  32   7 2167.3191    0.9517  0.9431 10.1718 -0.0010  0.0185   0.0163   0.0490    0.0992   0.0000   441.1837   -0.00382160       21.7246      0.539598      -2.98147     -0.417090     0.0337557      -1.44459     -0.843387       1.72846      -1.18527     -0.225821     -0.182691      0.680396     -0.279173     -0.135085    -0.0217005      0.355394      0.922459       1.23506       1.36466       1.44522       1.52670       1.45550       1.39877       1.31499       1.19940       1.06684      0.999002      0.841827      0.744981      0.613591      0.499608      0.397182      0.320941      0.234918
  32   8 2340.0148    1.3868  1.0511 10.6230 -0.0017  0.0198   0.0224   0.0488    0.1297   0.0000   439.5192      0.225350       17.8358      -2.72760      -1.88132     -0.699649       1.44599      -1.41835      -1.35067       1.74961      -1.33321      -2.55206      0.162773      0.631390      0.516831    -0.0573772     -0.376608     -0.300691       1.00289       1.32066       1.40764       1.55999       1.51238       1.56906       1.45281       1.44296       1.28575       1.20167       1.02290      0.893796      0.761468      0.637213      0.534616      0.423535      0.330232      0.252853
  32   9 2507.2332    1.9409  1.2311 10.8914 -0.0046  0.0206   0.0288   0.0531    0.1663   0.0000   440.3744       3.33535       19.7595      0.250215      -4.32820      -3.59230      0.370853      -4.44101      -2.12500     0.0190825      0.195626     -0.469931      -1.50219     -0.323382     -0.176994      0.504938     -0.153834      0.160504       1.04319       1.40943       1.52228       1.70586       1.68126       1.60084       1.58087       1.47275       1.38305       1.23457       1.11468      0.955118      0.827876      0.685708      0.547320      0.439893      0.342392      0.258987
  32  10 2671.6279    2.6150  1.0443 11.2631 -0.0010  0.0189   0.0405   0.0445    0.2044   0.0000   438.6402       1.72967       20.1883       1.42370      -4.32836      -1.08262      -1.18803      -3.14654       1.81171     -0.926755      0.819836      -1.17494      -1.27173    -0.0345502     -0.506484    -0.0898247     -0.389191     -0.476452      0.974073       1.32948       1.48723       1.56693       1.59805       1.56374       1.51984       1.38034       1.31356       1.14523       1.07579      0.889302      0.755262      0.624607      0.506472      0.418046      0.317651      0.243865
  32  11 2833.7065    3.3004  1.0174 12.0321 -0.0035  0.0182   0.0522   0.0445    0.1757   0.0000   440.1208      0.696354       18.1718     -0.669052      -4.05772      0.147284     -0.388347       1.36743     -0.409492      -1.32204      -1.13268      -1.13033      -1.29649     0.0190812     -0.834452      0.211447    -0.0224510      0.534276      0.949422       1.18392       1.40106       1.42787       1.44820       1.45119       1.38918       1.32809       1.23735       1.12667      0.937958      0.856683      0.756510      0.592108      0.491513      0.392575      0.320878      0.236103
  32  12 2992.6832    4.1461  0.9318 12.2412 -0.0002  0.0167   0.0666   0.0419    0.1926   0.0000   438.9855       3.97762       15.3913      0.196467      -2.27591      -1.02434      0.212326     -0.911385      0.233858     -0.844921    -0.0133584     -0.931717     -0.195054      0.358308    -0.0392139     0.0945603     -0.205323      0.414356      0.852689       1.15647       1.25110       1.41671       1.39728       1.41819       1.29708       1.24364       1.16405       1.04936      0.889214      0.778733      0.658507      0.547053      0.426951      0.357173      0.273315      0.212954
  32  13 3148.9367    4.1290  1.3084 12.1446 -0.0026  0.0204   0.0585   0.0522    0.2196   0.0000   440.0521       3.42986       14.7885      0.151813      -3.20272      -2.62909     -0.587770     -0.963139       1.59509     -0.725870       1.29489      -1.80901    0.00996632      0.922491     -0.326302      0.793507      0.192726    -0.0241542       1.03438       1.36566       1.53510       1.68119       1.70373       1.72069       1.64352       1.51513       1.42772       1.22061       1.11093      0.918188      0.816407      0.647261      0.522812      0.426562      0.338059      0.260016
  32  14 3303.2604    3.7212  1.8019 12.0796 -0.0014  0.0251   0.0449   0.0624    0.1331   0.0000   440.9723       2.95619       15.6255     -0.691090      0.419627      -3.57283      0.182093      -1.54057     -0.483498      -2.30127     -0.875701    -0.0861521     -0.913178      -1.11819     0.0189512     -0.285956     -0.126615    -0.0163226       1.24215       1.63114       1.76855       1.91985       2.00815       1.93611       1.89407       1.76580       1.65593       1.48469       1.31394       1.14650      0.967724      0.797356      0.652487      0.533232      0.420756      0.315428
  32  15 3456.7307    3.1177  2.5973 11.6617 -0.0003  0.0298   0.0312   0.0786    0.0791   0.0000   440.9186       3.77879       16.0981     -0.585154      -4.07758      -2.45764      -1.97939      -3.55948      0.269426       1.00068      -1.58888      -2.17195      -2.66434     0.0494554      0.278557      0.424650     -0.239330     -0.213826       1.51601       1.99456       2.23186       2.37767       2.43432       2.42743       2.29844       2.16697       2.01159       1.80979       1.58228       1.39140       1.17882      0.975676      0.793632      0.633925      0.493796      0.393857
  32  16 3609.3468    2.5015  3.9586 11.2232 -0.0006  0.0389   0.0207   0.1009    0.0589   0.0000   441.8213       3.12842       13.3726       3.83246      -1.88328      -7.34660      -2.46516       1.14398       5.99697      -2.40088       2.77499      -1.65811     -0.718052       1.32573      0.630031     -0.374632      0.442898     -0.198318       1.98113       2.55739       2.81907       3.08457       3.20465       3.16266       3.07192       2.85232       2.61981       2.32922       2.08883       1.79382       1.49573       1.25408       1.02455      0.831504      0.654934      0.498513
  32  17 3761.1740    2.0643  5.9820 10.7129 -0.0004  0.0504   0.0144   0.1395    0.0536   0.0000   437.8606       2.64038       14.6064      -5.06592      -3.41574     -0.723647       8.59756      -1.89315      -4.34210      -5.51092      0.395725       2.12472       2.39395      0.108442     -0.376601     -0.914659    -0.0805712     0.0314651       2.51385       3.31959       3.67522       3.91456       4.03854       4.01330       3.80224       3.69008       3.33614       3.01631       2.68128       2.33317       1.98218       1.66529       1.34485       1.08724      0.855578      0.656940
  32  18 3912.2816    1.6972  8.0383 10.5343 -0.0006  0.0652   0.0110   0.1780    0.0452   0.0000   435.8004       6.66990       14.6088      -4.95695       4.12625      -4.66862      -6.44151      -7.25696       2.50521       1.83998       1.57699       1.41094      0.731628       2.62048      -1.94985     -0.582610      -1.10640      0.488156       3.20830       4.29523       4.68783       5.05473       5.07800       5.15024       4.96746       4.71673       4.35237       3.86564       3.47067       2.97584       2.52096       2.11344       1.73033       1.40727       1.08947      0.860948
  32  19 4062.9206    1.4314 10.7964 10.3056  0.0007  0.0850   0.0083   0.2355    0.0442   0.0000   440.3947       4.91319       5.55051       4.27439       6.16236      -9.61571      -6.46796       2.67285      -4.34546      -8.31473       7.54672      0.177426      -3.90110      -4.20926       3.85656      -1.21773     -0.517433      0.695203       4.19303       5.58312       6.13000       6.57884       6.78901       6.71888       6.52664       6.12507       5.66167       5.06944       4.56120       3.88507       3.32467       2.77351       2.23501       1.83922       1.42070       1.10225
  32  20 4213.1439    1.1678 13.0250 10.2818  0.0002  0.1084   0.0067   0.2954    0.0380   0.0000   445.9367       8.83469       10.4328       6.67111       9.51164       10.6598       2.26605      -9.04337      -19.4375      -4.93141       13.9428     -0.887002     -0.600071      -1.38649      0.519058      -2.78422      -1.38886      0.609226       5.22857       7.05804       7.89854       8.33951       8.52454       8.53786       8.29043       7.72064       7.20166       6.45737       5.74462       4.95298       4.20580       3.51127       2.84327       2.32430       1.80822       1.39758
  32  21 4362.9361    0.9545 15.8440 10.1900 -0.0010  0.1366   0.0056   0.3722    0.0334   0.0000   458.7561       13.5064       24.5319      -22.0291      -18.5757       13.2291       17.7454      -13.5860       8.72778       14.7934      -4.53140      -8.23491       1.00680     -0.750178      -5.34734      -1.01419      -3.16588       3.48232       6.69507       8.80710       9.82499       10.4967       10.7482       10.7267       10.2967       9.82020       8.93704       8.10702       7.18433       6.21606       5.37701       4.48269       3.66576       2.94213       2.27091       1.78620
  33   5 1823.8276    0.4448  0.4015 10.0625 -0.0017  0.0133   0.0116   0.0311    0.0382   0.0000   440.7996       1.45597       21.8141      0.829708      -4.16504     -0.602324       1.48583      0.785964      0.247547       1.22956      0.473683    0.00478720      0.237196     -0.113601      0.216983      0.131301     -0.179605      0.159517      0.680781      0.837526      0.961434       1.02445       1.02151       1.07400      0.962510      0.915829      0.852287      0.785598      0.717265      0.616779      0.538958      0.435114      0.372092      0.300389      0.250336      0.201067
  33   6 2007.6058    0.6812  0.6048 10.1022 -0.0010  0.0151   0.0140   0.0369    0.0563   0.0000   439.3683     -0.137356       21.1764     -0.105343      -4.36213      -1.02506       1.11367      0.370600      0.836486       1.01585      0.277216     0.0421392      0.242093      0.278689      0.158543     -0.851693     -0.419085     -0.230697      0.733809      0.946602       1.02458       1.15714       1.19592       1.18076       1.07313       1.06604       1.00517      0.881390      0.767927      0.650118      0.583386      0.483304      0.411188      0.328725      0.255545      0.194826
  33   7 2187.3217    0.9779  0.9153 10.3017 -0.0022  0.0182   0.0167   0.0469    0.0950   0.0000   439.8751      0.104167       21.1894     -0.501114     -0.918690      0.961606     -0.411877     -0.171400       1.12218      -1.26072      0.937216     -0.739575     -0.455091     -0.805986     -0.374193     -0.145225     -0.242947     -0.109886      0.873863       1.14701       1.28810       1.36078       1.33162       1.31714       1.35237       1.28216       1.16423       1.08360      0.929845      0.814861      0.719219      0.594264      0.460777      0.395743      0.312177      0.249657
  33   8 2360.8016    1.4609  1.0603 10.5551 -0.0011  0.0195   0.0231   0.0480    0.1403   0.0000   440.9678      -1.56485       18.8372       1.48162      -1.76546      -2.01042      0.594248      -2.03017    -0.0170380      -1.40043       1.03515       1.27340    -0.0985611     -0.870440      0.150326     -0.230381      0.377084     -0.143004       1.02632       1.35574       1.49777       1.58886       1.62323       1.51926       1.50623       1.39718       1.25830       1.21601       1.08953      0.969631      0.834687      0.729099      0.579321      0.472004      0.360756      0.274919
  33   9 2529.0906    2.0284  1.3165 10.5960 -0.0038  0.0204   0.0281   0.0543    0.1929   0.0000   438.8150      0.522265       18.0835      -1.15566      -2.40056       1.31778       4.42899     -0.318758     -0.846576      -1.06261      -1.07026      0.820766     0.0661325     -0.146755      0.152945      0.859401    -0.0437598     -0.157440       1.06908       1.37488       1.57021       1.72186       1.71124       1.66735       1.69189       1.55420       1.45257       1.29144       1.12118      0.951569      0.809113      0.677054      0.561671      0.442600      0.360230      0.274255
  33  10 2695.0177    2.7046  1.0943 11.5097 -0.0048  0.0189   0.0413   0.0466    0.1900   0.0000   439.7554       4.07242       19.1909      -2.12371      -2.23432     -0.415867       1.23274      -1.28159     0.0892925      -3.25653      0.157831      -1.39238      -1.05824     -0.313891      0.223592      0.573299     -0.738010      0.285111      0.950773       1.18980       1.40443       1.43320       1.46954       1.50486       1.40557       1.32130       1.22413       1.09095       1.03570      0.887400      0.752432      0.661286      0.543972      0.445961      0.347541      0.255521
  33  11 2858.5568    3.4227  1.0980 12.0090  0.0005  0.0185   0.0524   0.0484    0.1778   0.0000   439.5599       4.27974       17.6758      -2.71176      0.871466      0.359392      -1.15700      -4.23634     -0.152587       2.45157     -0.429824      -2.01458      -1.03894      0.448202       1.05757     -0.390541     -0.458257     -0.225846      0.943734       1.19713       1.37237       1.49706       1.48838       1.41677       1.35932       1.32664       1.23423       1.09659      0.998239      0.907061      0.759418      0.643580      0.542482      0.430029      0.338300      0.258135
  33  12 3018.8140    3.9649  1.0623 12.3892 -0.0019  0.0189   0.0610   0.0460    0.1844   0.0000   439.1555       1.01695       19.5378       2.43745      -3.26788      -2.85559       2.20717      -3.52562     -0.749300      -2.28267       1.25516      -1.59652      0.263666     -0.328359      0.101248      0.265430     -0.264274      0.144833       1.02118       1.36679       1.48822       1.69713       1.69957       1.69000       1.58505       1.53238       1.35696       1.23669       1.03505      0.930452      0.793005      0.669946      0.555560      0.434107      0.343124      0.263971
  33  13 3176.0465    4.1299  1.2856 12.3066 -0.0019  0.0199   0.0585   0.0523    0.1815   0.0000   438.8388       2.67500       15.4751      -1.42973      -4.19244      0.403173      -2.86268      -1.23749      -1.00020     -0.829602     -0.592587      -1.79141     -0.698813     -0.336274    -0.0806807      0.132626     -0.114615      0.253321       1.02760       1.32695       1.40965       1.57622       1.55254       1.60058       1.54769       1.46387       1.34347       1.22680       1.05805      0.917949      0.801844      0.686925      0.557638      0.452896      0.363761      0.275477
  33  14 3331.3952    3.6899  1.9461 11.7869 -0.0015  0.0253   0.0420   0.0630    0.1350   0.0000   442.0720       3.18062       19.7590       1.68008     -0.782520      -2.56744      0.361186      -6.06153      -1.05016      -2.56160      -2.38843      0.171372     -0.689251     0.0452299       1.17166  -0.000214855    -0.0487658      0.415034       1.24112       1.61224       1.78851       1.95513       2.02872       1.97598       1.95322       1.79425       1.63547       1.50493       1.33385       1.17276      0.990228      0.845436      0.703789      0.563979      0.438771      0.342229
  33  15 3485.7418    3.0143  2.8397 11.4378 -0.0013  0.0308   0.0287   0.0797    0.0838   0.0000   441.6061   -0.00765972       15.7689      -3.32131     -0.552283      -3.70902       2.45403      -4.53893      -1.52850      -2.78667     -0.439724      0.135212      0.146188      0.481818      -1.24120      0.885114     0.0139111     -0.817592       1.55832       1.94252       2.18115       2.36003       2.45660       2.41923       2.29701       2.20674       2.03270       1.83775       1.64443       1.42270       1.22939       1.03222      0.867664      0.692110      0.543636      0.425415
  33  16 3639.0190    2.4590  4.3692 10.9038 -0.0005  0.0398   0.0189   0.1052    0.0626   0.0000   437.3642       3.25798       18.0154      -1.72308      -5.83850     -0.137658      -1.57213      -6.16453      -6.31541      -2.36282      0.735466      -3.25078      -4.95527      -1.06661     -0.145422    -0.0895539      0.551014      0.102391       1.97083       2.57580       2.90342       3.11381       3.21292       3.14826       3.12318       2.90706       2.68434       2.39695       2.14864       1.84369       1.57889       1.32972       1.11209      0.869403      0.694362      0.539447
  33  17 3791.7532    2.0285  6.0282 10.6812 -0.0009  0.0506   0.0140   0.1380    0.0515   0.0000   440.8494       14.4721       17.9640      -5.42547      -1.14289      -7.87194      0.460092      -2.74096      0.511868      0.941361       2.09199      -1.30889       5.39425      -1.41141     0.0508878       1.16881      0.745645      -1.03090       2.44565       3.21895       3.54988       3.82413       3.87133       3.92943       3.85339       3.62988       3.34936       3.00783       2.66484       2.30854       1.98585       1.64739       1.38729       1.11097      0.876392      0.690721
  33  18 3943.4690    1.6338  8.3282 10.3674 -0.0004  0.0661   0.0101   0.1800    0.0467   0.0000   434.5009       2.01449       20.8895      0.600249      -3.09611      -6.46489       7.79957      -7.09517      -1.18984     -0.735244       6.20258       1.81435      0.174970     0.0863301      -1.32060       4.01502     -0.958065     -0.621367       3.26954       4.30903       4.73092       5.12139       5.21513       5.20715       5.01500       4.75185       4.41055       4.00400       3.58356       3.10341       2.65567       2.25699       1.82456       1.49758       1.19674      0.911101
  33  19 4094.8136    1.3262 11.2722 10.3399 -0.0018  0.0919   0.0077   0.2520    0.0404   0.0000   443.2625       4.14172       10.1045      -7.94803       1.28030      -3.88930       6.01325       3.34791       2.17008     -0.933003       1.55701       6.13397       3.02327      0.830254     -0.716030      -1.30009      0.571838      0.646817       4.46805       5.93498       6.48115       7.06621       7.25756       7.37967       7.03208       6.66359       6.07578       5.49032       4.94231       4.27219       3.62971       3.04951       2.48513       2.04804       1.60224       1.25327
  33  20 4245.8183    1.0888 13.5802 10.2712 -0.0027  0.1153   0.0063   0.3107    0.0361   0.0000   444.2024      -5.08019       21.1200       1.79907      -8.44228      -1.67415       7.21564      -14.6434       5.92096      -14.3046      -3.59752      -6.75297     -0.436518    -0.0871199      -8.49585       3.51727       2.44888      -1.91518       5.52796       7.35605       8.21077       8.74432       8.96267       9.01679       8.67617       8.19732       7.62402       6.81837       6.15425       5.31810       4.61588       3.87795       3.18842       2.58136       2.01411       1.58581
  34   5 1841.2679    0.4684  0.4724 10.0588 -0.0016  0.0144   0.0111   0.0337    0.0407   0.0000   441.9152     -0.942532       22.4907       1.50120      -2.72272     -0.832603      0.252557      -1.17497      0.249798      0.846907    0.00621367     -0.445127      0.907704     -0.587169   -0.00860717      0.396364     -0.160464     -0.213667      0.692756      0.878033      0.960494       1.05799       1.09178       1.14263       1.07222      0.998445      0.909739      0.804249      0.755475      0.641909      0.567143      0.447013      0.386367      0.306202      0.244661      0.192825
  34   6 2026.3224    0.7023  0.6705 10.1385 -0.0005  0.0161   0.0138   0.0393    0.0627   0.0000   441.6889      0.579349       19.6228       2.05268      -1.41945      -2.77976       1.99608     -0.211471     -0.852881     -0.466558     -0.370881      0.817115    -0.0982539      0.285081     -0.211826     0.0989369     -0.254845     -0.124320      0.746902       1.01779       1.15520       1.19854       1.18707       1.23186       1.23395       1.14171       1.09411      0.948136      0.851147      0.715468      0.602614      0.498010      0.425717      0.344465      0.282227      0.219963
  34   7 2206.9854    1.0446  0.9803 10.1763 -0.0027  0.0175   0.0171   0.0481    0.1105   0.0000   440.5678      -1.70257       18.8827       2.55984      -1.10985     -0.674098     -0.334572      0.460591     -0.189516     -0.632614      0.514973     -0.852660      0.563727      0.736559    -0.0559580       1.14019     -0.649577     0.0648006      0.820522       1.05912       1.17269       1.30374       1.31443       1.30664       1.27484       1.21576       1.12430      0.986468      0.909580      0.820234      0.719818      0.575136      0.480619      0.394871      0.318495      0.244116
  34   8 2381.2223    1.5209  1.2082 10.5750 -0.0029  0.0205   0.0225   0.0509    0.1631   0.0000   440.6278       2.10463       22.2888       2.07075      -2.63165      0.655413       3.55367     -0.900836     -0.817206     -0.415070       1.40387     0.0495352     -0.543921      0.718001     -0.268178      0.314272     -0.422817    -0.0466179       1.01041       1.34401       1.48475       1.59239       1.61315       1.63918       1.62786       1.51374       1.37631       1.26669       1.09663       1.00255      0.826267      0.690154      0.571235      0.455573      0.380666      0.302833
  34   9 2550.6064    2.1119  1.2373 10.9727 -0.0001  0.0200   0.0296   0.0496    0.1699   0.0000   441.5074      0.973101       18.6533       2.20151      -4.04077      -1.88380      0.747766       1.73882      0.854250     -0.640135      -1.16529      0.366567     -0.583136      0.270350      0.539940     -0.637873     -0.462292      0.387402      0.970395       1.26402       1.42903       1.51544       1.52070       1.52406       1.50976       1.46121       1.31881       1.21642       1.07525      0.922653      0.797057      0.665543      0.561746      0.460971      0.369017      0.287768
  34  10 2717.9959    2.8070  1.1161 11.7528 -0.0016  0.0191   0.0423   0.0468    0.1653   0.0000   440.0031       1.73966       18.3856     -0.825759      -3.78481     -0.843078      -1.78158      -2.50242     -0.799085      -1.67260     -0.832428    -0.0259202      0.886979      0.327017     -0.405769      0.561255     -0.267459      0.165292       1.01810       1.38831       1.61743       1.73564       1.76076       1.75131       1.67952       1.58173       1.46737       1.30905       1.16039      0.985531      0.822094      0.673413      0.544646      0.448580      0.348361      0.276857
  34  11 2882.9069    3.6177  1.0942 12.0126 -0.0028  0.0182   0.0535   0.0464    0.2074   0.0000   441.5910       1.63720       16.8993       1.11325      -3.17632      -3.51275      -1.10205     -0.689033      0.315002     -0.368882      0.371606     -0.825047      0.198605       1.65665       1.33753      0.308833      0.266661     -0.244108      0.878346       1.17157       1.25325       1.37466       1.41987       1.42381       1.32612       1.28089       1.19872       1.12086      0.992813      0.833169      0.731159      0.616720      0.515049      0.426607      0.350218      0.268175
  34  12 3044.4269    4.2229  1.1213 12.0443 -0.0027  0.0177   0.0621   0.0470    0.2647   0.0000   441.5659       4.12940       16.7073      0.203998      -1.85293      -4.20518      0.864757      -1.97713       2.40832     -0.486488      0.250329     -0.100574      -1.54130      0.790848      0.488492     -0.442486      0.528626      0.216103      0.887241       1.12475       1.25958       1.36378       1.38937       1.35453       1.30973       1.29181       1.22392       1.07623      0.957355      0.834047      0.732239      0.585104      0.493294      0.395698      0.327611      0.266095
  34  13 3202.7841    4.0613  1.4100 12.2850  0.0030  0.0209   0.0534   0.0532    0.1450   0.0000   441.1681       4.12684       13.1357      -2.54915      -2.58854     -0.685161      -1.52669      -3.27290       1.99125      -1.41718      -1.96279     0.0146604     -0.523846      0.775930      0.918090     -0.230502     0.0570859      0.465811      0.999448       1.29776       1.41228       1.57631       1.55829       1.61685       1.51707       1.48250       1.35393       1.25633       1.08960      0.955501      0.835102      0.683412      0.564454      0.469470      0.383467      0.295381
  34  14 3359.2455    3.5952  2.0219 11.4995  0.0001  0.0250   0.0392   0.0617    0.1609   0.0000   440.4797       4.54632       13.4234       1.12229      -2.58726     -0.289843      -3.31212      -5.18952     -0.103756      -1.51116     -0.372973      -1.62252      -1.08829      -1.00832      -1.00159     -0.481935     -0.453623      0.303451       1.24060       1.61683       1.80731       1.87190       1.96748       1.94995       1.94240       1.84962       1.68289       1.50831       1.34507       1.19660       1.01879      0.881369      0.709093      0.585765      0.479753      0.365752
  34  15 3514.3684    2.8893  3.0672 11.5146 -0.0005  0.0324   0.0262   0.0830    0.0757   0.0000   440.1868       5.25251       15.4139      -1.47200      -1.64285     -0.298136     0.0960068      -1.37199      0.175120      -5.83576      0.473976     -0.473180    -0.0578214     0.0397469      -1.74976      0.264783      0.212014      0.723735       1.57880       2.05249       2.26028       2.46088       2.53185       2.45988       2.42705       2.26240       2.12693       1.93789       1.75629       1.53290       1.32182       1.12768      0.948221      0.761214      0.602163      0.484566
  34  16 3668.6646    2.4088  4.6272 10.9431  0.0008  0.0407   0.0179   0.1080    0.0599   0.0000   439.5832       6.09333       14.5259       1.24202      -5.53721      -5.89990       2.16365     -0.839252       1.90471       1.02346      -3.88540     -0.310952     -0.507710      0.423629      -1.11685     -0.246655    -0.0782975     -0.148136       1.95930       2.55432       2.86993       3.03786       3.14528       3.18738       3.01156       2.87979       2.65788       2.44412       2.17495       1.94459       1.63812       1.40482       1.15056      0.921519      0.757483      0.592559
  34  17 3821.9080    1.9551  6.4879 10.5697 -0.0002  0.0522   0.0127   0.1416    0.0534   0.0000   435.5534       2.86286       17.9947       2.26978      -3.11903      -6.78974      -2.48557      -1.16631      -4.64278      -2.17548      -1.36860      -1.43518       1.15593     -0.493888      -3.05099     -0.862034      0.152218      0.925696       2.49772       3.24073       3.63969       3.83540       3.99037       3.97676       3.87873       3.74912       3.46563       3.07863       2.76664       2.41902       2.07850       1.79845       1.45699       1.19939      0.956791      0.753991
  34  18 3974.5536    1.5828  9.3002 10.3898 -0.0006  0.0717   0.0093   0.1984    0.0454   0.0000   439.7998       3.69652       6.53555       3.29429      -5.80518       10.1618       9.59949      -5.02842       12.8729       3.54081       3.88320      -2.12608       1.85016      -1.42906      -3.33566     0.0778192     -0.744168      0.268895       3.35086       4.46204       4.90742       5.26885       5.39886       5.32189       5.20244       4.97820       4.68415       4.22859       3.83723       3.33057       2.88299       2.43491       2.01840       1.66454       1.32242       1.04485
  34  19 4126.3944    1.3170 11.4043 10.3780  0.0000  0.0905   0.0075   0.2470    0.0394   0.0000   438.0755       4.99041       14.7544       5.33448      -8.07393       4.31283       9.89604      -4.71219      -3.62235      -3.31074       2.66064      -7.12583       1.17573       2.69042       2.64431       2.40536      -2.00601      0.626308       4.21591       5.52883       6.22807       6.62913       6.90634       6.79120       6.64719       6.29268       5.83196       5.34544       4.84630       4.16867       3.63765       3.03804       2.54307       2.08200       1.65502       1.29794
  34  20 4277.4984    1.0824 14.9792 10.2456  0.0008  0.1232   0.0058   0.3330    0.0354   0.0000   429.1857       4.47813       23.7011      -6.33910      -8.25491       10.5199       13.7847       9.84046      -3.40796      -3.91536      -5.50295      -7.19526       4.54289      -8.05563      -4.61149      0.342344      0.815282       1.66370       5.71026       7.62065       8.49100       9.08874       9.39554       9.29307       9.02344       8.56593       8.00578       7.27662       6.52017       5.74802       4.97316       4.20286       3.47473       2.85217       2.26742       1.78512
  35   6 2044.8333    0.7489  0.7383 10.0105 -0.0021  0.0158   0.0137   0.0397    0.0692   0.0000   440.9731     -0.104414       20.7211       1.08286     -0.954586      0.909301       1.85109     -0.514451     -0.473986      0.242073      0.116388     -0.351743     -0.613552      0.746675     -0.760344      0.236057    -0.0184612    -0.0564624      0.758800      0.983886       1.10059       1.19647       1.25960       1.24136       1.14848       1.10543       1.02361      0.965483      0.844730      0.720280      0.662532      0.598137      0.494741      0.395181      0.312641      0.242418
  35   7 2226.3648    1.0962  1.0303 10.3157 -0.0006  0.0182   0.0174   0.0491    0.1038   0.0000   441.7177     0.0769671       19.7689     -0.949653      -5.26610      -1.12654     -0.197119      0.163243     -0.518857     -0.388390     -0.948495      -1.62410     -0.418615      0.421769      0.198038      0.347567     -0.556090      0.419156      0.854210       1.06957       1.20521       1.29184       1.36942       1.35542       1.24732       1.24693       1.15889       1.05528      0.955187      0.844243      0.707852      0.617357      0.500977      0.421496      0.329723      0.273414
  35   8 2401.3016    1.5770  1.2210 10.3278  0.0004  0.0192   0.0223   0.0509    0.1701   0.0000   440.6728       2.55602       22.3428     -0.113493      -1.57008      -1.24064      -1.34744     -0.177771       1.29402      -1.89639     -0.800124     -0.418951     0.0982767      0.537458      0.453923      0.158317      0.209920      0.507294      0.906067       1.16114       1.33986       1.46978       1.50773       1.45934       1.46243       1.36018       1.26482       1.16868       1.03979      0.912493      0.772374      0.673651      0.528557      0.441837      0.353980      0.287004
  35   9 2571.8440    2.2461  1.2462 10.7508 -0.0004  0.0192   0.0316   0.0504    0.2229   0.0000   441.5318      -3.80615       19.3395       1.12733      -1.83929     -0.550359       1.19138      -2.99645       2.53049      -2.77379    0.00768478     -0.178167     -0.992573      0.519669    -0.0710945     -0.429176     -0.129490      0.119419      0.920855       1.20094       1.27828       1.43290       1.45802       1.48797       1.43195       1.37963       1.26762       1.15082       1.03886      0.889975      0.783644      0.647351      0.543633      0.442354      0.356598      0.281579
  35  10 2740.5372    2.8379  1.1677 11.5898 -0.0023  0.0187   0.0409   0.0527    0.1832   0.0000   441.1923       3.43899       19.1958       2.27594      -3.07398     -0.416554      -2.58109     -0.469781       2.05023     -0.261904      0.367699     -0.933035     -0.126386      -1.95831      0.142471      0.215410   -0.00776887      0.178865      0.881225       1.11175       1.23270       1.34933       1.40074       1.32818       1.30737       1.20244       1.16270       1.07391      0.992757      0.854878      0.743473      0.653754      0.543979      0.449834      0.350271      0.281928
  35  11 2906.8694    3.6070  1.0494 11.8201 -0.0047  0.0169   0.0539   0.0454    0.2268   0.0000   441.2819      0.115544       17.9486     -0.378731      -2.51992      -2.83064      -1.16065      -4.79242      -1.72392     0.0311557    -0.0717866     0.0232931      0.682111      0.663837    0.00386488       1.03200     -0.176196      0.367917      0.835888       1.08955       1.25277       1.39430       1.40081       1.41953       1.35826       1.29940       1.15262       1.03543      0.947898      0.829380      0.719336      0.595950      0.503759      0.399925      0.324747      0.254030
  35  12 3069.6060    4.2060  1.1397 12.4021  0.0002  0.0185   0.0610   0.0476    0.1943   0.0000   440.1801       1.25148       16.9265      0.113069      -1.14582      -1.01578     -0.177020      0.242581      -1.20076      -1.25341    -0.0312015     -0.174399      -1.25273     -0.230217       1.19323      0.136856     -0.216367      0.427295      0.895801       1.24007       1.33212       1.43959       1.48033       1.42844       1.39211       1.32525       1.22096       1.11761       1.02996      0.931121      0.779283      0.687385      0.568467      0.474613      0.378390      0.291883
  35  13 3229.1721    4.0094  1.4737 12.4836  0.0002  0.0213   0.0512   0.0542    0.1157   0.0000   437.6544      0.388709       16.8669      -1.14193      -3.63460      -1.73905      -1.35966      -2.12805     -0.489561      -3.40430      0.689468     -0.757976       2.13418      -1.46349     -0.233968      0.151872     -0.253696     0.0999329      0.983105       1.29819       1.40640       1.50725       1.51703       1.54016       1.57518       1.45645       1.36414       1.24211       1.11943      0.981208      0.848147      0.709527      0.596820      0.499701      0.403172      0.314340
  35  14 3386.6261    3.4598  2.2792 11.8189 -0.0008  0.0272   0.0348   0.0657    0.0883   0.0000   438.5208       3.78486       18.1849      0.812921      -2.91665      0.882106       2.16842      -1.42287      -2.27134      -1.32406     -0.777541      -1.18869      -1.38855      -1.40992     0.0769047      0.329231      0.537445      0.166150       1.28472       1.74653       1.92807       2.00743       2.06965       2.05576       2.03915       1.94850       1.81786       1.62781       1.49760       1.30632       1.10598      0.952440      0.792119      0.637031      0.523147      0.427021
  35  15 3542.7264    2.7830  3.4969 11.3164 -0.0005  0.0337   0.0231   0.0904    0.0666   0.0000   443.5788       5.34286       20.9970       3.57578      -4.58273      -4.02891     -0.847874      -3.70925      0.175006     -0.613184      -1.75189      -1.25874     -0.721815       1.73653       1.07778     -0.744245      -1.36107      0.720396       1.56570       2.06446       2.33600       2.48896       2.59380       2.61114       2.49027       2.39876       2.23099       2.01803       1.80683       1.58781       1.36205       1.14433      0.962866      0.779686      0.628618      0.505275
  35  16 3697.7549    2.2979  4.9571 10.7625 -0.0004  0.0426   0.0161   0.1106    0.0576   0.0000   444.0807       6.93301       15.1140     -0.472683       2.31760      -8.94562      -2.83559      -4.87584       4.75251      0.504783      -2.36243      -2.00176       2.02703     -0.689411      0.471438     -0.200053     0.0334010    -0.0771144       1.94077       2.61696       2.87491       3.05393       3.22303       3.27447       3.15447       2.98796       2.79009       2.52096       2.25836       1.99223       1.69516       1.44170       1.19353      0.991627      0.803523      0.632344
  35  17 3851.8080    1.8625  6.9532 10.5892 -0.0011  0.0550   0.0118   0.1476    0.0481   0.0000   440.3447       2.71031       9.99976       1.16751       3.49936       2.37974      -4.94835    -0.0811556       2.77654       1.80767       3.64801      -3.70317      0.935832     -0.357377       9.03988      -1.84357     -0.239617     -0.623989       2.57670       3.38960       3.75869       4.04895       4.19407       4.18385       4.04589       3.91110       3.62303       3.27686       2.94700       2.59703       2.28093       1.91873       1.60857       1.31676       1.06966      0.840051
  35  18 4005.1555    1.5111  9.8272 10.3968 -0.0004  0.0772   0.0086   0.2111    0.0428   0.0000   446.2766     -0.150029       13.0119      -16.9385      -1.56837      -11.5990      -4.06111      -6.39979       6.19300      0.522517      -1.56577       3.70582      -2.48547      0.673142     0.0814139      -2.09082      -1.09612   -0.00496112       3.46537       4.68327       5.21010       5.68412       5.86229       5.87445       5.61839       5.42329       5.05523       4.60710       4.10770       3.57237       3.11015       2.59855       2.18714       1.81657       1.46003       1.13483
  35  19 4157.6644    1.2590 12.6855 10.2903  0.0001  0.1002   0.0066   0.2708    0.0378   0.0000   433.4252       8.44040       24.7202       6.54093      -1.77187       4.27891      -1.16900      -16.6620       9.46966      -8.07540      -1.59069       1.21933       4.11874       1.27049       3.78259      -4.02152      0.176625       1.46996       4.54659       6.04414       6.70009       7.26337       7.53188       7.47677       7.33586       6.99092       6.50831       5.86266       5.27353       4.69177       4.07012       3.44878       2.87757       2.35041       1.87076       1.50265
  36   4 1681.8958    0.3167  0.2720 10.0082 -0.0059  0.0137   0.0099   0.0260    0.0282   0.0000   441.4635    -0.0427455       20.2137     0.0209051      -3.65374      0.240882       1.12114    -0.0454769     -0.681428      0.460161     -0.179429      0.865751      0.368004      0.388824      0.368253    -0.0644677     -0.184960    0.00572202      0.788221      0.999571      0.904661      0.880591      0.785596      0.820304      0.771959      0.690546      0.660093      0.664229      0.622562      0.572216      0.550417      0.655821      0.675157      0.655850      0.456060      0.305516
  36   5 1875.4337    0.5032  0.4617 10.1075 -0.0020  0.0138   0.0117   0.0316    0.0393   0.0000   440.9985     -0.114373       21.9606      0.668980      -5.29115      -1.22821    -0.0383033      0.822265     -0.496372      0.416315      0.906410     -0.394192      0.426748      0.330485     -0.198268     -0.581840     -0.258802      0.274930      0.609765      0.843598      0.970250      0.992400       1.01423      0.974516      0.907617      0.890588      0.809015      0.820910      0.737047      0.702201      0.582658      0.539118      0.432416      0.362598      0.305265      0.237824
  36   6 2063.0630    0.7976  0.7591 10.0111 -0.0047  0.0157   0.0144   0.0395    0.0750   0.0000   441.4328       1.17976       21.9843      -1.00798      -3.63463       1.17837      0.248185      -1.26402     -0.292466      0.966357     -0.534157      -2.78234      -1.46983     -0.623991      0.935712      0.791555     -0.525352      0.120260      0.765433      0.997707       1.09897       1.08940       1.17587       1.15971       1.19518       1.14052       1.05721      0.998995      0.847879      0.751799      0.645622      0.535617      0.466323      0.392666      0.333626      0.259710
  36   7 2245.4561    1.1196  1.0532 10.2577 -0.0032  0.0183   0.0172   0.0464    0.1145   0.0000   440.9168     -0.864810       22.3463       1.55724      -2.32069      -2.02805       2.04321      0.974366       1.08493      -2.79318      0.536535     -0.928392     -0.385729      0.618164      0.707531     -0.889428     -0.302143     0.0473047      0.846731       1.11846       1.19621       1.31218       1.36792       1.35919       1.30940       1.23822       1.16958       1.07229      0.944332      0.877681      0.768589      0.676432      0.551215      0.469452      0.366508      0.295640
  36   8 2421.1091    1.6382  1.2736 10.5396 -0.0010  0.0202   0.0228   0.0506    0.1581   0.0000   440.3497     -0.589216       19.7635       1.36603      -3.30853      -2.26902     -0.863165       1.38029      0.193109      -2.09473      0.962977      0.584797      -1.09242    -0.0634341     -0.194572      0.733787     0.0743616     -0.349343      0.915619       1.21854       1.32407       1.46694       1.48529       1.49644       1.47092       1.40426       1.28012       1.17048       1.08858      0.957507      0.815221      0.692801      0.583067      0.479974      0.384651      0.314131
  36   9 2592.7483    2.2134  1.2788 11.2366  0.0001  0.0200   0.0305   0.0518    0.1460   0.0000   442.0306       2.30079       19.5197     -0.118183      -4.42013      -2.85321      -1.34355      -1.14570       1.63583      0.595502      -1.11263     -0.230435      -1.09462      0.375941    -0.0402820     -0.188164   -0.00947538     -0.226624      0.927830       1.20258       1.32455       1.48102       1.44068       1.45575       1.37114       1.30279       1.23940       1.17828       1.04676      0.983371      0.868082      0.729567      0.611407      0.511292      0.399944      0.326918
  36  10 2762.7279    3.0170  1.2202 11.3803  0.0001  0.0186   0.0408   0.0487    0.2106   0.0000   441.1055       2.66576       19.8528       1.53012      -2.54389      -3.48005      0.510531     -0.385895     -0.251895      -1.13576      -1.41423      0.225721    -0.0146301      0.311484     -0.808095    -0.0671173    -0.0832339      0.292587      0.857268       1.15060       1.24749       1.32922       1.38527       1.36780       1.34890       1.26077       1.21454       1.09943      0.998218      0.896074      0.768415      0.652957      0.540168      0.449362      0.362321      0.295510
  36  11 2930.2837    3.8721  1.0036 12.1578 -0.0016  0.0167   0.0570   0.0405    0.1862   0.0000   441.5579       1.66773       19.3970      -2.57407     -0.977206      -2.60970     -0.919491      -1.63231     -0.275730     -0.789736     -0.190080      0.893918      -1.36147     -0.838757      0.303670    -0.0256941     -0.468593     -0.121866      0.782008       1.02497       1.14649       1.24110       1.27601       1.24410       1.26091       1.16260       1.08608       1.01263      0.895684      0.791806      0.707332      0.593529      0.514922      0.421182      0.345565      0.276801
  36  12 3094.2681    4.2738  1.2856 11.8167  0.0099  0.0187   0.0578   0.0502    0.2371   0.0000   439.1878       3.93133       19.3246      -1.52888      -4.04215      -1.55380      -1.11204      -2.04415      -1.45996      -3.72582     -0.621224     -0.439622      0.386141      0.684789     0.0581101    -0.0234033    0.00216612    -0.0750187      0.860324       1.14276       1.22909       1.31670       1.38874       1.38947       1.31724       1.24962       1.18689       1.11177       1.00744      0.884075      0.788671      0.664667      0.566756      0.456708      0.378592      0.299455
  36  13 3255.1145    4.0089  1.5916 12.1485 -0.0031  0.0217   0.0480   0.0552    0.1367   0.0000   442.0813       1.78234       16.2100     -0.837309      -2.55640      -1.66775     -0.202904      -2.80065      -1.07160      -1.70846     -0.319720     -0.103554       1.40573      -1.56911     -0.455213      0.469386     -0.149968      0.739922      0.967527       1.29473       1.42594       1.56057       1.60675       1.60343       1.54031       1.52894       1.41535       1.26746       1.14132       1.02627      0.844667      0.735578      0.638584      0.513542      0.419687      0.330555
  36  14 3413.6314    3.3021  2.4517 11.9610 -0.0003  0.0276   0.0318   0.0697    0.0648   0.0000   439.9751      0.703711       18.9449      0.298840      -1.69219      0.973788      0.220197     -0.534806     -0.254834     -0.371291       1.42636     -0.252998      -1.24228       1.94921       1.15143      0.270415      0.239732     -0.642925       1.26026       1.58216       1.82936       1.90324       1.96746       1.95695       1.96823       1.88029       1.75944       1.59722       1.44987       1.27668       1.09917      0.956023      0.807803      0.657378      0.547525      0.431632
  36  15 3570.6988    2.6857  3.7734 11.3044 -0.0009  0.0357   0.0215   0.0922    0.0626   0.0000   438.1710       2.06305       16.8904      0.694986      -3.55868      -4.63708      -5.95281      -2.87667       2.33281      -4.38428     -0.109222       1.67934      0.329157       1.12478      0.248560      -1.82723     -0.372199    -0.0648807       1.58213       2.09577       2.26991       2.55387       2.60605       2.61701       2.54427       2.45068       2.32038       2.07862       1.86490       1.64291       1.44223       1.21181       1.01696      0.847898      0.681512      0.549784
  36  16 3726.5545    2.2084  5.5864 10.6890 -0.0003  0.0451   0.0145   0.1191    0.0549   0.0000   440.8216       3.81649       20.6913      -1.66728      -5.31279      -5.14175       4.35882      -5.30302     -0.744862     -0.418967      -1.39583      0.116499       3.83273      0.606424     -0.676801     0.0744911      -1.31820      -1.00649       2.07964       2.66782       2.98191       3.18365       3.31254       3.33637       3.26060       3.10385       2.93773       2.68970       2.38888       2.13105       1.84072       1.57871       1.32954       1.10754      0.886838      0.716707
  36  17 3881.4473    1.7659  7.6813 10.5746 -0.0008  0.0591   0.0107   0.1635    0.0450   0.0000   439.3951       6.99201       12.7678      0.549785       1.54616      -1.92561      -2.65039      -1.00903       10.9515      -6.82625      -4.50392     -0.357758       3.61246       1.65018       2.12992       1.14389     -0.996494       1.32255       2.62230       3.44946       3.87678       4.22595       4.30573       4.36165       4.24297       4.06266       3.76673       3.48104       3.11305       2.77100       2.38699       2.04914       1.72600       1.42935       1.15247      0.908128
  36  18 4035.2721    1.4716 10.8948 10.3986  0.0003  0.0832   0.0078   0.2281    0.0411   0.0000   443.6677       2.14098       17.5851      -5.32381      -4.27573       1.98470       10.3611      -9.16032      -7.60092      -3.10188       3.72376      -6.00588      -5.56641      -1.67233      -6.40486       2.25848       1.44679      0.713806       3.67681       4.92275       5.46985       5.93290       6.09092       6.12924       5.99574       5.66313       5.37979       4.87754       4.40769       3.89468       3.35715       2.94687       2.42272       2.03000       1.61297       1.29619
  36  19 4188.7005    1.1848 13.0754 10.3261 -0.0001  0.1051   0.0062   0.2863    0.0357   0.0000   443.0788       4.58506       12.0353      0.687547      -7.86019      0.633481      -11.7914      -1.04562     -0.671023      -11.3163       8.16637       4.52596      -3.84956       1.84844    -0.0177615       1.89902       1.83873      -1.59319       4.63721       6.13141       6.84977       7.32233       7.58858       7.54334       7.52612       7.14429       6.70219       6.16037       5.51003       4.85319       4.23261       3.65639       3.04730       2.52032       2.03693       1.63172
  37   5 1892.2114    0.5376  0.5188 10.0506 -0.0024  0.0148   0.0117   0.0330    0.0454   0.0000   441.8768     -0.131106       21.3063      0.583795      -3.48760      0.968037     -0.606851     -0.141196      0.572805       1.16739      0.755063       1.01415     -0.104014     -0.723824      0.203727     -0.269292     -0.149055      0.297005      0.732249       1.02363       1.18701       1.33419       1.40866       1.42660       1.38723       1.31904       1.19902       1.09243      0.904824      0.768883      0.648776      0.537478      0.445119      0.353943      0.279512      0.221201
  37   6 2081.0966    0.7905  0.8093 10.0236 -0.0029  0.0169   0.0135   0.0396    0.0765   0.0000   441.7690      0.224099       22.1865      -1.79391      -2.01620      0.733568      -1.12363      0.755548     -0.423275     -0.930691       2.40200      0.113742      -1.45059      0.504191     -0.993847     -0.231776     -0.110286      0.395417      0.743139       1.01366       1.06969       1.22643       1.25852       1.28423       1.23226       1.19104       1.09652       1.01407      0.912712      0.763942      0.668187      0.569647      0.494874      0.396359      0.338737      0.258428
  37   7 2264.3310    1.1979  1.0609 10.1304 -0.0025  0.0182   0.0176   0.0459    0.1281   0.0000   440.3394      0.180054       20.3019     -0.517566      -7.62197      -1.49112       1.12746      -1.65834      0.246120      -1.28147     -0.237629       1.78863     0.0300926      0.562490     -0.528644     -0.823438      0.362802      0.146589      0.811789       1.08482       1.18719       1.32756       1.34169       1.34081       1.27320       1.21435       1.16096       1.08180      0.980332      0.851675      0.735284      0.642989      0.544118      0.452448      0.364609      0.299700
  37   8 2440.6064    1.7543  1.2857 10.2553  0.0018  0.0193   0.0236   0.0506    0.2079   0.0000   440.6816       1.40429       21.8276     -0.924502      -3.61804      -1.01205      0.913923      -1.15665      0.494983      -1.94322      0.787043     -0.221851     -0.514851      -1.07240     -0.133737    -0.0961377      0.116748     0.0511292      0.867186       1.12485       1.24509       1.35742       1.39158       1.43982       1.39869       1.26690       1.18605       1.12365       1.04360      0.916913      0.806437      0.655816      0.571353      0.494477      0.406587      0.321209
  37   9 2613.3312    2.3731  1.2421 11.1227 -0.0017  0.0190   0.0323   0.0488    0.1833   0.0000   441.6222   -0.00782334       19.7290       1.69130      -1.44891     -0.903051      -1.17407     -0.672706      -1.30632     -0.914546       1.07306     -0.514442     -0.553624     -0.474779     -0.118374     -0.190246    -0.0342461     -0.101059      0.835378       1.10424       1.24233       1.34183       1.37642       1.40631       1.35510       1.31914       1.20552       1.10286      0.998284      0.900886      0.767434      0.667731      0.553052      0.459487      0.385833      0.298108
  37  10 2784.5657    3.2198  1.1189 11.4746 -0.0010  0.0176   0.0447   0.0441    0.2301   0.0000   443.5454      0.855132       18.0805      -1.66616      -1.57091     -0.294478      -1.17369     -0.900886      -1.63493      0.939007      0.395323      0.149839     -0.905413     -0.271874      0.335316      0.540079      0.426536     0.0909104      0.820279       1.09545       1.22986       1.35159       1.35033       1.39645       1.39325       1.31692       1.20453       1.06213      0.964549      0.836354      0.745178      0.635980      0.531242      0.438164      0.350185      0.280259
  37  11 2953.2416    3.9791  1.0827 12.1297 -0.0012  0.0172   0.0568   0.0432    0.2070   0.0000   440.7107    -0.0135421       17.4559      0.924352      -3.07168     -0.177847     -0.863604      0.173227      -1.81199      -1.85659     -0.227777     -0.185298     -0.255554     -0.858477      -1.02211     -0.239526     0.0505512   -0.00545824      0.796042       1.02852       1.15319       1.25942       1.25873       1.29239       1.27574       1.21368       1.15005       1.07278      0.926962      0.827550      0.729657      0.601077      0.516297      0.428760      0.338354      0.278025
  37  12 3118.5246    4.2955  1.2228 12.4476 -0.0013  0.0183   0.0589   0.0482    0.1799   0.0000   439.3144     -0.522748       17.5295     -0.329633      -1.37354      -2.13507      -1.67459      -2.43928      0.347160      -1.37716       1.67203     -0.894360      0.563637      0.148434      0.184604     -0.194266     -0.274187     -0.353442      0.851175       1.07715       1.25086       1.36646       1.42103       1.38872       1.38883       1.33135       1.18557       1.04571       1.01318      0.909639      0.798872      0.680169      0.579621      0.475062      0.388796      0.315554
  37  13 3280.6228    3.9304  1.7997 12.0956 -0.0007  0.0228   0.0431   0.0571    0.1072   0.0000   439.9764       3.27443       13.8250      0.620550      -1.19905      -3.68553     -0.617840      0.874495      0.868313      -3.18673     -0.694847      0.316128      0.343644      0.127776     -0.873523      0.504163      0.938185     0.0226229       1.00603       1.32113       1.44828       1.57227       1.63015       1.63829       1.64000       1.53967       1.43832       1.34905       1.18694       1.08002      0.906610      0.812937      0.666987      0.560413      0.455342      0.370614
  37  14 3440.3413    3.1545  2.6973 11.7629 -0.0008  0.0281   0.0285   0.0741    0.0615   0.0000   437.7751       2.79059       16.3624      -3.56257      -1.88016      -4.75416      -2.83698      -6.32655    -0.0718005      -1.26596       2.13670       1.04373      -1.55709     -0.729537      -1.19428      0.264364     -0.305209     -0.453133       1.23205       1.61427       1.78117       1.92384       1.99947       1.98790       1.99302       1.89330       1.73934       1.63350       1.45597       1.31792       1.13468      0.997581      0.853892      0.700886      0.572496      0.458475
  37  15 3598.4217    2.5899  4.1187 11.2493  0.0002  0.0362   0.0197   0.0979    0.0556   0.0000   437.6026      0.535531       12.5642      -4.22266     -0.172383      -5.36456     -0.943433      -2.87627      -3.17187      -1.58260      -1.14086      -2.42314      -1.78720       1.61325       2.41284      0.480203      0.138774      0.222472       1.61708       2.12916       2.33319       2.54553       2.62671       2.64822       2.60317       2.48060       2.34886       2.14461       1.94284       1.72394       1.46736       1.27711       1.07732      0.915794      0.734530      0.597727
  37  16 3755.0727    2.1198  6.0031 10.6689  0.0002  0.0480   0.0134   0.1234    0.0512   0.0000   442.6036       4.83921       16.2142       3.54753       2.83946      -3.34158      0.664068      -3.96985      0.295963     -0.189474      -1.35617       1.59167     -0.989084      0.430515       1.51915     -0.374613     -0.488063      0.334748       2.12805       2.77091       3.11695       3.36427       3.46968       3.46784       3.41539       3.31021       3.13209       2.82784       2.53866       2.26226       1.98806       1.67403       1.42436       1.18912      0.970889      0.791515
  37  17 3910.6562    1.7169  8.3920 10.5354  0.0001  0.0635   0.0099   0.1706    0.0435   0.0000   439.2966       5.35210       18.2215       9.00534      -2.91449      -6.06689       4.35459      -6.03597       1.49293       5.93236     0.0664861      -1.34150       2.95140     -0.566478      -2.66819      -2.11359     -0.720677      0.382741       2.77097       3.60863       4.07601       4.32493       4.55058       4.59594       4.46405       4.28372       4.07803       3.67974       3.35698       2.98584       2.55104       2.23569       1.85192       1.56774       1.27512       1.03055
  37  18 4065.2901    1.4164 11.1496 10.3750 -0.0010  0.0856   0.0074   0.2307    0.0403   0.0000   436.2844       12.4398       19.0699      -4.80955      -12.2565      -5.91472       6.81452      -6.45828       13.5577      -5.32536      -1.15268      -7.72358       2.71368       4.55875      0.874736      0.714891       2.70613      0.399580       3.68095       4.94805       5.49024       5.97318       6.14830       6.18504       6.03539       5.81877       5.40863       5.04177       4.50715       4.01823       3.52514       3.00761       2.53607       2.12180       1.71577       1.38400
  37  19 4219.2488    1.1484 13.9023 10.2766 -0.0005  0.1095   0.0058   0.2964    0.0351   0.0000   437.5907       7.29463       29.0440       6.13201      -3.57363      -14.4371       9.10947      -12.8946       11.4270       2.01772      -8.46896       1.58436       6.59978      -4.55387    0.00367491      -2.36244       1.71185     -0.112304       4.62512       6.26643       7.01880       7.47285       7.90695       7.71912       7.63772       7.36397       6.88562       6.38494       5.72285       5.08256       4.49257       3.84354       3.22815       2.67846       2.17545       1.74741
  38   4 1713.0375    0.3545  0.2621 10.0605 -0.0007  0.0102   0.0105   0.0229    0.0277   0.0000   440.3645      0.214833       22.9758      0.542982      -3.75667      0.651078     -0.347309     -0.179798     0.0191788      0.210355    -0.0801929    -0.0168406   -0.00823417   -0.00282574     -0.117690      0.216352     -0.101213    -0.0553773      0.413169      0.488306      0.655761      0.675073      0.664218      0.693951      0.685249      0.654300      0.602059      0.547981      0.568237      0.430385      0.396507      0.358004      0.300697      0.262646      0.210797      0.173284
  38   5 1908.7813    0.5577  0.6078  9.9838 -0.0042  0.0151   0.0111   0.0364    0.0483   0.0000   441.6112     -0.656763       20.2026       1.48900      -2.86169     -0.568343   -0.00866371      0.437808     -0.697196      -1.32275      0.275593      0.138798     0.0878238    -0.0444058     -0.108266     -0.492226     -0.423645      0.239751      0.625181      0.800038      0.864571      0.968087      0.997814      0.987003      0.929355      0.977211      0.887926      0.822640      0.748333      0.663463      0.578966      0.530482      0.461201      0.363533      0.298951      0.239797
  38   6 2098.9145    0.8096  0.9126 10.2165 -0.0022  0.0177   0.0133   0.0452    0.0732   0.0000   439.9002      -2.24843       22.6614      -2.10068      -2.50895     -0.368889     -0.850222     -0.641112     -0.190101     -0.276533     -0.589425      0.285772     -0.158978      -1.16246      0.743912      0.192081     -0.677125      0.117937      0.757485       1.02230       1.09297       1.20506       1.19646       1.31529       1.23282       1.17206       1.11475       1.02224      0.886524      0.807600      0.724521      0.621446      0.536210      0.433214      0.370655      0.299713
  38   7 2282.8965    1.2489  1.1270 10.3057 -0.0026  0.0187   0.0182   0.0475    0.1302   0.0000   441.0877     -0.362000       21.8123      -2.19262      -1.89613     -0.640918       1.88502      -1.25037     0.0681020    -0.0725857     -0.985267      0.304283      0.796297      0.960200     -0.591721     -0.466975      0.337471      0.287500      0.777114       1.05796       1.14284       1.26942       1.33403       1.31007       1.26272       1.20806       1.15636       1.04813      0.987366      0.853674      0.761534      0.654264      0.565602      0.460155      0.387641      0.315114
  38   8 2459.9695    1.7896  1.3146 10.4386 -0.0024  0.0194   0.0231   0.0498    0.1595   0.0000   442.0498      0.209833       20.9796       1.64671      -2.39638     -0.814902     0.0461425     -0.338437      -1.81936      -1.86523     -0.925593     -0.692521      -1.24160     -0.118679      0.217110     0.0924369     0.0492646      0.581088      0.804189       1.06653       1.18169       1.29188       1.29429       1.38234       1.27776       1.26106       1.19119       1.07977      0.990632      0.891046      0.761184      0.671609      0.570164      0.476324      0.390177      0.316184
  38   9 2633.7430    2.4437  1.2688 11.2003 -0.0036  0.0190   0.0316   0.0478    0.1499   0.0000   439.9832      0.396413       19.3356       1.28594      -3.87755     -0.539087      -1.04941      -1.03785     0.0566197     -0.712108     -0.659471      0.204241      0.488723      0.107270     -0.134556      0.307784      0.203060      0.460209      0.817888       1.12145       1.24355       1.35607       1.36312       1.38294       1.38993       1.31802       1.26511       1.14615       1.01938      0.898965      0.777874      0.679167      0.567019      0.478137      0.385434      0.324829
  38  10 2806.0686    3.2264  1.1113 11.8018 -0.0022  0.0177   0.0453   0.0439    0.1962   0.0000   442.0689     -0.615760       20.3045      0.317646      -2.35166     -0.145429      -1.01480      -1.82813     -0.110572      -2.03737      0.382435     -0.920865     0.0672441     -0.155458     -0.216061      0.500754     0.0849209      0.149478      0.780282       1.03012       1.17176       1.28728       1.31379       1.35591       1.29676       1.28100       1.18490       1.05795      0.945707      0.843404      0.743750      0.634632      0.523533      0.435469      0.349799      0.294681
  38  11 2975.8908    4.0462  1.1099 12.2201 -0.0010  0.0169   0.0558   0.0448    0.1829   0.0000   441.6395       2.19535       18.9040     -0.504542      -2.39126      -1.64643       1.99056      -1.83966    -0.0456153     -0.652025    -0.0916128     -0.622875    -0.0579913     -0.214797     0.0299471     -0.175454    -0.0843050      0.361296      0.728308      0.950048       1.09684       1.16352       1.16810       1.20210       1.19155       1.15463       1.10690       1.00002      0.874154      0.767148      0.683561      0.586184      0.509296      0.421074      0.345717      0.282384
  38  12 3142.3418    4.2728  1.3566 11.9085 -0.0009  0.0187   0.0533   0.0486    0.2096   0.0000   439.5638     -0.153610       18.1797     0.0405706     0.0484080      -2.54594     -0.591669      -1.95297     -0.162610      0.370776     -0.505248     -0.458106     -0.694157      0.150982     -0.135982     -0.348338      0.194776    -0.0645428      0.821220       1.07341       1.17439       1.29322       1.35444       1.36657       1.30135       1.24809       1.21084       1.09876       1.02170      0.897664      0.765764      0.653675      0.563025      0.467172      0.382642      0.313947
  38  13 3305.6874    3.8732  1.8849 11.9994 -0.0014  0.0230   0.0409   0.0577    0.1034   0.0000   440.4087       2.69452       14.7181      -2.93671      -4.00971      -1.89861     -0.530543      -1.14251      0.934311      -3.42126      0.816311      0.209004       1.03860     -0.315075      -1.25679      0.858198      0.864170     -0.439498      0.974963       1.29559       1.42932       1.56381       1.64655       1.63832       1.59952       1.52893       1.45814       1.32270       1.19463       1.07694      0.940061      0.812536      0.684815      0.583253      0.462052      0.374994
  38  14 3466.6901    3.0590  2.9132 11.8765 -0.0006  0.0300   0.0266   0.0771    0.0533   0.0000   442.3933       4.44971       15.1112       1.95226       2.36450     -0.330754     -0.658051      -7.15668      0.299822      -5.29283       1.38711      0.974712     -0.779900      0.182506       1.60681      0.217760      0.794944     -0.780051       1.26629       1.66942       1.87035       2.01203       2.11805       2.18148       2.12514       2.04090       1.84372       1.75071       1.54405       1.41345       1.21377       1.04582      0.896609      0.730255      0.592612      0.491853
  38  15 3625.7394    2.4856  4.3377 11.1881 -0.0004  0.0376   0.0181   0.0995    0.0523   0.0000   439.5186      -1.82327       14.4820     -0.394997      -4.77164       3.57188     -0.358717       3.51854      -2.51214     -0.574633     -0.368128      -2.83122    -0.0843275      0.590061     -0.631398      -1.05277      -1.60491      0.171365       1.61826       2.09744       2.34557       2.54885       2.62102       2.64694       2.58125       2.46630       2.31288       2.19875       1.98596       1.76203       1.56781       1.33666       1.14514      0.943465      0.785393      0.643544
  38  16 3783.2237    2.0155  6.6439 10.6367 -0.0008  0.0503   0.0120   0.1374    0.0471   0.0000   443.5342       2.99163       13.3839       1.28729      -6.85767      -7.33289      -5.05022      -4.24955       1.43458      -3.47512       5.23468       1.40679      -1.14089      -2.10890       1.93777       1.22308       2.09355      -1.54952       2.14319       2.81755       3.09697       3.37317       3.51471       3.59234       3.52514       3.36081       3.13544       2.90132       2.66319       2.36995       2.06162       1.76464       1.50227       1.27744       1.03323      0.844422
  38  17 3939.6196    1.6683  8.5399 10.5046 -0.0013  0.0647   0.0094   0.1741    0.0433   0.0000   441.4241       6.01702       11.3448     -0.133896       1.10798       3.98878     -0.602071      -4.57416     -0.653292       1.71560      -1.62197      -5.29337     -0.236639       1.45230       1.88388     0.0188899       2.78827      0.367074       2.73956       3.64621       4.05429       4.38014       4.51456       4.56396       4.40713       4.30193       4.07621       3.71179       3.42133       3.02883       2.69720       2.31622       1.96593       1.65115       1.36005       1.10214
  38  18 4095.0702    1.3710 11.5759 10.4177  0.0002  0.0881   0.0070   0.2404    0.0383   0.0000   440.6763      -3.65838       12.1281      -4.51046       3.68239     -0.401559      0.126335      0.470038      -1.37867       1.93248       2.41200      -5.42692       1.84843       4.29329      -2.87578     -0.906017      -3.25636      -1.80799       3.75068       4.95649       5.57586       5.96296       6.17336       6.20081       6.09100       5.91133       5.62520       5.16181       4.64029       4.13239       3.65206       3.13398       2.65675       2.22657       1.81727       1.49195
  38  19 4249.5829    1.1186 14.6246 10.2409  0.0005  0.1147   0.0055   0.3099    0.0340   0.0000   443.2286       7.47056       22.9162       8.84055      -3.77295      -26.7645      -6.49212      0.880906      -11.0201      -7.73250      -1.03029       2.92853      -1.32148      -3.11491     -0.879174      0.616434       1.39308       1.89794       4.77576       6.37085       7.10903       7.64037       7.98659       8.08802       7.87047       7.49422       7.16971       6.63684       5.99337       5.38780       4.64998       4.05182       3.46290       2.91186       2.34938       1.91291
  39   4 1728.2390    0.3613  0.3105 10.0229 -0.0034  0.0113   0.0100   0.0260    0.0297   0.0000   441.1313     -0.203300       21.5087      0.745754      -2.03284     -0.818213      0.892046      0.452957     -0.745039     -0.291030      0.989536      0.149166     -0.455132    -0.0742756     -0.597869      0.185890      0.496499      0.146285      0.509298      0.677738      0.723490      0.792477      0.767546      0.729303      0.734176      0.721072      0.713484      0.704002      0.665100      0.579702      0.487862      0.397233      0.351102      0.302322      0.256704      0.201713
  39   5 1925.1965    0.5790  0.5720 10.0926  0.0008  0.0136   0.0115   0.0345    0.0461   0.0000   442.4480      -1.00514       22.5958     0.0179295      -1.99423     -0.259077     -0.152394     -0.651183      0.144519     -0.859828      0.297940     -0.179347     -0.109144      0.426968     -0.489373     -0.308941      0.190391      0.200267      0.587356      0.770726      0.885091      0.925758      0.981154      0.962758      0.986007      0.895578      0.854772      0.813022      0.749769      0.655985      0.570091      0.474186      0.407489      0.353978      0.294580      0.230621
  39   6 2116.5447    0.8740  0.8956 10.1951 -0.0023  0.0166   0.0140   0.0426    0.0781   0.0000   441.4341     -0.917291       23.1840       1.61505      -4.27336      -1.02038     -0.249406     -0.326037     -0.454394     -0.917055     -0.353040       1.63730     -0.192562      0.152382      0.422522     -0.592291     -0.286771    -0.0101630      0.706509      0.923626       1.03405       1.09701       1.12243       1.12203       1.13298       1.10575       1.04997      0.944431      0.860029      0.757024      0.676095      0.603025      0.517433      0.432145      0.350742      0.287288
  39   7 2301.2428    1.2987  1.1003 10.5596 -0.0005  0.0180   0.0189   0.0476    0.1135   0.0000   440.0758    -0.0618385       19.4561      0.700873      -2.73202      -1.20219    -0.0558791     -0.845218      0.984776      0.125814     -0.338952      0.294604    -0.0743912     0.0493839     -0.135830      0.233373      0.231539      0.158545      0.789078       1.01912       1.08623       1.18837       1.21230       1.22200       1.19810       1.17710       1.10378       1.06038      0.939219      0.853869      0.739067      0.661055      0.569734      0.454199      0.383940      0.318166
  39   8 2479.0328    1.8448  1.2551 10.8975 -0.0008  0.0189   0.0247   0.0489    0.1351   0.0000   440.3252       2.28935       22.0839       1.84087      -4.20505     -0.773288     -0.636650      0.280103       1.46631      -1.26920       1.36540      -1.45602     0.0365829      0.678860     -0.185689     -0.292301      -1.01545      0.486330      0.795579       1.05436       1.14546       1.23567       1.26778       1.28295       1.29264       1.24282       1.15557       1.03663      0.989955      0.901335      0.789467      0.679623      0.573917      0.495863      0.413137      0.341896
  39   9 2653.8683    2.5950  1.2983 10.9015 -0.0035  0.0184   0.0332   0.0476    0.2197   0.0000   439.0539       2.28210       21.9602      0.549359      -2.17556     -0.229970       1.93851      0.140945     -0.403684      -1.74670       1.55856      -1.18405     -0.561241     -0.998634     -0.336652     0.0514979      0.111720      0.781618      0.805259       1.03641       1.13946       1.25119       1.29269       1.33681       1.32148       1.26284       1.20431       1.06430      0.991569      0.871289      0.757723      0.656240      0.555240      0.466232      0.386206      0.313955
  39  10 2827.3168    3.3745  1.1285 11.7639  0.0013  0.0173   0.0462   0.0438    0.2028   0.0000   442.1191       2.30277       19.0405      0.655396      -1.84610     -0.190244      -1.00034      0.308705     -0.367383      -1.06059      -1.22601      0.169099     -0.358265     -0.731231     -0.269773      0.571722     -0.416279     -0.132400      0.759354      0.982500       1.10594       1.20926       1.23798       1.27545       1.26049       1.21079       1.14399       1.01105      0.949124      0.856405      0.758027      0.638313      0.511589      0.427498      0.372643      0.307341
  39  11 2998.1343    4.1421  1.1324 12.1117 -0.0014  0.0166   0.0563   0.0447    0.2202   0.0000   440.3416       1.89646       20.4735      0.712070     -0.297798     -0.954249      -2.85538     -0.722463      0.137282      0.433259      0.131215     0.0392756      -1.00790    -0.0363523      0.593193     -0.147679     -0.136760      0.110464      0.709362      0.925035       1.00622       1.08580       1.12411       1.16160       1.15839       1.12796       1.04036      0.959439      0.854870      0.778416      0.684224      0.607589      0.485047      0.418927      0.345782      0.288928
  39  12 3165.6738    4.2491  1.3909 12.1404 -0.0014  0.0194   0.0519   0.0490    0.1837   0.0000   440.9282       1.48623       20.1614      -1.63608      -1.11691      -4.76025     0.0877960      0.958910     -0.254709      -1.83908      -1.10436     -0.899169     0.0493988      0.220748    -0.0233280      0.155979      0.305818      0.241593      0.808704       1.09089       1.18642       1.29507       1.32331       1.30395       1.32427       1.31373       1.22726       1.10943       1.00906      0.897691      0.793575      0.681991      0.589963      0.491592      0.411923      0.331031
  39  13 3330.3849    3.7512  1.9473 12.1707 -0.0017  0.0237   0.0391   0.0588    0.0868   0.0000   442.5936       1.38408       17.9083      0.467462       1.32795      -2.44588    -0.0885888      -4.41200       1.60286      -1.95985      -1.79820     0.0835830      -1.84881       2.66149       1.46142     0.0543826     -0.377587     -0.336163      0.987944       1.29748       1.45282       1.55779       1.60874       1.57152       1.61485       1.54268       1.48969       1.35686       1.22557       1.09948      0.954707      0.836059      0.719337      0.605889      0.491360      0.409581
  39  14 3492.6588    3.0027  2.9179 11.8943  0.0007  0.0294   0.0259   0.0780    0.0536   0.0000   442.3964       4.24271       13.9743      -3.96530     -0.242590      -3.48536      -3.84742      -2.90127       1.64766     -0.485786       1.57763      -2.55894      0.710918      0.857568       1.28676      0.863255      0.466364      0.250788       1.22828       1.61025       1.75327       1.91870       2.01686       2.02509       1.98576       1.92535       1.82175       1.67560       1.51431       1.37255       1.19489       1.04702      0.897779      0.746871      0.625835      0.503396
  39  15 3652.7929    2.4193  4.7955 11.0592 -0.0003  0.0394   0.0163   0.1039    0.0487   0.0000   441.3359       4.89696       16.2552    -0.0513185      -1.91968     -0.349109       1.14248      -3.24821     -0.655087      -2.53089      0.464203     -0.503172      -1.28445     0.0976110      -1.11476      -1.79846      0.760218       1.74098       1.63089       2.17795       2.44298       2.66491       2.76703       2.71968       2.70943       2.61550       2.46411       2.27588       2.12307       1.83108       1.66193       1.40629       1.19727       1.01351      0.844190      0.681696
  39  16 3811.0417    1.9764  6.9610 10.5665 -0.0003  0.0517   0.0114   0.1395    0.0480   0.0000   437.5938      0.661541       9.79219      0.151034       1.24564      -4.97551      -1.16918      -6.72643       3.14100      -4.79746      0.575927      -3.08860       2.47597      0.245366       1.50974      -2.38924    -0.0366067      0.993457       2.13401       2.79454       3.14210       3.37671       3.53735       3.53639       3.52930       3.35928       3.21080       2.96709       2.73081       2.39777       2.14660       1.82418       1.56703       1.33381       1.08088      0.896869
  39  17 3968.2761    1.6184  9.5298 10.4155 -0.0002  0.0699   0.0084   0.1894    0.0437   0.0000   434.5758       5.71664       17.9539     -0.231226     -0.333982       1.11183      0.107459      -7.32597       7.51457      0.248713     -0.375171      -1.08761      -1.63242     -0.121326       1.26857     0.0567535      -1.31523      0.316930       2.85302       3.85603       4.28276       4.67456       4.85406       4.90958       4.79769       4.68166       4.38315       4.02577       3.69296       3.23983       2.90126       2.51278       2.15105       1.79289       1.46680       1.19406
  39  18 4124.4508    1.3258 12.5899 10.3766  0.0012  0.0933   0.0064   0.2585    0.0370   0.0000   433.0324      -2.37752       16.5213       1.23662      -10.3686      -11.1209       5.77630      -1.17256      0.393302      -3.97053      -10.6861      -1.74317     -0.867238     -0.967910       1.80322       3.61667      -1.83329      0.818331       3.82545       5.05302       5.71953       6.10136       6.48118       6.35027       6.32539       6.05820       5.78711       5.29806       4.85393       4.34310       3.92782       3.35462       2.90216       2.41140       1.98742       1.62674
  40   4 1743.2590    0.3677  0.3319 10.0532 -0.0037  0.0117   0.0097   0.0261    0.0294   0.0000   440.5562     -0.797538       21.9545     -0.332002      -3.66858      0.878517     -0.396815    -0.0413116      0.596354      0.744774      0.267578      0.462738     -0.666571      0.408463      0.448903      0.155391      0.499107      0.455233      0.543305      0.649446      0.739051      0.789091      0.748604      0.756724      0.792068      0.825284      0.766375      0.683247      0.656380      0.546041      0.459721      0.397364      0.353303      0.321499      0.276178      0.215060
  40   5 1941.4046    0.5964  0.6234 10.1221 -0.0027  0.0156   0.0114   0.0341    0.0483   0.0000   441.7257      0.420502       21.1925       1.21676      -3.81728     -0.978937     0.0249834       1.22647      0.571359      0.173029      0.515974     -0.125692   -0.00681727     -0.288145     -0.137408    -0.0802352     -0.431083     -0.108034      0.644665      0.884144       1.02550       1.15282       1.20896       1.22564       1.19424       1.16918       1.06742      0.951653      0.860036      0.771806      0.632369      0.542982      0.471803      0.389045      0.317717      0.256086
  40   6 2133.9187    0.9105  0.9258 10.1743 -0.0009  0.0168   0.0142   0.0428    0.0840   0.0000   441.8152      0.481242       21.2536       1.23980      -2.84254     -0.221146      0.470791      0.234797     -0.466859     -0.115006      0.202153       1.66055     -0.755939     -0.166502    -0.0454262   -0.00302646     -0.612340     -0.117133      0.708766      0.939906       1.04477       1.12017       1.13042       1.13344       1.11264       1.10783       1.05808       1.00051      0.894241      0.770481      0.697899      0.631101      0.524937      0.455982      0.371583      0.314436
  40   7 2319.3109    1.3422  1.1682 10.4626 -0.0024  0.0183   0.0188   0.0482    0.1331   0.0000   439.7790       1.42924       21.4455     -0.298473      -2.81685       1.90084       1.81137     0.0172839     -0.674951    -0.0638106      -1.15583      0.166498     -0.969341      0.115987     -0.363030     -0.298056     -0.543785      0.689923      0.747568      0.996211       1.12318       1.22469       1.26259       1.26491       1.26406       1.19856       1.16108       1.02737      0.948356      0.869405      0.761438      0.682931      0.564601      0.478325      0.405043      0.325530
  40   8 2497.8949    1.9329  1.2796 10.9460 -0.0031  0.0190   0.0253   0.0488    0.1503   0.0000   440.4547       3.84206       21.1506      -1.24209      -2.41554      -1.53694       1.72824     -0.368185    -0.0259747      -1.17388      0.128698      0.473010      0.318494     -0.230018    -0.0181837      0.171335     -0.433432      0.194572      0.807665       1.03101       1.14408       1.21889       1.23709       1.26273       1.28065       1.24057       1.19587       1.07558      0.999416      0.906419      0.780372      0.679432      0.560365      0.483862      0.409684      0.344350
  40   9 2673.7678    2.6688  1.2967 11.1669 -0.0004  0.0186   0.0335   0.0461    0.1742   0.0000   441.4682      0.289221       20.7855     -0.340289      -4.09350      0.139614      -1.50847      -1.11700     0.0499942      0.862774      0.280397      0.303930     -0.631417     -0.222266      0.584321     -0.562446     -0.117706      0.322123      0.778221       1.04130       1.11230       1.21292       1.21977       1.25803       1.21349       1.15344       1.13329       1.04697      0.993830      0.881667      0.782000      0.682683      0.582823      0.502111      0.423149      0.340324
  40  10 2848.2496    3.4762  1.1424 12.0069  0.0027  0.0174   0.0473   0.0452    0.1764   0.0000   439.9756       1.56626       19.2130     -0.440740      -2.10735     -0.335164      -1.46570     -0.558781       1.95667     -0.119643     -0.180172      0.300078       1.02520      0.641883      0.121594      0.260488     -0.206461     -0.148874      0.707784      0.959477       1.03194       1.15804       1.17110       1.15906       1.14758       1.11032       1.10562       1.00474      0.890282      0.823389      0.732978      0.622623      0.520744      0.443860      0.376219      0.303426
  40  11 3020.0287    4.2561  1.2044 12.0507 -0.0040  0.0168   0.0564   0.0465    0.2491   0.0000   441.8159       2.31167       19.0269      -1.38916     -0.239741      -2.44128     -0.350464      -1.62277      -1.03948      -2.01821       1.66479      0.329785    -0.0994769      0.523064     -0.326306      0.842786     -0.269364      0.220721      0.701726      0.923727       1.03301       1.12985       1.14849       1.16868       1.14985       1.12235       1.05839      0.958204      0.907042      0.811150      0.714019      0.612221      0.528901      0.448022      0.364832      0.300031
  40  12 3188.7132    4.1965  1.4739 12.5917  0.0004  0.0203   0.0507   0.0500    0.1149   0.0000   440.9647       2.70461       19.5755       1.07634      -2.23083      -3.50432      -2.88083      -2.29212       1.55419      -3.01268      -2.07677      0.899630      0.100661    -0.0466477      0.816613     -0.184966     -0.266516     0.0167416      0.836050       1.13066       1.26529       1.36549       1.41407       1.46741       1.41718       1.39081       1.24569       1.19420       1.06433      0.979430      0.849793      0.751126      0.648151      0.534496      0.449157      0.365425
  40  13 3354.6524    3.6662  2.0341 12.1717 -0.0011  0.0236   0.0368   0.0604    0.0803   0.0000   440.4543      0.193626       19.5010    -0.0395388      0.309122      -5.08168      0.279885      -2.47010      0.262681      0.438580     -0.347002     -0.444924      0.387062       1.06160     -0.395749     -0.191372       1.18454     -0.118616      0.954931       1.28823       1.41693       1.51251       1.55323       1.58528       1.55811       1.53489       1.43268       1.32649       1.22923       1.08901      0.970245      0.856998      0.732204      0.628545      0.533104      0.426731
[truncated: 746,355 more chars]
