# Supplementary material for: Global-Mode Analysis of Full-Disk Data from the Michelson Doppler Imager and the Helioseismic and Magnetic Imager
Source: Sol Phys. 2018 Jan 31;293(2):29. doi: 10.1007/s11207-017-1201-5 (PMC6566312; doi:10.1007/s11207-017-1201-5)
Supplement: Supplementary file 2 — (TAR 362.4 MB) [file 11207_2017_1201_MOESM2_ESM.tar › HMI/hmiv72dasym.7552]

   0  14 2093.6800    0.9563  0.2844 10.0602  0.0000       9.74824  0.1452   0.2155   0.1716    0.6017   0.0000       8.53006    -0.0000       0.00000       0.00000       0.00000       0.00000       0.00000       0.00000       0.00000       0.00000       0.00000       0.00000       0.00000
   0  17 2496.3410    1.8213  0.9297 11.2817  0.0000      0.236664  0.1788   0.2533   0.4156    1.4033   0.0000       4.17253    -0.0000       0.00000       0.00000       0.00000       0.00000       0.00000       0.00000       0.00000       0.00000       0.00000       0.00000       0.00000
   0  24 3439.1606    3.2680  1.6315  2.1796  0.0000      0.983387  0.2538   0.3731   1.0573 1000.0000   0.0000       2.28877    -0.0000       0.00000       0.00000       0.00000       0.00000       0.00000       0.00000       0.00000       0.00000       0.00000       0.00000       0.00000
   0  25 3574.7613    2.5281  3.1989 11.7544  0.0000      -1.26160  0.6694   0.3143   1.0917    2.4185   0.0000       2.91409    -0.0000       0.00000       0.00000       0.00000       0.00000       0.00000       0.00000       0.00000       0.00000       0.00000       0.00000       0.00000
   1  12 1885.0862    0.4666  0.6530 10.1533 -0.0274      0.329702  0.1161   0.0487   0.2270    0.2783   0.0000       5.09921   318.3411       22.8712       0.00000       0.00000       0.00000       0.00000       141.053       57.5779       0.00000       0.00000       0.00000       0.00000
   1  13 2020.7303    0.5827  1.3712  8.9771 -0.0338      0.778562  0.1882   0.0474   0.3254    1.1691   0.0000       2.53140   575.4945      -109.004       0.00000       0.00000       0.00000       0.00000       156.164       89.7478       0.00000       0.00000       0.00000       0.00000
   1  14 2156.7521    0.8521  1.0243  8.0033  0.0000      0.148351  0.1237   0.0758   0.3532    5.8435   0.0000       1.70577   588.7571      -89.8800       0.00000       0.00000       0.00000       0.00000       172.210       61.9444       0.00000       0.00000       0.00000       0.00000
   1  17 2559.3528    1.6689  0.9118 11.8417  0.0000       3.30739  0.1098   0.1555   0.2710    0.6050   0.0000       2.61329   633.1191       54.0936       0.00000       0.00000       0.00000       0.00000       116.065       57.5201       0.00000       0.00000       0.00000       0.00000
   1  18 2693.4658    2.7782  0.9074  4.6578  0.0000       2.06969  0.0942   0.2146   0.2350 1000.0000   0.0000       2.25576   425.2704       39.9678       0.00000       0.00000       0.00000       0.00000       96.8916       44.6444       0.00000       0.00000       0.00000       0.00000
   1  23 3368.5965    3.4808  1.9500  6.1264  0.0000       1.17440  0.1815   0.2028   0.3694  451.0586   0.0000       1.28385   274.8750       165.369       0.00000       0.00000       0.00000       0.00000       145.611       83.1066       0.00000       0.00000       0.00000       0.00000
   1  25 3640.3047    2.6129  4.2694  2.8830  0.0000     -0.124957  0.2782   0.1078   0.6139 1000.0000   0.0000      0.355987   214.8462       50.4033       0.00000       0.00000       0.00000       0.00000       230.724       134.248       0.00000       0.00000       0.00000       0.00000
   1  26 3776.9949    2.3037  6.2247 -3.1742  0.0000      0.404657  0.3907   0.0747   0.7951 1000.0000   0.0000      0.361524   185.6659       216.422       0.00000       0.00000       0.00000       0.00000       277.182       172.152       0.00000       0.00000       0.00000       0.00000
   2  11 1810.1910    0.3612  0.5132  9.8586 -0.0037      0.525886  0.0731   0.0342   0.1480    0.1743   0.0000       5.26682   450.9536       19.2260       20.3636      -13.1410       0.00000       0.00000       42.0599       36.5693       22.4318       8.42965       0.00000       0.00000
   2  12 1945.7400    0.5304  0.3416  9.8223  0.0036       9.69333  0.1025   0.0549   0.1292    0.2312   0.0000       5.41166   456.5908       13.8750      -31.3920      -5.30695       0.00000       0.00000       85.7919       59.1850       25.5150       6.46347       0.00000       0.00000
   2  13 2082.1801    0.7084  0.4769 10.0165  0.0000       6.54126  0.0942   0.0586   0.1249    0.3011   0.0000       3.98437   461.4918      -9.04883       33.9971       10.9027       0.00000       0.00000       52.4145       38.1858       27.1136       7.54970       0.00000       0.00000
   2  14 2217.7449    0.8545  0.4496 10.6309  0.0000       8.54203  0.0520   0.0746   0.1130    0.2342   0.0000       3.93532   453.5674       26.7717      -28.4619      -12.6202       0.00000       0.00000       31.2529       26.4188       15.4024       5.88178       0.00000       0.00000
   2  16 2485.7497    1.8029  0.9460  4.6356  0.0000     -0.224169  0.0817   0.1063   0.1657  334.9433   0.0000       1.22440   487.9884       75.5209       26.3115      -2.59101       0.00000       0.00000       39.1875       34.6813       23.1972       9.15666       0.00000       0.00000
   2  17 2619.7157    2.0879  0.7530 11.1680  0.0000       2.62093  0.0748   0.1315   0.1309    0.6365   0.0000       1.50634   468.8230       73.5864       8.60830       5.01141       0.00000       0.00000       38.3371       34.0932       19.5730       8.62614       0.00000       0.00000
   2  22 3295.2228    3.5568  1.2735 12.9751  0.0000       1.49142  0.1955   0.2398   0.2289    0.8081   0.0000       2.39292   458.9481       62.4982       5.66467       2.42680       0.00000       0.00000       108.248       86.8525       38.0308       12.1750       0.00000       0.00000
   2  23 3430.8797    3.1338  2.4424 10.0133  0.0000      0.545721  0.1412   0.1198   0.3008    2.7619   0.0000      0.594480   423.9884       17.7085       27.7123       9.96770       0.00000       0.00000       76.0830       62.3088       33.1255       12.5188       0.00000       0.00000
   2  24 3567.0703    2.5636  2.8311 11.9479  0.0020      0.235432  0.1733   0.1142   0.3736    0.4169   0.0000      0.622670   569.2323       39.7469       13.6685     -0.141394       0.00000       0.00000       85.9271       72.0975       41.8530       15.9112       0.00000       0.00000
   3  12 2001.3232    0.5797  0.3782 10.0561  0.0000       17.6745  0.0579   0.0489   0.0942    0.1802   0.0000       5.30896   389.1506       41.9896       10.7452       7.16400       2.89697       1.58146       22.7470       26.3459       14.1370       11.6928       3.40536       1.76724
   3  14 2273.5048    0.9555  0.9039 10.3248  0.0000       6.13011  0.0870   0.0543   0.1652    0.3778   0.0000       2.16362   454.5683       2.61123       1.08514       6.06464      -10.3990     -0.801000       34.4773       30.0365       24.0218       12.4188       6.22815       1.62824
   3  15 2407.7759    1.4466  0.8869 10.8042  0.0000       3.01767  0.0709   0.0794   0.1384    0.4689   0.0000       1.73604   476.4386       48.9771       21.1458       1.43068       1.11539     -0.879173       25.4581       24.9431       19.1374       10.9122       5.41924       1.53076
   3  16 2541.6987    1.8272  0.8713 11.2521  0.0000       1.66007  0.1453   0.1030   0.1395    0.4940   0.0000       1.89483   438.9463       29.7758       16.4916      -19.2858     -0.281000       2.29213       32.0337       45.2525       40.5932       13.6184       14.0305       3.85055
   3  18 2811.4072    3.2309  0.8370 11.6741  0.0010      0.798626  0.0621   0.1731   0.1306    0.7435   0.0000       1.47988   434.1656       75.0300     -0.868714     -0.751102      0.280329      -2.93802       23.8739       22.7767       17.3992       10.1498       4.49426       1.36237
   3  21 3217.9424    3.8641  1.1916 10.5673  0.0008      0.320218  0.0845   0.1868   0.1855    5.9979   0.0000       1.70722   430.4849       52.8860      -24.4434       5.39166      -1.52603      -1.35241       29.0726       26.8115       22.2144       12.5316       5.32057       1.55546
   3  22 3353.3779    3.2462  1.8795 12.0069  0.0000     -0.707160  0.1213   0.1266   0.2234    0.4749   0.0000      0.871271   465.5140       26.2717       16.7827       13.6871       5.98364       2.85931       47.1883       44.2512       31.1114       17.8769       7.37808       1.98435
   3  23 3489.3764    2.9590  2.2531 11.5912 -0.0196     -0.191412  0.1176   0.1004   0.2446    0.5261   0.0000      0.447020   423.6803       117.590       53.0544       31.6113      -6.77336       3.30174       41.0315       38.0085       29.3323       18.1584       7.74857       2.25765
   4   9 1640.9329    0.2228  0.2606  9.9031  0.0000       22.6882  0.0487   0.0225   0.0820    0.0832   0.0000       14.1231   426.9207      -7.86312       12.5449       15.9862      0.416736      -5.40541       13.4063       15.3147       12.6780       8.40123       5.36432       2.55249
   4  11 1914.7485    0.4856  0.4279  9.9763  0.0000       14.4800  0.0486   0.0330   0.0961    0.1129   0.0000       4.78694   432.3856       18.5476       2.40568      -10.2042      -2.19361       2.42883       16.8545       16.7438       15.1287       8.34637       5.61586       2.73182
   4  12 2051.7739    0.6753  0.4833  9.9594  0.0000       9.26735  0.0572   0.0404   0.0795    0.1649   0.0000       3.02233   421.8288       2.85071      -6.55107       1.83566      -12.9882       3.05213       18.2872       19.0006       16.4107       10.5773       4.61691       3.80618
   4  13 2188.4108    0.8902  0.8817  9.6257  0.0012       5.93490  0.0697   0.0422   0.1368    0.4513   0.0000       1.77384   430.0984      -9.19177      -1.94566      -4.30382      -2.07674      -2.87936       19.8276       22.5253       16.5186       10.9446       6.45796       3.01583
   4  14 2324.2212    1.2382  0.7115 10.3176 -0.0023       2.64812  0.0581   0.0632   0.1069    0.4645   0.0000       1.57212   389.1682      -13.2846      -5.98812      -9.16069       4.71371       3.36848       17.9968       15.9691       16.5219       11.3925       7.00209       3.35620
   4  15 2458.6118    1.6082  1.1138  9.6928  0.0000       1.54150  0.0750   0.0762   0.1535    2.2516   0.0000       1.18669   445.2174       6.28800      -5.96967      -3.17413      -6.63856      -7.94752       20.2753       20.9096       18.8236       13.7305       9.82825       3.80535
   4  17 2728.4658    2.7396  0.7937 11.8589  0.0000       2.40485  0.0642   0.1314   0.1055    0.5401   0.0000       1.99297   441.7852       32.5223       13.1961       10.8068      -3.90747      -5.70548       20.6834       21.3781       17.3093       10.8014       6.28898       2.91803
   4  19 3000.3307    3.7827  0.9072 12.3512  0.0000       1.81876  0.0698   0.1822   0.1368    0.6337   0.0000       1.16306   430.5177       34.6812       1.50942       17.2308       11.4264      -5.88478       22.1678       17.1192       16.7470       14.0040       7.90088       3.20581
   4  21 3271.8721    3.4696  1.2850 12.8528  0.0000       2.23980  0.0917   0.1570   0.1773    0.4735   0.0000       1.39435   453.6343       67.3590       5.71400      -11.0975       11.3602      -1.35677       25.0752       25.9965       21.3199       14.5340       8.06038       4.42788
   4  22 3408.2058    3.1875  1.8473 12.3406 -0.0068      0.817823  0.1054   0.1186   0.1927    0.3803   0.0000      0.787466   448.7164      -1.11236      -9.97102      -14.2304     -0.600646     -0.303233       29.5165       29.6040       24.3387       17.1492       9.68116       4.72990
   4  23 3544.9150    2.7344  2.9766 11.2095  0.0000      0.549944  0.1246   0.0755   0.2401    0.3677   0.0000      0.399764   411.1097       24.9680      -1.61749     -0.918629      -16.6148      -6.83518       32.3658       35.3972       28.2950       19.2128       11.7165       5.20858
   4  24 3681.6708    2.3050  3.9875 11.2536 -0.0019     0.0906087  0.1590   0.0584   0.2862    0.2128   0.0000      0.308866   422.7209       60.0301       35.1291       22.6596       6.90825       4.25205       41.5091       43.5905       35.5164       24.6487       14.1186       7.07034
   5  10 1823.3479    0.3727  0.2328  9.8638  0.0000       5.32949  0.0275   0.0282   0.0512    0.0839   0.0000       5.95279   441.0001      -6.85327       16.4872       7.79046      -1.39690     -0.279673       7.43018       6.81965       6.88244       6.07646       3.58039       2.13748
   5  11 1960.6436    0.4849  0.4901  9.9258  0.0000       7.38727  0.0793   0.0286   0.0834    0.1249   0.0000       3.31434   424.5141      -3.18416       18.3444       12.2139       6.90161       7.13161       28.6012       33.1626       28.9016       18.3346       8.78257       4.44724
   5  12 2098.5698    0.7132  0.5857 10.0137  0.0000       7.16146  0.0560   0.0363   0.0803    0.1643   0.0000       2.20115   457.0684      -7.73766      0.586295       14.2714       4.81037      -3.86969       13.6047       15.1161       11.5891       9.70430       6.64213       3.82460
   5  13 2235.5049    0.9964  0.8059 10.3264  0.0000       4.09331  0.0628   0.0442   0.1073    0.2339   0.0000       1.57139   430.8239      0.437022       16.0920       5.49793       2.12059       2.76805       13.7888       14.0313       13.2596       10.3505       8.11878       4.26797
   5  14 2371.2325    1.3482  0.6597 10.7980  0.0000       5.18884  0.0417   0.0668   0.0957    0.2118   0.0000       1.50741   410.8392      -6.00285       22.0367       3.00064     -0.265551      -1.09736       10.7637       10.6177       9.28208       8.30878       5.65674       3.35871
   5  15 2506.1735    1.7236  0.9757 10.7119  0.0000       2.90596  0.0595   0.0695   0.1120    0.4578   0.0000       1.30244   453.5768       9.29013       27.2537      -19.6046     -0.898092       2.96230       14.0509       14.5356       12.5466       10.1793       7.00674       3.99413
   5  16 2641.2386    2.1938  0.8328 11.3262  0.0000       1.50233  0.0536   0.0966   0.1060    0.4224   0.0000       1.34300   445.0494       3.03409      -7.62713       15.8240      -1.56705       2.56935       14.8421       16.2963       13.1330       9.85805       6.55377       3.84977
   5  17 2777.5733    2.8461  0.8938 11.7964 -0.0005       5.30949  0.0575   0.1203   0.1021    0.4380   0.0000       1.51514   420.2116       6.99783      -17.0319       2.83967       12.0081       2.72802       14.6667       14.2569       14.0718       10.3162       6.50782       4.26913
   5  18 2913.7452    3.5485  0.9066 11.0482  0.0000      0.207027  0.0507   0.1481   0.1240    1.6688   0.0000       1.65726   445.3611       21.6728       10.8736      -4.93665       1.70985      -5.03993       13.6866       14.1102       12.8671       9.66193       6.10309       3.73288
   5  20 3186.3574    4.0588  1.0217 12.8574  0.0012       4.02805  0.0637   0.1821   0.1286    0.6103   0.0000       1.58934   409.5605       6.95819       13.3233      -2.11017       5.33859      -1.11571       14.2309       16.3880       13.5988       10.7009       7.84704       4.50594
   5  23 3596.8668    2.5431  3.6182 11.0849  0.0000      0.559108  0.1300   0.0607   0.2584    0.3189   0.0000      0.251137   390.4382       48.0557      -51.1978      0.866236       8.89944      -6.47873       27.5737       29.4884       26.4738       21.5194       14.8887       9.14309
   5  25 3871.6336    1.8201  6.6141 10.5367  0.0000      0.211088  0.1949   0.0338   0.3718    0.1443   0.0000      0.134871   457.1583       66.4671      -3.64092      -6.18757      -14.6152       10.7587       38.7818       44.8571       39.8585       30.1959       20.6946       12.0857
   5  26 4010.3194    1.5607  9.0857 10.3223  0.0000      0.306744  0.2473   0.0272   0.4837    0.1142   0.0000      0.108433   437.9011       112.903       81.0110      0.925303       25.0007      -3.54771       49.4739       57.3924       50.1303       38.5869       25.9560       15.2187
   5  27 4147.4237    1.3065 11.9208 10.2574 -0.0030    -0.0653075  0.3279   0.0220   0.6429    0.0887   0.0000      0.115533   400.8847       13.6500       11.9173      -18.5692       15.2398       23.8779       59.9846       70.1526       61.8205       48.2793       30.5012       18.8664
   6   9 1727.7863    0.2820  0.2153  9.9776  0.0000       13.3720  0.0239   0.0232   0.0594    0.0689   0.0000       8.77162   440.0177       1.51711       11.4815      -4.16031      -7.67891     -0.418662       5.35569       6.44636       6.51111       4.47725       3.86475       2.30117
   6  10 1866.1573    0.4159  0.3793  9.8623  0.0000       7.45097  0.0574   0.0242   0.0611    0.0953   0.0000       4.06308   431.1673       9.74697       5.05632       1.48311     -0.135482      -3.94582       14.3717       15.7927       11.6128       10.6768       8.78606       5.21229
   6  11 2004.1197    0.5454  0.5012  9.8653  0.0000       9.99973  0.0406   0.0272   0.0731    0.1259   0.0000       2.42219   445.1717      -5.40061       3.27897       5.72713      -3.05723      -1.38913       7.88504       9.95234       8.36089       8.31525       5.27875       3.64694
   6  12 2142.5613    0.7510  0.6945 10.1944  0.0000       5.55577  0.0482   0.0324   0.0886    0.1503   0.0000       1.79128   451.1243       9.68435       17.3110     -0.174893     -0.610681      -3.62533       9.68615       10.1155       10.2576       9.00007       5.69955       4.10082
   6  13 2279.8871    1.0322  0.7273 10.6266  0.0000       4.61185  0.0491   0.0432   0.0877    0.1695   0.0000       1.71983   429.6631      -10.7837       10.8287      -6.81182       8.99414       3.80514       9.40091       9.92421       10.2656       7.93066       6.09372       3.89085
   6  14 2415.6387    1.4851  0.9401 10.2271  0.0000       2.85928  0.0734   0.0551   0.0974    0.4039   0.0000       1.18688   431.7188      -8.18020       9.70324       4.13028       9.70659       1.11308       17.1024       14.9807       10.3020       12.6967       11.7605       7.40497
   6  15 2551.1896    1.8750  0.8926 11.5557  0.0000       2.36658  0.0518   0.0731   0.0999    0.2324   0.0000       1.24984   426.3219     -0.643098       16.8431       4.82679       6.58275       9.51783       10.8212       11.3086       10.3944       8.81671       6.77179       4.55812
   6  16 2687.1936    2.3331  0.8886 11.9259  0.0000       3.27264  0.0612   0.0885   0.0910    0.2335   0.0000       1.29584   437.5365       11.4888     0.0353297       6.36283      -5.55019      0.701503       10.8290       12.8612       10.9628       10.1348       7.29632       4.54327
   6  17 2823.8445    2.6670  1.0736 12.2850  0.0034       2.13796  0.0584   0.0990   0.1234    0.2595   0.0000       1.49645   435.2785       13.6841       11.0766       14.1416       8.33584       2.53761       11.1172       12.9109       11.9927       9.27606       7.06030       4.60654
   6  18 2960.7941    3.8550  0.7984 12.3262  0.0000      0.163123  0.0424   0.1553   0.0910    0.3529   0.0000       1.18402   441.4920       24.8853       7.98816       5.81008       8.79862      -2.43380       8.85186       10.0546       9.01585       7.50901       5.56778       3.58191
   6  19 3097.3888    3.8876  1.0185 11.4825  0.0000      0.639610  0.0585   0.1343   0.1029    0.8808   0.0000      0.952595   431.0305       18.1823       27.1781      -7.87915      -6.69253      -6.74021       11.6276       14.0999       11.8605       9.93267       6.72966       4.44264
   6  20 3234.0837    3.5268  1.1729 13.4188  0.0000      0.731971  0.0769   0.1391   0.1303    0.2688   0.0000       1.31259   452.4562       35.9021       7.11215       22.7574       16.6378     -0.374456       13.2689       16.0821       14.6529       12.5857       7.96275       5.97701
   6  21 3371.2477    3.2583  1.7593 12.4050  0.0000       1.27221  0.0909   0.1062   0.1539    0.3484   0.0000      0.701867   437.5100       22.5924       12.1580       17.4323      -7.70847       8.09858       16.9588       17.7248       18.5654       14.4957       10.1855       6.84769
   6  22 3508.5526    2.8410  2.4648 11.7235  0.0000      0.679391  0.1041   0.0719   0.1950    0.2966   0.0000      0.438245   468.1022       32.4637       5.85110       41.4598       11.1303      -16.4056       18.4666       21.9345       19.9600       16.1661       11.4583       7.56813
   6  24 3784.1637    1.9281  5.7708 10.7733  0.0000      0.422603  0.1689   0.0350   0.3248    0.1347   0.0000      0.161650   375.7453       52.3294       44.4447       41.2607      -25.9188       5.29235       29.0756       34.1889       31.1232       26.4010       19.1564       12.9365
   6  25 3922.4247    1.7208  7.1338 10.6038  0.0000      0.193815  0.2007   0.0289   0.3625    0.1051   0.0000      0.122920   424.4139       62.5772      -15.7757      -20.7709      -11.5209       23.7704       32.8017       38.3234       36.1506       30.2669       21.6783       14.4516
   7   9 1767.7023    0.3004  0.3658  9.9119  0.0000       10.2904  0.0375   0.0189   0.0738    0.0757   0.0000       5.18906   433.0821       8.63367       10.9475       1.61961      -1.67611     -0.819126       8.74117       11.5335       10.3651       8.56724       5.69409       3.49223
   7  10 1906.9001    0.4354  0.3761  9.9384  0.0000       12.9894  0.0352   0.0232   0.0547    0.0867   0.0000       3.53306   437.2129       3.62196       21.2842      -2.35277       2.89053      -4.89010       6.12005       7.36966       7.00107       5.72743       4.80106       3.43052
   7  11 2045.8975    0.6103  0.6041  9.9222  0.0000       8.99658  0.0398   0.0272   0.0789    0.1269   0.0000       2.07522   425.2320       2.91653       12.0941      0.496989      -5.77338       9.35593       7.09455       8.15358       7.62286       6.12385       5.89459       4.31143
   7  12 2184.6413    0.8912  0.5897 10.3317  0.0000       4.64874  0.0389   0.0388   0.0719    0.1658   0.0000       1.43696   429.7742       6.29953       26.2575      -3.93324      -3.14045      -9.21060       8.29974       9.71614       8.55910       7.81087       6.20392       3.75454
   7  13 2322.2690    1.1415  1.0541 10.0919  0.0000       4.56064  0.0540   0.0378   0.1138    0.3064   0.0000       1.17190   430.5667       14.6403       10.7350     -0.526628      -5.50673      -4.46206       9.42618       10.4074       10.5487       8.86144       6.78538       4.51988
   7  14 2458.3063    1.5701  0.8462 10.6986  0.0000       3.29084  0.0432   0.0565   0.0863    0.2557   0.0000       1.06035   430.9128       6.22422       15.9935      -3.54101      -3.37022      -1.38067       7.15897       8.05597       8.71694       7.54373       5.14890       3.91559
   7  15 2594.3083    1.9171  0.8855 11.8145  0.0000       2.26053  0.0503   0.0700   0.0923    0.2129   0.0000       1.08679   432.2361       25.1955       27.3872       18.6451       3.12725      0.825506       8.88051       10.7180       10.6697       9.23554       6.21984       4.68965
   7  16 2731.3034    2.4850  0.8971 11.9453 -0.0004       3.75391  0.0541   0.0891   0.0968    0.2219   0.0000       1.15706   434.7301       3.79133       4.80338      -8.86468       3.79383      -2.66610       11.9528       14.3052       12.6676       10.7462       7.32693       4.53138
   7  17 2868.4743    3.0070  0.8895 12.6923  0.0000       2.38600  0.0486   0.1098   0.0970    0.1893   0.0000       1.29563   438.8319      -2.06616       7.78883       23.1690     -0.845977      0.757012       8.61582       10.1308       9.14820       7.89130       6.32829       4.18028
   7  18 3005.8392    3.6062  0.7932 12.8934  0.0000       2.80323  0.0446   0.1315   0.0785    0.2054   0.0000       1.12672   439.3410       22.0324       18.4098       13.1924      -1.19248      -4.11967       7.80862       8.18103       8.36548       7.60495       5.39177       4.53258
   7  19 3143.0004    3.8426  1.0662 13.2546  0.0000       1.84347  0.0597   0.1308   0.1102    0.2042   0.0000       1.27324   446.2316       16.2112       6.62668       9.13160      0.359552      -1.81745       9.24083       10.5264       10.0386       8.81918       6.87248       4.59563
   7  20 3280.1879    3.6192  1.5709 12.6525  0.0000       1.21653  0.0708   0.1034   0.1326    0.2180   0.0000      0.780154   452.3494       49.2613      -1.92522       6.25602     -0.396929      -5.79748       10.5010       12.3712       12.3348       10.3773       8.05839       5.46470
   7  21 3417.6473    3.2621  2.0455 11.9349  0.0000       1.01873  0.0809   0.0826   0.1444    0.2739   0.0000      0.546394   418.6739      -3.50411       1.98708       7.17014      -5.40777      -5.45031       13.4514       15.6623       14.1161       12.1602       9.71041       6.55113
   7  22 3555.4291    2.5811  3.1367 11.5913  0.0000      0.184096  0.1089   0.0561   0.1927    0.1953   0.0000      0.318857   419.7129       21.9365     -0.907659       10.2007      -8.51268       3.54271       16.6735       19.9794       19.3392       16.7072       12.0233       8.67523
   7  23 3693.9343    2.1954  4.6686 11.1274  0.0000      0.537840  0.1372   0.0380   0.2455    0.1268   0.0000      0.172228   482.3573      -2.08399       45.6135       24.1024       26.9451       9.64437       19.8863       23.6794       23.1328       19.5780       15.4426       11.2883
   7  24 3832.4750    1.8489  6.1212 10.7163  0.0000      0.426826  0.1673   0.0306   0.3072    0.1202   0.0000      0.135423   434.9793       6.26522       12.7599       69.2028       13.0825      -6.02984       23.8125       29.9798       27.0932       24.0347       19.1753       13.7880
   7  25 3970.5941    1.5883  8.5760 10.4235  0.0000      0.119615  0.2058   0.0225   0.3833    0.0839   0.0000     0.0962433   499.8242       16.1629       15.2994       19.2891      -30.3095       10.0119       28.9885       33.7851       33.3175       29.3466       22.8067       16.2522
   8  10 1946.1476    0.5050  0.4694  9.9106  0.0000       8.41076  0.0344   0.0233   0.0674    0.1023   0.0000       2.54205   434.7522      0.842387       7.96212     -0.820424     -0.288453     -0.449610       6.45593       7.38930       6.86514       5.27660       4.86277       3.60036
   8  11 2086.2653    0.6835  0.6071  9.8398  0.0000       6.22193  0.0350   0.0277   0.0732    0.1290   0.0000       1.65285   438.1681      0.229199       16.5668       4.82453      -2.35852      -1.44551       5.54494       6.41688       6.85035       5.60213       4.82513       3.47376
   8  12 2225.3035    0.9195  0.6717 10.5311  0.0000       5.69931  0.0370   0.0366   0.0774    0.1308   0.0000       1.53530   431.6424      -1.10647       14.7701       4.15059      -13.3849      -8.87556       6.45648       8.04133       7.96860       7.12579       5.36619       3.70792
   8  13 2362.9577    1.2547  0.7816 10.9057  0.0000       4.28529  0.0407   0.0446   0.0819    0.1689   0.0000       1.32752   434.6655     -0.986031       6.29762       15.3729      -3.57749       3.33557       6.12675       6.73804       7.35923       6.20638       5.13433       3.86294
   8  14 2499.5791    1.6292  1.0362 11.1988  0.0000       1.21244  0.0515   0.0531   0.0965    0.2216   0.0000       1.07867   442.1387       2.07048       6.03115       5.21701      -2.55869      -2.52269       7.44893       9.19422       8.70911       7.61464       6.21671       4.74556
   8  15 2636.2384    2.1514  0.9902 11.6355  0.0000       3.01848  0.0485   0.0690   0.0923    0.2145   0.0000       1.24026   435.8144       7.87857       13.4960      -7.51951      -8.68037      -5.71045       7.16542       8.39908       8.12321       7.26951       5.76604       4.60523
   8  16 2773.8149    2.6468  0.8778 12.1636  0.0000   -0.00971683  0.0505   0.0871   0.0772    0.2074   0.0000       1.16867   451.1861       14.2848       24.2200       10.1980      -2.04661      -6.21635       7.34993       7.88388       8.19920       7.15906       5.91465       4.31496
   8  17 2911.7085    3.3766  0.8308 12.6533  0.0000       1.76246  0.0400   0.1204   0.0873    0.2092   0.0000       1.02525   450.6278       17.9601      -2.51721       13.9193      -10.9693       6.37647       6.64571       7.12129       6.68410       6.18621       5.26361       4.07951
   8  18 3049.2116    3.8602  0.9864 13.0673  0.0000      0.123170  0.0467   0.1262   0.0992    0.2251   0.0000      0.998353   442.6529       14.8185      -8.49355       8.63842       3.82231    -0.0968519       6.93891       8.72042       8.66770       7.01076       6.07405       4.35954
   8  19 3186.8992    3.5113  1.1839 13.0567  0.0000       1.01742  0.0589   0.1091   0.1199    0.1946   0.0000       1.06363   431.8784       19.8367       5.41048       10.2053      -6.26518     -0.400472       8.42988       9.02764       8.76733       8.51552       7.01038       4.83981
   8  20 3324.5210    3.3777  1.7800 12.4381  0.0000      0.523137  0.0801   0.0860   0.1253    0.1916   0.0000      0.613474   451.1187       4.45224       19.0472       29.5583      -15.4899      -6.43989       11.2636       14.3312       12.7620       11.3454       9.00301       6.73835
   8  21 3462.8422    2.8070  2.5217 11.8470  0.0000       1.08841  0.0888   0.0609   0.1505    0.1568   0.0000      0.339235   435.7130       31.4463       33.0925      -4.50888       15.6891      -8.37450       12.0299       14.3632       14.1062       13.0326       10.1380       7.50490
   8  22 3601.3146    2.4530  3.4843 11.6413 -0.0003      0.829894  0.1080   0.0476   0.1912    0.1232   0.0000      0.266674   427.6528       13.7390       2.47562       30.6414      -10.6859      -9.20741       13.8639       16.8757       16.5371       14.6537       11.9836       9.02204
   8  23 3740.0304    2.0499  5.2768 10.9374  0.0035      0.390952  0.1356   0.0335   0.2532    0.1153   0.0000      0.150877   388.3467       28.8594      -14.1868      -25.4350      -9.05548       17.9507       18.2325       21.8442       21.0621       18.7993       15.4722       11.7249
   8  24 3878.8505    1.7745  6.9032 10.6797  0.0000      0.394912  0.1650   0.0254   0.3003    0.0858   0.0000      0.110342   456.8931       24.4455       56.4042       11.1883      -13.9669       28.2998       20.7414       26.0933       24.3223       22.8607       18.2320       14.0202
   8  25 4017.7886    1.4942  9.6778 10.3929  0.0000     0.0862996  0.2188   0.0197   0.3917    0.0684   0.0000     0.0886102   485.9154       63.4316      -8.30425       4.82168       18.6833       21.7968       26.4862       32.4578       32.1647       28.4545       23.1646       18.0311
   8  26 4156.5282    1.2936 12.2408 10.2287 -0.0006    -0.0876910  0.2718   0.0173   0.5004    0.0613   0.0000     0.0795279   436.7812       23.7652       13.1434       24.5233      -7.58455      -5.31378       31.2456       39.1310       37.8175       34.2583       27.8575       21.0176
   9   8 1702.4545    0.2855  0.2339  9.9380  0.0000       19.1372  0.0283   0.0185   0.0451    0.0581   0.0000       7.43251   431.2142       3.16732       14.8405      -4.69257      -1.31141       2.40010       4.29064       4.96323       4.19148       4.71936       4.00833       2.98956
   9   9 1843.6768    0.4153  0.2453 10.0156  0.0000       15.3126  0.0206   0.0230   0.0373    0.0673   0.0000       4.33114   435.4505     -0.712629       7.14596      -4.38886       1.75765       2.55565       3.58901       3.99140       4.43068       3.87483       2.84586       2.84595
   9  10 1984.2581    0.5525  0.3810 10.0453  0.0000       10.1946  0.0254   0.0257   0.0531    0.0887   0.0000       2.72721   437.9866       2.27919       9.28334       5.60548      0.274060       1.14485       4.16105       4.43095       4.46016       4.15271       3.57345       2.84370
   9  11 2125.1413    0.6922  0.6304 10.1124  0.0000       6.10722  0.0363   0.0259   0.0704    0.1323   0.0000       1.67732   438.1765       4.05464       8.50062      -1.14051       2.03375     -0.431998       5.28516       6.61544       6.49066       6.10289       4.77667       3.81164
   9  12 2264.6167    1.0514  0.7375 10.6089  0.0000       3.52243  0.0389   0.0362   0.0715    0.1510   0.0000       1.26456   437.2788      -7.92891       16.4578       3.03785      -7.81944     -0.865459       5.53847       6.43430       6.30862       5.88438       4.98528       3.98977
   9  13 2402.4257    1.4524  0.9264 10.9005  0.0000       4.50431  0.0433   0.0453   0.0838    0.1925   0.0000       1.18424   438.3867       15.4253       10.9370      -11.6501      -2.02464       3.02764       6.11002       7.20282       6.93264       6.41437       5.40024       4.19665
   9  14 2539.5996    1.7447  0.8991 11.5865  0.0000      0.760491  0.0448   0.0574   0.0824    0.1680   0.0000       1.14831   429.5562       7.48425       17.3726       5.91216      -4.42603      -3.24909       5.89881       7.01134       6.58140       6.39347       5.35427       4.32770
   9  15 2677.0682    2.2808  0.9053 11.6705  0.0000       1.77131  0.0412   0.0704   0.0839    0.2275   0.0000      0.866766   432.5327       7.29898       21.4854       9.17433      -5.40819       3.22703       6.03492       7.12075       7.38753       7.02536       5.78424       4.05747
   9  16 2815.3150    3.0065  0.8235 12.2571  0.0000       2.40064  0.0388   0.0979   0.0745    0.1937   0.0000      0.796225   448.4557       14.3824       4.86399     -0.353522      -5.02478      -3.89721       5.71961       6.59209       6.24368       5.95344       4.99893       3.85501
   9  17 2953.5650    3.3579  0.8689 13.1398  0.0000     -0.602445  0.0423   0.1128   0.0817    0.1574   0.0000      0.761941   440.3744       15.0344       17.9372     -0.479739       1.21176       3.24107       5.78743       7.03351       6.87267       5.91871       5.31195       4.49317
   9  18 3091.6031    3.8528  0.8812 13.2134  0.0000      0.238635  0.0476   0.1258   0.0777    0.1706   0.0000      0.970045   430.2357       18.1231       5.48977       7.79472      -4.87496       6.00787       6.30055       7.31708       6.96922       6.56454       5.58352       4.23897
   9  19 3229.5644    3.5900  1.3094 13.1910  0.0006      0.334923  0.0616   0.1013   0.1050    0.1715   0.0000      0.867782   437.2083       23.6825       6.57042       11.5774       6.53500       7.38902       7.58857       9.54221       8.93362       8.11513       7.11767       5.66031
   9  20 3367.8041    3.3542  1.7143 12.6907  0.0000      0.289622  0.0681   0.0810   0.1212    0.1524   0.0000      0.569312   427.7534       21.0396       25.5321       26.7708      -15.8812       10.0429       8.23741       9.93034       10.4305       9.28777       7.68748       6.19354
   9  21 3506.5030    2.8622  2.7472 11.9239  0.0000      0.806452  0.0839   0.0550   0.1567    0.1223   0.0000      0.292488   440.9684       21.3449     -0.118559       11.8432      0.544827      -1.91714       10.0170       12.6034       12.0967       11.1574       9.48391       7.58650
   9  22 3645.4671    2.3136  3.9315 11.3766  0.0006      0.441352  0.1075   0.0394   0.1917    0.1070   0.0000      0.197335   425.2537       42.5768       14.8803       5.79312      -13.6821       9.67880       12.3935       15.2422       14.9895       13.9025       11.8607       9.39028
   9  23 3784.7257    1.9061  5.5976 11.1250  0.0000      0.509285  0.1383   0.0286   0.2525    0.0782   0.0000      0.146006   442.0903       28.8242     -0.910729       30.0879       17.4408      -14.2689       15.9083       18.9880       18.8433       17.5705       15.1761       11.4106
   9  24 3923.7973    1.5892  7.9631 10.6945  0.0020      0.232207  0.1682   0.0216   0.3472    0.0664   0.0000     0.0974905   429.5704       26.5719      -23.1424      -27.8822      -2.87303       7.12436       19.0968       23.5221       23.5390       21.9244       18.0942       14.6030
   9  26 4202.6678    1.1581 11.8249 10.3710  0.0009    -0.0389924  0.2712   0.0160   0.5001    0.0540   0.0000     0.0929472   394.6554       54.0299       20.2037      -6.53746       5.42185       6.15645       27.5583       34.1368       34.6502       31.9776       26.2601       21.4771
   9  27 4342.6505    0.9509 14.4554 10.2763  0.0000     -0.263713  0.3602   0.0143   0.6745    0.0499   0.0000      0.100532   418.2964       55.3959       41.5726      -2.08241       15.8738      -4.64324       34.1010       43.6115       42.8965       40.1144       33.3747       26.4519
   9  28 4481.8778    0.8291 17.8767 10.2042  0.0000     -0.310055  0.5079   0.0118   0.8428    0.0419   0.0000      0.102007   401.4576      -54.8558       39.5152       33.1911      -42.7678      -8.58891       41.7554       53.1431       52.8721       48.7043       40.8721       33.4927
  10   7 1592.9102    0.1712  0.1273  9.9742  0.0000       26.3489  0.0313   0.0145   0.0375    0.0516   0.0000       23.1277   434.8533       4.52110       8.02174      -1.55175       1.32992      -1.57940       3.54090       4.48508       3.41763       4.03385       3.21091       3.84856
  10   8 1737.8554    0.3220  0.1771  9.9443  0.0000       14.7610  0.0189   0.0227   0.0408    0.0542   0.0000       6.39086   437.9942       4.64682       15.6111      -1.41749      -5.54739       2.38976       2.93574       3.50059       3.50294       3.61165       2.87891       2.05772
  10   9 1880.0635    0.4154  0.4373  9.8322  0.0000       12.9800  0.0273   0.0183   0.0626    0.0785   0.0000       2.75629   439.2318      0.638074       13.5501      -1.89328       3.22337       2.71726       3.85345       4.80828       5.09490       4.34748       3.78444       3.35428
  10  10 2021.6417    0.5771  0.5368 10.0464  0.0000       9.71235  0.0324   0.0224   0.0638    0.0963   0.0000       2.00668   434.8205      -3.92397       10.8816      -5.40735       1.62407       1.88824       4.92244       6.17617       5.87424       5.43413       4.75634       3.45493
  10  11 2163.0803    0.8716  0.7256  9.8876  0.0000       5.80283  0.0350   0.0289   0.0705    0.1774   0.0000       1.15243   434.2326       1.26134       13.9941      0.832532       4.62769      -5.70298       4.03886       5.54126       5.24757       5.27163       4.35764       3.36591
  10  12 2302.9857    1.1077  0.7985 10.3900  0.0000       5.35680  0.0375   0.0352   0.0734    0.1968   0.0000       1.10700   437.2314      -3.52125       4.66645       1.64441      -1.78969       9.99223       4.53362       5.45965       5.55672       5.38866       4.68741       3.72149
  10  13 2440.9543    1.5158  0.9245 10.8787  0.0000       5.02651  0.0423   0.0443   0.0802    0.2102   0.0000      0.971654   441.9525       7.59000       18.7607       4.15475       2.81051       6.89710       4.72816       6.02421       6.10808       5.79242       4.90805       4.08415
  10  14 2578.7333    1.8952  1.0156 11.3316  0.0000       3.07234  0.0460   0.0537   0.0813    0.2126   0.0000      0.919970   439.6853       6.26441       4.09930      -8.39326       5.41825      0.768657       5.44116       6.36377       6.78572       6.19987       5.17266       4.14233
  10  15 2717.2268    2.4257  0.8810 12.2060  0.0000       5.36930  0.0411   0.0748   0.0742    0.1619   0.0000       1.09877   443.7266     -0.141908       20.9479       5.92556       8.63278       1.96716       5.06466       6.45244       6.56748       6.43151       5.69512       4.24151
  10  16 2855.7766    3.1851  0.7346 12.6933  0.0000      0.837912  0.0386   0.1033   0.0636    0.1531   0.0000       1.05527   444.5186       12.4312       14.8964      -4.33341      0.131772      -1.49588       5.57488       6.87176       6.99712       6.02549       4.72770       3.98579
  10  17 2994.6278    3.6459  0.9177 12.4900  0.0000       1.16784  0.0453   0.1055   0.0738    0.2314   0.0000      0.827274   438.3713       17.4722       21.6913       7.22420      -7.31136      -4.18334       6.11315       8.30749       8.00743       7.85962       6.10857       4.83966
  10  18 3133.0539    3.8220  1.1171 13.0226  0.0000       1.31273  0.0518   0.1046   0.0881    0.1923   0.0000      0.964137   442.0324       24.7706       12.1468       4.76087       9.30625       4.66911       5.83440       6.60844       6.87643       6.37805       5.42096       4.63024
  10  19 3271.5635    3.4477  1.4555 12.7271  0.0000       1.35542  0.0568   0.0860   0.1088    0.1627   0.0000      0.748629   433.2434       12.7150       18.1457      -1.59646       3.10988      -3.40044       6.46810       8.05994       7.91055       7.29892       6.28618       5.14559
  10  20 3410.3422    3.0915  1.9995 12.3278  0.0000      0.917716  0.0679   0.0668   0.1264    0.1287   0.0000      0.461651   431.5887       17.0632       6.42759       4.10055       14.3744       4.42092       7.76424       9.21030       9.14579       8.71184       7.43794       6.15303
  10  21 3549.5906    2.6713  3.2354 11.5954  0.0000       1.12548  0.0863   0.0458   0.1620    0.1073   0.0000      0.227469   439.8965       9.51312       25.7645       10.0753      -7.20271       2.43729       9.63940       11.6957       11.9476       11.0053       9.49916       7.55554
  10  23 3828.3159    1.8170  5.6732 11.0249  0.0000      0.408112  0.1334   0.0259   0.2384    0.0737   0.0000      0.143978   470.3494       16.1099       16.7195     -0.852426       2.51873      0.997584       13.7803       17.4898       17.8842       17.0206       14.2860       11.3384
  10  24 3967.7263    1.5859  8.0409 10.6891  0.0000     0.0774529  0.1705   0.0200   0.3119    0.0606   0.0000     0.0961145   433.2757       55.6452       18.3763      -66.4991      -30.8928       9.89858       17.1483       21.7019       21.4618       20.4860       17.6884       14.0519
  10  25 4107.8651    1.3202 11.5552 10.4131  0.0001      0.110561  0.2348   0.0162   0.4321    0.0514   0.0000     0.0746151   406.5940       41.9746       21.8941      -54.1505      -25.1040       4.72729       21.6875       26.7485       27.9902       25.9114       22.3413       18.3432
  10  26 4248.3014    1.1115 13.2643 10.3389  0.0019     0.0660870  0.2887   0.0145   0.5332    0.0488   0.0000     0.0831390   411.1407      -41.1131       25.4106       14.1310       59.4130      -27.1813       25.2967       32.5741       32.4923       31.2391       26.2985       21.5151
  10  27 4388.1711    0.9036 15.1301 10.3299  0.0027    -0.0584823  0.3805   0.0131   0.6728    0.0439   0.0000      0.100859   412.3075      -42.5450      -11.9065       71.3241       21.6889       3.52567       32.2846       40.1125       41.3943       38.4790       33.5412       27.2315
  10  28 4528.4736    0.7445 18.5276 10.2312  0.0000     -0.198741  0.5461   0.0104   0.8781    0.0382   0.0000      0.119608   537.8429      -9.31348      -57.3151      -7.42416       29.9487       10.4055       40.1894       50.9768       52.0824       49.2057       41.8765       34.8039
  11   9 1915.4647    0.4572  0.4009  9.9313  0.0000       11.2471  0.0242   0.0195   0.0534    0.0726   0.0000       2.68596   440.0312       4.13897       13.0308      -7.69219      0.913009       3.05287       2.94248       3.88720       3.51716       3.84683       3.18788       2.60157
  11  10 2058.1118    0.6621  0.5405  9.9334  0.0000       8.06004  0.0276   0.0239   0.0588    0.1001   0.0000       1.55427   430.5535      0.671442       14.7885      0.799914      -5.07797      -3.12001       3.04492       4.03070       4.23688       3.91356       3.55157       2.75967
  11  11 2199.9480    0.8774  0.6712 10.3970  0.0000       5.80742  0.0326   0.0294   0.0663    0.1312   0.0000       1.29934   437.2605     -0.107347       14.5360      -2.75155      -2.70653     -0.225429       4.21493       5.17949       5.45582       5.34818       4.82908       3.64457
  11  12 2340.1179    1.1630  0.8216 10.6603  0.0000       4.87775  0.0393   0.0358   0.0711    0.1651   0.0000       1.15947   432.9675       9.10141       15.1477      0.939721      -1.80530      -4.22185       4.37483       5.05682       5.59188       4.93343       4.13149       4.11173
  11  13 2478.6027    1.5411  0.9952 11.2912  0.0000       3.62065  0.0457   0.0450   0.0834    0.1754   0.0000       1.06833   429.9904       11.3309       9.50447       1.88168       2.47337      -2.32429       4.48019       5.90673       5.64511       5.69736       4.76693       4.16743
  11  14 2617.0151    2.1604  0.9172 11.6098  0.0000       2.80884  0.0355   0.0619   0.0788    0.1904   0.0000      0.921957   437.6362       16.0153       23.1438      -5.10878     -0.307359      -1.33617       4.29564       5.05363       5.19647       5.01591       4.31207       3.70254
  11  15 2756.2215    2.6642  0.8598 12.1778  0.0000       1.45071  0.0368   0.0758   0.0716    0.1716   0.0000      0.925567   434.1305      0.550040       10.0962      -4.68873      -4.69926       2.00810       4.19612       5.09612       4.68703       5.10015       4.37769       3.65413
  11  16 2895.4702    3.3713  0.7976 12.6637  0.0000      0.883865  0.0327   0.1010   0.0672    0.1536   0.0000      0.835614   432.7748       16.6231       8.55906       8.32696      -5.16172      -3.68337       3.95805       4.78416       4.99769       4.59653       3.89797       3.22122
  11  17 3034.6539    3.7016  1.0038 12.9310  0.0000       2.42558  0.0404   0.1020   0.0820    0.1579   0.0000      0.882323   436.9337       10.2736       16.8196       3.69120       4.31445      -2.63425       4.18495       5.15911       5.23956       4.97598       4.31867       3.64068
  11  18 3173.6222    3.8390  0.9517 13.3178  0.0000       1.85047  0.0416   0.1123   0.0767    0.1595   0.0000       1.07226   434.4945       19.5425       17.4049       6.04143       5.86644      -3.28971       4.69820       5.53117       5.44411       5.69133       4.77351       4.12356
  11  19 3312.4753    3.4834  1.5814 12.6293  0.0000      0.536223  0.0549   0.0796   0.1085    0.1554   0.0000      0.633916   444.3543       2.04472       27.2287       3.87105      -6.48144       1.58196       5.40795       6.95489       7.05369       6.92493       5.82217       4.82365
  11  20 3451.8879    3.0618  2.1717 12.3500  0.0000      0.664072  0.0711   0.0608   0.1236    0.1102   0.0000      0.399682   450.8295       16.9412       11.8630       7.70555      -2.15109      -10.5877       6.95560       8.06129       8.18717       8.07324       7.24000       6.08411
  11  21 3591.5884    2.4861  3.4391 11.6409  0.0000      0.971249  0.0947   0.0400   0.1524    0.0880   0.0000      0.215546   438.2628       24.6830       6.51392       14.0254      -6.29004      -4.44613       9.00586       11.0536       11.1805       10.5694       9.69530       8.23161
  11  22 3731.3385    2.0883  4.7508 11.1678  0.0000      0.688299  0.1063   0.0296   0.2047    0.0747   0.0000      0.154478   444.2450       30.4656       5.61153       9.84771       9.88039       6.57514       10.5886       13.2224       13.3428       12.8416       11.1667       9.38060
  11  23 3871.4185    1.7277  6.3742 10.8978  0.0000      0.559402  0.1353   0.0231   0.2527    0.0650   0.0000      0.116830   408.6457       28.2548      -13.3135       29.9139       3.56780      -6.61373       12.9172       15.5363       16.0535       16.2987       13.6414       11.5137
  11  24 4011.3559    1.4454  7.8700 10.6863 -0.0006      0.258959  0.1661   0.0183   0.3029    0.0560   0.0000      0.107814   415.2233       28.3278       45.5638      -4.30422       13.5253       6.74175       15.0638       18.9325       19.8152       18.7269       16.3431       13.9368
  11  25 4151.1479    1.2394 11.3775 10.4544  0.0000    -0.0961004  0.2332   0.0151   0.4223    0.0472   0.0000     0.0831640   405.0931       2.24053       10.7856     -0.824758       2.21289      -13.5824       19.6511       24.4103       25.8303       24.5342       21.4226       17.7301
  11  27 4432.6030    0.8598 17.3285 10.3467  0.0035    -0.0207587  0.4485   0.0116   0.7572    0.0386   0.0000     0.0970091   443.2657       62.0260       129.327      -10.4446       6.58817       4.92309       32.0744       39.5041       42.2292       40.3770       35.3425       29.2616
  12   6 1509.7076    0.1592  0.1029  9.9839  0.0000       26.0878  0.0259   0.0152   0.0389    0.0442   0.0000       31.1303   435.9136      -1.60823       13.9727       1.37829     -0.359469      -2.84916       3.17665       3.28152       2.88573       3.37949       3.13787       3.44459
  12   9 1950.0598    0.5200  0.3533 10.0598  0.0000       12.9633  0.0242   0.0213   0.0408    0.0684   0.0000       2.55366   431.1679       3.00088       15.3947       5.37237      -3.00913      -1.25005       3.45190       4.56015       4.31642       3.87234       3.32400       2.73956
  12  10 2093.7349    0.7079  0.5936 10.1679  0.0000       7.63265  0.0291   0.0239   0.0605    0.0991   0.0000       1.51779   435.0822      -2.32277       13.5309      -6.62175      -6.28378     0.0620711       3.40749       3.95564       4.17912       3.78977       3.50155       3.41871
  12  11 2235.9376    0.9638  0.7022 10.3099  0.0000       5.36038  0.0319   0.0288   0.0599    0.1327   0.0000       1.18213   436.1970       7.06020       6.40553      -2.03937       6.19880      -1.05918       3.45504       4.07432       4.35730       4.05384       3.60760       3.38879
  12  12 2376.4594    1.3758  0.8617 10.8617  0.0000       5.52334  0.0370   0.0390   0.0720    0.1522   0.0000       1.05707   439.9087       6.30551       6.78225       2.62089      -3.05826     -0.963099       3.55399       4.34785       4.40782       4.32186       3.93472       3.38868
  12  13 2515.5455    1.7487  0.9396 11.2700  0.0000       2.56896  0.0387   0.0480   0.0757    0.1962   0.0000      0.903847   438.0816      -2.41029       10.8258       4.76072      -5.38593      0.843970       3.97134       5.25040       5.29695       5.38510       4.47696       3.88680
  12  14 2654.7785    2.2166  0.9857 12.0770  0.0000       3.27757  0.0427   0.0610   0.0794    0.1610   0.0000       1.00617   439.2228       12.3391       11.4118      -1.32400       1.87050       1.68927       4.39443       5.30436       5.24159       5.21733       4.63490       4.03086
  12  15 2794.6482    2.7702  0.9086 12.4558  0.0000       3.11404  0.0381   0.0773   0.0721    0.1638   0.0000      0.927245   440.9920       16.7176       11.3363       3.25376       2.89664       10.4119       3.76501       5.18498       4.60340       4.89490       4.25598       3.55757
  12  16 2934.4695    3.5355  0.8749 12.5939  0.0000       1.43617  0.0343   0.0975   0.0687    0.1698   0.0000      0.805957   440.1873       4.80520       8.94571      -2.70650       1.42675     -0.205753       3.65362       4.23522       4.54651       4.49910       3.60615       3.45170
  12  17 3074.0062    3.9387  0.9019 13.0450  0.0005       1.68848  0.0378   0.1069   0.0673    0.1576   0.0000      0.803389   436.0070       24.7688       19.8914       9.73433       7.44456      0.260256       3.98646       4.90729       4.99887       5.05723       4.46926       3.62619
  12  18 3213.4712    3.6717  1.1385 13.1910  0.0000       4.37742  0.0469   0.0981   0.0877    0.1537   0.0000       1.01542   439.8893       24.9210       14.1314       2.23667      -7.32652      0.129046       4.38230       5.31493       5.38127       5.11537       4.74445       4.09911
  12  19 3352.8618    3.3400  1.6902 12.8135  0.0000      0.709822  0.0593   0.0715   0.1068    0.1155   0.0000      0.648502   436.0906       33.3979       9.12301       9.43205      0.472519       1.38825       5.65388       6.56711       6.74124       6.46324       6.06270       5.23516
  12  20 3492.5252    2.8495  2.3863 12.0140  0.0000      0.569751  0.0660   0.0509   0.1316    0.1030   0.0000      0.321224   435.1553       3.34519       15.7149      -1.78232       5.44188      -3.46846       6.06815       8.02671       7.80656       7.85955       6.76383       6.13783
  12  21 3632.9183    2.3179  3.9649 11.4523  0.0000      0.757557  0.0930   0.0333   0.1675    0.0739   0.0000      0.170056   441.6387       22.5398       9.38636      -1.03393      -2.51503       4.25770       8.35636       10.2174       10.5791       9.92298       9.12155       7.96665
  12  22 3772.8191    1.9544  5.4442 11.1205  0.0000      0.654218  0.1173   0.0261   0.2048    0.0644   0.0000      0.125702   429.2947       1.70574       8.70534      -26.5454      -1.58987      -15.2741       10.7281       13.1381       13.8153       13.5054       12.1048       9.93968
  12  23 3913.3042    1.6652  7.5094 10.7578  0.0000      0.351612  0.1445   0.0197   0.2677    0.0581   0.0000     0.0942601   450.0233       37.8318      -11.5318       24.4409      -22.6877      -22.2672       12.2778       15.1611       16.2957       15.5873       14.1493       11.8923
  12  24 4053.8314    1.3988 10.0780 10.5521  0.0000      0.215815  0.1900   0.0160   0.3543    0.0494   0.0000     0.0785140   432.9538       31.0560       28.8533      -20.9500      0.266159       37.7607       15.2863       19.7338       20.0490       19.2811       17.6025       15.2432
  12  25 4194.4185    1.1517 11.9787 10.4092  0.0000     0.0878664  0.2429   0.0139   0.4376    0.0467   0.0000     0.0853231   457.3354       12.1923       20.9851       16.5225      -2.93744       25.0966       18.5754       23.4805       24.6015       24.2027       21.4702       18.3256
  12  26 4334.9413    1.0135 15.1698 10.3426  0.0000     -0.158167  0.3422   0.0122   0.5715    0.0418   0.0000     0.0821775   443.8647      -26.2276       16.5943      -18.9702      -8.03024      -13.9969       23.3198       30.4915       31.1470       31.0083       26.5141       23.3990
  12  27 4477.1724    0.7946 17.8404 10.3067  0.0000      0.197596  0.4758   0.0104   0.7481    0.0364   0.0000      0.103218   430.7818       41.2437       36.2571      -1.63528       66.9409      -17.9653       30.3991       38.5534       40.1596       39.4449       35.2120       30.5732
  13   6 1541.1548    0.2001  0.1160  9.8652  0.0000       35.0717  0.0225   0.0166   0.0308    0.0443   0.0000       17.1152   435.5884      -2.98982       9.16198       1.41599       1.06222     -0.463589       2.18168       2.20405       2.47707       2.18501       2.46505       2.03384
  13   8 1838.7017    0.3979  0.2507  9.9132  0.0000       13.6302  0.0174   0.0193   0.0346    0.0592   0.0000       3.46712   437.8822      -2.08534       13.0134      -1.24109      -2.89774       1.96069       1.89028       2.11141       2.62907       2.56337       2.26922       1.94494
  13   9 1983.9145    0.5841  0.4074  9.9130  0.0000       9.68379  0.0205   0.0215   0.0434    0.0751   0.0000       1.87752   436.2471      -2.45390       19.3338       2.36080      -2.64287     0.0126755       2.25641       2.97034       3.00120       2.96374       2.77574       2.47917
  13  10 2128.6179    0.7907  0.5391 10.1713  0.0002       9.27618  0.0249   0.0262   0.0515    0.0942   0.0000       1.43073   432.8995      -2.01527       11.7227       7.79235    -0.0925093      0.767895       2.61659       3.29662       3.36721       3.24822       3.07378       2.41798
  13  11 2271.3044    1.0597  0.7698 10.4464  0.0000       8.20218  0.0343   0.0297   0.0619    0.1213   0.0000       1.11479   440.3407       6.29044       19.5981      -3.42077      -4.37898       6.06261       3.39569       4.43966       4.76916       4.69696       4.17619       3.49686
  13  12 2411.9248    1.3740  0.9491 10.9311  0.0000       3.51146  0.0368   0.0364   0.0750    0.1445   0.0000      0.969871   436.5685       9.29723       16.3862       4.33170       5.30451      -4.87583       3.41397       4.08492       4.26806       4.16165       3.70659       3.42900
  13  13 2551.7527    1.8937  0.9930 11.5848  0.0000       1.94365  0.0383   0.0495   0.0784    0.1626   0.0000      0.942668   440.4669      0.934819       12.9964       3.72314      0.568663       4.24864       3.58048       4.44362       4.57609       4.43157       4.13943       3.59325
  13  14 2691.7647    2.3943  0.9294 11.9417  0.0000       2.32664  0.0373   0.0645   0.0759    0.1722   0.0000       1.00134   441.0165       10.3532     -0.374564       4.45674      -2.83096       1.83303       3.43580       3.77481       4.03819       4.11918       3.91858       3.30400
  13  15 2832.2633    3.1924  0.9475 11.9571  0.0000       1.20561  0.0359   0.0835   0.0675    0.2615   0.0000      0.995339   440.6480       4.21654       16.7819       2.46985      0.931338       1.45099       3.35412       4.25391       4.18948       4.09513       3.77525       3.23015
  13  16 2972.6890    3.7616  0.8208 12.8313  0.0000    -0.0773691  0.0343   0.1014   0.0595    0.1667   0.0000      0.842523   442.3407       11.3992       14.6553       6.57328      -3.42348       4.09011       3.15735       4.18605       4.13932       4.12908       3.73796       3.29688
  13  17 3112.6721    3.9637  0.8866 13.2207  0.0000       2.10047  0.0358   0.1072   0.0710    0.1453   0.0000      0.723564   435.2089       18.5593       6.78697       10.5776       5.12036       4.68174       3.74272       5.26877       5.04256       5.05733       4.45528       3.97128
  13  18 3252.5056    3.6753  1.3390 12.7446  0.0010       1.63076  0.0496   0.0826   0.0884    0.1859   0.0000      0.765072   436.2134       13.3968       6.03066       11.9624       5.21705      -4.69931       4.18001       4.97504       5.18811       5.13204       4.98380       4.28862
  13  19 3392.5987    3.2211  1.8000 12.5764  0.0020      0.731985  0.0575   0.0638   0.1075    0.1162   0.0000      0.517625   439.6981       14.7469       3.33781       1.03273       5.56045       1.41596       4.79159       6.10434       6.44439       6.21660       5.90439       4.99626
  13  20 3532.8832    2.6156  2.7729 11.9925  0.0000      0.990202  0.0763   0.0433   0.1300    0.0821   0.0000      0.287523   440.0389       27.9068       8.00576       9.00462       3.27765      -13.7799       6.42917       7.70679       8.55153       8.22265       7.52064       6.30017
  13  21 3673.3036    2.2010  4.2324 11.4443  0.0000      0.279342  0.0943   0.0300   0.1732    0.0644   0.0000      0.163271   433.7984       23.2817       23.4076       22.4296       4.68918     -0.254970       7.45525       9.53654       9.99110       9.75897       8.68978       7.83217
  13  22 3814.1760    1.8370  5.9650 11.0982  0.0005      0.469061  0.1191   0.0226   0.2253    0.0555   0.0000      0.111841   436.2875       54.5491     -0.351939       8.39772      -15.2818      -8.01346       9.43542       11.9623       12.2237       12.2100       11.2690       9.85051
  13  23 3954.9484    1.5247  7.8255 10.8253 -0.0003      0.330074  0.1532   0.0182   0.2844    0.0517   0.0000     0.0978620   414.0550       39.7686       28.2441       14.0752   -0.00945332      -3.77718       11.7014       15.4004       14.9026       15.7729       13.9665       12.3220
  13  25 4236.8107    1.1182 12.7927 10.4103  0.0000     0.0963255  0.2518   0.0131   0.4548    0.0434   0.0000     0.0803918   435.3542      -30.3037      0.898404      -4.89885       3.74886      -3.51757       17.4475       21.8551       23.2845       22.2805       20.5354       18.0235
  13  27 4520.9720    0.7631 19.3050 10.2836  0.0000      0.198703  0.4724   0.0043   0.7090    0.0254   0.0000     0.0898342   448.7534       45.9999       16.7476       49.6069       22.1258       20.1529       28.4865       36.4082       37.9051       38.4287       34.0091       30.0936
  14   6 1571.5857    0.1902  0.1429  9.9385  0.0000       43.0486  0.0346   0.0137   0.0363    0.0488   0.0000       22.7309   436.5892      0.378576       16.8911      0.923200      -5.20821       1.24252       3.57771       6.45767       5.10733       6.56041       3.81628       4.15170
  14   7 1723.5396    0.2689  0.2887  9.9466  0.0000       18.4555  0.0268   0.0135   0.0429    0.0467   0.0000       5.41260   434.5884       6.38611       10.0879     -0.829204      -3.16636      0.112526       3.52413       3.98173       4.10001       3.16060       3.41982       3.67367
  14   8 1870.9090    0.4274  0.3621  9.8696  0.0000       13.1265  0.0217   0.0166   0.0419    0.0625   0.0000       2.77534   440.6517       1.15157       13.4471      -2.10221      -6.61194       3.22831       1.88481       2.59947       2.35294       2.82032       2.51100       2.05017
  14   9 2017.0804    0.5943  0.5281  9.9746  0.0000       6.79423  0.0232   0.0199   0.0578    0.0931   0.0000       1.52981   438.5520      -5.86680       14.5020     -0.145810       2.83397      -1.96919       2.41224       3.08806       3.36283       3.32059       2.84649       2.43296
  14  10 2162.6750    0.8065  0.6393 10.2766  0.0000       7.40188  0.0280   0.0238   0.0560    0.0983   0.0000       1.35307   435.7678     -0.883857       17.0861      -2.60254      -6.73578      -2.41652       2.44977       3.05723       3.10437       3.16950       2.89865       2.58442
  14  11 2305.8432    1.1403  0.8417 10.4966  0.0000       5.38228  0.0352   0.0293   0.0638    0.1265   0.0000       1.04614   430.1000       6.46796       14.4137       5.09281       8.36932      -2.86346       3.10954       4.10121       4.03622       4.00609       3.78723       3.17058
  14  12 2446.8845    1.5270  0.9745 11.1676  0.0000       2.61167  0.0369   0.0383   0.0718    0.1382   0.0000      0.917262   449.4733       2.28424       15.5899       4.03547      0.580396      -10.3731       3.12618       4.17765       4.20649       4.32245       3.61359       3.42443
  14  13 2587.3836    2.0293  1.0440 11.5113  0.0000       2.22274  0.0386   0.0487   0.0737    0.1648   0.0000      0.798757   438.4665      -1.41568       10.0178       4.71789       2.33392     -0.908806       3.17542       4.13404       4.18652       4.21352       3.90044       3.53813
  14  14 2728.3343    2.4889  0.9567 12.0796  0.0000       2.81474  0.0361   0.0628   0.0678    0.1714   0.0000      0.846363   436.2536       4.66054       3.60791      0.411532      0.411165      -2.30935       3.13380       3.89060       4.09282       3.86792       3.50949       3.68172
  14  15 2869.3494    3.3501  0.8524 12.4133  0.0000      0.860385  0.0308   0.0881   0.0633    0.1971   0.0000      0.762152   432.8474       5.42785       13.1519      0.177056      -4.69496     -0.358568       2.95058       3.59586       3.84867       3.65612       3.19739       3.07267
  14  16 3010.2913    3.7047  0.9309 13.0102  0.0000       3.04372  0.0374   0.0938   0.0650    0.1664   0.0000      0.786821   436.8223       6.94631       14.6092       5.46499      0.327657      -3.46013       3.25171       4.15113       4.22675       4.31733       3.86789       3.29223
  14  17 3150.6960    3.8573  1.0557 13.2482  0.0000       2.28294  0.0398   0.0960   0.0778    0.1555   0.0000       1.01650   439.8925       11.8704       15.0024       9.43997     -0.136388      -5.35447       3.32475       4.30119       4.31776       4.44067       4.14134       3.56157
  14  18 3290.9890    3.4245  1.5286 12.9615  0.0000      0.425525  0.0539   0.0728   0.0934    0.1247   0.0000      0.652421   442.8936       8.67043       9.03272       7.35208      -5.52880      -1.30536       4.12529       4.95965       5.11170       5.38195       4.86618       4.50166
  14  19 3431.7384    2.9288  2.0067 12.7099  0.0000       1.53470  0.0621   0.0560   0.1152    0.0895   0.0000      0.462730   442.6129       20.7388       6.75668       9.87767       4.52141      -7.75582       4.78520       5.96179       6.69615       6.23909       5.64635       5.07283
  14  20 3572.3289    2.5850  2.9607 12.0048  0.0001      0.400558  0.0758   0.0403   0.1337    0.0769   0.0000      0.271619   439.5409       16.5779       20.4201      -8.36160      -6.56889      -10.2217       5.88511       7.46407       7.75772       7.60022       7.13806       6.24296
  14  21 3713.4960    2.0590  4.6689 11.4229  0.0000      0.478986  0.1002   0.0267   0.1807    0.0590   0.0000      0.145913   432.4185       29.2805       26.9693       6.53013      -31.3888      -3.59752       7.45551       9.32317       9.69151       9.82776       8.89965       8.06024
  14  22 3854.7111    1.7521  6.4641 10.9672  0.0000      0.429597  0.1221   0.0201   0.2283    0.0534   0.0000      0.100220   440.1893       9.23640       7.70307       9.71127       1.13607      -10.5429       9.10424       11.4806       11.8062       11.9212       11.1535       9.79675
  14  23 3996.0477    1.4835  8.2681 10.8071  0.0000      0.533788  0.1532   0.0171   0.2887    0.0480   0.0000     0.0880979   449.5962       11.1846       23.2110       6.44757       10.3306      0.280220       11.1524       13.8723       14.5052       14.5782       13.3335       12.1742
  14  24 4137.5850    1.2063 10.8898 10.5963 -0.0007      0.399618  0.2089   0.0139   0.3817    0.0436   0.0000     0.0888659   450.2027       41.0004      -39.0842       35.8532       4.01409      -11.5645       14.0162       17.5839       19.1541       18.4249       17.1548       15.4385
  14  25 4278.7871    1.0734 13.3851 10.4760  0.0000      0.114103  0.2641   0.0122   0.4659    0.0394   0.0000     0.0862328   408.9799      -3.11304       45.1638       26.3433      -10.4672      -9.99327       16.6831       21.1718       22.6258       22.1186       20.3887       18.3233
  15   5 1440.0297    0.1254  0.1042  9.9751  0.0000       34.1399  0.0236   0.0113   0.0302    0.0374   0.0000       39.2155   434.5453     -0.817986       12.8817       5.58018      -5.05961      0.351474       2.13900       2.81517       2.46121       2.58922       2.37643       2.03648
  15   6 1601.0272    0.1991  0.1707 10.0038  0.0000       21.6412  0.0184   0.0123   0.0326    0.0411   0.0000       12.5022   435.5866      -5.25549       14.4610       2.85181     -0.232596    -0.0416853       1.54469       2.25123       1.92143       1.94959       2.03986       1.79701
  15   7 1753.8242    0.3365  0.2434  9.9612  0.0000       5.30318  0.0209   0.0158   0.0333    0.0475   0.0000       4.26610   439.0352      0.537460       16.7096      -2.45022       3.59551      -1.27060       2.60212       3.59925       3.72294       3.54897       2.94865       2.52555
  15   8 1902.4285    0.4515  0.4131  9.9068  0.0000       13.4343  0.0224   0.0163   0.0450    0.0621   0.0000       2.35125   436.6725      0.429267       11.8135      0.819233      -3.14725      -2.73533       1.87068       2.51774       2.37450       2.64462       2.26630       2.40742
  15   9 2049.7466    0.6193  0.4802 10.1095  0.0000       11.2891  0.0215   0.0206   0.0473    0.0780   0.0000       1.74800   435.3519      -2.94038       10.6904     -0.839141      -1.42791       1.47146       2.01155       2.46006       2.52963       2.53926       2.40430       2.36536
  15  10 2195.9325    0.9201  0.5810 10.4128  0.0000       7.17668  0.0242   0.0271   0.0496    0.0957   0.0000       1.21738   439.0280     -0.360524       14.2558      0.185766      -1.76803       1.83603       2.19732       2.62503       2.93874       2.96058       2.67453       2.42283
  15  11 2339.5559    1.2198  0.8153 10.6317  0.0000       3.12164  0.0310   0.0308   0.0606    0.1279   0.0000      0.922787   435.8564       3.31307       19.4123      -2.91790       3.73035      -2.93241       2.56699       3.18274       3.30121       3.27405       2.98973       2.96443
  15  12 2481.1487    1.6272  0.9763 11.1503  0.0000       3.42709  0.0353   0.0393   0.0729    0.1430   0.0000      0.860887   439.8854       5.36206       8.76263    -0.0137670      -4.23288      0.576613       2.82453       3.57431       3.63300       3.64964       3.47025       3.14749
  15  13 2622.4785    2.1696  0.8575 11.8922  0.0000       2.82438  0.0326   0.0553   0.0639    0.1246   0.0000      0.863066   442.2846       4.65737       11.7784       2.59635      -2.88522      -4.55288       3.07516       4.11737       4.46953       4.56235       4.03342       3.47452
  15  14 2764.2468    2.6329  0.9263 12.3358  0.0000       2.09072  0.0344   0.0643   0.0657    0.1307   0.0000      0.874664   438.5600       9.23551       12.7789       3.78312      -3.72996      -9.02001       2.66047       3.45929       3.62520       3.56153       3.62107       2.97862
  15  15 2905.9108    3.3269  0.9241 12.4923  0.0000       1.54090  0.0330   0.0814   0.0653    0.1832   0.0000      0.804139   439.7596       1.61762       11.4925       4.31370       1.41404       7.28312       2.61116       3.37013       3.46537       3.68565       3.27666       2.78496
  15  16 3047.1485    3.9296  0.9716 12.6547  0.0000      0.690466  0.0323   0.0934   0.0676    0.2236   0.0000      0.714237   441.2925       16.4759       8.25823       5.52621    -0.0241611     -0.412303       2.58310       3.24031       3.51121       3.54671       3.21611       3.01963
  15  17 3188.1724    3.8989  1.2294 13.2386 -0.0022       1.21071  0.0464   0.0901   0.0803    0.1700   0.0000      0.778436   441.2483       10.4741       16.8928       1.17868      -6.75265      -2.63218       3.31414       4.32541       4.30432       4.38827       3.92740       3.70508
  15  18 3329.0210    3.3677  1.6267 13.0822  0.0000       1.76067  0.0516   0.0711   0.1034    0.1096   0.0000      0.593079   434.2096       19.8853       6.86554     -0.222023      -3.68203      -4.76822       3.71455       4.82403       4.98613       5.05207       4.70766       4.30363
  15  19 3470.2637    2.8555  2.4790 12.3674  0.0000       1.10266  0.0706   0.0482   0.1185    0.0916   0.0000      0.356129   435.5329       15.9066       20.2605       5.40710      -1.69131      -3.34052       4.95580       6.14792       6.44808       6.50572       6.23431       5.61020
  15  20 3611.4879    2.4034  3.6566 11.8009  0.0000      0.626919  0.0835   0.0340   0.1525    0.0698   0.0000      0.202113   441.4439       18.5257      0.983432       12.0101       12.2962      -7.59987       5.88611       7.37677       7.70325       8.07752       7.35728       6.78150
  15  21 3753.1359    2.0251  5.3579 11.1445  0.0000      0.663298  0.1022   0.0237   0.1894    0.0594   0.0000      0.114474   438.2110       26.5022       23.5039       16.4433      -8.65282      -11.2044       7.22199       9.11932       9.64426       9.80372       8.80193       8.09393
  15  22 3894.8207    1.7285  6.6441 10.9370  0.0000      0.549596  0.1218   0.0192   0.2221    0.0511   0.0000     0.0954684   444.9412       25.8151      -15.8944      -13.2487       10.4985      -17.4347       8.46802       11.0101       11.3236       11.4826       10.6359       9.81094
  15  23 4036.4000    1.3861  9.0606 10.7987 -0.0011      0.517614  0.1640   0.0157   0.3077    0.0427   0.0000     0.0826313   426.5680      -3.23048      -18.1809       3.34377       2.13538       10.9901       11.0797       14.3014       15.0584       14.8220       13.9938       12.6343
  15  24 4178.6904    1.2029 12.1278 10.5100 -0.0028      0.549690  0.2198   0.0130   0.4003    0.0412   0.0000     0.0790745   419.4114       47.3811       49.3625      -44.7613       13.8244     -0.822831       13.4672       17.8711       18.3147       18.8163       17.1840       15.6896
  15  26 4460.9496    0.8141 17.5073 10.3701 -0.0005     -0.193930  0.4235   0.0086   0.6509    0.0307   0.0000      0.102676   473.9323       16.7013       12.5217       39.6701      -16.9761      -49.0550       21.5492       27.2588       29.9528       29.3680       27.4246       24.5609
  16   4 1293.7343    0.0952  0.0471 10.1197  0.0000       18.3824  0.0200   0.0208   0.0550    0.0310   0.0000       155.896   435.7366     -0.809935       16.1585       1.88049      -1.21222      0.627973       1.62398       1.81449       2.37733       2.08851       3.84421       1.51367
  16   5 1467.2641    0.1425  0.1493  9.9895  0.0000       19.8126  0.0202   0.0107   0.0349    0.0346   0.0000       25.9722   438.8536       1.34734       12.3836      -4.61990      -1.57465      -2.44562       1.60482       1.95480       2.44444       2.47275       2.31520       1.75315
  16   7 1783.2898    0.3557  0.2984  9.9670  0.0000       11.5952  0.0185   0.0146   0.0358    0.0488   0.0000       3.45849   438.4105      0.118146       14.0588      -3.68063      -2.21353      0.391452       1.58654       1.88183       2.20683       1.96782       2.02195       1.67274
  16   8 1933.1927    0.5132  0.4673  9.7373  0.0000       8.98436  0.0228   0.0161   0.0426    0.0720   0.0000       1.80202   436.2062       1.00558       12.4186      -5.14891      -1.31284      0.453682       2.14333       2.86968       3.11763       3.08805       2.88389       2.43576
  16   9 2081.7293    0.7117  0.5670 10.0182  0.0000       8.79131  0.0245   0.0207   0.0484    0.0916   0.0000       1.40725   441.3558       1.20195       15.9831     -0.149283      0.732942      0.370030       2.01536       2.60977       2.49799       2.71138       2.67077       2.51470
  16  10 2228.5144    0.9487  0.8114 10.2747  0.0000       5.03344  0.0319   0.0236   0.0598    0.1314   0.0000      0.912713   437.4354       7.17526       13.1110      -1.02279      -3.25950       4.01260       2.64806       3.53648       3.82670       3.91924       3.70176       3.42121
  16  11 2372.7168    1.2965  0.8838 10.8935  0.0000       4.39988  0.0334   0.0310   0.0619    0.1235   0.0000      0.879698   440.1272       7.18645       10.5787      -2.92090       4.98701      -1.38562       2.29833       3.20035       3.28608       3.15994       3.05902       2.74114
  16  12 2515.0021    1.7982  0.9502 11.3725  0.0000       3.84538  0.0363   0.0410   0.0611    0.1363   0.0000      0.813698   434.0720       2.86623       12.8866       6.36865       1.53503      0.723359       2.66467       3.44408       3.87499       3.79328       3.60735       3.26887
  16  13 2657.0597    2.2706  0.9338 12.2295  0.0000       3.09406  0.0360   0.0545   0.0657    0.1138   0.0000      0.913613   440.5447       6.68296       13.8765      0.387206      -4.13163      -1.97892       2.91438       3.59794       3.63789       3.59975       3.59320       3.20782
  16  14 2799.6478    2.9847  0.7835 12.3874  0.0000       2.07676  0.0273   0.0753   0.0571    0.1226   0.0000      0.858470   440.7017       12.5584       7.87188      0.370773      -4.23629      -2.59504       2.19260       2.91956       3.06388       3.03231       2.91465       2.60206
  16  15 2941.8594    3.4104  0.8392 12.9847  0.0000       1.22631  0.0322   0.0846   0.0573    0.1226   0.0000      0.664295   439.6496       10.3290       11.3056       7.92160       5.68660      -4.24623       2.47125       3.23168       3.02445       3.26737       3.16817       2.86778
  16  16 3083.5106    3.6462  1.1029 13.2487  0.0000     -0.818039  0.0395   0.0856   0.0801    0.1427   0.0000      0.602668   438.8865       5.56061       11.4521     -0.456411      -1.64645       5.88320       2.69838       3.63115       3.60075       3.83564       3.43141       3.34274
  16  17 3225.0663    3.8090  1.1528 13.3479  0.0000      0.500567  0.0430   0.0877   0.0775    0.1546   0.0000      0.689953   441.8993       11.1700       17.4562       8.81422       2.26106       3.40467       2.87582       3.86685       3.79661       4.05722       3.78948       3.42318
  16  18 3366.6421    3.2917  1.9233 12.6151  0.0000       1.05730  0.0551   0.0616   0.1053    0.1295   0.0000      0.397671   434.6880       10.4999       12.9845      0.313812       5.77915      -1.51139       3.89887       4.80433       5.28431       5.27148       5.04965       4.68612
  16  19 3508.3539    2.8040  2.9119 11.9534  0.0000       1.12627  0.0690   0.0423   0.1270    0.0969   0.0000      0.231042   446.5892       12.0646       19.5130       5.70304      -2.80884      -6.35082       4.79019       5.86696       6.07690       6.29985       5.75203       5.54919
  16  20 3650.1571    2.2392  3.9277 11.6175  0.0016      0.767309  0.0844   0.0299   0.1574    0.0690   0.0000      0.180851   444.6210       3.02430       22.1758       10.9979       4.92297      -6.68558       5.59462       7.27007       7.62146       7.74086       7.22479       6.77067
  16  21 3792.0813    1.9487  5.5629 11.1315  0.0000      0.500645  0.1037   0.0225   0.1898    0.0577   0.0000      0.110665   442.9188       8.18050       39.6865       5.24145       7.68403      -1.99925       7.16998       8.96404       9.54176       9.73393       9.35228       8.15464
  16  22 3933.9287    1.6088  7.8814 10.8436  0.0000      0.398104  0.1368   0.0169   0.2539    0.0453   0.0000     0.0821974   451.4211       10.1200       12.3838      -26.3060       13.6188      -2.83584       8.55133       11.2597       11.7032       12.1482       11.3571       10.4708
  16  23 4076.6489    1.3380  9.6009 10.7017  0.0000      0.570179  0.1681   0.0143   0.3123    0.0406   0.0000     0.0793330   457.4115       24.6324       12.3234       21.6171     -0.229074      0.216752       10.3820       13.3342       14.3715       14.4087       13.6533       12.2854
  16  24 4218.5981    1.1373 12.6590 10.5126 -0.0011      0.394691  0.2314   0.0120   0.4164    0.0388   0.0000     0.0811361   414.5757      -3.40059       6.23481      -15.0291       7.05140       10.9149       12.9610       16.9844       18.0477       18.3729       17.2703       15.6354
  16  25 4360.2172    0.9299 15.4632 10.4326  0.0000     0.0139459  0.3343   0.0095   0.5325    0.0332   0.0000     0.0930097   416.2089       41.3587       15.3230      -28.7611      -13.9305      -4.25138       16.6309       21.8142       23.0689       23.1482       22.6008       19.7216
  16  26 4502.0155    0.7825 17.4239 10.3775 -0.0022    -0.0575778  0.4316   0.0086   0.6337    0.0294   0.0000     0.0986574   389.3897      -3.81731       46.5997      -5.19385      -48.9964       4.98634       20.4352       26.0604       27.8857       28.5202       26.4363       24.1695
  17   5 1493.5089    0.1369  0.1179 10.0186  0.0000       12.5889  0.0186   0.0108   0.0381    0.0322   0.0000       34.3506   438.1202      -3.23779       13.4899       2.83933      -1.05695      -2.19560       1.41718       1.92578       1.57521       1.74834       1.89538       1.82622
  17   7 1812.0247    0.3725  0.3514  9.8927  0.0000       13.8755  0.0185   0.0140   0.0405    0.0497   0.0000       3.02293   441.0734    -0.0300853       15.6788      -2.08328      -3.39180      -1.18264       1.43450       1.85856       1.84418       1.91725       1.78233       1.71762
  17   8 1963.3721    0.5358  0.4850 10.0017  0.0000       10.8153  0.0227   0.0169   0.0465    0.0683   0.0000       1.72484   438.3792       7.31395       15.0906      -2.64538      -2.14666      0.887978       1.91983       2.57598       2.71780       2.85224       2.73401       2.49482
  17   9 2113.0786    0.7378  0.6734 10.0858  0.0000       8.15960  0.0264   0.0194   0.0535    0.0884   0.0000       1.33136   439.3844       3.33085       10.5100       2.39946      -1.21065      -2.07000       1.89339       2.39962       2.40928       2.72486       2.52636       2.48215
  17  10 2260.4282    1.0439  0.7413 10.4395  0.0000       4.84116  0.0298   0.0254   0.0519    0.1112   0.0000      0.965751   441.5460      0.231700       13.6488       6.44654     -0.903967      -2.37626       2.03072       2.65225       2.98709       2.93269       2.97466       2.71476
  17  11 2405.0984    1.3841  0.9648 10.8865  0.0000       2.72244  0.0334   0.0311   0.0656    0.1399   0.0000      0.837272   439.1076       3.23138       19.6215      0.326973      -2.33571      -3.66720       2.40974       2.98381       3.20302       3.30937       3.18793       2.92622
  17  12 2548.1401    1.8878  0.8752 11.6941  0.0000       2.04800  0.0314   0.0442   0.0602    0.1159   0.0000      0.893427   442.9503      0.603373       18.7026       5.55267      -4.46202      -6.30456       2.30526       2.90125       3.09276       3.12634       3.08011       2.89444
  17  13 2691.1154    2.4225  0.9535 12.0711  0.0000       1.41804  0.0332   0.0536   0.0634    0.1275   0.0000      0.784073   441.0210       11.1764       11.1079       4.09464     -0.612774      -1.34953       2.38879       3.04113       3.22476       3.45479       3.16191       3.01340
  17  14 2834.4312    3.0235  0.8961 12.5499  0.0000       1.60980  0.0304   0.0691   0.0594    0.1166   0.0000      0.772873   435.8252       11.7988       12.2835       5.56472      -1.10225      0.917071       2.17500       2.80089       3.00612       3.08122       2.65486       2.57312
  17  15 2977.3810    3.4968  0.9742 12.7365  0.0000       1.49846  0.0322   0.0776   0.0629    0.1423   0.0000      0.720612   438.7311       12.8583       11.6895      -2.83225       8.13824       4.31674       2.37315       3.01163       3.14517       3.09114       2.98100       2.84088
  17  16 3119.5332    3.8249  1.0581 13.2814  0.0000       1.51219  0.0360   0.0859   0.0728    0.1404   0.0000      0.761092   437.2239       12.0850       7.90235      0.199469      -3.91540       2.88549       2.43813       3.07559       3.37236       3.16584       3.26337       2.91751
  17  17 3261.6268    3.6623  1.3894 13.0531  0.0000       3.09501  0.0453   0.0776   0.0855    0.1441   0.0000      0.835870   440.7983       15.7639       23.6133      0.415452     -0.176606      -3.39639       2.91131       3.69910       3.84279       3.89366       3.84540       3.47705
  17  18 3403.3897    3.1494  1.9635 12.7563  0.0000     -0.253327  0.0569   0.0581   0.1048    0.1074   0.0000      0.492486   435.0113       14.6824       20.9192       7.62479      -3.76029      -3.00033       3.67493       4.56268       4.93637       4.99257       4.69254       4.46847
  17  19 3545.7410    2.6392  3.1640 11.9538  0.0000      0.469232  0.0723   0.0382   0.1291    0.0872   0.0000      0.172873   439.0320       12.4733       12.9696       13.9987      -1.13390      -7.15967       4.75093       5.93532       6.37939       6.36324       6.13102       5.65177
  17  20 3688.3065    2.2137  4.2142 11.4074  0.0000      0.798239  0.0846   0.0280   0.1518    0.0733   0.0000      0.139409   437.8362       18.2372       17.0999      0.307894      -9.46242      -2.01635       5.45361       6.87546       7.46683       7.59877       7.29872       6.46168
  17  21 3830.4515    1.8363  5.8727 11.1221  0.0000      0.395958  0.1094   0.0206   0.1963    0.0530   0.0000      0.108536   431.8660       23.8349       25.5721       6.20837       14.8122     -0.525302       6.72233       8.66712       8.78545       9.44645       8.95345       8.34140
  17  22 3973.0590    1.5609  8.8165 10.6992  0.0000      0.397415  0.1466   0.0152   0.2612    0.0437   0.0000     0.0720297   439.2199       14.9132       2.44197       30.9601       11.5909      -2.19237       8.57078       10.9463       11.7513       12.3305       11.3780       10.5573
  17  23 4116.0365    1.2814 11.1276 10.5817 -0.0003      0.505763  0.1879   0.0130   0.3459    0.0402   0.0000     0.0719152   439.5758       31.3650      -1.34923      -3.27717       3.49936       20.2277       10.5365       13.8007       14.3747       14.9730       14.0487       12.9388
  17  24 4258.2645    1.0918 13.3739 10.5159 -0.0000      0.305294  0.2451   0.0111   0.4369    0.0356   0.0000     0.0798433   409.9642       17.7519       15.9200       16.2207       23.9593      -13.7745       12.6990       16.4124       17.7748       17.6544       17.0892       15.6677
  17  25 4400.9571    0.8800 16.9260 10.4436 -0.0005      0.167661  0.3731   0.0087   0.5825    0.0304   0.0000     0.0922235   487.4811      -3.64688      -22.5619       34.4357       62.6286       10.7950       16.9169       22.7870       23.5091       24.8795       22.7131       21.0879
  18   5 1518.7293    0.1553  0.1334 10.0629  0.0000       14.7198  0.0167   0.0108   0.0308    0.0323   0.0000       23.8111   437.7526     -0.780284       15.4903      0.496801      -2.57941     -0.212839       1.31781       2.12328       2.18769       2.40856       1.89952       1.92325
  18   6 1683.6936    0.2615  0.2082  9.9597  0.0000       23.9551  0.0163   0.0124   0.0289    0.0409   0.0000       7.37746   439.2894     -0.733044       15.3987       1.48979      -4.15626       1.35141       1.34586       1.62907       1.55087       1.69448       1.73534       1.56552
  18   7 1840.0509    0.4082  0.4159  9.7815  0.0000       11.1863  0.0235   0.0135   0.0398    0.0582   0.0000       2.30527   439.9562      -3.01198       13.2253       2.51717    0.00921974     0.0313855       1.49570       2.26838       2.18752       2.36766       2.33957       2.00743
  18   8 1992.9106    0.5513  0.4811  9.9788  0.0000       8.17384  0.0216   0.0165   0.0419    0.0675   0.0000       1.64839   439.5755      -2.90592       15.4197      -3.71785      -4.69801      -2.67533       1.74725       2.03624       2.42201       2.55356       2.18921       1.94054
  18   9 2143.8007    0.8000  0.6380 10.2331  0.0000       9.08587  0.0250   0.0217   0.0506    0.0832   0.0000       1.22811   439.8470       1.31131       14.1640     -0.331472      -2.37977     -0.408843       1.69454       2.22851       2.47628       2.42985       2.29126       2.12953
  18  10 2291.7496    1.1433  0.8911 10.4780  0.0000       4.59068  0.0301   0.0264   0.0602    0.1302   0.0000      0.862980   438.0382       3.90842       17.2930      -2.54036      -4.58170       2.16811       2.03486       2.60725       2.80406       2.84877       2.75331       2.46530
  18  11 2436.9610    1.4880  0.8960 11.4268  0.0000       3.70578  0.0328   0.0345   0.0627    0.1069   0.0000      0.917247   438.7211       2.40066       12.0018      -1.01151      -4.62301     0.0700283       2.08697       2.72101       3.02528       2.93705       3.02639       2.63159
  18  12 2580.9333    2.0487  0.9715 11.5253  0.0000       3.09658  0.0316   0.0446   0.0610    0.1349   0.0000      0.729766   437.1891       6.22674       22.0336       5.88138      0.904898       2.44366       2.12625       2.81398       2.90090       3.13273       2.89964       2.57947
  18  13 2724.7965    2.4686  0.9064 12.5271  0.0000       2.48316  0.0310   0.0570   0.0630    0.1033   0.0000      0.873605   437.3256       9.56920       15.7157       1.71291       1.72616       4.52159       2.10679       2.72623       2.83596       2.93944       2.87429       2.54704
  18  14 2868.7349    3.2741  0.9163 12.5483  0.0000       1.57098  0.0314   0.0714   0.0572    0.1305   0.0000      0.766512   439.2990       5.09087       10.3270       3.46614       1.30704       3.89150       2.17115       2.71418       2.73557       2.79254       2.66898       2.55233
  18  15 3012.2197    3.5791  1.0119 13.1464  0.0000       1.84598  0.0353   0.0784   0.0646    0.1161   0.0000      0.800868   438.5055       11.7105       15.8546       3.92407      -1.40888     -0.872588       2.28575       3.07366       3.28499       3.52875       3.22681       2.88852
  18  16 3155.0382    3.9141  1.1149 13.2982  0.0000       1.89017  0.0359   0.0832   0.0746    0.1231   0.0000      0.826496   441.0924       9.78170       18.0303       2.59329      -4.13406      0.238077       2.30610       2.87806       2.98029       3.19860       3.24910       2.86237
  18  17 3297.4994    3.4372  1.4291 13.2010  0.0000      0.832015  0.0464   0.0696   0.0831    0.1072   0.0000      0.666051   438.3252       9.70128       15.4986       10.8227       2.21113      -6.05817       2.91096       3.61989       3.77656       4.00825       3.86401       3.45687
  18  18 3440.1942    3.0085  2.2279 12.4802  0.0000       1.32144  0.0601   0.0491   0.1075    0.0973   0.0000      0.355934   440.6683       19.5204       16.3426       2.50670      -8.28891       1.69695       3.60194       4.77325       4.88397       5.09011       4.67667       4.42515
  18  19 3582.8579    2.5726  3.2351 11.7916  0.0000      0.608070  0.0708   0.0362   0.1284    0.0900   0.0000      0.199898   434.4221       16.0899       16.0666       2.34638      -2.62244       8.80528       4.28419       5.48081       5.74543       6.04319       5.74857       5.42691
  18  20 3725.6638    2.1205  5.0780 11.1718  0.0000      0.522604  0.0923   0.0235   0.1688    0.0616   0.0000      0.111125   434.2984       24.0961       14.1521       11.5230       20.2606       1.75438       5.55995       7.22148       7.56251       7.68668       7.39678       7.04490
  18  21 3868.5282    1.7634  6.9343 10.8698  0.0000      0.541010  0.1147   0.0177   0.2140    0.0476   0.0000     0.0866595   438.5940       32.9673       15.7493       18.0996       4.21797     -0.884343       6.62992       8.49782       9.05935       9.46303       8.89387       8.32582
  18  22 4011.4032    1.5002  9.5059 10.6201  0.0000      0.306817  0.1514   0.0141   0.2750    0.0415   0.0000     0.0681032   449.8735       3.48098       11.4942       12.8349       14.5774      -11.7491       8.39610       10.7939       11.7635       11.8766       11.3085       10.5740
  18  23 4154.6715    1.2210 11.5811 10.5078 -0.0010      0.448463  0.1916   0.0117   0.3550    0.0367   0.0000     0.0712146   451.3119       5.19806       11.3886       11.1511      -11.2201      -29.4456       9.91637       12.9065       13.7256       14.3404       13.6310       12.4885
  18  24 4297.5337    1.0273 14.3444 10.4692  0.0000      0.193419  0.2711   0.0098   0.4558    0.0332   0.0000     0.0814946   445.2526       17.9423      -23.4157       7.06035     -0.308385       9.19482       12.6205       16.3377       17.8025       17.7677       17.2154       15.8254
  19   6 1709.3951    0.2950  0.2529  9.9184  0.0000       20.3539  0.0155   0.0123   0.0333    0.0437   0.0000       4.87501   439.2630     -0.666092       16.6051      0.250450     -0.574067      -2.21289       1.27180       1.57932       1.69522       1.61064       1.55493       1.54421
  19   7 1867.3631    0.4431  0.4130  9.8970  0.0000       10.8741  0.0209   0.0139   0.0372    0.0590   0.0000       2.27807   439.5819       3.14685       14.1474     0.0355096      -1.18455       3.57954       1.59133       2.18487       2.33364       2.65840       2.37286       2.15747
  19   8 2021.8655    0.5955  0.5130 10.1334  0.0000       10.8384  0.0224   0.0170   0.0439    0.0654   0.0000       1.69490   438.2432      -1.01268       14.0153      -4.49578      -3.02547      0.390702       1.68553       2.51260       2.38734       2.51739       2.53749       2.57676
  19   9 2173.8657    0.8613  0.7248 10.1308  0.0000       5.55493  0.0272   0.0204   0.0502    0.0953   0.0000      0.993310   438.5761      -2.50446       15.0279     -0.343802      -7.16786      -3.50648       1.90807       2.84079       2.90550       3.19343       3.01768       2.80443
  19  10 2322.4395    1.1745  0.8237 10.8587  0.0000       5.09382  0.0294   0.0269   0.0549    0.0993   0.0000      0.913749   439.9234    -0.0232976       17.5691      -2.32702     -0.195099      0.917010       1.89101       2.65936       2.71705       2.85386       2.61195       2.64657
  19  11 2468.2696    1.6566  0.9121 11.2008  0.0000       2.96898  0.0299   0.0358   0.0569    0.1283   0.0000      0.761582   438.0434      0.775128       15.4302    -0.0975356     -0.649928      -3.13375       1.95451       2.40239       2.64167       2.64009       2.56535       2.43063
  19  12 2613.1604    2.1531  0.9167 12.0126  0.0000       2.60982  0.0291   0.0481   0.0621    0.1120   0.0000      0.802267   435.1243       1.95547       18.2267      0.420079       1.57712       2.16924       1.89326       2.33029       2.63444       2.75439       2.46116       2.40406
  19  13 2758.0396    2.7270  1.0274 12.3907  0.0000       1.95548  0.0333   0.0572   0.0622    0.1163   0.0000      0.754215   440.2114       4.28897       10.2560       6.39443      -2.00325      -2.43853       2.00947       2.61720       2.88926       2.94725       2.84038       2.80809
  19  14 2902.6314    3.4346  0.8340 12.7467  0.0000       2.04473  0.0265   0.0761   0.0522    0.1154   0.0000      0.745586   438.8608       6.54887       8.98051       4.65530       1.18896      0.190071       1.72125       2.18054       2.37531       2.48736       2.36311       2.24196
  19  15 3046.6678    3.8104  0.9461 13.1537  0.0000       1.15341  0.0313   0.0824   0.0602    0.1154   0.0000      0.791424   434.7184       7.56224       8.23473     -0.321900      -1.34185      -7.97374       1.92074       2.38467       2.35712       2.82645       2.63125       2.58038
  19  16 3190.0637    3.8691  1.2511 13.0487  0.0000       1.55604  0.0387   0.0755   0.0727    0.1347   0.0000      0.711619   445.1561       9.23379       12.8410       4.09490      -2.88428      -5.07231       2.31507       2.92048       3.00584       3.29453       3.02369       2.88486
  19  17 3333.0775    3.3576  1.6451 12.9624  0.0000      0.455694  0.0473   0.0586   0.0864    0.0930   0.0000      0.512571   439.3594       11.7072       14.8152       9.25995       2.15559      -2.04652       2.89262       3.68697       3.93880       4.14125       3.94598       3.62853
  19  18 3476.4194    2.8658  2.6840 12.1759  0.0000       1.17097  0.0635   0.0404   0.1129    0.0824   0.0000      0.250238   438.7756       14.2068       9.15593       4.03422      -2.17899     -0.730554       3.45398       4.53757       4.74354       4.86731       4.83430       4.40057
  19  19 3619.6897    2.4446  3.8550 11.3494 -0.0008      0.739115  0.0728   0.0284   0.1352    0.0813   0.0000      0.156082   437.7293       12.5139       21.1983      0.740293     -0.577093       5.02058       4.15398       5.49950       5.85507       6.06806       5.92608       5.52164
  19  20 3762.7399    2.0297  5.2257 11.2503  0.0000      0.240611  0.0947   0.0222   0.1700    0.0586   0.0000      0.112235   428.3965       18.3880      -9.01826       4.63782      -4.14749       7.52312       5.23566       6.74415       7.29345       7.56092       7.21189       6.68945
  19  21 3906.1668    1.7159  7.6449 10.7756  0.0000      0.258674  0.1191   0.0158   0.2228    0.0448   0.0000     0.0703086   437.9278       28.6326       32.0668       7.85604      -3.23969      -4.37620       6.37200       8.37174       8.89631       9.22645       8.84440       8.25412
  19  22 4049.6566    1.4237  9.5445 10.6888  0.0000      0.371846  0.1535   0.0132   0.2729    0.0378   0.0000     0.0689579   453.3138       26.2138      -7.73855      -8.91816       8.10750       19.6014       7.90266       10.4333       11.0485       11.6111       10.9125       10.2334
  19  23 4193.2692    1.1603 12.5194 10.5716  0.0000      0.324470  0.2145   0.0108   0.3727    0.0339   0.0000     0.0735257   446.8181       1.64337       20.9986      -12.3714       20.5450       3.21640       10.2645       13.1684       14.1262       14.8167       14.3451       13.4456
  19  24 4336.4408    0.9828 14.7190 10.4847  0.0000      0.226876  0.2800   0.0091   0.4657    0.0312   0.0000     0.0773924   416.8405       5.23281       48.0837       29.1389       31.9288       3.63075       12.2901       16.5548       17.6704       18.2315       17.6515       16.4195
  19  25 4480.0281    0.7941 17.2195 10.4649  0.0023      0.292849  0.3805   0.0081   0.5826    0.0267   0.0000     0.0965259   432.7466       8.19529       20.5354       11.7079       7.31084       1.03287       15.1882       19.9411       21.3615       22.2197       21.2248       19.7995
  20   4 1386.4809    0.1227  0.0956 10.0841  0.0000       21.8886  0.0163   0.0106   0.0307    0.0297   0.0000       46.0736   439.7226      0.144503       17.9763      0.512565      -3.14233     -0.140081       1.29935       1.23817       1.69057       1.99720       2.21409       1.69076
  20   5 1566.5722    0.2041  0.1322  9.9601  0.0000       29.1825  0.0128   0.0119   0.0234    0.0339   0.0000       13.3956   438.7340      -1.08078       19.5566    -0.0473342     -0.878195      0.820155      0.831157       1.09693       1.25083       1.19122       1.16478       1.17040
  20   6 1734.2430    0.3062  0.2540  9.9026  0.0000       20.1305  0.0144   0.0126   0.0333    0.0429   0.0000       4.85166   440.6758    -0.0431305       17.6233     -0.798114       2.36775      -3.20813      0.971101       1.32134       1.47855       1.53685       1.36864       1.25315
  20   7 1893.9994    0.4854  0.4123  9.9502  0.0000       14.6468  0.0176   0.0149   0.0385    0.0533   0.0000       2.18939   437.9408      -1.92793       15.3896       1.95580     -0.249007     -0.289666       1.14263       1.52950       1.60196       1.80894       1.68844       1.54532
  20   8 2050.1665    0.6659  0.5994 10.0818  0.0000       8.81779  0.0234   0.0169   0.0455    0.0756   0.0000       1.36197   438.6272      -1.69023       16.8272      0.162638       2.16525       4.19048       1.52564       1.90561       2.10298       2.40070       2.18977       2.09124
  20   9 2203.2056    0.9477  0.6986 10.4865  0.0000       5.37030  0.0241   0.0233   0.0514    0.0876   0.0000      0.982050   438.1458       3.10248       15.1189      0.335070      -1.41894       3.01938       1.58209       1.97227       1.94003       2.05481       2.06338       1.99702
  20  10 2352.5720    1.2826  0.9919 10.7135  0.0000       4.87617  0.0312   0.0265   0.0612    0.1201   0.0000      0.773470   439.6790       2.12576       13.2267       3.69289       4.82029      -1.21339       1.87579       2.29040       2.53963       2.61308       2.59697       2.67087
  20  11 2499.0168    1.8409  0.9096 11.5030  0.0000       2.91707  0.0298   0.0393   0.0563    0.1197   0.0000      0.784470   441.3748       3.25618       16.1227      -1.84544       2.95027       1.39471       1.82467       2.14334       2.47974       2.61233       2.50057       2.38453
  20  12 2644.8709    2.3277  0.9494 12.0038  0.0000       1.69086  0.0307   0.0484   0.0582    0.1147   0.0000      0.971919   437.7584       2.08217       9.24969      0.521727      -2.56390      -1.35997       1.85824       2.35546       2.47356       2.60546       2.49865       2.43222
  20  13 2790.7540    2.9177  0.8331 12.5748  0.0000     0.0127062  0.0262   0.0646   0.0529    0.1002   0.0000      0.764008   435.7541       4.08762       16.4217       3.72871      -2.19483      -2.01695       1.59680       2.03728       2.16133       2.34298       2.20045       2.12360
  20  14 2936.1154    3.4565  0.8587 13.2430  0.0000       1.13151  0.0279   0.0775   0.0562    0.0891   0.0000      0.587778   440.5079       4.31289       12.2701       2.67105       3.24245      -2.52262       1.70872       2.15056       2.11647       2.45632       2.18082       2.18969
  20  15 3080.5181    3.9044  1.0391 13.2436  0.0000     -0.887370  0.0320   0.0800   0.0635    0.1144   0.0000      0.613030   441.1169       8.60881       15.3996      -1.87477      0.900881     -0.341503       1.89679       2.41226       2.63090       2.79133       2.59534       2.42824
  20  16 3224.4308    3.7224  1.1998 13.3591  0.0000      -1.91257  0.0397   0.0740   0.0704    0.1130   0.0000      0.952020   441.8310       12.5240       13.0069      0.786974      -2.81770     -0.957368       2.14055       2.79369       2.87914       3.02534       2.88368       2.69696
  20  17 3368.2691    3.1493  1.7523 12.8337  0.0000       2.13406  0.0480   0.0527   0.0876    0.0786   0.0000      0.574025   434.1035       22.4881       13.6352     -0.194479      -1.06661       8.19116       2.66551       3.49424       3.79109       3.88762       3.71392       3.67980
  20  18 3512.1532    2.6553  2.8725 12.2663  0.0000      0.892738  0.0641   0.0365   0.1189    0.0659   0.0000      0.256209   436.6812       22.2026       23.7091       3.12133      -6.06284       1.48813       3.61031       4.76749       5.07159       5.31336       5.18969       4.84123
  20  19 3656.1381    2.2352  4.0604 11.6236  0.0000      0.921548  0.0796   0.0265   0.1411    0.0603   0.0000      0.151793   437.2816       17.1977       21.9727       2.26715       5.79378      -6.77996       4.26761       5.43957       5.94248       6.12141       5.97160       5.56188
  20  20 3799.8096    1.8976  5.6433 11.0450  0.0000      0.639348  0.0971   0.0195   0.1751    0.0553   0.0000      0.102875   437.8471       11.2536       7.40990       16.3533       8.25748      -15.0678       5.13589       6.88498       7.30044       7.47271       7.25830       6.86890
  20  21 3943.4937    1.6059  8.2011 10.7723  0.0000      0.376267  0.1292   0.0144   0.2313    0.0400   0.0000     0.0759031   441.2742      -1.45929       19.9739      -1.01849       4.66501      -10.3203       6.69845       8.62798       9.27427       9.53720       9.15527       8.83051
  20  22 4087.4799    1.3680 10.6044 10.5937  0.0004      0.287267  0.1628   0.0118   0.2935    0.0348   0.0000     0.0653500   440.1393       14.2328       6.82604       2.21314      -2.07918      -3.50823       8.13431       10.3854       11.2739       11.5838       11.4531       10.8582
  20  23 4231.3433    1.1474 13.6251 10.5017  0.0005      0.246224  0.2305   0.0097   0.3928    0.0323   0.0000     0.0699913   463.2851       24.0734      -21.9111       16.6890       13.6439      -13.3700       10.0596       13.1955       14.4398       14.7320       14.5700       13.7157
  20  24 4375.0817    0.9365 16.2158 10.4451  0.0000      0.189903  0.3104   0.0080   0.4890    0.0279   0.0000     0.0813834   422.9968       3.72296       1.78296       34.2516       45.7569      -14.5268       12.4902       16.5160       17.8138       18.6515       18.3823       17.0019
  21   5 1589.2762    0.2096  0.1639  9.9627  0.0000       19.6894  0.0143   0.0111   0.0286    0.0341   0.0000       10.5899   438.9264       2.23343       18.9000      -2.05570      -3.99264     -0.549217       1.14170       1.68149       1.91693       2.02712       2.54752       2.17061
  21   6 1758.2660    0.3185  0.3195  9.9324  0.0000       19.5201  0.0173   0.0116   0.0360    0.0432   0.0000       4.23909   440.6054     -0.916979       17.0666      0.122263      -1.67236      -1.79234       1.18082       1.36802       1.60522       1.56801       1.50034       1.66576
  21   7 1919.9142    0.5028  0.4837 10.0357  0.0000       11.1732  0.0191   0.0144   0.0449    0.0572   0.0000       1.83955   439.9996     -0.693512       13.9196      -1.87887       1.34586       1.50860       1.21472       1.51588       1.78099       1.78734       1.79214       1.75055
  21   8 2077.8672    0.6884  0.5673 10.3097  0.0000       10.4279  0.0225   0.0177   0.0424    0.0641   0.0000       1.47490   439.7933       2.12404       17.6148      0.271383     -0.513576       1.17484       1.35053       1.90119       2.04665       2.14492       2.23020       1.97082
  21   9 2232.0039    0.9933  0.7169 10.6373  0.0000       5.44114  0.0234   0.0239   0.0523    0.0859   0.0000       1.03745   436.4915       4.57956       17.8543       5.45500      -1.65499      -3.02896       1.43641       1.73062       1.90418       2.07391       1.84863       1.80275
  21  10 2381.9466    1.3164  0.9865 10.8202  0.0000       3.04060  0.0312   0.0264   0.0583    0.1176   0.0000      0.799727   440.5159      0.955604       14.1262       2.99569       2.00991       5.00483       1.72894       2.21373       2.39851       2.50361       2.45716       2.28501
  21  11 2529.4107    1.7703  0.9993 11.8052  0.0000       2.42923  0.0313   0.0364   0.0639    0.0949   0.0000      0.861827   439.2636      -3.01306       17.5000       5.85779      -4.01662      -1.46999       1.77915       2.19055       2.41906       2.51337       2.51464       2.33107
  21  12 2676.2378    2.4140  0.9892 11.8740  0.0000      0.979109  0.0312   0.0473   0.0561    0.1317   0.0000      0.769170   437.1898       3.76624       11.3272       4.13631      -3.83426      -1.60014       1.81286       2.39128       2.55484       2.58830       2.56699       2.34450
  21  13 2823.0446    3.0034  0.8680 12.6498  0.0000      0.656238  0.0276   0.0637   0.0523    0.1089   0.0000      0.721193   437.2842       3.98984       10.5237       1.57201     -0.689379      -3.23118       1.62613       2.09657       2.16680       2.27528       2.28980       2.20259
  21  14 2968.9447    3.4962  1.0667 13.0054  0.0000       1.04121  0.0325   0.0703   0.0632    0.1168   0.0000      0.801850   437.9813       8.78749       14.5654       3.52198     -0.835378      -4.78551       1.86736       2.32573       2.50760       2.58564       2.48737       2.35445
  21  15 3113.9795    3.8978  1.1074 13.1572  0.0000     -0.252578  0.0343   0.0759   0.0616    0.1234   0.0000      0.725740   435.2720       9.77766       18.1981      -2.97265     -0.324971       3.47172       1.84546       2.32214       2.56795       2.64680       2.67188       2.53272
  21  16 3258.6661    3.6678  1.3548 13.2875  0.0003      0.639688  0.0400   0.0677   0.0741    0.1038   0.0000      0.535765   436.1395       12.2552       17.8463       1.62308      -4.57047      -1.58440       2.23139       2.97467       3.18838       3.22413       3.10198       2.89964
  21  17 3403.0396    3.1125  1.9066 12.8337  0.0000       1.01998  0.0510   0.0488   0.0884    0.0713   0.0000      0.386004   437.9759       14.2165       23.2739       12.5637     -0.287440       5.19457       2.58566       3.34482       3.47555       3.73987       3.66492       3.47565
  21  18 3547.4252    2.5989  3.0653 12.0485  0.0000       1.10816  0.0632   0.0325   0.1165    0.0604   0.0000      0.209914   434.4832       22.4706       13.5079       2.21475       10.1813      -3.72915       3.27636       4.25950       4.55558       4.85094       4.77951       4.45840
  21  19 3691.9312    2.2027  4.4971 11.4981  0.0000      0.767010  0.0803   0.0239   0.1453    0.0543   0.0000      0.126233   441.1287       13.2752       15.8378       1.65434      -1.69649      -3.02934       4.19730       5.44941       6.07714       6.13506       6.03455       5.83258
  21  20 3836.3423    1.8466  6.1714 11.0162 -0.0008      0.691301  0.0987   0.0175   0.1797    0.0470   0.0000     0.0918277   442.8264       27.5438       19.5448     -0.566544     -0.874276       6.39564       5.09431       6.54923       7.19077       7.47466       7.43757       6.90206
  21  21 3980.2197    1.5709  8.7648 10.7400  0.0000      0.310905  0.1308   0.0134   0.2373    0.0373   0.0000     0.0701227   438.1776       28.7166       15.5465      -15.8951       1.52639       3.84329       6.30498       8.09740       8.98083       9.05459       8.99256       8.50834
  21  22 4124.5390    1.2915 10.9609 10.6187  0.0001      0.224872  0.1731   0.0108   0.3047    0.0328   0.0000     0.0693923   423.7250       8.14581       20.7336       6.07406      -8.44571      -3.42811       7.82490       10.5263       11.2249       11.4868       11.3427       10.6398
  21  23 4268.6173    1.0748 14.2090 10.5495 -0.0005     0.0555776  0.2474   0.0089   0.4110    0.0301   0.0000     0.0744908   437.4872       20.4605       24.3341      -13.3527      -3.49057       17.4410       9.83012       12.9836       13.8480       14.6105       14.0297       13.3844
  21  24 4412.9471    0.8619 16.8150 10.4989 -0.0007     0.0879698  0.3537   0.0075   0.5257    0.0260   0.0000     0.0872286   457.4176      -1.92510       21.9573       36.5332      -7.84042      -44.2044       12.9036       16.9140       18.7006       19.1353       18.8340       17.6707
  22   3 1233.1109    0.0829  0.0212 10.1354  0.0000       12.1549  0.0153   0.0178   0.0135    0.0257   0.0000       273.109   438.9073      -2.80945       19.2539       4.45290      -1.73131      -1.32302       1.08353       1.13065       1.12625       1.62445       1.28040       1.32463
  22   4 1429.1343    0.1259  0.1213 10.0090  0.0000       19.0342  0.0172   0.0093   0.0296    0.0291   0.0000       35.3531   439.9701      -1.84776       17.7581      0.396680      -1.69498      -2.42449       1.16103       1.32540       1.81201       1.61969       1.56809       1.60938
  22   5 1611.3492    0.2516  0.1671  9.9724  0.0000       18.1622  0.0112   0.0125   0.0263    0.0328   0.0000       8.44801   439.6821     0.0961722       20.5622      -1.13976      -3.90962     -0.347970      0.782513       1.00561       1.15306       1.02365       1.01386      0.956563
  22   6 1781.5961    0.3541  0.2924  9.8428  0.0000       19.8143  0.0161   0.0123   0.0298    0.0445   0.0000       3.59163   437.2041      0.457162       15.7208      -1.57368      -2.99206       3.59852       1.15704       1.52310       1.69868       1.66631       1.76840       1.53571
  22   7 1945.1429    0.5727  0.4428 10.0191  0.0000       9.75997  0.0194   0.0157   0.0339    0.0577   0.0000       1.62232   439.7009     -0.466423       18.0619      0.199756       1.25219     -0.918894       1.30473       1.68943       1.75928       1.86189       1.81093       1.71256
  22   8 2104.8310    0.7376  0.6539 10.1077  0.0000       7.28103  0.0228   0.0174   0.0455    0.0813   0.0000       1.13730   440.0812       1.61561       17.0653      -1.39337      -1.64250      0.476784       1.36293       1.73749       1.95730       2.06103       2.01956       1.88432
  22   9 2260.1372    1.0502  0.8337 10.5690  0.0000       5.75358  0.0263   0.0223   0.0550    0.0938   0.0000      0.932611   438.9737    0.00390182       18.1564     -0.367537      -4.38531     -0.431431       1.45040       1.85188       1.99418       2.13191       2.07105       1.99013
  22  10 2410.9849    1.4660  0.8723 11.0126  0.0000       4.10132  0.0277   0.0301   0.0525    0.1179   0.0000      0.795966   438.9785     -0.246688       10.2459       1.50346     -0.651211      -2.88698       1.46029       1.92628       1.96202       2.34352       2.21552       2.13153
  22  11 2559.2619    1.9182  0.9700 11.8359  0.0000       2.45012  0.0299   0.0389   0.0587    0.1017   0.0000      0.779895   438.0773       6.00665       15.4581      0.442932       1.08724       3.03321       1.59683       2.12484       2.25074       2.43678       2.36826       2.28722
  22  12 2707.2596    2.5245  0.9213 11.9955  0.0000       2.40353  0.0285   0.0502   0.0533    0.1234   0.0000      0.718268   438.1921       2.16094       14.5676      -1.78445       4.74262      -5.95626       1.71045       2.28062       2.53872       2.49615       2.42826       2.29389
  22  13 2854.8479    3.3018  0.8787 12.6142  0.0000       1.62890  0.0260   0.0673   0.0525    0.1114   0.0000      0.704561   437.8802       3.61602       13.5030     -0.747567      -2.97619      -3.74987       1.44918       1.90072       1.99000       2.11032       2.11338       1.96822
  22  14 3001.4943    3.7379  0.8996 13.1233  0.0000       1.43024  0.0288   0.0755   0.0504    0.1024   0.0000      0.734813   439.8084       2.47007       12.9478       1.93628     -0.547947      -2.46743       1.48338       1.90321       2.08496       2.14174       2.08097       2.02641
  22  15 3147.1206    3.8840  1.0924 13.2380  0.0000      0.853097  0.0335   0.0740   0.0609    0.1184   0.0000      0.809128   437.8873       10.1669       16.5004       4.61814      -3.14087    -0.0153400       1.72094       2.30245       2.33393       2.42511       2.43492       2.38144
  22  16 3292.2947    3.5593  1.4584 13.2196  0.0000     -0.112017  0.0418   0.0617   0.0758    0.0870   0.0000      0.574253   441.0504       9.37356       10.4900      -3.00175       2.67821      -1.77007       2.00769       2.58278       2.86354       3.04496       2.83439       2.79710
  22  17 3437.5264    2.9919  2.1213 12.5275  0.0000       1.09110  0.0502   0.0423   0.0916    0.0687   0.0000      0.301518   444.1936       16.1216       14.6165       3.73573       4.94642       1.32920       2.55899       3.28707       3.61582       3.77257       3.67760       3.41662
  22  18 3582.3411    2.5313  3.1704 11.9547  0.0000      0.509924  0.0628   0.0300   0.1143    0.0550   0.0000      0.195446   435.6109       10.4978       13.5084       7.67696      -4.47102      -1.85194       3.05727       3.95861       4.33359       4.44564       4.27779       4.19709
  22  19 3727.4384    2.0651  4.6483 11.4937  0.0000      0.552145  0.0831   0.0218   0.1491    0.0480   0.0000      0.123546   441.7358       17.2004       23.6682       1.21002      -8.00689       1.12025       4.01508       5.19293       5.55097       5.85518       5.60582       5.44517
  22  20 3872.4867    1.7515  6.9908 10.9121  0.0000      0.688646  0.1082   0.0159   0.1918    0.0426   0.0000     0.0806683   437.7592       11.4841       20.9606      -11.9510      0.463574      -3.26353       5.16101       6.65341       7.19517       7.54359       7.46922       7.10816
  22  21 4016.7328    1.4847  9.6214 10.6843  0.0000      0.250136  0.1414   0.0123   0.2577    0.0346   0.0000     0.0663192   432.6177       17.3418       34.2100       12.2862       3.17626      -7.57463       6.39933       8.36855       9.19521       9.53113       9.65920       9.03900
  22  22 4161.9811    1.2180 11.8179 10.6109 -0.0004      0.378722  0.1874   0.0101   0.3297    0.0302   0.0000     0.0710763   442.2430       3.23160       20.0746       20.1547       3.78379      -25.5642       7.64419       10.1798       10.9296       11.3509       11.1199       10.5730
  22  23 4305.5778    1.0020 14.6033 10.5142  0.0017     0.0379317  0.2676   0.0081   0.4318    0.0282   0.0000     0.0791085   413.2342       66.7540       19.7177       3.21202      -9.89805      -22.6128       10.1301       13.6098       14.7872       15.3585       15.1567       14.4656
  22  24 4451.1538    0.8233 16.9350 10.4382 -0.0005      0.235710  0.3420   0.0073   0.5248    0.0254   0.0000     0.0863581   445.2896       49.8140       53.4056      -17.7884      -6.44502      -14.3900       11.8888       15.6596       17.0572       17.7954       17.3497       16.6190
  23   4 1449.7115    0.1410  0.1321  9.9405  0.0000       29.1069  0.0152   0.0092   0.0318    0.0305   0.0000       25.9423   439.9081      0.672629       17.4743      -1.55496      -2.92801     -0.924017      0.832141      0.928595       1.33202       1.14669       1.16113       1.20655
  23   6 1804.2675    0.4017  0.3573  9.8477  0.0000       14.9984  0.0167   0.0126   0.0330    0.0449   0.0000       2.65953   438.9388       1.64853       18.5423       2.26486      -1.24090      -1.94405       1.03127       1.23776       1.33755       1.52903       1.53668       1.33604
  23   7 1969.6850    0.5732  0.4852 10.0557  0.0000       9.28151  0.0200   0.0150   0.0376    0.0561   0.0000       1.60829   439.1926      0.439545       18.1555     -0.387649      -5.39395      0.558114       1.21598       1.61929       1.79108       1.88622       1.84744       1.67961
  23   8 2131.2475    0.8222  0.6829 10.2052  0.0000       8.21657  0.0226   0.0184   0.0450    0.0752   0.0000       1.06008   437.1109     -0.862559       13.4651      -1.87871      -1.05325      0.424909       1.36352       1.73095       1.84537       1.99920       1.91656       1.77739
  23   9 2287.5862    1.1110  0.8740 10.5482  0.0000       5.27132  0.0266   0.0224   0.0534    0.1020   0.0000      0.849317   441.0677      0.696598       14.7283     -0.964796     -0.876371      -2.33680       1.39010       1.78924       1.93967       2.06041       1.99151       1.90445
  23  10 2439.2912    1.5564  0.9920 11.1842  0.0000       4.27134  0.0315   0.0302   0.0552    0.1174   0.0000      0.783326   441.8202       1.16142       12.5830     -0.557613      0.114799      -1.72625       1.52839       2.08132       2.19998       2.29933       2.24556       2.16243
  23  11 2588.7790    2.0565  0.9453 11.8143  0.0000       3.43501  0.0297   0.0407   0.0532    0.1000   0.0000      0.752723   440.6369       4.06427       16.3322       4.76161      -5.85422   -0.00777696       1.55391       1.95496       2.07588       2.18812       2.07856       2.01619
  23  12 2737.7433    2.6312  0.8909 12.4871  0.0000       3.26503  0.0263   0.0538   0.0529    0.0942   0.0000      0.759095   441.0681       3.72626       15.6609      -2.06307      0.386157     -0.311421       1.37010       1.79202       1.92766       2.01344       2.04356       1.85853
  23  13 2886.1918    3.3178  0.9342 13.0006  0.0000       1.34698  0.0270   0.0672   0.0588    0.0955   0.0000      0.816480   440.8289       6.00399       12.5338      0.327206      -4.13006       1.08464       1.48862       1.88534       1.95504       2.08690       2.03221       1.97692
  23  14 3033.5481    3.7006  0.9262 13.2399  0.0000      0.822301  0.0277   0.0744   0.0547    0.0976   0.0000      0.743218   437.2568       6.45711       17.7147       3.32382      -2.28847      -5.98406       1.56957       2.08992       2.25938       2.44830       2.44120       2.28799
  23  15 3179.8557    3.8968  1.1973 13.1698  0.0000      0.964467  0.0357   0.0709   0.0650    0.1195   0.0000      0.719628   439.9594       7.22337       12.9585       7.53260       2.03791      -3.61316       1.72876       2.20340       2.46494       2.53800       2.39796       2.35964
  23  16 3325.6603    3.4616  1.5569 13.0115  0.0000      0.577865  0.0429   0.0561   0.0715    0.0818   0.0000      0.486943   435.5279       7.86634       13.6393       7.70291      -3.66926      -4.75686       2.00114       2.63419       2.76730       3.09875       2.88489       2.83510
  23  17 3471.5099    2.9538  2.5486 12.1386  0.0000      0.804131  0.0537   0.0362   0.0940    0.0629   0.0000      0.229510   442.2862       2.52326       12.3577       6.87865       2.86292       2.94640       2.53501       3.29836       3.50252       3.73304       3.64094       3.68240
  23  18 3617.0244    2.3581  3.5824 11.9070  0.0006      0.791382  0.0680   0.0264   0.1241    0.0471   0.0000      0.167702   440.2206       12.6178       13.1293       7.11225      -1.73592      -4.42046       3.23510       4.34374       4.63167       4.79340       4.64756       4.68728
  23  19 3762.5411    1.9952  5.4185 11.2341  0.0000      0.729996  0.0860   0.0189   0.1598    0.0434   0.0000      0.102411   444.3358       10.5486       9.65375       2.03022      -4.09940      -3.67049       4.02338       5.25070       5.58767       5.96809       5.93030       5.83264
  23  20 3907.8993    1.7114  7.4063 10.8381  0.0000      0.484855  0.1079   0.0143   0.1979    0.0384   0.0000     0.0758840   442.3137       22.4553       17.9974       11.4978      -6.14141      -2.52466       4.89367       6.33239       6.96331       7.17562       7.16299       6.95702
  23  21 4053.0123    1.3921  9.8319 10.6981  0.0000      0.269903  0.1449   0.0114   0.2699    0.0321   0.0000     0.0699226   437.0011       6.06854       1.92193      -16.1905       9.16676       10.6595       6.19965       8.25184       9.00297       9.40420       9.35889       9.00978
  23  22 4198.0342    1.2006 12.5085 10.5471  0.0000      0.175747  0.1946   0.0094   0.3364    0.0296   0.0000     0.0641869   457.7325       12.8172    -0.0253274       26.3275       3.93909       10.6747       7.70634       10.0469       10.8379       11.3745       11.4296       10.9152
  23  23 4343.9628    0.9440 15.2027 10.5147  0.0000      0.401607  0.2782   0.0077   0.4502    0.0259   0.0000     0.0820268   438.9333       30.0938       13.1670       7.41491      0.199808      -26.4533       9.99827       13.0934       14.3955       14.8030       14.6157       13.9931
  24   4 1469.8000    0.1714  0.1177  9.9505  0.0000       47.2416  0.0138   0.0109   0.0251    0.0324   0.0000       19.9364   440.3439     -0.871171       20.3068     -0.982306      -2.12034      0.981882      0.867863      0.934832      0.913069       1.04951       1.20389       1.08656
  24   5 1653.7060    0.2606  0.2356  9.9301  0.0000       24.1892  0.0183   0.0104   0.0280    0.0354   0.0000       6.66053   439.9472      -1.02378       21.5551      0.781571      -2.65410     0.0551124       1.31535       1.91355       2.10460       2.13379       1.80463       1.66729
  24   6 1826.3455    0.3987  0.3427  9.9128  0.0000       13.5628  0.0146   0.0124   0.0339    0.0454   0.0000       2.66875   439.8914      -2.37681       20.4991     -0.530068      -3.69817       2.13766      0.921296       1.12937       1.20637       1.32759       1.44521       1.35130
  24   7 1993.6804    0.6134  0.4774 10.0507  0.0000       9.80647  0.0187   0.0156   0.0348    0.0587   0.0000       1.44612   440.5083      0.443543       16.0899     -0.159782     -0.479562     -0.330721       1.00197       1.39245       1.42563       1.58782       1.49745       1.47314
  24   8 2156.8401    0.8930  0.6903 10.1641  0.0000       6.12751  0.0218   0.0193   0.0440    0.0881   0.0000      0.907580   439.7517      0.955761       19.2241      -1.94521      -1.89323      -1.62263       1.21960       1.71514       1.81902       1.97220       2.04376       1.94173
  24   9 2314.4181    1.1741  0.9143 11.0858  0.0000       4.99876  0.0284   0.0240   0.0574    0.0813   0.0000      0.926859   437.7899       1.09614       15.2271      -1.30912      -1.44477      -2.57199       1.47942       1.90235       2.04702       2.14195       2.09023       2.07772
  24  10 2467.2525    1.6830  1.1362 11.2094  0.0000       5.27965  0.0331   0.0305   0.0613    0.1186   0.0000      0.762651   438.3618      0.299791       17.6580       3.41089     -0.422519     -0.406494       1.52376       1.95968       2.12414       2.27289       2.36984       2.16552
  24  11 2617.7684    2.1709  0.9618 11.9594  0.0000       2.63471  0.0282   0.0415   0.0541    0.0990   0.0000      0.750562   436.5870       4.29471       13.0543       1.27439       2.51683      -1.41012       1.39723       1.79127       1.88508       2.03877       2.02153       1.99950
  24  12 2767.8461    2.8606  0.8367 12.5861  0.0000       2.83844  0.0235   0.0589   0.0496    0.0885   0.0000      0.787136   439.7618       4.60993       15.1698       2.38416     0.0247426       1.80026       1.22404       1.64699       1.76473       1.89544       1.85691       1.88694
  24  13 2917.0579    3.2913  0.9355 13.0457  0.0000      0.618905  0.0299   0.0641   0.0509    0.0943   0.0000      0.861421   439.8303       2.63179       12.4312       3.24847       1.70685       2.51591       1.55257       1.90285       2.02254       2.11940       2.16319       2.00243
  24  14 3065.1228    3.8923  1.0120 13.1819  0.0000      0.260598  0.0302   0.0724   0.0543    0.1077   0.0000      0.763516   439.6178       4.88233       14.8031       1.55788      0.957492      0.287401       1.42215       1.86999       2.02858       2.18794       2.06325       2.09122
  24  15 3212.0803    3.7750  1.2711 13.3554  0.0000    -0.0572930  0.0369   0.0667   0.0675    0.0996   0.0000      0.606174   439.2289       10.3905       10.0700      -4.22286       1.48148       1.36344       1.62025       2.14729       2.28793       2.51297       2.41484       2.31447
  24  16 3358.7166    3.3426  1.6930 12.9383  0.0000       1.13629  0.0442   0.0506   0.0759    0.0734   0.0000      0.420195   434.2403       4.19921       16.0177       5.00163      -5.56882       4.05580       1.91676       2.61752       2.68706       2.97694       2.90057       2.76775
  24  17 3504.9756    2.6860  2.7095 12.3704  0.0000      0.127403  0.0554   0.0335   0.1051    0.0528   0.0000      0.241451   441.4937       9.37428       17.4116      -7.04567       5.59405      -4.25555       2.55117       3.27736       3.49911       3.74116       3.59238       3.51005
  24  18 3651.4569    2.3187  4.1359 11.6184  0.0003      0.751638  0.0704   0.0231   0.1264    0.0432   0.0000      0.119011   445.2863       15.8883       13.1923       9.06658      -5.53164       3.51760       3.15654       4.05029       4.31516       4.72172       4.61266       4.47814
  24  19 3797.3161    1.9358  5.6270 11.1635  0.0000      0.628607  0.0871   0.0174   0.1598    0.0412   0.0000     0.0976556   436.2510       8.62272       16.4401     -0.826360      -10.4544       7.47948       3.85210       5.08183       5.61443       5.77351       5.78188       5.50622
  24  20 3943.1995    1.5962  7.9699 10.8285  0.0000      0.516640  0.1158   0.0131   0.2139    0.0362   0.0000     0.0767738   441.7736       11.3432       12.0101      -8.05981       8.11431      0.471879       4.92551       6.59657       7.17634       7.44949       7.35872       7.12886
  24  21 4088.6684    1.3123 10.5530 10.6847  0.0010      0.207840  0.1586   0.0104   0.2817    0.0306   0.0000     0.0749777   449.2611       17.1816       13.0775      -4.55727      -4.54563      -25.9992       6.47892       8.21500       9.17518       9.52375       9.77048       9.21792
  24  23 4379.9341    0.9212 16.0860 10.4865  0.0000      0.217125  0.2955   0.0072   0.4469    0.0252   0.0000     0.0790562   439.1045       22.3545       28.5246      -16.0538       28.7803      -3.85766       9.80495       12.8153       14.0669       14.6452       14.6652       13.9918
  25   3 1289.4233    0.1132  0.0860 10.0763  0.0000       26.8726  0.0173   0.0109   0.0294    0.0259   0.0000       63.1691   440.2627     -0.896266       21.8130     -0.636846      -3.51797       1.19883      0.865449      0.987882       1.39832       1.19036       1.26224       1.20918
  25   5 1674.1405    0.2752  0.2345  9.9879  0.0000       19.3077  0.0139   0.0107   0.0292    0.0351   0.0000       5.63083   441.3606     -0.556660       19.6401       3.09726      -1.88225     -0.812883      0.870473       1.05962       1.21909       1.33389       1.23638       1.18335
  25   6 1847.9693    0.4514  0.3727 10.0052  0.0000       15.3702  0.0156   0.0134   0.0339    0.0428   0.0000       2.36774   440.4792      0.183550       19.3896       1.12968      -5.51969      0.172101      0.967144       1.26468       1.38141       1.50376       1.44085       1.50284
  25   7 2017.0403    0.6289  0.5815 10.1393  0.0000       9.46112  0.0207   0.0152   0.0425    0.0605   0.0000       1.37622   440.7364     0.0541326       17.3067      -1.66815     -0.536220      -2.93319       1.10688       1.46525       1.60601       1.76681       1.66126       1.59153
  25   8 2181.8456    0.9100  0.7948 10.1490  0.0000       6.38269  0.0241   0.0182   0.0467    0.0928   0.0000      0.874323   439.9713       1.24664       16.0473      0.756719    -0.0219964      -1.56789       1.20709       1.56097       1.71769       1.79608       1.80143       1.74177
  25   9 2340.6582    1.3022  0.9552 10.8506  0.0000       4.53622  0.0282   0.0243   0.0526    0.0980   0.0000      0.795342   440.9491     -0.604616       14.4414       2.70242       1.91889       1.19594       1.31241       1.67774       1.89859       1.95432       1.99266       1.86700
  25  10 2494.4995    1.7540  1.0203 11.6016  0.0000       3.94122  0.0293   0.0329   0.0564    0.1002   0.0000      0.763427   440.7000       4.98704       21.9829       2.86006      -1.86535      -4.20327       1.42821       1.80127       1.97293       2.10006       2.07882       2.12152
  25  11 2646.3246    2.3228  1.0202 11.6907  0.0000       2.04846  0.0281   0.0417   0.0531    0.1319   0.0000      0.670417   439.3564       1.10977       15.1319       4.02318     -0.289356      -5.67289       1.30561       1.65582       1.87582       2.02833       1.97908       1.89751
  25  12 2797.4139    2.8477  1.0300 12.4212  0.0012       1.24508  0.0295   0.0511   0.0540    0.1052   0.0000      0.658492   439.3090       3.34321       13.6475       2.85863     -0.577029     -0.637037       1.41590       1.84300       2.10926       2.22098       2.14622       2.07178
  25  13 2947.5560    3.6874  0.8288 13.0214  0.0000       2.33846  0.0234   0.0726   0.0459    0.0944   0.0000      0.616609   435.9801       2.96740       13.4216      0.366280      -2.43643      0.229984       1.16782       1.56094       1.68913       1.82708       1.76043       1.69016
  25  14 3096.3600    3.9662  1.0968 13.5044  0.0000       2.34591  0.0326   0.0736   0.0584    0.0985   0.0000      0.842109   441.3529       7.83678       16.4611       3.73787       1.12881     -0.248663       1.53399       1.98510       2.10876       2.22630       2.24313       2.20219
  25  15 3244.0242    3.6999  1.3406 13.2741  0.0000      0.241384  0.0373   0.0634   0.0684    0.0972   0.0000      0.622296   440.4037       9.55197       13.4334       7.15372      -1.26162       1.33433       1.65901       2.23177       2.41797       2.57742       2.48957       2.55253
  25  16 3391.3077    3.2089  1.8586 12.9238  0.0008       1.42012  0.0440   0.0469   0.0837    0.0663   0.0000      0.363014   438.2057       14.2950       7.34691       4.70880      -2.41413      -1.63945       1.91577       2.54972       2.66377       2.93106       2.90190       2.87024
  25  17 3538.4266    2.6459  2.9057 12.2219  0.0000      0.722864  0.0560   0.0304   0.1044    0.0492   0.0000      0.227651   435.9959       10.7168       17.4851       9.70732      -8.45361       3.83534       2.41203       3.17117       3.46008       3.67368       3.55567       3.53421
  25  18 3685.1505    2.2031  4.4109 11.6317  0.0000      0.437697  0.0743   0.0210   0.1304    0.0396   0.0000      0.124284   434.6205       16.2012       11.1987     -0.473005      -2.24734       4.76011       3.11972       4.07445       4.52819       4.80877       4.64571       4.60806
  25  19 3832.0148    1.8404  6.6221 11.0855  0.0000      0.664764  0.0975   0.0152   0.1752    0.0365   0.0000     0.0797018   431.5055       11.9185       5.82460       5.29172       7.86766      0.956799       4.00874       5.15836       5.82781       6.13567       6.11649       5.99662
  25  20 3978.5038    1.5395  8.5069 10.8689  0.0000      0.661377  0.1192   0.0122   0.2224    0.0318   0.0000     0.0729599   435.4040       12.4015       21.2958       8.90849      -14.6968      -1.43424       4.75974       6.19032       6.81831       7.20210       7.02770       6.90334
  25  21 4124.3921    1.2873 10.4897 10.7090  0.0001      0.367304  0.1561   0.0103   0.2778    0.0299   0.0000     0.0748674   442.0236       20.2518       13.1560       25.4885       5.21172      -8.62622       6.04185       8.13497       8.82602       9.39739       9.34389       9.06135
  25  22 4269.7276    1.0567 13.9579 10.5517  0.0000    -0.0377942  0.2378   0.0075   0.3850    0.0266   0.0000     0.0832987   448.8904       13.7938       8.83314       2.68863       18.5912    -0.0135895       7.99553       10.4887       11.8190       11.9630       12.2024       11.6087
  26   3 1307.5428    0.0867  0.0964 10.1531  0.0000       29.7038  0.0197   0.0093   0.0387    0.0251   0.0000       94.6451   439.4937      -1.77956       21.1269     -0.266489      -6.23436       1.80604      0.973183       1.18802       1.47209       1.53516       1.67101       1.79911
  26   4 1508.7125    0.1834  0.1102 10.0245  0.0000       26.3215  0.0150   0.0109   0.0217    0.0277   0.0000       19.4693   440.2749     -0.623687       21.4099      0.115956      -2.53249     -0.339942       1.08882       1.30767       1.52399       1.45102       1.49736       1.16087
  26   5 1694.0810    0.2846  0.2355  9.9629  0.0000       21.6860  0.0137   0.0105   0.0260    0.0345   0.0000       5.45593   439.2765      0.209739       20.1336      -1.46913      -2.34074     -0.429762      0.719404      0.996801       1.16022       1.24348       1.22086       1.20561
  26   6 1869.0544    0.4512  0.4032 10.0250  0.0000       10.4344  0.0181   0.0126   0.0340    0.0460   0.0000       2.12581   441.6349     -0.659156       19.4027       1.17135      0.175542       2.19255       1.13087       1.54475       1.61463       1.69990       1.58203       1.47200
  26   7 2039.8100    0.6618  0.6167 10.0376  0.0000       7.63772  0.0207   0.0146   0.0408    0.0696   0.0000       1.16160   442.0655      0.832905       22.6990     -0.451486      -2.16935      -1.71427       1.01169       1.37268       1.45524       1.58510       1.49160       1.52905
  26   8 2206.1977    0.9613  0.7224 10.4322  0.0000       7.16322  0.0212   0.0198   0.0439    0.0791   0.0000      0.929530   439.0532     -0.692498       18.4151       4.02490      -3.71861      -2.61580       1.03664       1.32684       1.50547       1.57940       1.56667       1.53148
  26   9 2366.2278    1.3264  0.9632 11.1586  0.0000       5.19039  0.0280   0.0248   0.0550    0.0848   0.0000      0.845547   441.5151       1.66019       19.9080      -1.61701       2.18413      -2.10709       1.25673       1.68779       1.86182       1.98836       1.89737       1.79674
  26  10 2521.3181    1.8565  1.0054 11.7605  0.0000       2.93756  0.0288   0.0342   0.0539    0.0950   0.0000      0.742106   440.0746       5.43909       17.4411       1.91845     -0.641511       2.45263       1.34139       1.70807       1.85596       1.97118       2.00694       1.94794
  26  11 2674.4522    2.4094  1.0026 12.1647  0.0000       1.82439  0.0279   0.0443   0.0554    0.1091   0.0000      0.685188   439.3739       2.52891       16.6652       4.15168     -0.541009     -0.682074       1.33579       1.70478       1.71435       1.90487       1.87279       1.86323
  26  12 2826.6458    3.1281  0.8740 12.6922  0.0000       2.14212  0.0246   0.0590   0.0477    0.0958   0.0000      0.895026   437.0091       7.56574       14.1109      0.917575      -1.91443       1.32197       1.24036       1.61761       1.76418       1.81948       1.85619       1.85692
  26  13 2977.5028    3.7332  0.8453 13.2633  0.0000     -0.470568  0.0243   0.0730   0.0467    0.0893   0.0000      0.932100   440.3907       4.33719       12.0975       2.43681      -1.41565       2.38016       1.23352       1.57203       1.65392       1.74380       1.71019       1.73140
  26  14 3126.9786    4.0345  1.1456 13.1384  0.0000     -0.485837  0.0315   0.0700   0.0584    0.1173   0.0000      0.559280   438.3044       8.23517       16.7919       4.27994      -3.80491     -0.978035       1.31331       1.71755       1.79423       2.01129       2.00929       1.88112
  26  15 3275.5396    3.6274  1.4759 13.0847  0.0000      0.865335  0.0389   0.0574   0.0692    0.0940   0.0000      0.442816   443.4726       7.76631       16.0858       7.25057      -3.95997      -4.44277       1.69122       2.20368       2.30250       2.49566       2.49712       2.42606
  26  16 3423.5417    3.0160  2.3536 12.6183  0.0000      0.735982  0.0516   0.0383   0.0906    0.0580   0.0000      0.305792   441.0055       6.15537       12.7951       4.42531      -4.75052      -3.75532       2.06059       2.67783       2.95074       3.15375       3.09106       3.06350
  26  17 3571.2034    2.5156  3.3757 12.0020  0.0000      0.532268  0.0610   0.0264   0.1113    0.0463   0.0000      0.182111   442.2012       11.1465       17.7409       4.50311      -6.96219       4.69307       2.47657       3.29385       3.55987       3.81254       3.78368       3.68470
  26  18 3718.6759    2.1275  4.7252 11.5198  0.0000      0.398240  0.0757   0.0193   0.1342    0.0389   0.0000      0.111574   438.4137       10.9607       14.0185      0.811791      -1.00902      -14.8383       3.07042       4.09726       4.42915       4.67598       4.81673       4.58023
  26  19 3865.9516    1.7753  7.1900 11.0748  0.0000      0.581480  0.1011   0.0144   0.1833    0.0344   0.0000     0.0752620   438.1144       22.5737       14.4016      -4.39155       5.55255      -2.59076       4.05880       5.32168       5.79164       6.18279       6.22121       6.03200
  26  20 4012.6980    1.5024  9.8462 10.8178  0.0000      0.266400  0.1361   0.0112   0.2422    0.0307   0.0000     0.0645904   435.5815       11.0400       6.15702       2.35769       3.88560     0.0816861       5.09028       6.80677       7.35527       7.84259       7.78048       7.52887
  26  21 4159.5369    1.2429 12.1904 10.7054 -0.0002      0.259317  0.1839   0.0091   0.3132    0.0275   0.0000     0.0669144   433.3657       13.2740       20.9786      0.954304       28.8776      -21.8751       6.44127       8.40728       9.36407       9.83349       9.98182       9.38565
  26  22 4306.1383    0.9950 14.1386 10.6104 -0.0012      0.247117  0.2479   0.0074   0.3954    0.0250   0.0000     0.0838265   429.7742       10.1578       27.8354      -7.74659      -4.58635      -6.03969       7.95245       10.5429       11.8572       12.2232       12.2134       11.8373
  27   4 1527.5489    0.1726  0.1261  9.9992  0.0007       21.8945  0.0149   0.0094   0.0200    0.0279   0.0000       17.6928   440.5206     -0.283398       21.8050     -0.120857      -3.99925       1.76958      0.996848       1.03007      0.938157       1.11362      0.955170       1.29152
  27   5 1713.6149    0.3100  0.2468  9.9373  0.0000       18.3359  0.0132   0.0108   0.0261    0.0354   0.0000       4.64401   440.6162     -0.411338       19.3543      0.745781      -2.35061       1.48393      0.668709      0.788192      0.979410      0.992395      0.914624       1.02710
  27   6 1889.7952    0.4874  0.4680  9.9445  0.0000       8.38716  0.0181   0.0122   0.0340    0.0487   0.0000       1.73133   439.3279      0.123406       19.6661      -2.44977      -2.00778     -0.552318      0.949201       1.24033       1.34622       1.39190       1.45158       1.40357
  27   7 2062.1414    0.7323  0.6281 10.1461  0.0000       9.00294  0.0202   0.0158   0.0393    0.0667   0.0000       1.16339   440.4884       1.43972       18.9219       1.96176      0.342904      -1.48693      0.953983       1.22963       1.33202       1.44100       1.47255       1.41117
  27   8 2229.8913    1.0070  0.8772 10.4357  0.0000       6.54496  0.0246   0.0191   0.0513    0.0897   0.0000      0.843124   439.7935       1.29211       16.2187       1.11414      -2.93287      0.114193       1.14152       1.44554       1.64782       1.66897       1.68058       1.64817
  27   9 2391.1276    1.4667  0.9200 11.2472  0.0000       4.65203  0.0262   0.0270   0.0500    0.0853   0.0000      0.803796   439.6562     -0.733223       19.8345       2.82752      0.394353     -0.149556       1.12994       1.47365       1.65212       1.75998       1.74644       1.64996
  27  10 2547.6479    1.8947  0.9951 11.8536  0.0000       2.60118  0.0287   0.0340   0.0528    0.0889   0.0000      0.759525   438.6385       3.40154       15.1312      -2.21795     -0.624466      -1.02786       1.19799       1.58420       1.70375       1.82866       1.78530       1.77156
  27  11 2702.1630    2.4699  1.0120 12.3798  0.0000       1.70723  0.0281   0.0445   0.0541    0.0927   0.0000      0.736690   440.6765       3.86175       20.4127       2.40745      0.585757      -2.79895       1.24768       1.72485       1.77859       1.96014       1.97604       1.94166
  27  12 2855.4348    3.2052  0.8439 12.8889  0.0008       1.13114  0.0239   0.0609   0.0456    0.0898   0.0000      0.712161   439.4665       5.74052       16.2458      -2.02240     -0.555800      -2.07717       1.08982       1.44158       1.56062       1.65968       1.67048       1.58936
  27  13 3007.2025    3.7873  1.0022 12.9985  0.0000       1.49291  0.0257   0.0675   0.0530    0.1047   0.0000      0.588037   438.2782       5.99546       17.8159    -0.0851003      -3.00552      0.166537       1.15386       1.49262       1.60550       1.74100       1.66006       1.64112
  27  14 3157.4444    3.7980  1.1873 13.3708  0.0000       2.48892  0.0325   0.0648   0.0627    0.0916   0.0000      0.729792   438.1517       8.04994       16.4006       2.31896      -3.43589    -0.0485553       1.33752       1.69991       1.89119       1.95217       1.97852       1.92539
  27  15 3306.6098    3.5604  1.5979 13.1692  0.0000       1.05139  0.0398   0.0531   0.0724    0.0769   0.0000      0.495431   438.5596       9.35785       14.6730      -1.37419      -1.94948      -4.32592       1.63122       2.10109       2.31471       2.45157       2.39994       2.39242
  27  16 3455.5330    2.8662  2.1952 12.8005  0.0000       1.32169  0.0504   0.0382   0.0868    0.0554   0.0000      0.329259   439.4088       11.9532       14.6405       2.79997      -2.00069    -0.0489805       2.02710       2.67769       2.88300       3.17999       3.21154       3.12241
  27  17 3603.8767    2.4585  3.5474 11.9318  0.0000      0.839768  0.0611   0.0253   0.1135    0.0452   0.0000      0.171506   438.7200       1.29869       19.5903       5.34373       2.89234      -3.23212       2.43409       3.32500       3.54946       3.81304       3.85076       3.72781
  27  18 3751.8124    2.0327  5.3153 11.3631 -0.0006      0.346734  0.0797   0.0173   0.1433    0.0369   0.0000      0.102255   448.5594       11.8009       13.1101       17.1711      -4.22705       2.07667       3.17272       4.12011       4.50766       4.78889       4.80708       4.66672
  27  19 3899.4878    1.6842  7.3217 11.0960  0.0000      0.338719  0.1043   0.0133   0.1900    0.0318   0.0000     0.0772882   437.8797       14.7828       16.6045       1.07309       4.90361       10.8497       3.87159       5.17247       5.75076       6.11263       6.22198       6.03246
  27  20 4046.8054    1.3828  9.4172 10.8729 -0.0001      0.233254  0.1362   0.0107   0.2454    0.0293   0.0000     0.0737224   436.8935       9.58596       15.6485      -7.64283      -19.2214       6.71982       4.94198       6.62086       7.19511       7.70404       7.69311       7.44090
  27  21 4194.2323    1.1808 13.1133 10.6506  0.0006      0.167892  0.2049   0.0081   0.3404    0.0265   0.0000     0.0675724   428.0455      -9.54090       35.8167       11.5841      -5.46195      -1.11815       6.61874       8.88127       9.61611       10.2587       10.2273       9.98756
  27  22 4341.9175    0.9422 14.9257 10.5904  0.0014      0.419611  0.2605   0.0071   0.4111    0.0238   0.0000     0.0826179   444.4266       35.9650       11.0359       25.0712       16.9195      -25.3123       8.01135       10.7779       11.7642       12.4699       12.4748       12.2616
  28   3 1342.6422    0.1026  0.0489 10.1205  0.0000       9.75978  0.0210   0.0104   0.0134    0.0233   0.0000       105.279   441.5489      -1.85784       21.2939       2.56646      -4.96868     -0.334092      0.992158       1.25308       1.25513       1.43881       1.64311       1.58797
  28   5 1732.8016    0.3222  0.3448  9.9011  0.0000       19.8130  0.0167   0.0099   0.0315    0.0370   0.0000       3.54149   439.1743      0.638939       21.8096      0.698847      -1.57992     -0.246972      0.779797       1.01713       1.23891       1.23865       1.28944       1.39403
  28   6 1910.2254    0.5135  0.4448 10.0022  0.0000       12.6957  0.0162   0.0132   0.0338    0.0480   0.0000       1.73096   441.6990     -0.651067       22.2693      -2.88532      -2.50293      0.523074      0.865300       1.07869       1.27911       1.43504       1.38540       1.32008
  28   7 2084.0208    0.7371  0.7093 10.1233  0.0000       9.46166  0.0218   0.0150   0.0434    0.0701   0.0000       1.09598   440.9608     -0.294561       19.2406      -1.01268      0.925530       1.72549      0.930035       1.23687       1.36555       1.47197       1.44014       1.43398
  28   8 2252.9158    1.0741  0.8192 10.7046  0.0000       5.64421  0.0240   0.0202   0.0448    0.0792   0.0000      0.877030   441.5603       2.96115       22.0927       1.09247      -1.24010     -0.460564       1.06717       1.32673       1.54724       1.63285       1.61714       1.67841
  28   9 2415.3731    1.5030  0.9640 11.1906  0.0000       2.79758  0.0260   0.0267   0.0519    0.0912   0.0000      0.772060   439.4995      -1.60501       19.1074       1.64890     -0.208215     -0.224541       1.07223       1.40839       1.54139       1.73884       1.75586       1.71886
  28  10 2573.4234    2.0031  1.0703 12.0451  0.0000       2.04540  0.0299   0.0352   0.0572    0.0888   0.0000      0.734091   438.0987     -0.607114       17.2804      0.304495      -1.87936      -1.21268       1.29848       1.69887       1.82223       2.01436       2.08131       2.09557
  28  11 2729.4457    2.6249  1.0546 12.3966  0.0000       2.36657  0.0283   0.0456   0.0534    0.0976   0.0000      0.684594   438.4496       3.64904       10.1307       1.40860      -2.21393       1.90229       1.17415       1.55772       1.71584       1.85693       1.87566       1.89923
  28  12 2883.8308    3.4527  0.9352 12.6930  0.0000      0.981428  0.0249   0.0611   0.0482    0.1041   0.0000      0.674371   438.5406       2.50946       15.0795       4.23726      0.878217      -3.36349       1.11985       1.45690       1.53493       1.70372       1.67340       1.60793
  28  13 3036.3295    3.9582  0.9831 13.1667  0.0000       1.23833  0.0263   0.0689   0.0495    0.0957   0.0000      0.646743   438.5670       7.55804       15.4357       1.16590      -3.38843      -3.19935       1.10245       1.45643       1.50324       1.71335       1.74903       1.68796
  28  14 3187.3121    3.9488  1.3183 12.9321  0.0000       1.01431  0.0331   0.0595   0.0589    0.1059   0.0000      0.493316   438.0218       5.75629       14.9452       3.64300     -0.737053     -0.492715       1.31325       1.68344       1.82692       1.98348       1.98356       2.03122
  28  15 3337.5322    3.5108  1.7715 12.8765 -0.0002       1.71748  0.0406   0.0480   0.0727    0.0708   0.0000      0.379969   443.0090       10.1073       12.3199      0.222275      0.268087      -3.47830       1.54644       2.05572       2.22332       2.40260       2.38060       2.40387
  28  16 3487.0930    2.8334  2.6576 12.2466  0.0000       1.29035  0.0505   0.0324   0.0917    0.0554   0.0000      0.235733   439.5890       12.3497       19.5384      -3.66240       2.67799       4.37234       1.96469       2.59431       2.77432       3.05970       2.94441       2.97169
  28  17 3636.0797    2.3218  3.9196 11.7239  0.0000      0.653204  0.0644   0.0221   0.1166    0.0436   0.0000      0.150738   439.2058       5.15125       16.5855       5.11976      -11.2086      -10.7335       2.46329       3.26024       3.49460       3.77376       3.87932       3.78391
  28  18 3784.5649    1.9270  5.5051 11.4189  0.0000      0.289675  0.0828   0.0164   0.1500    0.0343   0.0000      0.100635   436.2923       13.9260       11.8921       6.40542       5.22881      -3.21469       3.17563       4.02776       4.46747       4.73099       4.86337       4.77305
  28  19 3933.1864    1.6115  8.3614 10.9649 -0.0000      0.466795  0.1146   0.0119   0.2087    0.0303   0.0000     0.0694600   440.4231       15.3617       9.75969       14.3995      -1.27446       2.55069       4.16982       5.47503       5.99651       6.40527       6.47933       6.44123
  28  20 4080.9520    1.3317 10.3507 10.8694 -0.0005      0.366475  0.1514   0.0100   0.2679    0.0274   0.0000     0.0731088   428.0408       18.5095       19.5491       5.19380       6.47186      -10.0541       5.12706       6.74895       7.47377       7.99314       8.07096       7.84279
  28  21 4229.0259    1.0986 13.8870 10.6381  0.0002      0.299466  0.2272   0.0074   0.3578    0.0253   0.0000     0.0799697   436.8578       14.6173       9.08867       8.28226      -3.31464      -21.6263       6.87445       9.04455       10.0061       10.7875       10.6515       10.5015
  29   4 1564.1441    0.2057  0.1820  9.9304  0.0000       12.7583  0.0123   0.0090   0.0268    0.0280   0.0000       9.90732   440.2044       1.27936       20.7493      0.344936      -3.24923     -0.933839      0.617543      0.781199      0.857890      0.842151      0.842683      0.888297
  29   5 1751.5705    0.3648  0.3421  9.8741  0.0000       11.8670  0.0140   0.0106   0.0328    0.0397   0.0000       2.82676   440.1831     -0.246814       21.3098       2.63550      -2.24479     -0.804179      0.736954      0.996746       1.08916       1.23220       1.20145       1.36156
  29   6 1930.2528    0.5185  0.4939  9.9407  0.0000       8.39828  0.0168   0.0122   0.0352    0.0543   0.0000       1.53833   440.4088       1.27880       19.6119     0.0953880      -1.19187      -1.99954      0.814390       1.10117       1.19362       1.30720       1.25958       1.31719
  29   7 2105.4343    0.8008  0.6469 10.2866  0.0000       8.44081  0.0198   0.0164   0.0381    0.0632   0.0000       1.11567   440.5096       2.66506       19.4914      0.111853      -3.32958      -1.78894      0.842035       1.09470       1.20521       1.27211       1.31554       1.31610
  29   8 2275.4829    1.1279  0.9525 10.7021  0.0000       5.18280  0.0263   0.0199   0.0511    0.0861   0.0000      0.838817   439.6699     0.0104148       20.6887       4.41702      -2.70563     -0.240510       1.07719       1.43735       1.57432       1.72061       1.70858       1.64240
  29   9 2439.1983    1.6149  1.0817 11.4593  0.0000       3.18550  0.0304   0.0274   0.0538    0.0903   0.0000      0.759237   437.4504       3.16655       19.2367      -1.46999      -3.68698      -2.43941       1.19798       1.66202       1.77412       1.98380       1.89642       1.88245
  29  10 2598.8366    2.0726  0.9758 12.1722  0.0000       4.01640  0.0275   0.0369   0.0503    0.0796   0.0000      0.772812   439.5831       4.22667       15.8390      0.843717     -0.797560       4.11941       1.12530       1.51102       1.62204       1.77074       1.79590       1.76765
  29  11 2756.2450    2.7455  1.0017 12.5237  0.0000       2.21120  0.0260   0.0476   0.0512    0.0909   0.0000      0.669921   437.9923       2.16163       17.9597       1.91001      -2.02130      -4.92494       1.12112       1.45512       1.58070       1.68981       1.69010       1.70013
  29  12 2911.7434    3.4786  0.9658 12.9572  0.0000       1.92309  0.0260   0.0617   0.0488    0.0980   0.0000      0.694865   440.2312       6.50694       16.6554       7.54542      0.410281       1.11489       1.10131       1.50044       1.61677       1.76104       1.78520       1.74259
  29  13 3065.1127    3.9132  1.0035 13.2159 -0.0002       1.44703  0.0259   0.0666   0.0515    0.0979   0.0000      0.632791   439.6504       7.68026       17.6392       2.93126      0.568393       2.94245       1.04394       1.42053       1.53951       1.63986       1.65876       1.63154
  29  14 3216.9214    3.9033  1.3117 13.0561  0.0000       1.55820  0.0321   0.0596   0.0605    0.0954   0.0000      0.555996   438.5872       9.23969       15.8437       3.22309      -2.66376      -5.69902       1.27455       1.66850       1.75167       1.84454       1.91888       1.90719
  29  15 3367.7969    3.2876  1.8301 12.9177  0.0000      0.897745  0.0412   0.0441   0.0731    0.0626   0.0000      0.381140   441.8713       6.11109       13.1332       3.49345      0.674368      -1.14384       1.54965       2.04771       2.24077       2.46601       2.46362       2.41222
  29  16 3518.2350    2.7048  2.9499 12.2241  0.0000      0.993050  0.0552   0.0292   0.0971    0.0498   0.0000      0.210688   437.3252       5.61807       16.3732       3.17554      -3.23344      -8.39037       2.01889       2.67120       2.93791       3.17215       3.18110       3.12392
  29  17 3667.9222    2.2633  4.3432 11.6374  0.0000      0.599793  0.0671   0.0206   0.1229    0.0416   0.0000      0.124076   438.3374       5.56865       14.9602       2.97912      -6.25637     -0.555867       2.49420       3.33130       3.63039       3.81920       3.89293       3.88519
  29  18 3817.2564    1.8825  6.4851 11.1209  0.0000      0.362828  0.0882   0.0143   0.1598    0.0334   0.0000     0.0773445   443.1504       8.02203       14.8405       13.0802       5.91936      -4.46243       3.22956       4.28212       4.74912       5.01788       4.99530       5.05018
  29  19 3966.2591    1.5780  8.8525 10.9036  0.0000      0.477687  0.1177   0.0113   0.2116    0.0293   0.0000     0.0648495   437.6272       4.20667       23.0535      0.945129       11.1681       4.22042       4.13336       5.45119       5.98589       6.38918       6.50054       6.52235
  29  20 4114.7362    1.2965 11.2134 10.8228  0.0003      0.427112  0.1652   0.0092   0.2792    0.0265   0.0000     0.0715911   437.9154       15.1645       33.0176       14.9244      -2.69903       2.36018       5.31433       6.98578       7.80709       8.31166       8.33140       8.16499
  29  21 4263.1908    1.0648 14.0539 10.6180 -0.0002      0.309623  0.2301   0.0069   0.3617    0.0244   0.0000     0.0798044   441.4011       2.78630       8.24426       6.15918       4.76024       14.2143       6.67407       8.74608       9.81467       10.3163       10.4988       10.2547
  30   3 1376.6374    0.1117  0.0863 10.0815  0.0000       9.22089  0.0155   0.0087   0.0213    0.0232   0.0000       56.2886   439.8110     -0.389047       20.5410     -0.885788      -4.44431     -0.412485      0.683989      0.848567       1.16975      0.948528       1.03738      0.849995
  30   5 1770.0963    0.3608  0.2749 10.0134  0.0000       20.6514  0.0122   0.0111   0.0249    0.0365   0.0000       3.40433   440.5619     -0.444825       21.1128       1.02535      -3.64355    -0.0493753      0.566980      0.719043      0.853980      0.864848      0.917426      0.923801
  30   6 1950.0524    0.5517  0.4539 10.0230  0.0000       13.1279  0.0163   0.0127   0.0307    0.0492   0.0000       1.74549   439.0759      0.429714       20.3091     0.0603086      -1.15445       1.54375      0.696056      0.981142      0.995326       1.12556       1.11690       1.04370
  30   7 2126.4551    0.8209  0.7347 10.3012  0.0000       6.27499  0.0215   0.0159   0.0417    0.0709   0.0000      0.985495   440.7610       2.47534       20.6118       2.26484      -3.25249       2.81631      0.916729       1.18772       1.32753       1.38270       1.48656       1.45929
  30   8 2297.4743    1.1690  1.0074 10.7105  0.0000       4.70886  0.0268   0.0198   0.0520    0.0879   0.0000      0.779423   438.3231       2.16813       20.1088      0.911210      -4.44934       3.37182       1.05915       1.30773       1.45797       1.60422       1.58483       1.55306
  30   9 2462.4292    1.6939  1.0038 11.5139  0.0000       4.09683  0.0257   0.0289   0.0525    0.0871   0.0000      0.726796   440.1499       4.37362       19.6646       2.75470      -2.88919     -0.343515      0.983695       1.29706       1.44969       1.51152       1.50257       1.49081
  30  10 2623.5835    2.2495  0.9752 12.0864  0.0000       2.53421  0.0259   0.0385   0.0487    0.0890   0.0000      0.745961   441.0938       2.13191       16.6589       1.57870     -0.431102       2.37092       1.05130       1.40100       1.48753       1.60568       1.60964       1.58847
  30  11 2782.5881    2.9325  0.9293 12.7232  0.0000       1.03100  0.0250   0.0513   0.0463    0.0806   0.0000      0.730149   439.0302       5.24717       18.2270       1.62995      0.370761       1.29207       1.06330       1.41437       1.57278       1.73961       1.66518       1.67653
  30  12 2939.1539    3.6146  0.8866 13.1884  0.0000       1.07768  0.0233   0.0640   0.0454    0.0821   0.0000      0.690137   439.4897       6.80614       14.7813       4.30505      -1.83446      -2.89319      0.961660       1.24533       1.33139       1.44973       1.40035       1.48298
  30  13 3093.4806    3.9085  1.1133 13.2317  0.0000      0.630792  0.0306   0.0633   0.0518    0.1009   0.0000      0.640866   440.5612       6.00514       14.0115      0.806717      0.925150       4.27315       1.14811       1.56923       1.73380       1.88750       1.87448       1.90277
  30  14 3246.0503    3.7865  1.4661 13.1325  0.0000       1.11156  0.0360   0.0547   0.0625    0.0818   0.0000      0.487303   437.4139       7.25051       15.3318     -0.217916       1.08263      -4.18273       1.30591       1.70463       1.83549       1.98060       1.92958       1.93285
  30  15 3397.8090    3.2755  2.0230 12.6634  0.0000      0.787192  0.0409   0.0401   0.0758    0.0599   0.0000      0.313364   439.3887       6.77001       15.3581       6.91766      -2.63237      -3.03212       1.46952       1.90429       2.07898       2.28283       2.24986       2.27945
  30  16 3549.0718    2.6415  3.3005 12.0089  0.0005      0.856743  0.0557   0.0257   0.0999    0.0447   0.0000      0.169577   438.5663       13.8520       17.0598      -1.14367      -6.26191      -1.42133       1.95284       2.61574       2.86400       3.03841       3.06291       3.08728
  30  17 3699.4485    2.2037  4.5711 11.5535  0.0009      0.586751  0.0677   0.0192   0.1248    0.0389   0.0000      0.116052   439.9179       8.60986       12.5556       7.30725       4.21663       5.17441       2.40249       3.08374       3.50102       3.74928       3.81123       3.79178
  30  18 3849.1668    1.7827  6.6940 11.1948 -0.0000      0.315022  0.0930   0.0135   0.1671    0.0304   0.0000     0.0834023   443.4228       7.03779       20.8782       4.58862      -8.59982     -0.520583       3.13479       4.25971       4.64506       4.98536       5.07241       4.92068
  30  19 3998.9508    1.5041  9.1568 10.9444 -0.0001      0.296297  0.1237   0.0107   0.2220    0.0276   0.0000     0.0667997   444.7076       3.85098       20.3356       6.87694      -2.13847       13.3700       4.08207       5.40610       6.04565       6.53881       6.80651       6.42407
  30  20 4148.4364    1.2537 12.7234 10.7614  0.0001      0.422558  0.1851   0.0081   0.3092    0.0254   0.0000     0.0669594   448.4136       21.9685       18.2502       14.6762      -12.5178      -5.78785       5.53685       7.37187       8.00655       8.69791       8.62439       8.57538
  30  21 4297.0654    1.0403 15.0567 10.5934 -0.0000      0.395332  0.2423   0.0066   0.3693    0.0234   0.0000     0.0793956   454.2746       26.3132       13.5480      -7.16665      -4.51619      0.705763       6.42017       8.70567       9.53027       10.2599       10.4314       10.1665
  31   3 1393.1568    0.1255  0.0895 10.0546  0.0000       10.0993  0.0124   0.0088   0.0221    0.0231   0.0000       43.0038   441.1639     -0.886526       20.0386      0.943178      -3.14309     -0.250781      0.544648      0.722997      0.825602      0.772705      0.766104      0.790491
  31   4 1599.3655    0.2238  0.1920  9.9326  0.0000       37.0586  0.0119   0.0090   0.0226    0.0295   0.0000       9.02428   440.9199      0.335342       21.6359      0.219735      -2.29006    -0.0168030      0.544771      0.740730      0.851127      0.902752      0.853315      0.884616
  31   5 1788.3043    0.3924  0.3516  9.9759  0.0000       17.6439  0.0139   0.0107   0.0289    0.0381   0.0000       2.72154   441.5143     0.0913883       20.3855      -1.18316      -2.58378     -0.740701      0.625059      0.822230      0.881485      0.905498      0.966491      0.946912
  31   6 1969.5467    0.5773  0.5247 10.0703  0.0000       14.3860  0.0168   0.0130   0.0359    0.0520   0.0000       1.54330   439.4035     -0.787962       20.0486     -0.761458      -3.81125      0.747772      0.725968      0.982537       1.05292       1.17076       1.20944       1.26222
  31   7 2147.1653    0.8640  0.8173 10.1295  0.0000       6.67963  0.0229   0.0154   0.0430    0.0831   0.0000      0.903117   440.8155       2.57114       19.7379      0.363776      -1.32756       1.50810      0.881379       1.14062       1.26233       1.35170       1.34922       1.36382
  31   8 2319.0193    1.2731  1.0471 10.7709  0.0000       4.14306  0.0274   0.0208   0.0517    0.0939   0.0000      0.745660   441.0613       2.86813       18.7233       1.35506     -0.482117      0.227301       1.06535       1.40387       1.48409       1.60579       1.53471       1.56610
  31   9 2485.0571    1.7566  1.0636 11.7119  0.0000       2.83075  0.0289   0.0293   0.0519    0.0823   0.0000      0.767441   441.4238       5.45653       18.3850    -0.0700136      -3.08704      0.557229       1.10337       1.50442       1.62452       1.73033       1.67796       1.70277
  31  10 2647.9290    2.3142  1.0796 12.2412  0.0000       2.06833  0.0282   0.0383   0.0533    0.0875   0.0000      0.719565   441.2491       4.03858       15.7947    -0.0386494      -4.80503     -0.656399       1.07499       1.39770       1.48753       1.64392       1.63365       1.59885
  31  11 2808.4210    2.9964  0.9990 12.7936  0.0000       1.93368  0.0255   0.0506   0.0502    0.0825   0.0000      0.669896   439.7253       4.12830       16.3854     -0.508856     -0.809759      0.509266      0.963721       1.33278       1.37411       1.53872       1.51529       1.52862
  31  12 2966.2251    3.5889  1.0864 12.9513  0.0000       1.90481  0.0279   0.0574   0.0511    0.0998   0.0000      0.778379   441.4338       6.30165       14.8770       6.32167      -3.22304       1.11577       1.02153       1.32389       1.44882       1.54704       1.54425       1.55922
  31  13 3121.3737    4.0005  1.1722 13.1922  0.0000     -0.104680  0.0306   0.0631   0.0539    0.1066   0.0000      0.768608   439.3347       4.74035       15.2661       2.18656      0.334742     -0.602410       1.08646       1.43291       1.49471       1.66677       1.64918       1.62858
  31  14 3274.8715    3.7729  1.4955 13.1597  0.0000    -0.0540862  0.0356   0.0543   0.0631    0.0774   0.0000      0.413139   438.2614       3.40665       17.6142       3.07089      -3.70335      -1.93256       1.21312       1.63077       1.75085       1.92342       1.85616       1.93165
  31  15 3427.6044    3.1492  2.2023 12.7341  0.0000      0.998010  0.0445   0.0372   0.0788    0.0513   0.0000      0.253741   437.4687       8.86782       10.3986       1.89134      -3.21759       1.45196       1.55418       2.07253       2.23329       2.46689       2.59274       2.45145
  31  16 3579.5574    2.5320  3.4166 12.0744 -0.0019       1.06109  0.0572   0.0246   0.1037    0.0413   0.0000      0.176725   437.2928       12.6971       16.4283       4.07931      -3.80112      -2.26459       1.90925       2.62641       2.78565       3.09608       3.05490       3.05659
  31  17 3730.7225    2.0955  5.1686 11.3699  0.0000      0.490151  0.0736   0.0168   0.1328    0.0367   0.0000      0.102000   437.6661       8.14975       16.2874       2.01444      -10.6443      -3.78728       2.53077       3.42047       3.74366       4.02134       4.06069       4.11437
  31  18 3881.4096    1.7404  7.5579 11.0186  0.0000      0.460395  0.0984   0.0122   0.1780    0.0297   0.0000     0.0709282   436.3608       6.62931       19.4292       5.48216      -7.18935     -0.591815       3.25783       4.26467       4.74009       5.14083       5.11199       5.07062
  31  19 4031.2746    1.4337  9.6251 10.9115 -0.0001      0.317285  0.1336   0.0098   0.2306    0.0265   0.0000     0.0735660   442.0879       12.0085       11.6333       12.8710      -2.60993       16.9830       4.11742       5.52090       6.11623       6.60274       6.64237       6.59171
  31  20 4181.0034    1.2042 12.9378 10.7308  0.0000      0.151585  0.1929   0.0076   0.3134    0.0249   0.0000     0.0743130   442.1559       9.32108       24.1620       16.5079       4.12504     -0.177657       5.50084       7.32089       8.08491       8.58935       8.75236       8.55539
  32   4 1616.4496    0.2406  0.1780  9.9739  0.0000       25.2836  0.0102   0.0094   0.0215    0.0285   0.0000       8.31892   440.1764     -0.553033       22.2355     -0.247880      -2.89170    -0.0955644      0.431444      0.546188      0.601909      0.699740      0.691530      0.637926
  32   5 1806.2124    0.4334  0.3524  9.8576  0.0000       14.0249  0.0137   0.0112   0.0267    0.0407   0.0000       2.24907   440.0031      0.326053       20.1338      0.754307      -2.12492      0.240122      0.616241      0.814328      0.909390      0.934635      0.985009       1.00144
  32   6 1988.7410    0.5922  0.5807 10.0613 -0.0003       11.8866  0.0178   0.0125   0.0375    0.0527   0.0000       1.40838   441.0718       1.48323       19.5548      0.302964      -3.81805       1.56411      0.720404      0.954226       1.06537       1.15543       1.08898       1.19024
  32   7 2167.4535    0.9226  0.7715 10.3550  0.0000       7.03852  0.0207   0.0167   0.0431    0.0744   0.0000      0.974818   440.6701       2.58050       18.8194       1.14717      -3.06263     -0.266535      0.801673       1.03894       1.09870       1.22141       1.19149       1.22556
  32   8 2340.1768    1.3015  0.9992 11.0505  0.0000       3.70146  0.0259   0.0217   0.0501    0.0820   0.0000      0.795199   439.6604     -0.293637       19.3632     -0.946224     -0.384304      -1.29561      0.955096       1.25700       1.35290       1.49272       1.41473       1.46298
  32   9 2507.3095    1.8816  1.1377 11.4111  0.0000       2.03349  0.0275   0.0293   0.0531    0.1059   0.0000      0.637488   440.7627       4.11151       19.4402      -1.27521      -2.27046      -5.12186      0.997382       1.29639       1.44735       1.49042       1.52409       1.53734
  32  10 2671.7700    2.4625  1.0193 12.3692  0.0000       2.65862  0.0261   0.0406   0.0501    0.0806   0.0000      0.698202   440.1907       2.70259       19.4986      0.202635     -0.284670       2.27193      0.981855       1.27810       1.41561       1.55567       1.56765       1.60202
  32  11 2833.7810    3.1052  0.9691 12.8112  0.0000       2.20154  0.0250   0.0517   0.0467    0.0836   0.0000      0.699915   441.3237       3.24596       17.0810      0.903877      -2.03194     -0.278670      0.925550       1.25282       1.37267       1.45105       1.46047       1.48760
  32  12 2992.7832    3.7991  1.0078 13.1110 -0.0002       1.15817  0.0247   0.0617   0.0490    0.0883   0.0000      0.809645   440.7226       5.40338       16.5578       1.62944      -3.72435      -1.19434      0.922222       1.20359       1.29623       1.43233       1.44642       1.43288
  32  13 3148.9315    4.0526  1.2700 13.2664  0.0000     -0.248665  0.0318   0.0618   0.0568    0.0957   0.0000      0.624857   441.6719       5.15721       14.0532      0.979122      -3.17388      0.697842       1.10626       1.47281       1.54120       1.67060       1.68711       1.73024
  32  14 3303.3624    3.5284  1.6199 13.2683  0.0000      0.429280  0.0372   0.0491   0.0668    0.0640   0.0000      0.366460   438.2438       7.43228       13.2543       3.25829      -1.88265      -2.71755       1.27810       1.67843       1.81470       1.96046       1.95580       1.94356
  32  15 3457.1129    2.9604  2.3731 12.5290  0.0000       1.16669  0.0458   0.0330   0.0812    0.0497   0.0000      0.250461   439.0007       7.53377       13.6945       5.69544      -1.04151      -4.51301       1.53709       2.04458       2.26125       2.44086       2.43572       2.40205
  32  16 3609.7843    2.4305  3.8743 11.7787  0.0000      0.774705  0.0596   0.0215   0.1066    0.0397   0.0000      0.137370   438.6612       5.68365       15.5689       4.38396     -0.713428      -7.85674       2.06892       2.66408       2.96558       3.11413       3.12215       3.10724
  32  17 3761.7156    2.0416  5.5986 11.3481 -0.0002      0.654280  0.0767   0.0157   0.1392    0.0333   0.0000     0.0951310   442.6864       11.9641       11.1980       4.04942       3.43554      -2.28172       2.46870       3.35978       3.65845       4.01191       4.04040       4.02925
  32  18 3912.8367    1.6677  8.0402 11.0459  0.0000      0.291870  0.1041   0.0116   0.1910    0.0281   0.0000     0.0705919   438.5436       9.17031       24.3789       5.35633       2.00464    -0.0231359       3.28834       4.38950       4.83469       5.25551       5.30200       5.18523
  32  19 4064.0228    1.3827 10.3241 10.8406 -0.0002      0.535400  0.1404   0.0092   0.2474    0.0263   0.0000     0.0696339   446.7683       9.51530       26.7740       9.29831       12.7709       6.55842       4.22285       5.48550       6.19003       6.62034       6.81979       6.65315
  32  20 4213.3975    1.1035 12.8458 10.7416 -0.0000      0.179204  0.2082   0.0071   0.3298    0.0238   0.0000     0.0833325   432.0880       9.33775       25.0964       17.1698      -14.4127      -19.2065       5.63153       7.38276       8.31506       8.86101       8.98852       9.07964
  33   2 1193.9021    0.0605  0.0497 10.2282 -0.0175      -2.94994  0.0208   0.0088   0.0266    0.0214   0.0000       295.037   435.0986       7.74399       12.7701       5.97971      -7.86166      0.752148      0.950003       1.01634       1.00487       1.32012       1.47466       1.17188
  33   3 1425.4328    0.1385  0.1169 10.0829  0.0000       30.0326  0.0145   0.0081   0.0225    0.0239   0.0000       30.4075   440.2773     -0.363793       21.1592     -0.201755      -1.93285     -0.892210      0.776588      0.943797      0.989856      0.902971      0.902975      0.904478
  33   4 1633.2548    0.2527  0.2162  9.9974  0.0000       20.2864  0.0111   0.0091   0.0256    0.0286   0.0000       6.35563   440.9795     -0.791356       20.6011     -0.904923      -2.84283      0.160291      0.478137      0.622470      0.726632      0.729596      0.745201      0.755773
  33   5 1823.9244    0.4242  0.4163  9.9001  0.0000       16.0562  0.0145   0.0106   0.0332    0.0400   0.0000       2.23187   440.8207     -0.352346       22.5429       1.63447      -2.06413     -0.744210      0.652438      0.897363      0.987978       1.04743       1.03410       1.05322
  33   6 2007.6918    0.6474  0.6543  9.9651  0.0000       8.07775  0.0185   0.0126   0.0388    0.0627   0.0000       1.10644   440.6413      0.141094       21.5935     -0.925272     -0.792496      -1.89389      0.748877       1.01502       1.09674       1.20386       1.18055       1.22782
  33   7 2187.5261    0.9935  0.7904 10.3281  0.0000       9.10454  0.0201   0.0174   0.0420    0.0785   0.0000      0.869513   440.4802     -0.264768       20.5824       1.39872      -1.08611       2.49783      0.764638      0.992071       1.07004       1.18450       1.23328       1.21049
  33   8 2360.9722    1.3875  0.9583 11.2823  0.0000       4.45127  0.0246   0.0234   0.0488    0.0749   0.0000      0.840496   441.7191      -1.17189       20.6427     -0.386305      -2.50839     -0.101555      0.881964       1.16029       1.28821       1.46436       1.36102       1.39486
  33   9 2529.2327    1.9546  1.0642 11.7890  0.0000       1.85157  0.0266   0.0311   0.0510    0.0879   0.0000      0.723542   442.5864    -0.0156062       20.2879       1.01222       1.64870      -3.89590      0.932312       1.24025       1.39091       1.42572       1.48968       1.49458
  33  10 2695.1182    2.5150  1.0344 12.5375  0.0000       2.15708  0.0275   0.0409   0.0489    0.0839   0.0000      0.697180   441.6519       4.51715       18.1355       2.43644      -1.01633     0.0130771      0.956859       1.31525       1.34769       1.52768       1.53173       1.54648
  33  11 2858.6792    3.2976  1.0310 12.7377  0.0000       1.71698  0.0248   0.0525   0.0483    0.0942   0.0000      0.631765   440.6736       5.46166       18.2836    -0.0320427      -1.50167      0.764305      0.894284       1.19065       1.27805       1.41848       1.37564       1.43468
  33  12 3018.9144    3.9118  0.9821 13.3254  0.0000       1.68965  0.0237   0.0644   0.0480    0.0820   0.0000      0.655307   439.2518       6.09840       16.2127       1.12496      -2.55770      0.307955      0.880415       1.12718       1.23494       1.36850       1.42684       1.38755
  33  13 3176.2102    3.9462  1.2282 13.4591  0.0000       1.35819  0.0308   0.0599   0.0552    0.0814   0.0000      0.703339   440.7749       6.93589       17.1674       1.52652      -1.06722     -0.575239       1.04050       1.42338       1.50769       1.69411       1.73693       1.67363
  33  14 3331.4891    3.4896  1.8636 12.9995  0.0000      0.148389  0.0390   0.0433   0.0694    0.0609   0.0000      0.361934   440.1664       2.54908       15.4995       4.42218    -0.0487079      0.478350       1.28735       1.67297       1.87772       2.03154       2.01665       2.04032
  33  15 3486.0531    2.8940  2.8719 12.2842  0.0000      0.912985  0.0487   0.0289   0.0878    0.0462   0.0000      0.177601   441.1931       11.7508       15.6782       1.48151      -3.33038      -4.58991       1.56223       2.09930       2.27019       2.47461       2.50517       2.46355
  33  16 3639.4821    2.3472  3.9749 11.8472  0.0000      0.551894  0.0611   0.0202   0.1091    0.0364   0.0000      0.138075   441.1412       10.0234       10.9290       5.92608      -4.87651      -2.80632       1.96252       2.65122       2.92125       3.17987       3.25716       3.23789
  33  17 3792.2254    1.9349  6.1620 11.2989 -0.0000      0.494405  0.0808   0.0142   0.1487    0.0314   0.0000     0.0834235   440.0211       9.58139       14.3855      -1.67582       1.93551      -5.83586       2.59510       3.37704       3.78068       4.06651       4.17893       4.14430
  33  18 3943.9924    1.6342  8.4029 10.9678 -0.0004      0.352414  0.1074   0.0108   0.1902    0.0283   0.0000     0.0680546   443.0595       10.7948       11.1761       6.00782       5.13150      -7.81913       3.30502       4.37728       4.87028       5.11748       5.27004       5.34261
  33  19 4095.3394    1.3545 11.7118 10.8217 -0.0001      0.278653  0.1625   0.0081   0.2718    0.0254   0.0000     0.0650199   445.9340       13.1473       10.9362       11.5150      0.452848     0.0640789       4.39747       5.94859       6.51478       7.01821       7.25426       7.09679
  33  20 4247.1913    1.0792 13.9828 10.7474  0.0000      0.655188  0.2104   0.0069   0.3427    0.0225   0.0000     0.0779705   443.0487       10.5992       18.9707       4.42298      -11.6018       5.31525       5.38727       7.17365       8.01100       8.46238       8.73166       8.67740
  34   2 1208.0131    0.0907  0.0474 10.1072  0.0000       102.554  0.0167   0.0101   0.0192    0.0253   0.0000       157.097   440.7475     0.0727240       22.0701       1.47147     -0.500769      0.962132      0.694597      0.699867      0.998209       1.04943       1.00142       1.17292
  34   3 1441.1540    0.1394  0.1370  9.9828  0.0000       20.8317  0.0122   0.0076   0.0261    0.0238   0.0000       25.3034   441.5359     -0.294708       20.8229      0.490272      -3.29875     -0.692693      0.462711      0.669115      0.664352      0.838119      0.673248      0.791637
  34   4 1649.7508    0.2568  0.2629  9.9389  0.0000       17.1095  0.0130   0.0085   0.0268    0.0288   0.0000       5.53641   440.2590     -0.117413       22.4113      0.491689      -2.82971      0.372460      0.554643      0.743599      0.808465      0.872169      0.866823      0.900445
  34   5 1841.3216    0.4710  0.4107  9.8923  0.0000       12.6906  0.0141   0.0113   0.0288    0.0414   0.0000       1.80434   440.6659     -0.201848       21.0050    -0.0256642      -2.03003      0.521995      0.619633      0.793002      0.895861      0.932285      0.991797      0.928108
  34   6 2026.4352    0.6918  0.5847 10.0190  0.0000       8.62133  0.0167   0.0137   0.0351    0.0588   0.0000       1.11705   440.4545       1.01399       19.4495      -2.06003      -5.59997       2.85340      0.697548      0.908732      0.994870       1.06975       1.07096       1.06863
  34   7 2207.2016    0.9892  0.8464 10.5121  0.0000       8.35088  0.0222   0.0169   0.0431    0.0711   0.0000      0.895219   441.4198      0.202026       22.1668     -0.186353      -2.15123      -1.60953      0.771493       1.05706       1.13877       1.22888       1.20332       1.26422
  34   8 2381.3882    1.3993  1.0652 11.3948  0.0000       4.88029  0.0282   0.0229   0.0538    0.0739   0.0000      0.863515   441.0432     -0.563096       21.2478     -0.630551      -3.40255      -1.19626      0.983932       1.31355       1.44523       1.59050       1.61090       1.62008
  34   9 2550.8159    2.0057  1.0729 11.9540  0.0000       3.17769  0.0281   0.0319   0.0480    0.0846   0.0000      0.698908   440.1113       4.98617       20.0105       1.98746      -4.03681     -0.538808      0.937865       1.21816       1.38155       1.47527       1.49158       1.50480
  34  10 2718.1282    2.5776  1.0960 12.5183  0.0000       2.87111  0.0274   0.0408   0.0514    0.0809   0.0000      0.724642   440.1250       3.98362       17.4124       1.19249      -2.94709      0.759687      0.916252       1.19433       1.30309       1.46109       1.49188       1.51278
  34  11 2883.0449    3.4821  0.9911 12.9737  0.0000       1.95973  0.0240   0.0556   0.0458    0.0858   0.0000      0.643595   439.7443       5.14257       18.0878      0.669231      -1.70908      0.720695      0.853454       1.09295       1.20972       1.33032       1.34523       1.32779
  34  12 3044.5297    4.0136  0.9956 13.5242  0.0000       1.67216  0.0251   0.0647   0.0456    0.0765   0.0000      0.866670   440.4498       5.21906       18.3005       2.14050      -1.95909       1.34395      0.851908       1.14206       1.21440       1.38532       1.44193       1.41384
  34  13 3202.8377    3.9378  1.2479 13.4438  0.0000     -0.554096  0.0302   0.0590   0.0569    0.0826   0.0000      0.654648   439.8586       6.87922       17.2653      -1.70146      -1.62523      0.504835      0.979381       1.32768       1.44690       1.55695       1.58666       1.53102
  34  14 3359.3100    3.4321  2.0016 12.7173  0.0000      0.399857  0.0371   0.0399   0.0730    0.0584   0.0000      0.247877   440.4513       8.31016       15.4037       3.61159      -1.90369      -1.11630       1.24935       1.61777       1.76149       1.94668       1.92669       1.94442
  34  15 3514.5914    2.8197  2.6561 12.4471  0.0000      0.563117  0.0470   0.0295   0.0848    0.0463   0.0000      0.199288   441.3331       11.1857       15.4678       3.76806      -1.80223      0.478357       1.52943       2.06115       2.22540       2.46969       2.41957       2.42830
  34  16 3669.1485    2.2732  4.5193 11.6561  0.0000      0.829408  0.0633   0.0185   0.1183    0.0346   0.0000      0.111927   437.6981       5.58785       23.5199       6.07758      -3.40831      0.392395       2.00703       2.66010       2.91454       3.13997       3.16126       3.26171
  34  17 3822.3821    1.8626  6.8780 11.2098  0.0000      0.417769  0.0862   0.0130   0.1620    0.0293   0.0000     0.0778942   438.3827       4.25911       15.9011       15.6320      -2.29315      -4.13012       2.67507       3.57068       3.95404       4.23408       4.34106       4.27510
  34  18 3975.0227    1.5383  8.9685 10.9458 -0.0004      0.356019  0.1153   0.0099   0.2073    0.0265   0.0000     0.0697471   440.6979       11.7923       13.6891       3.19363       1.61031      0.349709       3.35095       4.45757       4.88719       5.35541       5.38846       5.40355
  34  19 4126.8070    1.3189 11.9644 10.7489 -0.0004      0.197722  0.1675   0.0075   0.2697    0.0247   0.0000     0.0731662   440.3256       19.1397       16.2977      -3.60603      -11.3769       8.37922       4.40256       5.89249       6.40784       7.12286       7.15308       7.20548
  35   2 1221.9547    0.0734  0.0501 10.1446  0.0000       24.7377  0.0226   0.0103   0.0214    0.0209   0.0000       213.396   440.9412     -0.107509       21.2481      -1.16925      -2.72459    -0.0872077      0.875535      0.969921       1.20725       1.66276       1.30478       1.07437
  35   3 1456.6304    0.1438  0.1816  9.9731  0.0002       29.2057  0.0148   0.0070   0.0279    0.0245   0.0000       20.4576   442.0311     -0.135647       20.4498     0.0649687      -1.32962      0.837944      0.583610      0.744343      0.859363      0.929633      0.946942       1.02086
  35   4 1665.9634    0.2709  0.2590  9.9944  0.0000       20.1430  0.0126   0.0088   0.0275    0.0287   0.0000       5.15672   441.5945     -0.196272       20.2304      0.905809      -1.52296       1.46870      0.463036      0.664296      0.708355      0.785490      0.851555      0.859961
  35   5 1858.5114    0.4686  0.4261  9.9520  0.0000       10.4126  0.0141   0.0108   0.0299    0.0412   0.0000       1.81039   441.5032      0.948767       20.8756      -1.29356      -3.83926      0.590667      0.568832      0.680548      0.788742      0.882868      0.841907      0.868666
  35   6 2044.9434    0.6796  0.6732 10.2211  0.0000       9.35642  0.0201   0.0128   0.0368    0.0565   0.0000       1.18328   442.8365    -0.0914401       19.0110       1.86949      -2.83629     -0.528076      0.738922      0.943383       1.07443       1.17087       1.20049       1.22783
  35   7 2226.5295    1.0471  0.8392 10.5996  0.0000       4.47617  0.0224   0.0176   0.0423    0.0777   0.0000      0.833532   442.8386       1.15829       21.2110      0.670337      -2.40448     -0.826100      0.810868       1.07650       1.11087       1.22215       1.21472       1.29676
  35   8 2401.4736    1.4954  1.0471 11.4165  0.0000       4.36685  0.0265   0.0237   0.0499    0.0758   0.0000      0.771279   441.6294       2.95468       19.6085     -0.232432      -1.32405     -0.277438      0.848290       1.16631       1.26572       1.43316       1.44728       1.44001
  35   9 2571.9614    2.1074  1.1564 11.9152  0.0000       3.12160  0.0297   0.0318   0.0511    0.0896   0.0000      0.739049   441.2029       1.12006       19.0204       2.13115      -1.99306      -1.19100      0.915258       1.23555       1.30413       1.46876       1.51411       1.51601
  35  10 2740.6484    2.8199  1.0446 12.3240  0.0000       2.06471  0.0246   0.0428   0.0471    0.0938   0.0000      0.637336   440.2585       4.94441       18.1817       1.17671     -0.719675      0.933678      0.826571       1.07545       1.22149       1.24685       1.33131       1.34164
  35  11 2906.9532    3.6664  0.8999 13.2628  0.0000       2.18966  0.0231   0.0598   0.0409    0.0731   0.0000      0.745054   441.5704       4.11434       17.7106       3.13845      -2.57255      -2.04105      0.779817       1.03768       1.15806       1.24948       1.19328       1.27608
  35  12 3069.6823    4.0216  1.1121 13.2238 -0.0006      0.598799  0.0271   0.0605   0.0494    0.0956   0.0000      0.683674   440.9855       4.61575       20.5750       2.70104     -0.350239      -1.90974      0.893472       1.16912       1.33836       1.37051       1.43371       1.37827
  35  13 3229.2452    3.7733  1.4088 13.4503  0.0000      0.608821  0.0333   0.0535   0.0601    0.0691   0.0000      0.532255   439.1921       5.73812       18.0296       3.31670      -2.42389      -2.76674       1.03507       1.35755       1.42511       1.64978       1.68350       1.68932
  35  14 3386.8226    3.3165  1.9574 12.9134  0.0000      0.784680  0.0381   0.0393   0.0711    0.0545   0.0000      0.309504   440.1894       7.71613       15.6816       2.48215     -0.907202     -0.625906       1.24956       1.66246       1.86516       1.95770       2.06418       2.02665
  35  15 3543.0340    2.6787  3.2103 12.2374  0.0000      0.638725  0.0526   0.0252   0.0943    0.0413   0.0000      0.175550   438.1731       9.28898       14.7039      -1.60197     -0.837572       2.40416       1.61332       2.13474       2.27202       2.52600       2.55702       2.57660
  35  16 3698.2087    2.2375  4.9538 11.4439  0.0000      0.603483  0.0651   0.0167   0.1192    0.0347   0.0000     0.0958352   436.1584       4.59769       19.5872       1.55433      -3.83657       1.14898       2.01387       2.68141       2.91996       3.18740       3.20133       3.20751
  35  17 3852.3394    1.7944  7.1447 11.1990  0.0000      0.309781  0.0911   0.0121   0.1620    0.0281   0.0000     0.0754780   439.5766       9.82887       10.1542       4.61764       6.09292      -1.43450       2.66865       3.56008       3.92708       4.21704       4.30642       4.27174
  35  18 4005.9474    1.5089  9.8863 10.9163  0.0000      0.407558  0.1257   0.0091   0.2228    0.0257   0.0000     0.0657408   446.0356       22.3527       11.3279       6.46027     -0.693896       4.42051       3.47557       4.56576       5.00028       5.43699       5.57790       5.53580
  35  19 4158.2149    1.2216 12.2366 10.7827 -0.0005      0.296871  0.1788   0.0070   0.2844    0.0234   0.0000     0.0805581   435.2611       4.77042       2.97037       8.42886      -7.91900      -4.29660       4.42157       5.88032       6.56215       7.13020       7.26645       7.24474
  36   3 1471.8493    0.1531  0.1045  9.9521  0.0000       31.8196  0.0112   0.0083   0.0178    0.0233   0.0000       24.3079   441.9574      0.102416       20.9621     -0.216066      -3.03336      0.179821      0.408175      0.596715      0.688086      0.674502      0.794923      0.697957
  36   4 1681.9321    0.2942  0.2874  9.9674  0.0000       14.9556  0.0127   0.0089   0.0281    0.0301   0.0000       4.31681   440.8073     -0.116988       22.3966      0.254556      -2.77235     -0.405531      0.510947      0.736918      0.838997      0.883053      0.822572      0.944090
  36   5 1875.4937    0.5048  0.4711 10.0328 -0.0001       12.4608  0.0148   0.0113   0.0313    0.0405   0.0000       1.63900   440.7694     -0.820384       20.9029      0.379524      -1.85973      0.296705      0.559854      0.743528      0.849494      0.841135      0.932500      0.895856
  36   6 2063.2173    0.7521  0.6325 10.1789  0.0000       9.32704  0.0169   0.0140   0.0357    0.0580   0.0000       1.10466   441.6357      0.289718       21.4912      0.572135      -2.01688      0.412852      0.624178      0.797270      0.904073      0.976774       1.00836       1.03738
  36   7 2245.6523    1.1216  0.9023 10.5849  0.0000       5.09687  0.0219   0.0180   0.0447    0.0803   0.0000      0.804835   440.7686      0.379721       20.7920      0.143774    -0.0169520      -2.14773      0.721532       1.01172       1.05629       1.21505       1.19770       1.20826
  36   8 2421.2543    1.6089  1.0895 11.3221  0.0000       3.21212  0.0254   0.0245   0.0508    0.0878   0.0000      0.692277   442.0665      0.528526       22.0616       2.92683      -2.69802      0.938688      0.806010       1.05563       1.17075       1.29391       1.30913       1.27724
  36   9 2592.9163    2.2170  1.1555 11.8955  0.0000       3.49227  0.0272   0.0325   0.0511    0.0934   0.0000      0.639445   441.1848       2.00914       20.0194     -0.652229      -2.81655     -0.986244      0.843987       1.17287       1.24314       1.41469       1.44520       1.43499
  36  10 2762.8383    2.9146  1.0922 12.3262  0.0000       2.83342  0.0261   0.0432   0.0465    0.1000   0.0000      0.656203   441.5961       3.50992       19.6387       3.27567      -3.54838      0.133333      0.812805       1.09056       1.17560       1.30258       1.31034       1.32058
  36  11 2930.3933    3.5592  0.9801 13.3626  0.0000       1.18905  0.0236   0.0571   0.0464    0.0712   0.0000      0.677349   441.5659       5.05774       17.8005       1.90020      -5.30386      -1.10203      0.807815       1.07218       1.16066       1.31426       1.32861       1.33388
  36  12 3094.4702    4.1115  1.1639 13.4581  0.0000       2.33659  0.0282   0.0613   0.0525    0.0816   0.0000      0.752869   440.7959       3.22545       16.7641      0.821601      -2.22134     -0.725742      0.871713       1.15941       1.23476       1.37856       1.40127       1.47282
  36  13 3255.1898    3.7677  1.4209 13.4467  0.0000      0.203291  0.0323   0.0522   0.0598    0.0661   0.0000      0.617703   438.5282       7.02805       14.1426       1.39786      -5.08784     -0.143264       1.00712       1.32130       1.41867       1.59129       1.63921       1.65788
  36  14 3413.8018    3.2842  2.1327 12.7319  0.0000     0.0893037  0.0405   0.0359   0.0710    0.0498   0.0000      0.263977   439.2911       10.1717       11.9585       3.57916      -1.22442      -2.82285       1.19877       1.65571       1.76373       1.92431       1.96538       1.93418
  36  15 3571.0741    2.6003  3.5625 11.9582  0.0000      0.622893  0.0535   0.0223   0.0966    0.0397   0.0000      0.132001   442.4335       6.75574       16.0016       5.30771       1.37800      -8.30552       1.56330       2.08265       2.27579       2.46082       2.51474       2.49968
  36  16 3727.0818    2.1550  5.0741 11.5062  0.0001      0.684287  0.0677   0.0161   0.1211    0.0331   0.0000     0.0962559   439.2826       9.40772       14.5574       2.28401      0.338573      -2.85078       2.02544       2.66190       2.95441       3.23287       3.44016       3.35205
  36  17 3881.9543    1.7341  7.2854 11.1700 -0.0000      0.385981  0.0925   0.0116   0.1682    0.0286   0.0000     0.0799665   435.6066       8.97180       15.1179      -1.31084      -9.79084       4.48641       2.65212       3.54888       3.95715       4.30156       4.45535       4.41171
  36  18 4035.8822    1.4649 10.3260 10.9140  0.0005      0.226418  0.1345   0.0086   0.2314    0.0254   0.0000     0.0678640   445.7057       10.0220       13.0580       8.89853      -4.29553      -12.0093       3.57234       4.67979       5.24349       5.66208       5.74831       5.87413
  36  19 4189.2843    1.1541 12.6403 10.7892  0.0002      0.312771  0.1898   0.0067   0.3027    0.0229   0.0000     0.0765742   443.5374       16.9927       21.6310      -10.3693       8.52427      -2.69568       4.57055       6.19104       6.73200       7.33638       7.48712       7.61110
  37   4 1697.6408    0.3090  0.2793  9.9852  0.0000       18.2490  0.0121   0.0090   0.0245    0.0303   0.0000       4.16938   441.1927      0.878293       21.1684      0.233916      -2.98476     -0.709308      0.447642      0.577095      0.645855      0.697836      0.700798      0.702377
  37   5 1892.2420    0.5296  0.4598  9.9459  0.0000       8.25429  0.0141   0.0114   0.0294    0.0455   0.0000       1.40458   440.8324      0.308381       22.4759      -1.01246      -3.40478      -1.38812      0.532462      0.692501      0.762559      0.864103      0.851662      0.871573
  37   6 2081.2726    0.7872  0.6578 10.1666  0.0000       8.76334  0.0174   0.0142   0.0356    0.0642   0.0000      0.990527   440.3728      0.938261       22.5634      0.393168      -2.05632      0.831326      0.605828      0.815088      0.916576      0.956715      0.945687       1.00868
  37   7 2264.5917    1.1287  0.9882 10.9864  0.0000       8.01194  0.0257   0.0180   0.0481    0.0656   0.0000      0.920302   440.4164       1.10487       21.0617       1.52823      -1.49928      0.798962      0.786184       1.04075       1.16415       1.25003       1.30748       1.33870
  37   8 2440.8469    1.6575  1.1280 11.5025  0.0000       4.02956  0.0270   0.0246   0.0513    0.0806   0.0000      0.751976   441.1166      0.419607       20.5535      -1.90037      -2.61064      -1.58245      0.852103       1.09575       1.23628       1.32983       1.34089       1.35081
  37   9 2613.4639    2.2663  1.0702 12.2603  0.0000       2.32629  0.0253   0.0345   0.0493    0.0749   0.0000      0.712369   439.2111       1.70752       19.6907       3.01526      -2.02721      -1.10608      0.778729       1.06174       1.17951       1.21754       1.26258       1.30597
  37  10 2784.6615    3.0101  1.1023 12.3895  0.0000       2.16735  0.0254   0.0431   0.0462    0.0954   0.0000      0.598288   440.4596       4.41801       20.4396      0.922267     -0.659239     0.0868988      0.790194       1.03036       1.17160       1.24137       1.29181       1.30575
  37  11 2953.3952    3.7570  1.0715 13.0743  0.0000       1.90735  0.0248   0.0561   0.0473    0.0867   0.0000      0.683179   440.6644       7.00181       18.6105       1.32637      -3.11628       1.40922      0.769342       1.01692       1.08514       1.24025       1.28420       1.30767
  37  12 3118.6679    4.0064  1.1858 13.5177  0.0000      0.818748  0.0281   0.0592   0.0528    0.0832   0.0000      0.620108   439.6763       5.22291       17.8603       2.62433      -4.67237     -0.178161      0.824592       1.12838       1.23173       1.30820       1.33580       1.31624
  37  13 3280.8394    3.7009  1.6781 13.2541  0.0000       1.97214  0.0352   0.0463   0.0638    0.0554   0.0000      0.421571   442.8841       7.02819       13.7811       2.05672      -2.51803      0.566428       1.07235       1.44113       1.55574       1.72349       1.79739       1.75579
  37  14 3440.5515    3.1736  2.4397 12.5144  0.0000      0.635449  0.0417   0.0318   0.0765    0.0477   0.0000      0.248590   439.6568       10.4962       15.7369       2.87858      -1.29799       1.40504       1.21206       1.58723       1.83292       1.93867       2.01461       1.99402
  37  15 3598.7622    2.5277  3.7022 11.8755  0.0000      0.687573  0.0534   0.0212   0.0972    0.0390   0.0000      0.133985   443.3442       8.88041       13.5166       1.27746     -0.284092       3.12518       1.56353       2.08461       2.30457       2.51433       2.60709       2.65808
  37  16 3755.4598    2.0524  5.7789 11.4152 -0.0001      0.457046  0.0743   0.0146   0.1329    0.0304   0.0000     0.0850024   438.1175       10.8836       17.6460       2.62069       1.15369      -2.43098       2.14616       2.94211       3.24324       3.54289       3.67627       3.71451
  37  17 3911.4047    1.7001  8.2528 11.1052  0.0000      0.548458  0.1014   0.0107   0.1822    0.0269   0.0000     0.0711042   442.0908       9.31314       13.3259      0.782897      -5.72852      -9.24439       2.75003       3.61297       4.04155       4.38719       4.49047       4.51568
  37  18 4065.9179    1.3810 10.8250 10.9006  0.0000      0.282316  0.1478   0.0080   0.2441    0.0248   0.0000     0.0721202   436.4772       11.3275       17.0540     -0.565290      -16.4840      -6.98996       3.67220       4.91521       5.51664       5.86581       6.03798       6.04889
  37  19 4220.5554    1.1564 13.5077 10.7409  0.0011      0.494245  0.1939   0.0066   0.3041    0.0223   0.0000     0.0723424   437.0003       23.6991       14.1384      -1.06914       10.7175      0.282355       4.41891       5.92601       6.66096       7.17004       7.26505       7.19450
  38   3 1501.5707    0.1762  0.1715  9.9772  0.0000       15.8073  0.0110   0.0073   0.0228    0.0232   0.0000       14.5571   441.5936     -0.414857       21.5692      0.999924     -0.710078      0.424671      0.413751      0.566602      0.615032      0.654105      0.707615      0.636761
  38   4 1713.0860    0.3363  0.2975  9.9427  0.0000       18.6702  0.0117   0.0092   0.0249    0.0308   0.0000       3.56493   442.0913     -0.702450       21.2457      0.238931      -2.77039      0.653764      0.424622      0.555481      0.593861      0.687023      0.684845      0.686135
  38   5 1908.8613    0.5316  0.5717  9.9436  0.0000       10.1170  0.0171   0.0106   0.0343    0.0487   0.0000       1.39701   441.8466      0.210249       21.8537       1.28760     -0.631501       2.28199      0.605189      0.781935      0.881895      0.982972       1.01030       1.02679
  38   6 2099.0998    0.7925  0.7519 10.3242  0.0000       10.7220  0.0198   0.0137   0.0385    0.0587   0.0000       1.03151   441.6555     0.0363418       20.6209      0.675727      -1.18209       1.90689      0.653873      0.889413      0.936342       1.07825       1.10131       1.10166
  38   7 2283.0549    1.2259  0.8975 10.9632  0.0000       5.32831  0.0229   0.0195   0.0411    0.0723   0.0000      0.793121   441.1694      0.270656       20.5149      0.342855      -2.58195       2.61669      0.747057      0.975341       1.04480       1.15722       1.21913       1.24321
  38   8 2460.0907    1.7075  1.1576 11.5072  0.0000       3.73324  0.0274   0.0249   0.0513    0.0859   0.0000      0.749620   440.6087      0.341766       22.8782     0.0519680      -3.03734      0.443517      0.800533       1.04658       1.18908       1.28191       1.27635       1.29882
  38   9 2633.7913    2.3693  1.1334 12.0407  0.0000       1.36838  0.0270   0.0338   0.0481    0.0938   0.0000      0.668333   441.2013       1.59825       19.9926       1.97502     -0.645597      0.839190      0.786899       1.04801       1.11573       1.23446       1.29258       1.27208
  38  10 2806.1774    3.0521  1.0811 12.8144  0.0000       1.57578  0.0253   0.0453   0.0481    0.0795   0.0000      0.760118   441.2857       2.33888       20.3543       2.11088      -5.17855      -2.15233      0.749297       1.02077       1.10198       1.21824       1.23548       1.22750
  38  11 2976.0014    3.8097  1.0302 13.1480  0.0000      0.189726  0.0238   0.0566   0.0449    0.0861   0.0000      0.648690   441.5121       5.28846       19.5384       2.22435      -2.22247     -0.910358      0.756629      0.984029       1.04120       1.17722       1.24034       1.20262
  38  12 3142.4506    4.1725  1.2029 13.4247  0.0000      0.590136  0.0283   0.0597   0.0511    0.0893   0.0000      0.560630   441.3619       7.27926       18.6317       3.51053      -3.46299      -1.36825      0.806046       1.09817       1.19831       1.29837       1.37142       1.37423
  38  13 3305.9074    3.6317  1.7506 13.1804  0.0000       1.15849  0.0360   0.0433   0.0631    0.0534   0.0000      0.381694   440.4138       4.71154       20.1953       1.78693      -3.73031       2.22947       1.01518       1.35469       1.45719       1.60758       1.64811       1.68598
  38  14 3466.9311    3.0426  2.6224 12.4713 -0.0000      0.696613  0.0431   0.0292   0.0793    0.0427   0.0000      0.227503   438.1469       8.50145       15.2481       4.97665      -1.79719       1.27239       1.23456       1.62407       1.83290       2.00898       2.00462       2.06796
  38  15 3625.9944    2.4482  4.0645 11.7944  0.0000      0.527555  0.0561   0.0193   0.1022    0.0356   0.0000      0.121913   439.7845       12.3470       14.1799       2.92968      -1.39017       1.97589       1.59172       2.15545       2.34850       2.52474       2.57351       2.64007
  38  16 3783.6048    1.9719  6.0263 11.3783  0.0000      0.401296  0.0752   0.0134   0.1398    0.0290   0.0000     0.0855219   441.0485       5.80550       16.3374      0.183375      -3.05116      -2.38724       2.07088       2.81806       3.10542       3.38260       3.42924       3.51941
  38  17 3940.1294    1.6486  8.8520 11.0480 -0.0002      0.311079  0.1100   0.0098   0.1919    0.0262   0.0000     0.0683077   439.4209       9.98116       16.2877       1.68342     -0.106927       9.14949       2.82899       3.78330       4.23114       4.55462       4.72786       4.71913
  38  18 4095.9806    1.3532 11.4722 10.9100  0.0001      0.387459  0.1551   0.0076   0.2549    0.0236   0.0000     0.0757474   443.3117       10.0570       9.74586       3.40036       3.19935      -2.38034       3.67884       5.00446       5.53066       5.97016       6.18454       6.18194
  39   2 1275.7312    0.0933  0.0881 10.1040  0.0000       5.65075  0.0188   0.0076   0.0216    0.0200   0.0000       85.0112   442.6074     -0.349459       21.2658       1.05781      -1.55292     -0.884266      0.658508       1.34025       1.02462       1.55497       1.32072       1.83006
  39   3 1516.0811    0.1769  0.1684 10.0230  0.0000       31.0742  0.0102   0.0073   0.0233    0.0237   0.0000       14.2486   441.1513      0.450969       21.8965     -0.797951      -2.56964      0.201358      0.366971      0.491760      0.518884      0.535067      0.656863      0.669393
  39   4 1728.2929    0.3413  0.3173  9.9430  0.0004       21.0983  0.0122   0.0089   0.0244    0.0314   0.0000       3.32913   441.1160     -0.152227       21.5834     -0.193863      -2.94500     0.0635392      0.436514      0.571827      0.650235      0.671148      0.700491      0.742769
  39   5 1925.2553    0.5508  0.5189 10.0618  0.0000       11.2929  0.0148   0.0111   0.0319    0.0438   0.0000       1.48119   441.5122      0.193812       21.3373      0.417361      -1.77653       1.19524      0.521465      0.680051      0.761798      0.806595      0.813485      0.826822
  39   6 2116.6699    0.8341  0.7229 10.3302  0.0000       7.23532  0.0188   0.0140   0.0356    0.0637   0.0000      0.920941   440.9668      0.182736       21.9326    -0.0547519      -3.15674     -0.349749      0.609311      0.841924      0.922206       1.06129       1.06607       1.09473
  39   7 2301.3213    1.2481  1.0622 10.7691  0.0000       4.24423  0.0248   0.0183   0.0468    0.0857   0.0000      0.728800   441.6982      0.731502       19.3395     -0.998071     -0.456289      0.110551      0.751635      0.987222       1.06524       1.18906       1.24948       1.21361
  39   8 2479.1526    1.8108  1.2009 11.6658  0.0000       3.61090  0.0284   0.0261   0.0517    0.0865   0.0000      0.683687   440.4162       2.26151       19.3701       1.46768   -0.00679517      -1.57395      0.794435       1.06675       1.14918       1.25630       1.35261       1.37189
  39   9 2653.9888    2.5118  1.0777 12.2531  0.0000       3.09883  0.0247   0.0363   0.0473    0.0807   0.0000      0.679571   440.0423       3.66661       19.9130     -0.841476     -0.521307     -0.543869      0.743357      0.958675       1.07769       1.15335       1.21400       1.23348
  39  10 2827.4335    3.2495  1.0341 12.8368  0.0000       2.91326  0.0243   0.0475   0.0431    0.0840   0.0000      0.635693   440.0434       4.58357       21.1426      0.497417      -3.95470      0.921119      0.745004      0.973819       1.10754       1.20400       1.16825       1.20692
  39  11 2998.2481    3.9829  0.9991 13.3868  0.0000       1.59516  0.0225   0.0597   0.0448    0.0743   0.0000      0.664914   440.7569       4.42560       19.6418       1.58996      -1.84258      0.425714      0.707961      0.906800       1.04268       1.12603       1.16007       1.16222
  39  12 3165.8540    4.0837  1.3024 13.3638  0.0000       1.56769  0.0296   0.0547   0.0505    0.0754   0.0000      0.561065   440.7543       4.06909       16.9149       3.85464      -3.56088      0.109353      0.827146       1.11038       1.21132       1.34815       1.36416       1.38153
  39  13 3330.5585    3.5385  1.8354 13.0059  0.0000      0.981641  0.0351   0.0404   0.0633    0.0554   0.0000      0.354745   441.4479       4.73978       16.7670      -2.52574     -0.837633     -0.490385      0.998889       1.30991       1.45917       1.61423       1.64831       1.68671
  39  14 3492.9387    2.9362  3.0605 12.2569  0.0000      0.924218  0.0462   0.0256   0.0824    0.0389   0.0000      0.170297   440.8422       7.10988       18.8404     -0.690891    -0.0873585       2.48350       1.24912       1.65885       1.84976       2.02220       2.07264       2.09346
  39  15 3653.1591    2.3627  4.6880 11.6466  0.0000      0.632502  0.0600   0.0171   0.1106    0.0332   0.0000      0.103864   441.0698       10.1979       17.1970       4.07108      -3.47773      0.932555       1.68244       2.20408       2.47865       2.69379       2.76329       2.76413
  39  16 3811.7394    1.9511  6.8895 11.2459  0.0000      0.539107  0.0812   0.0122   0.1495    0.0279   0.0000     0.0742263   437.9360       11.2680       22.8629       5.25591       2.65545      -2.96478       2.15728       2.87809       3.20552       3.48692       3.62319       3.57764
  39  17 3968.9689    1.5863  9.4044 11.0530 -0.0000      0.406578  0.1189   0.0091   0.2012    0.0254   0.0000     0.0733715   438.1352       13.8295       11.8859      -1.45793      -2.08159      -2.36239       2.93634       3.85788       4.35120       4.72604       4.80408       4.95014
  39  18 4124.7247    1.2757 11.9146 10.9424 -0.0002      0.162514  0.1702   0.0069   0.2705    0.0224   0.0000     0.0824811   448.7719       7.13864       16.6582       2.12166     -0.789796       4.11554       3.82600       5.14880       5.74477       6.17082       6.32154       6.34785
  40   2 1288.7251    0.1049  0.0723 10.0836  0.0000       15.3664  0.0122   0.0082   0.0198    0.0197   0.0000       80.4642   441.4667     -0.214172       22.0889      0.406077      -3.12851      -1.54250      0.440663      0.667469      0.677103      0.879578      0.992346       1.21292
  40   3 1530.3267    0.1982  0.1652  9.9870  0.0000       32.8805  0.0102   0.0079   0.0216    0.0242   0.0000       11.8224   441.9601    -0.0735513       21.8634     -0.661443      -3.24205      0.622012      0.421612      0.570202      0.614103      0.668262      0.650674      0.766626
  40   4 1743.2989    0.3537  0.3229  9.9424  0.0000       18.8335  0.0121   0.0090   0.0251    0.0320   0.0000       3.12354   441.2624    -0.0113724       21.7593      0.185541      -3.56200      0.231359      0.469260      0.602529      0.671421      0.727717      0.700068      0.735836
  40   5 1941.4930    0.5768  0.5688  9.9978  0.0000       11.0645  0.0160   0.0110   0.0325    0.0462   0.0000       1.31602   440.4472      0.977886       23.0143    -0.0334082      -2.07118      0.981551      0.522939      0.708980      0.802224      0.819238      0.842817      0.857904
  40   6 2134.0437    0.8988  0.8067 10.3348  0.0000       7.51100  0.0194   0.0146   0.0393    0.0654   0.0000      0.895558   440.8345     -0.124775       21.3384      0.429848      -3.20399       1.35251      0.596472      0.798485      0.844201      0.961459      0.947870       1.00546
  40   7 2319.4038    1.3217  0.9785 10.8873  0.0000       4.05739  0.0227   0.0194   0.0426    0.0808   0.0000      0.713605   441.2279      0.970867       20.7878       1.24311      -3.67377      0.813121      0.690065      0.906651       1.01365       1.08580       1.15812       1.19934
  40   8 2498.0035    1.8781  1.1148 11.6479 -0.0004       2.70649  0.0261   0.0265   0.0465    0.0820   0.0000      0.685910   440.1108       1.11846       22.1154       1.01323      -3.83995     -0.827162      0.742025      0.942520       1.04242       1.15183       1.18018       1.15555
  40   9 2673.9085    2.5213  1.1487 12.4382  0.0000       2.84634  0.0265   0.0362   0.0495    0.0789   0.0000      0.685185   439.2820       2.79179       21.1884      0.920163    -0.0896675     -0.521930      0.771980       1.00532       1.10072       1.18222       1.21200       1.24098
  40  10 2848.3839    3.2791  1.0840 12.9623  0.0000       1.82357  0.0247   0.0468   0.0459    0.0738   0.0000      0.691754   443.2355       2.64022       20.7840     -0.899222      -2.55399     -0.537157      0.699756      0.909501       1.02324       1.06468       1.08425       1.12162
  40  11 3020.1693    4.0355  1.1028 13.3814  0.0000       1.08938  0.0246   0.0579   0.0476    0.0763   0.0000      0.674822   441.3442       3.63706       19.0464       1.73711      -1.22780     -0.532513      0.724199      0.955876       1.04675       1.11864       1.15629       1.22385
  40  12 3188.8226    4.0693  1.3987 13.2965  0.0000      0.806666  0.0299   0.0520   0.0535    0.0712   0.0000      0.493643   441.9946       6.19661       20.1876       2.94155      -4.12325      -1.83299      0.844804       1.12258       1.26029       1.35355       1.44274       1.43216
  40  13 3354.8392    3.5439  1.9879 12.8064 -0.0000       1.16133  0.0357   0.0380   0.0645    0.0545   0.0000      0.322962   441.6251       6.71197       16.6838       2.19858      -1.94719      -2.49667      0.960333       1.30205       1.42809       1.61743       1.64333       1.67269
  40  14 3518.2714    2.8090  3.0592 12.3780  0.0000      0.201387  0.0477   0.0249   0.0847    0.0370   0.0000      0.183747   440.2010       8.09147       16.3103      -3.81026      -1.16804      -3.02487       1.26559       1.69342       1.84344       2.01962       2.10228       2.08320
  40  15 3679.8937    2.2734  4.8549 11.6972  0.0000      0.721979  0.0617   0.0161   0.1145    0.0289   0.0000     0.0985672   437.5010       10.6698       16.2080       2.15389      -1.93593      -2.14150       1.63912       2.14951       2.43207       2.61635       2.72614       2.72255
  40  16 3839.2628    1.8641  7.0771 11.2775  0.0001      0.378044  0.0851   0.0116   0.1529    0.0264   0.0000     0.0808641   433.7647       6.08983       17.4780       4.12863      -3.54012      -5.63562       2.19636       2.94541       3.26207       3.58689       3.69188       3.68999
  40  17 3997.1334    1.5615 10.2594 10.9979  0.0000      0.216680  0.1294   0.0083   0.2179    0.0247   0.0000     0.0670561   442.6357       10.0486       2.55013      -2.15515       4.91667       4.69029       3.07074       4.05023       4.55063       4.93564       5.05894       5.06481
  40  18 4154.8812    1.2272 12.1337 10.9182  0.0001      0.528365  0.1707   0.0069   0.2745    0.0218   0.0000     0.0807466   442.2482       15.6899       10.0141      0.714652       2.33779      -9.90303       3.76205       5.07713       5.66374       6.15467       6.30873       6.44139
  41   2 1301.5549    0.1018  0.0967 10.0701  0.0000       16.6937  0.0160   0.0073   0.0217    0.0198   0.0000       65.1705   441.7546      0.584532       23.0863      0.721706      -4.13083    0.00910898      0.532442      0.551437      0.675545      0.860497      0.727622      0.703541
  41   3 1544.3664    0.1975  0.1690 10.0045  0.0000       14.3171  0.0103   0.0075   0.0199    0.0228   0.0000       11.7671   441.4294     -0.246845       21.8708      0.759456      -3.06977     0.0221995      0.360263      0.498414      0.520234      0.546506      0.607358      0.663329
  41   4 1758.0849    0.3754  0.3615  9.9409  0.0000       16.7497  0.0131   0.0088   0.0255    0.0335   0.0000       2.67949   441.4900     -0.400028       21.2594      0.440972      -2.96429     -0.997018      0.479923      0.619371      0.715218      0.729069      0.720329      0.739258
  41   5 1957.5262    0.5732  0.6379 10.0957  0.0000       8.90197  0.0173   0.0105   0.0369    0.0487   0.0000       1.26042   441.5894       1.33301       21.3721    -0.0396417      -3.54207     -0.742250      0.579624      0.771360      0.866993      0.939718      0.963962       1.02360
  41   6 2151.2461    0.9106  0.7666 10.3569  0.0000       7.10982  0.0187   0.0146   0.0365    0.0657   0.0000      0.874254   441.5823      0.876667       21.6003      0.964418      -2.15517     -0.796468      0.576059      0.768167      0.856233      0.913696      0.997071       1.01461
  41   7 2337.2903    1.3179  1.0643 11.1621  0.0000       4.33607  0.0250   0.0193   0.0488    0.0729   0.0000      0.789696   441.1468       1.33720       22.5708    -0.0796759      -3.21006      0.213787      0.716056      0.941350       1.06574       1.12417       1.19722       1.23833
  41   8 2516.7211    1.8958  1.1531 11.8548  0.0000       4.21805  0.0270   0.0268   0.0498    0.0764   0.0000      0.724894   441.8834       2.17989       21.0902       2.02228      -1.89971      -2.20669      0.745474       1.02944       1.12980       1.22776       1.27591       1.29774
  41   9 2693.6102    2.5988  1.1554 12.5409  0.0000       2.02691  0.0258   0.0363   0.0504    0.0747   0.0000      0.705087   441.9562       3.53496       21.9501      0.559273      -3.27867      0.798769      0.712591      0.958810       1.03856       1.15618       1.16393       1.17882
  41  10 2869.0222    3.3743  1.0479 13.1922  0.0000       1.08379  0.0247   0.0492   0.0448    0.0694   0.0000      0.688457   442.6884       2.58329       20.7291       1.58942      -3.87044      -1.77085      0.663775      0.909058      0.998273       1.05987       1.11296       1.09918
  41  11 3041.7971    3.9942  1.1344 13.4013  0.0000       1.82915  0.0250   0.0561   0.0483    0.0765   0.0000      0.643748   442.4661       4.72970       21.2160       1.41249      -2.26038     -0.403302      0.701985      0.918309       1.03740       1.09302       1.15652       1.19881
  41  12 3211.4677    4.0178  1.5469 13.1985 -0.0038      0.772895  0.0303   0.0481   0.0571    0.0659   0.0000      0.454937   440.4804       5.98002       18.3110       1.55290      -5.70487      -1.10178      0.844236       1.12910       1.20717       1.36467       1.36803       1.39248
  41  13 3378.7314    3.4297  2.1574 12.8269  0.0000      0.701186  0.0374   0.0350   0.0681    0.0470   0.0000      0.282787   442.0088       5.76842       17.5280       2.29500     -0.367284      -2.71907      0.978052       1.34323       1.45642       1.62226       1.60895       1.67209
  41  14 3543.5630    2.7667  3.3679 12.1590  0.0000      0.543404  0.0479   0.0225   0.0882    0.0356   0.0000      0.153563   441.7048       8.93257       20.3282       2.45125      -6.39237     -0.877947       1.26165       1.64607       1.87954       2.06702       2.15040       2.12239
  41  15 3706.0398    2.2268  5.3357 11.5590 -0.0001      0.535022  0.0657   0.0149   0.1182    0.0288   0.0000     0.0928645   443.8751       12.7586       18.6207       7.57296      -6.05717       1.96876       1.68173       2.25462       2.47836       2.69156       2.78333       2.84345
  41  16 3866.3941    1.8238  7.5897 11.2624  0.0000      0.313094  0.0899   0.0111   0.1631    0.0262   0.0000     0.0745634   442.3293       9.40196       19.0922       6.07995      -4.78666      -2.56426       2.25067       3.01257       3.30237       3.56890       3.71672       3.74600
  41  17 4025.3678    1.4796 10.3091 11.0381  0.0003      0.308551  0.1332   0.0080   0.2219    0.0238   0.0000     0.0767054   438.8360       8.00865       26.3434       2.34956     -0.687986      -2.66801       3.02032       4.02208       4.50520       4.82213       4.98185       5.05568
  42   3 1558.2104    0.2065  0.1796 10.0084  0.0000       13.1128  0.0103   0.0074   0.0195    0.0233   0.0000       10.5072   441.9628     -0.181105       21.2783      0.407507      -3.04219     -0.297629      0.334665      0.446184      0.491878      0.522780      0.507829      0.558739
  42   4 1772.6950    0.3910  0.4403  9.9328  0.0000       16.2031  0.0141   0.0087   0.0323    0.0349   0.0000       2.23412   441.8630     -0.164332       21.6183     -0.262434      -4.42923     -0.512092      0.471632      0.648525      0.693576      0.731149      0.768444      0.743605
  42   5 1973.4068    0.6185  0.6205 10.0716  0.0000       9.92861  0.0172   0.0110   0.0322    0.0499   0.0000       1.19409   441.5748      0.685815       20.8649     -0.457469      -3.18214     -0.760695      0.503228      0.711988      0.752819      0.884738      0.885597      0.892980
  42   6 2168.2622    0.9503  0.8290 10.5094  0.0000       7.45719  0.0196   0.0148   0.0388    0.0628   0.0000      0.853836   441.7778       1.23936       20.5633       1.44297      -2.22692       1.24130      0.563384      0.737184      0.831027      0.908288      0.952481      0.975828
  42   7 2354.9786    1.4087  1.1097 11.1798  0.0000       5.49258  0.0267   0.0197   0.0460    0.0755   0.0000      0.762558   441.7267       2.18417       20.5068       1.84270      -4.53528      -1.54577      0.739397      0.968733       1.08734       1.19977       1.25573       1.26770
  42   8 2535.1480    2.0457  1.2061 11.7255  0.0000       2.80191  0.0260   0.0275   0.0506    0.0886   0.0000      0.695905   441.4140       1.75963       21.3225     -0.458456      -2.95107     -0.708681      0.685673      0.897991      0.983390       1.13926       1.16924       1.17335
  42   9 2713.1201    2.7170  1.2323 12.2095  0.0000       1.17824  0.0265   0.0353   0.0473    0.0849   0.0000      0.592231   441.7202       3.02750       21.6506       2.35779      -3.24944      0.151182      0.701732      0.952729       1.03913       1.13660       1.19979       1.23350
  42  10 2889.5038    3.5043  1.0759 13.1462  0.0000       1.15155  0.0247   0.0498   0.0445    0.0746   0.0000      0.705193   441.7003       5.46482       22.1908       1.98084      -1.98940      -1.91782      0.694043      0.934473       1.04553       1.14896       1.17690       1.23713
  42  11 3063.0085    4.0616  1.1421 13.5036  0.0000      0.451113  0.0250   0.0563   0.0481    0.0731   0.0000      0.629498   440.9745       4.53964       20.2799     -0.146971      -2.98055      -1.11983      0.663454      0.872853      0.974545       1.04018       1.05892       1.11451
  42  12 3233.8589    3.8568  1.4759 13.4285  0.0000       1.14633  0.0309   0.0483   0.0559    0.0614   0.0000      0.478565   442.1382       6.91320       17.3359       1.55589     -0.390994     -0.869571      0.812692       1.08548       1.18342       1.29881       1.36159       1.37089
  42  13 3402.1860    3.3087  2.3508 12.8549  0.0000      0.788630  0.0414   0.0324   0.0685    0.0430   0.0000      0.261995   440.7360       4.19177       21.8696       2.10109      0.653388      0.474586       1.05599       1.41013       1.58980       1.73605       1.74703       1.79987
  42  14 3568.4744    2.6657  3.5583 12.1572  0.0000      0.750562  0.0504   0.0212   0.0907    0.0336   0.0000      0.151865   437.9217       8.69165       17.6677       2.88063      -4.84645      -1.10593       1.27392       1.70282       1.87449       2.10483       2.16862       2.17297
  42  15 3731.9551    2.1431  5.9011 11.4637 -0.0001      0.495644  0.0698   0.0135   0.1263    0.0278   0.0000     0.0874557   440.2912       6.65738       16.5709      0.954217      -4.89065       2.01239       1.77673       2.35125       2.64086       2.87018       2.98780       3.03468
  42  16 3893.2460    1.7126  8.1582 11.2683 -0.0001      0.261340  0.1002   0.0100   0.1757    0.0251   0.0000     0.0781511   442.2367       12.4604       7.72667       5.51382     -0.812778      -4.45404       2.41317       3.20539       3.58038       3.92076       4.03633       4.07749
  42  17 4053.2154    1.3942 11.0986 11.0474 -0.0006      0.316604  0.1503   0.0073   0.2391    0.0227   0.0000     0.0811805   443.4517       9.75297       13.3302       5.44404      -3.45393      -7.98334       3.17402       4.22505       4.75692       5.15142       5.35801       5.37810
  43   2 1326.7230    0.1115  0.0881 10.0966  0.0000       32.8116  0.0119   0.0075   0.0200    0.0198   0.0000       59.6330   442.2293     -0.317654       21.1059     -0.369600      -3.46860      0.520085      0.346783      0.451890      0.564470      0.503222      0.612308      0.630447
  43   3 1571.8217    0.2234  0.1921  9.9500  0.0000       33.1545  0.0099   0.0076   0.0198    0.0246   0.0000       8.45384   442.1427     0.0241886       21.3233      -1.42232      -3.43399      0.632165      0.335441      0.435300      0.521393      0.558805      0.515706      0.584269
  43   4 1787.0706    0.4152  0.3783  9.9176  0.0000       13.1582  0.0139   0.0093   0.0245    0.0354   0.0000       2.20555   441.8009      0.504781       21.4869      -1.78533      -3.55006      0.205814      0.528082      0.712126      0.818659      0.882647      0.913688      0.902817
  43   5 1989.1397    0.6374  0.6301  9.9893  0.0000       9.07322  0.0161   0.0108   0.0326    0.0530   0.0000       1.15338   441.4251      -1.11816       20.7160     -0.212662      -3.37296     -0.717351      0.482140      0.644869      0.693086      0.788307      0.810746      0.837295
  43   6 2185.0291    0.9845  0.8563 10.5792  0.0000       7.28388  0.0196   0.0151   0.0399    0.0625   0.0000      0.871727   440.9277       1.11279       20.8400     -0.126027      -3.19866       2.22472      0.553118      0.707639      0.788994      0.891010      0.893300      0.942388
  43   7 2372.3584    1.4405  1.1502 11.3065  0.0000       4.84747  0.0271   0.0202   0.0486    0.0767   0.0000      0.750635   442.7987       2.45421       21.2966      -1.44990      -3.39026     0.0786733      0.730983      0.960988       1.10796       1.21663       1.20012       1.22537
  43   8 2553.4935    2.0310  1.2219 11.8547  0.0036       4.22337  0.0268   0.0275   0.0490    0.0832   0.0000      0.685260   442.3687       2.75856       21.7154       1.00372      -3.56285      0.370735      0.708086      0.954963       1.04663       1.21003       1.29990       1.28088
  43   9 2732.5060    2.8309  1.1919 12.6075  0.0000       1.58397  0.0263   0.0381   0.0487    0.0792   0.0000      0.660136   440.3220       4.88723       22.3833      0.101288     -0.901609     -0.185399      0.681434      0.928276      0.975138       1.09111       1.13609       1.15060
  43  10 2909.7604    3.6470  1.0656 13.2028  0.0000       1.85943  0.0233   0.0516   0.0437    0.0746   0.0000      0.651914   440.6712       3.96686       20.9776      0.590679      -2.37560     -0.475131      0.622208      0.822692      0.909853       1.01719      0.992733       1.04822
  43  11 3084.0886    4.2277  1.2021 13.4366  0.0000      0.945249  0.0264   0.0571   0.0476    0.0833   0.0000      0.645684   440.7210       5.14053       19.9422       2.50581      -1.17149      -2.98976      0.679165      0.921658      0.975899       1.12463       1.11682       1.11984
  43  12 3255.7970    3.9799  1.5715 13.2733  0.0000      0.745551  0.0300   0.0463   0.0564    0.0586   0.0000      0.427078   441.5701       6.01067       21.3596     -0.118434      -2.96028     -0.841978      0.755256       1.01728       1.11312       1.25172       1.26618       1.30475
  43  13 3425.4308    3.2430  2.5823 12.4862  0.0000      0.736801  0.0406   0.0289   0.0720    0.0427   0.0000      0.211680   441.0742       5.94543       19.4632      0.795441      -4.46767      -4.27060       1.02754       1.35687       1.51362       1.62692       1.70070       1.71383
  43  14 3592.7551    2.6052  3.8288 12.0908  0.0002      0.759682  0.0517   0.0200   0.0945    0.0325   0.0000      0.138234   440.8340       7.92141       20.1623      -3.33537      -1.29825      0.836013       1.31033       1.71707       1.95793       2.09265       2.16723       2.22119
  43  15 3757.5547    2.1059  5.8954 11.5567  0.0000      0.398142  0.0717   0.0135   0.1273    0.0273   0.0000     0.0899841   438.8611       7.73588       11.7543       2.60430      -4.87321      -3.33526       1.74362       2.33953       2.62299       2.82457       2.95736       2.99719
  43  16 3920.1730    1.6939  8.9030 11.1896  0.0001      0.415967  0.1095   0.0091   0.1881    0.0249   0.0000     0.0775214   442.4571       3.77292       17.5736       6.18403       4.95816    -0.0258739       2.46829       3.27180       3.72032       3.98500       4.19304       4.17802
  43  17 4080.3749    1.3551 11.5118 11.0523  0.0005      0.172251  0.1609   0.0069   0.2509    0.0219   0.0000     0.0803521   437.5446       11.8078       9.22121    -0.0174799      -1.44267       1.34811       3.25758       4.38914       4.89796       5.34611       5.50621       5.62197
  44   2 1339.0782    0.1150  0.0825 10.0594  0.0000       36.8905  0.0122   0.0071   0.0141    0.0200   0.0000       52.6649   441.7800     -0.605390       21.5403      0.610128      -2.79243     -0.702092      0.391356      0.461837      0.508389      0.599695      0.671457      0.703145
  44   3 1585.2393    0.2283  0.2090  9.9859  0.0015       30.1361  0.0101   0.0075   0.0213    0.0240   0.0000       8.03043   441.6227      0.594973       22.1421     0.0781777      -3.41452    -0.0354108      0.317624      0.429174      0.486020      0.517167      0.546152      0.590577
  44   4 1801.3253    0.4224  0.4419  9.9522  0.0000       16.0003  0.0135   0.0089   0.0290    0.0357   0.0000       2.15106   441.9228     -0.404423       20.0034      0.302892      -2.54944      0.909331      0.420458      0.571141      0.610387      0.704571      0.735094      0.726160
  44   5 2004.7317    0.6778  0.6622 10.1450  0.0000       12.3844  0.0162   0.0114   0.0353    0.0512   0.0000       1.17843   441.7064      0.297461       19.6520     -0.607958      -1.24099      0.449526      0.475323      0.628209      0.712318      0.749470      0.789434      0.772381
  44   6 2201.5623    1.0302  0.9151 10.4576  0.0000       6.29288  0.0211   0.0148   0.0386    0.0733   0.0000      0.769384   441.6730      0.620645       21.4485       1.31930      -2.27479      -1.35178      0.579612      0.764456      0.849827      0.944074       1.02500      0.990760
  44   7 2389.6051    1.5269  1.1469 11.2864 -0.0004       4.74849  0.0251   0.0210   0.0477    0.0795   0.0000      0.719176   441.7874      0.162361       21.7852      0.807837      -3.96961       1.97262      0.636972      0.864031      0.923609       1.02447       1.05616       1.06584
  44   8 2571.5608    2.1315  1.2161 11.9194  0.0000       2.01703  0.0269   0.0280   0.0485    0.0852   0.0000      0.733283   442.0761       2.01132       20.6461       1.36484      -2.67789      -1.64722      0.684603      0.931810       1.02085       1.11920       1.18320       1.18753
  44   9 2751.6416    2.8568  1.1061 12.7716  0.0000      0.647554  0.0241   0.0399   0.0463    0.0730   0.0000      0.706120   441.6331       2.91055       21.1680       1.59479      -2.99449     -0.191639      0.644239      0.875431      0.961694       1.05479       1.08375       1.12270
  44  10 2929.6957    3.6457  1.0902 13.3334  0.0000      0.757350  0.0239   0.0503   0.0457    0.0674   0.0000      0.656676   440.3770       3.92558       22.3749     -0.651035      -2.55654     -0.421032      0.598026      0.805165      0.884697      0.994769      0.996823       1.04470
  44  11 3104.8911    4.2130  1.1648 13.6389  0.0000      0.735061  0.0256   0.0571   0.0473    0.0737   0.0000      0.645421   440.9649       4.67517       21.3124       4.56383      -4.55706      -2.13656      0.641560      0.869049      0.957364       1.01607       1.05849       1.13328
  44  12 3277.4912    3.8526  1.6430 13.2466  0.0000      0.533540  0.0310   0.0437   0.0564    0.0571   0.0000      0.364911   441.2070       5.14322       20.6420       2.71132      -4.30794      -1.16310      0.763938       1.03031       1.14589       1.24624       1.28465       1.34510
  44  13 3448.2895    3.0839  2.7045 12.6941  0.0000       1.27903  0.0422   0.0277   0.0771    0.0362   0.0000      0.217543   440.6080       8.38624       19.2737     -0.473998      -1.70904      0.186414       1.02566       1.37903       1.52850       1.70963       1.77722       1.80222
  44  14 3616.6870    2.5053  4.3497 11.9896  0.0001      0.594703  0.0562   0.0179   0.1012    0.0299   0.0000      0.125386   443.0109       5.61381       18.6390       1.28469      0.470815      -1.83302       1.36183       1.82572       2.04660       2.24436       2.33888       2.36345
  44  15 3782.6833    2.0356  6.3433 11.5172  0.0000      0.453235  0.0765   0.0124   0.1344    0.0264   0.0000     0.0856102   440.2703       13.5987       20.2984       3.07181      -2.50029       2.76275       1.81990       2.42769       2.67746       2.98175       3.11353       3.11848
  44  16 3946.4331    1.6608  9.7911 11.1507 -0.0002      0.405005  0.1227   0.0083   0.1997    0.0244   0.0000     0.0736612   444.0596       3.41544       16.2106       2.74219      -3.28168      -2.64350       2.50706       3.43013       3.79936       4.15581       4.35402       4.36887
  44  17 4108.4086    1.2949 12.1237 11.0489  0.0000      0.599904  0.1693   0.0066   0.2659    0.0212   0.0000     0.0842088   439.5265       20.8529       11.7920       3.80316       2.32072     -0.545803       3.32958       4.53893       5.04679       5.45030       5.74018       5.81161
  45   2 1351.2642    0.1146  0.0959 10.1125  0.0000       36.7683  0.0114   0.0070   0.0210    0.0198   0.0000       54.5060   441.8713      0.402087       21.1205      0.701046      -2.92640     -0.663616      0.391646      0.569415      0.695847      0.786359      0.779620      0.648733
  45   3 1598.4274    0.2393  0.2090  9.9773 -0.0011       17.9924  0.0096   0.0075   0.0214    0.0240   0.0000       7.23063   442.1138      0.387863       22.3262      0.435264      -3.27357      0.574208      0.331332      0.402101      0.493572      0.497846      0.522994      0.498194
  45   4 1815.3758    0.4329  0.4049 10.0349  0.0000       18.0225  0.0125   0.0093   0.0256    0.0336   0.0000       2.21033   441.4738    -0.0400339       21.8984      0.573973      -2.72967       1.43978      0.391090      0.498165      0.569789      0.606806      0.670716      0.665921
  45   5 2020.1565    0.6748  0.7322 10.1280  0.0000       12.2015  0.0188   0.0111   0.0357    0.0550   0.0000       1.16047   442.3841      0.500556       21.3504     -0.582603      -1.25097     -0.452064      0.521443      0.731752      0.783955      0.869346      0.882580      0.918744
  45   6 2217.9212    1.0590  0.9034 10.7040  0.0000       5.95496  0.0208   0.0152   0.0390    0.0648   0.0000      0.846653   441.2859      0.580911       20.1810       1.19099      -3.10471      0.840629      0.569775      0.738332      0.815437      0.886493      0.903573      0.939251
  45   7 2406.5740    1.6153  1.2364 11.2389  0.0083       2.89093  0.0265   0.0209   0.0484    0.0877   0.0000      0.660891   442.6545       1.22639       21.7965       2.13356      -3.12830      -1.32554      0.666882      0.905608      0.989695       1.10893       1.16177       1.16181
  45   8 2589.5649    2.1988  1.2427 12.0670  0.0000       2.73877  0.0268   0.0287   0.0486    0.0754   0.0000      0.627359   441.3269       2.65675       20.5297       1.95865      -4.02824      0.334929      0.631131      0.871872      0.933486       1.09699       1.08918       1.14127
  45   9 2770.6627    3.0286  1.0930 12.6843  0.0000       2.59100  0.0234   0.0405   0.0437    0.0786   0.0000      0.655325   440.7951       3.39895       22.7325     -0.905847      -2.89160      -2.04469      0.610743      0.791877      0.848905      0.984957      0.997475       1.01177
  45  10 2949.5195    3.9434  1.0651 13.2186  0.0000       1.10423  0.0226   0.0531   0.0423    0.0775   0.0000      0.624394   442.4536       4.12315       22.5845       1.92839      -2.59688      -1.67971      0.582460      0.776146      0.877493      0.925841      0.965187       1.01146
  45  11 3125.5398    4.2036  1.2723 13.4302  0.0007       1.75826  0.0269   0.0536   0.0488    0.0783   0.0000      0.589450   439.4363       4.56387       20.5801       2.05634      -1.70551      -1.43624      0.660104      0.893549      0.958467       1.08103       1.11207       1.12181
  45  12 3298.9979    3.7342  1.8618 13.1879  0.0000      0.784540  0.0333   0.0399   0.0618    0.0504   0.0000      0.360536   442.9014       4.43461       18.8809       2.73297      -3.11995      -1.83969      0.831883       1.12271       1.21415       1.30782       1.37386       1.43469
  45  13 3470.7296    3.0280  2.9382 12.5839  0.0000      0.961145  0.0430   0.0258   0.0807    0.0361   0.0000      0.198176   441.3373       6.55733       19.2655       3.35520      -2.13127      -3.59301       1.02289       1.34311       1.49205       1.64619       1.68411       1.69007
  45  14 3640.2491    2.4485  4.5544 11.9182  0.0000      0.455131  0.0573   0.0169   0.1032    0.0299   0.0000      0.114095   438.3782       5.20263       18.1500       5.46223      0.459979     -0.430223       1.35433       1.81618       2.02938       2.25911       2.27412       2.35330
  45  15 3807.5350    1.9562  6.9361 11.4922 -0.0011      0.550979  0.0826   0.0114   0.1474    0.0258   0.0000     0.0852327   441.9853       1.94308       17.8514      0.356911      -5.22272      -5.36298       1.88700       2.50998       2.82066       3.12275       3.21282       3.25654
  45  16 3972.1746    1.6071  9.8461 11.2029  0.0002      0.264107  0.1261   0.0080   0.2035    0.0239   0.0000     0.0802425   437.3113       4.15632       14.7270       8.36178      -4.51990      -4.56488       2.55704       3.49973       3.87232       4.23417       4.31755       4.43397
  46   1 1072.0395    0.0528  0.0308 10.2354  0.0000       33.2611  0.0246   0.0094   0.0231    0.0178   0.0000       699.714   440.4735      0.381587       23.2925      0.303447      -6.13212      0.397301      0.666204       1.22639      0.904701      0.777327       1.45957       1.47916
  46   4 1829.2539    0.4573  0.4361  9.9108  0.0000       13.6763  0.0135   0.0091   0.0252    0.0363   0.0000       1.78809   442.2483    0.00793529       21.5814     -0.658684      -3.25691       2.44279      0.371223      0.508364      0.561270      0.636308      0.609052      0.653432
  46   5 2035.3788    0.7108  0.6708 10.1840  0.0000       10.7091  0.0166   0.0115   0.0331    0.0523   0.0000       1.10923   441.5132      0.116476       22.1166      0.742629      -2.33041      -1.14145      0.462046      0.605675      0.701128      0.760818      0.797209      0.797017
  46   6 2234.0795    1.1076  1.0415 10.6790  0.0000       6.43413  0.0229   0.0152   0.0441    0.0688   0.0000      0.806645   441.1536      0.926293       21.4922     -0.602800      -2.47084      0.694287      0.561903      0.746921      0.819378      0.920790      0.999316       1.03436
  46   7 2423.4730    1.6264  1.1664 11.3995  0.0000       3.90453  0.0250   0.0215   0.0484    0.0782   0.0000      0.712973   440.2609       2.20087       20.1086     -0.630504      -1.51377      -2.18752      0.594428      0.794019      0.904446      0.971964       1.01748       1.03474
  46   8 2607.3671    2.3724  1.2329 12.1192  0.0001       3.29023  0.0255   0.0305   0.0477    0.0741   0.0000      0.598169   441.1890       3.17315       21.6616     -0.473547      -4.36422      -2.12574      0.654389      0.881559      0.989060       1.07354       1.12066       1.16544
  46   9 2789.4869    3.0937  1.1085 12.8048  0.0000       2.51098  0.0234   0.0417   0.0447    0.0748   0.0000      0.682739   442.3213       3.46481       23.5547       1.61467      -2.15873     -0.349956      0.589703      0.817708      0.904516       1.01931       1.01948       1.04220
  46  10 2969.1634    3.8924  1.1319 13.2342 -0.0001       1.01027  0.0242   0.0509   0.0448    0.0781   0.0000      0.631661   441.6900       4.39445       21.1019       1.20088      -1.86574     -0.146601      0.602543      0.789657      0.854054      0.912752      0.977541       1.03000
  46  12 3320.1967    3.7968  1.8974 13.0145  0.0000      0.665484  0.0333   0.0385   0.0579    0.0502   0.0000      0.322711   441.9001       7.03399       19.0910       1.74857      -2.52160    -0.0837662      0.773912       1.04483       1.15310       1.25526       1.27022       1.33220
  46  13 3493.0285    2.9922  3.1166 12.4178 -0.0000       1.20140  0.0439   0.0242   0.0808    0.0349   0.0000      0.177836   440.4982       6.42511       20.6884       2.03901      -3.51812      -3.25372       1.00359       1.37082       1.50687       1.67406       1.70895       1.72585
  46  14 3663.5012    2.3477  4.6958 11.8888  0.0000      0.335248  0.0594   0.0159   0.1080    0.0286   0.0000      0.118886   440.3870       5.36749       16.0181       3.22147      -5.25533      0.130027       1.36994       1.81646       2.05236       2.22878       2.32776       2.34168
  46  15 3832.0640    1.9145  7.4655 11.3900 -0.0004      0.631155  0.0896   0.0106   0.1554    0.0259   0.0000     0.0825936   442.3433       8.36516       13.7126       4.58179      -4.41237      -9.27479       1.97249       2.62954       2.94699       3.17134       3.32776       3.39192
  46  16 3997.6438    1.5170 10.0630 11.2195 -0.0010      0.284771  0.1350   0.0077   0.2169    0.0229   0.0000     0.0964701   442.5348       10.8392       14.8729       8.69019      -3.80745      -2.77100       2.65078       3.51657       3.98670       4.33217       4.57419       4.63023
  47   2 1375.1861    0.1114  0.1052 10.0127  0.0000       17.4810  0.0115   0.0065   0.0221    0.0188   0.0000       48.9187   441.8524     -0.402107       22.3391      0.287601      -3.18325    -0.0651367      0.319486      0.427933      0.503283      0.521534      0.504357      0.571052
  47   3 1624.2671    0.2489  0.2541  9.9846  0.0015       19.6043  0.0113   0.0071   0.0228    0.0247   0.0000       6.14634   441.8262     -0.127957       21.7213      0.301926      -2.68900     -0.686550      0.328134      0.441514      0.445602      0.555572      0.538335      0.581880
  47   4 1842.9770    0.4900  0.4441  9.9810  0.0000       11.3026  0.0126   0.0097   0.0266    0.0370   0.0000       1.66670   441.9045      0.316863       21.6744     -0.690265      -2.60544     -0.114176      0.370942      0.474742      0.571147      0.602245      0.647700      0.660615
  47   5 2050.4740    0.7528  0.6994 10.1982  0.0000       10.1005  0.0169   0.0119   0.0325    0.0539   0.0000       1.03667   441.8066     0.0393036       22.7622     -0.263778      -1.60127      -1.66082      0.464756      0.605979      0.679838      0.750858      0.793174      0.780550
  47   6 2250.0672    1.1577  1.0058 10.6892  0.0000       5.56106  0.0214   0.0159   0.0420    0.0724   0.0000      0.722859   442.0750      0.742678       21.9216       2.28517      -1.24762      0.586071      0.526697      0.711826      0.780676      0.871145      0.928831      0.956225
  47   7 2440.1457    1.7339  1.2708 11.3176  0.0009       4.04309  0.0255   0.0214   0.0484    0.0786   0.0000      0.656163   442.5759      0.570468       21.5488       1.63352      -3.41710      0.711025      0.601696      0.809325      0.905883       1.00587       1.03425       1.05245
  47   8 2624.9817    2.3784  1.2303 12.1118  0.0000       1.10838  0.0258   0.0300   0.0466    0.0764   0.0000      0.617429   441.5685       1.44440       22.2798       1.24221      -2.65551     -0.292100      0.602705      0.859983      0.904926       1.02336       1.02845       1.11409
  47   9 2808.1135    3.2620  1.1253 12.6726  0.0001       1.32288  0.0241   0.0418   0.0419    0.0844   0.0000      0.555377   441.1811       3.35584       20.1165      0.911709      -2.12032     -0.316022      0.590558      0.830064      0.910725       1.02896       1.04263       1.07486
  47  10 2988.6382    3.9487  1.1011 13.4994  0.0000       2.58434  0.0234   0.0529   0.0438    0.0668   0.0000      0.666053   441.7042       3.71660       22.4231      0.960250      -2.83502      -2.50998      0.572170      0.747046      0.831867      0.910864      0.951917      0.969724
  47  11 3165.9912    4.1583  1.4718 13.4231  0.0000      0.818523  0.0289   0.0487   0.0524    0.0597   0.0000      0.579190   440.2899       6.20010       20.7085       2.90839      -2.57683     -0.205375      0.674802      0.901737      0.977400       1.08034       1.10755       1.15223
  47  12 3341.1790    3.6532  2.0733 13.0298  0.0000      0.166108  0.0341   0.0358   0.0644    0.0448   0.0000      0.299535   442.1464       7.64932       20.8016       1.90766      -3.65097     0.0429117      0.802535       1.06094       1.16882       1.26294       1.34757       1.39010
  47  13 3514.8842    2.9500  3.4239 12.2522  0.0000      0.562224  0.0453   0.0224   0.0828    0.0349   0.0000      0.130485   440.8480       7.86197       19.5942       2.88217      -1.03451      0.490855       1.03941       1.42452       1.54292       1.74136       1.80587       1.82469
  47  14 3686.6597    2.3352  5.1325 11.7931 -0.0002      0.800763  0.0618   0.0148   0.1130    0.0277   0.0000      0.103579   443.3808       11.6184       18.1513       1.63682      0.604158       2.01745       1.38926       1.87620       2.09539       2.29618       2.34312       2.41865
  47  15 3856.1493    1.8926  8.4400 11.3638  0.0007      0.559198  0.1007   0.0098   0.1722    0.0255   0.0000     0.0811429   444.8388       4.98597       18.1716       4.50994      0.146040     -0.662566       2.08743       2.77893       3.16492       3.37961       3.54933       3.61810
  47  16 4023.1818    1.4611 10.2772 11.2098 -0.0002      0.571602  0.1398   0.0074   0.2228    0.0225   0.0000     0.0943081   437.6909       14.8294       11.8194      0.282058     -0.692268     -0.269306       2.71358       3.64945       4.10923       4.49632       4.73718       4.91046
  48   1 1091.6218    0.0575  0.0272 10.2663  0.0024       42.2377  0.0203   0.0082   0.0137    0.0171   0.0000       875.331   440.1135      -1.18843       22.3910      0.465781      -4.43268    0.00915860      0.384912      0.839328      0.599022      0.900496      0.673160      0.907850
  48   2 1386.9239    0.1284  0.0923 10.0270  0.0000      0.809689  0.0116   0.0069   0.0146    0.0187   0.0000       39.0544   442.0001      0.218359       21.3912     -0.170938      -2.02936     -0.556960      0.329768      0.442179      0.497631      0.495799      0.639123      0.608173
  48   3 1636.9083    0.2793  0.2570  9.9478  0.0000       22.0348  0.0107   0.0076   0.0210    0.0253   0.0000       4.29174   442.1287    -0.0167490       21.5805     -0.734896      -1.45075      0.629533      0.309431      0.382111      0.467333      0.501940      0.558683      0.578433
  48   4 1856.6118    0.4938  0.4748  9.9702  0.0000       13.5572  0.0132   0.0094   0.0270    0.0383   0.0000       1.61020   441.8564      0.137700       22.1202    -0.0520803      -2.47077      0.196493      0.370781      0.477497      0.555928      0.623341      0.636758      0.651802
  48   5 2065.3678    0.7606  0.7761 10.1865  0.0000       8.72175  0.0175   0.0115   0.0369    0.0548   0.0000      0.982412   442.6037      0.222304       20.0415       1.24878      -2.88391      -1.51637      0.472923      0.634294      0.738196      0.764339      0.808002      0.846692
  48   6 2265.8005    1.1968  1.0686 10.7141  0.0000       3.84977  0.0234   0.0157   0.0427    0.0774   0.0000      0.742481   441.8337       1.59100       21.3228       1.24297      -2.12101     -0.751813      0.552851      0.757765      0.836523      0.913481      0.986634      0.970147
  48   7 2456.5655    1.7141  1.2271 11.8023  0.0005       3.50143  0.0271   0.0222   0.0475    0.0649   0.0000      0.744148   440.9729       3.60444       22.1081      0.447428     -0.955145      0.335865      0.593477      0.828388      0.899181      0.974385       1.02976       1.05924
  48   8 2642.4823    2.4498  1.2353 12.2406  0.0000       1.84314  0.0254   0.0304   0.0455    0.0715   0.0000      0.593790   441.5548       3.24798       21.6692      0.825059      -2.82080      -1.84659      0.589115      0.790245      0.863510      0.969815       1.02563       1.04803
  48   9 2826.5937    3.3775  1.1300 12.8023  0.0000       1.99354  0.0240   0.0432   0.0420    0.0807   0.0000      0.614716   441.6434       3.66430       19.9039       1.98227      -2.53024      0.275124      0.556813      0.754462      0.804072      0.898019      0.916335      0.965425
  48  10 3007.8135    4.0411  1.1917 13.2528  0.0000       1.16787  0.0245   0.0514   0.0453    0.0806   0.0000      0.737918   441.3769       3.16597       22.6039       1.49911      -2.46812      -2.33427      0.559790      0.766787      0.834218      0.898781      0.943459      0.976747
  48  11 3185.9303    4.1946  1.4365 13.2927  0.0000    -0.0490920  0.0267   0.0478   0.0497    0.0651   0.0000      0.450829   442.8548       5.64245       21.2931       2.33039      -1.69326      0.156804      0.636373      0.817300      0.941491       1.04248       1.03172       1.09617
  48  12 3362.0324    3.5820  2.2007 12.7771  0.0000      0.637543  0.0344   0.0329   0.0635    0.0459   0.0000      0.241899   442.2416       6.87201       21.0154       3.35088      -1.22606    -0.0386992      0.785695       1.05277       1.16256       1.27489       1.34767       1.36495
  48  13 3536.5242    2.8650  3.6253 12.2029  0.0000      0.229448  0.0467   0.0208   0.0865    0.0326   0.0000      0.139231   442.6695       7.29065       23.7505       1.15973      -2.86536      -5.79529       1.04011       1.40716       1.52370       1.69222       1.75757       1.78876
  48  14 3709.2703    2.2869  5.8781 11.6463  0.0000      0.554245  0.0677   0.0137   0.1228    0.0284   0.0000     0.0880638   438.7806       8.45109       19.0340       3.31803      -6.35197      -1.42528       1.50624       1.99444       2.22092       2.37579       2.55248       2.61065
  48  15 3879.6264    1.7894  8.3865 11.4127 -0.0009      0.336484  0.1063   0.0092   0.1755    0.0250   0.0000     0.0895537   441.1502       13.3150       21.6712      -1.25624      -1.68240     -0.447940       2.13186       2.80949       3.15239       3.47288       3.67915       3.71791
  48  16 4048.1521    1.4322 11.9833 11.2015  0.0005      0.516248  0.1657   0.0067   0.2503    0.0207   0.0000     0.0894304   441.3611       8.27009       20.6273       2.60855      -9.31577       1.07538       2.93597       3.86253       4.37779       4.82953       5.07809       5.21258
  49   2 1398.5308    0.1338  0.1385  9.9882  0.0000       34.1263  0.0112   0.0063   0.0204    0.0199   0.0000       28.2718   442.1419     -0.882921       22.3527     -0.381275      -2.92447     -0.391518      0.331027      0.468774      0.536539      0.566796      0.554087      0.533255
  49   3 1649.3626    0.2735  0.2727  9.9796  0.0000       21.1405  0.0115   0.0073   0.0212    0.0249   0.0000       4.99350   441.9241    -0.0889004       21.9076      0.263659      -3.95464     0.0438320      0.311636      0.431953      0.437567      0.509210      0.531262      0.548601
  49   4 1870.0552    0.4943  0.5170 10.0275  0.0000       13.8012  0.0140   0.0090   0.0293    0.0382   0.0000       1.63584   441.8705    -0.0298238       22.2244      0.583419      -2.32342      -1.02472      0.383926      0.531637      0.582518      0.632725      0.663611      0.694613
  49   5 2080.1700    0.8017  0.8073 10.3432  0.0000       8.56557  0.0190   0.0119   0.0362    0.0565   0.0000      0.969134   441.7765      0.575862       21.2588     -0.279606      -2.21558      0.988814      0.454317      0.643932      0.681903      0.767970      0.752863      0.808124
  49   6 2281.4858    1.2636  1.1174 10.8020  0.0000       6.07224  0.0234   0.0163   0.0437    0.0768   0.0000      0.717824   442.1596       1.80171       22.8958      0.104781      -1.22085      -1.47289      0.541259      0.723615      0.828196      0.899216      0.940179      0.985138
  49   7 2472.9811    1.8229  1.2054 11.6830  0.0000       2.93636  0.0250   0.0233   0.0483    0.0748   0.0000      0.720765   440.6569       2.51702       21.5596       1.91932      -2.26225     -0.108200      0.578548      0.782671      0.890370      0.992483       1.05056       1.06017
  49   8 2659.8861    2.5424  1.2108 12.4305  0.0000       1.53852  0.0250   0.0324   0.0474    0.0763   0.0000      0.632858   441.8665       2.94458       20.3340       2.33188      -2.80271      -1.31863      0.577329      0.772552      0.845111      0.937088      0.969985       1.00612
  49   9 2844.9127    3.3931  1.1525 12.9421  0.0000       2.03091  0.0236   0.0435   0.0445    0.0778   0.0000      0.621679   441.8466       2.45471       21.3401       1.44043      -2.15430      -1.20862      0.549319      0.776470      0.815466      0.947587      0.945898      0.999356
  49  10 3026.8603    4.2109  1.2095 13.2832  0.0000       1.11895  0.0242   0.0519   0.0456    0.0820   0.0000      0.636705   441.1803       2.94635       22.3821       4.60577      -3.23293     -0.337912      0.547207      0.715141      0.793021      0.884848      0.923007      0.929382
  49  11 3205.7645    4.0868  1.4575 13.5477  0.0000      0.646709  0.0281   0.0480   0.0512    0.0578   0.0000      0.470720   442.6243       6.36240       22.9551      0.296411      -3.03555      -1.10094      0.632748      0.838218      0.930497       1.04752       1.09981       1.09169
  49  12 3382.7480    3.4414  2.3019 12.8149  0.0000       1.20970  0.0356   0.0313   0.0667    0.0434   0.0000      0.263275   441.2600       7.69744       22.3081       2.29768      -4.27173     -0.713810      0.812620       1.08282       1.22163       1.34240       1.39004       1.41354
  49  13 3557.9823    2.7607  3.7673 12.2109  0.0000      0.389709  0.0490   0.0196   0.0899    0.0315   0.0000      0.152617   443.5149       8.82152       21.5221      -1.08371      -1.91435     -0.869498       1.05406       1.41359       1.60621       1.74190       1.81550       1.85583
  49  14 3731.7391    2.2382  6.1970 11.6178  0.0000      0.456951  0.0711   0.0127   0.1278    0.0275   0.0000     0.0888523   439.0079       6.33063       21.8122       7.27622      -4.58281      -3.60807       1.50585       1.99535       2.26369       2.44813       2.56300       2.64797
  49  15 3903.1159    1.7972  9.1312 11.3831  0.0016      0.401812  0.1147   0.0086   0.1872    0.0243   0.0000     0.0890892   444.0482       10.9283       25.4486       3.92163      -4.13741     0.0412883       2.18580       2.91518       3.29938       3.61373       3.78678       3.86897
  50   2 1409.9850    0.1457  0.1601  9.9952  0.0000       26.2113  0.0099   0.0061   0.0249    0.0197   0.0000       22.5050   441.8638     -0.156390       22.1443     -0.140104      -3.09706     -0.426838      0.250525      0.347504      0.369654      0.434939      0.458301      0.477722
  50   3 1661.6379    0.2921  0.2855  9.9655  0.0000       19.6643  0.0107   0.0074   0.0221    0.0256   0.0000       4.36840   442.0896      0.148886       21.2619      0.136221      -3.23048     -0.295409      0.323341      0.436341      0.497909      0.537437      0.567131      0.594840
  50   4 1883.3848    0.5303  0.5432  9.9898  0.0000       13.7104  0.0140   0.0094   0.0301    0.0387   0.0000       1.47756   442.4033      0.342963       21.8808       1.39082      -1.48824     -0.802425      0.395120      0.567670      0.606892      0.686918      0.702208      0.654198
  50   5 2094.8244    0.8178  0.7752 10.3937  0.0000       9.52611  0.0172   0.0122   0.0356    0.0536   0.0000      0.986762   442.2978      0.370369       22.3372      0.305636      -2.10177     -0.938936      0.431256      0.560179      0.627760      0.733864      0.726232      0.749678
  50   6 2296.8942    1.2587  1.1239 10.7972  0.0000       4.54700  0.0238   0.0159   0.0435    0.0769   0.0000      0.740949   441.2221       1.64281       22.0442     -0.193820      -2.72143       2.14159      0.534904      0.714273      0.808716      0.879471      0.937433      0.960838
  50   7 2489.1291    1.8895  1.2468 11.7821  0.0000       2.70147  0.0255   0.0236   0.0471    0.0695   0.0000      0.634973   441.8365       2.28466       20.7915      0.900761      -2.87274       1.34773      0.573437      0.777493      0.864683      0.966254      0.991828       1.01514
  50   8 2677.1395    2.5698  1.1950 12.4406  0.0000       2.58028  0.0255   0.0325   0.0443    0.0750   0.0000      0.713904   442.2766       3.18727       20.2800      0.610326      -1.90783      -1.09436      0.548087      0.751343      0.833004      0.920996      0.958718      0.991473
  50   9 2863.0421    3.4796  1.1332 13.0591  0.0000      0.546176  0.0234   0.0440   0.0427    0.0703   0.0000      0.657540   440.9891       3.87665       22.3626      0.738994      -2.53288      -1.06994      0.522135      0.697677      0.787562      0.848208      0.865051      0.911416
  50  10 3045.7355    4.1678  1.2230 13.2914  0.0001      0.914864  0.0240   0.0501   0.0441    0.0719   0.0000      0.532414   441.4520       4.51882       21.6456       1.11257      -2.81481     -0.525463      0.529932      0.707773      0.774843      0.874795      0.885081      0.915403
  50  11 3225.3973    4.1031  1.5584 13.4128  0.0012      0.672461  0.0284   0.0447   0.0516    0.0538   0.0000      0.399597   440.9435       3.12033       20.8862       2.14762      -2.71301      -1.61081      0.641164      0.872731      0.944732       1.05829       1.07580       1.13377
  50  12 3403.2398    3.3882  2.5593 12.7408 -0.0001       1.31931  0.0374   0.0291   0.0696    0.0403   0.0000      0.212649   441.3539       3.41779       19.2212       1.58116      0.138302      -2.06602      0.809841       1.08765       1.20698       1.34541       1.39654       1.46336
  50  13 3579.3870    2.6869  4.2334 12.0355  0.0000      0.779157  0.0518   0.0179   0.0952    0.0309   0.0000      0.132679   442.0025       6.82610       20.4156       5.58282       1.18072      -1.52622       1.11731       1.48593       1.67539       1.83716       1.88596       1.93894
  50  14 3753.8378    2.1525  6.7248 11.6105  0.0009      0.406859  0.0781   0.0117   0.1379    0.0264   0.0000     0.0931718   440.9608       6.89064       17.0133       6.58059      -8.69569      -4.71294       1.55781       2.08338       2.35297       2.57301       2.68417       2.77607
  50  15 3926.2587    1.7062  9.4258 11.3917 -0.0004      0.472941  0.1219   0.0081   0.1973    0.0236   0.0000     0.0934006   444.3945       10.9859       18.9013       11.3104       5.32709      -3.59558       2.22568       3.02908       3.39114       3.74067       3.91627       3.94980
  51   1 1120.1922    0.0545  0.0236 10.2084  0.0000       24.2300  0.0155   0.0097   0.0112    0.0166   0.0000       672.136   440.7350      0.331110       21.5071      0.696545      -1.74301      0.804125      0.426826      0.556239      0.597158      0.571276      0.661811      0.665715
  51   2 1421.2768    0.1543  0.1325 10.0255  0.0000       26.6139  0.0096   0.0065   0.0191    0.0192   0.0000       22.7571   442.0458     -0.215429       21.8326      0.176501      -3.18544     -0.672610      0.224034      0.335071      0.346705      0.393182      0.458671      0.469540
  51   3 1673.7645    0.3198  0.3140  9.8963  0.0000       19.7965  0.0109   0.0075   0.0219    0.0263   0.0000       3.65582   442.0567      0.179065       22.1880     -0.541667      -3.43239     -0.748322      0.306327      0.415755      0.478116      0.548016      0.557684      0.558338
  51   4 1896.5352    0.5518  0.5973  9.9997  0.0000       10.2287  0.0148   0.0092   0.0315    0.0417   0.0000       1.31006   442.5230     0.0128690       22.7051    -0.0433958      -3.81079      0.190296      0.369840      0.508561      0.557302      0.634564      0.657516      0.670552
  51   5 2109.3303    0.8272  0.8846 10.3636  0.0000       8.58345  0.0197   0.0118   0.0392    0.0594   0.0000      0.919452   442.0049      0.462432       20.9672      0.472650      -2.34463     -0.708531      0.479810      0.663092      0.746157      0.804090      0.826813      0.856967
  51   6 2312.1662    1.2987  1.1625 11.0149  0.0000       5.61231  0.0245   0.0164   0.0456    0.0709   0.0000      0.758153   441.7532     -0.359886       21.3557     -0.119601      -2.77624     0.0567504      0.549694      0.728881      0.834541      0.901995      0.931598      0.970617
  51   7 2505.1850    1.9101  1.2859 11.9171  0.0000       2.67372  0.0263   0.0236   0.0497    0.0660   0.0000      0.669949   441.6463       1.25033       21.2687     -0.220332      -2.35903     -0.304531      0.561452      0.751364      0.852106      0.934567      0.964155      0.978283
  51   8 2694.2526    2.7101  1.2184 12.5511  0.0000       2.63610  0.0251   0.0339   0.0470    0.0740   0.0000      0.669268   442.7275       4.24411       21.7994      -1.24861      -3.33892       1.06837      0.560135      0.729437      0.782345      0.869068      0.912186      0.956736
  51   9 2881.1106    3.5751  1.1186 13.0895  0.0000       1.83370  0.0230   0.0449   0.0418    0.0719   0.0000      0.639757   442.4131       2.99568       21.5838      0.548163      -3.22561      -1.18775      0.524162      0.704658      0.766716      0.863717      0.883839      0.895323
  51  10 3064.5139    4.2064  1.2311 13.5351  0.0001       1.52070  0.0247   0.0516   0.0458    0.0649   0.0000      0.577935   442.2067       3.54397       22.3808      0.922855     -0.937686      0.445530      0.539524      0.717141      0.780783      0.865469      0.905121      0.942216
  51  12 3423.3995    3.3763  2.7535 12.6462  0.0002      0.834959  0.0384   0.0272   0.0710    0.0372   0.0000      0.211773   440.8539       2.60068       22.0159    -0.0140024      0.771642       1.17639      0.810024       1.08502       1.19743       1.32226       1.40385       1.41342
  51  13 3600.3688    2.6485  4.5381 11.8913 -0.0001      0.529981  0.0536   0.0167   0.0968    0.0310   0.0000      0.117562   441.8741       6.75993       22.0280     -0.374523       4.12738     -0.798834       1.13757       1.51955       1.71467       1.91461       1.97281       2.02077
  51  14 3775.6127    2.1019  6.8375 11.5924 -0.0002      0.299889  0.0823   0.0114   0.1391    0.0271   0.0000     0.0934505   441.4558       6.75113       20.0607       1.95669      -5.11012       4.01280       1.61982       2.17675       2.45638       2.68293       2.73341       2.83545
  51  15 3948.9364    1.6499 10.0187 11.3698 -0.0002      0.346513  0.1352   0.0076   0.2070    0.0230   0.0000     0.0985444   440.3678       11.7289       23.6826       7.22698      -1.79389      0.768992       2.32564       3.09767       3.51755       3.86374       4.08603       4.18207
  52   2 1432.4477    0.1500  0.1221 10.0679  0.0000       26.5471  0.0088   0.0067   0.0192    0.0187   0.0000       26.3343   441.8369     -0.165976       22.2894      0.175551      -3.36662      0.512472      0.230528      0.299133      0.350826      0.387834      0.433137      0.464036
  52   3 1685.7100    0.3215  0.3422  9.9499  0.0000       19.6333  0.0115   0.0073   0.0236    0.0273   0.0000       3.38908   442.5061    -0.0969967       22.1826      0.111224      -3.19112     -0.269219      0.315572      0.398801      0.467269      0.508824      0.579296      0.548334
  52   4 1909.6186    0.5507  0.5859 10.0327  0.0000       11.3240  0.0141   0.0093   0.0310    0.0405   0.0000       1.36937   441.4982      0.466405       21.4021      0.480393      -1.95962     -0.247312      0.371150      0.474263      0.523923      0.583353      0.589971      0.629473
  52   5 2123.6569    0.8774  0.7952 10.3954  0.0000       7.79864  0.0173   0.0125   0.0348    0.0582   0.0000      0.906056   442.1269     0.0627966       22.1243       1.70466      -4.44692     0.0828931      0.398495      0.547812      0.591666      0.678121      0.684907      0.737129
  52   6 2327.2112    1.3837  1.2121 10.9061  0.0000       4.59471  0.0248   0.0168   0.0452    0.0836   0.0000      0.698325   441.9323     -0.530549       21.5132       1.89279      -3.56328     -0.404550      0.537043      0.710466      0.807818      0.888984      0.908723      0.929318
  52   7 2521.0984    1.9654  1.2605 11.9910  0.0000       3.07862  0.0269   0.0241   0.0459    0.0663   0.0000      0.657775   441.6746       1.58969       21.7224    -0.0455038      -2.77441     -0.494851      0.559375      0.760220      0.831643      0.938976      0.981635       1.01876
  52   8 2711.2655    2.7544  1.3121 12.4296  0.0000       3.23279  0.0251   0.0324   0.0467    0.0692   0.0000      0.567540   441.5987       2.31599       21.3286       1.62980      -3.61273      0.497803      0.555157      0.730862      0.822839      0.905245      0.947189      0.968426
  52   9 2898.8951    3.6762  1.1997 13.0678  0.0001       1.45908  0.0236   0.0443   0.0435    0.0736   0.0000      0.701711   441.6063       3.75479       22.3888      0.839517      -2.21354      0.507789      0.508134      0.673109      0.750167      0.812305      0.856364      0.917653
  52  10 3082.9957    4.1799  1.2390 13.6211  0.0000      0.284131  0.0246   0.0509   0.0455    0.0638   0.0000      0.587083   441.5768       3.02882       20.9701      0.342439      -1.83635      -1.33365      0.518373      0.707973      0.766182      0.856120      0.884681      0.923996
  52  11 3264.2161    3.9106  1.7879 13.2862  0.0000       1.06041  0.0304   0.0397   0.0557    0.0491   0.0000      0.336543   441.4815       4.78282       20.3123       2.70567      -1.09087      0.821601      0.648965      0.890233      0.964667       1.09479       1.16758       1.17567
  52  12 3443.4707    3.2376  2.8791 12.6507  0.0001      0.640786  0.0390   0.0256   0.0744    0.0350   0.0000      0.192944   442.6153       6.07489       19.2725     -0.270412      -4.40022      -3.11660      0.810634       1.11810       1.23744       1.39113       1.43765       1.47859
  52  13 3621.3198    2.5260  4.7138 12.0042  0.0000      0.696573  0.0566   0.0158   0.1024    0.0288   0.0000      0.119073   440.9773       5.53624       23.1949       8.74503      -4.09578     -0.874267       1.15574       1.51430       1.72344       1.88758       2.02171       2.04723
  52  14 3797.4010    2.0293  7.0421 11.6520 -0.0006      0.385250  0.0859   0.0109   0.1465    0.0266   0.0000      0.100849   439.6445       10.2223       25.2024       4.17192      -8.16162      -2.57392       1.64649       2.24005       2.46925       2.76905       2.89987       2.96631
  52  15 3971.8163    1.6243 10.4762 11.3659  0.0005      0.442448  0.1409   0.0073   0.2138    0.0225   0.0000     0.0957010   442.6132       5.69955       22.0207    -0.0655484      -4.37285     -0.611412       2.36644       3.13539       3.56419       3.87566       4.08841       4.16519
  53   2 1443.4767    0.1585  0.1312  9.9980  0.0000       24.5153  0.0089   0.0065   0.0181    0.0190   0.0000       21.3507   441.8157    -0.0205147       22.2879      0.108237      -3.43969      0.422737      0.240640      0.335967      0.388057      0.400807      0.463774      0.434272
  53   3 1697.5051    0.3324  0.3519  9.9061  0.0000       18.4950  0.0117   0.0074   0.0237    0.0275   0.0000       3.18234   441.7387     -0.360073       23.1377     -0.317997      -3.35587     -0.156978      0.303217      0.405102      0.431814      0.487378      0.496520      0.514729
  53   4 1922.6052    0.5690  0.6308 10.0114  0.0000       11.6710  0.0156   0.0091   0.0310    0.0431   0.0000       1.29072   442.8794     -0.123730       21.5449       1.09922      -3.04162      0.462940      0.384372      0.523540      0.610369      0.636084      0.676432      0.683091
  53   5 2137.8418    0.8868  0.8770 10.5327  0.0000       8.62838  0.0191   0.0123   0.0377    0.0560   0.0000      0.941983   442.5521      0.849840       22.4102      0.840060      -3.24806      -1.21604      0.428366      0.563737      0.633107      0.690073      0.726647      0.757895
  53   6 2342.1836    1.3880  1.1937 11.2796  0.0000       5.72257  0.0256   0.0177   0.0461    0.0686   0.0000      0.774854   442.3581       3.02528       21.8682       2.63283      -5.05958    -0.0288929      0.534978      0.728584      0.818179      0.917368      0.932852      0.968821
  53   7 2536.8767    2.0884  1.3982 11.6512  0.0000       3.04675  0.0261   0.0230   0.0472    0.0675   0.0000      0.532032   442.1192       3.19495       21.1563       1.62188      -4.55414      -1.04549      0.542607      0.742653      0.819877      0.894093      0.944302      0.982761
  53   8 2728.0567    2.8618  1.2397 12.5067  0.0000       2.40469  0.0233   0.0340   0.0452    0.0710   0.0000      0.640899   441.6696       3.36244       20.7219       1.31594      -3.70372      -1.49563      0.502237      0.652126      0.716700      0.833028      0.862517      0.879625
  53   9 2916.5697    3.8095  1.1071 13.1378  0.0000      0.431911  0.0218   0.0468   0.0403    0.0730   0.0000      0.648810   442.5272       3.46951       21.9912       1.01229      -3.34482     -0.817532      0.465494      0.633705      0.668803      0.757985      0.813408      0.832118
  53  10 3101.4538    4.2159  1.2360 13.5912  0.0000      0.574835  0.0244   0.0506   0.0442    0.0643   0.0000      0.537279   441.1488       4.40979       20.8234       1.03830     -0.906787     -0.424494      0.517228      0.684053      0.750866      0.828885      0.852598      0.885095
  53  11 3283.3602    3.8852  1.8377 13.2366  0.0000      0.834272  0.0305   0.0380   0.0557    0.0462   0.0000      0.342481   441.3819       5.18963       20.5927       1.85269      -2.51280     -0.979858      0.622071      0.840641      0.955533       1.03790       1.07932       1.14470
  53  12 3463.3558    3.1736  3.1363 12.4167  0.0000      0.364910  0.0411   0.0233   0.0740    0.0354   0.0000      0.166565   441.6730       6.84199       19.9227       2.88455      -2.38527     -0.823287      0.848398       1.13033       1.27693       1.39165       1.44875       1.47680
  53  13 3642.0054    2.5613  5.3049 11.7631  0.0006      0.555711  0.0591   0.0147   0.1062    0.0298   0.0000     0.0932992   439.8899       8.86921       21.0313      -1.24293      -6.78948      -1.03205       1.17254       1.58630       1.75257       1.95341       2.05473       2.10386
  53  14 3818.9208    1.9902  8.1390 11.5279  0.0000      0.523419  0.1014   0.0096   0.1634    0.0265   0.0000     0.0996020   443.1263       10.3464       26.2548       7.33438      -9.96930    -0.0633508       1.82516       2.39683       2.75759       3.04027       3.17748       3.28925
  54   2 1454.4128    0.1805  0.1382 10.0120  0.0000       34.6495  0.0078   0.0068   0.0179    0.0194   0.0000       16.5029   442.1707     -0.199314       22.1109    -0.0465480      -3.36038     -0.877586      0.189577      0.256555      0.279598      0.325295      0.384987      0.433587
  54   3 1709.1580    0.3463  0.3836  9.8974  0.0000       18.8525  0.0119   0.0072   0.0247    0.0289   0.0000       2.78933   441.8093      0.342643       21.8416     -0.177675      -3.20378      0.441647      0.303872      0.407951      0.478811      0.497306      0.525677      0.527444
  54   4 1935.4256    0.5986  0.6557 10.0261  0.0000       12.2740  0.0154   0.0093   0.0311    0.0445   0.0000       1.22810   442.4438     -0.620291       22.1205   -0.00278474      -3.83837      0.400159      0.364648      0.478125      0.540437      0.596636      0.600782      0.611501
  54   5 2151.9194    0.9253  0.9483 10.4666  0.0000       8.81007  0.0203   0.0123   0.0380    0.0607   0.0000      0.886727   442.6071       1.01406       21.6740     0.0942257      -3.22488     0.0822299      0.438610      0.572074      0.663053      0.750483      0.790271      0.803534
  54   6 2356.9026    1.4424  1.2303 11.2319  0.0000       4.80923  0.0244   0.0174   0.0456    0.0675   0.0000      0.672921   441.7567       2.87934       21.1680      0.424119      -5.25749     -0.111125      0.500839      0.689021      0.762356      0.865882      0.911245      0.948533
  54   7 2552.4939    2.1083  1.3020 11.9614 -0.0001       2.89597  0.0245   0.0246   0.0471    0.0653   0.0000      0.605306   442.0752       2.75224       22.2310      0.806243      -2.68137     -0.343510      0.516809      0.687511      0.764361      0.851912      0.879320      0.894759
  54   8 2744.7086    2.9787  1.2546 12.5908  0.0000       1.32887  0.0245   0.0348   0.0433    0.0724   0.0000      0.580990   442.1149       2.62227       22.0830       2.92903      -1.31912     -0.357959      0.515463      0.674722      0.757379      0.837474      0.858369      0.878572
  54   9 2934.1688    3.8676  1.1140 13.2172  0.0000       1.58999  0.0220   0.0466   0.0397    0.0703   0.0000      0.577955   441.7193       3.62932       21.0803       2.96998      -2.12302     -0.336774      0.458741      0.646351      0.699623      0.780317      0.810616      0.822564
  54  10 3119.7172    4.2673  1.3673 13.3216  0.0000       1.39183  0.0248   0.0469   0.0457    0.0651   0.0000      0.477989   441.9058       3.83609       21.7371       3.38251      -3.79637      0.317747      0.506119      0.682301      0.753057      0.840104      0.871055      0.912198
  54  11 3302.4076    3.8016  1.8485 13.2428  0.0000       1.10842  0.0313   0.0369   0.0557    0.0456   0.0000      0.370531   442.0967       4.20894       23.6183       1.27442      -3.42438      -4.00882      0.623889      0.847509      0.942819       1.03022       1.10106       1.11102
  54  12 3483.2488    3.0850  3.3089 12.4237  0.0000      0.653872  0.0423   0.0221   0.0777    0.0334   0.0000      0.170958   442.7558       5.63727       22.1918       2.47276      -1.60321      -1.49119      0.861610       1.17239       1.31901       1.43751       1.53373       1.56520
  54  13 3662.4536    2.4786  5.6486 11.7916  0.0001      0.265583  0.0626   0.0137   0.1135    0.0283   0.0000     0.0976693   442.7093       7.85867       25.9275       1.54438      -1.10508      -1.72120       1.23783       1.65743       1.85592       2.03291       2.15642       2.20784
  54  14 3840.2028    1.9404  8.4280 11.5593 -0.0003      0.434163  0.1031   0.0090   0.1721    0.0251   0.0000     0.0927178   439.3540       6.94249       27.2910       2.26766      -7.14460      0.339036       1.80042       2.41144       2.73578       3.02343       3.20996       3.24871
  55   2 1465.1662    0.1628  0.1496 10.0500  0.0000       27.6728  0.0102   0.0062   0.0182    0.0189   0.0000       18.8811   442.2819    -0.0950232       22.0803       1.20904      -2.09393     -0.889947      0.243443      0.281729      0.380814      0.380510      0.402835      0.412608
  55   3 1720.6699    0.3430  0.3815  9.8949  0.0000       21.0280  0.0124   0.0071   0.0247    0.0288   0.0000       2.89534   442.2814      0.372855       22.9575     -0.242517      -3.65513      0.715389      0.303798      0.441038      0.466899      0.511873      0.557181      0.554611
  55   4 1948.1207    0.6193  0.6574 10.0455  0.0000       11.1715  0.0154   0.0093   0.0309    0.0453   0.0000       1.21753   441.7077      0.531257       21.0954      0.556090      -3.49223     -0.228251      0.370788      0.491111      0.565605      0.634874      0.642912      0.654322
  55   5 2165.7806    0.9942  0.9309 10.5203  0.0000       7.02205  0.0194   0.0130   0.0376    0.0610   0.0000      0.843565   442.2872       1.64783       21.4516      0.915388      -2.26371     -0.741759      0.415690      0.586531      0.641982      0.727490      0.738177      0.782631
  55   6 2371.5256    1.5102  1.2452 11.2563  0.0000       4.09017  0.0247   0.0177   0.0438    0.0669   0.0000      0.631525   442.0369      0.288496       21.3651      0.532482      -1.59379     -0.760411      0.491018      0.662688      0.718550      0.823657      0.844453      0.889726
  55   7 2568.0735    2.1961  1.2894 11.8156  0.0000       3.17964  0.0242   0.0248   0.0435    0.0705   0.0000      0.560916   442.0104       1.63715       21.6265    -0.0609493      -2.77215     -0.878282      0.504349      0.666646      0.745108      0.820135      0.870494      0.917776
  55   8 2761.2788    3.0276  1.2584 12.6266 -0.0000       1.66969  0.0243   0.0349   0.0432    0.0701   0.0000      0.652652   441.0070       2.53440       20.6350      0.303299      -3.98929      -1.60260      0.485084      0.685857      0.753446      0.835150      0.879246      0.892808
  55   9 2951.5035    3.8696  1.2110 13.3546  0.0000      0.314305  0.0242   0.0465   0.0433    0.0700   0.0000      0.612902   441.6920       4.79836       21.3661       1.29178      -1.33566     -0.460500      0.491444      0.662263      0.749325      0.848152      0.882992      0.889550
  55  10 3137.8607    4.3032  1.3694 13.4311  0.0000       1.52427  0.0252   0.0474   0.0450    0.0613   0.0000      0.426465   441.9172       5.32784       20.7748       1.30201      -2.66588     -0.636098      0.504067      0.684686      0.749875      0.837518      0.853133      0.893720
  55  11 3321.3477    3.7831  2.1067 12.9068  0.0000       1.62161  0.0319   0.0334   0.0573    0.0454   0.0000      0.295339   442.2768       4.28165       20.5647       2.59412      -2.42025      0.308798      0.622205      0.847189      0.920624       1.05035       1.08043       1.12415
  55  12 3502.7992    3.0067  3.4877 12.2206  0.0000      0.336313  0.0428   0.0203   0.0782    0.0340   0.0000      0.160619   442.0022       7.30477       23.9425       1.52776      -3.44743      -1.12599      0.843750       1.12978       1.28017       1.39700       1.46090       1.48733
  55  13 3682.8214    2.3415  5.3210 11.8646 -0.0002      0.275825  0.0630   0.0136   0.1120    0.0285   0.0000      0.110496   438.8569       6.81251       24.2837       5.10562      -5.34658      -3.08597       1.22305       1.60959       1.83482       2.01868       2.15734       2.16217
  55  14 3861.2736    1.8666  8.5590 11.6048  0.0011      0.298037  0.1102   0.0088   0.1766    0.0241   0.0000      0.101813   443.1837       7.70835       21.0085       3.50279      -2.08821       1.92784       1.80173       2.42790       2.70508       2.99030       3.14970       3.22175
  56   1 1165.9140    0.0724  0.0545 10.1853  0.0000       67.3888  0.0145   0.0075   0.0171    0.0170   0.0000       258.342   440.9263     -0.387771       21.9673     -0.259815      -3.42816    0.00544057      0.375072      0.422247      0.486827      0.524593      0.583339      0.582030
  56   2 1475.7913    0.1854  0.1257  9.9889  0.0000       14.1977  0.0077   0.0070   0.0149    0.0185   0.0000       15.9647   441.8222     -0.733514       22.1197      0.591974      -3.11327      0.209662      0.191824      0.265585      0.301933      0.327881      0.322715      0.324500
  56   3 1732.0274    0.3712  0.4235  9.9413  0.0000       18.6807  0.0129   0.0073   0.0255    0.0296   0.0000       2.45351   442.3431     -0.335793       22.2928      0.450773      -2.63894      0.348868      0.310455      0.408153      0.483369      0.521555      0.572354      0.560700
  56   4 1960.7381    0.6444  0.6558 10.1193  0.0000       12.3681  0.0156   0.0097   0.0294    0.0450   0.0000       1.21043   442.1858      0.794725       21.9337     -0.316929      -2.98383     0.0468409      0.346681      0.484305      0.533288      0.613502      0.617456      0.631856
  56   5 2179.5102    1.0056  1.0208 10.5739  0.0000       6.37896  0.0209   0.0126   0.0403    0.0632   0.0000      0.814240   443.0070      0.808619       20.9080      -1.35098      -1.29211      0.856237      0.419635      0.581539      0.637297      0.700319      0.738422      0.759838
  56   6 2385.9461    1.5671  1.2080 11.4617  0.0000       3.08643  0.0245   0.0187   0.0445    0.0656   0.0000      0.732306   440.8668       1.22428       22.6275       1.02777      -2.14700      -1.36160      0.477593      0.627661      0.701864      0.816568      0.809069      0.852079
  56   7 2583.4262    2.2399  1.3963 11.9556  0.0000       2.55120  0.0255   0.0244   0.0472    0.0624   0.0000      0.563691   442.4738       1.96469       20.9650      0.369356      -3.23197      0.445319      0.505014      0.665365      0.744475      0.831226      0.854015      0.894249
  56   8 2777.7627    3.0661  1.2263 12.9102  0.0000       1.39804  0.0233   0.0361   0.0442    0.0600   0.0000      0.611324   440.5776       2.61368       21.3020       1.13009      -4.24211     -0.317215      0.464426      0.642204      0.709160      0.781887      0.806778      0.837772
  56   9 2968.8102    3.9384  1.2018 13.3882 -0.0006       1.52180  0.0238   0.0472   0.0425    0.0707   0.0000      0.619039   441.6778       3.11041       21.4171       3.07215      -3.04061      -1.91381      0.490678      0.643914      0.736262      0.806271      0.842860      0.868840
  56  10 3155.8269    4.2469  1.4100 13.6424  0.0000       1.06849  0.0262   0.0471   0.0476    0.0565   0.0000      0.530546   441.4984       4.36108       22.4691       2.59667      -2.30299     -0.160074      0.518035      0.716574      0.780425      0.887939      0.908564      0.936351
  56  11 3339.9518    3.7610  2.1883 12.7986  0.0000      0.573028  0.0313   0.0317   0.0578    0.0439   0.0000      0.246252   441.1835       4.12947       20.9726       4.22026      -3.14509     -0.525669      0.622038      0.841009      0.931594       1.03870       1.07946       1.09591
  56  12 3522.4766    2.9124  3.8596 12.2144  0.0000      0.700943  0.0452   0.0187   0.0857    0.0307   0.0000      0.128823   441.1250       5.95383       21.8644       1.81080      -3.01910      -1.52959      0.882798       1.17570       1.30345       1.46107       1.53539       1.55732
  56  13 3703.2750    2.2856  5.9711 11.8799 -0.0015      0.839542  0.0705   0.0127   0.1217    0.0270   0.0000      0.109440   444.5975       7.98075       21.7443     -0.806384     -0.674943      -1.94734       1.28112       1.70452       1.93363       2.09936       2.22402       2.29263
  56  14 3882.2421    1.7999  8.8785 11.6124 -0.0021      0.436934  0.1170   0.0083   0.1828    0.0236   0.0000      0.110363   440.9608       5.56460       24.9501       1.37564      -2.53982      -2.99528       1.89439       2.54694       2.85985       3.16922       3.36002       3.44256
  57   2 1486.3155    0.1713  0.2143 10.0158  0.0000       21.0885  0.0124   0.0058   0.0238    0.0196   0.0000       13.6530   442.5743    -0.0462411       22.2777    -0.0146776      -3.93245     -0.553710      0.328601      0.487455      0.510064      0.558436      0.566890      0.614711
  57   3 1743.2455    0.3688  0.4223  9.9440  0.0000       16.6940  0.0125   0.0072   0.0267    0.0297   0.0000       2.53999   442.6286     -0.749947       22.5140      0.520210      -2.69085     -0.288286      0.288272      0.377861      0.406737      0.459837      0.490425      0.530319
  57   4 1973.2790    0.6567  0.6821 10.0681  0.0000       11.6398  0.0153   0.0096   0.0306    0.0468   0.0000       1.11663   442.8162    -0.0957002       21.6155     -0.120582      -2.86044     -0.232370      0.339043      0.456215      0.532671      0.554447      0.612325      0.623772
  57   5 2193.1502    1.0404  1.0734 10.6030  0.0000       7.00154  0.0217   0.0129   0.0408    0.0632   0.0000      0.796645   441.8789      0.147383       22.0235      0.799144      -2.74100     -0.766970      0.437638      0.570513      0.632476      0.703351      0.728285      0.777077
  57   6 2400.2859    1.5943  1.3190 11.4076  0.0000       4.20012  0.0254   0.0180   0.0461    0.0604   0.0000      0.627210   441.6875      0.437773       20.6847      0.706195      -2.54125      -2.34810      0.467093      0.641598      0.716288      0.787343      0.835599      0.867603
  57   7 2598.7200    2.3256  1.2868 12.1414  0.0000       3.51987  0.0241   0.0260   0.0442    0.0626   0.0000      0.616472   442.6057       1.95702       21.6106      0.577597      -2.80873       1.15919      0.470045      0.632027      0.699619      0.780189      0.799194      0.819520
  57   8 2794.0513    3.1070  1.3043 12.7961  0.0000      0.989011  0.0240   0.0348   0.0442    0.0595   0.0000      0.569553   441.3502       3.84582       24.3211      0.532661      -2.93283      0.789156      0.464808      0.640663      0.687417      0.779665      0.797797      0.822445
  57  10 3173.6655    4.2482  1.4663 13.5157  0.0000      0.908485  0.0259   0.0450   0.0476    0.0542   0.0000      0.471005   442.3046       4.53017       20.6049       3.11512      -1.61539      0.173120      0.495890      0.670803      0.745099      0.822730      0.875727      0.870602
  57  11 3358.6685    3.6332  2.4026 12.7811  0.0004       1.08203  0.0334   0.0294   0.0608    0.0401   0.0000      0.226220   442.4528       5.34565       21.7827       4.01016     -0.958668      -1.53445      0.653118      0.865368      0.967238       1.07139       1.15605       1.19505
  57  12 3541.8089    2.8751  3.9637 12.2458  0.0000      0.576168  0.0472   0.0183   0.0852    0.0299   0.0000      0.141237   442.8064       4.93883       20.8177       2.63182      -2.97355      -1.10037      0.882633       1.18622       1.33783       1.48681       1.54508       1.60427
  57  13 3723.1427    2.3064  6.5927 11.7489  0.0005      0.436954  0.0745   0.0119   0.1301    0.0279   0.0000      0.100996   441.0718       10.0288       21.7850      0.944594      -6.22751     -0.923468       1.32180       1.79334       1.99109       2.21943       2.33319       2.39590
  57  14 3902.8313    1.8319  9.8532 11.5947  0.0024      0.147969  0.1273   0.0080   0.1950    0.0224   0.0000     0.0978463   442.7962       4.92938       22.9376       5.01548      0.624492      -4.71940       1.95985       2.62958       2.96923       3.23564       3.42152       3.46867
  58   1 1183.5379    0.0864  0.0987 10.1366  0.0000       4.59743  0.0187   0.0064   0.0233    0.0165   0.0000       111.545   441.4283      -1.07292       21.7950       1.06101      -3.30395     -0.271722      0.407009      0.511163      0.718008      0.671435      0.709958      0.765711
  58   2 1496.7175    0.1868  0.1808 10.0239  0.0000       29.9673  0.0092   0.0061   0.0205    0.0194   0.0000       12.9140   442.2928     -0.284856       22.0188     0.0716544      -3.05452     -0.408091      0.234406      0.335096      0.383610      0.454028      0.515980      0.511698
  58   3 1754.3396    0.4046  0.4028  9.9480  0.0000       18.1428  0.0112   0.0077   0.0235    0.0294   0.0000       2.30198   441.8326      0.531142       21.4481      0.392046      -3.17792     -0.296573      0.262263      0.359537      0.411620      0.430010      0.469602      0.473821
  58   4 1985.6411    0.6679  0.7861 10.0414  0.0000       10.2061  0.0168   0.0093   0.0340    0.0491   0.0000       1.03722   442.3521     -0.189229       21.9730      0.923153      -3.25601      0.574222      0.354276      0.489500      0.555509      0.599975      0.626994      0.651007
  58   5 2206.6760    1.0857  1.0191 10.6615  0.0000       6.14335  0.0204   0.0133   0.0387    0.0633   0.0000      0.790084   442.4925      0.197776       21.9902      0.836043      -3.40552       1.55776      0.409917      0.540996      0.601912      0.695853      0.713260      0.733574
  58   6 2414.4199    1.6326  1.3339 11.4591  0.0000       2.70106  0.0251   0.0183   0.0466    0.0636   0.0000      0.596927   442.9937      0.383715       22.6884      0.841082      -4.10268     -0.695481      0.491701      0.650800      0.730637      0.823657      0.857588      0.884175
  58   7 2613.8866    2.4141  1.3306 12.1828  0.0000       3.62415  0.0245   0.0267   0.0450    0.0636   0.0000      0.592943   441.9839       2.89220       21.4500      0.525372      -2.57999     -0.924436      0.461656      0.610655      0.686046      0.756827      0.771899      0.807765
  58   8 2810.2476    3.2395  1.2568 12.7771  0.0000       1.16857  0.0237   0.0365   0.0418    0.0706   0.0000      0.575869   442.6219       3.13826       21.6479       1.67782      -3.20035      0.301154      0.457721      0.603538      0.671310      0.751403      0.803698      0.845076
  58   9 3002.9084    4.1312  1.2512 13.4103  0.0000       1.55501  0.0226   0.0468   0.0445    0.0665   0.0000      0.570114   442.5582       3.23925       20.5334       1.35871      -3.53813      0.452491      0.438726      0.591159      0.663100      0.742524      0.744492      0.796472
  58  10 3191.3070    4.1795  1.4902 13.4939  0.0000      0.723318  0.0256   0.0434   0.0487    0.0519   0.0000      0.470982   441.6955       4.27571       21.3601       2.57708      -3.85901      -1.55370      0.480075      0.665132      0.702781      0.805158      0.834996      0.863484
  58  11 3377.0294    3.5890  2.4022 12.8723  0.0000      0.511478  0.0337   0.0289   0.0615    0.0376   0.0000      0.229777   441.4474       6.78014       21.0315       1.67589      -2.28362     -0.995353      0.637262      0.886659      0.981812       1.08424       1.12486       1.16424
  58  12 3560.9985    2.8034  4.2573 12.1047 -0.0001      0.587818  0.0486   0.0168   0.0893    0.0295   0.0000      0.123410   439.3895       7.15320       20.5710       2.68490      -3.03656     -0.498834      0.884581       1.20459       1.35627       1.48576       1.58330       1.64044
  58  13 3743.2284    2.2051  6.5512 11.7888  0.0000      0.420554  0.0777   0.0112   0.1303    0.0268   0.0000      0.113485   442.0382       7.13571       20.8763       2.43202      -2.46072      -3.47594       1.33170       1.76437       1.99512       2.19327       2.32835       2.40485
  58  14 3923.2851    1.6913  9.3110 11.6394 -0.0006     0.0718523  0.1289   0.0079   0.1976    0.0230   0.0000      0.111617   438.5819       3.74754       22.1271      -1.18941      -8.45043       2.53265       1.95906       2.62060       3.01140       3.28293       3.46530       3.62095
  59   1 1192.2905    0.0786  0.0884 10.1138  0.0000       60.3031  0.0158   0.0065   0.0224    0.0170   0.0000       139.701   440.9027     -0.950398       22.2867     -0.511284      -3.79011       1.35330      0.337786      0.466374      0.522784      0.547711      0.620912      0.653185
  59   2 1506.9593    0.1938  0.2264  9.9851  0.0000       19.8068  0.0102   0.0058   0.0230    0.0198   0.0000       10.4788   442.5809     -0.683080       21.7423      0.336236      -2.92354     -0.201858      0.242016      0.332989      0.365078      0.444483      0.488412      0.458422
  59   3 1765.3366    0.3959  0.4423  9.9614  0.0000       17.1598  0.0122   0.0074   0.0251    0.0300   0.0000       2.28900   442.4623     -0.373057       22.1887    -0.0640439      -2.65982    -0.0372359      0.296768      0.381505      0.435862      0.463932      0.481960      0.516186
  59   4 1997.9394    0.6916  0.7094 10.1248  0.0000       9.35239  0.0156   0.0097   0.0300    0.0484   0.0000       1.04309   442.2780    -0.0110714       22.7414      0.403822      -2.93939      0.230198      0.343951      0.464845      0.508870      0.564909      0.572796      0.622849
  59   5 2219.9816    1.0675  1.1012 10.8516  0.0000       5.37291  0.0232   0.0130   0.0412    0.0587   0.0000      0.831733   441.9154      0.659473       21.7560      0.206834      -2.78848     -0.132335      0.436882      0.607266      0.657212      0.747235      0.793976      0.813757
  59   6 2428.4280    1.7231  1.3985 11.2823  0.0001       2.68984  0.0248   0.0182   0.0464    0.0659   0.0000      0.546999   442.2242       1.22914       22.5451      0.657471      -3.84708     0.0623385      0.464019      0.616451      0.706118      0.779615      0.814292      0.825377
  59   7 2628.9486    2.4610  1.3449 12.1819  0.0013       2.73653  0.0242   0.0267   0.0454    0.0651   0.0000      0.566923   442.2282       2.07577       22.1245       2.56329      -3.43238     -0.137336      0.467584      0.620533      0.690488      0.775570      0.794697      0.816564
  59   8 2826.3237    3.3901  1.2178 12.8973  0.0000       1.46102  0.0232   0.0383   0.0412    0.0718   0.0000      0.595720   441.6395       2.25423       21.0113      0.501148      -3.52253     -0.121642      0.440359      0.582283      0.664423      0.729574      0.763710      0.781576
  59   9 3019.7530    4.1652  1.2454 13.3224  0.0000       1.96825  0.0221   0.0465   0.0425    0.0662   0.0000      0.535226   442.4044       4.34256       21.5076       3.40914      -1.25344     -0.876617      0.417566      0.553660      0.622496      0.701084      0.718410      0.760927
  59  10 3208.9271    4.1725  1.6375 13.3488  0.0000       1.38976  0.0265   0.0412   0.0496    0.0511   0.0000      0.413773   441.8032       4.20971       22.2553       1.43942      -2.06104      -1.19472      0.502629      0.671107      0.735023      0.827697      0.863479      0.894217
  59  11 3395.3945    3.5568  2.6437 12.5554  0.0002      0.475134  0.0335   0.0265   0.0642    0.0395   0.0000      0.197272   441.0962       5.00782       21.9593       1.58596      -3.40579      -1.03633      0.643753      0.852002      0.939685       1.04762       1.10557       1.16114
  59  12 3580.1577    2.7620  4.4047 12.0867  0.0001      0.689598  0.0497   0.0163   0.0915    0.0292   0.0000      0.118242   442.6970       5.48336       21.5434       2.59090      -4.02110       2.60405      0.890410       1.23101       1.36085       1.48888       1.57777       1.61538
  59  13 3763.0294    2.1609  7.1454 11.7606  0.0005      0.479701  0.0851   0.0105   0.1443    0.0266   0.0000      0.105288   442.4557       7.66705       22.5945      0.676779     -0.655963      -7.12198       1.40570       1.85780       2.09759       2.35071       2.48253       2.52996
  60   1 1200.8712    0.0809  0.0962 10.1390 -0.0004       95.6191  0.0182   0.0064   0.0223    0.0182   0.0000       126.442   440.6405     -0.118749       21.2489     0.0733770      -3.86815      0.128162      0.320897      0.517043      0.536462      0.581076      0.614720      0.619452
  60   2 1517.1108    0.1965  0.2292  9.9638  0.0000       29.5055  0.0098   0.0058   0.0229    0.0198   0.0000       10.2284   442.2411     -0.776576       22.7075     0.0559621      -3.21368     -0.150229      0.229168      0.293684      0.343022      0.374253      0.400933      0.416309
  60   3 1776.1997    0.4212  0.4746  9.9832  0.0000       16.5532  0.0127   0.0075   0.0253    0.0303   0.0000       1.96116   442.4665      0.124958       21.6348   -0.00672774      -2.90292     -0.204770      0.279012      0.386243      0.428933      0.467671      0.489612      0.492246
  60   4 2010.1904    0.7131  0.7851 10.1581  0.0000       10.5946  0.0166   0.0096   0.0329    0.0486   0.0000       1.03714   442.3849     -0.348766       22.4354      0.627818      -2.81348      0.642745      0.350363      0.444497      0.493140      0.570108      0.574069      0.596316
  60   5 2233.2244    1.1171  1.0755 10.9038  0.0000       6.22059  0.0214   0.0137   0.0408    0.0609   0.0000      0.796373   442.4128     0.0996283       21.1714      0.404493      -3.41604     -0.229439      0.405970      0.528227      0.589190      0.672949      0.691706      0.717790
  60   6 2442.4350    1.7572  1.3696 11.6217  0.0000       3.88374  0.0253   0.0190   0.0447    0.0564   0.0000      0.561813   441.3860      0.735413       22.4875      0.195371      -3.50120     -0.487825      0.467276      0.624090      0.696999      0.780172      0.803402      0.851296
  60   8 2842.2412    3.4010  1.2671 13.0390  0.0000      0.304605  0.0238   0.0377   0.0430    0.0619   0.0000      0.657870   441.7715       2.73039       22.7505       1.08589      -3.69276     -0.636135      0.432584      0.580914      0.658970      0.725006      0.784600      0.810989
  60   9 3036.3942    4.1951  1.2898 13.4651  0.0000      0.702129  0.0227   0.0461   0.0428    0.0596   0.0000      0.476688   442.2551       3.40604       20.9789       2.30962      -3.41200      0.434789      0.420655      0.573243      0.638381      0.723107      0.735198      0.777631
  60  10 3226.3143    4.1527  1.7683 13.2508  0.0000      0.698783  0.0279   0.0387   0.0495    0.0479   0.0000      0.329873   441.2095       4.29220       21.2727       2.77930      -2.64084       1.49880      0.513073      0.676054      0.762940      0.855754      0.894446      0.934155
  60  11 3413.6887    3.4120  2.8349 12.6439  0.0001      0.678576  0.0365   0.0245   0.0664    0.0345   0.0000      0.188963   441.9879       6.10867       21.1130       1.89913      -1.72504      -1.76870      0.650819      0.891258      0.979821       1.10274       1.14399       1.17798
  60  12 3599.0997    2.6885  4.8856 12.0425  0.0011      0.498702  0.0535   0.0152   0.0982    0.0286   0.0000      0.110887   441.4166       5.01299       19.8579       3.03580      -4.06439      -1.69982      0.943970       1.25231       1.42351       1.56455       1.64025       1.67624
  60  13 3782.7130    2.0746  7.4799 11.7843 -0.0005      0.627745  0.0928   0.0100   0.1504    0.0262   0.0000      0.114142   444.1551       1.60648       22.1019      0.801028      0.690490      -3.34527       1.46054       1.99189       2.21681       2.48234       2.58964       2.65313
  61   2 1527.1354    0.2005  0.2058 10.0174  0.0000       35.3868  0.0098   0.0060   0.0193    0.0199   0.0000       10.3521   441.7141     -0.569816       21.8767      0.343961      -3.12265     -0.243434      0.240804      0.327466      0.379445      0.392790      0.429681      0.426998
  61   3 1786.9163    0.4430  0.4831  9.9580  0.0000       12.1250  0.0123   0.0076   0.0253    0.0319   0.0000       1.76538   442.2448     -0.632311       22.1257      0.344194      -2.29718       1.02306      0.277911      0.366753      0.410453      0.451441      0.478127      0.465203
  61   4 2022.2733    0.7332  0.7659 10.3241 -0.0002       10.5479  0.0162   0.0100   0.0324    0.0455   0.0000       1.06359   442.1493       1.03475       22.2647      0.412734      -3.24530     -0.217760      0.324374      0.439687      0.489757      0.557952      0.564202      0.599380
  61   5 2246.2447    1.1757  1.0930 10.9072  0.0001       5.32854  0.0211   0.0140   0.0406    0.0615   0.0000      0.787039   441.7328      0.602952       21.3439     -0.895711      -3.35389       1.05777      0.397650      0.536089      0.609218      0.668725      0.693097      0.745919
  61   6 2456.2063    1.7927  1.3465 11.7927  0.0000       2.95171  0.0250   0.0197   0.0465    0.0572   0.0000      0.669963   443.3052       1.35528       21.3208       2.04797      -2.56435     -0.792058      0.446217      0.596506      0.660883      0.739234      0.788844      0.812471
  61   7 2658.7024    2.6162  1.3236 12.2781  0.0000       1.26656  0.0235   0.0280   0.0431    0.0654   0.0000      0.527688   441.8558       1.75989       22.1605      0.274779      -2.86429     -0.597652      0.428519      0.573520      0.637871      0.708229      0.737840      0.750529
  61   8 2858.1637    3.5385  1.2609 12.8675  0.0000       3.08811  0.0224   0.0383   0.0414    0.0703   0.0000      0.592931   441.7862       2.51688       21.2293       1.07511      -2.04732      -1.10902      0.404358      0.539649      0.591683      0.675471      0.684038      0.737115
  61   9 3052.9459    4.2047  1.2301 13.5785  0.0000      0.330162  0.0229   0.0471   0.0417    0.0606   0.0000      0.645838   441.4261       3.17551       21.5945    -0.0195721      -3.49681      -1.04566      0.443253      0.588215      0.646851      0.697531      0.733263      0.767858
  61  10 3243.6556    4.1840  1.7417 13.3127  0.0000      0.427294  0.0277   0.0388   0.0493    0.0469   0.0000      0.326509   442.1724       3.88591       21.6713      0.782564      -4.75237      -1.04409      0.491877      0.669218      0.742953      0.852636      0.887449      0.911769
  61  11 3431.8066    3.3344  2.9163 12.6442 -0.0000      0.801301  0.0373   0.0237   0.0674    0.0346   0.0000      0.180037   443.7232       5.11329       20.6141       1.24857      -3.65691     -0.986237      0.672727      0.912562      0.994567       1.11658       1.17043       1.23153
  61  12 3617.9468    2.6000  5.1328 12.0075  0.0000      0.453077  0.0563   0.0142   0.1034    0.0286   0.0000      0.111351   441.4183       7.14523       21.1231       2.68584      -3.86068      -3.80819      0.980399       1.33354       1.47901       1.64579       1.71963       1.77821
  61  13 3802.2815    2.0213  7.6278 11.8100 -0.0007      0.626910  0.0940   0.0096   0.1532    0.0254   0.0000      0.111407   442.0913       4.60808       19.1342       2.58676     -0.455842       1.39295       1.41958       1.90897       2.15360       2.38968       2.46380       2.58770
  62   1 1217.8420    0.0807  0.0784 10.1111  0.0000       35.7913  0.0143   0.0061   0.0186    0.0159   0.0000       144.272   441.3139     -0.705377       22.4509     -0.473287      -2.88718     -0.856402      0.296183      0.364549      0.421960      0.474273      0.526714      0.511119
  62   2 1537.0178    0.2181  0.2151  9.9459  0.0000       20.2036  0.0089   0.0060   0.0189    0.0199   0.0000       8.50718   442.2244      0.207989       22.5365      0.384877      -3.72274     -0.452768      0.196327      0.282410      0.313211      0.348484      0.355239      0.380184
  62   3 1797.5507    0.4396  0.4896  9.9578  0.0000       11.8575  0.0121   0.0075   0.0266    0.0319   0.0000       1.82321   442.4234     -0.446911       22.2101      0.493895      -3.32350     -0.523005      0.261488      0.363589      0.410095      0.433502      0.488248      0.496308
  62   4 2034.2805    0.7531  0.8405 10.2719 -0.0019       9.71668  0.0176   0.0099   0.0337    0.0499   0.0000      0.994079   442.9067      0.309308       22.5874      0.429005      -3.99551     -0.237977      0.340532      0.461400      0.523925      0.561010      0.607404      0.624604
  62   5 2259.2229    1.2263  1.1129 10.9215  0.0000       5.24733  0.0211   0.0144   0.0403    0.0645   0.0000      0.738423   442.7015      0.617631       22.1168     -0.155216      -3.29443      0.521653      0.389039      0.533330      0.592363      0.690538      0.709407      0.731502
  62   6 2469.8975    1.8822  1.3233 11.6556  0.0000       3.73357  0.0249   0.0201   0.0425    0.0624   0.0000      0.597833   442.6389      0.757795       21.8061       1.01912      -1.88727      -1.48248      0.436778      0.603363      0.650875      0.733237      0.765689      0.773083
  62   7 2673.5436    2.6486  1.2927 12.4950  0.0000       2.63040  0.0229   0.0285   0.0440    0.0561   0.0000      0.596156   442.4206       1.85641       20.7376       2.10756      -4.38673      0.393853      0.419267      0.555217      0.607899      0.694413      0.712414      0.745978
  62   8 2873.8002    3.6548  1.2438 13.0174  0.0000       1.48620  0.0217   0.0400   0.0404    0.0667   0.0000      0.563540   442.3642       1.72061       20.9176       1.61578      -2.82596      0.678954      0.401119      0.520268      0.589384      0.654855      0.667639      0.706530
  62   9 3069.4134    4.2308  1.3358 13.5849  0.0000      0.900891  0.0236   0.0457   0.0456    0.0563   0.0000      0.551390   441.9144       4.54601       21.4393       1.18568      -4.00360      -1.07347      0.433100      0.570102      0.627450      0.693598      0.735559      0.761296
  62  10 3260.9301    4.0948  1.8759 13.0547  0.0000       1.12037  0.0279   0.0354   0.0498    0.0467   0.0000      0.290959   442.3874       4.86130       22.8256       1.96657      -2.30228       1.47636      0.502064      0.661336      0.735972      0.823907      0.869663      0.891655
  62  11 3449.8063    3.2931  3.1577 12.4999  0.0000      0.968073  0.0377   0.0223   0.0711    0.0334   0.0000      0.176216   443.5295       5.18512       21.9223       3.13638      -4.65758      0.546532      0.676089      0.874051      0.991418       1.11133       1.15900       1.20892
  62  12 3636.6074    2.5827  5.2355 11.9746  0.0000      0.331789  0.0576   0.0140   0.1033    0.0288   0.0000      0.116758   442.0991       4.04483       21.9327       2.37941      -1.61962      -3.61073      0.978209       1.32991       1.48832       1.64786       1.72443       1.78560
  62  13 3821.4477    2.0350  8.5641 11.7120  0.0004      0.284581  0.1060   0.0088   0.1661    0.0246   0.0000      0.103792   441.6076       8.85744       20.1992       3.73894       1.28459      0.562424       1.54504       2.09004       2.32768       2.61634       2.75967       2.84422
  63   2 1546.8175    0.2176  0.2191  9.9945  0.0000       25.6605  0.0089   0.0060   0.0192    0.0198   0.0000       8.87759   442.1003     -0.678450       22.4929      0.162590      -3.25706      0.288968      0.189944      0.271147      0.291562      0.329790      0.351084      0.370817
  63   3 1808.0985    0.4621  0.4967  9.9623  0.0000       16.6179  0.0121   0.0077   0.0254    0.0326   0.0000       1.80570   442.4576      0.220646       21.9397     -0.290482      -3.26079      0.228703      0.256023      0.350028      0.396866      0.437270      0.470063      0.497742
  63   4 2046.1658    0.7765  0.8180 10.3238  0.0000       9.56504  0.0164   0.0102   0.0332    0.0491   0.0000      0.954460   442.6743      0.812823       22.4692      0.575159      -3.52475     -0.653550      0.332311      0.430664      0.492327      0.522907      0.551831      0.580655
  63   5 2272.0494    1.2785  1.1557 11.0098 -0.0003       5.14890  0.0218   0.0147   0.0405    0.0652   0.0000      0.704761   442.3687      0.226249       21.9090     -0.331920      -3.68362     -0.185871      0.388644      0.531983      0.570268      0.666021      0.689547      0.722310
  63   6 2483.5056    1.8813  1.4045 11.7176  0.0000       3.73775  0.0248   0.0195   0.0449    0.0564   0.0000      0.560822   442.2824      0.667020       22.1119     0.0352081      -2.08067      0.428697      0.431719      0.567268      0.649008      0.721677      0.741621      0.781156
  63   7 2688.1792    2.7460  1.3972 12.3045  0.0000       2.76432  0.0238   0.0278   0.0439    0.0640   0.0000      0.573561   441.8543       2.37957       22.7913      0.352708      -3.55155     -0.475314      0.423824      0.571604      0.623988      0.710466      0.741681      0.769236
  63   8 2889.3729    3.6940  1.2735 13.0960  0.0000      0.456996  0.0227   0.0397   0.0417    0.0658   0.0000      0.561946   442.8072       3.19592       21.3289       1.86244      -2.43698      0.478619      0.392531      0.535023      0.576897      0.659705      0.672236      0.722570
  63   9 3085.8138    4.3322  1.4170 13.3663  0.0000       1.69207  0.0232   0.0436   0.0432    0.0562   0.0000      0.410034   441.7871       4.82367       22.2338      0.933596      -2.54871      -1.68452      0.417351      0.555860      0.628718      0.708775      0.738670      0.776078
  63  10 3277.9895    4.0312  1.9630 13.1340  0.0000      0.886007  0.0287   0.0345   0.0524    0.0441   0.0000      0.303762   441.7789       4.86282       21.5433       1.82440      -2.09718     -0.851082      0.495187      0.668067      0.749600      0.839570      0.902162      0.922367
  63  11 3467.7271    3.1948  3.2875 12.4694 -0.0001      0.915321  0.0389   0.0209   0.0717    0.0318   0.0000      0.161496   442.3028       7.21866       22.3278     -0.824103      -2.64478      0.806683      0.673578      0.902262       1.00479       1.12064       1.17948       1.21574
  63  12 3655.3026    2.4637  5.3376 12.0501 -0.0005      0.549460  0.0606   0.0134   0.1079    0.0277   0.0000      0.124790   441.1491       4.96386       19.5371       3.36044      -4.22165      -2.32917      0.978181       1.34066       1.50663       1.67514       1.74283       1.81514
  63  13 3840.5908    1.9288  8.9795 11.7515  0.0000      0.262793  0.1185   0.0082   0.1765    0.0234   0.0000      0.115032   441.4958       4.39735       26.8207       1.68330      -9.29995       2.52935       1.62634       2.19802       2.49351       2.77767       2.87612       3.01250
  64   2 1556.5064    0.2314  0.2560  9.9784  0.0000       30.5005  0.0100   0.0059   0.0200    0.0208   0.0000       7.09636   441.8239    -0.0976146       21.5775      0.449502      -3.80572     -0.155525      0.216153      0.303653      0.347172      0.382075      0.414556      0.398973
  64   3 1818.5383    0.4681  0.5284 10.0141  0.0000       16.0295  0.0126   0.0076   0.0272    0.0325   0.0000       1.76512   442.4693     -0.338328       21.6402      0.256504      -3.22223      0.542255      0.267544      0.358158      0.409800      0.442562      0.467335      0.493265
  64   4 2057.9512    0.7975  0.8629 10.2949  0.0000       7.57967  0.0174   0.0101   0.0334    0.0536   0.0000      0.917829   442.3431    0.00893828       21.4829      0.873885      -2.79421     -0.245260      0.337522      0.452919      0.502674      0.557871      0.610937      0.622217
  64   5 2284.6679    1.3086  1.2117 10.8089 -0.0022       3.40426  0.0219   0.0143   0.0413    0.0687   0.0000      0.661398   442.5222       1.89703       22.8275   -0.00882625      -3.44622     -0.308290      0.383182      0.514752      0.578168      0.638957      0.671600      0.695495
  64   6 2496.9139    1.9545  1.4669 11.8010  0.0000       3.08032  0.0253   0.0198   0.0467    0.0542   0.0000      0.515574   442.1506       1.45884       21.7055       1.22640      -4.11311     -0.383348      0.434226      0.590653      0.645005      0.732006      0.742246      0.764728
  64   7 2702.7721    2.8779  1.3182 12.4582  0.0000       3.27075  0.0224   0.0300   0.0430    0.0635   0.0000      0.552262   443.1373       3.19050       21.9439       1.34522      -3.55781     -0.149096      0.392193      0.524505      0.588272      0.650583      0.680861      0.705302
  64   8 2904.8644    3.8051  1.2771 13.0672  0.0000       1.66459  0.0222   0.0405   0.0411    0.0698   0.0000      0.580449   442.6540       3.80356       22.3613    0.00319977      -3.26354      0.469099      0.381409      0.518284      0.577180      0.640014      0.668852      0.704484
  64   9 3101.9815    4.3166  1.3638 13.5487  0.0000      0.897548  0.0233   0.0447   0.0432    0.0540   0.0000      0.502565   442.2039       3.25628       20.9277       1.34867      -3.09842      -1.01569      0.405101      0.533731      0.598181      0.677416      0.700499      0.735447
  64  10 3295.0207    3.8875  2.0134 13.3125  0.0000       1.18316  0.0295   0.0337   0.0556    0.0377   0.0000      0.312547   441.1956       3.89333       22.3272       3.58789      -3.05786      -1.31630      0.501952      0.662821      0.738968      0.841984      0.892992      0.911165
  64  11 3485.3587    3.1614  3.4986 12.4809  0.0001      0.661937  0.0405   0.0201   0.0744    0.0303   0.0000      0.154977   441.8204       8.11001       20.7826       2.60572      -1.89223      -2.02039      0.692240      0.926891       1.04585       1.15804       1.20238       1.25605
  64  12 3673.7915    2.4641  5.7845 12.0010  0.0007      0.546035  0.0637   0.0128   0.1151    0.0279   0.0000      0.113169   440.7549       6.88386       24.6210       5.02195      -1.82532       1.41564       1.02942       1.36181       1.53900       1.70370       1.77041       1.83607
  64  13 3859.9137    1.8898  8.9124 11.7726  0.0010      0.364778  0.1163   0.0082   0.1757    0.0231   0.0000      0.114076   442.0057       1.29187       23.2709       4.30821      -1.42658      -5.66422       1.60095       2.17465       2.45396       2.70629       2.82671       2.93547
  65   1 1242.7715    0.1004  0.1248 10.0771  0.0000       33.3120  0.0124   0.0055   0.0264    0.0161   0.0000       70.3560   440.6715     -0.274987       21.8664     -0.419547      -3.16625     -0.680547      0.220909      0.311299      0.351121      0.440432      0.402448      0.432841
  65   2 1566.0430    0.2227  0.2848  9.9430  0.0000       29.4352  0.0110   0.0056   0.0231    0.0208   0.0000       6.96469   441.9729      0.460051       21.7254     -0.662209      -3.49473      0.321533      0.233715      0.327841      0.344268      0.380152      0.405504      0.427587
  65   3 1828.8824    0.4762  0.5353 10.0398  0.0000       14.5777  0.0129   0.0077   0.0267    0.0329   0.0000       1.72128   441.8501      0.458486       21.8404      0.932160      -3.03278     -0.804379      0.268040      0.353565      0.395688      0.428897      0.457490      0.480010
  65   4 2069.6956    0.8100  0.9153 10.3326  0.0000       9.01847  0.0179   0.0101   0.0359    0.0532   0.0000      0.938297   443.0561     -0.244393       21.5986      0.709131      -4.75412     -0.578352      0.334548      0.436439      0.494779      0.552201      0.581504      0.613968
  65   5 2297.2438    1.3462  1.2819 11.0995  0.0000       3.27443  0.0243   0.0146   0.0432    0.0617   0.0000      0.708432   442.2999      0.506480       22.0044     0.0238811      -3.56853     -0.416689      0.407028      0.558689      0.603352      0.683443      0.727931      0.739360
  65   6 2510.3050    2.0406  1.3479 11.7576  0.0002       2.92572  0.0236   0.0211   0.0432    0.0636   0.0000      0.561336   441.6804       2.21974       22.6535      0.389292      -2.54674      0.636120      0.402726      0.548304      0.610609      0.682120      0.724701      0.766990
  65   7 2717.2032    2.8882  1.3087 12.5080  0.0000       2.73502  0.0226   0.0302   0.0427    0.0627   0.0000      0.562516   443.5981       2.87451       22.1427     0.0909811      -2.79818    -0.0901404      0.394813      0.524332      0.599705      0.674872      0.708681      0.730847
  65   8 2920.2111    3.8613  1.3144 13.0878  0.0000       1.76821  0.0216   0.0396   0.0419    0.0609   0.0000      0.537813   442.2928       3.72718       22.6067       1.08166      -3.69821      -2.44193      0.374340      0.506140      0.569267      0.634600      0.676519      0.695078
  65   9 3118.0344    4.3502  1.4234 13.4714  0.0000      0.793267  0.0234   0.0434   0.0436    0.0540   0.0000      0.473521   442.9691       4.84885       21.2702      0.803965      -2.73182      0.591921      0.406256      0.547235      0.608991      0.691703      0.719673      0.753464
  65  10 3311.8546    3.8802  2.1291 13.1066 -0.0000      0.824283  0.0295   0.0315   0.0546    0.0384   0.0000      0.266271   442.7645       3.69133       22.8329     -0.254443      -3.75981      -2.34592      0.503663      0.675064      0.753431      0.827133      0.884474      0.909857
  65  11 3503.0353    3.0659  3.7161 12.3561  0.0000      0.529695  0.0425   0.0188   0.0767    0.0306   0.0000      0.144717   443.3666       4.51538       21.0144       4.23163      -4.20164      -1.02009      0.708644      0.951078       1.05836       1.19015       1.24557       1.29598
  65  12 3692.1393    2.3812  6.3457 11.9903  0.0011      0.462930  0.0731   0.0118   0.1247    0.0269   0.0000      0.114439   440.8932       7.72469       21.2534       1.97254      -3.31422      -1.05203       1.11810       1.48343       1.68451       1.85536       2.00747       2.04439
  65  13 3878.9785    1.8157  9.1183 11.7642 -0.0007      0.375384  0.1226   0.0080   0.1834    0.0227   0.0000      0.117235   443.8087       6.53429       21.2577       5.30594      -6.80142      -3.75020       1.64943       2.20984       2.52496       2.79064       2.93554       3.01751
  66   2 1575.4904    0.2349  0.2824  9.9413  0.0000       26.8441  0.0104   0.0057   0.0218    0.0208   0.0000       6.31636   442.1088     -0.136341       22.3991     0.0484711      -3.35142      0.186273      0.227665      0.305390      0.341159      0.356325      0.418096      0.400835
  66   3 1839.0893    0.5078  0.5680 10.0229  0.0000       13.2434  0.0128   0.0078   0.0276    0.0345   0.0000       1.49185   442.5288      0.210334       21.7727     -0.830155      -3.35586       1.02109      0.262902      0.357668      0.403616      0.448029      0.486415      0.525923
  66   4 2081.3412    0.8499  0.9565 10.3285  0.0000       9.01407  0.0183   0.0103   0.0361    0.0539   0.0000      0.865888   441.4511      0.490254       22.5202       1.13864      -2.79821     -0.733015      0.312452      0.429747      0.476353      0.539026      0.558367      0.579295
  66   5 2309.7180    1.3499  1.2734 11.0859  0.0000       5.23400  0.0234   0.0146   0.0435    0.0631   0.0000      0.699387   443.7973     -0.308572       21.9474     -0.236785      -2.15173      -1.09163      0.381532      0.513959      0.591703      0.645164      0.715556      0.734297
  66   6 2523.5953    2.0559  1.5046 11.9066  0.0000       3.95770  0.0247   0.0203   0.0464    0.0499   0.0000      0.495905   443.2479       2.35599       21.3779       1.56292      -1.91254      -1.58209      0.415728      0.550117      0.621052      0.691551      0.734214      0.779857
  66   7 2731.5663    2.9245  1.3696 12.5759  0.0000       3.18510  0.0239   0.0296   0.0412    0.0580   0.0000      0.521291   442.3269       2.22388       22.1531      0.811435      -2.42950     -0.422133      0.402889      0.537969      0.599763      0.679134      0.723415      0.768140
  66   8 2935.4287    3.9404  1.2675 13.1766  0.0000       1.79415  0.0222   0.0412   0.0394    0.0655   0.0000      0.533697   442.3068       3.01392       21.5184       1.34284      -3.09131      -1.95938      0.386335      0.512598      0.570742      0.635197      0.674686      0.709715
  66   9 3134.0853    4.2943  1.4639 13.5388  0.0000       2.42298  0.0239   0.0430   0.0457    0.0518   0.0000      0.500824   441.7762       5.15591       21.5212       2.59854      -3.46979      -1.45471      0.405257      0.543719      0.607530      0.682192      0.710700      0.761782
  66  10 3328.5922    3.7542  2.2586 13.1164 -0.0001      0.605594  0.0312   0.0296   0.0569    0.0358   0.0000      0.295634   442.3057       5.11858       23.6852       1.22995      -1.92753     -0.759401      0.511847      0.692574      0.765546      0.851868      0.916700      0.944968
  66  11 3520.5443    2.9959  3.9132 12.3941 -0.0000      0.275911  0.0446   0.0181   0.0800    0.0299   0.0000      0.138037   441.7212       4.78863       21.2144       1.33204      -5.23740     -0.610492      0.732998      0.972349       1.10602       1.21751       1.29556       1.33716
  66  12 3710.4196    2.3124  6.3112 12.0298 -0.0009      0.468000  0.0736   0.0115   0.1264    0.0265   0.0000      0.111161   441.3957       4.58907       21.3150       4.98102      -3.97981       1.03867       1.09012       1.49116       1.67637       1.83377       1.97076       2.01576
  67   2 1584.8347    0.2570  0.2855  9.9551  0.0000       22.2058  0.0096   0.0060   0.0215    0.0204   0.0000       5.55409   442.3735      0.276388       22.0442    -0.0183044      -3.31194      0.530001      0.201102      0.277670      0.309112      0.344301      0.372748      0.376361
  67   3 1849.2298    0.5206  0.5551 10.0345  0.0000       12.7692  0.0123   0.0079   0.0263    0.0338   0.0000       1.52992   442.8966    -0.0745742       21.7448      0.540374      -3.20921     0.0722287      0.255411      0.325871      0.372060      0.408575      0.414020      0.445910
  67   4 2092.7668    0.8627  0.9494 10.4561 -0.0001       5.61101  0.0186   0.0104   0.0360    0.0550   0.0000      0.890012   442.5169      0.704197       22.2859    -0.0964734      -3.95541     -0.772663      0.334362      0.456397      0.506879      0.574090      0.598764      0.644375
  67   5 2322.0409    1.3976  1.2175 11.3477  0.0000       5.81300  0.0233   0.0158   0.0426    0.0622   0.0000      0.785722   442.4996      0.185632       22.3266     -0.447788      -3.33876      0.279931      0.372926      0.492797      0.547364      0.628864      0.658634      0.670479
  67   6 2536.6713    2.1129  1.4142 11.9735  0.0000       2.53990  0.0245   0.0213   0.0432    0.0555   0.0000      0.542196   442.4282       1.23709       21.2968     -0.146378      -3.03662      -1.37928      0.396458      0.529929      0.614180      0.677826      0.704038      0.736719
  67   7 2745.8185    3.0095  1.3435 12.7876  0.0000       2.98048  0.0233   0.0315   0.0423    0.0586   0.0000      0.578842   443.2438       2.18039       22.6692      0.662247      -3.64984      -1.03896      0.386480      0.520540      0.573571      0.650958      0.693733      0.722510
  67   8 2950.5343    3.9524  1.2742 13.5254  0.0000       1.03636  0.0223   0.0426   0.0415    0.0558   0.0000      0.636914   441.8471       2.88001       22.1000      0.427165      -1.63320      0.370077      0.367483      0.499108      0.559545      0.618562      0.658921      0.680668
  67   9 3149.8653    4.2439  1.5073 13.5805  0.0000      0.627614  0.0244   0.0412   0.0450    0.0476   0.0000      0.433056   442.0503       3.56110       21.2241      0.739272      -2.32951      -1.18082      0.400805      0.545535      0.597691      0.680515      0.711158      0.738233
  67  10 3345.2674    3.7632  2.4177 12.8995  0.0000      0.927886  0.0315   0.0279   0.0571    0.0369   0.0000      0.227762   441.6381       4.45231       20.7726      0.793319     -0.802158      -1.05835      0.513896      0.690889      0.775064      0.879240      0.916769      0.963511
  67  11 3538.0556    2.9429  4.1034 12.3061 -0.0001      0.524807  0.0461   0.0170   0.0828    0.0302   0.0000      0.143067   442.1773       6.55581       19.9111       5.51519      -3.93734      -1.14585      0.745454      0.998991       1.13240       1.26998       1.34293       1.37990
  67  12 3728.3605    2.2820  6.9041 11.9445  0.0000      0.268926  0.0823   0.0105   0.1355    0.0271   0.0000      0.115194   442.2192       7.53463       18.7976       3.15373      -7.39180      -1.79951       1.18504       1.57885       1.75889       1.99556       2.10285       2.17223
  68   1 1267.0481    0.1026  0.1085 10.0951  0.0000       40.5165  0.0119   0.0055   0.0231    0.0157   0.0000       72.5852   440.4836     0.0929984       21.6522     -0.303853      -4.08408     -0.274528      0.209328      0.242616      0.339161      0.356314      0.414359      0.416688
  68   2 1594.0438    0.2464  0.3382  9.9989  0.0000       16.6695  0.0122   0.0056   0.0238    0.0210   0.0000       5.46883   442.0477     -0.309494       22.3339     -0.712288      -2.90613      0.843977      0.255825      0.325078      0.364196      0.390615      0.439665      0.444551
  68   3 1859.3094    0.5362  0.5852 10.0050  0.0000       12.7225  0.0126   0.0079   0.0270    0.0356   0.0000       1.38741   442.5023     -0.197057       23.1287      0.146359      -4.36717     -0.418818      0.248602      0.331186      0.371354      0.406142      0.441256      0.455191
  68   4 2104.2522    0.8825  0.9079 10.4373  0.0000       9.10035  0.0175   0.0106   0.0343    0.0531   0.0000      0.912617   442.0985      0.356352       23.3433      0.288744      -3.78662     -0.569928      0.297455      0.415101      0.468930      0.507161      0.560239      0.570402
  68   5 2334.2773    1.4287  1.3468 11.0429 -0.0020       5.75696  0.0232   0.0144   0.0428    0.0582   0.0000      0.614446   442.8322       1.56850       22.6187      0.590045      -3.14680     -0.735834      0.374835      0.515771      0.564664      0.638509      0.663472      0.680610
  68   6 2549.7802    2.1629  1.5011 11.8216  0.0000       2.38817  0.0240   0.0205   0.0447    0.0552   0.0000      0.467333   442.7371       2.50762       21.5646       1.25459      -2.12500     -0.286567      0.396916      0.534949      0.586555      0.656859      0.709760      0.730638
  68   7 2759.9567    3.1093  1.3529 12.8759 -0.0015       3.07263  0.0226   0.0317   0.0419    0.0538   0.0000      0.604232   442.6201       1.98138       21.9234      0.943006      -2.98313     -0.449638      0.366771      0.494223      0.552136      0.605229      0.646503      0.661181
  68   8 2965.5441    4.0429  1.2677 13.4373  0.0000      0.389379  0.0223   0.0423   0.0402    0.0586   0.0000      0.588068   441.9729       3.11612       22.5132       1.14271      -2.50923      0.296546      0.358313      0.485224      0.539944      0.600816      0.627697      0.652835
  68   9 3165.6848    4.3207  1.5697 13.3867  0.0000       1.38402  0.0242   0.0400   0.0454    0.0504   0.0000      0.391197   442.7793       3.19304       21.6920       1.92867      -2.22059     -0.487073      0.398088      0.547129      0.603181      0.670325      0.692268      0.732409
  68  10 3361.7235    3.7193  2.5170 12.8310  0.0000      0.417749  0.0317   0.0267   0.0580    0.0367   0.0000      0.214675   442.2602       4.33644       22.0160       1.32142      -1.57672      -2.27120      0.514602      0.697513      0.782899      0.861651      0.914706      0.956070
  68  11 3555.4216    2.8628  4.3409 12.3086  0.0000      0.750566  0.0483   0.0162   0.0867    0.0288   0.0000      0.124482   441.3918       6.24296       22.2756       3.53669      -3.96612      -1.49602      0.746677       1.00764       1.11067       1.25513       1.31965       1.37972
  68  12 3746.6449    2.2094  7.2555 11.9335  0.0001      0.841526  0.0875   0.0100   0.1413    0.0263   0.0000      0.120824   442.8204       5.38145       22.8298       4.13984      -3.92447      -1.02070       1.19522       1.60590       1.81276       2.01681       2.14763       2.23698
  69   1 1275.0076    0.1051  0.1647 10.1008  0.0825      -4.12640  0.0094   0.0088   0.0511    0.0149   0.0000       64.6138   441.3934      0.115911       21.0422     -0.350153      -2.52847      0.111175      0.187583      0.262132      0.294951      0.341794      0.344235      0.345780
  69   2 1603.1743    0.2714  0.2922  9.9653  0.0000       20.4755  0.0094   0.0060   0.0206    0.0212   0.0000       4.88866   442.0127     -0.218744       22.3143      0.534172      -3.29280      0.127114      0.199010      0.247997      0.290855      0.319738      0.334752      0.371797
  69   3 1869.2649    0.5278  0.6254 10.0809  0.0000       12.6341  0.0138   0.0076   0.0280    0.0352   0.0000       1.42006   442.2287    -0.0914246       22.2586      0.512964      -4.08734     -0.221961      0.258317      0.331897      0.375518      0.415564      0.439515      0.456787
  69   4 2115.5996    0.9127  1.0042 10.4789  0.0000       9.86520  0.0187   0.0106   0.0367    0.0538   0.0000      0.895077   442.2531      0.662194       21.8375     -0.519895      -3.38951     -0.112150      0.316654      0.423387      0.480638      0.516384      0.562951      0.581110
  69   5 2346.3054    1.4556  1.2504 11.3950  0.0000       5.16493  0.0222   0.0156   0.0434    0.0565   0.0000      0.719343   442.4679       1.68466       21.4900      0.412104      -2.36550     0.0892892      0.346869      0.470328      0.531143      0.590142      0.630711      0.640949
  69   6 2562.7493    2.2307  1.4476 12.0581  0.0000       2.87310  0.0238   0.0218   0.0435    0.0537   0.0000      0.551937   441.9058       1.94679       21.8939       1.75212      -3.33001      -1.04333      0.400699      0.545632      0.617022      0.690001      0.725632      0.736063
  69   7 2773.9637    3.2060  1.4076 12.7661  0.0000      0.762582  0.0233   0.0312   0.0417    0.0567   0.0000      0.535453   442.2372       1.64422       21.8655      0.682142      -1.49347     -0.804741      0.369434      0.510242      0.561086      0.634559      0.664723      0.672155
  69   8 2980.4544    4.1322  1.3441 13.3454  0.0000      0.686830  0.0225   0.0414   0.0412    0.0597   0.0000      0.494959   442.9852       2.83279       21.6084       1.02872      -2.73390      -1.01867      0.372372      0.502213      0.562305      0.620931      0.649659      0.674649
  69   9 3181.2780    4.3165  1.6356 13.4676  0.0000       1.06392  0.0247   0.0394   0.0458    0.0467   0.0000      0.367081   442.4933       3.99877       20.9244       1.53297      -2.91120      -1.03103      0.397789      0.529359      0.592742      0.647569      0.684462      0.730892
  69  10 3378.2494    3.6122  2.6942 12.8488 -0.0001      0.762118  0.0338   0.0252   0.0607    0.0346   0.0000      0.210629   442.4521       4.94331       21.3491       2.06562      -2.86521     -0.299214      0.541161      0.729650      0.817208      0.896139      0.952904      0.996204
  69  11 3572.6081    2.8578  4.6850 12.2393  0.0000      0.620483  0.0500   0.0156   0.0904    0.0289   0.0000      0.129249   441.0260       3.98242       20.1023       5.60823      0.164376      0.121965      0.768399       1.04582       1.17020       1.30322       1.38608       1.44663
  69  12 3764.3230    2.2103  8.1329 11.9365  0.0017      0.130384  0.0988   0.0091   0.1516    0.0242   0.0000      0.112407   441.9025       5.78291       23.1745       7.53045      -6.03201       2.92962       1.27817       1.71727       1.95391       2.15798       2.30736       2.38528
  70   1 1282.9054    0.1002  0.1245 10.0404  0.0000       8.55936  0.0116   0.0052   0.0253    0.0153   0.0000       63.1262   440.8819     -0.397083       22.4914     -0.274294      -4.24608      0.216205      0.223782      0.309038      0.368610      0.345207      0.420641      0.422273
  70   2 1612.1961    0.2843  0.3076  9.9498  0.0000       24.2286  0.0098   0.0061   0.0203    0.0211   0.0000       4.63093   442.1255      0.205537       21.9171    -0.0253701      -3.51155     0.0932987      0.191189      0.261893      0.290896      0.323561      0.350808      0.370004
  70   3 1879.1667    0.5492  0.6050 10.0553  0.0000       11.9293  0.0130   0.0079   0.0270    0.0358   0.0000       1.40377   442.6328      0.243823       21.3735     -0.200553      -3.57387      0.169592      0.245384      0.330828      0.357559      0.411674      0.430518      0.453362
  70   4 2126.8294    0.9416  1.0123 10.3893  0.0000       7.28313  0.0184   0.0107   0.0361    0.0586   0.0000      0.819687   443.0963      0.772014       22.2859     0.0800200      -3.45168      -1.17572      0.310907      0.406924      0.479328      0.532718      0.560397      0.588185
  70   5 2358.3107    1.5186  1.4697 11.1249 -0.0000       4.81611  0.0242   0.0147   0.0444    0.0573   0.0000      0.555272   443.1697    -0.0102142       22.7421      0.438632      -2.14598     -0.587748      0.379674      0.516026      0.573050      0.640096      0.671519      0.702942
  70   6 2575.6328    2.3184  1.5020 12.0259 -0.0001       1.99515  0.0239   0.0217   0.0433    0.0497   0.0000      0.487641   442.3940       1.97045       21.2357       1.85562      -3.69128      -1.84341      0.379000      0.498995      0.560505      0.637569      0.671059      0.700712
  70   7 2787.9616    3.2402  1.3431 12.7676  0.0000       1.63451  0.0220   0.0321   0.0413    0.0597   0.0000      0.525014   442.1392       1.31007       22.8331      0.943041      -2.06297     -0.117493      0.354152      0.471595      0.526119      0.586049      0.614626      0.653932
  70   8 2995.2630    4.1113  1.3528 13.3526  0.0000       1.38519  0.0216   0.0404   0.0415    0.0522   0.0000      0.521164   442.2256       3.12654       22.8368       1.73829      -2.32914      -1.27762      0.343759      0.453773      0.520502      0.561599      0.597503      0.627182
  70   9 3196.7954    4.2789  1.7701 13.3174 -0.0000      0.597261  0.0259   0.0369   0.0474    0.0436   0.0000      0.356941   442.7883       4.52243       21.9092      0.409507      -3.70549      0.193510      0.404732      0.559088      0.616250      0.693723      0.734762      0.753209
  70  10 3394.5928    3.5382  2.8252 12.7221  0.0001      0.582824  0.0342   0.0237   0.0620    0.0337   0.0000      0.196383   442.8786       2.67079       22.8622       2.75746     -0.244155      0.407908      0.529109      0.694891      0.798011      0.868014      0.937581      0.969102
  70  11 3589.6297    2.7133  4.7480 12.2629 -0.0000      0.261486  0.0534   0.0149   0.0930    0.0279   0.0000      0.134284   443.2162       4.11831       22.5237      -1.11621      -4.67688       2.05641      0.783997       1.07493       1.19926       1.34196       1.43184       1.47503
  70  12 3782.2927    2.0567  7.8109 11.9647 -0.0008      0.251826  0.1008   0.0090   0.1576    0.0240   0.0000      0.123947   441.7935       3.83307       23.6608       3.37823     0.0766810      -6.63459       1.29013       1.72304       1.94866       2.16663       2.29830       2.37113
  71   2 1621.1132    0.2742  0.3282  9.9473  0.0000       19.6831  0.0106   0.0058   0.0214    0.0217   0.0000       4.53081   441.5486      0.146264       22.1011      0.388342      -3.79574     -0.630606      0.205883      0.266165      0.308399      0.356111      0.371014      0.391026
  71   3 1888.9865    0.5808  0.6782 10.0217  0.0000       11.2798  0.0137   0.0079   0.0291    0.0385   0.0000       1.22613   442.0106     -0.158732       22.3695      0.172499      -2.82377     -0.754947      0.254115      0.337193      0.377239      0.426350      0.443021      0.473084
  71   4 2137.9766    0.9429  1.0390 10.5447  0.0000       8.02923  0.0194   0.0107   0.0374    0.0575   0.0000      0.895879   442.5399      0.471346       22.5193      0.567734      -4.32654     -0.654646      0.312000      0.417024      0.465709      0.534000      0.561053      0.580180
  71   5 2370.1565    1.5661  1.3790 11.2699  0.0000       3.33912  0.0226   0.0153   0.0430    0.0556   0.0000      0.605768   442.7574      0.551658       21.9262      0.160236      -2.89808    -0.0869490      0.354974      0.479218      0.535266      0.602141      0.650164      0.673674
  71   6 2588.4189    2.3244  1.5074 12.1023  0.0000       1.51302  0.0245   0.0218   0.0431    0.0513   0.0000      0.465900   442.7955       2.05144       22.1521    -0.0339982      -3.18202      0.216343      0.381325      0.505407      0.577841      0.655672      0.681776      0.711804
  71   7 2801.9252    3.3310  1.3354 12.9318 -0.0005       2.65610  0.0227   0.0335   0.0404    0.0581   0.0000      0.588792   442.8225       2.92246       21.8319      0.798956      -3.72366      0.561701      0.358254      0.480340      0.537318      0.614814      0.640887      0.683763
  71   8 3009.9290    4.2536  1.3276 13.4492  0.0000      0.524604  0.0218   0.0427   0.0405    0.0577   0.0000      0.585324   442.9307       2.68061       20.9147      0.756820      -2.70690      -1.03138      0.338687      0.470698      0.520643      0.586554      0.596429      0.612408
  71   9 3212.2429    4.2608  1.8319 13.3119  0.0000      0.308312  0.0261   0.0355   0.0474    0.0422   0.0000      0.310102   442.9444       3.02831       23.1725       2.25747      -2.23285       1.11783      0.408940      0.542628      0.616094      0.666716      0.709530      0.765348
  71  10 3410.8533    3.5363  2.9244 12.7064  0.0001      0.682978  0.0344   0.0231   0.0627    0.0337   0.0000      0.173633   441.4351       5.61888       22.4028       3.44735      -2.44307     -0.387822      0.536550      0.726024      0.814572      0.895718      0.956593       1.01554
  71  11 3606.5793    2.6445  4.9924 12.2691 -0.0011      0.317911  0.0562   0.0142   0.0998    0.0283   0.0000      0.130130   443.2178       5.87639       21.0204      0.928341      -3.49930     -0.680237      0.812156       1.09350       1.22750       1.36928       1.44377       1.51704
  71  12 3800.2178    2.0386  7.9989 12.0083 -0.0004      0.703445  0.1016   0.0092   0.1580    0.0237   0.0000      0.120295   441.6490       6.33933       18.7526       1.17326      -1.59995      -2.48413       1.29610       1.72920       1.97679       2.17169       2.31540       2.43485
  72   1 1298.5106    0.1030  0.1238 10.0604  0.0000       46.7890  0.0122   0.0052   0.0213    0.0157   0.0000       61.1624   440.9506    -0.0723115       22.0489      0.467251      -4.09555    -0.0224188      0.227842      0.327935      0.333523      0.365374      0.428621      0.450085
  72   2 1629.9222    0.2889  0.3224  9.9513  0.0000       24.3022  0.0100   0.0060   0.0204    0.0213   0.0000       4.34665   442.3092    0.00368339       21.6271      0.110066      -3.25273     -0.266819      0.197156      0.257554      0.283370      0.323473      0.353385      0.377526
  72   3 1898.7138    0.5904  0.6609 10.0684  0.0000       10.1796  0.0134   0.0080   0.0291    0.0393   0.0000       1.23693   442.0183  -0.000660890       22.2007     -0.186178      -2.33795      0.690623      0.235111      0.325469      0.346300      0.390959      0.418248      0.436376
  72   4 2149.0422    1.0028  1.1045 10.5137  0.0000       8.85626  0.0200   0.0110   0.0377    0.0588   0.0000      0.827634   442.6319       1.06824       22.4248     -0.347562      -2.10522     -0.341371      0.307949      0.423764      0.466948      0.536995      0.561564      0.585704
  72   5 2381.9026    1.6166  1.3644 11.3525  0.0000       3.82234  0.0227   0.0157   0.0418    0.0541   0.0000      0.603251   442.3901       1.76259       23.1562      0.369735      -4.35031      0.561930      0.350358      0.480482      0.540277      0.605616      0.628442      0.666083
  72   6 2601.1726    2.4109  1.5166 12.1017  0.0010       1.84482  0.0237   0.0221   0.0436    0.0510   0.0000      0.467370   443.1942       1.45424       21.1352      0.852665      -3.18733     -0.105091      0.368151      0.495636      0.562862      0.634121      0.657702      0.687587
  72   7 2815.6429    3.4195  1.4146 12.7484  0.0018       2.15478  0.0223   0.0323   0.0408    0.0555   0.0000      0.500896   442.8371       2.42228       22.2873       1.01620      -3.68932      -1.36119      0.351593      0.465062      0.518408      0.578118      0.611307      0.652823
  72   8 3024.4901    4.2263  1.3592 13.4884  0.0000      0.582960  0.0225   0.0411   0.0405    0.0519   0.0000      0.552829   443.3795       3.56927       21.6401       1.80612      -2.76454     -0.199766      0.350228      0.474871      0.529031      0.582650      0.619243      0.654376
  72   9 3227.5676    4.2615  1.7857 13.4019 -0.0002      0.487285  0.0264   0.0364   0.0471    0.0430   0.0000      0.345311   442.1321       5.18102       22.3775       2.12408      -3.13176      -1.88142      0.403368      0.541036      0.617072      0.678417      0.700733      0.738304
  72  10 3426.9862    3.4593  3.1089 12.6754  0.0000      0.535356  0.0359   0.0221   0.0657    0.0328   0.0000      0.160537   441.4378       4.66075       21.2648       1.35161      -4.46682     -0.156721      0.545017      0.742149      0.830496      0.927241      0.997191       1.03707
  72  11 3623.6420    2.6328  5.4586 12.1870 -0.0000      0.785211  0.0604   0.0132   0.1059    0.0280   0.0000      0.136221   444.2370       5.21629       21.6635       2.03383      -4.64216       1.88197      0.840333       1.14013       1.29494       1.42488       1.51943       1.57338
  73   1 1306.2135    0.1220  0.0924 10.0314  0.0009       49.0540  0.0086   0.0057   0.0151    0.0153   0.0000       52.6563   441.0197     -0.311009       21.6304     0.0680343      -3.48332     0.0417550      0.141441      0.209137      0.231504      0.264183      0.269375      0.296030
  73   2 1638.6246    0.3042  0.3678  9.9612  0.0000       14.5992  0.0109   0.0060   0.0221    0.0227   0.0000       3.69722   441.8800      0.335638       22.1020      0.595431      -3.85497     -0.332216      0.205756      0.276590      0.316918      0.346201      0.377964      0.375574
  73   3 1908.4210    0.5976  0.7103 10.0833  0.0000       12.1029  0.0145   0.0079   0.0292    0.0399   0.0000       1.24146   442.3986      0.306179       22.0367     -0.241345      -3.35493      0.517370      0.257010      0.354867      0.394304      0.446130      0.451332      0.488217
  73   4 2159.9213    1.0058  1.0706 10.6872  0.0000       6.40310  0.0200   0.0112   0.0370    0.0551   0.0000      0.846824   441.7582      0.522276       22.1132     -0.409249      -3.76503     -0.661450      0.319914      0.446473      0.498362      0.547077      0.584180      0.606573
  73   5 2393.5707    1.6586  1.5118 11.2494 -0.0001       3.17212  0.0236   0.0151   0.0436    0.0528   0.0000      0.508255   442.5401       1.86724       22.9164      0.310117      -1.98054      0.708441      0.361368      0.480406      0.542010      0.613501      0.660260      0.670420
  73   6 2613.8909    2.4849  1.4831 12.1828  0.0015       2.79956  0.0228   0.0232   0.0426    0.0531   0.0000      0.492066   442.5410       1.84576       22.0275       1.77961      -1.70724     -0.769255      0.350479      0.476754      0.532210      0.607139      0.634829      0.660368
  73   7 2829.2803    3.4856  1.3982 12.8884  0.0000       1.22435  0.0221   0.0332   0.0408    0.0573   0.0000      0.487837   442.0599       3.21638       21.4901      0.757733      -2.87503      -1.96120      0.339491      0.453208      0.513627      0.577316      0.592796      0.618396
  73   8 3039.0032    4.3229  1.4759 13.3555  0.0000       1.59306  0.0231   0.0402   0.0416    0.0541   0.0000      0.475599   442.8437       3.09178       21.7071       2.02153      -3.22362     -0.762186      0.354567      0.475060      0.530272      0.589600      0.609160      0.640327
  73   9 3242.7894    4.2306  1.8325 13.4443  0.0001      0.417979  0.0262   0.0355   0.0486    0.0400   0.0000      0.354557   442.5439       4.21158       21.2419       1.85705      -3.81339     -0.968091      0.394528      0.542707      0.593301      0.666120      0.711004      0.741357
  73  10 3443.0902    3.3405  3.4195 12.6159 -0.0000      0.647014  0.0382   0.0202   0.0707    0.0307   0.0000      0.159513   440.8818       6.04901       21.6661       1.97541      -1.25928      -1.14370      0.575840      0.777205      0.874256      0.972982       1.04119       1.08533
  73  11 3640.3666    2.6589  5.8110 12.1707  0.0014      0.274218  0.0639   0.0129   0.1104    0.0282   0.0000      0.119674   443.7145       5.35388       22.6306       2.72077      -1.03539      -2.53034      0.873712       1.18061       1.34451       1.49034       1.59282       1.65002
  74   1 1313.8609    0.1161  0.0963 10.0789  0.0000       21.2005  0.0086   0.0055   0.0158    0.0148   0.0000       57.4532   440.9666     -0.633224       21.7359      0.622713      -3.48908     -0.558262      0.146202      0.192648      0.223186      0.253818      0.248349      0.261514
  74   2 1647.2602    0.3094  0.3740  9.9645  0.0000       20.6546  0.0106   0.0059   0.0227    0.0224   0.0000       3.58064   442.0297     -0.557340       21.9825      0.101751      -4.22016      0.422532      0.194989      0.260338      0.296765      0.318922      0.336786      0.362346
  74   3 1918.0276    0.5909  0.7355 10.1275  0.0000       13.1145  0.0151   0.0077   0.0303    0.0391   0.0000       1.29105   442.1406      0.415992       22.8407    -0.0161624      -4.20808      0.146693      0.261814      0.339613      0.391701      0.428646      0.476423      0.469122
  74   4 2170.7942    1.0386  1.1125 10.6738  0.0000       5.83190  0.0199   0.0113   0.0385    0.0601   0.0000      0.812737   443.1874      0.250259       21.9078      0.933282      -2.96059     -0.750277      0.304124      0.416424      0.456966      0.514832      0.565793      0.584969
  74   5 2405.1327    1.6583  1.4450 11.5235  0.0000       3.76475  0.0240   0.0157   0.0434    0.0511   0.0000      0.622090   442.2883      0.876122       21.8425       1.56401      -2.42834      0.248828      0.365536      0.482257      0.540198      0.603320      0.642462      0.667215
  74   6 2626.3671    2.4980  1.5872 12.2088 -0.0000       1.07681  0.0242   0.0221   0.0433    0.0464   0.0000      0.443422   442.4049       1.50794       22.5225      0.104408      -3.64812      0.102248      0.354389      0.480922      0.542358      0.600771      0.635296      0.657882
  74   7 2842.9231    3.5329  1.3875 12.9598  0.0000       1.76470  0.0221   0.0335   0.0401    0.0547   0.0000      0.545209   442.9427       3.67210       20.6655      0.614645      -3.20638      0.120545      0.330619      0.438555      0.497635      0.556364      0.597431      0.628765
  74   8 3053.3487    4.2963  1.3917 13.6430  0.0000      0.231473  0.0225   0.0418   0.0414    0.0500   0.0000      0.524486   442.3591       3.93959       21.2342      0.419206      -2.81718    -0.0797077      0.340272      0.449696      0.512872      0.578997      0.603281      0.635139
  74   9 3258.0275    4.1603  2.0033 13.2491  0.0000      0.707951  0.0272   0.0326   0.0493    0.0393   0.0000      0.269609   442.5541       3.24210       21.5359       2.20512      -1.43715      -1.55995      0.403555      0.552676      0.619316      0.699093      0.721032      0.755222
  74  10 3459.0143    3.3268  3.5351 12.5612  0.0000      0.617204  0.0395   0.0198   0.0704    0.0322   0.0000      0.155891   443.3536       4.25998       21.8140       1.60939      -3.01563      0.973247      0.583417      0.785744      0.882740      0.992990       1.05250       1.08572
  74  11 3657.0825    2.4100  5.8699 12.3020 -0.0023      0.403322  0.0707   0.0119   0.1179    0.0260   0.0000      0.141812   442.9665       4.33272       21.6285       3.13095      -2.70599     -0.383202      0.908408       1.23440       1.40157       1.53775       1.63747       1.70125
  75   1 1321.4284    0.1187  0.1272 10.0541  0.0000       23.7081  0.0105   0.0051   0.0187    0.0153   0.0000       45.6208   441.0711     -0.569765       21.8850     -0.266666      -3.36204    -0.0804491      0.231845      0.277059      0.302325      0.340672      0.363405      0.411585
  75   2 1655.7918    0.3267  0.3828  9.9480  0.0000       17.6854  0.0107   0.0060   0.0220    0.0230   0.0000       3.19666   441.9168     -0.118281       22.3734      0.585295      -3.67298    -0.0973683      0.187569      0.262323      0.291836      0.333797      0.381829      0.381325
  75   3 1927.5446    0.6163  0.7685 10.0839  0.0000       11.6476  0.0153   0.0078   0.0311    0.0420   0.0000       1.19487   442.3284      0.297619       22.2390      0.519880      -3.77358     0.0212958      0.254048      0.326581      0.390084      0.415725      0.466327      0.490555
  75   4 2181.6260    1.0754  1.2285 10.6223  0.0000       6.99716  0.0210   0.0113   0.0400    0.0582   0.0000      0.734489   442.6368     -0.237036       22.9421     -0.872561      -2.10673     -0.670309      0.315271      0.425907      0.470195      0.529801      0.545913      0.573722
  75   5 2416.6663    1.7379  1.5106 11.4075  0.0002       5.33875  0.0233   0.0160   0.0439    0.0526   0.0000      0.597085   443.0876      0.204925       22.8590    -0.0883506      -3.07817       1.33704      0.345435      0.462390      0.522584      0.595760      0.624275      0.644901
  75   6 2638.8563    2.5577  1.5180 12.3276  0.0000      0.488914  0.0234   0.0232   0.0433    0.0486   0.0000      0.509985   442.9969       1.49724       21.4086      0.563414      -2.19497     -0.235469      0.343896      0.461052      0.526447      0.572584      0.616442      0.635858
  75   7 2856.4051    3.5647  1.3584 13.1861  0.0000      0.948924  0.0215   0.0346   0.0408    0.0487   0.0000      0.464351   443.0614       3.27107       22.0265     0.0388460      -3.26643     -0.270114      0.326616      0.432570      0.483074      0.534268      0.574869      0.603019
  75   8 3067.6769    4.3224  1.4761 13.5120  0.0000       1.70250  0.0237   0.0399   0.0413    0.0485   0.0000      0.479890   442.8561       3.66653       22.6546      0.951741      -2.41941      -1.14283      0.340708      0.467565      0.505521      0.577166      0.599955      0.638512
  75   9 3273.0750    4.0849  2.1309 13.1810  0.0001      0.663309  0.0274   0.0306   0.0515    0.0361   0.0000      0.285048   442.2382       4.03978       22.3477       1.82888      -2.69984      0.772052      0.407802      0.541465      0.618224      0.686237      0.749084      0.770787
  75  10 3474.8489    3.2048  3.6249 12.5797  0.0000      0.531941  0.0405   0.0189   0.0729    0.0300   0.0000      0.151485   442.9484       5.26507       20.7605       1.03081      -2.80534      -1.62349      0.583746      0.785745      0.884988      0.981920       1.03522       1.08312
  75  11 3673.8923    2.4834  6.2407 12.2112  0.0009      0.716891  0.0724   0.0116   0.1191    0.0261   0.0000      0.127386   443.3541       5.08210       21.4085       4.92641      -2.72577       1.78205      0.928027       1.26103       1.41869       1.59475       1.69254       1.77517
  76   1 1328.9809    0.1306  0.1571 10.0358  0.0000       36.9815  0.0100   0.0050   0.0188    0.0158   0.0000       33.1092   440.8068     -0.363014       22.2435      0.619858      -4.06313      0.283295      0.186436      0.231856      0.251317      0.260037      0.296796      0.329160
  76   2 1664.2237    0.3193  0.3729  9.9971  0.0000       19.2064  0.0106   0.0060   0.0214    0.0228   0.0000       3.46115   441.8336      0.203124       22.4225     0.0252246      -3.73474     -0.454874      0.187841      0.253833      0.290081      0.308725      0.331706      0.347588
  76   3 1937.0096    0.6454  0.7511 10.0642  0.0000       12.5629  0.0144   0.0080   0.0292    0.0433   0.0000       1.11500   442.3835     0.0877296       22.5004      0.405321      -2.64784      0.548804      0.243229      0.333896      0.376400      0.423077      0.457406      0.469880
  76   4 2192.2337    1.0849  1.2603 10.7133  0.0000       4.55994  0.0225   0.0111   0.0395    0.0566   0.0000      0.748176   442.9360      0.569694       21.6165       1.70709      -4.15092     0.0783674      0.322918      0.455861      0.500218      0.575758      0.593176      0.626994
  76   5 2427.9605    1.7658  1.4888 11.6909  0.0000       3.40132  0.0235   0.0164   0.0442    0.0458   0.0000      0.540695   442.1816      0.438350       21.0761      0.314525      -2.43734     -0.149019      0.335810      0.459482      0.510113      0.583321      0.608718      0.643900
  76   6 2651.3659    2.6159  1.4571 12.4482  0.0000       2.53275  0.0232   0.0243   0.0423    0.0496   0.0000      0.542364   442.8228       2.08512       22.1186      0.840782      -2.50392       1.06860      0.340274      0.446194      0.512577      0.569042      0.617558      0.652219
  76   7 2869.8395    3.6457  1.3837 13.0885  0.0000       1.23533  0.0220   0.0345   0.0396    0.0539   0.0000      0.536963   443.1554       2.45277       22.2193      0.823212      -3.04262     -0.396299      0.323292      0.428920      0.475135      0.535428      0.577165      0.598159
  76   8 3081.8054    4.3594  1.5119 13.5597  0.0000      0.673383  0.0232   0.0396   0.0422    0.0456   0.0000      0.464091   443.0742       4.36181       22.1508       1.18851      -2.22754     -0.594471      0.328169      0.445050      0.505770      0.558811      0.601712      0.614078
  76   9 3288.0518    4.0275  2.1443 13.2297  0.0000      0.475198  0.0285   0.0305   0.0515    0.0371   0.0000      0.276912   442.5661       4.76539       23.2208       2.44027      -1.05028      -1.61696      0.415471      0.554426      0.614491      0.676983      0.744914      0.757044
  76  10 3490.6331    3.1367  3.9747 12.5227  0.0001      0.552017  0.0432   0.0175   0.0783    0.0292   0.0000      0.143799   443.2347       5.40135       22.7612       2.33421      -3.12906      -2.23873      0.604012      0.817221      0.922061       1.01606       1.08925       1.13740
  76  11 3690.3251    2.4088  6.4407 12.2116 -0.0005      0.439501  0.0765   0.0109   0.1249    0.0261   0.0000      0.133816   442.0369       3.05309       23.0133       2.55158      -2.97429       1.62216      0.947770       1.28774       1.45956       1.61591       1.71881       1.80698
  77   1 1336.4389    0.1255  0.1435 10.0070  0.0000       52.8065  0.0097   0.0049   0.0185    0.0160   0.0000       36.8498   440.9277     -0.118619       22.3357      0.524579      -3.68674     -0.161962      0.168912      0.216782      0.261170      0.280681      0.293060      0.287722
  77   2 1672.5736    0.3191  0.4209  9.9323  0.0000       18.9388  0.0119   0.0057   0.0235    0.0238   0.0000       3.34186   441.8212      0.110017       21.7829      0.112328      -3.64710      0.439544      0.221152      0.301341      0.330288      0.353431      0.385315      0.395791
  77   3 1946.4245    0.6541  0.7539 10.1113  0.0000       11.3809  0.0145   0.0081   0.0296    0.0424   0.0000       1.16308   442.1855      0.380978       21.9762      0.848314      -3.29722     -0.197712      0.234692      0.325653      0.360998      0.397781      0.417538      0.439706
  77   4 2202.8412    1.1069  1.1665 10.8360  0.0000       5.14009  0.0207   0.0117   0.0387    0.0575   0.0000      0.810545   442.7902      0.724244       21.9601      0.269000      -3.27999       1.98824      0.298263      0.398644      0.441650      0.513495      0.527713      0.555456
  77   5 2439.2762    1.7616  1.5634 11.5972  0.0000       3.43892  0.0245   0.0158   0.0452    0.0472   0.0000      0.516442   442.5176       2.17199       21.8959    -0.0137834      -2.61854      0.934894      0.351900      0.468479      0.519673      0.605355      0.626237      0.642603
  77   6 2663.7212    2.6850  1.4575 12.4927  0.0000       2.54718  0.0227   0.0249   0.0421    0.0500   0.0000      0.513718   442.9484       2.42498       21.6950      0.998372      -4.63198     -0.357914      0.333601      0.452259      0.496924      0.572746      0.610762      0.633344
  77   7 2883.1768    3.7685  1.3666 13.1930  0.0000       1.30099  0.0212   0.0352   0.0397    0.0489   0.0000      0.597831   443.7372       2.30912       21.8527      0.159470      -3.05743     -0.297037      0.308399      0.401600      0.454993      0.500936      0.519368      0.556991
  77   8 3095.8800    4.3822  1.5404 13.4407  0.0020      0.202453  0.0237   0.0393   0.0419    0.0470   0.0000      0.445346   442.8426       3.16202       22.3801       1.09073      -2.82180       1.52673      0.342941      0.463309      0.522484      0.595131      0.618460      0.648585
  77   9 3302.9333    3.9991  2.3640 13.0061  0.0001      0.599589  0.0289   0.0279   0.0540    0.0361   0.0000      0.212823   442.6788       4.50573       22.3812       1.69757      -3.26626      -2.25247      0.410089      0.555701      0.618593      0.695721      0.747401      0.787216
  77  10 3506.4569    3.0851  4.0768 12.5238  0.0000      0.802081  0.0439   0.0170   0.0808    0.0283   0.0000      0.141942   442.1049       3.37606       23.3201     0.0341342      -2.82768      -1.07637      0.596635      0.807356      0.925821       1.01982       1.07499       1.11932
  77  11 3706.8217    2.3725  6.8833 12.1682 -0.0004      0.786040  0.0821   0.0104   0.1319    0.0254   0.0000      0.136975   441.2857       5.95089       20.2875       2.85681      -3.14195      -3.94900      0.987162       1.36061       1.52894       1.70948       1.80375       1.91630
  78   1 1343.8251    0.1362  0.1405 10.0609  0.0000       59.6906  0.0090   0.0051   0.0182    0.0159   0.0000       32.2538   440.7519     0.0507997       21.9513      0.341531      -3.44264      0.343109      0.169715      0.236912      0.262537      0.286188      0.321510      0.288016
  78   2 1680.8409    0.3325  0.4131  9.9718  0.0000       22.5674  0.0111   0.0059   0.0228    0.0242   0.0000       3.21419   442.1319     -0.298951       22.4217      0.740282      -3.47095     0.0424939      0.194953      0.255597      0.288299      0.326600      0.349188      0.366600
  78   3 1955.7647    0.6477  0.7942 10.2299  0.0000       12.0565  0.0156   0.0079   0.0308    0.0408   0.0000       1.24322   442.1078     -0.269604       22.3404     -0.222536      -3.79674     -0.177721      0.251761      0.327349      0.372936      0.415251      0.437102      0.459040
  78   4 2213.3142    1.1681  1.2155 10.6718  0.0000       5.11582  0.0208   0.0118   0.0387    0.0678   0.0000      0.743998   442.4746      0.991556       22.1962      0.297281      -3.08079      0.989276      0.298799      0.396729      0.445725      0.507968      0.537154      0.550121
  78   5 2450.5352    1.8533  1.5691 11.5455  0.0000       4.35531  0.0238   0.0162   0.0440    0.0498   0.0000      0.499721   441.7522      0.718244       22.7314      0.648699      -3.72742    0.00861095      0.331966      0.450426      0.505282      0.563146      0.602529      0.622967
  78   6 2675.9797    2.7655  1.5027 12.4528  0.0000       2.01738  0.0228   0.0245   0.0414    0.0480   0.0000      0.527468   442.7790       1.95509       22.6810      0.925877      -4.62299     -0.747429      0.330899      0.440618      0.497573      0.557554      0.582272      0.607119
  78   7 2896.3675    3.8092  1.3944 13.2888  0.0000      0.581341  0.0220   0.0355   0.0403    0.0494   0.0000      0.542371   443.4429       2.90029       21.9698       1.05097      -2.94700      0.158640      0.308312      0.425414      0.473232      0.538665      0.573900      0.578558
  78   8 3109.8951    4.4412  1.5717 13.4414 -0.0002      0.738695  0.0230   0.0385   0.0420    0.0466   0.0000      0.404463   442.9952       2.74093       22.1019      0.538689      -2.43542      0.255759      0.326108      0.433014      0.487290      0.555562      0.578958      0.602285
  78   9 3317.7213    3.9009  2.4476 13.0644 -0.0000      0.537708  0.0298   0.0267   0.0544    0.0343   0.0000      0.230700   442.7807       3.30387       22.0706       1.75760      -3.70030      0.535820      0.423155      0.569530      0.636065      0.716138      0.757390      0.793405
  78  10 3521.8811    3.1079  4.3592 12.4073  0.0002      0.410558  0.0456   0.0163   0.0820    0.0299   0.0000      0.138803   443.9593       5.38159       22.8801       2.38916      -2.75296       2.43766      0.626178      0.840044      0.956769       1.07092       1.14098       1.17704
  78  11 3722.7944    2.3468  7.0764 12.1757  0.0016      0.135313  0.0841   0.0101   0.1341    0.0249   0.0000      0.128299   444.2620       5.02991       21.2826      0.609485      -3.05084     -0.446679      0.985209       1.32675       1.52044       1.67932       1.79566       1.86935
  79   1 1351.1794    0.1212  0.1424 10.0778  0.0000       19.3837  0.0097   0.0048   0.0206    0.0148   0.0000       40.7197   440.8215     -0.395828       22.4838     -0.262391      -3.70504     -0.200855      0.162814      0.216032      0.255019      0.257671      0.287815      0.311581
  79   2 1689.0283    0.3448  0.4053  9.9386  0.0000       23.8097  0.0102   0.0059   0.0223    0.0245   0.0000       2.90466   441.5675     -0.247689       22.6399    -0.0285780      -3.73877     -0.308594      0.180068      0.239891      0.277662      0.310351      0.319080      0.327519
  79   3 1965.0950    0.6771  0.8365 10.1990  0.0000       13.3904  0.0160   0.0081   0.0312    0.0432   0.0000       1.14048   442.3224     -0.620442       21.6533      0.230115      -3.11558     -0.524661      0.247046      0.338508      0.382863      0.417783      0.449759      0.464344
  79   4 2223.7750    1.1754  1.2980 10.8405  0.0000       6.79718  0.0216   0.0115   0.0402    0.0530   0.0000      0.711520   443.0894       1.38402       21.6879     0.0759307      -2.69911     -0.163049      0.302455      0.417583      0.469131      0.541529      0.575644      0.600729
  79   5 2461.6359    1.8836  1.5879 11.5520  0.0004       3.50350  0.0234   0.0163   0.0439    0.0500   0.0000      0.494435   443.1840      0.413979       21.8654       1.58255      -3.38118      0.689200      0.332595      0.453172      0.497004      0.571026      0.599414      0.617988
  79   6 2688.1657    2.8324  1.4950 12.4403  0.0000       1.58626  0.0221   0.0250   0.0413    0.0504   0.0000      0.456307   442.3068       2.53641       21.2226       1.68514      -4.57577      0.307155      0.310180      0.431646      0.477080      0.541990      0.573601      0.606303
  79   7 2909.5817    3.8567  1.3783 13.3134  0.0000       1.78901  0.0214   0.0362   0.0406    0.0509   0.0000      0.524367   442.8838       2.23341       23.5149      0.539349      -2.82993      0.388424      0.309844      0.411285      0.457645      0.519903      0.547095      0.572257
  79   8 3123.8489    4.4262  1.6550 13.4282 -0.0000      0.995509  0.0238   0.0369   0.0433    0.0438   0.0000      0.415398   442.9035       2.92774       22.6248       2.19577      -2.83788      0.756775      0.321436      0.437481      0.479672      0.545915      0.570977      0.609621
  79   9 3332.4057    3.8258  2.4572 13.0646 -0.0002      0.628118  0.0302   0.0264   0.0551    0.0345   0.0000      0.243516   442.4042       4.88967       21.7344      0.696240      -3.28518     -0.983644      0.421370      0.566803      0.636325      0.711679      0.759970      0.792758
  79  10 3537.4740    2.9915  4.4695 12.4805  0.0000      0.369473  0.0483   0.0158   0.0855    0.0288   0.0000      0.138707   444.5707       4.91172       23.1221       4.52179      -1.57117     -0.727581      0.633160      0.863334      0.962298       1.09562       1.15309       1.19459
  79  11 3739.3140    2.1878  6.8865 12.2188 -0.0011      0.568358  0.0873   0.0099   0.1378    0.0248   0.0000      0.144676   443.3122       3.84825       23.4922       3.11927      -2.43600     -0.824765       1.01033       1.34987       1.54661       1.73422       1.79583       1.89746
  80   1 1358.4820    0.1364  0.1665 10.0903  0.0000       22.4717  0.0095   0.0049   0.0213    0.0151   0.0000       29.1695   440.7620     -0.240482       22.0951    -0.0832958      -3.35866     -0.396056      0.152864      0.183902      0.222508      0.254252      0.245671      0.263586
  80   2 1697.0827    0.3596  0.4533  9.9422  0.0000       19.5794  0.0112   0.0059   0.0236    0.0250   0.0000       2.71929   441.8259    -0.0839942       21.8272      0.244306      -3.08998      0.559738      0.185733      0.245332      0.286372      0.303679      0.319825      0.347956
  80   3 1974.2454    0.6980  0.8304 10.2581  0.0000       10.3607  0.0156   0.0082   0.0309    0.0429   0.0000       1.10069   442.0716      0.723804       22.4155      0.156796      -3.74964     -0.436214      0.242750      0.333906      0.384778      0.429846      0.454500      0.480870
  80   4 2234.0788    1.1967  1.2973 10.7785  0.0001       5.46969  0.0213   0.0115   0.0398    0.0567   0.0000      0.689726   442.3050     -0.138717       22.7292      0.995830      -3.78407     -0.451206      0.295772      0.398066      0.449358      0.499969      0.533699      0.571170
  80   5 2472.6760    1.9701  1.5440 11.7924  0.0000       3.22532  0.0235   0.0172   0.0431    0.0453   0.0000      0.504629   442.1247       1.25139       22.3616       1.10934      -3.32600     -0.470755      0.325712      0.457280      0.502641      0.564000      0.607692      0.614915
  80   6 2700.3369    2.8336  1.5281 12.6659  0.0000       2.19129  0.0230   0.0251   0.0428    0.0435   0.0000      0.491261   443.1384       1.74974       22.6400      0.602421      -2.55935     0.0544226      0.314226      0.424344      0.484183      0.541239      0.572737      0.605489
  80   7 2922.6650    3.9855  1.3823 13.2499  0.0000       1.75773  0.0210   0.0362   0.0390    0.0517   0.0000      0.518900   443.2475       3.08153       20.7735      0.296188      -3.37052     -0.510342      0.291113      0.392544      0.437218      0.502179      0.515185      0.538446
  80   8 3137.6454    4.3819  1.6629 13.4838  0.0000      0.822421  0.0242   0.0365   0.0429    0.0433   0.0000      0.396742   442.6663       4.16065       23.0166      0.715901      -3.98524     -0.413992      0.329160      0.445113      0.500905      0.564849      0.598703      0.625469
  80   9 3347.1319    3.8454  2.5645 13.0112  0.0000       1.08513  0.0305   0.0256   0.0560    0.0336   0.0000      0.236692   443.3858       3.24316       22.6727       2.14426      -3.93720     -0.988744      0.412480      0.564791      0.627263      0.697368      0.743020      0.774182
  80  10 3552.8162    2.9264  4.5259 12.5303  0.0007      0.134144  0.0495   0.0153   0.0891    0.0279   0.0000      0.155455   442.7498       4.44955       21.0676       1.58966      -1.98663      -1.06737      0.641701      0.858570      0.986905       1.10042       1.16772       1.21102
  81   1 1365.7107    0.1389  0.1883 10.0229  0.0009       20.1236  0.0102   0.0048   0.0212    0.0152   0.0000       25.3477   440.6403     -0.342954       22.2517     -0.163785      -3.95220     -0.199485      0.172369      0.232566      0.261695      0.286491      0.315240      0.336341
  81   2 1705.1044    0.3722  0.4331  9.9304  0.0000       20.4676  0.0106   0.0060   0.0217    0.0250   0.0000       2.62875   441.3338      0.419455       23.0049     -0.249145      -3.96068     -0.112561      0.177875      0.233029      0.271600      0.295818      0.318877      0.332645
  81   3 1983.4325    0.7064  0.9069 10.1177  0.0000       10.7440  0.0164   0.0079   0.0328    0.0473   0.0000       1.04665   442.7298    -0.0898741       22.8054     -0.751506      -3.91481     0.0389903      0.240901      0.324214      0.370632      0.417921      0.448684      0.470012
  81   4 2244.3710    1.2203  1.2949 10.9372  0.0000       6.50719  0.0214   0.0119   0.0396    0.0521   0.0000      0.709618   442.0454      0.975658       22.3425      0.529016      -4.10982    -0.0687287      0.294381      0.401888      0.452183      0.503268      0.549543      0.586109
  81   5 2483.5996    1.9780  1.7171 11.6290  0.0000       2.82567  0.0241   0.0163   0.0460    0.0457   0.0000      0.469059   443.2030       1.21074       23.3158      0.863946      -2.77762     -0.618273      0.325647      0.444856      0.498484      0.562727      0.592047      0.610894
  81   6 2712.3462    2.9337  1.5069 12.5674  0.0000      0.930070  0.0223   0.0256   0.0407    0.0476   0.0000      0.466401   442.3644       2.20459       21.8940       1.37158      -3.24645    -0.0841733      0.307621      0.415140      0.475651      0.525249      0.558840      0.584596
  81   7 2935.5954    3.9762  1.4695 13.3306  0.0000       1.51284  0.0221   0.0355   0.0408    0.0462   0.0000      0.449089   443.2538       2.50889       22.0848      0.859906      -3.03990      0.548928      0.298465      0.415214      0.459190      0.525293      0.549793      0.573688
  81   8 3151.4203    4.4145  1.7480 13.3218  0.0000       1.56062  0.0240   0.0350   0.0434    0.0416   0.0000      0.379433   443.0509       3.40449       22.4183       1.31535      -2.58001     -0.609715      0.322432      0.428509      0.479951      0.540401      0.574220      0.590595
  81   9 3361.6118    3.7796  2.7515 12.9949  0.0002      0.430338  0.0318   0.0242   0.0588    0.0316   0.0000      0.215308   443.3114       3.44548       20.5147     -0.300773      -2.91999      -2.83822      0.432879      0.582662      0.656295      0.737108      0.770926      0.803966
  81  10 3568.2841    2.8345  4.9043 12.4726 -0.0014      0.723114  0.0553   0.0142   0.0947    0.0279   0.0000      0.153744   443.0091       4.28813       20.9895       3.25020      -2.73613      -2.02289      0.684808      0.926524       1.05996       1.16316       1.24274       1.29178
  82   1 1372.8918    0.1416  0.1364 10.0705  0.0000       4.67506  0.0081   0.0050   0.0164    0.0147   0.0000       30.7077   440.9996     0.0565828       21.9999      0.188848      -3.50859     -0.214734      0.135779      0.176094      0.182742      0.214497      0.235680      0.259269
  82   2 1713.0239    0.3753  0.4866  9.9844  0.0000       18.6126  0.0118   0.0059   0.0244    0.0259   0.0000       2.45192   441.5748     -0.318641       22.5049     -0.484059      -3.77891     -0.573109      0.188824      0.265748      0.291698      0.321059      0.357218      0.371774
  82   3 1992.5354    0.7325  0.9300 10.2500 -0.0003       10.3441  0.0166   0.0081   0.0337    0.0465   0.0000       1.03919   442.0011      0.477568       22.9605     -0.342012      -3.50646       1.12311      0.242584      0.327909      0.371383      0.398361      0.430913      0.446034
  82   4 2254.4250    1.2324  1.3902 11.0268  0.0000       4.81545  0.0225   0.0115   0.0417    0.0476   0.0000      0.683224   442.7293       1.04792       21.7219      0.347391      -3.69565     -0.271680      0.295881      0.404457      0.456081      0.506710      0.549977      0.573418
  82   5 2494.4653    2.0119  1.6007 11.9322  0.0000       2.16785  0.0243   0.0173   0.0440    0.0449   0.0000      0.519954   442.9077       1.18076       22.5885     -0.362108      -1.64101      0.144993      0.325209      0.429897      0.479112      0.554860      0.588906      0.601236
  82   6 2724.3661    2.9577  1.5731 12.5355  0.0000       1.52151  0.0230   0.0249   0.0417    0.0478   0.0000      0.479768   443.4064       2.58912       21.1511       1.05978      -3.99559       1.39570      0.311807      0.414039      0.469923      0.523392      0.563932      0.588731
  82   7 2948.4787    4.0043  1.4259 13.4256  0.0000      0.732897  0.0215   0.0360   0.0400    0.0468   0.0000      0.514371   442.4713       1.02504       22.3617      0.472688      -2.42516     -0.679184      0.294752      0.396688      0.441810      0.498083      0.513277      0.536809
  82   8 3165.0490    4.4381  1.6956 13.4056  0.0000      0.621253  0.0231   0.0359   0.0439    0.0443   0.0000      0.351974   442.9145       3.76933       22.5073       1.11054      -2.39266       1.18452      0.310717      0.433828      0.480112      0.542637      0.569516      0.585593
  82   9 3376.1321    3.6782  2.8727 12.9356  0.0000      0.708813  0.0331   0.0230   0.0591    0.0321   0.0000      0.188235   443.0300       4.49875       20.8273       1.03521      -1.50930      -1.30837      0.434235      0.584908      0.666683      0.730825      0.781085      0.812911
  82  10 3583.6119    2.8655  5.2039 12.4308  0.0011      0.848184  0.0567   0.0138   0.0976    0.0289   0.0000      0.139241   443.4250       3.45334       22.3268       2.39224      -2.16030      0.503661      0.693956      0.940112       1.05910       1.16901       1.26739       1.32821
  83   1 1380.0506    0.1359  0.1266 10.0489  0.0000       42.2741  0.0079   0.0050   0.0170    0.0152   0.0000       33.6379   440.7922     -0.198429       22.4966    -0.0731840      -3.97567    -0.0831641      0.120830      0.170504      0.204395      0.211925      0.224516      0.239204
  83   2 1720.8870    0.3821  0.4684  9.9858  0.0000       18.7857  0.0114   0.0060   0.0230    0.0261   0.0000       2.53959   441.1726     -0.195798       21.9174      0.427015      -4.31104     -0.336240      0.183241      0.243839      0.288808      0.323259      0.338490      0.346292
  83   3 2001.5624    0.7584  0.9691 10.1735 -0.0005       10.3789  0.0174   0.0083   0.0331    0.0500   0.0000       1.00307   442.1864      0.441073       22.5862      0.138968      -3.37254     -0.866717      0.245074      0.332938      0.368567      0.418435      0.441040      0.479181
  83   4 2264.4985    1.2890  1.3739 11.0054  0.0000       3.65219  0.0225   0.0119   0.0404    0.0514   0.0000      0.646754   442.3025      0.454605       21.9006      0.648603      -2.86934      0.425149      0.303771      0.413025      0.451219      0.505130      0.534765      0.565876
  83   5 2505.3572    2.0175  1.6710 11.8447 -0.0013       3.31669  0.0246   0.0168   0.0443    0.0424   0.0000      0.462798   442.8796       1.64094       21.6787      0.433313      -4.66298     -0.930505      0.333691      0.448348      0.505691      0.572741      0.601397      0.627733
  83   6 2736.3213    3.0448  1.5602 12.5680  0.0000       1.96094  0.0226   0.0256   0.0408    0.0477   0.0000      0.432609   443.0098       2.60020       22.7478       1.43244      -2.87117      -1.36087      0.307761      0.413162      0.462716      0.519972      0.555916      0.581391
  83   7 2961.3492    4.0501  1.4142 13.4571  0.0000       2.49596  0.0216   0.0369   0.0399    0.0474   0.0000      0.526823   443.2326       2.98431       21.5721      0.528598      -4.29011      -1.00140      0.284095      0.381185      0.424022      0.486536      0.519353      0.535051
  83   8 3178.6494    4.4306  1.7830 13.4198 -0.0000       1.33015  0.0242   0.0351   0.0439    0.0416   0.0000      0.398860   443.1651       3.92980       21.6283       1.21498      -2.25012      0.158999      0.322035      0.429118      0.487462      0.542168      0.576060      0.601441
  83   9 3390.4710    3.6184  2.9868 12.9144  0.0000      0.311394  0.0333   0.0223   0.0624    0.0310   0.0000      0.214413   443.7470       3.04502       21.9653       1.93891      -3.54636     -0.601949      0.441634      0.600547      0.671779      0.759398      0.788550      0.837247
  83  10 3598.6293    2.8441  5.5901 12.3420  0.0012      0.189247  0.0617   0.0127   0.1008    0.0281   0.0000      0.128999   443.1184       1.67184       22.2978       3.56010      -2.13919     -0.672580      0.723970      0.967273       1.09430       1.22617       1.29524       1.36673
  84   1 1387.1318    0.1388  0.1963 10.0151  0.0000       51.7104  0.0107   0.0047   0.0220    0.0157   0.0000       25.4441   440.4982      0.116570       22.4094    -0.0616907      -3.59231    -0.0726540      0.193585      0.266592      0.319731      0.374158      0.422765      0.429780
  84   2 1728.6475    0.3910  0.4556  9.9967  0.0000       21.8271  0.0107   0.0061   0.0222    0.0256   0.0000       2.51289   441.6802      0.329045       23.0797     -0.274645      -3.81231     -0.628185      0.177810      0.230462      0.263399      0.298474      0.320445      0.356276
  84   3 2010.5539    0.7625  0.9023 10.3322  0.0000       10.1524  0.0162   0.0085   0.0318    0.0454   0.0000       1.03930   442.4182      0.799759       22.2331     -0.143044      -2.78409      0.873849      0.226383      0.300973      0.347720      0.379889      0.418792      0.431987
  84   4 2274.4839    1.2936  1.4822 10.9328  0.0001       5.06568  0.0227   0.0115   0.0419    0.0492   0.0000      0.589888   442.7841       1.32880       22.2714     -0.414278      -3.39738     -0.850989      0.304160      0.407203      0.458093      0.523439      0.552444      0.580897
  84   5 2516.0679    2.0974  1.6648 11.9070  0.0000       2.29843  0.0241   0.0174   0.0449    0.0444   0.0000      0.475297   442.8701      0.769927       22.6253      0.384464      -2.80259     -0.448175      0.316077      0.422772      0.479278      0.535949      0.575528      0.609639
  84   6 2748.1974    3.0945  1.5379 12.7668  0.0000       2.26362  0.0227   0.0266   0.0411    0.0457   0.0000      0.484435   442.5846       2.41901       21.1810       1.24090      -3.46430     0.0324090      0.301609      0.410559      0.460603      0.520058      0.553360      0.569938
  84   7 2974.0378    4.1296  1.4534 13.4323  0.0000       1.16327  0.0218   0.0363   0.0388    0.0467   0.0000      0.494715   442.5907       2.63540       21.1264      0.624816      -2.70978     -0.228811      0.299079      0.394208      0.441486      0.494200      0.525149      0.550403
  84   8 3192.1283    4.4209  1.9078 13.4186  0.0002      0.769292  0.0249   0.0336   0.0456    0.0382   0.0000      0.328275   443.2392       4.18652       21.8833       1.41230      -2.02317     -0.615687      0.327169      0.435772      0.495321      0.548578      0.577031      0.611662
  84   9 3404.8307    3.5686  3.1749 12.9161  0.0001      0.620390  0.0356   0.0211   0.0640    0.0294   0.0000      0.209351   442.3970       4.87408       21.0632       2.00419      -3.28894     -0.824065      0.460197      0.614274      0.692195      0.782882      0.833788      0.861732
  84  10 3613.6723    2.7111  5.7865 12.4347 -0.0003    -0.0944427  0.0672   0.0121   0.1092    0.0269   0.0000      0.145588   442.2015       3.37621       22.1128       1.57000      0.987018      -1.82716      0.764069       1.02421       1.16646       1.29229       1.38008       1.46773
  85   1 1394.1380    0.1504  0.1689  9.9870  0.0000       23.0335  0.0079   0.0047   0.0193    0.0151   0.0000       22.9313   440.5172      0.115917       22.5749     -0.311294      -3.85353     -0.352491      0.129227      0.175370      0.187147      0.210367      0.230361      0.244925
  85   2 1736.3256    0.3946  0.4919  9.9256  0.0000       20.0292  0.0111   0.0060   0.0236    0.0267   0.0000       2.31536   441.6074     0.0390594       22.2915      0.226005      -3.32348     -0.790840      0.175309      0.235608      0.262883      0.304692      0.319336      0.326753
  85   3 2019.4905    0.7698  0.9515 10.4464 -0.0005       11.0050  0.0172   0.0086   0.0336    0.0430   0.0000       1.07659   442.1105    -0.0216721       22.6333     -0.202647      -2.39536     -0.496815      0.240418      0.317007      0.361464      0.391548      0.410557      0.434974
  85   4 2284.3535    1.3387  1.3728 11.1606  0.0000       4.49956  0.0223   0.0124   0.0403    0.0488   0.0000      0.659533   443.2107      0.688321       22.3689      0.617975      -4.00626     -0.581175      0.287979      0.391623      0.430762      0.489711      0.527392      0.547486
  85   5 2526.7553    2.1065  1.6966 11.9465  0.0000       3.15521  0.0243   0.0172   0.0458    0.0418   0.0000      0.496894   442.9895       1.45252       22.6208      0.549623      -2.59909     0.0462385      0.314763      0.422877      0.470414      0.540393      0.562053      0.590643
  85   6 2759.9649    3.1564  1.5754 12.6880  0.0000       1.12308  0.0226   0.0264   0.0411    0.0470   0.0000      0.470056   443.0466       1.52926       22.3856      0.894242      -2.71275     -0.514357      0.297143      0.401694      0.448967      0.508503      0.552105      0.566810
  85   7 2986.6879    4.2395  1.4934 13.2523  0.0000      0.802420  0.0211   0.0358   0.0388    0.0480   0.0000      0.452149   442.9778       3.56354       21.6442       1.28266      -2.59704     -0.670608      0.277651      0.373928      0.419712      0.471238      0.498553      0.518921
  85   8 3205.4865    4.3166  1.9081 13.4498 -0.0000      0.339395  0.0251   0.0330   0.0469    0.0368   0.0000      0.326507   443.5415       3.38920       22.9323       1.09850      -2.38684      0.349215      0.323661      0.435874      0.489770      0.552108      0.576556      0.605042
  85   9 3419.1309    3.5422  3.2292 12.8428  0.0005      0.726644  0.0358   0.0207   0.0645    0.0304   0.0000      0.171602   442.9203       3.98372       22.5056       1.94560      -4.79944     -0.600912      0.452835      0.620871      0.702995      0.778749      0.825929      0.872776
  85  10 3628.8396    2.5786  5.5582 12.4952 -0.0008      0.594745  0.0667   0.0125   0.1118    0.0270   0.0000      0.163184   442.8039       4.83893       22.2493       4.46794      -3.05490      -1.13479      0.757029       1.01512       1.16778       1.27482       1.38099       1.43933
  86   1 1401.1176    0.1414  0.2003 10.0298  0.0000       34.8750  0.0100   0.0046   0.0222    0.0157   0.0000       22.6177   440.6459     -0.276206       22.1678     0.0778110      -3.80368      0.331605      0.160275      0.201686      0.252804      0.250696      0.280007      0.289216
  86   2 1743.9722    0.4233  0.4695 10.0018  0.0000       19.1641  0.0108   0.0063   0.0211    0.0266   0.0000       2.19731   441.4177     0.0651462       22.0561      0.592629      -3.87622      0.273580      0.174937      0.226304      0.269455      0.297055      0.316854      0.324833
  86   3 2028.3405    0.8063  0.9459 10.4268  0.0000       8.87203  0.0165   0.0088   0.0322    0.0452   0.0000      0.971780   442.5949      0.522954       22.2430      0.756859      -3.64289     -0.890279      0.230124      0.303341      0.344374      0.388529      0.407537      0.423049
  86   4 2294.2315    1.3596  1.4942 11.1943  0.0000       4.99595  0.0230   0.0121   0.0425    0.0448   0.0000      0.602110   442.6407      0.310748       21.7327      0.957533      -2.57613     -0.713017      0.292096      0.397446      0.443592      0.503037      0.544614      0.574413
  86   5 2537.3954    2.1964  1.8156 11.9033 -0.0004       2.62523  0.0248   0.0171   0.0454    0.0425   0.0000      0.395548   442.9146       1.08990       22.2614      0.623434      -3.16607     -0.749459      0.322818      0.443081      0.501022      0.562285      0.589483      0.619778
  86   6 2771.7082    3.2573  1.5762 12.7281  0.0000       2.18023  0.0223   0.0266   0.0405    0.0458   0.0000      0.451394   443.2466       2.05136       22.0168      0.526286      -2.89438     -0.500484      0.284057      0.384498      0.431873      0.492865      0.509506      0.526476
  86   7 2999.2732    4.2063  1.4410 13.5628  0.0000       1.26980  0.0214   0.0371   0.0390    0.0451   0.0000      0.538545   443.4390       3.24487       22.1115       1.46480      -3.46166      0.525570      0.276882      0.373001      0.419989      0.481640      0.499867      0.532794
  86   8 3218.8218    4.2981  2.0302 13.3138  0.0000      0.426468  0.0255   0.0310   0.0474    0.0384   0.0000      0.306885   443.4933       4.34584       21.8294       2.47080      -3.55504      -1.36998      0.324951      0.440763      0.497821      0.545157      0.597587      0.617604
  86   9 3433.2567    3.5259  3.5986 12.7637  0.0005      0.562118  0.0376   0.0194   0.0694    0.0307   0.0000      0.155990   442.9368       3.27663       21.6566       2.02629      -2.51574     -0.271548      0.470747      0.632026      0.720254      0.797409      0.866808      0.908528
  86  10 3643.7673    2.6182  6.1497 12.4510  0.0007      0.561193  0.0713   0.0116   0.1166    0.0264   0.0000      0.146311   442.8334       4.05660       20.3971       3.70056      -1.02973     -0.766475      0.768457       1.04792       1.19605       1.32478       1.41204       1.47673
  87   1 1408.0377    0.1571  0.1856  9.9890  0.0000       48.5157  0.0088   0.0047   0.0175    0.0156   0.0000       19.9837   440.7702     -0.123611       22.3125     -0.171178      -3.31048      0.266436      0.143329      0.185645      0.196704      0.232034      0.263965      0.275130
  87   2 1751.5041    0.4287  0.5320  9.9496  0.0000       15.6838  0.0112   0.0061   0.0240    0.0279   0.0000       1.94622   441.8558     -0.203820       22.0298      0.238120      -3.69466    -0.0532006      0.168958      0.232916      0.266438      0.306776      0.321984      0.332980
  87   3 2037.1804    0.7958  1.0297 10.5033  0.0000       7.37158  0.0180   0.0087   0.0364    0.0464   0.0000       1.00026   442.5909     -0.387768       21.8255       1.33370      -3.94890      0.961225      0.237048      0.317723      0.365613      0.402955      0.445815      0.451791
  87   4 2303.8899    1.4105  1.4757 11.1668  0.0000       3.56915  0.0228   0.0124   0.0415    0.0485   0.0000      0.626815   443.4573       1.28708       21.9129     -0.834148      -2.78893     -0.622699      0.289838      0.390087      0.431537      0.489966      0.508688      0.541861
  87   5 2547.9140    2.2006  1.6675 12.0649  0.0000       2.13621  0.0241   0.0178   0.0443    0.0422   0.0000      0.500058   442.5743       1.10921       21.8371      0.458765      -3.39254     -0.331709      0.299352      0.406677      0.451429      0.512046      0.538362      0.566128
  87   6 2783.3118    3.3517  1.5981 12.6573  0.0000       1.41181  0.0221   0.0271   0.0403    0.0503   0.0000      0.430437   442.8712       2.35160       21.6655      0.157415      -3.78834       1.07802      0.278620      0.380747      0.417456      0.478922      0.504712      0.533730
  87   7 3011.7475    4.2484  1.5816 13.4367  0.0000      0.923677  0.0225   0.0351   0.0405    0.0427   0.0000      0.427131   442.7302       2.89083       21.7907       1.19965      -3.60174     -0.833711      0.289399      0.388511      0.435092      0.483568      0.512514      0.534746
  87   8 3232.1738    4.2471  2.0680 13.3372 -0.0000       1.04243  0.0261   0.0301   0.0472    0.0356   0.0000      0.294066   442.5759       3.24345       21.6314       1.81616      -3.54990      -1.27363      0.329723      0.446814      0.496832      0.560903      0.592250      0.615934
  87   9 3447.2710    3.4042  3.5257 12.8706 -0.0001      0.587841  0.0391   0.0191   0.0689    0.0287   0.0000      0.191917   443.6746       4.25672       21.7715       1.56485      -2.58254     -0.434483      0.479437      0.645087      0.733205      0.808197      0.874352      0.932211
  87  10 3658.5247    2.5298  6.3062 12.4205 -0.0020      0.346944  0.0760   0.0110   0.1212    0.0262   0.0000      0.154001   441.2423       6.37094       20.6427       5.31706      -2.30750      -1.74548      0.804936       1.09002       1.24095       1.38459       1.46554       1.54959
  88   1 1414.9378    0.1588  0.1655 10.0312  0.0000       22.8101  0.0075   0.0047   0.0171    0.0148   0.0000       21.3879   440.5934      0.306919       22.2118    0.00863887      -3.52810      0.382679      0.109506      0.139104      0.172400      0.195465      0.186983      0.206604
  88   2 1758.9599    0.4314  0.5537 10.0271  0.0000       15.9399  0.0122   0.0061   0.0243    0.0276   0.0000       2.02400   441.2708     0.0267967       22.2024      0.437396      -3.84212     -0.185867      0.179309      0.248411      0.271845      0.306177      0.324024      0.340386
  88   3 2045.9327    0.8007  0.9741 10.5596  0.0000       8.39165  0.0174   0.0087   0.0340    0.0438   0.0000       1.05208   442.1882      0.596126       22.4914      0.118774      -4.08622     -0.344520      0.226826      0.309159      0.340643      0.390296      0.409722      0.435296
  88   4 2313.5788    1.4212  1.5274 11.2664  0.0006       4.63233  0.0235   0.0125   0.0424    0.0452   0.0000      0.603285   442.1956      0.903068       23.0004      0.400630      -4.31627      0.474916      0.290382      0.394745      0.450123      0.507095      0.540038      0.559953
  88   5 2558.4697    2.2720  1.7237 12.1370  0.0000       3.00648  0.0251   0.0182   0.0437    0.0424   0.0000      0.467498   442.6632       1.04586       21.7092      0.681824      -3.09821     -0.133657      0.308588      0.423019      0.467787      0.533631      0.556359      0.583318
  88   6 2794.9395    3.3188  1.5453 12.8565  0.0000       1.67271  0.0216   0.0276   0.0404    0.0452   0.0000      0.472812   442.7780       2.54440       22.3385      0.146324      -3.95301     -0.349590      0.282280      0.372295      0.421749      0.462964      0.505372      0.521505
  88   7 3024.1347    4.3522  1.5361 13.5285  0.0000      0.834395  0.0216   0.0364   0.0409    0.0436   0.0000      0.460487   443.0127       2.12113       22.6668      0.784116      -3.53578      -1.42737      0.275353      0.364818      0.406295      0.457804      0.476598      0.507134
  88   8 3245.3005    4.1964  2.1876 13.3162  0.0000      0.884262  0.0266   0.0289   0.0496    0.0345   0.0000      0.273230   443.1715       3.27906       21.9645      0.932698      -4.32193      -1.12473      0.329931      0.448306      0.500242      0.566565      0.594539      0.621425
  88   9 3461.3720    3.4021  3.7668 12.7805 -0.0004      0.696234  0.0397   0.0185   0.0724    0.0296   0.0000      0.167836   442.4859       5.14796       22.3613       1.68426      -2.73626     -0.177318      0.480173      0.648341      0.734591      0.820434      0.874977      0.920839
  88  10 3673.4387    2.5254  6.6780 12.4046  0.0004      0.544884  0.0809   0.0106   0.1263    0.0255   0.0000      0.153917   442.8040       3.17688       21.8559       2.97718      -1.32433      -2.14168      0.821171       1.11987       1.27117       1.43096       1.51387       1.59182
  89   1 1421.7556    0.1637  0.1894 10.0091  0.0000       36.8991  0.0085   0.0047   0.0176    0.0151   0.0000       18.1874   440.4764     -0.236044       22.0998     -0.140571      -3.54774     -0.820387      0.126602      0.163016      0.203592      0.218249      0.240978      0.246631
  89   2 1766.3873    0.4403  0.5696  9.9792  0.0000       15.4021  0.0120   0.0061   0.0252    0.0290   0.0000       1.90042   441.1983     0.0532650       22.0819      0.786194      -3.69009     0.0183706      0.178527      0.243389      0.257441      0.306250      0.317559      0.331815
  89   3 2054.6730    0.8380  1.0476 10.5393  0.0000       9.04558  0.0184   0.0089   0.0348    0.0462   0.0000      0.997856   442.1274      0.271247       22.3227      0.205641      -4.63775     -0.399051      0.235836      0.315969      0.358061      0.403624      0.432489      0.462358
  89   4 2323.1006    1.4518  1.5179 11.2114  0.0000       3.55074  0.0226   0.0122   0.0424    0.0465   0.0000      0.581874   442.3110       1.30588       21.3976     -0.359058      -3.03226     -0.175750      0.278587      0.376286      0.432244      0.478200      0.514610      0.542000
  89   5 2568.9024    2.2580  1.7352 12.1125  0.0000       3.02555  0.0247   0.0178   0.0448    0.0410   0.0000      0.483141   443.2311       1.22487       22.7448     -0.245010      -2.69788     -0.556455      0.302135      0.407500      0.447280      0.510763      0.543068      0.564995
  89   6 2806.4913    3.4235  1.5113 12.8587  0.0000       1.43334  0.0216   0.0282   0.0390    0.0472   0.0000      0.482727   443.9974       2.18398       22.2574      0.848407      -3.62992     -0.811836      0.270644      0.367044      0.414833      0.463610      0.504278      0.521284
  89   7 3036.4859    4.3600  1.5921 13.3893  0.0000       1.14995  0.0219   0.0352   0.0409    0.0445   0.0000      0.423505   443.3716       2.92035       21.3873       2.09728      -3.44696     -0.318661      0.272552      0.373453      0.411758      0.465501      0.501538      0.517731
  89   8 3258.4672    4.2188  2.2721 13.2082  0.0000       1.15248  0.0273   0.0282   0.0489    0.0355   0.0000      0.274558   443.1857       3.61531       22.7211       1.17051      -3.50562      -1.65283      0.333544      0.461154      0.514319      0.583865      0.618700      0.654922
  89   9 3475.2462    3.2551  4.1303 12.7450 -0.0004      0.318018  0.0447   0.0169   0.0799    0.0291   0.0000      0.178762   443.1466       5.71299       21.1165      0.382633      -1.01634      0.195413      0.516764      0.703869      0.793101      0.884339      0.951236       1.00427
  89  10 3688.0738    2.4984  7.1934 12.3718  0.0019      0.376823  0.0868   0.0101   0.1329    0.0239   0.0000      0.140815   445.1907       6.15877       20.4017       1.61076       2.97602      -2.74721      0.863317       1.17471       1.34935       1.49940       1.58226       1.62281
  90   1 1428.5274    0.1670  0.1984 10.0238  0.0000       17.9521  0.0084   0.0046   0.0183    0.0151   0.0000       16.8110   440.6522     -0.323946       21.9870     0.0286023      -3.47760     -0.252464      0.122859      0.160712      0.188375      0.203911      0.214617      0.238100
  90   2 1773.7525    0.4336  0.5889 10.0632  0.0000       14.7805  0.0125   0.0060   0.0261    0.0289   0.0000       2.00624   441.6331    -0.0453869       21.9400     -0.153056      -3.78576      0.158681      0.174924      0.238296      0.275539      0.300729      0.310603      0.326575
  90   3 2063.3288    0.8332  1.0880 10.5356  0.0000       7.69326  0.0188   0.0088   0.0368    0.0498   0.0000      0.959639   442.6365      0.123605       22.0393     -0.298287      -3.87013     -0.336293      0.241571      0.325260      0.365740      0.408982      0.440461      0.479736
  90   4 2332.6648    1.4906  1.5018 11.3221  0.0000       5.15843  0.0228   0.0128   0.0420    0.0469   0.0000      0.612201   442.2753      0.596967       23.2857      0.551359      -3.08521     -0.965052      0.273229      0.373720      0.410018      0.464895      0.503961      0.520020
  90   5 2579.2872    2.3940  1.7518 12.2299  0.0000       2.99307  0.0241   0.0188   0.0443    0.0401   0.0000      0.426439   442.6209       1.35698       22.8918      0.656814      -2.91643     -0.881763      0.291116      0.402443      0.443270      0.495159      0.529031      0.553499
  90   6 2817.9688    3.4472  1.5572 12.9833  0.0000       2.73694  0.0216   0.0282   0.0402    0.0433   0.0000      0.457858   442.3575       2.13619       22.4073      0.973202      -3.49530      0.404014      0.267938      0.361936      0.399050      0.462153      0.488370      0.516428
  90   7 3048.7930    4.4535  1.6756 13.3264  0.0000       1.45911  0.0216   0.0342   0.0402    0.0418   0.0000      0.370598   443.6685       2.70673       22.6743       1.79381      -2.18051     -0.642324      0.268670      0.365115      0.412310      0.461523      0.482830      0.515531
  90   8 3271.5506    4.1523  2.3202 13.2473  0.0000       1.05272  0.0273   0.0274   0.0505    0.0339   0.0000      0.261333   442.9646       3.74617       22.0213       2.34514      -2.99483     -0.306231      0.333549      0.454804      0.504479      0.581454      0.610086      0.634634
  90   9 3489.2049    3.2839  4.2086 12.7453  0.0015      0.826934  0.0448   0.0170   0.0800    0.0298   0.0000      0.188009   442.9016       4.02185       22.3247       2.75677      -1.92586     -0.710992      0.516947      0.695636      0.799284      0.883199      0.936509      0.978510
  90  10 3702.5583    2.3785  6.8870 12.4092 -0.0012     -0.122861  0.0874   0.0099   0.1324    0.0246   0.0000      0.163026   444.0201       3.93088       21.4130       4.91032      -3.79159     -0.320282      0.869121       1.19309       1.34943       1.52374       1.61271       1.66859
  91   1 1435.2467    0.1627  0.2210 10.0298  0.0000       21.2837  0.0101   0.0045   0.0195    0.0154   0.0000       16.6696   440.5154      0.233444       21.9347     -0.238963      -3.32168     0.0796713      0.152421      0.209004      0.219405      0.236546      0.253010      0.283939
  91   2 1781.0742    0.4505  0.5783 10.0353  0.0000       19.6700  0.0120   0.0062   0.0248    0.0289   0.0000       1.98685   441.4257      0.296136       22.6294      0.614024      -3.30139      0.122212      0.169718      0.234864      0.263976      0.306527      0.317075      0.334344
  91   3 2071.8854    0.8506  1.1083 10.5304 -0.0003       7.15210  0.0193   0.0087   0.0363    0.0503   0.0000      0.963303   442.7666      0.219604       22.5896    -0.0556656      -3.08078     -0.257078      0.239164      0.325653      0.367186      0.412214      0.439704      0.461838
  91   4 2342.0863    1.5083  1.5336 11.4443  0.0003       5.88125  0.0233   0.0129   0.0421    0.0433   0.0000      0.636395   442.1909       1.77250       22.7505      0.168726      -2.90491      0.699030      0.280253      0.374079      0.427040      0.474240      0.509588      0.543929
  91   5 2589.4996    2.3910  1.7603 12.2294  0.0000       1.47345  0.0240   0.0184   0.0446    0.0395   0.0000      0.441078   442.3698       1.48933       22.5357      0.170028      -2.41489     -0.156569      0.294401      0.401653      0.446931      0.503384      0.535012      0.558260
  91   6 2829.2969    3.4917  1.5664 13.1186  0.0000       2.16814  0.0219   0.0286   0.0408    0.0401   0.0000      0.560141   443.3850       2.07177       22.7321      0.783466      -3.44252     -0.604465      0.263015      0.360070      0.394815      0.453358      0.479181      0.502668
  91   7 3060.8855    4.4399  1.5606 13.5840  0.0000     -0.174953  0.0216   0.0359   0.0395    0.0404   0.0000      0.431954   442.7606       3.44184       21.9721      0.429918      -2.51232      -1.25708      0.266992      0.366747      0.406261      0.458975      0.484216      0.508828
  91   8 3284.4839    4.1450  2.4096 13.2053  0.0000       1.01308  0.0275   0.0265   0.0515    0.0331   0.0000      0.231992   444.0018       3.46102       21.6289       1.26756      -3.07008     -0.152902      0.335722      0.457790      0.512247      0.574229      0.622212      0.648388
  91   9 3502.8824    3.1644  4.3068 12.7672 -0.0010     0.0132404  0.0474   0.0160   0.0826    0.0286   0.0000      0.170498   443.0490       4.30093       22.0621       2.84317      -1.82676       1.08473      0.529228      0.721371      0.819298      0.908964      0.977466       1.02744
  92   1 1441.9403    0.1716  0.2147 10.0374  0.0000       36.6859  0.0090   0.0046   0.0185    0.0157   0.0000       15.4333   440.5947     -0.215327       22.0486    -0.0477231      -3.82924      0.497649      0.130341      0.182349      0.198274      0.207975      0.226421      0.241902
  92   2 1788.2594    0.4553  0.6304 10.0539  0.0000       15.6440  0.0128   0.0059   0.0270    0.0298   0.0000       1.88553   441.1703    -0.0451081       22.0955      0.148519      -3.76978    -0.0629161      0.177014      0.247277      0.280019      0.316696      0.343624      0.359416
  92   3 2080.4912    0.8968  1.0958 10.5677  0.0000       9.32500  0.0185   0.0090   0.0358    0.0499   0.0000      0.984529   443.2300      0.457308       22.5027      0.837222      -3.13439      0.649864      0.226971      0.311543      0.348413      0.388118      0.412710      0.435664
  92   4 2351.3276    1.5648  1.6547 11.3599  0.0000       2.76026  0.0235   0.0125   0.0438    0.0436   0.0000      0.525084   442.7648       1.56581       22.8936      0.361663      -5.05067      0.369232      0.283668      0.385182      0.438627      0.481396      0.524746      0.560010
  92   5 2599.8161    2.4756  1.7466 12.1883 -0.0001       2.57165  0.0232   0.0186   0.0427    0.0406   0.0000      0.411972   442.3147       2.43331       22.0882     0.0453499      -3.78297     -0.739917      0.279940      0.374343      0.415882      0.468035      0.505244      0.530508
  92   6 2840.6676    3.6054  1.6230 13.0137  0.0000       1.99693  0.0221   0.0285   0.0397    0.0425   0.0000      0.469119   442.6635       2.10830       22.7421       1.75177      -3.14991      0.119662      0.271059      0.364973      0.417799      0.459819      0.488013      0.515121
  92   7 3073.0239    4.4745  1.6215 13.5115  0.0000      0.430347  0.0218   0.0352   0.0401    0.0418   0.0000      0.427578   442.6896       3.03374       22.3337      0.853898      -3.15402     -0.790445      0.260245      0.358854      0.396253      0.447160      0.465663      0.486603
  92   8 3297.3512    4.1541  2.4995 13.1058  0.0000      0.499142  0.0279   0.0259   0.0518    0.0356   0.0000      0.209185   443.5641       3.73536       21.7654       1.42933      -1.76035      0.363621      0.336327      0.458082      0.510946      0.581361      0.613468      0.645537
  92   9 3516.8876    3.1049  4.3807 12.7322  0.0016      0.993703  0.0484   0.0155   0.0848    0.0298   0.0000      0.169747   443.0180       5.23249       22.2179       2.46984      -4.00153     -0.691242      0.543851      0.729435      0.832619      0.937859       1.00117       1.05499
  93   1 1448.5773    0.1713  0.1939 10.0215  0.0000       37.7003  0.0081   0.0046   0.0166    0.0155   0.0000       16.3821   440.5305      0.183513       22.1033     -0.257350      -3.32758     0.0634811      0.114772      0.156744      0.183894      0.213182      0.210907      0.229076
  93   2 1795.4416    0.4727  0.6079 10.0838  0.0000       18.2921  0.0124   0.0062   0.0246    0.0298   0.0000       1.85119   441.3405      0.198873       22.2518      0.178260      -3.54575     -0.149576      0.171658      0.231599      0.255253      0.295926      0.297351      0.323644
  93   3 2088.9855    0.9197  1.1332 10.5794  0.0000       8.45980  0.0193   0.0094   0.0358    0.0538   0.0000      0.920066   442.1142      0.102082       22.2069      0.573518      -3.13016     -0.406666      0.238855      0.318427      0.365470      0.404711      0.441605      0.454957
  93   4 2360.6904    1.5430  1.6271 11.5214  0.0000       4.72223  0.0241   0.0125   0.0438    0.0390   0.0000      0.616097   442.4539      0.872409       22.2858      0.585065      -3.42032     -0.103585      0.280153      0.383903      0.428130      0.475416      0.509947      0.533543
  93   5 2609.9497    2.4744  1.8346 12.2019 -0.0008       1.26328  0.0245   0.0184   0.0445    0.0410   0.0000      0.454628   442.8743       1.74513       21.5601      0.701988      -4.21864      -1.02010      0.291952      0.397551      0.446603      0.498950      0.530795      0.559452
  93   6 2851.8476    3.6395  1.6271 12.9935 -0.0013      0.563507  0.0218   0.0284   0.0404    0.0428   0.0000      0.481340   443.1951       2.36596       21.5235      0.921812      -2.61854     -0.968026      0.256852      0.352764      0.394204      0.442150      0.465693      0.493819
  93   7 3085.0264    4.4242  1.7274 13.5727  0.0000     -0.102714  0.0232   0.0339   0.0420    0.0380   0.0000      0.374179   442.6293       2.71897       22.9586       1.98386      -3.04296      -1.31381      0.275839      0.369138      0.412667      0.465176      0.491993      0.519540
  93   8 3310.2500    4.0534  2.6004 13.0703 -0.0001      0.680522  0.0285   0.0246   0.0535    0.0337   0.0000      0.190277   443.7028       3.89229       22.6247       1.61735      -4.72526    0.00487010      0.344596      0.456458      0.521524      0.581662      0.620691      0.650714
  93   9 3530.5109    3.0960  4.8552 12.7007 -0.0005       1.05229  0.0535   0.0146   0.0900    0.0287   0.0000      0.165426   443.2811       4.50676       22.8078       1.68236      -3.05583      -3.73230      0.568837      0.774128      0.876338      0.972699       1.04893       1.09029
  94   0  985.4425    0.0347  0.0090 10.3347  0.0000       32.0532  0.0141   0.0081   0.0070    0.0121   0.0000       4150.11   437.2845     -0.428735       21.7447      0.125316      -3.35845    -0.0571799      0.289990      0.458223      0.490692      0.465604      0.461518      0.606698
  94   1 1455.1717    0.1814  0.2474 10.0171  0.0000       42.1462  0.0095   0.0045   0.0201    0.0159   0.0000       12.6220   440.5001      0.185195       22.2691     0.0527520      -3.10474    -0.0632790      0.135988      0.185848      0.226378      0.240184      0.267853      0.263271
  94   2 1802.5533    0.4755  0.6399 10.0594  0.0000       15.9468  0.0128   0.0060   0.0261    0.0308   0.0000       1.80084   441.5849      0.161284       22.3002    0.00381072      -3.76427      0.214711      0.170428      0.241373      0.270980      0.297516      0.325327      0.338155
  94   3 2097.4209    0.9111  1.1225 10.7228  0.0000       8.35983  0.0190   0.0092   0.0366    0.0478   0.0000      0.991542   442.4721      0.897880       22.7191    -0.0698135      -3.83541      0.234383      0.225401      0.306503      0.343922      0.394528      0.421597      0.432898
  94   4 2369.8615    1.5994  1.7799 11.4160  0.0000       3.07388  0.0248   0.0122   0.0455    0.0409   0.0000      0.503817   442.3005      0.450294       22.0800      0.843008      -3.39688     -0.644305      0.279357      0.384626      0.428732      0.486781      0.517598      0.544541
  94   5 2620.1834    2.5163  1.7293 12.3519 -0.0002       2.49431  0.0242   0.0193   0.0430    0.0410   0.0000      0.471032   443.0656       1.56571       22.0860      0.623004      -2.55043     -0.432004      0.275523      0.378449      0.429424      0.474965      0.507509      0.536730
  94   7 3097.0296    4.4254  1.7546 13.5322 -0.0000      0.729856  0.0229   0.0334   0.0422    0.0380   0.0000      0.393848   442.6127       3.57185       22.5425       2.19774      -2.39177      0.154884      0.263889      0.363951      0.400369      0.457408      0.482959      0.514812
  94   8 3322.9817    4.0395  2.7841 13.0994  0.0001      0.520635  0.0301   0.0238   0.0554    0.0320   0.0000      0.234481   443.0444       3.99892       21.9350       1.53909      -3.17893      0.887182      0.349615      0.485022      0.535045      0.606281      0.639828      0.674390
  94   9 3543.8423    3.0908  5.0652 12.6399 -0.0005     -0.217040  0.0566   0.0139   0.0930    0.0293   0.0000      0.158394   443.1337       3.87921       21.7796      0.332602      -4.39309    -0.0713445      0.590659      0.794161      0.903486       1.00267       1.08180       1.13000
  95   1 1461.7115    0.1801  0.2456  9.9680  0.0000       26.7908  0.0093   0.0044   0.0195    0.0156   0.0000       12.4509   440.4551     -0.126609       22.1318     -0.184509      -3.50063      0.258970      0.131680      0.165161      0.199598      0.215908      0.241772      0.260156
  95   2 1809.6304    0.4914  0.6435 10.0737  0.0000       18.2757  0.0127   0.0062   0.0257    0.0315   0.0000       1.75442   441.1584     -0.315898       22.2971      0.192799      -3.38273      -1.23884      0.169938      0.229150      0.265153      0.299724      0.307536      0.330309
  95   3 2105.8076    0.9343  1.1843 10.6904  0.0000       8.08567  0.0200   0.0092   0.0381    0.0502   0.0000      0.967369   441.7583      0.494677       22.1214      0.571605      -3.75222     -0.882972      0.229047      0.316550      0.361615      0.405321      0.437648      0.458142
  95   4 2378.9978    1.6217  1.7016 11.5202  0.0000       3.68970  0.0242   0.0129   0.0452    0.0418   0.0000      0.541463   442.5584      0.738609       21.9484       1.08291      -3.50316      0.326895      0.279491      0.381969      0.422118      0.480905      0.508402      0.543723
  95   5 2630.2793    2.6523  1.8237 12.1779  0.0001       2.32164  0.0235   0.0191   0.0425    0.0422   0.0000      0.436376   442.6135       1.89066       22.5611       1.02853      -2.64858     -0.792205      0.269861      0.366810      0.415251      0.461498      0.493953      0.514101
  95   6 2874.1599    3.7402  1.5456 13.3240  0.0001      0.442555  0.0214   0.0307   0.0400    0.0414   0.0000      0.516509   443.0161       2.58885       21.7359      0.230731      -2.63595      0.378159      0.249247      0.333411      0.371613      0.412389      0.446132      0.465289
  95   7 3108.9400    4.5245  1.7526 13.5022 -0.0002      0.527702  0.0227   0.0335   0.0408    0.0382   0.0000      0.377416   443.3165       3.49942       22.4948      0.478709      -3.13340      -1.11436      0.266787      0.361088      0.405978      0.446941      0.476752      0.500493
  95   8 3335.6305    4.0056  2.9337 13.0554  0.0001     0.0316197  0.0309   0.0229   0.0583    0.0315   0.0000      0.186592   443.0468       4.29145       22.7900      0.567745      -4.69059     -0.784747      0.358535      0.478274      0.541692      0.605423      0.649159      0.679565
  96   1 1468.2079    0.1808  0.2363  9.9946  0.0000       30.9948  0.0093   0.0045   0.0181    0.0156   0.0000       13.0515   440.3109      0.162834       22.3411     -0.203150      -3.48650     0.0217523      0.128164      0.163539      0.191016      0.214631      0.245417      0.259812
  96   2 1816.6129    0.5090  0.6649 10.0061  0.0000       15.8797  0.0124   0.0062   0.0265    0.0329   0.0000       1.64101   441.1441      0.125224       22.1800      0.428458      -3.66672   -0.00192013      0.173413      0.233206      0.272320      0.300750      0.321458      0.351305
  96   3 2114.2019    0.9580  1.2300 10.6669  0.0000       8.52595  0.0201   0.0091   0.0375    0.0474   0.0000      0.881762   442.0628     0.0583579       22.9491      0.391386      -3.70245     -0.152958      0.228657      0.311141      0.353405      0.400825      0.429559      0.444698
  96   4 2388.0405    1.6733  1.7320 11.4626  0.0000       3.87995  0.0240   0.0129   0.0444    0.0434   0.0000      0.531453   442.6380      0.921982       22.4740      0.907564      -4.38415      0.142252      0.270967      0.364962      0.415325      0.464971      0.509293      0.527262
  96   5 2640.3090    2.7051  1.8438 12.2855  0.0007       1.54236  0.0239   0.0195   0.0430    0.0414   0.0000      0.404655   443.0310       2.03460       22.2376      0.572056      -3.38332     -0.685291      0.275059      0.373647      0.426922      0.474160      0.492443      0.520096
  96   6 2885.2873    3.7600  1.5856 13.2938  0.0010       1.34844  0.0218   0.0299   0.0405    0.0395   0.0000      0.504991   442.9114       2.85355       22.4334      0.483976      -3.14084      0.104981      0.243912      0.339644      0.372639      0.424160      0.446911      0.490987
  96   7 3120.7599    4.4513  1.7749 13.5337  0.0000      0.374325  0.0231   0.0331   0.0418    0.0386   0.0000      0.394269   443.5785       2.57079       21.6970       1.51841      -4.01971     -0.172370      0.266687      0.353965      0.398950      0.448939      0.473384      0.495697
[truncated: 171,982 more chars]
