# Supplementary material for: Global-Mode Analysis of Full-Disk Data from the Michelson Doppler Imager and the Helioseismic and Magnetic Imager
Source: Sol Phys. 2018 Jan 31;293(2):29. doi: 10.1007/s11207-017-1201-5 (PMC6566312; doi:10.1007/s11207-017-1201-5)
Supplement: Supplementary file 2 — (TAR 362.4 MB) [file 11207_2017_1201_MOESM2_ESM.tar › HMI/hmiv72d.7408.18]

   0  19 2764.4835    2.7230  0.9026  5.2495  0.0000  0.1310   0.3865   0.4059 1000.0000   0.0000    -0.0000       0.00000       0.00000       0.00000       0.00000       0.00000       0.00000       0.00000       0.00000       0.00000       0.00000       0.00000       0.00000       0.00000       0.00000       0.00000       0.00000       0.00000       0.00000       0.00000       0.00000       0.00000       0.00000       0.00000       0.00000       0.00000       0.00000       0.00000       0.00000       0.00000       0.00000       0.00000       0.00000       0.00000       0.00000       0.00000
   0  24 3439.0071    3.4263  2.2308 10.8212  0.0000  0.2355   0.3824   0.7766    7.3963   0.0000    -0.0000       0.00000       0.00000       0.00000       0.00000       0.00000       0.00000       0.00000       0.00000       0.00000       0.00000       0.00000       0.00000       0.00000       0.00000       0.00000       0.00000       0.00000       0.00000       0.00000       0.00000       0.00000       0.00000       0.00000       0.00000       0.00000       0.00000       0.00000       0.00000       0.00000       0.00000       0.00000       0.00000       0.00000       0.00000       0.00000
   1  12 1884.9810    0.4918  0.3029 10.5564  0.0000  0.0453   0.0679   0.1393    0.1708   0.0000   393.1963       84.0867       0.00000       0.00000       0.00000       0.00000       0.00000       0.00000       0.00000       0.00000       0.00000       0.00000       0.00000       0.00000       0.00000       0.00000       0.00000       0.00000       53.2549       33.2338       0.00000       0.00000       0.00000       0.00000       0.00000       0.00000       0.00000       0.00000       0.00000       0.00000       0.00000       0.00000       0.00000       0.00000       0.00000       0.00000
   1  14 2156.7107    0.8582  1.2479 -0.2230  0.0000  0.0962   0.0619   0.2563 1000.0000   0.0000   340.5926       43.1283       0.00000       0.00000       0.00000       0.00000       0.00000       0.00000       0.00000       0.00000       0.00000       0.00000       0.00000       0.00000       0.00000       0.00000       0.00000       0.00000       124.500       63.8920       0.00000       0.00000       0.00000       0.00000       0.00000       0.00000       0.00000       0.00000       0.00000       0.00000       0.00000       0.00000       0.00000       0.00000       0.00000       0.00000
   1  15 2291.9998    1.1414  1.0741  9.2525  0.0000  0.0961   0.0837   0.2930    2.5548   0.0000   215.3658       18.6105       0.00000       0.00000       0.00000       0.00000       0.00000       0.00000       0.00000       0.00000       0.00000       0.00000       0.00000       0.00000       0.00000       0.00000       0.00000       0.00000       121.188       65.5901       0.00000       0.00000       0.00000       0.00000       0.00000       0.00000       0.00000       0.00000       0.00000       0.00000       0.00000       0.00000       0.00000       0.00000       0.00000       0.00000
   1  16 2425.6585    1.5061  1.1929  2.9497  0.0000  0.0955   0.1222   0.3153 1000.0000   0.0000   475.3850       41.7969       0.00000       0.00000       0.00000       0.00000       0.00000       0.00000       0.00000       0.00000       0.00000       0.00000       0.00000       0.00000       0.00000       0.00000       0.00000       0.00000       118.057       58.6643       0.00000       0.00000       0.00000       0.00000       0.00000       0.00000       0.00000       0.00000       0.00000       0.00000       0.00000       0.00000       0.00000       0.00000       0.00000       0.00000
   1  19 2828.2024    2.9392  1.0963  0.1415  0.0000  0.0977   0.2167   0.2480 1000.0000   0.0000   432.4414       114.221       0.00000       0.00000       0.00000       0.00000       0.00000       0.00000       0.00000       0.00000       0.00000       0.00000       0.00000       0.00000       0.00000       0.00000       0.00000       0.00000       97.8496       72.6068       0.00000       0.00000       0.00000       0.00000       0.00000       0.00000       0.00000       0.00000       0.00000       0.00000       0.00000       0.00000       0.00000       0.00000       0.00000       0.00000
   1  22 3233.2592    3.8015  1.5986  5.1100  0.0000  0.1016   0.2238   0.3970 1000.0000   0.0000   338.0360       83.1278       0.00000       0.00000       0.00000       0.00000       0.00000       0.00000       0.00000       0.00000       0.00000       0.00000       0.00000       0.00000       0.00000       0.00000       0.00000       0.00000       136.114       66.0183       0.00000       0.00000       0.00000       0.00000       0.00000       0.00000       0.00000       0.00000       0.00000       0.00000       0.00000       0.00000       0.00000       0.00000       0.00000       0.00000
   1  24 3504.4635    2.8237  2.4480 11.7663  0.0000  0.1560   0.1438   0.4059    0.8392   0.0000   395.6000       190.266       0.00000       0.00000       0.00000       0.00000       0.00000       0.00000       0.00000       0.00000       0.00000       0.00000       0.00000       0.00000       0.00000       0.00000       0.00000       0.00000       207.589       102.340       0.00000       0.00000       0.00000       0.00000       0.00000       0.00000       0.00000       0.00000       0.00000       0.00000       0.00000       0.00000       0.00000       0.00000       0.00000       0.00000
   2  12 1945.8719    0.5342  0.3814 10.5106  0.0000  0.1394   0.0555   0.1171    0.1418   0.0000   463.9939      -11.0202       9.80520      -10.7403       0.00000       0.00000       0.00000       0.00000       0.00000       0.00000       0.00000       0.00000       0.00000       0.00000       0.00000       0.00000       0.00000       0.00000       34.2092       90.7832       13.9502       27.0138       0.00000       0.00000       0.00000       0.00000       0.00000       0.00000       0.00000       0.00000       0.00000       0.00000       0.00000       0.00000       0.00000       0.00000
   2  13 2082.1053    0.7013  0.3780 10.6078  0.0000  0.0495   0.0689   0.1169    0.1718   0.0000   449.7615      -20.1545       18.3964       16.2901       0.00000       0.00000       0.00000       0.00000       0.00000       0.00000       0.00000       0.00000       0.00000       0.00000       0.00000       0.00000       0.00000       0.00000       37.0492       33.5053       17.5205       7.48475       0.00000       0.00000       0.00000       0.00000       0.00000       0.00000       0.00000       0.00000       0.00000       0.00000       0.00000       0.00000       0.00000       0.00000
   2  14 2217.6133    0.8914  0.7490 10.1425 -0.0017  0.0608   0.0599   0.1563    0.4128   0.0000   493.1035      -3.43320       50.6170      -8.22990       0.00000       0.00000       0.00000       0.00000       0.00000       0.00000       0.00000       0.00000       0.00000       0.00000       0.00000       0.00000       0.00000       0.00000       47.8688       37.4586       19.0979       6.69386       0.00000       0.00000       0.00000       0.00000       0.00000       0.00000       0.00000       0.00000       0.00000       0.00000       0.00000       0.00000       0.00000       0.00000
   2  15 2352.2369    1.2843  1.0187  7.5474  0.0000  0.0668   0.0797   0.1846   14.3513   0.0000   416.2068      -3.39028      -39.4474       10.0759       0.00000       0.00000       0.00000       0.00000       0.00000       0.00000       0.00000       0.00000       0.00000       0.00000       0.00000       0.00000       0.00000       0.00000       46.9951       39.6371       23.1629       8.96967       0.00000       0.00000       0.00000       0.00000       0.00000       0.00000       0.00000       0.00000       0.00000       0.00000       0.00000       0.00000       0.00000       0.00000
   2  19 2889.6922    3.6830  0.9322  1.0831  0.0000  0.0614   0.2144   0.1620 1000.0000   0.0000   479.9089       27.2004       12.1157      -1.56784       0.00000       0.00000       0.00000       0.00000       0.00000       0.00000       0.00000       0.00000       0.00000       0.00000       0.00000       0.00000       0.00000       0.00000       45.1183       38.4132       20.9893       8.20320       0.00000       0.00000       0.00000       0.00000       0.00000       0.00000       0.00000       0.00000       0.00000       0.00000       0.00000       0.00000       0.00000       0.00000
   2  20 3024.8207    3.7854  0.9875  5.0511  0.0000  0.0577   0.2238   0.1927 1000.0000   0.0000   426.1148       87.6448      -8.46072     -0.468626       0.00000       0.00000       0.00000       0.00000       0.00000       0.00000       0.00000       0.00000       0.00000       0.00000       0.00000       0.00000       0.00000       0.00000       38.8719       35.5379       19.3240       7.98923       0.00000       0.00000       0.00000       0.00000       0.00000       0.00000       0.00000       0.00000       0.00000       0.00000       0.00000       0.00000       0.00000       0.00000
   2  21 3159.9552    4.1708  1.2342  5.0410  0.0000  0.0764   0.2809   0.2564 1000.0000   0.0000   432.0061       42.5220       4.79900       3.23600       0.00000       0.00000       0.00000       0.00000       0.00000       0.00000       0.00000       0.00000       0.00000       0.00000       0.00000       0.00000       0.00000       0.00000       51.7966       42.9886       30.3344       9.57261       0.00000       0.00000       0.00000       0.00000       0.00000       0.00000       0.00000       0.00000       0.00000       0.00000       0.00000       0.00000       0.00000       0.00000
   2  22 3295.1005    3.8500  1.5492  8.9973 -0.0083  0.0830   0.2069   0.2760   33.2212   0.0000   273.5390       71.3872       7.22022       14.9674       0.00000       0.00000       0.00000       0.00000       0.00000       0.00000       0.00000       0.00000       0.00000       0.00000       0.00000       0.00000       0.00000       0.00000       65.6114       52.9931       28.4569       9.59713       0.00000       0.00000       0.00000       0.00000       0.00000       0.00000       0.00000       0.00000       0.00000       0.00000       0.00000       0.00000       0.00000       0.00000
   2  24 3566.8079    2.5816  3.9045  5.0168  0.0000  0.1294   0.0853   0.4116  253.9359   0.0000   508.4755      -73.9266       29.3970       4.87727       0.00000       0.00000       0.00000       0.00000       0.00000       0.00000       0.00000       0.00000       0.00000       0.00000       0.00000       0.00000       0.00000       0.00000       96.0986       78.8305       45.1477       16.9949       0.00000       0.00000       0.00000       0.00000       0.00000       0.00000       0.00000       0.00000       0.00000       0.00000       0.00000       0.00000       0.00000       0.00000
   3  11 1865.2129    0.3787  0.3272 10.4507  0.0000  0.0362   0.0350   0.1117    0.0998   0.0000   459.4110      -21.5704       17.1620       4.80178       1.73494      0.161175       0.00000       0.00000       0.00000       0.00000       0.00000       0.00000       0.00000       0.00000       0.00000       0.00000       0.00000       0.00000       16.7019       15.8867       13.2390       8.28941       3.51172       1.10769       0.00000       0.00000       0.00000       0.00000       0.00000       0.00000       0.00000       0.00000       0.00000       0.00000       0.00000       0.00000
   3  12 2001.1949    0.5192  0.5256 10.3459  0.0000  0.0526   0.0407   0.1264    0.1585   0.0000   476.5069       3.24920      -9.90515      -2.21757      -2.77732      0.653267       0.00000       0.00000       0.00000       0.00000       0.00000       0.00000       0.00000       0.00000       0.00000       0.00000       0.00000       0.00000       27.1367       24.5849       19.9804       10.7054       5.40384       1.44804       0.00000       0.00000       0.00000       0.00000       0.00000       0.00000       0.00000       0.00000       0.00000       0.00000       0.00000       0.00000
   3  13 2137.7639    0.7417  0.7485 10.3899  0.0000  0.0533   0.0451   0.1652    0.2429   0.0000   481.7080       8.16909      -33.5407      -12.8891       6.18669      -2.17284       0.00000       0.00000       0.00000       0.00000       0.00000       0.00000       0.00000       0.00000       0.00000       0.00000       0.00000       0.00000       23.7761       21.7721       19.7755       11.4552       5.71948       1.53639       0.00000       0.00000       0.00000       0.00000       0.00000       0.00000       0.00000       0.00000       0.00000       0.00000       0.00000       0.00000
   3  14 2273.3139    1.0596  0.8141 10.4489  0.0000  0.0567   0.0577   0.1265    0.3300   0.0000   455.8089       40.8319      0.538747      -7.29703      -6.29013       2.24814       0.00000       0.00000       0.00000       0.00000       0.00000       0.00000       0.00000       0.00000       0.00000       0.00000       0.00000       0.00000       30.1433       30.8170       20.2931       10.6483       5.18636       1.66038       0.00000       0.00000       0.00000       0.00000       0.00000       0.00000       0.00000       0.00000       0.00000       0.00000       0.00000       0.00000
   3  15 2407.6730    1.3172  0.8087 11.0218  0.0000  0.0504   0.0757   0.1489    0.3513   0.0000   466.9990       1.32099      -14.1700      -4.65252      -7.27831     -0.867165       0.00000       0.00000       0.00000       0.00000       0.00000       0.00000       0.00000       0.00000       0.00000       0.00000       0.00000       0.00000       26.8813       23.8885       18.2478       11.7114       4.59456       1.31862       0.00000       0.00000       0.00000       0.00000       0.00000       0.00000       0.00000       0.00000       0.00000       0.00000       0.00000       0.00000
   3  19 2947.1183    3.7196  0.7851 10.6514  0.0000  0.0506   0.1916   0.1158    2.6329   0.0000   472.0913       11.9372       1.29860     -0.779569      -2.35378      0.582269       0.00000       0.00000       0.00000       0.00000       0.00000       0.00000       0.00000       0.00000       0.00000       0.00000       0.00000       0.00000       24.5777       18.3552       19.1580       12.6765       5.48134       1.26486       0.00000       0.00000       0.00000       0.00000       0.00000       0.00000       0.00000       0.00000       0.00000       0.00000       0.00000       0.00000
   3  20 3082.3561    4.0346  1.2124 11.7943  0.0000  0.0708   0.1958   0.1725    1.6346   0.0000   411.2587       57.3891       6.70473     -0.562641       2.11248      0.917227       0.00000       0.00000       0.00000       0.00000       0.00000       0.00000       0.00000       0.00000       0.00000       0.00000       0.00000       0.00000       37.5650       28.3443       27.1974       17.9862       7.39333       1.71227       0.00000       0.00000       0.00000       0.00000       0.00000       0.00000       0.00000       0.00000       0.00000       0.00000       0.00000       0.00000
   3  21 3217.9333    3.8397  1.3616  5.7723  0.0000  0.0595   0.1643   0.1804  493.7396   0.0000   447.0906       24.4624       12.5217      -15.3660      -4.98093       1.57005       0.00000       0.00000       0.00000       0.00000       0.00000       0.00000       0.00000       0.00000       0.00000       0.00000       0.00000       0.00000       27.8050       26.5693       21.1221       13.8958       6.05703       1.85054       0.00000       0.00000       0.00000       0.00000       0.00000       0.00000       0.00000       0.00000       0.00000       0.00000       0.00000       0.00000
   3  22 3353.5255    3.4031  1.7426 11.5830  0.0000  0.0786   0.1341   0.2100    0.8690   0.0000   438.2500      -32.8369      -16.3718      -6.45836      -4.95259      -1.48807       0.00000       0.00000       0.00000       0.00000       0.00000       0.00000       0.00000       0.00000       0.00000       0.00000       0.00000       0.00000       32.3488       37.5328       26.2662       16.3959       7.73379       2.75870       0.00000       0.00000       0.00000       0.00000       0.00000       0.00000       0.00000       0.00000       0.00000       0.00000       0.00000       0.00000
   3  23 3489.6954    3.0032  2.8697  2.2375  0.0000  0.0875   0.0865   0.2616 1000.0000   0.0000   478.9889      -44.0466       31.0936       4.12308      -18.7696      0.240941       0.00000       0.00000       0.00000       0.00000       0.00000       0.00000       0.00000       0.00000       0.00000       0.00000       0.00000       0.00000       39.2491       43.0400       29.0709       19.3619       7.89327       2.93702       0.00000       0.00000       0.00000       0.00000       0.00000       0.00000       0.00000       0.00000       0.00000       0.00000       0.00000       0.00000
   3  24 3626.3366    2.4516  4.0727 10.5608  0.0005  0.1129   0.0649   0.3414    0.4496   0.0000   385.5916      -8.85537      -23.0765      -19.3067       7.93611     -0.607413       0.00000       0.00000       0.00000       0.00000       0.00000       0.00000       0.00000       0.00000       0.00000       0.00000       0.00000       0.00000       56.1879       56.6566       39.6450       23.5655       10.4905       3.40705       0.00000       0.00000       0.00000       0.00000       0.00000       0.00000       0.00000       0.00000       0.00000       0.00000       0.00000       0.00000
   4  11 1914.6585    0.5277  0.4870  9.9995 -0.0058  0.0396   0.0339   0.0875    0.1274   0.0000   429.1743      -2.37492       19.2030       13.7889       8.48014       6.05170       1.23374     -0.272639       0.00000       0.00000       0.00000       0.00000       0.00000       0.00000       0.00000       0.00000       0.00000       0.00000       14.5055       16.0444       13.4388       8.41508       5.49440       2.43759       1.14020      0.291412       0.00000       0.00000       0.00000       0.00000       0.00000       0.00000       0.00000       0.00000       0.00000       0.00000
   4  13 2188.3700    0.8802  0.6484 10.4080 -0.0007  0.0520   0.0490   0.1235    0.3026   0.0000   462.9950      -7.79475       5.98304      -1.10763      -11.3347       1.25473     -0.621306      0.223583       0.00000       0.00000       0.00000       0.00000       0.00000       0.00000       0.00000       0.00000       0.00000       0.00000       20.3290       15.7491       16.8342       13.3564       8.46523       3.99937       1.35275      0.266183       0.00000       0.00000       0.00000       0.00000       0.00000       0.00000       0.00000       0.00000       0.00000       0.00000
   4  14 2324.1765    1.1492  0.6639 10.7401 -0.0101  0.0437   0.0653   0.1176    0.3512   0.0000   455.9533      -6.00367      -22.5755       25.0936       3.70747       1.36708      -1.67804     -0.278139       0.00000       0.00000       0.00000       0.00000       0.00000       0.00000       0.00000       0.00000       0.00000       0.00000       15.5784       17.7785       13.4042       9.89564       6.21887       2.70933       1.12994      0.302314       0.00000       0.00000       0.00000       0.00000       0.00000       0.00000       0.00000       0.00000       0.00000       0.00000
   4  15 2458.4914    1.4889  0.8689 11.1978 -0.0157  0.0526   0.0795   0.1299    0.5555   0.0000   452.0975       12.3473      -25.9033     -0.138862       2.00146      -1.97144       1.53685    -0.0251662       0.00000       0.00000       0.00000       0.00000       0.00000       0.00000       0.00000       0.00000       0.00000       0.00000       19.6651       21.3111       17.8100       12.1147       7.43301       3.54698       1.45670      0.371328       0.00000       0.00000       0.00000       0.00000       0.00000       0.00000       0.00000       0.00000       0.00000       0.00000
   4  16 2593.1060    2.1023  0.8951  9.1863  0.0079  0.0450   0.0934   0.1234    2.4848   0.0000   432.8674       55.5328      -16.9554      -13.5270      -3.15344       3.78794       1.01204     -0.363968       0.00000       0.00000       0.00000       0.00000       0.00000       0.00000       0.00000       0.00000       0.00000       0.00000       15.6276       17.2784       15.2600       9.91217       6.06317       3.11124       1.30413      0.323311       0.00000       0.00000       0.00000       0.00000       0.00000       0.00000       0.00000       0.00000       0.00000       0.00000
   4  17 2728.5124    2.6470  0.8788 11.4007 -0.0102  0.0503   0.1227   0.1313    1.2682   0.0000   449.1010      -3.22814       11.7501       8.06469       10.4914      -4.86076      0.488928      0.333913       0.00000       0.00000       0.00000       0.00000       0.00000       0.00000       0.00000       0.00000       0.00000       0.00000       20.2049       21.5249       18.9088       10.6062       6.14240       3.24039       1.33858      0.320763       0.00000       0.00000       0.00000       0.00000       0.00000       0.00000       0.00000       0.00000       0.00000       0.00000
   4  18 2864.2134    3.1998  1.0449 11.0589 -0.0016  0.0510   0.1422   0.1409    1.8395   0.0000   412.7441       36.8954       12.3989      -14.2041      -13.6939      -3.58226    -0.0827656     0.0258078       0.00000       0.00000       0.00000       0.00000       0.00000       0.00000       0.00000       0.00000       0.00000       0.00000       19.5603       20.3658       17.9474       11.1602       6.54592       3.58137       1.41057      0.336461       0.00000       0.00000       0.00000       0.00000       0.00000       0.00000       0.00000       0.00000       0.00000       0.00000
   4  19 3000.1593    3.8507  0.9575  6.0879  0.0000  0.0502   0.1733   0.1199  301.0361   0.0000   430.6088       57.1136      -1.78267     -0.372138      -2.27100      -1.90966       0.00000       0.00000       0.00000       0.00000       0.00000       0.00000       0.00000       0.00000       0.00000       0.00000       0.00000       0.00000       20.0640       18.8651       16.8868       12.6207       7.15623       3.76757       1.28055      0.305468       0.00000       0.00000       0.00000       0.00000       0.00000       0.00000       0.00000       0.00000       0.00000       0.00000
   4  20 3135.9707    3.8080  1.3003  4.7417  0.0000  0.0571   0.1554   0.1496 1000.0000   0.0000   445.3209       10.5037       4.33798      -3.78036       3.98041       4.19550       0.00000       0.00000       0.00000       0.00000       0.00000       0.00000       0.00000       0.00000       0.00000       0.00000       0.00000       0.00000       23.1070       22.5351       20.5611       13.2363       7.34926       4.24779       1.53408      0.341068       0.00000       0.00000       0.00000       0.00000       0.00000       0.00000       0.00000       0.00000       0.00000       0.00000
   4  21 3271.7910    3.7206  1.3940 12.2106 -0.0035  0.0633   0.1564   0.1556    0.7265   0.0000   437.2493      -1.69585       8.98189       1.13697    -0.0230883       2.68620       1.03474     -0.603788       0.00000       0.00000       0.00000       0.00000       0.00000       0.00000       0.00000       0.00000       0.00000       0.00000       23.7855       24.4670       20.7788       14.9402       9.32309       4.35019       1.72070      0.432170       0.00000       0.00000       0.00000       0.00000       0.00000       0.00000       0.00000       0.00000       0.00000       0.00000
   4  22 3408.0539    3.1993  2.0735 11.9319  0.0000  0.0778   0.1078   0.2192    0.4532   0.0000   455.7749       55.5562      -49.7699       13.8098       17.0202      -7.70110      -2.38859      0.615752       0.00000       0.00000       0.00000       0.00000       0.00000       0.00000       0.00000       0.00000       0.00000       0.00000       25.6379       30.7979       24.1076       16.9684       11.2959       4.70671       2.20143      0.607321       0.00000       0.00000       0.00000       0.00000       0.00000       0.00000       0.00000       0.00000       0.00000       0.00000
   4  23 3544.8795    2.6675  2.6858 11.7841 -0.0071  0.0878   0.0821   0.2321    0.3090   0.0000   417.0179       26.2563       51.3632       44.1692      -6.75981     0.0410488       1.28898      -1.00447       0.00000       0.00000       0.00000       0.00000       0.00000       0.00000       0.00000       0.00000       0.00000       0.00000       34.3936       35.4712       29.9389       20.1671       12.3334       5.72175       2.31048      0.574242       0.00000       0.00000       0.00000       0.00000       0.00000       0.00000       0.00000       0.00000       0.00000       0.00000
   4  24 3681.6230    2.3100  4.8032 10.4821  0.0010  0.1218   0.0525   0.3168    0.4055   0.0000   469.6303       20.9495       11.3088       13.5329       10.6329      -2.30528      -1.01934      0.351184       0.00000       0.00000       0.00000       0.00000       0.00000       0.00000       0.00000       0.00000       0.00000       0.00000       42.3149       46.9383       36.1812       29.5006       17.1429       8.35575       2.98995      0.922721       0.00000       0.00000       0.00000       0.00000       0.00000       0.00000       0.00000       0.00000       0.00000       0.00000
   4  25 3818.8059    1.9924  6.7058  9.6984  0.0010  0.1362   0.0380   0.4010    0.4466   0.0000   409.8567      -35.8549     -0.140418      -3.25380      -1.04738      -10.2396       2.40128      0.357288       0.00000       0.00000       0.00000       0.00000       0.00000       0.00000       0.00000       0.00000       0.00000       0.00000       51.4290       53.9053       44.5157       31.9388       19.1204       9.07747       3.49298      0.926625       0.00000       0.00000       0.00000       0.00000       0.00000       0.00000       0.00000       0.00000       0.00000       0.00000
   5  10 1823.3383    0.4052  0.2503 10.0860 -0.0050  0.0295   0.0357   0.0760    0.0814   0.0000   443.7020       6.55793      -2.42136      0.282860       2.99977      -2.60064    -0.0200136      0.608142     -0.115897    -0.0146861       0.00000       0.00000       0.00000       0.00000       0.00000       0.00000       0.00000       0.00000       8.18251       8.05897       9.17936       5.50003       4.98274       2.93371       1.14051      0.689214      0.258751     0.0432518       0.00000       0.00000       0.00000       0.00000       0.00000       0.00000       0.00000       0.00000
   5  11 1960.6113    0.5150  0.4246 10.0614 -0.0080  0.0409   0.0327   0.0873    0.1032   0.0000   431.4069      -7.89842       6.88486      0.421231       7.06690      -8.33635      0.237049       1.18257      0.115803     0.0257014       0.00000       0.00000       0.00000       0.00000       0.00000       0.00000       0.00000       0.00000       12.5334       11.9374       8.60417       10.0903       7.83982       4.65702       1.89465      0.754858      0.244366     0.0644531       0.00000       0.00000       0.00000       0.00000       0.00000       0.00000       0.00000       0.00000
   5  13 2235.3528    1.0382  0.7462 10.2229 -0.0010  0.0491   0.0459   0.0934    0.2197   0.0000   427.4748      -21.6082       5.58962      -10.2786       8.14778      -5.65176      0.843661     -0.758801      0.152216    -0.0364321       0.00000       0.00000       0.00000       0.00000       0.00000       0.00000       0.00000       0.00000       14.3094       14.4422       12.5749       11.4543       7.76081       4.60708       2.61497      0.923023      0.308630     0.0776887       0.00000       0.00000       0.00000       0.00000       0.00000       0.00000       0.00000       0.00000
   5  14 2371.0288    1.3784  0.9339  9.9097  0.0007  0.0441   0.0588   0.1159    0.5701   0.0000   425.9711       1.57025       2.94237       5.41685      0.956370      -5.47206       2.73712      0.639257      0.568550     0.0156558       0.00000       0.00000       0.00000       0.00000       0.00000       0.00000       0.00000       0.00000       13.7332       12.8006       13.2544       11.0733       6.27438       4.19399       2.53699       1.00050      0.280217     0.0623793       0.00000       0.00000       0.00000       0.00000       0.00000       0.00000       0.00000       0.00000
   5  15 2506.0924    1.7493  0.9044 10.9386 -0.0070  0.0441   0.0742   0.1082    0.3978   0.0000   436.9707      -2.79750       10.5157      -9.26897       19.0500     -0.797179      -1.69214      0.250562     0.0579139    -0.0332113       0.00000       0.00000       0.00000       0.00000       0.00000       0.00000       0.00000       0.00000       13.6338       13.8582       11.9416       10.2164       7.93135       4.45975       2.11435      0.822821      0.302373     0.0669859       0.00000       0.00000       0.00000       0.00000       0.00000       0.00000       0.00000       0.00000
   5  16 2641.2350    2.4153  1.0776 -3.7646 -0.0022  0.0451   0.0947   0.1174  279.8578   0.0000   432.5939       11.4610       1.84097      0.350210      -3.64396      -1.88766       2.85279      0.165509     0.0432188   -0.00404405       0.00000       0.00000       0.00000       0.00000       0.00000       0.00000       0.00000       0.00000       13.5143       14.5382       13.0313       10.9402       7.13069       4.51717       2.10056       1.00936      0.295924     0.0738884       0.00000       0.00000       0.00000       0.00000       0.00000       0.00000       0.00000       0.00000
   5  17 2777.3455    2.8679  0.9834  1.5388  0.0000  0.0442   0.1189   0.1153 1000.0000   0.0000   420.4980      -6.09458       2.23020      -16.4546      -6.10881       2.75777       0.00000       0.00000       0.00000       0.00000       0.00000       0.00000       0.00000       0.00000       0.00000       0.00000       0.00000       0.00000       13.6708       15.1192       13.9399       10.2084       7.25419       4.18789       2.16514      0.917374      0.350607     0.0704936       0.00000       0.00000       0.00000       0.00000       0.00000       0.00000       0.00000       0.00000
   5  19 3050.0326    3.9434  1.1254  5.0813  0.0000  0.0551   0.1676   0.1259 1000.0000   0.0000   422.1782       47.3199       17.1194      -4.70231      0.742544      -2.43931       0.00000       0.00000       0.00000       0.00000       0.00000       0.00000       0.00000       0.00000       0.00000       0.00000       0.00000       0.00000       14.7087       18.7381       14.8354       12.5913       8.42426       4.82589       2.80309       1.06515      0.389460      0.106462       0.00000       0.00000       0.00000       0.00000       0.00000       0.00000       0.00000       0.00000
   5  20 3186.2717    3.9910  1.3205 11.0501 -0.0099  0.0600   0.1596   0.1449    6.1369   0.0000   420.2862       55.1789       1.45687       5.87914      0.848567     -0.129600     -0.689002      -1.47889     -0.330830   -0.00909533       0.00000       0.00000       0.00000       0.00000       0.00000       0.00000       0.00000       0.00000       15.0875       20.9944       14.9192       15.8990       8.18976       6.88031       2.61828       1.58013      0.368581      0.134157       0.00000       0.00000       0.00000       0.00000       0.00000       0.00000       0.00000       0.00000
   5  23 3596.7117    2.4652  3.5565 10.8892 -0.0029  0.0909   0.0590   0.2548    0.4087   0.0000   478.5015       18.8579       27.9833       24.8350      -24.9186      -13.9711      -1.81727       2.00856      0.288134     -0.278120       0.00000       0.00000       0.00000       0.00000       0.00000       0.00000       0.00000       0.00000       27.6617       32.3521       27.6399       22.2093       14.4687       8.58096       4.42556       1.91915      0.643399      0.160303       0.00000       0.00000       0.00000       0.00000       0.00000       0.00000       0.00000       0.00000
   5  24 3733.8935    2.1489  5.2297  9.8279  0.0056  0.1101   0.0416   0.3083    0.4244   0.0000   422.2898       53.3026       33.4582       21.1264      -17.4327       17.5203       4.52408      -2.22126       1.43055     0.0564465       0.00000       0.00000       0.00000       0.00000       0.00000       0.00000       0.00000       0.00000       33.4227       37.2748       34.6025       25.5606       17.7131       10.2925       5.35597       2.32687      0.839837      0.178939       0.00000       0.00000       0.00000       0.00000       0.00000       0.00000       0.00000       0.00000
   5  25 3871.7417    1.7842  6.3612 10.0431 -0.0137  0.1339   0.0321   0.3429    0.2670   0.0000   488.3898       89.3900       15.2174      -21.4096      -23.4990      -7.05433       3.12868       6.44830      0.431805     -0.772943       0.00000       0.00000       0.00000       0.00000       0.00000       0.00000       0.00000       0.00000       41.2060       45.8057       41.7374       32.5130       21.3465       12.5571       6.93060       2.89657      0.983368      0.223747       0.00000       0.00000       0.00000       0.00000       0.00000       0.00000       0.00000       0.00000
   5  27 4147.6326    1.2176 10.2788  9.8388 -0.0009  0.1881   0.0211   0.5584    0.1489   0.0000   473.4054       42.1652       110.603      -53.1289       10.8331      -18.7004      0.744106     -0.954024      -1.98392      0.456038       0.00000       0.00000       0.00000       0.00000       0.00000       0.00000       0.00000       0.00000       58.8755       67.8656       59.0762       46.6363       30.7998       18.8375       9.06226       4.17610       1.38773      0.329258       0.00000       0.00000       0.00000       0.00000       0.00000       0.00000       0.00000       0.00000
   6   9 1727.7465    0.3091  0.2319 10.0237 -0.0381  0.0428   0.0276   0.0610    0.0698   0.0000   450.8133       5.44711       10.1243      -7.80556       5.57117       5.58379      0.745414     -0.549773     -0.244090   -0.00658636    -0.0575163     0.0193212       0.00000       0.00000       0.00000       0.00000       0.00000       0.00000       9.57256       11.5138       11.5949       6.79946       8.01885       4.10883       2.53613       1.61413      0.494320      0.253421      0.104089     0.0175915       0.00000       0.00000       0.00000       0.00000       0.00000       0.00000
   6  10 1866.0454    0.3850  0.3180 10.1262 -0.0094  0.0345   0.0284   0.0674    0.0774   0.0000   438.8804       14.2605       2.78527      -2.29671       12.6867       5.59256      -6.46862     -0.877881     -0.414763     -0.297539     -0.104928     0.0280951       0.00000       0.00000       0.00000       0.00000       0.00000       0.00000       9.92351       11.4295       8.96041       8.10172       6.77561       4.20325       2.86516       1.01581      0.572818      0.158834     0.0624378     0.0145047       0.00000       0.00000       0.00000       0.00000       0.00000       0.00000
   6  11 2004.0230    0.5446  0.5253 10.1141 -0.0050  0.0394   0.0334   0.0936    0.1150   0.0000   437.4923     -0.612236      -2.51069      -18.0727      -9.79298       4.30896     -0.910999    -0.0710188      0.661045      0.144256    -0.0719781  -8.43551e-05       0.00000       0.00000       0.00000       0.00000       0.00000       0.00000       9.76987       11.9621       11.4650       7.88980       7.01055       3.97164       2.53930       1.40475      0.555850      0.233846     0.0948268     0.0167543       0.00000       0.00000       0.00000       0.00000       0.00000       0.00000
   6  13 2279.8018    1.1579  0.7248 10.3488 -0.0048  0.0352   0.0519   0.0956    0.2403   0.0000   428.6485      -1.31900       20.1602       2.25831      -1.86472      -1.68104      0.278590      -1.11470      0.931833    -0.0501878     0.0298239    -0.0128344       0.00000       0.00000       0.00000       0.00000       0.00000       0.00000       9.31685       9.25484       9.40664       7.60671       6.02039       4.01803       2.37258       1.23948      0.544723      0.212078     0.0610045     0.0108990       0.00000       0.00000       0.00000       0.00000       0.00000       0.00000
   6  14 2415.5650    1.4130  0.9530 10.7645  0.0027  0.0419   0.0545   0.1051    0.2701   0.0000   440.7778       12.7888      -16.5430      -10.4201       11.1652       3.72481       3.21707      -1.10516      0.298233    -0.0301948     0.0944023    -0.0348976       0.00000       0.00000       0.00000       0.00000       0.00000       0.00000       10.5530       12.4134       10.6143       9.17122       7.30329       4.68720       2.80749       1.42577      0.627664      0.235200     0.0780558     0.0173747       0.00000       0.00000       0.00000       0.00000       0.00000       0.00000
   6  15 2551.0453    1.9099  1.0573 11.0071 -0.0078  0.0472   0.0686   0.1114    0.4385   0.0000   447.0430       4.81581      -1.67599       2.32334      0.737779       2.83977      -2.42267      -1.44397     -0.197497      0.178683    -0.0843467    -0.0219565       0.00000       0.00000       0.00000       0.00000       0.00000       0.00000       14.3083       16.7666       15.5287       11.5044       7.82987       4.77701       2.66426       1.47920      0.605406      0.251706     0.0765913     0.0152527       0.00000       0.00000       0.00000       0.00000       0.00000       0.00000
   6  16 2687.0873    2.4266  1.0426 11.6083 -0.0053  0.0410   0.0915   0.1302    0.3832   0.0000   438.3382      -5.57241       11.5278      -3.80105      -2.86198      -2.56101      -2.80684      0.287168     -0.650574     -0.310140    -0.0460271    -0.0184294       0.00000       0.00000       0.00000       0.00000       0.00000       0.00000       11.4118       13.5674       12.2289       9.65078       6.70681       4.72803       2.50452       1.33250      0.591308      0.244899     0.0702365     0.0152803       0.00000       0.00000       0.00000       0.00000       0.00000       0.00000
   6  17 2823.8092    2.9405  0.9531 11.2725 -0.0045  0.0443   0.1147   0.0975    0.7094   0.0000   466.6193       18.7967       1.60083       4.60679       8.88445       4.50862       8.16693      -1.08253     0.0390259    0.00527885     0.0515321    0.00780683       0.00000       0.00000       0.00000       0.00000       0.00000       0.00000       12.7029       11.9699       9.63227       9.68503       8.84977       5.97905       3.78936       1.54761      0.673407      0.224206     0.0731871     0.0152095       0.00000       0.00000       0.00000       0.00000       0.00000       0.00000
   6  18 2960.7354    3.8542  0.8716 11.1598 -0.0079  0.0354   0.1485   0.0950    1.5064   0.0000   446.3632       25.4980       8.12361       11.4397      -3.65616      -2.94050     -0.603710      -1.65653      0.382429     -0.334198     0.0320774    -0.0127856       0.00000       0.00000       0.00000       0.00000       0.00000       0.00000       9.48259       10.3401       10.1644       7.88863       5.74251       3.83073       2.21354       1.20605      0.540916      0.215635     0.0619842     0.0112793       0.00000       0.00000       0.00000       0.00000       0.00000       0.00000
   6  19 3097.3201    3.8348  0.9841 12.9448 -0.0080  0.0408   0.1478   0.1121    0.3653   0.0000   441.1425       44.0183       9.94746       3.46497      0.641609      0.657447       4.86006     -0.416453     -0.322380     0.0272716    -0.0963955   -0.00649045       0.00000       0.00000       0.00000       0.00000       0.00000       0.00000       11.0499       11.1114       11.0972       9.39835       6.87191       4.69963       2.79414       1.47558      0.660928      0.251307     0.0707547     0.0140671       0.00000       0.00000       0.00000       0.00000       0.00000       0.00000
   6  20 3234.0800    3.8464  1.5212  5.1286  0.0000  0.0482   0.1199   0.1358  599.1128   0.0000   435.7914       7.49405      0.858836       16.5382       19.6369      -6.56430       0.00000       0.00000       0.00000       0.00000       0.00000       0.00000       0.00000       0.00000       0.00000       0.00000       0.00000       0.00000       13.1809       14.4995       13.7412       11.2358       8.09807       5.44053       3.12508       1.65387      0.741099      0.291938     0.0832204     0.0168724       0.00000       0.00000       0.00000       0.00000       0.00000       0.00000
   6  21 3371.1216    3.3167  2.1504 10.9793 -0.0024  0.0627   0.0840   0.1591    0.7733   0.0000   419.6287       16.8881      -1.76424      -6.87974       1.65805      -3.65476       9.01024      0.880030     -0.358429     0.0685626      0.139020     0.0247572       0.00000       0.00000       0.00000       0.00000       0.00000       0.00000       15.8615       17.8645       16.9073       14.2292       10.3868       7.41220       4.25464       2.10685       1.02680      0.402675      0.115999     0.0243101       0.00000       0.00000       0.00000       0.00000       0.00000       0.00000
   6  22 3508.3511    2.8345  3.1738 10.5783 -0.0024  0.0797   0.0606   0.2034    0.5779   0.0000   454.5281       22.4506       15.8208      -2.71764      -1.43299      -11.8789     -0.791737     -0.352233     -0.332370     -0.606068      0.212566     0.0119364       0.00000       0.00000       0.00000       0.00000       0.00000       0.00000       19.1334       23.1987       20.9308       17.7966       13.6846       8.99101       5.46659       2.76439       1.31169      0.496742      0.162215     0.0342210       0.00000       0.00000       0.00000       0.00000       0.00000       0.00000
   6  23 3646.0596    2.3329  4.1529 10.4777 -0.0027  0.0929   0.0467   0.2527    0.3812   0.0000   439.5038       27.2712       19.3056      -9.55121       8.32986      -17.1223       13.4402     -0.359619      0.449031     -0.217680      0.237757   0.000321159       0.00000       0.00000       0.00000       0.00000       0.00000       0.00000       22.7083       26.9049       25.5255       20.7333       16.3538       10.4448       6.49454       3.38364       1.55824      0.589437      0.197869     0.0395859       0.00000       0.00000       0.00000       0.00000       0.00000       0.00000
   6  24 3783.9130    1.9644  5.7336 10.1675  0.0007  0.1132   0.0338   0.3022    0.2464   0.0000   368.3480       54.5935       63.6907      -2.68719     -0.791590       2.67059   -0.00613235       2.22310       1.06693     0.0116922      0.315064     0.0332175       0.00000       0.00000       0.00000       0.00000       0.00000       0.00000       28.1398       33.0934       31.0402       26.4000       19.2967       13.2177       7.89098       4.26484       1.94410      0.759594      0.231061     0.0482467       0.00000       0.00000       0.00000       0.00000       0.00000       0.00000
   6  26 4060.4304    1.3833  9.2015  9.9952 -0.0002  0.1666   0.0216   0.4456    0.1327   0.0000   435.1696      -24.2883       11.5947      -11.0936      -36.7015      -14.7968      -3.52397       1.57810      -3.82644     -0.880681      0.283517     0.0460836       0.00000       0.00000       0.00000       0.00000       0.00000       0.00000       42.2417       51.3991       46.7025       38.6618       29.2212       19.0940       11.4493       5.73445       2.77728       1.04489      0.345117     0.0717882       0.00000       0.00000       0.00000       0.00000       0.00000       0.00000
   6  27 4199.0077    1.1447 11.2165 10.0041  0.0002  0.2050   0.0189   0.5664    0.1058   0.0000   449.8014       148.074       32.9185      -62.3446      -19.0698      -21.8240     -0.526220       9.75867      -12.9471      -2.13444     -0.242582     0.0541753       0.00000       0.00000       0.00000       0.00000       0.00000       0.00000       49.9305       60.2344       56.9227       46.3309       34.7089       24.4042       13.9001       7.22494       3.48162       1.39818      0.424374     0.0874967       0.00000       0.00000       0.00000       0.00000       0.00000       0.00000
   6  28 4338.3163    0.9798 13.0242  9.9490 -0.0046  0.2263   0.0160   0.7037    0.0921   0.0000   496.6606       42.0428       100.056      -29.6269      -37.2610       22.4966       49.6628      -18.6239      -6.78348       1.03984     -0.990043    -0.0545865       0.00000       0.00000       0.00000       0.00000       0.00000       0.00000       56.9933       67.4528       64.5328       52.1307       40.7517       26.0384       16.5269       8.29330       4.03270       1.49769      0.494858     0.0937336       0.00000       0.00000       0.00000       0.00000       0.00000       0.00000
   7  11 2045.8812    0.6633  0.4661 10.2551 -0.0047  0.0324   0.0354   0.0659    0.1136   0.0000   447.1486      -7.45635      -7.85905       5.07713       1.33086       1.79909      -3.34906      0.896274    -0.0149396      0.149694     0.0124948      0.115520    -0.0183899    0.00133318       0.00000       0.00000       0.00000       0.00000       7.17925       8.10246       7.46967       7.24656       5.21353       4.00686       2.95415       1.44092      0.830810      0.394103      0.176461     0.0500448     0.0145694    0.00313844       0.00000       0.00000       0.00000       0.00000
   7  12 2184.5287    0.8519  0.7519  9.8912 -0.0044  0.0369   0.0341   0.0813    0.2156   0.0000   433.4339       5.10887     -0.380522       1.01417       1.24176      -10.0388      -8.12637      -1.47465      0.391203     -0.209356     -0.260374    0.00457146    -0.0118238    0.00123812       0.00000       0.00000       0.00000       0.00000       8.46856       9.57792       9.57481       7.98509       6.16820       4.48227       3.28950       1.57897      0.868076      0.437265      0.196054     0.0595018     0.0176964    0.00315085       0.00000       0.00000       0.00000       0.00000
   7  13 2322.2364    1.1715  0.7687 10.7722 -0.0058  0.0519   0.0463   0.0854    0.1938   0.0000   433.3487      -11.1487      0.220276    -0.0593775       7.26222       8.05003     -0.257949     -0.461924      0.243688    -0.0922023     -0.182273     0.0183355    -0.0369753    0.00439007       0.00000       0.00000       0.00000       0.00000       8.72427       12.5741       12.4350       8.59115       9.72838       4.20551       4.28511       2.37754       1.05044      0.751244      0.218283     0.0875931     0.0362001    0.00521384       0.00000       0.00000       0.00000       0.00000
   7  14 2458.2254    1.6122  1.0736 10.2477 -0.0107  0.0421   0.0562   0.0978    0.5633   0.0000   418.5698       14.0473       29.8415       11.2842      -2.22330      0.512380      -3.71558      -1.00662     -0.921327      0.159268      0.184971     0.0372181     0.0205497    0.00730237       0.00000       0.00000       0.00000       0.00000       9.86467       11.3712       11.4105       9.36720       7.04948       4.60072       3.16512       1.81688      0.941683      0.486186      0.187727     0.0641050     0.0186997    0.00344193       0.00000       0.00000       0.00000       0.00000
   7  15 2594.3262    1.9565  1.0900  9.8566 -0.0026  0.0429   0.0622   0.0995    0.9886   0.0000   430.9062      -9.51349       11.2876       15.4655      0.599926      -5.67790      0.815159       1.55103     -0.561381     -0.131743     -0.224756    -0.0957991     0.0179478   0.000828006       0.00000       0.00000       0.00000       0.00000       9.00559       11.0464       10.3830       9.05481       7.09376       5.14236       3.28352       1.98444       1.03389      0.505199      0.205467     0.0753528     0.0211373    0.00427149       0.00000       0.00000       0.00000       0.00000
   7  16 2731.1539    2.5424  1.1513 10.7570  0.0040  0.0396   0.0824   0.1149    0.6081   0.0000   427.8405      0.840957      -7.00022       10.8083       7.51257      -7.91869      -1.09797      -3.75518     -0.222514     0.0203546      0.108689    -0.0606830     0.0199011    0.00444803       0.00000       0.00000       0.00000       0.00000       9.30722       11.2756       10.6919       8.99552       6.50112       4.58659       2.90898       1.65909      0.898956      0.424031      0.180453     0.0612302     0.0173252    0.00349707       0.00000       0.00000       0.00000       0.00000
   7  17 2868.4708    3.2028  0.9484 11.2199 -0.0059  0.0366   0.1115   0.0987    0.7754   0.0000   436.3738       22.6360       11.9079       6.59099      -4.53224      -4.78155       5.64295      -1.95929      -1.79219     -0.278829    -0.0595227    -0.0224096   0.000725503   -0.00801292       0.00000       0.00000       0.00000       0.00000       9.25715       10.5150       9.73309       8.29390       6.39668       4.62765       3.03443       1.60139      0.859654      0.371059      0.164356     0.0511316     0.0149501    0.00299379       0.00000       0.00000       0.00000       0.00000
   7  18 3005.7783    4.0041  0.9673 10.9433 -0.0007  0.0374   0.1372   0.0975    1.2568   0.0000   440.6021       10.5972       5.98274       3.43508      0.822928       1.62452     -0.148701      0.120295      -1.42432     -0.547387     0.0328166     0.0698398    -0.0160452   -0.00235900       0.00000       0.00000       0.00000       0.00000       8.25534       8.67555       9.29377       8.07756       5.96903       4.64848       2.75449       1.80231      0.998035      0.442317      0.195718     0.0708009     0.0164295    0.00316402       0.00000       0.00000       0.00000       0.00000
   7  19 3142.8456    4.1093  1.0203 10.8802 -0.0049  0.0450   0.1371   0.0942    1.7806   0.0000   412.1425       15.8307      -5.17121     -0.126065       24.9591      -1.12505      -2.53130      -3.85411       1.76100     -0.365454     -0.286199     0.0914146   -0.00768434   0.000787331       0.00000       0.00000       0.00000       0.00000       13.2447       16.3106       15.0046       11.9356       8.45621       5.07680       3.14398       1.83766      0.909742      0.427420      0.159465     0.0544092     0.0172554    0.00335888       0.00000       0.00000       0.00000       0.00000
   7  20 3279.9857    3.7300  1.5084 11.7121 -0.0024  0.0498   0.1083   0.1164    0.5957   0.0000   435.2061       26.9091       26.0628      -8.51896       6.19077      -6.26620      -5.82272       2.32442     -0.770478     -0.321750    -0.0135251     0.0124059  -0.000644951   0.000254149       0.00000       0.00000       0.00000       0.00000       11.3868       12.1559       11.4578       11.0147       8.92185       5.66103       3.99505       2.47611       1.36337      0.609503      0.230593     0.0749055     0.0231103    0.00440213       0.00000       0.00000       0.00000       0.00000
   7  21 3417.5278    3.1989  1.9974 11.6582 -0.0043  0.0557   0.0833   0.1453    0.3610   0.0000   425.7971       30.1477      -5.22602       1.36847      -12.9222      -1.80221     -0.785547       1.10518      -3.26121     -0.876019      0.116666     -0.112860    0.00380275   -0.00142632       0.00000       0.00000       0.00000       0.00000       13.1433       14.3753       13.9713       12.3968       9.53348       6.89322       4.37388       2.66624       1.47018      0.652686      0.268674     0.0933661     0.0243567    0.00470314       0.00000       0.00000       0.00000       0.00000
   7  22 3555.3772    2.7186  3.3126 10.5049 -0.0021  0.0726   0.0516   0.1931    0.4364   0.0000   438.7783       43.1079       34.6660      -14.0983      -10.5936      -6.80691       5.38855     -0.448223      -1.16064     -0.805799      0.262999    0.00631139     0.0225677   -0.00810457       0.00000       0.00000       0.00000       0.00000       15.7960       19.3259       17.9043       16.2251       11.8011       8.89065       5.57476       3.42369       1.64627      0.919354      0.338008      0.130066     0.0337243    0.00744040       0.00000       0.00000       0.00000       0.00000
   7  23 3693.4060    2.3299  4.7269  9.7494  0.0005  0.0869   0.0375   0.2435    0.4367   0.0000   427.5724       27.7990      -9.08361       25.2068       12.8947      -2.16905      -5.95553      -8.25361      -2.44724      0.431659     -0.551757     -0.115714     0.0422432     0.0152488       0.00000       0.00000       0.00000       0.00000       20.0134       22.8856       22.1617       19.5672       15.0006       10.6896       6.86497       4.23319       2.25053       1.06535      0.432592      0.154127     0.0414021    0.00795706       0.00000       0.00000       0.00000       0.00000
   8  10 1946.0960    0.5489  0.4305  9.9885  0.0059  0.0301   0.0266   0.0562    0.1003   0.0000   437.3539       6.68026       15.9866      -7.79256      -8.78710       1.10958       1.59996     -0.200686     0.0951535     -0.776703     -0.400405     0.0512569     0.0226733    0.00552693   -0.00237379  -0.000349900       0.00000       0.00000       5.46321       6.99075       7.12878       5.63358       5.17238       3.48442       2.48946       1.64388      0.921701      0.553540      0.238666      0.118828     0.0407421     0.0156728    0.00429477   0.000660503       0.00000       0.00000
   8  11 2086.1266    0.6811  0.6348 10.1536 -0.0046  0.0301   0.0286   0.0806    0.1167   0.0000   441.3277      -1.66130      0.473369       8.93339     -0.120531      -4.86276     -0.168073      -2.09928    -0.0868036      0.131594     -0.172242     0.0715222    -0.0207124    0.00891077   0.000160080    0.00110213       0.00000       0.00000       6.34739       6.76313       6.80013       6.22694       5.18067       3.85020       2.70704       1.77129       1.03850      0.567181      0.263985      0.115888     0.0417609     0.0132584    0.00331275   0.000574015       0.00000       0.00000
   8  12 2225.1592    0.9410  0.8113 10.3712 -0.0125  0.0382   0.0355   0.0818    0.1692   0.0000   430.4502      -12.8462       17.1709       18.8753       5.20731       3.48968       4.37048      -2.71200       1.40432     -0.654491      0.354876      0.154203     0.0644107    -0.0161279    0.00176111  -0.000293500       0.00000       0.00000       8.30871       9.18965       8.76251       8.06957       6.43402       5.11210       3.83094       2.35900       1.22604      0.635609      0.358344      0.141409     0.0523504     0.0156488    0.00404255   0.000757652       0.00000       0.00000
   8  13 2362.7929    1.3678  0.9525 10.2255 -0.0075  0.0371   0.0456   0.0837    0.3247   0.0000   433.0037      0.258075       13.7237      -7.99120       16.3433      -8.54182       3.39532       3.04433       1.05226    -0.0233949     -0.319590     -0.158038    -0.0537981   -0.00384113    0.00585983  -0.000453817       0.00000       0.00000       7.69846       9.55234       9.46045       8.12453       6.53243       4.58480       3.19698       1.92246       1.19775      0.620700      0.294858      0.133192     0.0539005     0.0164508    0.00478012   0.000816558       0.00000       0.00000
   8  14 2499.4918    1.7077  0.8638 10.7646 -0.0040  0.0356   0.0580   0.0798    0.2776   0.0000   441.7288      -5.30381       13.0880       16.3035     -0.254957      -2.92742       2.64840      -2.37566      -1.15415     -0.576442   -0.00271287      0.203202     0.0337565   0.000805624    0.00209291  -0.000271110       0.00000       0.00000       7.05553       8.08648       8.02112       6.86868       6.04142       4.63476       3.18997       2.19653       1.14802      0.637988      0.306394      0.136532     0.0482876     0.0180789    0.00443766   0.000759793       0.00000       0.00000
   8  15 2636.1564    2.1376  1.0976 10.6460 -0.0048  0.0382   0.0660   0.0913    0.5617   0.0000   436.8127      -7.82988       4.76259       17.9475       4.12380       3.23781       2.79014      -2.83954    -0.0987085      0.503528     -0.352404     0.0449728     0.0584107    0.00157722   -0.00438015    0.00124108       0.00000       0.00000       7.99851       8.83313       8.65081       8.36496       6.48921       4.82143       3.21630       2.20652       1.27367      0.727545      0.337410      0.148408     0.0505000     0.0169346    0.00396500   0.000802074       0.00000       0.00000
   8  16 2773.8465    2.8038  0.9945 10.9330 -0.0020  0.0334   0.0882   0.0917    0.5653   0.0000   442.3311       15.7717       16.6308     0.0237962     -0.361313      -2.37905      -1.24875      -3.83322       2.04289      0.918257     -0.121262    -0.0993407     0.0180126     0.0111928    0.00633522  -0.000924360       0.00000       0.00000       7.17554       7.97140       7.72159       6.86001       5.79900       4.50081       3.13820       1.96087       1.17099      0.593944      0.283902      0.118832     0.0471350     0.0144677    0.00383339   0.000655852       0.00000       0.00000
   8  17 2911.6189    3.3539  0.9388 11.9132 -0.0042  0.0389   0.1128   0.0866    0.4081   0.0000   442.5510       8.70860      -15.1396       1.82394      -2.08664      -2.06235      -1.69598     0.0905414      -1.26438     -0.417872      0.244359     -0.111431    -0.0190208    0.00299149    0.00260647  -0.000173502       0.00000       0.00000       7.71299       8.19232       8.51881       7.86400       5.89547       4.92724       3.58414       2.09116       1.34659      0.651190      0.350131      0.147977     0.0608599     0.0160826    0.00405272   0.000771654       0.00000       0.00000
   8  18 3049.1687    3.9432  0.9776 12.5682 -0.0043  0.0392   0.1293   0.0863    0.3185   0.0000   422.9461       18.5176       8.21108       10.4701      -2.00913      -7.42189      -2.04272      -1.23995      0.899158      0.277654      0.290761     -0.195608     0.0412799     0.0106107     0.0110943  -0.000164189       0.00000       0.00000       8.17884       9.36170       9.51126       8.92438       6.59099       4.63453       3.31519       2.16090       1.24084      0.702589      0.365343      0.154837     0.0550834     0.0164909    0.00425071   0.000825818       0.00000       0.00000
   8  19 3186.7768    3.6725  1.3372 12.4403 -0.0023  0.0480   0.1044   0.1127    0.2719   0.0000   439.5523       17.2678       20.0898      -6.83428       8.11072      -8.71192     -0.340607     -0.396356      -1.89620      -1.00526     -0.243338      0.137030    -0.0230766    0.00155409    0.00142580   3.70932e-05       0.00000       0.00000       10.1685       9.73854       9.87493       10.5047       8.71529       5.78793       3.80814       2.88941       1.87034       1.02978      0.484950      0.181078     0.0642078     0.0201136    0.00487787   0.000870963       0.00000       0.00000
   8  20 3324.4372    3.3419  1.6185 12.2495 -0.0057  0.0493   0.0868   0.1213    0.2508   0.0000   423.7182       9.56030       9.20819       5.36859      -1.48721       3.20672      -4.63142     -0.293773      -1.93968       1.31782      0.823621      0.147516     0.0846580    0.00316192    0.00751943   -0.00154144       0.00000       0.00000       10.1906       12.4927       11.6986       10.5076       8.30550       6.55820       4.56509       2.72385       1.64861      0.802092      0.421040      0.169585     0.0727634     0.0217931    0.00581366    0.00114345       0.00000       0.00000
   8  21 3462.5750    3.0988  2.3884 11.6666 -0.0042  0.0574   0.0688   0.1576    0.2409   0.0000   441.4119       25.6678       9.56031       3.70352       9.54694      -13.2199       4.69240      -2.29713      0.286230      0.456257    -0.0100026     -0.541855     0.0255203    -0.0334620    0.00789534    0.00146994       0.00000       0.00000       11.1365       14.2400       13.0265       12.0997       9.80435       7.11162       4.92407       3.13512       1.89980      0.997771      0.495746      0.204042     0.0799870     0.0256437    0.00735618    0.00142831       0.00000       0.00000
   8  22 3601.0869    2.5607  3.7204 10.7804 -0.0005  0.0744   0.0447   0.1869    0.2519   0.0000   429.3392       10.7058       7.09986       8.49554      -25.9520      -3.46891       6.48007      -3.89337      -2.83503     -0.310313      0.486483    -0.0318749     0.0364792    -0.0253900   0.000933128   0.000421863       0.00000       0.00000       14.3707       17.1246       17.0416       15.1701       12.9026       8.96082       6.55146       4.10287       2.51141       1.38891      0.631583      0.293450      0.106304     0.0347154     0.0100427    0.00168124       0.00000       0.00000
   8  23 3739.6242    2.1456  4.8857 10.1840 -0.0032  0.0856   0.0330   0.2315    0.2568   0.0000   400.1579       36.0937       2.40045       1.02917      -14.2863      -7.34510      -4.19622      -4.03142     -0.462643     -0.855898      0.638276     -0.179452      0.169452    -0.0492319     0.0189664    0.00386637       0.00000       0.00000       16.7176       19.5494       19.3547       17.5031       14.5109       10.9582       7.66320       4.95531       2.90925       1.55551      0.766722      0.327844      0.127022     0.0418519     0.0110386    0.00192924       0.00000       0.00000
   8  24 3878.4162    1.7459  6.8075  9.9870 -0.0003  0.1079   0.0237   0.2921    0.1647   0.0000   435.2322      -37.9241       23.2966      -8.67103      -13.0544      -5.21194       2.69579      -10.4744      -5.02070       2.01770    -0.0611581     -0.423208    -0.0230777    -0.0643537    0.00187276    0.00278211       0.00000       0.00000       21.2605       25.7913       24.6888       22.6837       18.6757       14.1543       9.67954       6.28648       3.74147       2.01649      0.949439      0.420420      0.160389     0.0538205     0.0141654    0.00259503       0.00000       0.00000
   8  26 4156.7892    1.2578 10.8892  9.8305  0.0001  0.1621   0.0162   0.4542    0.1023   0.0000   428.3520       17.8463      -30.5569       2.34797      -7.84073      -2.56270       3.05280       5.89684      -6.56981      -6.42317     -0.763019    -0.0372098     0.0437667     0.0260263    -0.0218123    0.00111257       0.00000       0.00000       31.0170       37.2476       37.6197       32.7641       27.7576       20.9385       14.8942       9.63235       5.54222       3.04779       1.51594      0.668732      0.254822     0.0861634     0.0224707    0.00374576       0.00000       0.00000
   8  28 4435.9662    0.8374 14.8674  9.9709 -0.0020  0.2553   0.0131   0.7310    0.0692   0.0000   535.7231      -46.0299      -110.316       40.7974       63.0330      -14.6957      -47.4025     -0.780284      0.432465       1.27754     -0.432383      -1.28870      0.533258     0.0940668     0.0111252   -0.00297668       0.00000       0.00000       46.9228       59.8395       57.7327       51.0968       44.4431       32.8810       24.1058       15.2631       9.25229       4.96188       2.47682       1.07797      0.423026      0.137871     0.0378723    0.00639140       0.00000       0.00000
   9  10 1984.1973    0.5811  0.4311 10.1133 -0.0056  0.0298   0.0323   0.0628    0.0904   0.0000   439.0272      -5.22544       11.2531      -3.86900      -7.26590      -3.58756     -0.604303     -0.622123      0.570312     -0.970383     -0.476380     -0.113282     0.0382533    0.00244927    -0.0162780    0.00504475   0.000645845  -0.000123709       4.84575       6.49602       5.60463       6.03233       4.74088       3.74306       2.76136       2.10214       1.11713      0.792011      0.368181      0.218090     0.0830830     0.0386537     0.0106886    0.00455005   0.000939473   0.000210858
   9  11 2125.0981    0.7843  0.5582 10.2401 -0.0145  0.0357   0.0330   0.0634    0.1278   0.0000   432.2964       4.87129       15.7499      0.147048       8.03531      -3.06570       2.86236       1.47921      -1.40758      0.127447     -0.299051    0.00798272    0.00256841     0.0120834     0.0167931    0.00455367    0.00168542   2.15169e-05       5.31426       7.10196       6.55731       6.70015       4.96042       4.51578       3.03130       1.93429       1.47632      0.755183      0.480025      0.187212      0.108679     0.0382653     0.0179644    0.00417472    0.00107992   0.000226993
   9  12 2264.5024    1.0508  0.7375 10.5829 -0.0010  0.0319   0.0380   0.0759    0.1448   0.0000   433.0241       8.67574       6.09914      -3.59194      -4.89539      -2.01180       4.32762      -2.16359      -2.28366     0.0538562      0.664739    -0.0279189   0.000367851    -0.0255610    -0.0248557   -0.00573052  -0.000947654   3.19034e-05       5.52382       6.75028       6.17054       5.66740       5.02494       4.19203       3.25091       2.15987       1.33797      0.789057      0.392002      0.210238     0.0848130     0.0391029     0.0128721    0.00406970    0.00102593   0.000182884
   9  13 2402.2844    1.4474  1.0862 10.2050 -0.0056  0.0382   0.0435   0.0902    0.3526   0.0000   428.6132      -8.28159       4.84820      -5.00991      -3.13067      -3.28701      -2.42625      0.649851     -0.518135      -1.07507     -0.408643      0.210112    -0.0161400   -0.00176110    -0.0183525   -0.00334894   0.000676987   1.45163e-05       6.90142       8.81403       8.64704       8.05622       6.30612       4.91207       3.46791       2.40347       1.46230      0.806485      0.477304      0.237888      0.109891     0.0415604     0.0159540    0.00482654    0.00115979   0.000217873
   9  14 2539.5772    1.8048  0.9874 11.0955 -0.0078  0.0352   0.0570   0.0921    0.2614   0.0000   447.0369       8.18312       12.8699       6.08862       4.54887       4.57332       1.48416      -2.29013      -1.53251     -0.406799     -0.283530     0.0361595    -0.0197373     0.0882083    0.00885739    0.00128719   0.000125376  -0.000115442       6.49665       7.26128       8.25465       6.93304       5.69754       4.64214       3.27972       2.19111       1.40867      0.842339      0.443256      0.215311      0.104145     0.0446040     0.0161037    0.00462061    0.00101963   0.000151779
   9  15 2677.0368    2.3013  0.8271 11.7587 -0.0047  0.0350   0.0777   0.0767    0.2178   0.0000   434.1006     -0.817559       11.5675      -4.99671     -0.663718      -1.28433      -1.33848      0.997962      0.669308      -1.41310    -0.0608637     -0.257200    -0.0795944     0.0789068    0.00657340   -0.00145149  -0.000390262  -3.86913e-07       5.76506       6.82455       7.05336       6.55509       5.54571       4.61846       2.96728       2.10435       1.49286      0.846246      0.486770      0.220007      0.104397     0.0400230     0.0168218    0.00471666    0.00105443   0.000197296
   9  16 2815.2261    3.0805  0.8970 11.1087 -0.0062  0.0302   0.0968   0.0748    0.5336   0.0000   433.8648       3.75353       4.65548      -2.58215      -7.00850      -7.18607       3.32620      -5.42631     -0.135847      0.155355      0.376600      0.129486    -0.0758827     0.0171404    0.00433262    0.00883043   -0.00185910  -5.33714e-05       5.88156       6.53122       6.72684       6.28056       5.10238       3.83577       3.00115       2.11906       1.20568      0.677801      0.390034      0.205162     0.0922421     0.0350270     0.0117961    0.00352834   0.000838923   0.000135458
   9  17 2953.6170    3.5612  0.9408 11.8981 -0.0110  0.0341   0.1129   0.0781    0.4576   0.0000   436.2898       18.1315       17.7669       1.39466      -4.44169       6.23650       1.86000      -2.23661      0.234693     -0.861876     -0.659446      0.417103      0.142132    0.00689871   -0.00361100   -0.00631770   0.000709999  -0.000501973       5.74441       7.73910       7.28217       6.81414       5.43707       4.50574       3.13018       2.17400       1.36250      0.772163      0.445559      0.198821      0.101941     0.0373747     0.0151836    0.00448365    0.00111367   0.000221293
   9  19 3229.6030    3.8794  1.3023 12.5093 -0.0012  0.0447   0.1153   0.1024    0.2965   0.0000   436.8787       14.3611      -2.54944       17.7744      -12.3883       2.10901      0.253556      -1.45362      -1.36136      -1.48542      0.653366     -0.799214      0.180492    -0.0947193     0.0352071    0.00585071    0.00147769  -0.000306824       8.60793       9.66068       8.71275       9.04449       8.33067       5.81365       3.95160       2.67663       1.97815       1.28015      0.659082      0.313163      0.120650     0.0486597     0.0163292    0.00477719    0.00135089   0.000227836
   9  20 3367.8252    3.2994  1.9404 12.0083  0.0011  0.0494   0.0732   0.1259    0.1955   0.0000   430.5477       14.1467       29.3872       14.0989      -9.22421      -13.2422      -1.53887      -1.78204      0.831827     -0.779450    -0.0762372     0.0886056    -0.0589915   -0.00215178    -0.0149366   0.000197011  -0.000927005  -0.000220875       8.29559       10.4776       10.3076       9.72714       7.94350       6.31949       4.44587       3.01881       1.99168       1.18234      0.628797      0.323212      0.138296     0.0603234     0.0215980    0.00655469    0.00160068   0.000293489
   9  21 3506.4282    2.9256  2.5312 11.5722 -0.0035  0.0594   0.0577   0.1435    0.1909   0.0000   422.0387       42.7251       14.3029      -8.61061       5.37428      -4.63418     0.0802577      -2.61818       1.49795     -0.417979     -0.310680     -0.527065     0.0777756     0.0516657     0.0149037   -0.00249661    0.00235344  -0.000103360       10.5781       12.1285       11.9471       12.1227       9.48597       7.28065       5.89140       3.98400       2.42533       1.30577      0.807561      0.402434      0.196135     0.0691444     0.0251854    0.00675304    0.00180736   0.000328584
   9  22 3645.3361    2.3846  4.2428 10.4889 -0.0010  0.0740   0.0359   0.1887    0.1898   0.0000   427.3493       4.79276       19.8294       3.51362      0.120792      -7.09872     -0.188885      -7.89929       4.37510       3.01591      -2.31069    -0.0169657     0.0705176    -0.0410066   -0.00437011   0.000446219   0.000529085   0.000378811       13.0029       16.0220       16.0755       14.8518       12.1909       9.54016       6.81769       4.54437       3.02365       1.73471      0.992213      0.458981      0.223536     0.0856725     0.0330634    0.00945218    0.00236976   0.000410366
   9  23 3784.1728    2.0245  5.2158 10.5469 -0.0004  0.0877   0.0291   0.2256    0.1469   0.0000   414.3273       32.5930       13.8629      0.813488      -11.6730       5.39755      -4.19699     -0.917826       7.97620      0.118061      -1.99457    -0.0843439      0.283991   -0.00491078     0.0234418     0.0105713    0.00321906   0.000179347       15.8044       19.0399       18.8949       17.3848       14.5199       11.7696       8.48380       5.73608       3.68449       2.12615       1.16706      0.549986      0.264471      0.103396     0.0387133     0.0115503    0.00279435   0.000482365
   9  24 3923.4725    1.6711  7.2517 10.1288 -0.0024  0.1133   0.0216   0.2990    0.1277   0.0000   433.1093       23.5961      -29.6692       2.67952       10.4858       7.05629      -9.60455      -16.8703      -6.59933      -1.00127     -0.741242      -1.69487     -0.318175      0.122084    -0.0542130    -0.0151380   -0.00377304  -0.000139878       18.5845       24.7546       23.4801       22.3457       18.6182       14.2991       10.8097       7.09207       4.69481       2.66869       1.48395      0.758805      0.332445      0.139740     0.0509094     0.0152075    0.00409238   0.000711166
   9  25 4063.4311    1.3932  9.1828 10.0058 -0.0018  0.1315   0.0175   0.3688    0.1023   0.0000   464.6731       56.9029      -31.7906      -17.7180      -4.42965       2.24973       6.30187       6.31457      -7.48462      -5.66321    -0.0938846      0.624420      0.515078     -0.380727    -0.0289994     0.0125483    0.00430137   0.000125871       23.4066       28.2455       28.4357       26.5098       21.9082       17.3928       12.7883       8.66498       5.56955       3.21136       1.78613      0.887843      0.407916      0.164489     0.0602448     0.0178919    0.00433686   0.000728617
   9  26 4203.0744    1.1634 10.6623  9.9803 -0.0046  0.1591   0.0154   0.4335    0.0862   0.0000   414.8213       23.1680      -43.9417      -43.7374       20.6484       6.91161      -45.3397      -12.4837       15.1215     -0.928051      -6.68425      0.275003     -0.151808      0.367656    -0.0597137     0.0148488    0.00408975    0.00147244       26.7231       33.7122       33.2205       31.7245       26.0470       21.1133       14.9661       10.6611       6.66125       3.95063       2.20358       1.09333      0.503903      0.202003     0.0736820     0.0232496    0.00545550   0.000974660
  10   9 1880.0065    0.4746  0.3359  9.9793 -0.0132  0.0311   0.0264   0.0565    0.0698   0.0000   439.9526      -4.57121       10.4052       3.44670       3.78955      0.271237       3.68439     -0.398790    -0.0235665     -0.896956      0.253020     0.0654769     0.0458434     0.0419087     0.0113744   -0.00813822   -0.00222687  -0.000791815       4.13867       5.30361       5.54299       4.68119       5.25552       3.92585       2.66635       2.58574       1.27756       1.16210      0.712879      0.292846      0.244949     0.0535508     0.0495074     0.0132572    0.00471241    0.00168009
  10  10 2021.4797    0.6304  0.4701 10.1726 -0.0040  0.0327   0.0281   0.0618    0.0859   0.0000   430.7887       2.46751       11.6808       1.42417      0.248691       2.20158     -0.579212       1.01725      -1.66431     -0.452771     -0.416841     -0.105746     0.0382337    -0.0151215   -0.00720153   -0.00681367    0.00219154   0.000229419       4.92233       4.66894       5.68702       6.06700       4.04810       3.59915       3.48042       2.19059       1.38148      0.975363      0.633958      0.266744      0.152673     0.0841359     0.0396600     0.0133053    0.00399827   0.000876807
  10  11 2162.9948    0.8806  0.6919 10.1230 -0.0040  0.0297   0.0307   0.0683    0.1465   0.0000   437.2960      -11.3318       22.2554     -0.693036      -2.00469       1.51874      -2.60298      0.801023     -0.251915       1.31411    -0.0457681     0.0152239     0.0564403    -0.0549597    -0.0283293    0.00376737    0.00285981  -0.000914193       4.49430       5.69821       5.13972       5.11267       4.31791       3.80150       2.84991       2.13178       1.36901      0.857863      0.508124      0.261636      0.134686     0.0626689     0.0269044    0.00924191    0.00344023   0.000943757
  10  12 2302.8266    1.1945  0.7936 10.2774 -0.0045  0.0323   0.0373   0.0731    0.2292   0.0000   434.0770      -8.37268       14.8125     -0.368539      -9.79290      0.856142       3.51886      0.851849     -0.633446     0.0500878     -0.378534     -0.110340     0.0483904    -0.0569683   -0.00491221   -0.00859627    0.00281208  -0.000208381       5.61967       7.47282       7.58175       7.07627       5.66442       4.39085       3.03914       2.04960       1.48405      0.842533      0.566846      0.297297      0.134200     0.0791421     0.0258047     0.0120606    0.00404558    0.00111471
  10  13 2440.7951    1.5688  0.9839 10.6700 -0.0039  0.0322   0.0468   0.0857    0.2668   0.0000   433.8886       14.6638       5.91492      -6.23834      -2.99125       2.66675     -0.119119      -4.11550     -0.918050      0.943558      0.762926     -0.374605     -0.263937      0.106189    0.00503394    0.00412786   0.000172603   0.000313697       5.39410       6.34603       6.14869       5.76272       4.91807       4.47500       3.32991       2.47935       1.60568      0.991774      0.577380      0.309454      0.140978     0.0762442     0.0274522     0.0115856    0.00386518    0.00109133
  10  14 2578.7028    2.0540  0.9590 10.7128 -0.0053  0.0323   0.0618   0.0817    0.3213   0.0000   436.4646       10.4947       9.71638       1.25379       4.78689       3.15302    -0.0541179       2.56838      0.463753     -0.660365     -0.808425      0.246164      0.128487     0.0808372    -0.0263568   4.47323e-05   -0.00456262  -0.000292286       5.39523       5.59676       5.71267       5.72713       5.43671       4.36802       2.89473       2.00917       1.62140       1.04855      0.643811      0.358491      0.169648     0.0694076     0.0283304     0.0111680    0.00402533   0.000997326
  10  15 2717.0189    2.5535  0.9770 11.4787 -0.0033  0.0347   0.0715   0.0746    0.2909   0.0000   429.1987       19.9062       14.9521      0.150037       3.07615      -5.75223       2.81765     -0.797132      0.643388     -0.273868      0.287085      0.447458     0.0444355    -0.0973648    -0.0258951    -0.0101664   -0.00224164  -8.50802e-05       6.14945       6.58383       6.31504       6.46551       5.64568       4.78056       3.58473       2.45297       1.71072       1.13617      0.685543      0.342052      0.164208     0.0768716     0.0318366     0.0115419    0.00376907   0.000969574
  10  16 2855.7190    3.1761  0.7966 11.9408 -0.0087  0.0288   0.1078   0.0705    0.2813   0.0000   438.6327       1.57182       12.0619       6.22460      -5.42895      -6.43021      0.535718       1.63975     -0.374419      -2.25480    -0.0735603     -0.176723     -0.225345    -0.0294737   -0.00345625    -0.0183889   -0.00482116   -0.00140705       4.30992       5.24780       5.70287       5.16496       4.40836       3.77996       2.79836       1.96326       1.36892      0.815695      0.545465      0.252938      0.138738     0.0677350     0.0303149     0.0112285    0.00435081    0.00112884
  10  17 2994.5775    3.7624  0.8979 12.1977 -0.0071  0.0308   0.1151   0.0700    0.3157   0.0000   439.9719       8.50705       12.1453      -5.71917      -8.13607     -0.419526       5.32829      -1.78780       2.25459       1.19456      0.304318     -0.532435      0.139016    -0.0883169   -0.00664953    0.00261486    0.00374340   0.000331260       5.21311       5.58275       5.64210       5.94594       5.00118       3.93029       3.01066       2.30637       1.54279      0.903838      0.538626      0.321365      0.167834     0.0733788     0.0291480     0.0102753    0.00347989   0.000955887
  10  18 3133.0045    3.9963  1.0903 11.2941  0.0016  0.0323   0.1102   0.0839    0.6673   0.0000   434.8189       17.5977       5.83965      -10.3464      -3.01001     -0.214207       2.31231     0.0299496      0.851910       2.08057     -0.666669      0.293558      0.158242      0.157609     0.0125875   -0.00421614   -0.00799680  -9.26551e-05       5.61536       6.39537       6.11278       5.42968       5.13216       4.51634       3.50003       2.59074       1.68662       1.03500      0.583471      0.306410      0.147398     0.0694573     0.0277240     0.0105950    0.00376263    0.00108475
  10  19 3271.3434    3.6483  1.3230 12.4240 -0.0077  0.0412   0.0938   0.0936    0.2658   0.0000   433.7941      -2.57799       20.4223       11.8134       3.89215      -3.02699       5.61714      -1.73761      0.360203      -1.09050      0.502639     -0.153673     0.0784336      0.157380     0.0237364     0.0124137    0.00202589   0.000474079       5.95841       7.74812       7.66092       7.20552       6.30665       5.20864       3.81599       2.95077       1.84239       1.19578      0.735215      0.370609      0.213200     0.0895225     0.0436229     0.0137899    0.00560931    0.00157305
  10  20 3410.1904    3.0882  2.0289 11.7898  0.0003  0.0492   0.0647   0.1181    0.1964   0.0000   431.8316       6.54535      -6.05667       1.76649      -2.34608       3.64299       1.19676      -2.16628       1.99212     -0.306352    -0.0676974     -0.438849     -0.363290     -0.173095    -0.0622936     0.0100439    0.00764085   0.000521314       8.25732       9.81450       10.1255       9.08525       8.29665       6.54896       4.86025       3.61660       2.27182       1.47779      0.870757      0.452885      0.228926      0.107793     0.0447947     0.0163505    0.00570153    0.00179307
  10  21 3549.1376    2.6313  3.3621 11.3916 -0.0001  0.0640   0.0437   0.1661    0.1287   0.0000   442.5704       25.4115       34.1819       3.09893      0.222707      -9.18790      -4.97865      -9.45898       1.95749       2.77632       1.02326     -0.612949      0.230863      0.122718     0.0371364     0.0110019   -0.00631495    0.00266647       10.0983       12.0161       11.9971       11.4470       10.2866       8.12915       6.21012       4.46419       2.96368       1.97522       1.11751      0.626531      0.315791      0.140220     0.0611000     0.0233021    0.00732953    0.00224612
  10  22 3688.5112    2.2408  4.4075 10.7763 -0.0024  0.0726   0.0330   0.1936    0.1339   0.0000   437.2274       39.4594       4.11525      -31.2716       14.3208      -15.3269      -7.63467       4.53700      -4.18293       2.93154     -0.727605     -0.188792      0.335481     -0.188153    -0.0389327     0.0101081    -0.0227741  -0.000300903       11.4562       13.8953       13.7953       13.1984       11.7991       9.45551       7.05973       5.06674       3.50143       2.19955       1.32898      0.717679      0.344404      0.170537     0.0658796     0.0262470    0.00896195    0.00257524
  10  23 3828.2065    1.8906  6.2147 10.3926 -0.0031  0.0918   0.0243   0.2435    0.1217   0.0000   451.2195       63.3973       33.0604      -13.6712      -8.87883      -7.46611      -4.42627      -5.51508      -1.59248      -3.22135      0.819095      -1.27547     -0.540765      0.401943      0.104476     0.0143640    -0.0146678    0.00267327       13.9798       17.3951       17.8744       16.5720       14.8084       11.8145       8.96883       6.34526       4.30472       2.76001       1.63586      0.884292      0.448760      0.209318     0.0903153     0.0344254     0.0117565    0.00346964
  10  24 3967.7111    1.6007  8.0566 10.0075  0.0001  0.1066   0.0186   0.3086    0.1077   0.0000   448.4779      -35.3987      -7.97438    -0.0771968      -1.25252      -27.7884       8.19045      -21.5784      -6.78170       7.65178       4.49054      0.162106     -0.200964     -0.169437      0.134530     0.0339519     0.0148894    0.00127571       16.7476       20.9204       20.9611       19.5531       17.4913       13.9797       10.6378       7.57677       5.17393       3.22243       1.91038       1.03534      0.526706      0.239394      0.102841     0.0393388     0.0135009    0.00394633
  10  25 4108.0313    1.3137 10.0246  9.9979  0.0005  0.1340   0.0152   0.3792    0.0857   0.0000   455.5235       43.1169       4.71982       11.4908       47.4522     -0.621277      -9.03567    0.00205142    -0.0652752      0.856271       2.88798      0.353094   -0.00316684     0.0276837    -0.0313001    0.00492848     0.0125050   -0.00328850       19.9784       25.7198       25.6396       24.0701       21.3962       17.3060       13.4333       9.43188       6.48214       4.12435       2.41252       1.34761      0.677460      0.320131      0.135428     0.0533885     0.0174949    0.00516794
  10  26 4247.7901    1.1201 12.5108  9.9071  0.0000  0.1671   0.0134   0.4794    0.0773   0.0000   437.4105     -0.271029       18.9826       72.8001       31.8613       13.5772      -24.5573      -6.49366       11.6713       3.83332      -4.58039       1.05206      0.280942     -0.975799    -0.0117686      0.120700    0.00298814    0.00438240       24.8310       30.7715       31.7604       30.0327       26.2127       21.7496       16.8039       12.1044       8.25817       5.16865       3.06253       1.70024      0.869297      0.410160      0.175493     0.0684127     0.0229416    0.00666501
  11  10 2057.8761    0.6480  0.6640 10.0066 -0.0044  0.0340   0.0235   0.0663    0.1112   0.0000   434.0296      -6.27565       12.3371      -4.05757       3.46914       3.77143      -1.86639      -1.28595      -1.23923     -0.284512      -1.27980     -0.429228     -0.207143     0.0913612   -0.00732950   -0.00306674     0.0114143   -0.00532682       4.74995       6.07970       6.09061       6.44211       4.79391       4.29222       3.14682       2.41162       1.40093       1.12408      0.765939      0.411945      0.215475      0.106429     0.0557767     0.0263223     0.0112066    0.00319439
  11  11 2199.7976    0.9095  0.7034 10.5269 -0.0023  0.0293   0.0312   0.0703    0.1234   0.0000   437.7466      0.644802       10.2157       6.17879       1.02850      0.251049      0.688968      0.185490       2.39702      0.456634     0.0166513      0.989556     0.0758129    -0.0606020    -0.0500814     0.0130385    0.00176119    0.00221268       4.22577       4.98576       5.21742       4.87408       4.42869       3.48665       3.04984       2.10776       1.52155       1.03142      0.598351      0.380525      0.201848      0.107772     0.0470693     0.0223223    0.00887836    0.00325770
  11  12 2340.0182    1.2619  0.8462 10.7483 -0.0105  0.0338   0.0384   0.0740    0.1821   0.0000   431.9093       6.56238       14.4995       6.68586      -7.24979       5.83128     -0.529212      -2.74125      0.889012      -1.37513      0.907706     0.0855897     -0.237867    -0.0218423     0.0754863     0.0268775   -0.00211167    0.00243511       4.53525       5.49787       6.44741       5.14026       5.09949       4.20711       2.88265       2.46133       1.68782      0.979147      0.707953      0.402380      0.210686      0.117428     0.0615437     0.0215663     0.0100640    0.00354077
  11  13 2478.5382    1.7169  0.8929 10.8605 -0.0129  0.0424   0.0527   0.0775    0.2853   0.0000   435.1585       7.75377       12.4217      0.545930      -6.83932      -5.52602       3.27768     -0.802688     -0.586960      0.821591     -0.246427      0.129079     0.0659209     -0.122445     0.0279099    -0.0317917   -0.00219753   -0.00556602       9.07509       12.6489       13.1835       12.0394       9.86547       7.09211       4.97117       3.11352       1.92019       1.17713      0.726539      0.415422      0.219743      0.110557     0.0580631     0.0231099    0.00945559    0.00302577
  11  14 2617.0097    2.0443  1.0502 11.5085 -0.0079  0.0384   0.0581   0.0830    0.2398   0.0000   451.8477       8.90637       19.8094      -6.67631      -9.55036       3.02790       2.82521      -2.62775      -1.67910     -0.658924     0.0398781      0.100851      0.211231     0.0801376     0.0326338     0.0192587    0.00611005    0.00248045       6.13185       5.84175       6.40426       7.07040       5.97232       4.91897       4.08622       2.80749       1.84489       1.40221       1.02628      0.571299      0.268412      0.143029     0.0773440     0.0336371     0.0122627    0.00414914
  11  15 2756.1562    2.6639  1.0412 11.4722 -0.0070  0.0315   0.0741   0.0785    0.3114   0.0000   433.7169       14.7855       21.5691       4.78231      -7.76560      -1.97587      -1.79759      -6.12318       1.54007      -1.44899      0.510949     -0.422807     0.0283463      0.165279   -0.00292372     0.0113709    -0.0102869    0.00130914       4.65962       5.55015       5.48147       5.32668       4.78948       4.29200       3.11393       2.51036       1.71944       1.10811      0.720105      0.434593      0.211197      0.115776     0.0550802     0.0232929    0.00845734    0.00351580
  11  16 2895.4424    3.2786  0.9044 12.1686 -0.0040  0.0321   0.0962   0.0717    0.2463   0.0000   438.4547       5.14473       4.05090       5.45325      -9.29843      -4.05655       3.31447      -3.56179      -1.49421      -1.68794     -0.575426     -0.527982    0.00818119    -0.0613210    -0.0416693     0.0190564   -0.00363577    0.00143419       4.60592       5.03059       6.17246       5.06327       4.83215       4.23586       2.81364       2.46972       1.76714       1.03362      0.689862      0.400397      0.218650      0.122230     0.0543040     0.0223147    0.00920090    0.00349983
  11  17 3034.6351    3.7832  0.9511 12.6563  0.0027  0.0298   0.1065   0.0786    0.2194   0.0000   445.8089       18.7629       10.1003      -8.06361      -3.27697      -2.67884      -6.97528      0.616988      -1.12943      0.835498      0.141166     -0.912865     -0.247746     0.0142610    -0.0543955   -0.00860730    0.00236666  -0.000854913       4.77750       5.21266       5.23575       5.26864       4.68910       4.03901       3.16483       2.18053       1.52012       1.13176      0.711991      0.409142      0.226638      0.110275     0.0475140     0.0229943    0.00912204    0.00308888
  11  18 3173.5628    4.1108  1.1107 12.2702  0.0050  0.0338   0.1068   0.0813    0.3329   0.0000   434.0362       7.33618       4.72045       3.21234      -12.2021      -4.12535       7.64309      -2.64891       1.21098      -2.01430     -0.148862      0.229938     -0.187063    -0.0521268     0.0786073    0.00730948    -0.0110692    0.00698957       5.18141       6.05383       6.32811       6.11314       5.07749       4.39776       3.55115       2.67375       1.86929       1.16602      0.703533      0.413150      0.228383      0.118628     0.0585725     0.0248278     0.0100680    0.00352292
  11  19 3312.3985    3.5522  1.5880 11.7967 -0.0005  0.0440   0.0767   0.0925    0.2983   0.0000   437.0803       6.45625       7.46470      -5.77050      -4.55530     -0.591061       1.89191       1.41409       1.10319      -1.22809      0.242620     -0.474177      0.289568      0.141055    -0.0139991    -0.0358557    0.00192246    0.00164624       6.89109       7.28395       8.20625       8.04100       6.49471       5.52177       4.75552       3.57135       2.20711       1.53353       1.06627      0.589270      0.280349      0.155603     0.0844433     0.0391818     0.0142989    0.00463181
  11  20 3451.6730    3.1407  2.4204 11.5823 -0.0021  0.0494   0.0579   0.1249    0.1759   0.0000   458.8471       24.8975       10.6035       8.90042       15.9697      -17.7715       8.19551       1.68261       1.86044      0.495681       1.99871    -0.0121188     -0.215133    -0.0480914    -0.0887276    0.00957390    -0.0113835    0.00200132       7.55714       9.23028       9.35975       9.05838       8.02738       6.61834       4.83624       3.76471       2.65011       1.66454       1.07683      0.604404      0.359203      0.178649     0.0833319     0.0345008     0.0139982    0.00478597
  11  21 3591.3611    2.5189  3.6162 10.9117 -0.0019  0.0618   0.0376   0.1573    0.1362   0.0000   410.5572       14.2071       19.9534      -9.13352      -14.9195       6.02974       7.80852       1.23920      0.430039      0.178542      -1.56977     -0.733814     -0.366287      0.325271    -0.0907499    -0.0108362     0.0521891   -0.00349123       8.84927       10.9988       11.6464       10.3213       9.66987       7.88438       6.20674       4.88037       3.30354       2.15343       1.29406      0.761525      0.428920      0.220962      0.105225     0.0453855     0.0183280    0.00668624
  11  22 3730.8427    2.1904  4.7152 10.6260 -0.0014  0.0713   0.0294   0.1931    0.1219   0.0000   432.3534       27.0954      -1.15678      -7.27897      -10.8191      -6.79615       16.6293      -4.36680      -5.39851     -0.443267       1.84154      0.223653     -0.485795      0.146119     -0.105373    -0.0106885     0.0159453    0.00726391       10.0263       12.3951       12.8920       12.3816       10.8247       9.21591       7.24999       5.28239       3.81414       2.51853       1.56757      0.896063      0.528248      0.262820      0.121277     0.0553576     0.0227548    0.00811300
  11  23 3870.8677    1.7714  6.4293 10.4712 -0.0019  0.0900   0.0223   0.2512    0.1015   0.0000   441.1346       29.9738     -0.369189       17.8211     -0.624604       6.79046       16.9861      -10.4072       1.59823       3.69395      -1.28778       1.16893     -0.906366    -0.0171664     -0.122964    -0.0660365    -0.0324182    0.00555370       12.7909       16.1014       16.5580       16.0318       14.0396       11.4824       9.22191       6.72740       4.78504       3.04750       2.01762       1.12978      0.646564      0.322677      0.162447     0.0695671     0.0279390    0.00978667
  11  24 4011.2320    1.4518  8.6910 10.1699 -0.0020  0.1137   0.0168   0.3218    0.0870   0.0000   441.7108       10.1260      0.665627      -8.92875       10.4301       6.74140      -12.1908      -24.0580      0.900995      -5.11920      -1.85439     -0.345768      0.660444     -0.542087    -0.0921299     -0.125445     0.0258507    0.00359514       15.7669       19.6437       20.2775       19.4920       17.3768       14.5605       11.7261       8.64322       6.01174       4.14483       2.50766       1.51577      0.811964      0.428694      0.198523     0.0914401     0.0360206     0.0133142
  11  25 4151.3269    1.2251 10.5569 10.0584 -0.0010  0.1394   0.0143   0.3854    0.0759   0.0000   382.9366       3.15522       18.2633     -0.136201      -24.1539      -19.9409      -6.54673      -17.2439       14.8457      -4.19829      0.175880      -2.04605      0.519074      0.143190      0.464137      0.109055    -0.0127032    0.00934900       19.1414       24.8969       25.2098       24.2250       21.6991       18.1379       14.0603       10.6258       7.42414       4.96487       3.14104       1.81325       1.03127      0.530073      0.244619      0.113367     0.0433021     0.0159225
  11  27 4433.0062    0.8539 14.8299 10.0119 -0.0014  0.2166   0.0109   0.6059    0.0559   0.0000   444.4559       12.4967       39.8224      -29.3345      -28.7293       8.36102      -6.12561       18.7362      -5.54210      -3.12357      -1.50925      -2.47924      -2.73699       2.87509      0.397408     -0.264024     0.0479073     0.0164232       29.9913       37.7554       39.2882       37.6644       33.4435       27.9003       22.4091       16.5851       11.8553       7.87217       5.00857       2.99027       1.64398      0.865766      0.416517      0.185347     0.0725122     0.0266128
  12   8 1805.7878    0.3640  0.2818 10.1674 -0.0089  0.0268   0.0207   0.0445    0.0522   0.0000   437.0906       2.47797       14.1255      -6.38518      -2.27523       1.21668      -3.14438       1.09767      0.959554      -1.69966    -0.0717689      0.813117      0.225038    0.00473248     0.0119825     0.0494404    -0.0176484    -0.0132644       3.49075       4.84499       4.15547       4.28724       3.43288       3.53676       2.94551       2.45301       1.66157       1.13825      0.650352      0.442806      0.212713      0.129574     0.0634806     0.0360389     0.0128537    0.00638976
  12  10 2093.6293    0.7356  0.6258 10.1638 -0.0062  0.0264   0.0264   0.0634    0.1068   0.0000   432.6402       2.76270       8.61914      -4.65058      -6.74453      -3.89567       1.70472      -3.71914      0.276075      0.666950      0.390309      0.517908     -0.397406     0.0111069    0.00648965     0.0154175   -0.00540386    0.00141560       3.60347       4.65308       4.75499       4.80627       4.31447       3.55467       2.57924       1.96920       1.43820      0.940170      0.678627      0.417790      0.256535      0.129471     0.0715853     0.0327309     0.0146777    0.00579561
  12  11 2235.8690    0.9998  0.7435 10.3759 -0.0038  0.0343   0.0310   0.0619    0.1462   0.0000   442.1697       6.67609       6.25302      -5.12411      -8.03807     -0.471835      -2.63696      -2.46200      -3.72451     -0.521173    -0.0479308    -0.0550743      0.110592    0.00537401    -0.0710288    0.00710628    -0.0185249   -0.00789019       4.72561       5.39319       4.94119       5.97446       5.76466       4.12751       3.01505       2.72211       2.16020       1.39178      0.775544      0.478262      0.348787      0.218129      0.106775     0.0493334     0.0194524    0.00735194
  12  12 2376.3011    1.4058  0.9042 10.5485 -0.0052  0.0298   0.0395   0.0703    0.2385   0.0000   441.2933       3.48042       15.4397       11.5912      -1.78725     -0.124694      -2.63734      -2.48316      -2.11344      0.252697     -0.106872     -0.542357   -0.00683704     0.0670277     0.0304577    -0.0600018     0.0141785    0.00323512       4.22325       5.09556       5.39012       5.29585       4.57676       3.93266       3.06337       2.51165       1.65063       1.13281      0.820346      0.503535      0.283447      0.150571     0.0780046     0.0412609     0.0183814    0.00758374
  12  13 2515.4409    1.8682  0.9750 10.6451 -0.0069  0.0295   0.0502   0.0725    0.3932   0.0000   442.9551       4.44235       18.4648      -6.68624     -0.784048     -0.813671      -4.63769       3.10065      -3.30393      0.713828      0.154816      0.480075      0.184401     0.0382797    -0.0415543   -0.00510351    -0.0104756     0.0159975       4.20863       5.13321       5.17811       4.86548       4.61655       3.90320       3.19000       2.43463       1.76192       1.20801      0.789102      0.503979      0.288598      0.147203     0.0792372     0.0387864     0.0161413    0.00686209
  12  14 2654.5847    2.3284  0.9194 11.4156 -0.0072  0.0289   0.0664   0.0735    0.2970   0.0000   440.7258       3.12338       13.2631      -2.87609       1.24428       1.51381     -0.194599      -4.02479      0.601497      -1.78310      0.738591      0.781901     -0.515186    -0.0760865    -0.0691961     0.0119948     0.0174518     0.0145463       3.73209       4.41496       4.43754       4.42552       4.22320       3.46091       2.82690       2.28071       1.67103       1.15248      0.742380      0.469941      0.274591      0.160263     0.0783409     0.0395272     0.0165015    0.00722436
  12  15 2794.5214    2.8608  0.8548 12.1899 -0.0051  0.0296   0.0817   0.0654    0.2179   0.0000   439.5223       6.59561       8.11793      -5.17515       2.93880       2.03952       3.34732      0.450675      -1.38075     -0.371043      -1.60479    0.00507968    -0.0310137     0.0781822     -0.101152    0.00900794     0.0363346   -0.00441347       3.85583       4.70658       4.54973       4.83177       4.43340       3.40097       3.05266       2.22048       1.85699       1.09922      0.791201      0.438437      0.288162      0.159393     0.0844950     0.0408831     0.0175182    0.00721488
  12  16 2934.3943    3.4533  0.8718 12.4037 -0.0081  0.0300   0.0979   0.0684    0.2339   0.0000   442.4893       9.03899       9.57104       3.00556       6.45899      -7.94360       1.61151      0.283686       3.42530      0.324022       1.32735     -0.890310      0.279490     -0.353394    -0.0987412    -0.0535877     0.0203768    0.00512349       4.71557       5.65157       5.68957       5.04250       4.56702       4.14128       3.37841       2.80576       2.03787       1.28956      0.811261      0.476121      0.264174      0.144825     0.0748996     0.0365345     0.0155803    0.00621252
  12  17 3073.9089    4.1031  1.0079 12.0449 -0.0013  0.0301   0.1046   0.0726    0.3770   0.0000   442.6982       12.0487       13.9317      -1.72299     -0.579806      0.861123      0.210622       1.20403       1.78536      -1.51864      -1.34564     0.0899384      0.232256      0.270413     0.0616093     0.0301171    -0.0249065   -0.00671498       4.06098       4.69151       4.86628       4.59256       4.47864       3.84421       3.16692       2.26602       1.74803       1.19784      0.846301      0.471236      0.296503      0.167879     0.0795147     0.0365028     0.0173050    0.00776196
  12  18 3213.3580    3.8620  1.2666 12.5721 -0.0026  0.0425   0.0920   0.0893    0.2301   0.0000   441.6183       15.9370       15.8906       8.04251       4.06317       2.26748       1.50652       2.89157      0.700134      -3.26052   -0.00513233      0.518744     -0.280413      0.196113    -0.0275341    -0.0171395    -0.0156128   -0.00835883       7.49836       10.1866       10.9973       10.3630       8.64931       6.82292       4.74490       3.32286       2.20731       1.37814      0.896008      0.542289      0.304786      0.173270     0.0887804     0.0437133     0.0190471    0.00817798
  12  19 3352.7954    3.4528  1.8502 11.6420 -0.0047  0.0395   0.0670   0.1029    0.2220   0.0000   446.5307       9.46640       23.9822      0.284883      -3.40911      -5.55135    -0.0892165       2.57962       2.26252      -1.24822    -0.0526571     -0.156308       1.10015     -0.338467      0.116877     0.0244116    -0.0135632   -0.00589929       5.42840       6.87563       6.97353       6.75029       6.06707       5.09972       4.16030       3.08925       2.28524       1.53070       1.01173      0.636864      0.367214      0.195676      0.101222     0.0497146     0.0220976    0.00904560
  12  20 3492.5238    2.8365  2.8748 11.2752 -0.0014  0.0516   0.0445   0.1279    0.1429   0.0000   430.8093       9.88316       14.1184       18.1747       5.76398       5.26933       2.94254      -1.92829      -5.52595      -1.24516     -0.652059     -0.433444    -0.0347098    -0.0811857     -0.126529    -0.0599115    -0.0129904   -0.00716120       6.84677       8.19999       8.86306       8.40415       7.84379       6.48460       5.22162       4.09669       2.90390       2.00885       1.33317      0.856424      0.484183      0.266106      0.140386     0.0698534     0.0317537     0.0127312
  12  21 3632.6655    2.3328  3.8213 10.9453 -0.0019  0.0607   0.0324   0.1605    0.1136   0.0000   434.8459       20.0219       7.49823       5.26042      -19.5445      -12.6820       10.7300      -3.28107      -5.43825      -1.93001      -2.64115   -0.00129476     -0.824574      0.298483   -0.00531939    -0.0509442     0.0830366    -0.0174939       8.25720       10.3059       10.8407       10.4826       9.37099       7.87627       6.12961       4.86658       3.41738       2.38424       1.53781      0.955391      0.562796      0.314881      0.161939     0.0793478     0.0354682     0.0146620
  12  22 3772.6854    2.0114  5.3281 10.5405 -0.0010  0.0757   0.0255   0.1980    0.1141   0.0000   442.7769       31.0801      -6.03487      -17.4449       15.6197      -2.34628      -2.85414      -18.4670       4.26533     -0.607921      -3.22931     -0.516990      0.441035    -0.0114511     -0.300757     0.0421267     0.0468808   -0.00687583       10.2249       12.3304       12.5920       12.6133       11.1450       9.64787       7.92153       6.17345       4.46718       3.03354       2.03294       1.22880      0.725593      0.394103      0.205878      0.100636     0.0452189     0.0189450
  12  23 3913.1801    1.6789  7.2668 10.4243 -0.0018  0.0937   0.0196   0.2602    0.0896   0.0000   466.1912      -22.6050      -14.5792      -14.1965      -16.2865       16.8325      -14.4969      -4.33439       2.27645       1.12146       3.83651      -1.68340     -0.686594     -0.193575    -0.0656232    -0.0638978    -0.0689067     0.0197361       12.3184       15.2483       15.6548       15.4822       14.2414       12.0603       9.58225       7.29569       5.40408       3.70353       2.48945       1.56623      0.921783      0.500478      0.261223      0.130554     0.0547120     0.0235282
  12  24 4053.5856    1.3667  8.9893 10.2778 -0.0017  0.1139   0.0157   0.3297    0.0771   0.0000   463.4903       40.0681      -25.9704      -15.8161       16.1633       1.42625      -3.51953    -0.0721577      -7.31428     -0.350917      -1.10701      -3.00643       1.11234      0.921432     0.0886808    0.00580037      0.142378     0.0365880       14.3707       18.2277       18.9943       18.7417       17.0296       14.2157       11.4516       9.19170       6.49152       4.54460       2.95193       1.84837       1.09119      0.604740      0.317053      0.157010     0.0695247     0.0290458
  12  25 4194.3916    1.1589 11.3197 10.1302 -0.0008  0.1441   0.0135   0.4007    0.0694   0.0000   446.6074       53.2680       26.3608      -42.3709      -24.8061      -2.81948      -5.76706      -19.1417       2.79228       3.26536      0.755001      -3.49137     -0.988217     -0.191573      0.151679     -0.143559    -0.0233793     0.0106989       19.3533       24.4360       25.8365       24.7597       22.6383       18.3334       15.3492       11.8925       8.42180       5.80044       3.76423       2.37504       1.36337      0.743404      0.396985      0.195765     0.0884804     0.0361571
  12  26 4335.3513    0.9939 13.5315 10.0393 -0.0008  0.1754   0.0118   0.5047    0.0634   0.0000   443.5866       43.7812      -29.8712      0.779378       3.58763      -27.7200       2.01773      -17.2208       2.21878      0.610466      0.760656     -0.230409      -1.61270     -0.408633    0.00841159    -0.0498726     -0.267444    0.00299295       22.1837       28.2694       29.2853       28.1303       26.5377       21.9995       18.3442       13.8461       10.3588       7.12674       4.72004       2.91970       1.77388      0.955003      0.511541      0.247181      0.107368     0.0452752
  13   8 1838.6220    0.3636  0.3652 10.1077 -0.0155  0.0248   0.0170   0.0569    0.0556   0.0000   435.1367      -2.26957       13.1630      0.986450       6.65411      0.226744       3.77391       2.77943       2.15380       2.60616       1.99104      0.283752     0.0128583    -0.0612790     0.0570107     0.0427930     0.0101513   -0.00179915       3.60223       3.63919       4.39036       3.75456       3.26388       3.28256       2.76012       2.10101       1.59156       1.17614      0.791262      0.550246      0.299520      0.189158      0.100319     0.0462981     0.0205457     0.0149779
  13   9 1983.8263    0.5510  0.4652 10.1423 -0.0063  0.0241   0.0209   0.0514    0.0718   0.0000   439.3636      -4.85088       8.95440       5.22013      -2.08570       7.08765    -0.0601074      0.713602      0.845727      0.797801      0.378084     -0.252644      0.189148    -0.0300273    -0.0183832     0.0547713    -0.0460415    0.00461360       2.54462       3.34633       3.44193       3.42840       2.97772       2.71725       2.25816       1.84263       1.21972       1.01320      0.661778      0.404421      0.282102      0.151665     0.0845903     0.0482236     0.0220100     0.0100081
  13  10 2128.4674    0.7927  0.6659 10.0578 -0.0121  0.0267   0.0265   0.0659    0.1149   0.0000   437.3967      -3.72910       16.1426       2.14610     -0.819209      -1.08326      0.371605      -2.98481      -2.13664      0.601018    -0.0223098      0.323639      0.324937    -0.0948225      0.266862     0.0329359    -0.0122766     0.0126236       2.79102       3.85599       3.66498       3.78271       3.37660       3.22680       2.49200       2.09088       1.47296       1.10282      0.738182      0.520335      0.309840      0.174761     0.0982924     0.0484271     0.0247892     0.0105814
  13  11 2271.1385    1.0759  0.8613 10.2988 -0.0017  0.0307   0.0289   0.0695    0.1507   0.0000   437.8829      -2.57438       11.9429      -5.07886      0.833181       2.35469       1.38811     -0.539964      -1.27541     -0.545433     0.0431376      0.564993   -0.00340177    0.00439976    -0.0511126     0.0203193    -0.0109064    -0.0140169       4.12425       4.14745       4.00007       4.98758       4.82317       3.57100       2.78308       2.41102       2.01322       1.34501      0.867633      0.560900      0.376168      0.234093      0.131698     0.0673441     0.0337187     0.0140299
  13  12 2411.8294    1.4477  0.8310 10.9890 -0.0073  0.0271   0.0408   0.0667    0.1508   0.0000   431.5685       1.45083       20.2969       3.26533       1.86253       9.28519       1.88367      -3.77795      0.160355      0.456379       1.14200      0.299791     -0.354946      0.107739    -0.0488551    -0.0239163     0.0428079   0.000244349       3.38718       3.97812       4.12917       4.46101       3.73638       3.07992       2.97280       2.27096       1.68592       1.09703      0.849586      0.524128      0.312873      0.170172     0.0977724     0.0522300     0.0269222     0.0132062
  13  13 2551.7573    2.0167  0.8385 11.4320  0.0007  0.0286   0.0562   0.0651    0.1905   0.0000   431.1269       6.75876       14.3411       3.55342      -2.47055      -4.30961     -0.938236     -0.414360      0.279493      -1.48858     -0.143488     -0.304306      0.111431      0.123212   -0.00794908    -0.0521600   -0.00601049   -0.00541905       3.89741       4.41759       4.52502       4.64038       4.43040       3.80477       2.97865       2.03227       1.72958       1.28074      0.846359      0.564929      0.346674      0.225070      0.122876     0.0620044     0.0289552     0.0120444
  13  14 2691.6894    2.5346  0.9145 11.0759 -0.0028  0.0271   0.0680   0.0693    0.4280   0.0000   441.2282       5.66272       17.2209       2.93587       2.70798      -1.07984     -0.229902      0.131556     -0.911902      -1.34952      -1.13766     -0.127724     -0.361804    -0.0758114    -0.0607052    -0.0178844     0.0213959    -0.0102472       3.40139       4.14986       4.19399       4.20713       3.89758       3.21918       2.83477       2.17497       1.79743       1.16646      0.822380      0.506521      0.323995      0.185572      0.102364     0.0553294     0.0271130     0.0120142
  13  15 2832.2207    3.1797  0.8807 11.7390 -0.0036  0.0256   0.0848   0.0654    0.3504   0.0000   438.6123     -0.522930       8.30437     -0.798639      -2.71338       2.01581       2.43696       2.77633       1.12068       1.30195      0.425827     -0.703891     -0.229533     0.0627020     0.0405554    -0.0380659    -0.0200685    0.00152724       3.28346       3.96100       4.29594       4.24347       3.67377       3.28617       2.67156       2.06284       1.53375       1.10565      0.751564      0.473944      0.301629      0.169839     0.0955532     0.0499258     0.0251013     0.0115922
  13  16 2972.7153    3.7314  0.8892 12.1483 -0.0029  0.0259   0.1021   0.0678    0.3101   0.0000   438.7465       10.5013       8.24266      -2.61893       2.72110      -1.47532      -1.15177      0.422938     -0.551046     -0.168223    -0.0304484    -0.0636141      0.311580    -0.0543584      0.125110    -0.0292170    -0.0355489    0.00478481       3.54897       4.02031       4.16885       4.04228       3.96382       3.50302       2.78691       2.10235       1.48667       1.11683      0.829914      0.541774      0.345259      0.196480     0.0990703     0.0523467     0.0252784     0.0107353
  13  17 3112.5309    3.8442  0.9375 13.0017 -0.0013  0.0285   0.1048   0.0712    0.1930   0.0000   440.6212       9.16720       9.75983       3.55548       8.47879      -1.85999      -5.74110      -1.98738       3.48778     -0.162585     -0.426045     -0.246718     -0.214323     0.0612114    -0.0640431   -0.00312420   -0.00660443     0.0193173       3.77576       4.68408       4.85615       4.53446       4.15741       3.73052       3.05838       2.39199       1.86163       1.28563      0.837748      0.537396      0.324948      0.187998      0.106027     0.0536732     0.0256271     0.0118384
  13  18 3252.4347    3.7299  1.3411 12.2775 -0.0045  0.0338   0.0822   0.0904    0.2281   0.0000   433.9171       9.54613       20.8310      0.294416       2.83133      -4.26719      -1.39526       3.16990       2.81361      -3.38084      -1.45079     -0.111976     0.0969422     -0.131805     0.0224141    0.00137081     0.0226263   0.000893650       4.10473       4.95165       5.64010       5.55195       4.83664       4.14869       3.60759       2.57657       2.01074       1.46504      0.951371      0.657774      0.394684      0.232121      0.134738     0.0653192     0.0345196     0.0158058
  13  19 3392.4011    3.3024  2.0461 11.7526 -0.0037  0.0410   0.0582   0.1028    0.1644   0.0000   446.1160       6.90090       7.93934      -5.37902      -1.88531      -3.37749      -4.68082      -1.68808      -1.77393      0.480498      0.950071      -1.33411      0.175529     -0.439066    -0.0540993     0.0746618     0.0823208    -0.0179356       5.03976       6.19238       6.36383       6.32578       5.91120       5.27318       4.25594       3.24170       2.42266       1.75992       1.26123      0.788489      0.519913      0.288094      0.162319     0.0826418     0.0405920     0.0182455
  13  20 3532.6486    2.7422  3.0570 11.0784 -0.0014  0.0502   0.0407   0.1300    0.1382   0.0000   443.0969       33.3102       34.7786      -1.60628      -3.74278      -9.35935       4.70263      -5.99530       2.24560      -1.35687      -1.79399      -1.14061      0.434323      0.403956     -0.183309     -0.191463     0.0124174   -0.00905142       6.47821       7.63410       7.98395       8.30395       7.47861       6.25916       5.25644       4.16117       3.09404       2.17546       1.49074      0.996802      0.609789      0.345366      0.200794      0.103343     0.0520310     0.0251627
  13  21 3673.1608    2.2602  4.4910 10.7902 -0.0022  0.0637   0.0290   0.1718    0.1006   0.0000   443.1561       5.47605       28.5345       2.61196       5.86314      -1.05777       1.28884      0.130962      -8.03850      -1.70604      -2.77924     -0.585986     -0.344153    -0.0500472      0.379799      0.305751   -0.00366921    0.00809541       7.84494       9.83368       10.1441       10.1000       8.97144       8.15460       6.50960       5.23526       3.99254       2.81878       1.86489       1.22917      0.741880      0.435759      0.246834      0.126269     0.0631576     0.0282142
  13  22 3813.6124    1.8362  6.3927 10.3808 -0.0018  0.0812   0.0212   0.2215    0.1021   0.0000   439.6871       34.5264      0.171970      -4.70167      -1.55954      -23.8937    -0.0393113       2.69610      -7.47867       3.67214       2.72045       2.70215      -1.27432    -0.0695469      0.484250      0.135238     -0.125390     0.0238118       10.1029       12.1155       13.1589       12.3509       11.7972       10.3041       8.31608       6.78140       5.05127       3.58663       2.44180       1.60691      0.983650      0.572999      0.313190      0.167688     0.0831343     0.0377356
  13  23 3954.5889    1.5555  7.7398 10.4038 -0.0010  0.0970   0.0177   0.2736    0.0790   0.0000   455.2095       9.54199       12.2053       34.0909       7.45773       12.0057    0.00213680      -8.16980     -0.428505      0.218709      -4.38430       1.85330     -0.534737       1.37501     0.0431717     0.0118780    -0.0676411    -0.0612530       11.6021       14.6487       15.3434       14.9232       14.1163       11.9640       10.0499       8.00616       6.00311       4.22221       2.93776       1.90910       1.20007      0.668904      0.381826      0.195841      0.100068     0.0454468
  13  24 4095.4668    1.3195  9.7651 10.1051  0.0009  0.1147   0.0144   0.3354    0.0780   0.0000   429.1262       30.9335       43.1025       1.85167      -1.71523       19.9826       8.43387      -16.6025       3.57255       3.31109      -1.23091      -1.49019       1.90702      0.239930     0.0807161    -0.0443544    -0.0367842     0.0858498       13.9368       17.4893       18.0738       17.9093       16.6025       14.5662       11.9801       9.43508       7.12752       5.07653       3.50320       2.30192       1.41481      0.831605      0.457510      0.240092      0.117913     0.0538200
  13  25 4236.7229    1.0924 11.3476 10.2634 -0.0048  0.1471   0.0133   0.4114    0.0607   0.0000   486.3542       51.2649      -11.6104      0.143570       24.4296      -3.89675      -39.3891      -17.9499      -20.9603      -9.76625      -1.78588      -4.98391      0.776029      -1.15174     -0.532305     -0.265936      0.140554    -0.0380314       17.7259       22.4951       23.6529       23.5048       21.3592       18.5360       15.3328       12.2008       9.17084       6.33906       4.53355       2.93616       1.78413       1.06291      0.578429      0.310638      0.150136     0.0724935
  13  26 4377.6774    0.9021 15.2314 10.1058 -0.0021  0.1986   0.0101   0.5646    0.0520   0.0000   422.9416       33.4653       19.7001       20.2332      -9.44704      -1.65204       17.4939      -15.9991      -4.94841       4.71739       7.75282      -4.39149      -4.78635      0.777116     -0.947744     -0.826785      0.489617    -0.0157713       23.4806       30.0303       31.4697       30.5291       28.9260       24.2651       21.2772       16.3934       12.5394       9.03978       6.09490       4.05407       2.47916       1.46318      0.805339      0.428965      0.207939     0.0959783
  14   9 2017.0103    0.6109  0.5322 10.1946 -0.0070  0.0225   0.0212   0.0548    0.0777   0.0000   436.7349      -5.97900       14.7660      -3.60043      -3.95035       2.53015      -1.02432     -0.799851     -0.718416      0.515710     -0.636156     -0.696304      0.284346     0.0958964      0.127288    -0.0191954   -0.00374304    -0.0204188       2.33778       2.92205       3.00101       3.31829       2.89644       2.49050       2.21817       1.78483       1.36435      0.928010      0.760974      0.467439      0.310035      0.181961      0.114089     0.0623324     0.0316673     0.0163938
  14  11 2305.6893    1.2018  0.9420  9.9657 -0.0046  0.0296   0.0297   0.0682    0.2019   0.0000   439.4919      -2.39076       14.9272      0.940260      -4.11563      -7.11097      -1.74694     -0.482291    -0.0696005      0.770638     0.0897787      0.871102      0.105612     0.0658110     -0.143649   -0.00446846    0.00546242     0.0154694       3.25479       3.94449       3.72195       4.11866       4.03856       3.64757       2.66715       2.16562       1.86026       1.42511      0.941746      0.610647      0.375177      0.264897      0.159299     0.0929598     0.0483619     0.0226531
  14  12 2446.7472    1.5086  0.9153 10.9434 -0.0061  0.0268   0.0385   0.0687    0.1515   0.0000   434.9584     -0.455513       14.8017       5.84140      -2.27164      -2.53635      0.778693      0.355351      -2.47186      0.158527      0.683970       1.12693      0.354145    -0.0418406     0.0493558      0.190517    0.00506100    0.00101020       3.09344       3.63539       3.91201       3.99377       3.68529       3.23649       2.62120       2.15179       1.74053       1.29948      0.869127      0.574103      0.362463      0.237095      0.137085     0.0828291     0.0423608     0.0207927
  14  13 2587.3731    2.0721  1.0402 11.2414 -0.0056  0.0304   0.0505   0.0708    0.2346   0.0000   441.6985     -0.185583       15.4833      -4.22821      -6.11948     -0.723826       3.88077       4.22046       2.13638    -0.0491570      -1.28253    -0.0275360      0.571401     -0.159715      0.125815     0.0280531    -0.0213271     0.0210733       3.22212       4.42421       4.13820       4.62723       4.02388       3.67867       2.95686       2.37214       1.85002       1.37671      0.937833      0.633899      0.398724      0.255807      0.145654     0.0832759     0.0440229     0.0213593
  14  14 2728.2578    2.5762  0.9843 11.2339 -0.0035  0.0267   0.0644   0.0686    0.3635   0.0000   436.8887       3.35251       8.37668      -1.52052     0.0966151       3.02746       1.57190      -3.52541      -1.09994     -0.915536      0.121205     -0.302601     -0.398522      0.183523    -0.0467463    0.00726187    -0.0315729    0.00891763       3.27519       4.04518       4.02203       4.00252       3.70128       3.40136       2.91012       2.33622       1.76484       1.28342      0.912533      0.630571      0.395354      0.239663      0.140888     0.0732742     0.0393060     0.0192246
  14  15 2869.3252    3.3750  0.9640 11.6819 -0.0014  0.0259   0.0866   0.0705    0.4026   0.0000   438.7957       11.2088       13.6588       1.58792      -1.71193      -1.64499       2.84776     -0.963190       3.02634      -1.68442     -0.331065      0.328941     -0.596586      0.150912      0.232474     -0.153350    -0.0366978    -0.0149315       3.10063       3.67675       4.16446       3.86956       3.55759       3.27862       2.73602       2.17988       1.73474       1.23765      0.889765      0.577949      0.359756      0.230039      0.126818     0.0749624     0.0377845     0.0185319
  14  16 3010.3020    3.7219  1.0278 12.0688 -0.0028  0.0284   0.0921   0.0686    0.4014   0.0000   436.0768       6.38427       11.6272      -2.32805     -0.793847      -6.06012     -0.756372      0.615367      -1.06985      -2.98493     -0.468129     -0.111455     -0.233424     0.0387654      0.170373     0.0360958    0.00981835   0.000302610       3.50164       4.47476       4.81828       4.63934       4.24502       3.77664       2.98418       2.47895       1.85250       1.32872      0.971154      0.610658      0.396332      0.244079      0.140177     0.0781374     0.0402252     0.0196574
  14  17 3150.6628    4.1137  1.0252 12.7739 -0.0056  0.0289   0.1015   0.0717    0.2490   0.0000   436.8064       15.5663       10.5520      -1.22274      -1.21363     -0.486618       2.60001     -0.338341     -0.600879      -1.16595     -0.397251     -0.301562     0.0115431    -0.0955878      0.284048     0.0767301    -0.0473083   -0.00194488       3.70355       4.66066       4.74528       4.39500       3.97695       3.70554       3.19412       2.68389       2.06969       1.45738       1.05838      0.668182      0.411599      0.257270      0.138431     0.0760705     0.0396627     0.0194505
  14  18 3291.0058    3.5628  1.6384 11.7294 -0.0013  0.0359   0.0689   0.0869    0.2745   0.0000   435.1770       16.7409       1.02596       6.53769      -14.5264      -1.94407      -2.01192      -3.97310     0.0943833      -3.42539      0.210719     -0.646756     -0.199355     0.0899305     -0.288188    -0.0963201     0.0310095     0.0146336       4.60087       5.84233       6.02379       5.94553       5.42825       4.75140       4.01111       3.20655       2.47722       1.81401       1.18388      0.833668      0.519806      0.317664      0.172839     0.0974640     0.0541091     0.0270133
  14  19 3431.5091    3.0542  2.3033 11.6936 -0.0044  0.0440   0.0517   0.1083    0.1509   0.0000   428.0709       26.4955       12.8781       15.7673      -13.7560       1.81239      -1.44025       6.15717     -0.196870      -3.12285       2.21713       1.49791      -1.31073     -0.571194      0.173137    -0.0428705     0.0532410    -0.0265833       5.15675       6.24598       6.69648       6.69124       5.97872       5.57329       4.64309       3.60336       2.71492       2.11593       1.48826      0.958582      0.630341      0.393267      0.229156      0.124672     0.0657592     0.0313533
  14  20 3572.2704    2.6192  3.3510 11.1123 -0.0039  0.0522   0.0363   0.1336    0.1283   0.0000   431.9520      -6.42131       16.7730      -12.0427     -0.305430       1.39625      -4.41819     -0.633438       1.58761       5.79311       1.01487      0.322759     -0.167404     -0.296082     -0.467565     -0.216597    0.00460995     0.0586538       6.29262       7.65965       8.19113       8.19787       7.76012       6.58238       5.48375       4.27322       3.33011       2.50371       1.71656       1.14219      0.753799      0.457572      0.276772      0.156273     0.0792108     0.0403081
  14  21 3713.2234    2.1072  4.7435 10.8763 -0.0002  0.0660   0.0257   0.1765    0.0920   0.0000   441.4359       19.4102       20.4490       9.75713      -12.0888      -3.95245       9.14925      0.189139       4.70425      -3.25751       1.36355      0.558205     -0.686884     -0.845273    -0.0700142      0.132227    -0.0900354    -0.0244070       7.37954       9.36614       9.83806       10.2287       9.23519       8.09845       6.82156       5.38940       4.22975       3.10007       2.15641       1.44431      0.935556      0.589971      0.330223      0.190968      0.102613     0.0511794
  14  22 3854.4429    1.7949  6.4008 10.5967 -0.0021  0.0809   0.0201   0.2219    0.0812   0.0000   431.4082      -23.3433       23.6380       4.31387       3.79451      -21.2217       5.17966       1.82246      -6.86271      -6.23103      0.322649       3.38190       1.79437     -0.517699      0.329410     -0.324672    -0.0648051    -0.0274389       9.12313       11.7988       11.9012       12.0930       11.1626       9.76471       8.36811       7.02071       5.41435       3.93278       2.75821       1.85519       1.18664      0.712928      0.414969      0.228007      0.123247     0.0620379
  14  23 3995.5039    1.4867  8.5827 10.3300  0.0000  0.1026   0.0158   0.2795    0.0746   0.0000   433.8751       23.2576       38.0493       1.60343      -8.69371       10.4502      0.795433      -1.80643      -8.81652      -4.46623      0.185706       1.61849      0.871774      0.661750     -0.407073     -0.198531      0.240146     0.0659346       11.2121       14.4930       15.2111       15.0467       13.9747       12.6300       10.5537       8.68190       6.58110       5.03815       3.40367       2.35063       1.50435      0.938929      0.525536      0.300391      0.158661     0.0782478
  14  24 4136.7893    1.2751 10.4315 10.1484 -0.0007  0.1179   0.0134   0.3472    0.0696   0.0000   456.7860      -15.7222       31.7225      -10.3932       10.6733       7.44898       1.19731      -3.68611      0.601232       5.25050      -2.67541     -0.176048      -1.45668      -1.25183     -0.792877     -0.136065    -0.0115277      0.101604       13.3138       17.1615       17.8050       17.7015       16.5683       14.6096       12.3040       9.98738       7.72575       5.73483       4.03368       2.67934       1.73424       1.07425      0.624586      0.348029      0.182958     0.0899553
  14  25 4277.9420    1.0304 12.4223 10.1978 -0.0039  0.1576   0.0119   0.4380    0.0580   0.0000   432.1224       14.5322      -16.7826      -14.5075       3.58580      -5.97317      -13.4157      -9.77496      -2.72996      -13.1287     -0.652789       1.94989       2.24949     0.0490863     -0.912645      0.330765     0.0229304      0.264480       16.8813       22.3289       23.1426       23.3421       21.9235       19.0076       16.3302       12.9219       10.2090       7.52927       5.28185       3.57395       2.28094       1.43025      0.836276      0.469478      0.242889      0.121254
  14  26 4419.9338    0.8644 14.9283 10.1340  0.0014  0.1939   0.0099   0.5577    0.0488   0.0000   461.6932       3.26987       12.8579      -42.9058       22.1684       31.6345       1.84685      -29.1139       11.9995       5.58243      -7.65558     0.0353374       1.23051      0.209015    -0.0442947      0.561599     -0.280084    -0.0106997       21.3549       27.2635       29.3197       28.4130       26.8935       24.2456       20.0339       16.4118       12.4445       9.15179       6.66186       4.52657       2.97551       1.80642       1.06083      0.583335      0.301635      0.152418
  14  27 4561.7484    0.6995 16.8365 10.0366  0.0004  0.2451   0.0081   0.6545    0.0423   0.0000   450.8117       102.975      -78.5250      -60.5008       30.5528       19.6586      -3.75005      -20.1569       27.1646       7.33021      -16.4100       5.01176     -0.395376      0.110774      -1.59929      0.335897      0.284940     -0.338826       27.1038       35.0096       37.4450       36.7680       34.4091       30.3470       25.4926       20.6418       15.9202       11.9408       8.39121       5.66083       3.67473       2.27689       1.37053      0.763135      0.386696      0.195149
  15   9 2049.5877    0.6800  0.5128 10.1423 -0.0014  0.0205   0.0237   0.0532    0.0816   0.0000   436.7577       6.65462       17.8739       2.90234      -7.36075      -2.13094      0.781530       2.79558      0.138643      -1.51864     -0.662465      0.672288     -0.137056      0.240113     0.0192922    -0.0248591  -0.000311633     0.0226695       2.08765       2.79188       2.82060       2.87280       2.73868       2.40436       2.06043       1.72819       1.26280       1.01853      0.725545      0.485513      0.324808      0.222342      0.123361     0.0760690     0.0432599     0.0242910
  15  10 2195.8043    0.9458  0.7764 10.1358 -0.0057  0.0263   0.0252   0.0586    0.1279   0.0000   433.9904      0.351743       16.8471       1.04310      -3.38609      -1.12091      -1.19383     0.0163123       2.76065     -0.336779     -0.277421      0.447226     -0.530610      0.487257    -0.0570122     -0.114333     0.0626794     0.0162884       3.07127       3.75751       3.76428       3.59101       3.29770       3.00188       2.66307       2.39295       1.98926       1.55024       1.04233      0.690573      0.436488      0.263110      0.158952      0.101482     0.0515228     0.0274907
  15  11 2339.5089    1.2502  1.0387 10.6950 -0.0042  0.0296   0.0297   0.0734    0.1566   0.0000   440.6170      -3.90497       16.1371       2.24656      -4.53155      -7.25111       2.65707     -0.593379      0.533710       1.85823      -1.26111     -0.498620      0.125543    -0.0247152     0.0704473    -0.0124966    -0.0256481    0.00324008       3.28277       3.90194       4.15053       4.25599       3.95338       3.62620       3.16308       2.38091       1.85538       1.40890       1.10324      0.739217      0.488429      0.317458      0.209395      0.117786     0.0639474     0.0334845
  15  12 2481.0655    1.6679  1.0232 10.6310 -0.0035  0.0281   0.0395   0.0718    0.2367   0.0000   439.3522       5.37279       10.2958       5.55329      -6.66732       1.35483      -1.32161     -0.218933      -1.12456     -0.769926      0.617865     -0.722196     -0.277643      0.164276     0.0611419    -0.0965422      0.120394    -0.0265009       3.00883       3.80888       3.72872       3.96140       3.69358       3.48616       2.92687       2.25925       1.76592       1.43809       1.04676      0.681359      0.480248      0.308499      0.182312      0.118592     0.0632020     0.0329743
  15  13 2622.3789    2.1697  1.0632 11.1958 -0.0030  0.0275   0.0492   0.0711    0.2244   0.0000   440.5640       11.0780       15.2539      -1.19913      -4.92712      0.993563       3.45449      -2.09367      -1.19857      -1.05207       1.11154       1.12524     -0.385232      0.172679     0.0514970    -0.0737076    -0.0956659   0.000715504       2.90687       3.71881       3.68511       3.88781       3.56618       3.43640       2.85350       2.24985       1.71715       1.35860      0.942043      0.714616      0.484303      0.303292      0.187998      0.105255     0.0583149     0.0318716
  15  14 2764.1631    2.8256  0.9969 11.6189  0.0005  0.0258   0.0659   0.0663    0.2567   0.0000   436.9668       6.51599       13.0943      -1.43208     -0.561449     -0.841919     -0.842866      -1.07695       1.86184      0.443051     -0.174174      0.443926     -0.282273     -0.227635     -0.224157     0.0690545    -0.0554182     0.0149939       2.85739       3.48482       3.82129       3.82064       3.34112       3.04281       2.70819       2.24242       1.74626       1.30244      0.955128      0.633986      0.433691      0.265982      0.164674     0.0955507     0.0493500     0.0298033
  15  15 2905.8707    3.2660  0.9666 12.2652 -0.0060  0.0276   0.0804   0.0662    0.2527   0.0000   442.1260       8.24314       6.34425       4.22044       1.19808      -8.75478       2.03333      -2.41306       1.53864      -3.08101      0.604119      -1.61756      0.976655     0.0207330    -0.0518351      0.144927    -0.0144168    -0.0122132       2.95721       4.02531       4.00025       4.32068       3.80272       3.49628       2.95921       2.36205       1.70279       1.32797      0.957719      0.685304      0.475858      0.292230      0.176814      0.103919     0.0537324     0.0276273
  15  16 3047.1584    3.9465  0.9349 12.4886 -0.0027  0.0258   0.0997   0.0653    0.3016   0.0000   440.5469       7.45592       10.5824       2.79747     -0.276484     -0.893894       2.30047      0.911866      -3.02785      0.383375     0.0478197      0.584003      0.601735     -0.175607    -0.0585835     0.0218881    -0.0185847   -0.00311999       2.74829       3.45498       3.67570       3.69808       3.41218       3.04799       2.62513       2.10832       1.68798       1.29987      0.956906      0.598718      0.409999      0.273242      0.162059     0.0974707     0.0574062     0.0294008
  15  17 3188.1065    4.0259  1.3023 12.1284  0.0020  0.0303   0.0864   0.0845    0.3659   0.0000   439.5887       8.38551       8.61137       1.07345      -1.48269      -5.92350   -0.00193686     -0.927241      -3.67990      -1.49862      0.886697      0.884158     -0.222701     -0.591376    -0.0247371    -0.0534721    0.00131838   -0.00663890       3.32132       3.94742       4.23439       4.14668       3.93734       3.57394       3.03778       2.55601       2.07450       1.53723       1.15022      0.742568      0.512853      0.330413      0.192079      0.115952     0.0653356     0.0344867
  15  18 3328.9762    3.5620  1.6830 12.0293 -0.0008  0.0355   0.0666   0.0929    0.2392   0.0000   439.4726       13.0513       1.18706      -1.57977       2.03288      -4.32177       3.65401      -4.11651     -0.325208      -1.04345      -1.16999     -0.371960      0.912679     0.0730233      0.144324     -0.116681     0.0164687    0.00467664       3.65218       4.70317       4.93667       5.01973       4.61601       4.24314       3.65363       2.92954       2.17637       1.74833       1.23434      0.876795      0.612824      0.366531      0.241576      0.135546     0.0720082     0.0381293
  15  19 3470.0160    3.0321  2.6428 11.4941 -0.0007  0.0442   0.0452   0.1168    0.1541   0.0000   431.8625       13.7288       15.8543       3.57308      0.173444       2.92335      -3.26879      -6.69872      -2.57116     -0.161533       1.21741      -1.22006    -0.0803065     -0.135115      0.301286     -0.275525    -0.0932566    -0.0212687       4.99085       6.21391       6.60087       6.87111       6.15567       5.45167       4.77857       3.77379       2.94387       2.22285       1.65329       1.09516      0.719961      0.473271      0.282446      0.173507     0.0939086     0.0483405
  15  20 3611.4391    2.5416  3.8139 10.9768 -0.0005  0.0541   0.0329   0.1411    0.1252   0.0000   439.8388       3.37110       22.3636       8.94894       17.9858      -13.5747     -0.883327      -7.45876     -0.145210      -4.64255      -1.05058      -2.57435       1.93548      -1.49176     -0.813068      0.156934     0.0317781    -0.0291080       5.89012       7.31159       7.63314       7.78353       7.24341       6.55301       5.55788       4.69441       3.63250       2.71406       1.97457       1.39815      0.921163      0.590880      0.356657      0.204274      0.114695     0.0608934
  15  21 3752.6126    2.0607  5.4776 10.4774 -0.0009  0.0668   0.0226   0.1844    0.1036   0.0000   437.0093       24.1252       28.4500      -10.3589      -7.72983       5.98507     -0.802993      -10.9696       2.85458      0.331449       2.66349     0.0333941      -1.74765     -0.522000      0.146993    -0.0605686     -0.101234    -0.0798762       7.11653       9.15673       9.46319       9.62152       9.12551       8.06646       6.86966       5.60263       4.47693       3.33971       2.45283       1.66036       1.10602      0.718923      0.428348      0.258769      0.143034     0.0744616
  15  22 3894.1711    1.7298  7.2579 10.3083 -0.0045  0.0841   0.0176   0.2271    0.0880   0.0000   446.9323       5.46196       6.66349      -7.79134       9.91035      -19.9515      -10.8345      -9.48791      -5.97213      -12.7700       3.95273      -1.07250     -0.986299      0.249822      0.549371     -0.593083     0.0898630     0.0182234       8.95409       11.3606       11.8199       12.1434       11.2773       9.92387       8.72539       7.17321       5.76102       4.36502       3.12995       2.12804       1.41800      0.904009      0.555838      0.320508      0.182360     0.0977917
  15  23 4035.8453    1.4325  8.6401 10.3558 -0.0024  0.1006   0.0150   0.2783    0.0704   0.0000   452.1052       5.53623       1.66864      -15.1029       8.56386       14.7246       4.64081      -13.5888      -9.55428       2.28082       5.01747     -0.601964       2.65700       1.70979     -0.817838      -1.03346     -0.137132      0.191888       10.6395       13.8075       14.2890       14.4949       13.7077       12.4219       10.4063       8.37711       6.81938       5.03776       3.71872       2.55617       1.70638       1.09158      0.670278      0.399310      0.217972      0.114025
  15  24 4177.7049    1.1959 10.8888 10.1494 -0.0011  0.1231   0.0124   0.3539    0.0652   0.0000   420.2309       17.3809       24.2417       20.9128      -9.96576      -23.7073       8.84075      -4.99009       3.25173      -1.27196       8.54345      -4.45327     -0.345771       1.73728      -1.00368     -0.191108     -0.356481      0.103411       12.8706       16.2337       17.4517       17.2533       16.5075       14.6795       12.6276       10.6306       8.19670       6.18048       4.55730       3.18159       2.11510       1.37131      0.832798      0.473917      0.268159      0.141613
  15  27 4603.3695    0.6677 18.5674 10.0299  0.0001  0.2648   0.0072   0.6914    0.0376   0.0000   482.2194      -46.2674      -64.0713      -8.13884       10.3301      -7.99336      -12.3824       4.25966      -40.9000      -8.76621       12.4397      -8.98460       6.27796       1.67094      -3.17940      -2.08371      0.752556     0.0919518       26.9499       35.1558       36.7677       38.0154       34.3760       31.9150       26.9708       22.5169       17.9931       13.7020       9.78825       7.00684       4.66555       3.02734       1.84780       1.08801      0.596438      0.320935
  16   7 1783.2859    0.3532  0.2906 10.0464 -0.0064  0.0200   0.0168   0.0382    0.0456   0.0000   439.8224      -2.55976       11.9557      0.847599      -3.00279     -0.866281       3.74433      -2.45283       2.36726     -0.428470      0.331348     -0.129575     -0.170883      0.108057     -0.182465    -0.0687872     0.0136178    -0.0163258       2.29480       2.55840       3.08136       2.89531       2.48493       2.75400       2.33914       1.70468       1.70209       1.32076      0.775687      0.557746      0.469664      0.283977      0.159958     0.0932922     0.0546384     0.0289417
  16   9 2081.6184    0.7277  0.6172 10.0319 -0.0027  0.0245   0.0228   0.0531    0.1018   0.0000   441.6209      -4.50522       11.5908     -0.333814      -1.02685       1.72241      -2.12641      -4.69781       3.49606      0.829858      0.766407     -0.454052      0.527288     -0.454097     -0.183704     0.0559118    -0.0511452     0.0479019       2.17862       3.01042       3.05832       3.34101       2.88282       2.74469       2.26404       1.93181       1.53485       1.19177      0.841346      0.600018      0.426708      0.266849      0.182280      0.104849     0.0602287     0.0349862
  16  10 2228.3553    0.9991  0.8234 10.2857 -0.0036  0.0256   0.0254   0.0592    0.1383   0.0000   437.1821       2.39439       6.80024       3.34940      0.749786    -0.0528546       6.12880      -3.25662     0.0682170    -0.0661144     -0.660897     -0.548613      0.214069      0.275898      0.450014     -0.191842    -0.0420981    0.00665452       2.58851       3.37318       3.45707       3.55866       3.06483       2.99579       2.62054       2.23363       1.74333       1.34748       1.01371      0.696256      0.489424      0.319398      0.195017      0.120572     0.0672962     0.0371488
  16  11 2372.5819    1.3917  1.1419  9.9451 -0.0018  0.0316   0.0292   0.0709    0.2729   0.0000   435.2595       2.45777       7.66129       5.05053      -3.22983       2.55648       1.60730     -0.948421       1.35346      0.221573      0.405450      -1.41684      0.191385      0.199080      0.376479     0.0428814     0.0570666    -0.0142160       3.72693       4.30837       3.99787       3.94325       4.34786       4.18905       3.53639       2.71842       2.01143       1.68905       1.31160      0.941094      0.667718      0.445408      0.272993      0.158500     0.0870857     0.0480442
  16  12 2514.8793    1.7722  0.9695 11.0645 -0.0040  0.0260   0.0410   0.0633    0.1719   0.0000   440.6950       12.6356       18.5046       2.47237     0.0119498      0.496542       1.69982       2.57920      0.224742       1.38796     -0.823358     -0.472083      0.720006    -0.0849130      0.558278    -0.0847591     0.0106644    -0.0436925       2.74061       3.39443       3.63908       3.54339       3.44607       2.99254       2.62410       2.27112       1.89180       1.42017       1.04998      0.755363      0.482506      0.326759      0.202234      0.123291     0.0725527     0.0410205
  16  13 2656.9759    2.3328  1.0382 11.2288  0.0012  0.0266   0.0514   0.0672    0.2450   0.0000   439.2651      -2.50356       10.2707       3.67311       3.11217      0.333598     -0.525350    0.00427866       1.09542       1.20467      0.137667     -0.664528      0.308270      0.354397     -0.163760    -0.0517706     0.0584118    0.00157731       2.81325       3.52467       3.54812       3.37090       3.41937       3.06722       2.68425       2.32638       1.91237       1.47062       1.09409      0.751448      0.530501      0.351408      0.224469      0.120361     0.0733055     0.0410512
  16  14 2799.5559    2.9157  0.9751 11.6758 -0.0043  0.0246   0.0670   0.0638    0.2393   0.0000   438.2098       4.73419       10.1743       2.42077      -4.00749      -1.89033      -1.63552      0.468962      -3.28789      0.139181     -0.575632     -0.558071     -0.193267      0.579897    -0.0686710     -0.216085      0.133916   -0.00491067       2.43418       3.00905       3.42955       3.41418       3.13869       2.84849       2.58956       2.07185       1.75826       1.25412       1.01579      0.670455      0.462429      0.311201      0.185901      0.122344     0.0686631     0.0366931
  16  15 2941.8395    3.4455  0.9380 12.5808 -0.0017  0.0250   0.0829   0.0638    0.1902   0.0000   441.6942       7.81793       10.3534       6.37611      -3.25237      -4.00194      0.517082      -2.22952      -1.46107      0.354583       1.07591     -0.227631    -0.0632408     -0.337342     0.0514254     0.0255402     0.0560970    -0.0238564       2.63805       3.05288       3.33242       3.28968       3.17631       2.97638       2.49292       2.17454       1.69231       1.34182       1.02046      0.712006      0.490002      0.311975      0.207289      0.131721     0.0751810     0.0418699
  16  16 3083.5251    4.0471  0.9500 12.4905 -0.0084  0.0268   0.0974   0.0652    0.3351   0.0000   443.4043       8.63971       11.0934      -5.71133      -2.43589      -4.03891      -4.49199      0.680382       1.38585      0.477533      -1.85111      -1.99653      0.473488    -0.0739701     -0.215711    -0.0675943    -0.0362620    -0.0265276       2.74016       3.33005       3.31859       3.50250       3.30101       3.18367       2.91154       2.16872       1.76555       1.27211       1.04838      0.763099      0.542651      0.350529      0.225537      0.130071     0.0804912     0.0425423
  16  17 3225.0083    3.7297  1.3365 12.0332 -0.0137  0.0319   0.0816   0.0773    0.4830   0.0000   438.3228       10.9813       15.7330      -2.52008      -2.14362     -0.864815      -4.74389      -6.35573      -6.60635      0.353741      0.416146      0.428662      -1.10112     -0.495620      0.109793     0.0760632     -0.240929   -0.00393051       3.32136       4.20799       4.10819       4.42714       4.20158       3.80614       3.44377       2.68957       2.15780       1.55485       1.21383      0.868029      0.656392      0.423202      0.263671      0.156543     0.0966804     0.0495474
  16  18 3366.4737    3.3730  1.8904 12.0381  0.0010  0.0363   0.0610   0.0982    0.2121   0.0000   441.5474       13.5131       16.9117       9.74743     -0.751037      -2.18275      0.844932      -2.48485       6.49194      -4.74238      0.237187     0.0113455     -0.669529      0.614643     -0.110274     0.0189714     -0.188384    0.00109256       3.76908       4.76675       5.21299       5.29683       5.01826       4.46186       3.79647       3.10658       2.47254       1.87589       1.40371      0.987128      0.678188      0.458046      0.281359      0.181492      0.103232     0.0571779
  16  19 3507.9832    2.8240  3.0732 11.1208  0.0025  0.0476   0.0383   0.1252    0.1631   0.0000   436.7485       3.73438       13.2212      -2.78989       6.23074      -1.69103      -6.68952       1.19012       8.91857      -1.93367      -2.55192     0.0151823      0.456648      0.571326     -0.166083      0.123946     -0.109720     0.0290188       4.79672       6.13282       6.10964       6.58320       6.19957       5.81626       4.77414       3.99147       3.24058       2.49967       1.91425       1.30023      0.928003      0.581423      0.390286      0.235296      0.138997     0.0774519
  16  20 3649.9764    2.3137  3.9665 11.2467 -0.0047  0.0582   0.0297   0.1471    0.0993   0.0000   439.9869       2.18906       11.6883      0.553330      -11.3249       4.72800       7.44891      -8.44027      -1.91890      -2.26682      -4.99458      -3.20769      0.442175       1.67805     -0.350380      0.201969      0.158102    -0.0170478       5.97221       7.44937       7.89357       7.79675       7.38350       6.70111       5.99414       5.08092       4.26189       3.20002       2.38688       1.68655       1.15188      0.777413      0.465568      0.280938      0.164975     0.0915592
  16  21 3791.6846    2.0032  5.8190 10.3903 -0.0005  0.0698   0.0205   0.1836    0.1000   0.0000   442.2372       30.4165       13.7366      -3.74648      -2.87889      -9.20550      -5.66055       8.48461       1.18398      -7.32045      -3.09709      -3.16246      0.242563       1.46629      0.451978    -0.0991903     -0.295969     0.0428830       6.81398       8.52885       8.97935       9.42994       8.94171       8.20900       6.89741       5.82997       4.66971       3.66099       2.68577       1.91969       1.30728      0.882854      0.573422      0.336636      0.200510      0.115178
  16  22 3933.4719    1.6317  7.4471 10.3137 -0.0011  0.0842   0.0162   0.2278    0.0800   0.0000   438.3419       15.6155      -8.18056       6.26142       8.60902      -9.68143      -11.3849       2.94383     0.0891294     -0.667723       2.47627       1.91762       1.02661      -3.43249      0.381585      0.625023     -0.162909    -0.0211076       8.49246       10.7174       11.4209       11.4566       10.8787       9.99258       8.61042       7.24434       5.89796       4.55571       3.38322       2.41206       1.62746       1.06687      0.679574      0.419350      0.244454      0.133628
  16  23 4075.7125    1.3700 10.3678 10.2494  0.0002  0.1103   0.0129   0.3181    0.0627   0.0000   454.2635       10.8545       19.6255       9.74574       35.3765      0.831740       9.19896      -15.2400     -0.879842       5.34597       1.30472      -4.87132     -0.604133       1.00088      0.530171     -0.504990      0.177750      0.147332       10.9223       14.1596       14.5685       14.7114       14.2861       13.0741       11.3176       9.40054       7.61391       5.94617       4.49302       3.12027       2.17895       1.41959      0.904157      0.555328      0.323478      0.179810
  16  24 4217.8213    1.1310 12.1881 10.1594 -0.0013  0.1337   0.0111   0.3845    0.0581   0.0000   436.3007       17.6822       9.64557      -18.8707      -14.9554       17.9530       6.88672      -25.7699      -9.91767      -1.23026      -2.15134       4.71957       3.08235       3.18848      0.353277      0.763634      0.133970      0.239908       13.0167       16.8646       18.1009       18.3210       17.3428       15.6350       13.8127       11.3429       9.39775       7.09537       5.31975       3.81749       2.63395       1.70136       1.09757      0.678782      0.381733      0.216184
  17   7 1811.9836    0.4038  0.3203 10.0740 -0.0041  0.0202   0.0182   0.0412    0.0460   0.0000   437.6563     -0.868252       17.4396      -1.05172     -0.950190      0.992073      -1.90615      0.178564       1.25602      0.210955     -0.317793      0.267015      0.690215    -0.0738388   -0.00220223    -0.0347293    -0.0400728    -0.0160467       2.34933       2.57757       2.24909       2.32543       2.63073       2.62552       2.07949       1.69443       1.53527       1.30099      0.963988      0.630336      0.446398      0.301841      0.193772      0.131633     0.0782375     0.0441675
  17   8 1963.2993    0.5614  0.4545 10.1541 -0.0091  0.0209   0.0198   0.0422    0.0638   0.0000   438.3617     -0.226313       15.5992      -1.24222      0.179200    -0.0246673    -0.0268842      -1.00592       1.29094      0.201285       1.26871       1.59514      0.469706     -0.450119     0.0426275      0.213702     -0.136752     0.0296068       2.02113       2.66968       2.75791       2.87133       3.00123       2.46212       2.15966       1.66991       1.45218       1.08111      0.814956      0.578923      0.406509      0.279559      0.183949      0.110789     0.0792637     0.0415187
  17   9 2112.9694    0.7369  0.7010 10.2283 -0.0032  0.0220   0.0206   0.0572    0.0860   0.0000   440.3455       1.46501       12.3073     0.0615178      0.631020       1.79565       3.42521      -1.52854       2.69354      -1.31107      -2.07929    -0.0620989      0.365141      0.186742     -0.199003    0.00191803     -0.149680    -0.0132980       2.11093       2.64952       2.77515       2.93200       2.69361       2.56363       2.19001       1.88376       1.53792       1.16225      0.943593      0.661516      0.469754      0.308794      0.203866      0.128857     0.0826942     0.0471947
  17  10 2260.2927    1.0964  0.9022 10.2860 -0.0027  0.0270   0.0258   0.0613    0.1444   0.0000   437.5264       2.22102       18.0433      0.112671      -2.91358       4.51729      -2.66917      0.863476     -0.833910      -1.04225      -1.20002     -0.754066       1.62074      0.385002     0.0362313     -0.134495     0.0670128    -0.0596039       2.77279       3.73836       4.16607       4.20967       3.96932       3.60050       3.05066       2.35694       1.82558       1.36764       1.03554      0.725538      0.540143      0.385172      0.239172      0.152811     0.0913897     0.0528425
  17  11 2405.0065    1.4852  0.9932 10.8549  0.0008  0.0269   0.0338   0.0642    0.1692   0.0000   439.3385     -0.279249       14.0925      -1.38261      0.763753       3.64571    -0.0104431      -1.56917      0.585479       2.31692      -1.66388     -0.253499      0.255918     -0.674919     -0.165448     0.0747649    -0.0231912    -0.0234358       2.64140       3.29790       3.50792       3.50557       3.22854       2.99060       2.90762       2.23333       1.90597       1.47232       1.13640      0.797216      0.592652      0.394219      0.254951      0.158876     0.0949248     0.0560596
  17  12 2548.1354    1.8922  1.0836 11.1790 -0.0040  0.0287   0.0401   0.0670    0.1765   0.0000   435.2526       6.69094       13.6211      -2.11669      -3.48465      0.193503       3.10394     -0.251868      -3.10216      -2.26329      -1.03283      0.469888     -0.850995     -0.299766     -0.177498    -0.0924560    -0.0385869    0.00403517       2.74530       3.42724       4.05133       3.74416       3.61959       3.40834       2.68367       2.48271       2.04132       1.53461       1.14159      0.822397      0.611276      0.395820      0.253019      0.159739     0.0967405     0.0550634
  17  13 2691.0963    2.4782  1.0507 10.7782 -0.0003  0.0238   0.0523   0.0651    0.3221   0.0000   436.7733       6.97126       15.8770       3.11433       3.24869       4.77491      -3.23981      -3.58253      -1.34573      0.269255      0.493500     -0.747142      -1.02907      0.950496      0.427884    0.00529213    -0.0489341    -0.0613006       2.33518       2.94898       3.07728       3.19795       2.99972       2.77272       2.44413       1.98889       1.70834       1.32065       1.00199      0.730582      0.512226      0.339315      0.222683      0.140571     0.0870129     0.0500418
  17  14 2834.3405    3.0490  0.9642 12.0627 -0.0027  0.0243   0.0682   0.0601    0.1892   0.0000   441.2121       4.37972       14.6113       1.26255     -0.844982      -1.38655      -3.40988    -0.0134714      -2.94442     -0.998672      0.903144     -0.883399     -0.122146      0.187756     0.0720765    -0.0815279     0.0801206     0.0244808       2.45636       3.06838       3.13613       3.25624       3.04230       2.97553       2.44307       2.14036       1.71235       1.40614       1.05038      0.778134      0.536504      0.340157      0.225011      0.151566     0.0933564     0.0544037
  17  15 2977.3004    3.6420  1.1233 11.9728 -0.0020  0.0257   0.0764   0.0673    0.2989   0.0000   437.0815       9.54401       11.1774     -0.482085      -1.87557       2.75771       1.47626      -2.11084      -4.51720      -1.43843       2.00720      -1.31339      0.149835      0.131393     0.0515975      0.261563   -0.00897364     0.0512866       2.60090       3.20699       3.38460       3.42360       3.35533       3.09731       2.68729       2.27819       1.80345       1.37571       1.09734      0.779934      0.565927      0.395424      0.250309      0.163648     0.0986187     0.0566033
  17  16 3119.4707    3.9511  0.9954 12.8142 -0.0028  0.0245   0.0905   0.0654    0.1995   0.0000   437.6759       14.0166       12.8814       3.51235      -4.75802      -2.05276       2.76618      -1.18956     -0.609044      -1.46771     -0.608515      -1.61265     -0.995013      0.683630     -0.409232      0.123483    -0.0105081     0.0661102       2.33864       2.89870       3.10058       3.12953       3.00027       2.86101       2.38793       2.00785       1.72781       1.36445       1.02118      0.759526      0.502212      0.341576      0.227807      0.143262     0.0887842     0.0532829
  17  17 3261.5256    3.6872  1.5976 12.0088 -0.0006  0.0324   0.0680   0.0870    0.2809   0.0000   436.0499       10.5991       13.0513     -0.359105       2.31055      -2.26649     -0.247309      -3.93996     -0.417950      0.498098     -0.338863      -1.39338     -0.833288      0.202953     -0.386214      0.136112     0.0738886     0.0161899       3.10786       4.08434       4.38395       4.41883       4.23065       3.88327       3.31588       2.74479       2.25511       1.73821       1.31669      0.970856      0.652162      0.461714      0.294633      0.190923      0.111587     0.0694578
  17  18 3403.5801    3.2597  2.2385 11.6042 -0.0016  0.0390   0.0517   0.1022    0.2322   0.0000   448.0410       17.8742       6.70454       6.80668      -4.56157       4.56527      -2.57224     -0.542330      0.259166    -0.0912042     -0.762661     -0.523899      0.468789     0.0714878      0.302658     -0.386243      0.113538     0.0358964       3.70849       4.86472       5.12242       5.36856       5.12873       4.61846       4.05419       3.33977       2.77989       2.10765       1.55141       1.15541      0.835016      0.584020      0.361534      0.226680      0.142611     0.0801106
  17  19 3545.6471    2.7335  3.2478 11.2963 -0.0021  0.0477   0.0367   0.1312    0.1469   0.0000   434.0148       18.2499       8.47810       10.8691      -12.3966      0.725988      -5.37584      -6.77656      0.686507      -2.22846      0.991217       1.82590     -0.446996      0.533724     -0.391972    -0.0103130    -0.0547582     -0.173160       4.62530       5.93734       6.37405       6.32136       5.96999       5.57010       4.91708       4.15277       3.51139       2.63384       2.05032       1.45752       1.04540      0.705561      0.460632      0.282694      0.166063     0.0978851
  17  20 3687.8989    2.3097  4.7152 10.5770  0.0005  0.0583   0.0252   0.1577    0.1200   0.0000   434.6491       14.5457       11.7390      -4.55923      -16.2537       7.28041      -4.76387      -7.40291     -0.457868       3.17854      -1.45042     -0.743545      0.152728      0.859604     -0.371214      0.307194     -0.381017     -0.147445       5.47262       6.98015       7.41583       7.64391       7.25358       6.87155       5.81940       4.96627       4.06594       3.12442       2.40829       1.79762       1.23304      0.841711      0.542624      0.355288      0.217649      0.126672
  17  21 3830.2634    1.8943  6.3503 10.3795 -0.0016  0.0710   0.0184   0.1977    0.0875   0.0000   435.9551       10.8878       23.8973       16.2793      -10.1867      -6.32205       14.0646      -4.07950     -0.883120      0.379199       2.72360      -2.47045       2.46950      -1.27276       1.38970    -0.0357172      0.338463     -0.210011       6.58680       8.48814       9.17903       9.32709       8.88711       8.03715       7.24727       6.06265       5.04903       3.92920       2.96137       2.21392       1.48828       1.04580      0.664352      0.423019      0.253276      0.149188
  17  22 3972.5958    1.5466  8.5179 10.2203 -0.0009  0.0903   0.0142   0.2522    0.0700   0.0000   445.9338       16.4157       3.88467       7.31838       12.0198      -23.0325       17.9186       2.70095      -5.72474      0.929789      -4.19349      0.537970       1.98387     -0.452677      -1.25025       1.05398     -0.419893    -0.0796828       8.45719       11.0474       11.7145       11.8731       11.5395       10.2801       9.31571       7.69334       6.46273       4.96822       3.78340       2.75015       1.95327       1.33931      0.854666      0.544288      0.322627      0.187141
  17  24 4257.6371    1.0951 12.9064 10.1399 -0.0009  0.1409   0.0105   0.3976    0.0556   0.0000   430.6524       37.6800       20.6786      -2.34440      0.526263      -4.76178       2.54353      -13.9419       19.6527       13.2945      -9.11466      -5.22386      -2.16678       1.76711     -0.183472      -1.08571      0.365892     0.0332250       13.0880       16.6927       17.7844       18.3655       17.4923       16.3126       14.0922       12.1128       9.89555       7.77601       6.05115       4.36908       3.07741       2.07211       1.35582      0.880237      0.529183      0.308773
  17  26 4542.8838    0.7165 17.6726 10.0468 -0.0020  0.2324   0.0068   0.6048    0.0375   0.0000   420.2283       28.8327       15.9674       13.0205       21.1544       4.03574       14.4607       1.49352      -6.31453      -8.93987      -4.35314       1.37447      -4.84814      -1.99601       6.77411     -0.177893     -0.560503      0.277132       20.8448       27.1750       28.9793       29.7715       28.8428       26.4498       23.1197       19.7220       16.0555       12.7019       9.59640       7.20140       5.10513       3.49095       2.28965       1.48079      0.871694      0.515606
  18   8 1992.8469    0.5965  0.5032 10.1754 -0.0001  0.0222   0.0182   0.0437    0.0652   0.0000   435.3052      -5.49164       11.3616      0.919010    -0.0214225       3.91584       2.28058      -2.07731      0.234493      -1.28167     -0.906003     -0.733653      0.264550     -0.131576    0.00941776    -0.0163117    -0.0568996     0.0154545       2.07513       2.39413       2.49495       2.44073       2.49101       2.31220       2.31853       1.85197       1.27405       1.17185      0.875462      0.677704      0.516161      0.350091      0.255687      0.149624      0.100204     0.0584181
  18   9 2143.7281    0.8703  0.6375 10.2686 -0.0024  0.0214   0.0236   0.0470    0.0938   0.0000   437.6931      -1.74745       16.7713      -1.19029      -3.53265       3.01709      -1.32530       1.64790       1.51961      -1.63055      0.514874      -1.42636      0.576604     -0.107563      0.281377     -0.113479     0.0978502    -0.0527852       2.14729       2.71472       2.71934       2.69592       2.66530       2.62110       2.38761       2.01246       1.53421       1.16340      0.894818      0.712822      0.544475      0.392031      0.259180      0.163801     0.0990524     0.0595263
  18  10 2291.5886    1.1658  0.8375 10.5928 -0.0067  0.0236   0.0281   0.0589    0.1394   0.0000   438.8150       5.23438       12.7881      0.702857       2.69491      -4.23942      -3.37396      -1.68316       1.11971       2.30392      0.351461      0.781682     -0.809346      0.302507    -0.0968670    0.00439416    -0.0755091    -0.0121054       2.01922       2.60724       2.82963       2.82333       2.80447       2.55407       2.26765       1.84599       1.64279       1.26504       1.02297      0.725362      0.535099      0.375327      0.234043      0.163853      0.103145     0.0637254
  18  11 2436.7749    1.5378  1.0736 10.4198 -0.0007  0.0280   0.0323   0.0640    0.2259   0.0000   441.0120      0.317144       12.8526      -2.52119      -4.96752     -0.673001      -3.81551      -1.86889       2.51105     -0.928555     -0.375316     -0.401517      0.239444    -0.0793978     -0.199318    -0.0845213      0.103466   0.000829242       2.93452       3.81335       4.04393       4.11618       4.00358       3.66420       3.15626       2.50684       2.05049       1.63052       1.23006      0.952838      0.634763      0.430698      0.277708      0.185871      0.122672     0.0747707
  18  12 2580.8867    2.0073  1.0459 11.3909 -0.0057  0.0258   0.0437   0.0625    0.1764   0.0000   435.8549       5.22898       15.5575       1.47302      -4.09521      0.503688     -0.447789      -4.69503       3.79688     -0.425789     -0.597959      0.590045     -0.159680    -0.0656563      0.398294   -0.00403373      0.144335    -0.0235935       2.42288       3.06973       3.27214       3.32202       3.07664       2.99687       2.62990       2.31893       1.91313       1.44458       1.16339      0.836402      0.635816      0.435522      0.293953      0.194264      0.118511     0.0692363
  18  13 2724.7826    2.6510  0.9855 11.4918 -0.0015  0.0233   0.0563   0.0605    0.2137   0.0000   439.9562       4.11852       16.2084       4.44495      -3.69075      -3.55861     -0.651515     -0.477249      -1.86827       1.20689     -0.343180      -1.90360     -0.494925     -0.212389      0.205061      0.225355     0.0689115    -0.0452398       1.98877       2.49676       2.76036       2.78533       2.66094       2.54518       2.27679       1.82556       1.60039       1.26988      0.979277      0.772130      0.522619      0.368332      0.235794      0.160410      0.110952     0.0655783
  18  14 2868.7561    3.2798  1.0895 11.1118 -0.0026  0.0247   0.0645   0.0615    0.4385   0.0000   435.3511       4.33778       16.7047     -0.425603      -6.88348      -7.98690      -2.12738      -1.71273      -2.21341      0.341077     0.0291829       1.12205   -0.00813952     -0.825825    -0.0558943    -0.0351676     0.0223312    -0.0244387       2.27084       2.86289       2.88054       2.99856       3.03133       2.79514       2.45606       2.04702       1.70853       1.42580       1.07940      0.799775      0.588549      0.402519      0.270524      0.175976      0.114751     0.0714906
  18  15 3012.2157    3.8113  1.0479 12.0460  0.0001  0.0253   0.0784   0.0616    0.2788   0.0000   437.8275       3.09445       12.9777       1.67199       2.18032     -0.125573      -2.09459      -3.22962     0.0751656     -0.814554     0.0572657      0.434420     0.0737044     -0.135033     0.0199694     -0.182216     0.0946147     0.0162064       2.56773       3.21500       3.54853       3.52561       3.52004       3.17215       2.80664       2.38524       1.93755       1.43278       1.06385      0.817667      0.622619      0.457428      0.314649      0.184647      0.114838     0.0688037
  18  16 3154.9160    3.7350  1.3066 12.6959 -0.0040  0.0296   0.0731   0.0719    0.1755   0.0000   437.6254       12.8232       20.0167      -2.23451      -5.85212      -2.50268       3.86328      0.732885       1.33342    -0.0142086    -0.0169022     -0.227429      0.803947     -0.166561     -0.240447      0.139727     0.0779581     -0.156953       2.71952       3.47549       3.59359       3.64584       3.58576       3.35351       2.91087       2.48730       2.07912       1.74549       1.31616      0.975318      0.689675      0.477730      0.325762      0.205891      0.133311     0.0805775
  18  17 3297.5061    3.5912  1.6483 12.3421  0.0011  0.0327   0.0644   0.0842    0.1840   0.0000   441.8805       11.0377       9.93851       2.61604      -8.68181      -2.44695      -2.01696      -2.15531      0.619847      -3.95927       5.52724    -0.0318846     -0.609877     -0.248496      0.430640     -0.166722    -0.0990102      0.101139       2.93081       3.84793       3.93799       4.19963       3.91340       3.77472       3.24221       2.71166       2.28891       1.90359       1.47780       1.03384      0.787149      0.499697      0.363499      0.224928      0.146106     0.0891888
  18  18 3440.0901    3.0777  2.3446 11.7624 -0.0024  0.0398   0.0465   0.1041    0.1723   0.0000   436.0488       10.6342       16.8196      0.516836      -1.82607      -3.87324      0.827473      -2.98791       1.96161     -0.145692       1.93685     -0.672461     -0.174718      0.813939     -0.310302      0.603181      0.117881    -0.0612896       3.60949       4.64013       4.91821       4.94740       4.74394       4.57262       4.05073       3.45825       2.72545       2.15946       1.70467       1.28535      0.933535      0.667264      0.433017      0.294826      0.177063      0.111912
  18  19 3582.6538    2.6103  3.7735 10.8826 -0.0027  0.0510   0.0301   0.1308    0.1444   0.0000   440.6090       12.9941       14.9651      -4.72416      -10.2665      0.788005      -2.96613      -5.36086      -1.09972       1.50441      -1.54347      -1.95947       3.25747      0.834845     0.0242113      0.284742     0.0576387    -0.0860557       4.47986       5.96991       6.24580       6.40734       6.13142       5.79195       5.08784       4.47487       3.61200       2.90824       2.22406       1.66966       1.24249      0.828043      0.574511      0.363594      0.228219      0.133012
  18  20 3725.4284    2.1278  4.9417 10.7446 -0.0007  0.0600   0.0228   0.1620    0.0987   0.0000   439.4022       15.5251       21.1068      -1.79130       14.0750       1.24473      -1.47331      -10.0635      0.415899     0.0757166      -3.47903      -3.11575      0.467988      0.134190      0.217198     -0.129905     -0.318225     -0.121559       5.46986       6.87448       7.36237       7.51248       7.26274       6.76639       5.90938       5.22227       4.30868       3.50994       2.66550       2.00375       1.43215       1.00108      0.665771      0.431802      0.270462      0.162711
  18  21 3868.1952    1.7852  6.6061 10.4667 -0.0006  0.0734   0.0172   0.2010    0.0763   0.0000   436.6100      -3.39672       11.1757      -1.57028      -12.0660      -16.4049      -10.2959       1.39201       1.74147      -6.60868    -0.0383641      -4.50901       2.05644      0.841120     0.0370749      0.298857    -0.0761018    -0.0127297       6.60277       8.41346       9.13451       9.39407       9.08596       8.21619       7.43857       6.22878       5.34720       4.16881       3.25862       2.38495       1.74057       1.20649      0.813337      0.522829      0.327427      0.193765
  18  22 4010.9647    1.5174  9.1552 10.1014  0.0004  0.0921   0.0132   0.2587    0.0698   0.0000   441.9501       26.0394       37.4213      -1.30140       2.09459       4.46021      -4.99606      -4.27032       9.50194      -5.40625      -2.98636      -2.44998      -3.26390       1.57284     -0.478730       1.56960     0.0629134     -0.264382       8.08805       10.5940       10.9861       11.4768       11.0445       10.5825       9.22589       7.78565       6.51106       5.20480       4.03449       3.05429       2.16722       1.49900       1.01532      0.663566      0.418517      0.253897
  18  23 4154.0460    1.2254 10.9277 10.1831 -0.0007  0.1144   0.0110   0.3208    0.0560   0.0000   440.5165     -0.183580      -13.8658       3.65700     -0.847041      -4.92711       3.32031       16.5680       9.28575      -10.4330       7.49690     -0.188256       1.22518      -2.12814       1.62781      0.189910     -0.396567      0.176718       9.87912       12.9021       13.7976       14.1335       13.5424       12.6913       11.3549       9.87479       8.08460       6.48699       5.11390       3.70499       2.78105       1.90310       1.31224      0.832532      0.514887      0.312065
  18  24 4296.8348    1.0328 13.4968 10.1346 -0.0007  0.1459   0.0094   0.4142    0.0507   0.0000   447.9117       5.86735      -4.05180       8.02923       18.7631       14.0062      -4.41857       9.47280      0.530677      -21.4849     -0.680549      -5.30078      -1.34991      -4.56401      0.266774       1.43802     -0.173190     -0.868515       12.5200       16.1957       17.2055       17.7691       17.1333       16.1964       14.2313       12.3732       10.1340       8.35555       6.37426       4.82218       3.47906       2.43636       1.65471       1.07098      0.669543      0.408568
  18  25 4439.7927    0.8465 16.5000 10.1451 -0.0020  0.1918   0.0076   0.5342    0.0400   0.0000   426.2570      -5.07483       14.1723       2.36288       35.2292      -8.04608       13.0834      -2.84369       7.11817       6.72718     -0.346185      0.310683       2.90876      -7.26869     -0.858606       1.08175     -0.914276     -0.879863       16.1851       21.5122       23.0782       23.7704       23.2960       21.1902       18.7720       16.2889       13.4356       10.7430       8.33891       6.33620       4.49557       3.21927       2.12236       1.41024      0.866733      0.533894
  18  26 4582.7273    0.7039 18.8620 10.0276  0.0004  0.2405   0.0066   0.6176    0.0349   0.0000   483.7700      -39.5804       2.00193       36.2333       67.3468       21.4601      -10.8992       15.0233       15.4851      -2.32642       4.11331       23.8295       6.49953      -3.61563     -0.930511       2.09015     -0.992357      -1.38026       19.8745       26.7629       28.4117       29.2852       28.4072       26.2436       23.5596       20.1589       17.0701       13.4113       10.6127       7.86815       5.75427       4.07480       2.73575       1.77861       1.08118      0.657082
  19   7 1867.2849    0.4476  0.3806 10.1164 -0.0059  0.0214   0.0160   0.0390    0.0481   0.0000   438.5467       1.11041       16.2423      -1.89847      -4.23190      -1.60534       2.37876      0.999970     -0.424144      -1.63154     -0.425039     -0.511187     -0.393688    -0.0450413     -0.227940     -0.225872    -0.0258948     0.0193883       1.74870       2.16329       1.97343       2.40096       2.19533       2.05643       1.72769       1.79661       1.49332       1.10333      0.784721      0.638847      0.530052      0.369921      0.247918      0.161398      0.102023     0.0664936
  19   8 2021.7675    0.6276  0.5736 10.1026  0.0011  0.0198   0.0181   0.0502    0.0751   0.0000   436.8607    -0.0219022       13.3136       2.93012       1.62498       1.15564      -1.42066      0.477813       2.23433     0.0901419     -0.599762     -0.723016      0.371429      0.169082     -0.392834     -0.223786      0.114791     0.0160004       1.68582       2.15267       2.31689       2.38954       2.21093       2.19325       1.95449       1.66337       1.41293       1.08262      0.884546      0.644159      0.471616      0.368586      0.245178      0.163689      0.104846     0.0635765
  19   9 2173.7348    0.9056  0.7069 10.3268 -0.0007  0.0205   0.0223   0.0498    0.0926   0.0000   442.7312      -2.40239       15.4615     -0.688525       1.61095      -3.48455       2.40388       2.18516       1.09832     -0.149166     -0.622563     -0.252992     -0.488206      0.212822     0.0282220      0.331537     0.0153763   -0.00563561       1.70752       2.29226       2.46065       2.49995       2.43242       2.14112       2.04520       1.67516       1.47059       1.21305      0.897738      0.705399      0.503292      0.364686      0.238787      0.166939      0.101006     0.0634329
  19  10 2322.2897    1.2261  0.8727 10.7185 -0.0084  0.0236   0.0281   0.0565    0.1222   0.0000   436.2907      0.197148       12.8990      0.221681       2.06485     0.0762518      0.619348      -4.12745     -0.906237     -0.151206       2.03481     -0.599289     -0.705996      0.203115    -0.0467093    -0.0895495     0.0718891     -0.100371       2.11529       2.58558       2.49613       2.69505       2.76038       2.65978       2.29750       2.01818       1.68784       1.39103       1.05283      0.789631      0.600531      0.455373      0.318801      0.207636      0.133616     0.0838513
  19  11 2468.1508    1.5880  1.0882 10.8598 -0.0009  0.0258   0.0331   0.0680    0.1760   0.0000   439.4852       5.52847       16.0767       4.91530      0.466173      0.572296       1.71052       1.34443      0.761656     -0.880885     -0.476068     -0.868533     -0.442019     0.0758961     0.0502219    -0.0401314     -0.157853     -0.176464       2.25618       2.75787       2.98410       3.12784       2.89168       2.56735       2.40125       2.21995       1.88967       1.52577       1.22320      0.921730      0.665193      0.469347      0.319944      0.201670      0.132046     0.0861775
  19  12 2613.0838    2.2735  1.0435 10.3947 -0.0021  0.0243   0.0445   0.0562    0.4284   0.0000   438.5161       2.76042       13.4518      -4.03631       2.60034     -0.435018   -0.00224219       1.27961      0.676047      -2.82013      -1.25643      0.788185       1.05091    -0.0447222      0.159746    -0.0403511     -0.135608     0.0154491       2.15672       2.65359       3.00751       2.94231       2.69945       2.75799       2.43358       2.08176       1.78649       1.43488       1.04236      0.831505      0.618293      0.448909      0.324739      0.206932      0.131903     0.0800116
  19  13 2757.9990    2.8851  0.9832 11.3525 -0.0042  0.0228   0.0584   0.0538    0.2740   0.0000   438.5330       1.55601       15.1415       5.70058       3.35518      -3.59066      -2.22672      -1.85085      -1.42973      0.588278      0.439817     0.0822358      0.265482      0.636056      0.246910     0.0423960    -0.0972782      0.103505       1.95468       2.45216       2.66492       2.67651       2.59369       2.41618       2.23692       1.97168       1.61380       1.34671       1.03428      0.776821      0.595417      0.416478      0.303022      0.186642      0.127321     0.0757604
  19  14 2902.5981    3.3219  1.0026 12.0099 -0.0069  0.0232   0.0688   0.0583    0.2166   0.0000   443.5751      0.171099       15.1029      -4.74881      -5.51046      -1.79491       1.31527     -0.217416       1.44388      -3.33823      0.636372    -0.0753127       1.35610     0.0960591      0.525587     -0.166176     -0.172914    -0.0639200       2.12803       2.66178       2.76581       2.91788       2.74214       2.55328       2.25563       2.05813       1.73049       1.44662       1.15203      0.848702      0.602598      0.422642      0.303408      0.201981      0.121117     0.0746294
  19  15 3046.5745    4.0061  0.9652 12.2001 -0.0004  0.0249   0.0810   0.0541    0.2537   0.0000   440.4145       6.42678       9.22122       4.86699      -3.03010      0.314538     -0.898216      0.798122       2.64978      0.138639      0.245736     -0.268659     -0.111087    -0.0961922      0.100329     0.0220009    -0.0544589     0.0560504       2.21911       2.82687       2.70811       2.87003       2.64500       2.60790       2.49839       2.21464       1.76793       1.48766       1.18362      0.918638      0.662491      0.470593      0.325041      0.215971      0.134967     0.0846129
  19  16 3189.9578    3.9077  1.3380 12.0618  0.0005  0.0283   0.0712   0.0716    0.2560   0.0000   441.7865       5.62241       11.1189       6.09879     0.0701446      -3.61979     0.0396406     -0.322733       2.49856      -4.09088      -2.11576       1.51524      0.113845    -0.0833615      0.305747      0.236449   -0.00246900      0.131860       2.46919       3.20368       3.07817       3.37937       3.20476       3.24502       2.81828       2.53530       1.97584       1.59859       1.19207      0.969193      0.714384      0.545126      0.373409      0.254872      0.163811     0.0942792
  19  17 3332.9771    3.4603  1.8367 12.1100  0.0006  0.0330   0.0552   0.0887    0.1434   0.0000   435.9456       12.3844       10.5603     -0.356830       3.22676      -3.36920     0.0877845      -5.14742       2.49629      -3.05362     -0.440830      0.318565      0.393306     -0.994142    0.00812675   -0.00867617    -0.0103845     0.0208424       2.91113       3.72626       3.97435       3.94867       3.80536       3.49448       3.30379       2.89650       2.42614       1.98072       1.54483       1.18613      0.893574      0.597464      0.420731      0.273525      0.178066      0.111152
  19  18 3476.1992    2.9540  2.6298 11.7197 -0.0031  0.0411   0.0409   0.1069    0.1293   0.0000   431.9393       14.5565       9.55695       8.63822       8.60343      -1.59597       4.68019      -4.86635      0.880261       3.97801      0.927420      -2.31250     -0.143596     -0.221550     -0.215354     -0.215857    -0.0361474      0.301910       3.55123       4.49359       4.73454       5.07479       4.75169       4.61669       4.05180       3.57528       2.85080       2.36357       1.80556       1.41854       1.04030      0.752753      0.508040      0.342309      0.223896      0.145596
  19  19 3619.4092    2.4973  4.0346 10.8343 -0.0009  0.0514   0.0275   0.1358    0.1280   0.0000   433.6716       10.6293       25.9593      -4.26615      0.992271       7.71800       1.48631     -0.760063       1.89486      -3.60216      -4.30804     -0.525346      -1.32247      0.172820     -0.132644     0.0946976     -0.266058     0.0212568       4.53287       5.65406       6.07269       6.09278       6.12314       5.60287       5.11624       4.54796       3.70029       2.97649       2.32060       1.81089       1.33389      0.969638      0.659403      0.443036      0.288645      0.177982
  19  20 3762.6576    2.0699  5.7933 10.4974 -0.0011  0.0652   0.0195   0.1710    0.0904   0.0000   446.9083       26.5637       20.2278       2.54811     -0.744310      -5.58875       1.34861       4.11634      -4.04298      -7.60571       5.49131       1.84984     -0.242131     -0.626779     -0.364512      0.240062      0.201034     -0.119309       5.36787       6.86791       7.45880       7.67893       7.42973       7.10724       6.38692       5.44832       4.59245       3.67874       2.93866       2.18086       1.66545       1.18280      0.816874      0.554169      0.348816      0.219269
  19  21 3905.8763    1.7590  7.6407 10.1311 -0.0010  0.0762   0.0149   0.2099    0.0786   0.0000   447.2297       28.4763       28.4208      -7.83134      -17.4008      -18.5591       13.8042       10.1740      -3.38168      -2.76706       3.84729      -1.37535      -3.99692     -0.229859     -0.440274     -0.266043      0.287066      0.206609       6.39698       8.41663       8.89576       9.23267       8.96605       8.51299       7.61012       6.49963       5.48154       4.44304       3.46498       2.63991       1.97437       1.38940      0.965409      0.639506      0.413667      0.257051
  19  22 4049.1107    1.4042  9.2907 10.1852 -0.0017  0.0930   0.0120   0.2653    0.0608   0.0000   439.9047       27.7119      -1.15776      -13.2442     -0.999493       9.21399      -6.28275      -13.1771      -2.97354      -8.81440      0.368705      -3.20443      -4.54066       1.23359     -0.543204    -0.0742699      0.586743    -0.0768641       7.75538       10.0761       10.8145       11.1645       11.0250       10.1110       9.21054       7.95617       6.64293       5.42168       4.21004       3.28052       2.36061       1.72044       1.16863      0.778841      0.509250      0.313934
  19  23 4192.5173    1.1864 12.2126 10.1820  0.0006  0.1243   0.0102   0.3485    0.0520   0.0000   434.2518      -2.24973       11.1038       25.4576       6.00989      -11.5538      -29.2277      -6.20928       2.73147      -5.57344       4.53593       3.94695       4.06607       1.67162      -1.24908     -0.490786      0.119967      0.478473       10.1869       13.1926       14.3008       14.8193       14.4212       13.4357       12.1055       10.4420       8.88596       7.06340       5.63897       4.27910       3.19785       2.24497       1.57746       1.06268      0.666679      0.416495
  19  24 4335.8355    0.9738 14.1737 10.1593 -0.0028  0.1542   0.0086   0.4256    0.0457   0.0000   443.5957      -6.35353       37.4548       11.5710       7.14249      -35.7630       4.48121      -2.25122       22.8841      -10.0958      -4.09669      0.935480      -3.12846      0.811071      -1.18920      0.301042     0.0690592     -0.427132       12.4836       16.2680       17.5300       18.1983       17.7007       16.6198       14.7646       13.0043       10.9241       8.85127       6.96095       5.35305       3.91790       2.84950       1.93172       1.31699      0.835088      0.513630
  19  25 4479.4286    0.7956 16.3034 10.1337 -0.0003  0.1923   0.0073   0.5180    0.0378   0.0000   447.1650      -10.1828       39.3934       8.36976       8.66454      -5.28602       18.5932       2.79076       26.8641      0.301157      -6.28811       12.4575      0.545458       1.36472     -0.324148     -0.486116   -0.00404186      0.262070       15.4105       20.1963       21.8688       22.5380       22.0585       20.3486       18.5670       16.1412       13.4874       11.2725       8.71917       6.76239       4.89848       3.60359       2.45479       1.63220       1.04742      0.665324
  20   7 1893.8813    0.4762  0.4031 10.2136 -0.0069  0.0219   0.0164   0.0384    0.0496   0.0000   438.8623      -3.29436       13.5787       2.18754      -4.21372      0.221297      -4.41310      0.973178       1.00344     -0.236396     -0.332817     -0.378065     -0.571641     -0.104150      0.179816    -0.0147984    -0.0698340    -0.0536939       1.50317       2.12274       2.49719       1.97142       2.57003       1.93588       1.97506       1.78032       1.19098       1.33704      0.829642      0.776565      0.576742      0.361171      0.308031      0.176024      0.122790     0.0876781
  20   8 2050.0659    0.6786  0.5900 10.0738 -0.0067  0.0201   0.0185   0.0451    0.0824   0.0000   439.2271      0.873347       13.9714    0.00491953       1.00715      0.530376      0.395793       1.03209       2.35726      0.569543     -0.845183      0.850336       1.05399      0.416197     -0.245286     -0.110289     -0.195612     -0.167264       1.56554       2.07466       2.23844       2.27480       2.17915       1.95200       1.94909       1.59162       1.53796       1.15860      0.942184      0.753873      0.572662      0.390731      0.268172      0.174422      0.125874     0.0794375
  20   9 2203.1538    0.9518  0.8335 10.1914 -0.0042  0.0245   0.0222   0.0554    0.1236   0.0000   440.6051      -1.32913       14.3634      -3.30587      -2.72470      -1.07015      0.752527      0.885897       2.25881      0.528206      -1.86639       1.05591      0.288218      0.217986     -0.373393      0.104387   -0.00981618      0.103233       1.75390       2.24049       2.59295       2.51237       2.55852       2.37634       2.09846       1.84019       1.57663       1.30009       1.01377      0.810842      0.584110      0.413661      0.310395      0.202298      0.135839     0.0859538
  20  10 2352.3633    1.3672  1.0290 10.1361 -0.0026  0.0231   0.0271   0.0606    0.2024   0.0000   438.9572     -0.868633       9.72719       1.45784      -5.47532      -1.23941      -2.80641      -3.89301       1.38235      -2.55573      0.612729    0.00372213      -1.17327     -0.511512     -0.213580      0.143539    -0.0878459    -0.0776836       1.85941       2.41919       2.51705       2.81990       2.63393       2.58809       2.21769       1.92936       1.67680       1.36384       1.04752      0.764272      0.636022      0.448988      0.308794      0.211057      0.143113     0.0930429
  20  11 2498.9817    1.7838  0.9840 10.8172 -0.0051  0.0226   0.0371   0.0594    0.2087   0.0000   437.1683       4.03140       17.4250       2.78328      -2.00978     -0.860676     -0.964312      -2.93093       1.44744       1.82726     -0.468884      0.953315    -0.0698350     -0.537556      0.543962      0.163786      0.120489    -0.0549230       1.94135       2.52147       2.63931       2.82169       2.64675       2.40911       2.28676       1.97064       1.70458       1.37439       1.10642      0.837635      0.616390      0.461786      0.311448      0.213261      0.141562     0.0882325
  20  12 2644.8778    2.2725  1.0699 11.5408 -0.0004  0.0245   0.0455   0.0620    0.1791   0.0000   439.0235       1.46492       13.2321     -0.364768      -1.99342      -3.23247      0.996393      -1.58103       2.49544      -1.23982      -1.09947      0.367654    -0.0888312    0.00736250     -0.396253      0.163297     -0.244280     0.0958063       2.01316       2.63762       2.76719       2.93675       2.70024       2.63290       2.35760       2.03477       1.81049       1.50955       1.17885      0.878706      0.680917      0.487954      0.345476      0.232572      0.153332     0.0968639
  20  13 2790.7306    3.0227  0.9730 11.6015 -0.0015  0.0251   0.0601   0.0546    0.2375   0.0000   439.0019       1.01996       13.1773      -3.18113      -5.90191      0.604164      -2.10548      0.317603       1.44950      -1.50287     -0.911047      0.553131     -0.558830     -0.152358      0.689353      0.485139     0.0295612    -0.0268204       2.57626       3.56004       4.05983       4.26121       4.11933       3.74736       3.23280       2.59537       2.04248       1.52508       1.15939      0.832411      0.629869      0.449077      0.321934      0.216368      0.139687     0.0927430
  20  14 2936.0169    3.5147  0.9615 12.1951 -0.0011  0.0225   0.0733   0.0564    0.1938   0.0000   439.1368       6.54050       15.2613       3.62512      -5.30318      -3.44269       2.54307      0.978526       1.57395      -1.30060     -0.439417     -0.689652       1.24794     -0.431518     -0.631689     -0.161803      0.138238     0.0344602       1.83966       2.35874       2.40118       2.48732       2.45301       2.35868       2.03110       1.89658       1.56776       1.41428       1.06903      0.796319      0.619834      0.454089      0.328117      0.223580      0.145973     0.0843205
  20  15 3080.5263    4.0299  1.0409 12.5200 -0.0025  0.0236   0.0784   0.0567    0.1902   0.0000   440.0060       8.65696       15.1738       3.84373      -3.60794       1.82776      -1.81144      -4.58399     -0.872540     -0.856075     -0.853947     -0.874840     0.0475732     -0.338374     -0.140286     0.0250320     -0.267180     0.0405987       2.01480       2.46087       2.56555       2.62141       2.48041       2.56518       2.30858       1.98948       1.67547       1.43649       1.12274      0.857648      0.669936      0.486680      0.345930      0.225404      0.158585     0.0981576
  20  16 3224.5789    3.9128  1.3278 12.4871 -0.0026  0.0273   0.0701   0.0691    0.1857   0.0000   437.7724       8.69495       13.5252       5.37330      -7.66782       4.76538       5.68259      -1.47324      0.214624      0.156329      0.194594      0.701922      0.537536     -0.528236     -0.525307      0.109258    -0.0527561    -0.0621231       2.27719       2.91735       3.19609       3.34157       3.22045       2.93876       2.75154       2.37433       2.01316       1.61099       1.26420      0.958399      0.721284      0.543207      0.394264      0.274952      0.168402      0.108243
  20  17 3368.2176    3.3636  2.0603 11.9124 -0.0025  0.0336   0.0484   0.0864    0.1247   0.0000   436.9781       15.5206       17.0213      -2.49899     0.0225695      -4.86486      0.590492      -3.72767       2.61676       2.00052     -0.166892      -1.30221      0.761009     -0.490397       1.01528     0.0873981    -0.0376831     -0.202161       2.81844       3.51936       3.67997       3.98068       3.84731       3.60255       3.21965       2.87974       2.52365       2.05949       1.56708       1.20891      0.956591      0.700030      0.482025      0.327526      0.222530      0.140865
  20  18 3511.8892    2.9018  2.9277 11.4619  0.0015  0.0410   0.0364   0.1124    0.1130   0.0000   437.5840       13.5265       19.1684      -3.43943      -1.97536      -10.2932      -6.80995      -10.2693    -0.0129230      -4.53499     -0.416552      0.385781       1.30045     -0.253479      0.585749      0.289772      0.219814      0.116166       3.29589       4.27106       4.53708       4.83782       4.66724       4.38745       3.92493       3.49164       2.97200       2.43895       1.91076       1.48991       1.08764      0.827347      0.568032      0.398012      0.256712      0.163295
  20  19 3655.6042    2.3150  4.2329 11.2031 -0.0021  0.0520   0.0256   0.1475    0.0861   0.0000   439.7838       13.9190       5.03652      -5.70439      -6.45025      -3.07158      -2.53099       1.35450      -2.73412      -5.14383      -2.31790      -3.30635       1.26637      -1.07217      0.740795      0.388833     -0.184771     -0.377528       4.30684       5.59939       6.05876       6.31503       6.07358       5.76589       5.18134       4.52453       3.82810       3.11544       2.46613       1.92163       1.43485       1.04251      0.725692      0.497342      0.329246      0.212581
  20  20 3799.4312    1.9566  5.8986 10.5672 -0.0009  0.0640   0.0183   0.1756    0.0791   0.0000   439.1262       9.46056       15.9927       12.4553       9.46740      -10.7437      -12.2296      -14.3003       10.5478    -0.0372267      -4.86167       3.74538      -1.59624      0.534644       1.18124     -0.374733      0.133258      0.422702       5.19804       6.72181       7.10614       7.38405       7.16150       6.67412       6.08377       5.51077       4.73524       3.91183       3.07141       2.44441       1.78214       1.32369      0.907877      0.613654      0.405558      0.264937
  20  21 3943.1358    1.6590  7.7113 10.1466 -0.0012  0.0774   0.0140   0.2113    0.0747   0.0000   446.3639       17.6943       7.80897       11.7160      -16.8061      -2.24310       19.4906     0.0421183      -1.25185      -1.24778      -7.39006       1.63036       3.39042       1.88117      0.190355      0.741539      0.659605    -0.0673498       6.29425       8.07447       8.69060       9.06816       8.82378       8.32956       7.56975       6.62551       5.64464       4.61810       3.67799       2.81588       2.14466       1.57678       1.07724      0.760833      0.496569      0.318050
  20  22 4086.7399    1.3409 10.2830 10.2038  0.0000  0.1005   0.0111   0.2849    0.0547   0.0000   442.8288       10.7991       19.4782      -7.52114      -18.9660      -6.30727       2.24825       9.71960      -6.04004       4.04221       4.50692      -4.93630      -1.41011       1.18048     -0.888384       1.90738     -0.296726     -0.559406       8.12408       10.3414       11.2909       11.6254       11.5138       10.7916       9.80996       8.43574       7.28555       5.91805       4.76016       3.73054       2.73567       1.99475       1.42932      0.963725      0.639715      0.415386
  20  23 4230.6438    1.1151 12.5779 10.1673 -0.0026  0.1287   0.0093   0.3602    0.0489   0.0000   439.3421       18.0271       1.81593      -16.8902      -14.8895      -2.32191       2.33972      -6.42845      -22.6838      -6.07512       6.22956       2.06044      0.819596       2.10020      -1.18623      -3.05593      0.245278     -0.715168       10.0879       13.2960       14.0697       14.8316       14.6068       13.7493       12.4060       10.8160       9.31107       7.51748       6.03351       4.72120       3.46447       2.61326       1.79207       1.26493      0.820147      0.524396
  20  24 4374.2403    0.9327 14.9554 10.1283 -0.0010  0.1585   0.0078   0.4444    0.0428   0.0000   430.2117       36.0309      -14.6669       13.1062       19.8923       17.2536      -8.10826      -14.8322      -14.7874       13.1737       2.59253      -7.53800      -7.23822       2.11734      -2.29838       2.35389       1.19283      0.464500       12.5638       15.9396       17.4373       17.7021       17.8493       16.6361       15.2410       13.3443       11.3898       9.34575       7.46285       5.71396       4.35537       3.24542       2.29564       1.59100       1.02723      0.663116
  20  25 4518.3920    0.7569 17.9465 10.0970 -0.0008  0.2130   0.0065   0.5596    0.0345   0.0000   431.1933       16.8032      -5.88374       11.5368       10.3633      -18.7459       32.9947       20.1186      -9.79793      -1.44282       5.00176       9.85676       3.29196       4.94790       6.06389      0.750430    -0.0343348      -1.69493       16.2411       21.5892       23.7110       24.3448       23.5894       22.7567       20.3768       17.8938       15.1352       12.3086       9.81137       7.66398       5.77354       4.31494       3.01146       2.09662       1.34932      0.874847
  21   5 1589.2740    0.2046  0.1901  9.9849 -0.0203  0.0183   0.0142   0.0348    0.0317   0.0000   440.0844      0.549078       17.4202     -0.709422      -2.55089      -1.05638       1.69505     -0.949093     -0.427141      0.339918       2.11110      0.530990     -0.672986     -0.170751      0.274392     -0.269884     0.0939314   -0.00607331       1.27703       1.61604       2.06849       2.05511       2.11552       2.07201       1.65244       1.71624       1.19587       1.10925       1.17261      0.583263      0.551135      0.367054      0.258806      0.188054      0.108503     0.0805770
  21   6 1758.2194    0.3489  0.2984 10.0166 -0.0047  0.0208   0.0147   0.0332    0.0397   0.0000   439.1431       1.46708       17.7887     -0.171927     -0.680837      0.723859      0.307961       1.18380      -1.09406      0.436393     0.0639796      -1.54689     -0.491403     -0.147933      0.250864    -0.0788827     0.0341490     0.0429477       1.98060       2.59326       2.61913       2.60484       2.37076       2.31123       1.98192       1.93312       1.68003       1.43204       1.16216      0.906441      0.635476      0.443627      0.305969      0.195576      0.130946     0.0905328
  21   7 1919.8242    0.5077  0.5295 10.0932 -0.0029  0.0215   0.0148   0.0468    0.0537   0.0000   442.5733      -4.98142       11.1149     -0.846037     -0.817510       1.66365     -0.195579      0.686625      0.882907       1.11737     0.0893990     -0.796048     -0.154070     -0.716728     0.0783604      0.219078      0.111518    -0.0769756       1.83763       2.43513       2.28978       2.03034       1.99157       2.06259       2.09042       2.21543       1.71624       1.32845      0.943875      0.741349      0.549781      0.537456      0.372695      0.317564      0.206816      0.145299
  21   8 2077.7314    0.7678  0.6501 10.0151 -0.0023  0.0192   0.0189   0.0462    0.0828   0.0000   439.3755     -0.463095       14.1321       2.24138    -0.0560031       2.60704      -3.13005      -1.09433      0.217830     -0.480817     -0.113235     -0.279719      0.296391      0.156425      0.388007   -0.00355185   -0.00389775     0.0750688       1.53322       1.90173       2.04268       1.98227       2.06415       1.98677       1.82405       1.63825       1.34457       1.08969      0.906905      0.692736      0.551774      0.406803      0.290989      0.204206      0.139212     0.0936967
  21   9 2231.8772    1.0239  0.8679 10.2277 -0.0031  0.0309   0.0225   0.0537    0.1332   0.0000   437.9022       5.43963       13.3500       3.41255       3.77748      0.904445       1.06637      0.793600     -0.165304     -0.498450       1.69341      -2.21948      -1.04578      0.657790      0.483751     -0.128957     0.0691293     0.0451804       3.05648       3.68221       3.25810       2.78482       2.70797       3.24254       3.80336       3.57723       2.74630       1.58154       1.10806      0.886267      0.930014      0.802636      0.657729      0.488428      0.328638      0.185614
  21  10 2381.8888    1.4183  0.9667 10.6496 -0.0029  0.0237   0.0288   0.0584    0.1470   0.0000   437.1641       2.05806       17.6260      0.375745      -1.25881      -1.00929      -2.21592      -2.61799      -1.98396      0.734168     -0.174640     -0.520612     -0.230349      0.394037    0.00761491    -0.0922700      0.219034      0.111101       1.82457       2.26577       2.30439       2.50092       2.49477       2.42779       2.17998       1.86267       1.59475       1.37907       1.10520      0.869603      0.627645      0.499801      0.349532      0.241083      0.166955      0.111926
  21  11 2529.3144    1.8616  1.0256 10.9256 -0.0043  0.0229   0.0368   0.0584    0.1820   0.0000   435.1655       1.55873       16.4297     -0.411899     -0.918118      -2.55592      0.356266      -1.76359      -1.94476      -2.52043      0.546423      -1.25881      0.670870     -0.681094      0.490435    -0.0599046     -0.184919     0.0666927       1.75212       2.26935       2.48494       2.68095       2.46128       2.39150       2.14828       1.89443       1.64443       1.39914       1.05486      0.846719      0.632677      0.462153      0.359574      0.241914      0.163460      0.103159
  21  12 2676.2122    2.3806  1.0553 11.4647 -0.0025  0.0234   0.0461   0.0600    0.1911   0.0000   437.8190       6.89388       12.6295       4.75396      -1.65396      -3.03565      0.839083       3.08821       3.59944     -0.188814     -0.180876     -0.849549      0.533963      0.400725     -0.370723      0.130549     -0.127078    -0.0620326       1.86457       2.38864       2.66293       2.60289       2.63103       2.50656       2.23772       2.02599       1.65920       1.46454       1.14131      0.872890      0.690826      0.486014      0.367568      0.241711      0.162285      0.113573
  21  13 2823.0099    3.1646  0.9158 11.6761 -0.0009  0.0207   0.0640   0.0514    0.2368   0.0000   436.1814       2.29527       18.5133      -1.34966      -3.27891     -0.396695      -1.86996     0.0416870      0.605927     -0.504583      -2.22452     -0.168374     -0.657432     -0.108276     -0.114403     -0.267431     -0.119708    -0.0336646       1.62489       1.99725       2.26053       2.26696       2.18173       2.16593       1.89910       1.66463       1.49098       1.24934       1.01476      0.791315      0.580197      0.441213      0.318197      0.217012      0.144311     0.0971154
  21  14 2968.9745    3.8153  1.0697 11.4256 -0.0015  0.0226   0.0708   0.0557    0.3825   0.0000   437.6037       4.62172       11.9064       1.89311       2.34738      -7.22808      0.780283      -2.85085      -1.06685     -0.318701      0.232793       1.45321     -0.427565     -0.218885      0.451062     0.0770592    -0.0415045    -0.0185598       1.88455       2.34221       2.51161       2.49309       2.45750       2.39370       2.15920       1.89059       1.66645       1.42280       1.17692      0.933084      0.674626      0.499356      0.362591      0.241619      0.165805      0.108343
  21  15 3114.0081    4.0362  1.1296 12.0892 -0.0010  0.0229   0.0749   0.0617    0.2680   0.0000   440.6279       1.76990       14.9526      0.103099       3.81600       3.13986      -2.14221      -2.25977       1.71086       1.62765       1.42800       1.08412      0.370890      0.537152     -0.716416     0.0624132     0.0235346     0.0278700       1.90943       2.43773       2.49392       2.48150       2.52188       2.50687       2.26219       2.00814       1.71999       1.37286       1.15416      0.890610      0.688144      0.511410      0.371110      0.256379      0.174399      0.116630
  21  16 3258.6423    3.7838  1.4185 12.3982 -0.0014  0.0278   0.0636   0.0693    0.1546   0.0000   436.6013       8.36668       14.4570      -1.68097       1.80556      -5.27649      -1.10463      -2.72083     -0.561541      -1.66308     -0.590040      0.616981     -0.971151     -0.364253     -0.236523      0.208003     -0.367014    -0.0932636       2.25913       2.93165       3.04986       3.11168       3.00988       2.91843       2.61134       2.39837       2.05865       1.73561       1.46935       1.14036      0.869464      0.631182      0.430899      0.291267      0.202166      0.133942
  21  17 3402.9156    3.2838  2.0124 12.0173 -0.0015  0.0330   0.0468   0.0835    0.1074   0.0000   437.8261       10.7070       15.2079      -1.84543       3.01398       4.55762      -4.62167      -4.93459      -1.40721       3.75295     -0.946124      0.187046      -2.16077      0.517972    -0.0158624     -0.364052    -0.0451300      0.259337       2.64856       3.34848       3.70509       3.99282       3.75774       3.60413       3.30781       2.80551       2.42631       2.02406       1.56557       1.26774      0.979352      0.667408      0.507401      0.347813      0.238131      0.154469
  21  18 3547.2797    2.7090  3.3038 11.2209 -0.0024  0.0438   0.0308   0.1109    0.1054   0.0000   431.6899       9.66038       13.0556       1.75027      -11.2756       8.79781       1.14955      -2.18961     -0.763241      -3.80733       1.55172     -0.162181     -0.258773       1.76122       1.37062     -0.189157     -0.758362      0.134120       3.39489       4.37338       4.60514       4.87981       4.82902       4.60155       4.21400       3.64588       3.13171       2.61740       2.15061       1.69793       1.27700      0.935355      0.662276      0.469015      0.324354      0.213596
  21  19 3691.5574    2.2515  4.6501 10.8579 -0.0010  0.0540   0.0225   0.1428    0.0861   0.0000   444.3535       13.6043       27.1818       3.66281      -6.37224      -3.14970       1.99862      -1.05116       1.83716      -3.72946      -3.96186       1.77602     -0.712349      -2.11689     -0.476507     -0.910480      0.463116      0.223963       4.17832       5.28935       5.66629       6.00033       5.80517       5.56030       4.99034       4.48571       3.86310       3.29950       2.69691       2.13905       1.60441       1.16879      0.815564      0.590183      0.392902      0.257573
  21  20 3835.7045    1.8595  6.4952 10.4656 -0.0003  0.0676   0.0163   0.1803    0.0718   0.0000   444.0273       28.9964       16.3469      -14.5286       3.37824       8.07941     -0.226005      -10.8381      -2.12073      -2.86163       2.60853      -1.17017      0.295808    -0.0453121      0.622178     0.0713988      0.291067     -0.161431       5.36645       6.79422       7.54471       7.84669       7.79429       7.24926       6.62907       5.77852       5.00728       4.10263       3.25280       2.56810       1.96767       1.45507       1.05178      0.727152      0.491116      0.327875
  21  21 3979.8304    1.5864  8.4885 10.2039 -0.0008  0.0810   0.0128   0.2283    0.0624   0.0000   443.5215       21.4622       9.58307      -4.08603       24.6401       1.42429      -7.26879      -7.35673       10.8307       5.83473       5.94451      -3.61630       1.42875     -0.783653       1.51502     -0.145982     -0.306815     -0.164603       6.30324       8.10253       8.98223       9.22260       9.08146       8.69014       7.81667       6.87999       5.91640       4.95420       3.96637       3.12894       2.34857       1.75885       1.25345      0.875736      0.588959      0.389935
  21  22 4124.2023    1.3207 11.0053 10.0927 -0.0002  0.1045   0.0103   0.2862    0.0543   0.0000   434.0777       11.0165       23.9824       5.69953      -6.79210       21.8551       4.13387      -16.0992     -0.642806      0.185151       2.14590       4.56758       2.66127       1.80395      -4.03732     -0.184875      0.186241     -0.366324       8.08389       10.4162       11.3183       11.8312       11.5013       11.0193       9.84250       8.92839       7.69968       6.34454       5.09868       4.03674       3.08348       2.28367       1.62939       1.14462      0.765070      0.506550
  21  23 4268.5732    1.0896 13.2993 10.1052 -0.0010  0.1312   0.0084   0.3688    0.0451   0.0000   437.9537       5.58185       7.17137      -18.4216      -4.08770       10.8973     -0.457601      -9.98595       9.97468       7.76848       4.01289       2.04511       2.30634      0.622535     -0.819454       1.62175      0.117549     -0.339969       9.88026       13.0643       14.1776       14.9116       14.5818       13.7769       12.7295       11.0892       9.44004       7.74106       6.35612       4.97514       3.80107       2.80894       2.00470       1.42255      0.948758      0.634066
  22   6 1781.5476    0.3801  0.3166 10.1111 -0.0114  0.0176   0.0145   0.0357    0.0413   0.0000   439.7933       1.01252       19.2758      0.271894     -0.289890       1.60411      -1.68970      0.593079     -0.295783      -1.54938     0.0292121     -0.665536    -0.0560442      0.218076     -0.185583    0.00996091      0.108448     0.0946426       1.39265       1.70581       1.96398       1.95345       2.08483       2.04090       1.67266       1.39702       1.23360       1.02472      0.863369      0.601779      0.457914      0.360359      0.267087      0.197244      0.125598     0.0842226
  22   7 1945.0661    0.5654  0.4587 10.0700 -0.0078  0.0175   0.0168   0.0408    0.0575   0.0000   440.5236      -1.64732       17.0632      -1.76024      -2.86564       1.88485    -0.0265314      0.813556     -0.445240     -0.201637      0.139797     0.0351650      0.290870     0.0419328     -0.803685    -0.0333893      0.143289      0.167100       1.50018       2.04156       2.20901       2.41061       2.31421       2.24549       1.99550       1.74086       1.36584       1.07688      0.803403      0.649848      0.507148      0.367553      0.287227      0.212918      0.143945     0.0950908
  22   8 2104.7308    0.7739  0.6656 10.2797 -0.0031  0.0198   0.0188   0.0454    0.0775   0.0000   439.8885      -1.55116       15.1141      -2.01184      -4.74311      0.560634       2.86807     -0.145025     -0.113193      -1.16270      0.453635     -0.126066      0.251796     -0.419698     0.0449117     -0.319603     -0.189526    -0.0281817       1.36254       1.80717       1.88989       2.08119       1.95524       1.92173       1.74836       1.56036       1.42381       1.11168      0.917649      0.747836      0.595760      0.428506      0.312282      0.226628      0.156447      0.102669
  22   9 2260.0115    1.1215  0.8711 10.2746 -0.0011  0.0205   0.0231   0.0522    0.1210   0.0000   438.1934      -1.17159       17.1376       2.34698      -4.04812       1.12017      -1.55965      -4.59412    -0.0554443       1.19197       1.44185     -0.507863     -0.295944      0.652717      0.185504      0.249966      0.106759    -0.0469924       1.51699       1.90630       1.99982       2.16794       2.15403       2.01143       1.82523       1.69098       1.47571       1.23243       1.03932      0.802025      0.594846      0.475292      0.347292      0.251603      0.165347      0.110764
  22  10 2410.7831    1.4821  1.0209 10.6814 -0.0040  0.0226   0.0300   0.0598    0.1660   0.0000   439.7498      0.926716       15.3972      0.609999      -1.80217       1.73651      0.516625      -1.66777       1.84196      -1.16482     0.0565389      0.915269      0.558635      0.222873     -0.111614      0.732846     -0.198853     -0.273684       1.71780       2.17085       2.33612       2.29549       2.32307       2.22430       2.16287       1.94055       1.64105       1.33332       1.06583      0.884736      0.684737      0.528066      0.391083      0.274570      0.201911      0.128516
  22  11 2559.2710    1.9955  1.0092 11.2264 -0.0017  0.0221   0.0398   0.0590    0.1591   0.0000   440.8707      -2.10371       9.07464       2.22474    -0.0513169     -0.618547      -1.42414     -0.192158       2.16337      -1.68964     -0.182849      -2.00978     -0.992009      0.896685   -0.00719109    -0.0760307      0.221343     -0.157719       1.63472       2.12458       2.20095       2.35984       2.32191       2.19490       2.14147       1.78997       1.55787       1.31675       1.11850      0.858569      0.684293      0.489190      0.358710      0.259896      0.180988      0.119074
  22  12 2707.1694    2.6375  1.0979 10.1571 -0.0020  0.0220   0.0479   0.0556    0.7191   0.0000   438.4626       2.02807       16.2876     -0.457108     -0.469660      0.246821      -1.54828      -2.18639     -0.162688     -0.718200      0.119854       1.14825      0.717094     -0.121558     -0.147360      0.114295     -0.123520     0.0416154       1.66861       2.06308       2.19267       2.30812       2.33336       2.24732       2.04226       1.87516       1.59120       1.24731       1.06331      0.869064      0.673611      0.489582      0.370132      0.256666      0.186383      0.123188
  22  13 2854.8405    3.2689  1.0221 11.9058 -0.0009  0.0222   0.0620   0.0585    0.2294   0.0000   438.1168       5.61205       16.1424      -1.11712     -0.488534     -0.789085       2.90792      -2.28718      0.753564      -1.58203     -0.298317     -0.738417      0.501038      0.799179     -0.553493      0.104544    -0.0621103     0.0444991       1.79156       2.19394       2.49137       2.61436       2.43914       2.42583       2.26587       1.98199       1.66599       1.32644       1.08839      0.852330      0.633227      0.504978      0.369568      0.273280      0.199334      0.127232
  22  14 3001.4910    3.7794  1.0046 12.1867 -0.0036  0.0213   0.0749   0.0570    0.2221   0.0000   434.8141       4.17423       14.2708       1.89005      -4.61289      -5.17952      -1.00598      0.673211       4.30731     0.0485714      0.182041      -1.80900     -0.165664     -0.512742      0.188972      0.234578      0.266295     -0.316252       1.56491       2.11027       2.13280       2.33071       2.30671       2.14773       2.04642       1.79217       1.60208       1.21895       1.01052      0.861296      0.640098      0.489426      0.336651      0.248032      0.173928      0.117650
  22  15 3147.0818    4.1168  1.1831 12.5439 -0.0037  0.0237   0.0744   0.0661    0.2148   0.0000   438.0360       4.53197       17.2378   -0.00599375      -1.57947      0.612807      0.335253      -1.13667      -3.01790      -1.12306      0.529570     -0.744948     -0.529233      0.182946     0.0702765      0.635935     0.0911203     -0.104842       1.94749       2.53654       2.72920       2.76935       2.71451       2.45281       2.30431       2.06368       1.84531       1.61800       1.27661       1.03008      0.770287      0.583024      0.410329      0.285003      0.193871      0.131017
  22  16 3292.3432    3.6624  1.5917 12.1654 -0.0023  0.0276   0.0560   0.0739    0.1525   0.0000   437.7553       5.46811       16.1701       8.26043       6.74624       2.63413       2.40888      -2.47763      0.715589      -2.52154      0.324918      0.347216     -0.577651      0.731686      0.123974      0.391292    0.00760885     -0.132473       2.00247       2.57356       2.80937       2.87782       2.96831       2.73717       2.51334       2.26547       1.92820       1.68087       1.35229       1.05790      0.823228      0.619890      0.467613      0.324258      0.224566      0.150355
  22  17 3437.2862    3.1357  2.4813 11.7821 -0.0007  0.0352   0.0390   0.0942    0.0916   0.0000   440.2905       8.98644       7.21267      -6.27017      0.491033      -9.45900      0.218503      -1.95107     0.0602570      0.804892       2.24219      0.872366       1.21602       1.09482     -0.440600     -0.222791    -0.0241953     0.0898057       2.69038       3.45527       3.66577       3.82501       3.69562       3.57935       3.33880       3.03350       2.54753       2.18028       1.75242       1.40868       1.10347      0.819304      0.598804      0.433387      0.299489      0.202616
  22  18 3582.2511    2.5786  3.4256 11.4084  0.0000  0.0438   0.0285   0.1139    0.0761   0.0000   432.8667       15.7394       9.47821       6.11360      -13.4203      -4.04906      -4.56667      -2.96770       3.59833       3.11729     -0.497516       1.74618      0.532835       1.18855     -0.987542      0.471583     -0.435278     0.0465772       3.22771       4.22802       4.52092       4.83555       4.69262       4.60211       4.10341       3.59670       3.19960       2.61409       2.17406       1.73010       1.31894      0.977788      0.731135      0.517796      0.362774      0.238254
  22  19 3727.0226    2.1488  4.9706 10.8985 -0.0000  0.0550   0.0210   0.1490    0.0754   0.0000   448.1299       17.2592       6.24409       5.42926       4.38233       1.43151      -10.3033      -7.61329       5.64200      -6.98047     -0.676548      -1.26148     -0.715319      0.313224      0.449577     -0.151118      0.532069     -0.414712       4.12627       5.24543       5.70336       6.01118       5.78060       5.57652       5.19525       4.62488       4.01342       3.33495       2.75010       2.14657       1.70623       1.27002      0.936429      0.660033      0.446033      0.312667
  22  20 3871.7597    1.7848  6.8544 10.3666 -0.0016  0.0679   0.0150   0.1864    0.0691   0.0000   440.1639       6.83426       22.1776      -1.12441       8.98357      -3.84654     -0.757426      -5.29284       1.11044      -5.80532       3.31594     -0.933806       1.77000      0.782398      -1.96473      0.648008     0.0245389     -0.457897       4.87899       6.38781       6.81150       7.33770       7.06474       6.70093       6.24949       5.55679       4.91893       4.16749       3.39654       2.67257       2.09219       1.58366       1.12816      0.822541      0.545387      0.372944
  22  21 4016.4492    1.4833  9.4223 10.2151 -0.0003  0.0882   0.0115   0.2477    0.0561   0.0000   445.4604       13.5753       8.81103      -11.5838       13.0807       2.22765       3.05103      -5.87129      -4.44136      -5.60532       1.70416      -7.57686       1.72175      0.415382      0.375331     -0.120244     -0.823758      0.780540       6.38726       8.40407       9.22783       9.63278       9.45954       9.03213       8.26815       7.32980       6.39671       5.32483       4.43562       3.47753       2.69732       2.01417       1.47750       1.05300      0.705606      0.479810
  22  22 4161.3159    1.2181 11.1485 10.2084 -0.0013  0.1090   0.0097   0.2992    0.0480   0.0000   442.1327       13.2315       22.9119       4.65183      -31.8669      0.715982       1.64424      -6.37804       2.71595       3.19524      -8.80139      -1.97960       2.96712      -1.86644      -2.44132      -1.14450       1.74728     -0.406031       7.95151       10.4971       11.3161       11.9219       11.7777       11.1098       10.3759       9.12967       8.00977       6.73807       5.35015       4.28635       3.31085       2.53348       1.85132       1.32668      0.916985      0.613816
  22  23 4306.0885    1.0380 14.0038 10.1445 -0.0008  0.1379   0.0078   0.3865    0.0423   0.0000   444.7986       26.4884       30.5981      -26.2864      -15.9901      -18.4167       6.92563      -15.6198      -21.2912      -1.48697       1.93562       1.48501     -0.317190      0.495995      -3.84710       2.12206       2.71754     -0.643808       9.92674       13.1877       14.2908       14.8113       14.6634       13.9460       12.7471       11.5002       10.0914       8.44295       6.83997       5.58755       4.27137       3.20012       2.37861       1.65652       1.13926      0.773920
  22  24 4450.6340    0.8223 16.0362 10.1358 -0.0004  0.1775   0.0066   0.4670    0.0360   0.0000   425.5042      -1.24133       32.9079       4.63639      -1.46331      -22.7792      -13.6717      -2.66631       8.54695       1.20998     -0.167216      0.914533      -6.92512      -5.38236      -2.39490       1.97836      0.787480      -2.21838       12.3962       16.3080       18.0024       18.3284       18.5984       17.4232       16.2959       14.5095       12.6965       10.5618       8.64787       6.93189       5.39539       4.09465       2.98088       2.15201       1.46967      0.988372
  23   5 1632.7681    0.2300  0.2470 10.0564 -0.0036  0.0175   0.0122   0.0367    0.0318   0.0000   437.7547      -2.60096       22.7400       1.02181      -3.07239      0.404305      0.724379     0.0475234     -0.993944       1.35292       1.59420      0.403716     -0.132153     0.0570933      0.186204      0.367060      0.197786     -0.129254       1.30244       1.59279       1.67146       1.72523       1.65784       1.60711       1.91828       1.40534       1.45506       1.28354      0.872508      0.717602      0.626969      0.379872      0.319430      0.276817      0.151661      0.160392
  23   6 1804.2107    0.3972  0.3291 10.0967 -0.0069  0.0149   0.0138   0.0320    0.0415   0.0000   439.3398      -2.57769       14.9227      0.562754     -0.110698      -1.53257      -1.08458       1.17110     -0.555617     -0.397249      0.617410      0.239215     -0.475091      0.194035     -0.212400     -0.144844     0.0189546     -0.208934      0.976939       1.32789       1.34448       1.53132       1.43100       1.43145       1.30002       1.23010       1.04270      0.843793      0.770169      0.573993      0.518382      0.339730      0.258151      0.189687      0.130177      0.102212
  23   7 1969.6207    0.5865  0.5371 10.0853 -0.0048  0.0183   0.0156   0.0409    0.0620   0.0000   439.6469      0.521888       16.9712     -0.772847      -3.27299      -2.35071       1.77434     -0.286248     -0.810407      -1.25989      -1.29171      0.599469     -0.936197     0.0447752     -0.272074    -0.0265806     0.0500459      0.168130       1.33724       1.80532       2.03394       2.18787       2.18654       2.01860       1.84192       1.55535       1.35134       1.11437      0.892037      0.715498      0.541402      0.401533      0.308988      0.218667      0.144729      0.103850
  23   8 2131.0792    0.8115  0.7690 10.3322 -0.0008  0.0211   0.0185   0.0541    0.0806   0.0000   440.6291     -0.667831       14.4743       1.33126      -3.72430      -1.70111     -0.164648     -0.694624      0.313604     -0.615895      0.205924       1.95462      0.432637     -0.160418     -0.313339     -0.368371    -0.0340766     0.0463725       1.55337       1.86212       1.89073       2.00317       2.10752       2.13371       2.02973       1.63999       1.34100       1.17495       1.08275      0.854964      0.639382      0.481215      0.354425      0.249938      0.203919      0.143343
  23   9 2287.4982    1.1489  0.8639 10.5702 -0.0069  0.0244   0.0244   0.0510    0.1115   0.0000   437.9561      0.636056       18.2985      -1.03485      -2.51435     -0.108686      -4.62571      -2.28676     -0.570819      -1.78733      -1.00900     -0.719304     -0.452709      0.935648    -0.0707546    -0.0427224    -0.0839033    0.00359229       2.04691       2.85343       3.05502       2.78749       2.20850       2.06193       1.93859       2.03222       2.07207       1.87391       1.71815       1.37951       1.06474      0.745942      0.512610      0.359203      0.249279      0.152385
  23  10 2439.1513    1.6601  1.1107 10.4065 -0.0002  0.0228   0.0301   0.0585    0.2189   0.0000   440.9853      -1.29597       20.5904      -1.63162      -1.05877      -1.60576       2.64793      -2.19358       2.01681      0.437619     -0.101285     -0.474862     -0.249522      0.157921     0.0632719     -0.386176    -0.0350969    -0.0752620       1.56490       2.04085       2.25630       2.31547       2.31767       2.23967       2.00638       1.83449       1.60073       1.32442       1.12344      0.900285      0.709095      0.539970      0.386904      0.281408      0.204418      0.134164
  23  11 2588.6611    2.1208  1.1692 10.8620  0.0002  0.0239   0.0374   0.0598    0.2489   0.0000   435.7842      0.741504       14.1181       2.10661       1.46555       1.42450       1.15078      0.680782      0.448012      0.815371     -0.795677     -0.855132     -0.310967     -0.424162      0.740152    -0.0378087     -0.212364     -0.283380       1.68178       2.28325       2.43624       2.56858       2.48734       2.48273       2.24544       1.95693       1.73335       1.43564       1.18627      0.993528      0.742817      0.566406      0.420934      0.299315      0.212953      0.144021
  23  12 2737.6123    2.6650  1.0758 11.5178 -0.0008  0.0214   0.0489   0.0592    0.2208   0.0000   439.7110       2.47516       12.4876       1.84146      -1.83499      0.863351      -1.30786    -0.0224781       1.23456      -1.56128      0.614425      0.558259      -1.12258     -0.567530     -0.236759      0.112623     -0.251919   0.000422461       1.57515       2.01370       2.21503       2.27514       2.29111       2.15778       2.01225       1.82206       1.56154       1.34760       1.09779      0.860080      0.693358      0.517562      0.393509      0.288085      0.201948      0.138911
  23  13 2886.1016    3.4362  1.0520 11.5685  0.0030  0.0216   0.0627   0.0549    0.2809   0.0000   441.4291       7.74155       13.8217      -2.91729      -1.08749      -1.97966     -0.650523     -0.356367      0.267827      -4.18186       1.53606      0.812365      -1.06200     -0.581419       1.05933     -0.229053    -0.0657066     0.0537141       1.50200       2.04137       2.21204       2.31625       2.30533       2.16665       2.08760       1.75289       1.58471       1.27535       1.07384      0.820008      0.657838      0.510883      0.371606      0.274375      0.191272      0.129786
  23  14 3033.4848    4.0435  1.0243 12.1745 -0.0030  0.0213   0.0749   0.0557    0.2695   0.0000   442.0647       5.68979       11.7487       1.32619      -2.39035      -2.70292       2.27405    -0.0849285      -2.89853      -2.29049     -0.327037     -0.599837      -1.20946     -0.324840     0.0121311     -0.673586     -0.106574    -0.0400964       1.63009       2.00114       2.14178       2.16491       2.23553       2.17762       1.99960       1.66196       1.49191       1.33783       1.16303      0.930003      0.698042      0.526271      0.380569      0.280941      0.195667      0.134078
  23  15 3179.7888    3.9725  1.2540 12.5468 -0.0015  0.0243   0.0684   0.0631    0.1857   0.0000   438.1701       9.94497       13.4930       2.27430      -1.86556     0.0911125      -1.40231      -1.42701       2.39907     -0.807426     0.0298174      0.839323     -0.795381     -0.931320     -0.420907      0.289071    -0.0443973     0.0100221       1.84758       2.49333       2.73478       2.95570       2.89591       2.72555       2.49884       2.18528       1.83924       1.55854       1.24113      0.970323      0.746278      0.589196      0.429074      0.304992      0.217606      0.148582
  23  16 3325.6387    3.5524  1.6466 12.2633 -0.0022  0.0284   0.0532   0.0715    0.1274   0.0000   438.6849       10.5426       14.1618       1.00055     -0.454443      -4.07917      -3.16428      -7.89997     -0.160517      0.475802    0.00568182     -0.643906       1.08609     -0.655943      0.777537    0.00234553      0.528460     -0.307807       2.01308       2.67061       2.85394       2.95194       2.87294       2.78722       2.55937       2.33543       2.02521       1.79137       1.53487       1.24149      0.984049      0.711576      0.518813      0.373161      0.265788      0.173748
  23  17 3471.2647    2.9203  2.8293 11.6070 -0.0011  0.0381   0.0331   0.0958    0.0788   0.0000   442.1080       6.24351       13.6044      -2.13726       1.60881      -2.26530    -0.0457544      -2.51755      -2.12042      -2.46708      -2.08343      -1.96239      0.870301      -1.35178     -0.523919      0.374920     -0.233011      0.180846       2.76067       3.58920       3.99400       4.19067       3.98980       3.86790       3.65018       3.17568       2.81046       2.34266       1.97791       1.53346       1.24085      0.922234      0.692324      0.501683      0.345345      0.233837
  23  18 3616.8112    2.4851  3.8409 11.1214 -0.0002  0.0451   0.0250   0.1171    0.0763   0.0000   442.3589       7.19274       22.7023       1.48516      -17.0162      -3.47318       2.60497      -6.81535      -4.04061      -1.99232      -3.73170       1.42384       2.08214      0.533929      -1.25266      0.227992     0.0564761      0.578526       3.22530       4.12918       4.43520       4.63393       4.69151       4.49716       4.10843       3.73041       3.23721       2.77488       2.28886       1.84618       1.40591       1.10844      0.819815      0.601319      0.414877      0.287811
  23  19 3762.1865    2.0585  5.3478 10.7674 -0.0017  0.0567   0.0187   0.1522    0.0704   0.0000   443.9360       11.2871       6.61171       5.14377       5.67078       3.73409       6.52123      -4.15423     0.0820665      -2.37551      -2.26460      -2.02293      -1.40410      0.956789       1.48893      -1.66642      0.392942     0.0213525       3.96596       5.30571       5.65497       6.09268       5.93953       5.67418       5.16705       4.76285       4.10590       3.51965       2.87920       2.36008       1.80574       1.39668       1.01330      0.746902      0.519730      0.349979
  23  20 3907.4189    1.6720  7.3906 10.4929 -0.0002  0.0723   0.0137   0.1983    0.0579   0.0000   451.4095       7.26052       14.1372       9.19975       6.29112       8.96625       1.06841      -1.61585       3.07684       3.45472       2.28972      -2.41153       1.19752      -1.90195     -0.183213     0.0139262      0.502402      0.318121       4.94195       6.69469       7.12559       7.65984       7.39401       7.23556       6.59833       6.04280       5.09126       4.50113       3.61635       2.99385       2.26609       1.76583       1.29466      0.933437      0.651124      0.449774
  23  21 4052.5159    1.4255  9.6062 10.2318  0.0002  0.0880   0.0107   0.2454    0.0520   0.0000   437.7222       25.3868       2.86978      -11.6340      -9.80375      -11.9059      -15.1247       9.53160     -0.290334       2.70371      -1.93322     -0.294412    -0.0174731      -4.29271       1.47200       2.67238     0.0706881      0.198578       6.17665       7.87558       8.73520       8.99205       8.96275       8.57704       8.09527       7.21624       6.32950       5.35056       4.44710       3.64169       2.79248       2.20117       1.58632       1.16285      0.821044      0.564282
  23  22 4197.6368    1.1682 11.8012 10.3245  0.0005  0.1149   0.0092   0.3197    0.0425   0.0000   428.6132       9.01332       35.2547      -16.0181      -7.46909       9.50392       2.44634      -7.82027      -7.34493       9.42450       1.72476      -8.53994      -2.04559       7.44033       1.76639      -2.17512      -1.47680      0.281208       7.92025       10.4758       11.4598       12.0056       11.8187       11.4200       10.4300       9.44041       8.28015       7.10559       5.88376       4.69571       3.66982       2.85960       2.05373       1.53052       1.04963      0.719309
  23  23 4342.8956    0.9568 14.6214 10.1876 -0.0004  0.1448   0.0072   0.4127    0.0391   0.0000   448.3818       19.4160      -44.8491      -23.4335       12.8905      -5.38506      -2.15031       14.8666      -1.11415       4.08468       1.19162      -12.5646       4.99109      0.293788    -0.0763904      0.700274     0.0116198      0.119382       10.1168       13.1055       14.4699       14.9305       15.1820       14.2935       13.3009       11.9472       10.3817       8.90123       7.38229       5.96789       4.70915       3.53101       2.64330       1.93238       1.33470      0.922582
  23  24 4487.8519    0.7930 17.0329 10.1258  0.0019  0.1879   0.0062   0.4881    0.0339   0.0000   430.2703       35.1447       28.2567      -24.0596      -32.7519       8.20898       6.22411      -14.0055       6.22943       13.7203      -31.2530      -9.25495       12.6011       6.33567      -2.66321     -0.618331      -2.34347       1.71464       12.5227       16.5341       18.0235       18.8417       18.6050       18.0399       16.4366       15.0750       13.2330       11.4646       9.53812       7.63748       6.03543       4.62487       3.41186       2.51064       1.73185       1.19322
  24   5 1653.6928    0.2618  0.1822 10.0991 -0.0279  0.0148   0.0141   0.0265    0.0307   0.0000   440.7130     -0.313128       19.1868     0.0239425      -2.21245      0.480408    -0.0802657      0.469723      0.622576      0.337428      0.601745       1.45341     -0.268314    -0.0327568     -0.252148     -0.236086     0.0276269    0.00268793      0.744900       1.35449       1.12062       1.49712       1.22760       1.41327       1.10900       1.20765       1.07607      0.889278      0.774719      0.591893      0.505266      0.360227      0.285616      0.234978      0.123726     0.0982788
  24   6 1826.3181    0.4259  0.3861 10.0854 -0.0006  0.0164   0.0131   0.0342    0.0413   0.0000   439.9229     -0.334867       18.9495      -2.14851      -2.80733     -0.514866     -0.929285     -0.773270     -0.151645      0.409625      0.718389     -0.286763     -0.249200      0.181569     -0.378587     -0.110539      0.101496    -0.0507418       1.04432       1.31101       1.50393       1.58314       1.62640       1.33380       1.34204       1.35183       1.12072      0.922773      0.902846      0.659031      0.492496      0.422050      0.310562      0.226397      0.177307      0.117029
  24   7 1993.5378    0.6085  0.6916 10.0390  0.0027  0.0200   0.0145   0.0481    0.0670   0.0000   440.1092      -1.03002       18.2045      0.351887      -2.90649       3.36390       1.79492      -1.04703      -1.14881      -1.10563       1.60268     -0.197593      0.271049     -0.114973    0.00590121    -0.0435333     -0.324493      0.144588       1.35482       1.77898       1.93189       2.03388       2.01055       1.87043       1.82016       1.56380       1.44135       1.20270       1.02074      0.790338      0.646218      0.492433      0.365196      0.287571      0.195669      0.141582
  24   8 2156.7121    0.8734  0.8354 10.0783 -0.0021  0.0201   0.0180   0.0501    0.1022   0.0000   440.2563      0.542987       17.9799     -0.907869      -1.53926      -1.01893       3.23107      -2.05383       1.55423     -0.263520     -0.924088      0.265619     -0.295191     -0.120061      0.103856     -0.181566     0.0553940    -0.0407008       1.31512       1.74149       1.91948       1.95184       1.96105       1.92719       1.70521       1.59056       1.40000       1.22338       1.02641      0.827774      0.659991      0.504243      0.374335      0.282627      0.198413      0.132844
  24   9 2314.3105    1.2591  1.0081 10.2586  0.0007  0.0226   0.0233   0.0522    0.1461   0.0000   439.9808      -1.88992       15.5350      0.211343     -0.101616      -1.72572       1.18946       1.12838      -1.30844       1.02226      0.806502      0.753709     -0.502099      0.524686    -0.0641111     -0.662277     -0.138768      0.141693       1.50704       1.89765       2.20152       2.20021       2.14496       2.13735       1.93919       1.80576       1.58009       1.32071       1.16725      0.942096      0.719993      0.558153      0.433072      0.308165      0.224210      0.158149
  24  10 2467.0576    1.6691  1.2348 10.2765 -0.0026  0.0235   0.0285   0.0616    0.2519   0.0000   438.8457       1.77009       11.4327       2.40320      0.278075      0.615322     -0.996567    -0.0766392      0.434762      -1.28735       1.12277      -1.12374     -0.896213     -0.386124    -0.0435564      0.367957      0.298155     0.0599445       1.61622       2.05037       2.34493       2.43276       2.37581       2.29268       2.00980       1.92414       1.70620       1.43428       1.22886      0.994502      0.796052      0.624274      0.457679      0.326581      0.227074      0.156926
  24  11 2617.6838    2.2321  0.9556 11.4105 -0.0014  0.0208   0.0416   0.0511    0.1639   0.0000   438.8004      0.402933       13.8886      0.611224       2.71283     -0.103277      -1.95556      -2.25997     -0.267544      0.299328      0.808644      -1.82548      0.237101      0.557413     -0.132089     -0.281729     -0.147089     0.0104073       1.49586       1.91723       2.14877       2.21702       2.21867       2.18278       1.94686       1.78941       1.57258       1.27894       1.09734      0.882181      0.659231      0.519110      0.414060      0.293868      0.208455      0.147371
  24  12 2767.7818    2.8109  1.0967 11.3061 -0.0045  0.0211   0.0497   0.0547    0.2547   0.0000   439.6853       2.55005       16.5887       5.38737      -3.44537     -0.217610      0.609034      -1.83736       2.08107       2.58659       1.30192     -0.780489     -0.677866      0.294706     -0.156274   -0.00666391      0.113638      0.301909       1.55301       1.96189       2.12614       2.29148       2.23613       2.15383       2.05843       1.82699       1.57193       1.34682       1.11984      0.888545      0.694255      0.519186      0.416439      0.315499      0.228341      0.164129
  24  13 2917.0496    3.5640  0.9515 12.1357 -0.0032  0.0200   0.0674   0.0502    0.2024   0.0000   439.2913       7.04403       15.0931       2.55444      -2.37682      -1.31431      -2.16542      -5.10133       2.07267      0.348745     -0.642518     -0.996876     -0.492477      -1.36158     -0.365926    -0.0771951     -0.168404      0.290521       1.43944       1.69970       1.82496       2.02978       2.01306       1.88801       1.69089       1.68048       1.46395       1.23214       1.03684      0.825883      0.641619      0.522702      0.403734      0.287080      0.219885      0.144529
  24  14 3065.1054    4.0023  1.1586 12.3204 -0.0016  0.0245   0.0708   0.0601    0.2355   0.0000   437.4668       7.36941       12.5692       4.43535      -2.34474      -4.20560       2.69300      -5.60956      0.787472      -1.17530     -0.873942      -1.60637     0.0669012      0.318651     -0.451553   -0.00665439    -0.0928729     -0.296653       1.84137       2.30547       2.49210       2.51269       2.34677       2.37695       2.36087       2.27569       2.01636       1.67162       1.29129      0.946297      0.783587      0.629683      0.492341      0.402366      0.298732      0.217620
  24  15 3212.0808    3.9078  1.3477 12.3840  0.0005  0.0251   0.0648   0.0637    0.2146   0.0000   443.7356       8.07229       15.4373       4.42224    0.00439178      -1.01176     -0.750240     -0.573426      -2.73325      -1.18906      0.839706     -0.524146     -0.457995      0.308079      0.767591      0.230249     -0.338931      0.185009       1.73649       2.25376       2.49898       2.65174       2.51293       2.51452       2.23906       2.07618       1.85358       1.55385       1.28726       1.12931      0.865662      0.644275      0.483625      0.349558      0.262462      0.174309
  24  16 3358.5592    3.4228  2.0212 12.1236 -0.0003  0.0307   0.0449   0.0795    0.0939   0.0000   442.1073       8.63962       13.0727      -5.21226     -0.793218      -5.56841      -1.48907      -1.72970       2.36587     0.0322002      0.593229      0.151540      0.271164     -0.486388      0.388798      0.358464     -0.719290     0.0445215       2.02149       2.57036       2.85825       3.00343       2.89990       2.92538       2.71215       2.43757       2.10424       1.87336       1.52457       1.23887      0.984173      0.785002      0.577250      0.433701      0.307460      0.223431
  24  17 3504.9651    2.8676  2.7345 11.5994 -0.0011  0.0364   0.0323   0.0925    0.0777   0.0000   440.6782       9.91728       10.8248       1.35976      -3.98159      -5.07209     -0.211144      -4.74619      -2.18457      -2.94718       1.95488      -2.08699      0.111943      0.196614      0.174101      0.806339    -0.0732395     -0.333544       2.39457       3.14001       3.36438       3.53941       3.57576       3.38452       3.25792       2.89807       2.60347       2.17709       1.82148       1.53172       1.18711      0.940001      0.694344      0.512662      0.369061      0.254221
  24  18 3651.0693    2.3712  4.2422 11.0703  0.0002  0.0468   0.0223   0.1234    0.0644   0.0000   438.0993       11.1089       10.9288       5.75726      -3.98383      -4.22518       1.99224      -1.65279      -1.36286      -5.21241     -0.272388       1.90054      -1.12735      0.746811      0.752600     -0.279530      0.510972    -0.0109266       3.18186       4.19058       4.62502       4.92752       4.83426       4.65507       4.31414       3.96793       3.35368       2.89383       2.37889       1.95719       1.53302       1.17634      0.899018      0.652457      0.475465      0.328681
  24  19 3796.9954    1.9595  5.8617 10.6850 -0.0017  0.0596   0.0167   0.1570    0.0630   0.0000   442.2120       11.5709       17.2485      -5.12720      0.224676      -1.48917       2.70713      -20.8082       2.02335     -0.683479       4.42882      -1.21986      -4.16140       1.16999      -1.39600       2.25610     0.0828635      0.168587       3.99510       5.23093       5.67974       5.95631       5.77149       5.72842       5.25778       4.96836       4.23517       3.73801       3.04476       2.52153       1.95637       1.52861       1.17040      0.857123      0.629075      0.433756
  24  21 4088.3358    1.3475 10.4216 10.2538 -0.0007  0.0935   0.0099   0.2676    0.0471   0.0000   442.5899       8.53655       7.47230       3.18235       7.43767      0.683638       7.53916      -2.43845      -10.9677      -1.52727       4.14204      -3.00910      0.164523       1.97781       2.14752     -0.153865     -0.846898      -1.03525       6.14646       7.99748       8.81027       9.17820       9.16045       8.88446       8.28920       7.53845       6.67693       5.64222       4.80062       3.83846       3.07416       2.37156       1.79296       1.34846      0.962455      0.683924
  24  22 4233.7978    1.0990 12.8245 10.3131 -0.0009  0.1216   0.0082   0.3512    0.0392   0.0000   431.6911       21.4299       5.13990       15.0951       3.52383       8.83256      -2.70838       9.66232      -10.5663      -12.9682      -4.01577       3.81815       3.11170      -6.34568       1.37641      -1.97906       1.10053       2.16109       8.03092       10.6020       11.5759       12.2210       12.2515       11.6461       11.0313       9.81017       8.67509       7.45367       6.26429       5.10142       4.04995       3.12823       2.34838       1.72743       1.23192      0.858936
  25   4 1489.4492    0.1613  0.1044 10.0471 -0.0327  0.0159   0.0146   0.0255    0.0266   0.0000   441.8792      0.766474       21.4801      -3.15387      -3.07117       1.23218     -0.772156     -0.658602      -1.07141    0.00976116      0.638650     -0.648005      0.537940     0.0356622     -0.516460      0.363185      0.120348      0.105449      0.961648       1.28930       1.29455       1.88886       1.46642       1.30849       1.49155       1.46133       1.02036       1.22457       1.12114      0.614380      0.517975      0.447972      0.416118      0.289002      0.217912      0.167018
  25   6 1847.8937    0.4489  0.3947 10.0903 -0.0042  0.0153   0.0137   0.0344    0.0426   0.0000   439.1850     -0.861823       18.7926       2.06321      -1.51711      -3.86895     -0.268785     -0.296322      0.117190     -0.300357     -0.281917     -0.928304     -0.349523     -0.188969     -0.426353      0.401556     -0.290230     0.0361513      0.909626       1.28391       1.35105       1.48723       1.48452       1.37804       1.38587       1.13478       1.07918      0.853801      0.781642      0.615205      0.483957      0.377228      0.309818      0.219416      0.154312      0.110370
  25   7 2016.9167    0.6741  0.6162 10.0833 -0.0013  0.0176   0.0160   0.0419    0.0669   0.0000   439.6882       1.70342       17.9992     -0.169730     -0.586945       1.06084      -1.36740      -1.12766       1.35525      -1.39951      0.262281      0.588722      -1.23336     0.0310522      0.286563     -0.156748    0.00848788      0.310592       1.14288       1.44096       1.61224       1.62754       1.61324       1.57956       1.54310       1.37431       1.26800       1.05005      0.883563      0.712103      0.589472      0.469790      0.344623      0.280727      0.195994      0.134032
  25   8 2181.7560    0.9024  0.7669 10.5013 -0.0005  0.0197   0.0191   0.0475    0.0789   0.0000   442.8900       1.72218       18.5112       1.05855      -1.18704       1.26201      -3.30409     -0.612247      -1.60277     -0.468765    -0.0757780      0.321738      0.261837     -0.316954     -0.880798      0.491196    -0.0307842    -0.0223074       1.23493       1.55548       1.72637       1.85247       1.74416       1.78719       1.66984       1.49839       1.34046       1.21404      0.952655      0.798036      0.664797      0.504204      0.391016      0.300756      0.216867      0.151621
  25   9 2340.5271    1.3313  0.9462 10.4763 -0.0005  0.0204   0.0249   0.0508    0.1302   0.0000   438.7234       3.05961       17.5430     -0.181298     -0.763534      0.410909      -2.22452     -0.516403      -1.04619      -2.72063    -0.0985272     -0.935050      -1.02887     -0.225822      0.411412     -0.100013    -0.0222934    -0.0440325       1.33750       1.72294       1.85103       2.00095       1.97908       1.90144       1.67384       1.65500       1.52201       1.26466       1.07014      0.837754      0.648985      0.544661      0.411997      0.309621      0.233792      0.174456
  25  10 2494.3723    1.8144  1.1231 10.8574 -0.0020  0.0227   0.0312   0.0564    0.1720   0.0000   438.9614       1.69750       12.8318       1.19605      0.950675       1.45014       1.94374     -0.507493       1.47059     -0.322597      -1.56112      -1.56624     -0.796242     -0.122789  -0.000139944      0.170203     -0.175469     -0.137685       1.40378       1.87159       2.11021       2.11339       2.13530       2.14182       1.85024       1.82421       1.56696       1.31875       1.16418      0.947291      0.750696      0.601087      0.442779      0.330197      0.248693      0.166126
  25  11 2646.2466    2.5194  1.0348 10.6207 -0.0037  0.0207   0.0434   0.0488    0.3481   0.0000   438.1165       3.28530       13.4132     -0.899053      -5.20585      -3.04532      0.159925      -2.46948      -1.54283     0.0309989       1.21819      0.996606    -0.0450919      0.468446     0.0613702      0.272688     -0.102595    -0.0427060       1.47948       1.84220       1.88600       2.00849       2.05018       2.04985       1.90006       1.72710       1.52459       1.28961       1.10061      0.901009      0.718045      0.544915      0.438203      0.328931      0.243159      0.165739
  25  12 2797.3512    3.0178  1.1050 11.3249 -0.0012  0.0220   0.0508   0.0512    0.2798   0.0000   439.7343       6.22601       12.6315      0.141743      -2.70156      -1.00905      -1.70870     -0.993439      -1.33446      -1.95216      0.960993     -0.797517     -0.631292      0.409765     0.0888327      0.253650     0.0927810     0.0125723       1.50961       1.88409       1.92123       2.06843       2.19922       2.13604       2.00598       1.76554       1.60061       1.37108       1.13192      0.932051      0.721264      0.584541      0.455309      0.338397      0.250579      0.176574
  25  13 2947.4726    3.6587  1.0524 12.1675 -0.0003  0.0218   0.0637   0.0527    0.1879   0.0000   439.8039       4.12678       15.8571      0.635897     0.0798585      0.321048       1.60707      -1.80346      -3.11690     -0.306913     -0.570275      0.145928      0.134815    0.00544459      0.340355     0.0568763      0.183582      0.206051       1.39622       2.00990       2.07068       2.28755       2.20945       2.17591       2.02941       1.76776       1.65308       1.32820       1.11705      0.889753      0.706354      0.573184      0.425299      0.309132      0.237258      0.168876
  25  14 3096.2539    4.0697  1.1265 12.5087 -0.0004  0.0218   0.0710   0.0587    0.2008   0.0000   440.2027       8.50857       12.3750      -1.67330      -4.01128       2.52348      0.443512      -1.69049       2.36230      0.543347     -0.885832    -0.0176079     -0.124988     -0.892383     -0.193912      0.275063     0.0788895      0.122820       1.38040       1.86347       2.04789       2.19051       2.07479       2.05260       1.84614       1.66670       1.61066       1.34647       1.10153      0.961365      0.749237      0.588486      0.434919      0.327574      0.234747      0.159991
  25  15 3243.9715    3.8990  1.3714 12.3967 -0.0002  0.0237   0.0622   0.0639    0.1729   0.0000   436.9622       6.71055       13.1892       1.92014      -7.98477      -3.69581       1.55647    -0.0584127      0.214798      -2.79264      0.426168      0.452882      -1.41541     -0.127533     -0.554957      0.360716     -0.227816     -0.125062       1.62344       2.00882       2.20938       2.33951       2.24074       2.20916       2.06681       1.89251       1.72804       1.51542       1.25206       1.03431      0.862188      0.672271      0.509616      0.365958      0.268769      0.191579
  25  16 3391.1918    3.3000  2.0227 12.2199 -0.0026  0.0308   0.0437   0.0774    0.0958   0.0000   437.2949       8.89066       12.5187      -2.45218     -0.127708      -1.22271      -2.72570       1.30964      -4.07430      0.562689    -0.0726758      -1.67775      0.215492     -0.723448      0.213938      -1.07867      0.187057     -0.381287       2.01967       2.63313       2.73186       2.98219       2.92412       2.91286       2.73152       2.46059       2.21164       1.93386       1.59035       1.31182       1.01763      0.820137      0.640011      0.474418      0.356899      0.249974
  25  17 3538.2168    2.7372  3.1787 11.5127 -0.0021  0.0382   0.0284   0.1017    0.0699   0.0000   440.8715       10.9383       11.7400       5.55211      0.188293      -2.46481      -1.84095      -7.85521      0.424279      -3.00672       2.02366      0.886054      -1.56592      -1.42637     0.0678549     -0.975212      0.156589      0.740939       2.57246       3.25219       3.52379       3.79977       3.75200       3.63822       3.41305       3.16233       2.75410       2.38816       1.99255       1.63871       1.32557       1.02414      0.788075      0.590577      0.435690      0.316521
  25  18 3684.9079    2.2741  4.4507 11.0807 -0.0001  0.0481   0.0205   0.1275    0.0597   0.0000   438.8471       10.7237       12.1841       3.11298      -1.67422       1.01927       2.83324       6.18493      -1.05665      -1.70584       1.19691     0.0924016     -0.975841      -1.33704     -0.588147     -0.563731     0.0484983      0.560075       3.06109       4.08636       4.41915       4.64462       4.75111       4.37936       4.23084       3.88859       3.39334       2.94006       2.46823       2.07524       1.65354       1.29360      0.968907      0.744981      0.517318      0.379705
  25  19 3831.3513    1.9153  6.5585 10.5292 -0.0020  0.0612   0.0150   0.1671    0.0615   0.0000   430.3842       16.4076       27.9205      -4.89173       2.14014       7.63441      0.615219      -7.39715     -0.577179      -7.45853      0.698590      -4.43743      -1.79005      -5.13735       1.42443      0.196013      0.997592     -0.452907       3.91668       5.15665       5.51698       5.83383       5.89937       5.71312       5.32308       4.88811       4.36915       3.73068       3.16462       2.61158       2.10164       1.63822       1.26592      0.938766      0.668515      0.482438
  25  20 3977.5015    1.5473  8.8119 10.3596 -0.0009  0.0788   0.0116   0.2191    0.0531   0.0000   436.6186       20.6792       8.02502      -11.8550       4.97154       2.44706      -6.02181      -7.28291       3.20120      -4.57351      -3.87196     -0.650302       4.15309      0.832337      -1.38184      0.338335      0.163849      0.440780       5.03200       6.48387       7.18075       7.58211       7.57768       7.36587       6.94959       6.28307       5.53585       4.82932       4.07643       3.41115       2.69246       2.13583       1.59879       1.21043      0.861988      0.627641
  25  21 4124.0773    1.3024 11.1487 10.2987 -0.0000  0.1021   0.0094   0.2817    0.0444   0.0000   443.6165       17.0863      -5.78881      -8.59948       10.3930      0.174652      -7.10622      -13.9455       11.2646       6.81220      -7.85234      -5.83364       1.71118      -1.77041      -1.26974       1.29230     -0.149383      -1.09058       6.20730       8.50285       9.02977       9.71407       9.74962       9.38182       8.88253       7.96956       7.24853       6.13340       5.23592       4.29003       3.43278       2.69814       2.06501       1.54138       1.11230      0.777374
  25  22 4269.7717    1.0810 13.3190 10.2437  0.0005  0.1262   0.0077   0.3480    0.0388   0.0000   449.9579       16.7846      0.326164       6.53668      -1.97987       11.6725       9.52779      -18.6051      -12.0874      -11.9141       7.78075       2.19828     -0.268892      -3.16032      -1.42831      0.322858       1.94363      -1.30250       7.94502       10.3775       11.4660       11.9947       12.1587       11.5449       10.8734       10.0187       8.90795       7.72509       6.55494       5.35615       4.34528       3.38141       2.58909       1.92939       1.40592       1.00726
  26   5 1694.0473    0.3044  0.2396 10.0401 -0.0098  0.0148   0.0120   0.0271    0.0321   0.0000   439.1974     -0.458191       19.7207      -1.13764      -1.79895       1.97354      0.280181      0.201446     -0.132387      0.535909     -0.679095      0.190458    -0.0954160      0.160762    -0.0435869     -0.397529      0.109058     0.0212570      0.788185       1.16225       1.20016       1.25005       1.43051       1.11394       1.20615      0.923875      0.991444      0.845575      0.682300      0.579880      0.440210      0.377100      0.261801      0.208423      0.165105      0.110635
  26   6 1869.0011    0.4729  0.4350 10.1250 -0.0053  0.0181   0.0142   0.0397    0.0444   0.0000   441.7976       1.79710       21.6059      0.677002      -3.84789       1.62096      0.430754      -1.20370      0.645401       1.18703      0.988121     -0.152696      0.230382      0.458267     -0.744452     -0.315505     -0.186252     0.0761622       1.38027       1.93003       2.11171       2.07349       1.85165       1.68243       1.59110       1.52350       1.49784       1.37438       1.20085      0.993850      0.783933      0.560868      0.401679      0.304448      0.229345      0.144110
  26   7 2039.6913    0.6945  0.6443 10.1382  0.0001  0.0185   0.0155   0.0413    0.0648   0.0000   441.1285      -1.75132       17.2520      0.346029      -2.36090       1.98134       3.48060     -0.201638       1.09620     -0.491718      -1.13450      0.798545      0.640007      0.261018     -0.353399     -0.462903     -0.372345     -0.267992       1.18443       1.57262       1.67291       1.67565       1.64637       1.54336       1.60803       1.50860       1.28574       1.18593      0.967954      0.781978      0.657130      0.505347      0.409404      0.301382      0.231187      0.163222
  26   8 2206.0281    1.0111  0.8927 10.2643  0.0004  0.0202   0.0192   0.0492    0.1030   0.0000   442.9434       3.98341       14.4775      0.949332      -3.24658     -0.919082       2.26982      -2.54438      0.241613       1.94449      0.468549     -0.536522     -0.381463     -0.185410      0.180316     -0.418564     0.0655391     -0.132507       1.20898       1.63232       1.72194       1.93318       1.86949       1.85102       1.72489       1.57112       1.39768       1.21671       1.02848      0.853749      0.671283      0.551711      0.400116      0.329596      0.227293      0.173900
  26   9 2366.0658    1.4301  0.9826 10.8148  0.0007  0.0203   0.0262   0.0535    0.1224   0.0000   439.8422      0.394338       17.4892      -1.08854     -0.625079      -1.47347      -1.78433       3.49816      0.723319      0.398820      0.620932    -0.0548489     -0.600181     0.0679514      0.122452     0.0288061    -0.0433971   -0.00711354       1.23810       1.68225       1.75800       1.85964       1.90089       1.87853       1.72820       1.63332       1.38682       1.27311       1.01469      0.864368      0.696316      0.550572      0.426429      0.322543      0.240287      0.170773
  26  10 2521.2140    1.9231  1.0466 10.9329 -0.0025  0.0208   0.0329   0.0512    0.1648   0.0000   438.7009       3.11854       17.6743       1.34906       1.24767     -0.955178     -0.996253      -2.55472      -2.98122     -0.402568      0.461133     -0.495678     0.0773510     -0.430685     -0.510597     0.0503673      0.150807     -0.132369       1.35103       1.72276       1.84082       2.06609       2.06632       1.92033       1.83157       1.73011       1.53572       1.26954       1.04044      0.882946      0.688598      0.552059      0.435181      0.334289      0.255161      0.176215
  26  11 2674.4214    2.5142  1.1142 11.1240 -0.0011  0.0218   0.0430   0.0537    0.2629   0.0000   438.6287       2.68973       17.4750      0.943766     -0.734846      -2.63139     -0.316735      -4.14024      -1.19893     -0.235647      -1.07978     -0.369058      -1.46315      0.239568    -0.0180649      0.386012    -0.0501931      0.113470       1.41152       1.81078       1.93310       2.02623       2.02773       2.01272       1.93419       1.76101       1.55744       1.30674       1.11570      0.946851      0.768974      0.618985      0.453426      0.354443      0.266902      0.194483
  26  12 2826.6353    3.1648  0.9592 11.8795 -0.0004  0.0189   0.0567   0.0496    0.1776   0.0000   438.3023      0.404609       16.6426       2.07720      -4.04785       1.76432      -1.80950      -1.93693       2.59828     -0.216443      0.432671     0.0894336      0.932735     0.0189623     -0.716339     -0.367644    -0.0902387     -0.167604       1.24295       1.59023       1.73428       1.74804       1.79438       1.75924       1.64424       1.53964       1.34951       1.15108       1.04077      0.836006      0.693504      0.544773      0.419542      0.320825      0.231265      0.164265
  26  13 2977.5067    3.8188  0.9797 12.4787 -0.0020  0.0206   0.0683   0.0513    0.1577   0.0000   438.3498      0.445326       16.0317       1.53048      0.391609     -0.989427     -0.715336     -0.721263      -2.44301      -2.27396     -0.841985     0.0408735     -0.452803     -0.286649     -0.536376     -0.273019    -0.0998441     -0.205367       1.41319       1.95365       2.06517       2.15964       1.92649       1.81650       1.66793       1.66947       1.56109       1.42873       1.24947       1.03215      0.825989      0.634841      0.476379      0.347297      0.255735      0.183725
  26  14 3126.9988    4.0251  1.1485 12.1705 -0.0020  0.0215   0.0676   0.0536    0.2603   0.0000   440.3640       3.46371       15.2631       2.93786      -2.99304      -1.48495       2.15670      -4.71697       1.05562      -2.12091     -0.671831      -1.55753      0.180721     -0.862120     -0.429827     -0.127044      0.144154     -0.177552       1.44118       1.86853       2.02989       2.09347       1.98921       1.93045       1.79356       1.69685       1.54491       1.42499       1.24266       1.03987      0.859610      0.672589      0.504806      0.372945      0.275366      0.191210
  26  15 3275.4677    3.8877  1.5668 12.0875 -0.0002  0.0257   0.0557   0.0635    0.1752   0.0000   440.6332       4.36949       15.7732       2.80095      -4.40793      0.321710      0.421022      -1.41961      0.809952       1.80318     -0.199691      -1.51311      0.424794      0.466571      0.432605      0.822243      0.389586     -0.116780       1.73929       2.19323       2.45064       2.58016       2.61380       2.54656       2.31725       2.08330       1.86770       1.66082       1.44435       1.18426      0.924466      0.750859      0.564157      0.436514      0.315224      0.227137
  26  16 3423.4153    3.1687  2.2643 12.0498 -0.0004  0.0315   0.0393   0.0850    0.0914   0.0000   441.9300       7.68054       15.8029     -0.105535      0.613644      -5.40009      0.309123      -2.86831      -2.18563      0.840774       1.59736     -0.871845      0.642939       1.18542     -0.426526     -0.814799      0.478407      0.152549       1.93038       2.53515       2.75676       2.96514       2.89756       2.86595       2.67252       2.49345       2.21605       1.89775       1.60006       1.34551       1.07604      0.864097      0.669918      0.506469      0.375033      0.268282
  26  17 3571.0820    2.6514  3.4807 11.2352 -0.0002  0.0394   0.0261   0.1040    0.0751   0.0000   438.9878       16.3296       15.7651       2.44097      -5.91657      -3.10829      0.624739      -5.57781      0.131278      0.517155       2.91766      0.897125     -0.985674      -2.74426      -1.45920     -0.395857     -0.440354     -0.642452       2.53460       3.20288       3.59429       3.78215       3.75366       3.70859       3.46964       3.08215       2.81564       2.46340       2.12233       1.72832       1.37279       1.10525      0.857486      0.643816      0.479981      0.354673
  26  18 3718.4742    2.1281  5.2010 10.9387 -0.0002  0.0524   0.0180   0.1370    0.0571   0.0000   442.2152       9.23101       14.5458       2.40866      -4.06412      -7.32636     -0.903376      -6.04888      0.546897      -3.96981      0.627487       1.27698      -1.05980     -0.379118      0.778281      0.842260     -0.728478      0.165402       3.21798       4.16772       4.60620       4.87119       4.85691       4.74377       4.48371       4.12130       3.66591       3.19510       2.73437       2.23839       1.86110       1.46755       1.13223      0.858935      0.613491      0.448388
  26  19 3865.3985    1.7749  7.1743 10.5715 -0.0003  0.0651   0.0134   0.1811    0.0532   0.0000   434.7948       5.38743       16.3866       8.94246       8.37392      -11.2226      -2.38004      -1.16499      -7.95034       1.85601      -5.89736      -5.90713    -0.0189042      -2.17980     -0.838342     -0.106694       1.69094     -0.451321       4.02659       5.23587       5.76591       6.08907       6.16515       5.98488       5.64797       5.17710       4.58272       4.00924       3.41018       2.80344       2.30353       1.79067       1.39410       1.07659      0.779709      0.567638
  26  20 4012.2528    1.4935  9.3447 10.3420 -0.0002  0.0821   0.0108   0.2299    0.0509   0.0000   425.7184       26.7066       11.6393      -4.95131       7.01404      -3.60317      -1.60452      -14.2624      -1.33333      -2.29993    -0.0944007      -3.67247      0.211465      0.319968      -1.51532       2.08895     -0.291584      0.557871       4.97856       6.60527       7.23388       7.63829       7.73727       7.37629       7.08999       6.43086       5.89737       4.96351       4.28677       3.52030       2.88092       2.31244       1.74562       1.33847      0.975964      0.706479
  26  21 4159.0560    1.2331 11.5622 10.3020 -0.0002  0.1052   0.0087   0.2887    0.0423   0.0000   451.5884       13.9002      -6.26044      -9.40037      -5.39382      -3.08731       7.26805       1.56407       1.41126      -9.94106       5.51706      -5.57770      -2.68779      0.872655      -1.62357       1.90111      0.375637    -0.0955096       6.49445       8.37121       9.25271       9.57612       9.91655       9.51097       9.08559       8.23675       7.41759       6.46629       5.49133       4.54228       3.72505       2.94994       2.26741       1.72410       1.29190      0.913150
  26  22 4305.2916    1.0096 14.4618 10.2268  0.0002  0.1365   0.0069   0.3763    0.0374   0.0000   443.4895       38.2340       19.9835      -8.24589      -7.01909       20.2421       3.82297      -12.7234      -7.55525       1.55568      -7.02629      -6.04560       1.01761       1.07361       2.74863      -2.51213      0.656720      -1.20028       8.15095       10.8444       12.0623       12.5738       12.8491       12.2787       11.5170       10.7744       9.53034       8.25354       7.18908       5.87898       4.78439       3.80963       2.93934       2.24095       1.60662       1.15892
  26  23 4451.6569    0.8312 16.4821 10.1291 -0.0017  0.1676   0.0059   0.4494    0.0333   0.0000   437.6450       35.4348       23.7015       11.9015      -4.59695       1.57108       29.9183      -2.20548      -18.2198      -2.83098       3.09668      -8.35679      -2.58016      -2.18191      -1.89597      -4.39179      -1.65342     -0.854622       9.91813       13.2626       14.4731       15.2882       15.4062       15.3051       14.1718       13.1043       11.6119       10.1870       8.59784       7.16985       5.81488       4.63273       3.60768       2.72499       1.96959       1.44313
  27   5 1713.5789    0.3231  0.2559 10.0657 -0.0057  0.0135   0.0125   0.0295    0.0320   0.0000   439.0543      0.195501       21.3665     -0.794267      -3.18224       1.46435      0.368626     -0.361681      0.925367      0.825152      0.104157     -0.937371      0.278043      0.482702      0.251208     -0.238996     0.0974044     0.0995395      0.714508      0.963454       1.06805       1.12057       1.22636       1.12273       1.02934      0.965053      0.852613      0.767704      0.672194      0.506690      0.447544      0.353388      0.276291      0.211098      0.153902      0.106212
  27   6 1889.7420    0.4939  0.5217 10.0794  0.0016  0.0181   0.0126   0.0408    0.0479   0.0000   440.8099     -0.609830       18.0263      -2.38278      -2.13402      -1.83722      0.795162      -2.67144     -0.597236      0.344723     0.0278922     -0.969019     0.0839531      0.426499     -0.463567    -0.0913696     0.0204394     -0.249955      0.977771       1.39900       1.39800       1.49772       1.44693       1.48642       1.46667       1.40303       1.14891       1.00792      0.850859      0.737889      0.594384      0.490592      0.373033      0.280138      0.214034      0.157705
  27   7 2062.0015    0.7592  0.7168 10.0387 -0.0011  0.0185   0.0160   0.0432    0.0758   0.0000   441.4378      -1.21951       18.2154      -1.21155      -5.89856      -1.00118      -2.78619     -0.756075       1.56317   -0.00475094     -0.481684      0.134087     -0.503155    -0.0849859      0.662337     0.0991059     -0.212754    -0.0756793       1.08498       1.44041       1.60348       1.67863       1.62329       1.70307       1.50314       1.43917       1.26715       1.09026      0.938479      0.787546      0.641311      0.519059      0.398399      0.305588      0.226786      0.168202
  27   8 2229.7015    1.0895  0.8841 10.2549 -0.0015  0.0194   0.0204   0.0480    0.1103   0.0000   440.2929     -0.207224       18.8742      0.487049     -0.373686      0.437671       1.81388     -0.442502      0.325305      -2.14727      0.630142      0.169218      -1.10777      0.484410      0.384166     -0.267530     -0.246021     0.0953446       1.18843       1.59888       1.82189       1.91692       1.97034       1.85425       1.77716       1.53798       1.41680       1.26574       1.03307      0.847201      0.712135      0.592597      0.453632      0.327667      0.234526      0.173108
  27   9 2391.0046    1.4837  1.0786 10.9042 -0.0010  0.0211   0.0256   0.0559    0.1194   0.0000   440.2802       5.26299       17.8180      -2.17340      -4.04357       1.63326       1.14396     -0.526901      0.499952      0.590087      -1.30477      0.315302      0.467788     -0.632704     -0.371131     -0.308063    -0.0964669    -0.0906789       1.26785       1.66719       1.72934       1.93514       1.89955       1.84731       1.76020       1.61441       1.51240       1.29597       1.14786      0.907345      0.747307      0.584058      0.470959      0.368727      0.285012      0.205070
  27  10 2547.5193    2.0262  1.1456 11.1155  0.0004  0.0213   0.0342   0.0575    0.1727   0.0000   438.7688       2.63972       16.0355      0.359038      0.338739      0.577922       2.93221     -0.688829      -1.73105      -1.29396     0.0525606      -1.07585     -0.763419      -1.28067      0.141648      0.241691     0.0250680      0.286810       1.33244       1.64204       1.83858       2.00237       1.99670       1.98093       1.87569       1.71511       1.52846       1.30566       1.09478      0.892721      0.734173      0.612401      0.468995      0.362426      0.265437      0.194896
  27  11 2702.1161    2.5544  1.0757 11.6972 -0.0010  0.0205   0.0440   0.0537    0.1580   0.0000   439.8139       4.69665       16.1326       3.16906      0.631100      -2.20949      -2.72408      0.193134      0.696984      -3.99715      0.262316      -1.44183      -1.15735     -0.138515     -0.369802     -0.287815     -0.377215    -0.0166468       1.21212       1.63299       1.80166       1.93343       1.92194       1.85692       1.72339       1.61433       1.49111       1.25798       1.07611      0.899900      0.758871      0.598567      0.475556      0.351527      0.255709      0.189814
  27  12 2855.3896    3.2066  1.0478 11.8557 -0.0001  0.0202   0.0550   0.0525    0.2158   0.0000   437.8994       5.65384       15.6779       2.53867      -2.98674      -2.70254      -1.88729      0.901212      0.252242     -0.610159    -0.0505326      -1.24977     -0.220181     -0.293338      0.759995      0.688798     -0.949824     0.0929131       1.29432       1.63827       1.81833       1.92636       1.93448       1.87319       1.74460       1.65008       1.45134       1.26828       1.07213      0.935215      0.740342      0.589135      0.447324      0.354401      0.271911      0.196468
  27  13 3007.1028    3.8671  1.0368 12.5698 -0.0023  0.0200   0.0669   0.0517    0.1600   0.0000   439.5233       5.75601       14.3527       2.89084      -3.24136      -2.79805       2.65975      -2.44577     -0.846689      -1.17322      0.468123     -0.678914       1.00464      0.467671     -0.400626      0.276338     0.0402645     0.0845599       1.24312       1.65350       1.74327       1.82406       1.85375       1.82047       1.74366       1.55066       1.43265       1.24272       1.05622      0.888775      0.743729      0.593885      0.458886      0.348190      0.254425      0.186459
  27  14 3157.2900    4.0681  1.3318 11.9158 -0.0028  0.0241   0.0612   0.0568    0.2481   0.0000   438.8272       4.99372       14.6753       3.23193     -0.775120      0.414421       3.24554      0.391283      -1.16646      -2.90547       2.01496     -0.239753      0.538060     -0.888078      0.293650      0.251961    -0.0806899    -0.0297884       1.66909       2.23220       2.58371       2.66217       2.66493       2.46843       2.30709       2.07471       1.85509       1.64296       1.42955       1.16868      0.953798      0.740240      0.577852      0.427875      0.322334      0.229698
  27  15 3306.6155    3.6649  1.7650 12.2939 -0.0015  0.0275   0.0497   0.0703    0.1221   0.0000   439.9592       8.71375       18.7457       2.14358      0.329395      -3.26490       2.68980      0.313211      0.921423      -2.83186       1.70117      0.798891     -0.267531     -0.458665      0.334951      0.266904     -0.450213     -0.294094       1.67786       2.05722       2.26791       2.51299       2.51028       2.44022       2.21468       2.07947       1.95216       1.65690       1.39311       1.20039      0.973685      0.764976      0.617038      0.460299      0.348219      0.254382
  27  16 3455.2900    3.0782  2.5536 11.8480 -0.0009  0.0334   0.0351   0.0865    0.0902   0.0000   435.4452       4.71299       17.6935       5.53447      -4.72045     -0.890232      -2.09356     -0.597653       1.54500      0.929100      -2.45080     0.0531767     -0.264816     -0.598848     -0.355549     -0.892893      0.874508     -0.544189       1.97428       2.60529       2.83583       3.03451       3.05797       2.98965       2.86011       2.59566       2.32751       2.01630       1.75779       1.45206       1.19771      0.980258      0.758676      0.572224      0.417726      0.309904
  27  17 3603.5772    2.4999  3.7139 11.3948 -0.0009  0.0417   0.0242   0.1105    0.0648   0.0000   437.8085       5.69443       15.7444      -3.04340      -1.18443       2.66462       5.64098      -1.12818     0.0942915       3.81658      -1.70291     -0.193144      0.792421      0.767332      0.133767     -0.733323      0.793041      0.401481       2.48831       3.24616       3.53604       3.81309       3.75882       3.67642       3.47019       3.25902       2.94054       2.56008       2.16345       1.86855       1.49267       1.20726      0.942790      0.732953      0.536403      0.393249
  27  18 3751.6082    2.0677  5.5155 10.7675 -0.0003  0.0518   0.0166   0.1434    0.0581   0.0000   436.8707       9.69012       9.78766      -3.44457      -11.1225       1.86357      -5.12983      -2.33608      -3.08785       2.37312      -1.52374      -4.51290     -0.690808      -2.62485     -0.519990      0.276402      0.513364      0.682006       3.10756       4.02463       4.30831       4.70757       4.67111       4.64344       4.40434       4.05248       3.65303       3.15309       2.69658       2.29912       1.85210       1.50673       1.14894      0.890664      0.675488      0.497417
  27  19 3899.3123    1.7207  7.2836 10.5902 -0.0015  0.0649   0.0129   0.1825    0.0500   0.0000   437.7388       6.80563       21.9194      -5.32688     -0.999947      -15.6856       6.41791       1.17271      -2.28832       2.73535      -4.33396      -7.14688      -4.67440       1.76846      -3.54994      -2.81681     -0.805691       1.46472       3.89916       5.17638       5.62414       5.99836       6.07648       5.78439       5.47914       5.07653       4.67040       4.08565       3.46055       2.91534       2.38636       1.92592       1.49038       1.12866      0.853260      0.615482
  27  20 4046.4452    1.4210 10.0980 10.3730 -0.0004  0.0869   0.0099   0.2441    0.0461   0.0000   437.9535       21.6584       13.2281      -4.68409       6.94747      0.467893       15.2255       9.10535       5.00414      -4.34123      -8.48579     -0.663154       2.65029       1.74873       1.59547      0.977014     -0.889755     0.0358282       5.20655       6.83703       7.54601       7.96189       8.16003       7.79969       7.32882       6.85327       6.14399       5.40938       4.64061       3.87243       3.17020       2.51889       1.98570       1.51682       1.13011      0.827374
  27  21 4193.9442    1.1736 12.2788 10.3414 -0.0003  0.1115   0.0081   0.3084    0.0394   0.0000   438.0294       8.09314       27.2162       5.31110      -1.56418       12.8570       7.69938       2.13327       4.94399      -7.76423       13.4983      -2.76417       3.72334     -0.515608      -1.95599       1.76183      -1.88324      0.637436       6.43037       8.50938       9.42594       10.1912       10.1149       9.90207       9.36543       8.66720       7.78249       6.85667       5.85810       4.79735       4.01618       3.19200       2.52494       1.93599       1.40719       1.03860
  27  22 4340.6108    0.9862 15.0994 10.2154  0.0021  0.1390   0.0065   0.3845    0.0350   0.0000   445.6191       31.3096       3.05474      -10.7843       38.7339       7.21797      -5.00303      -7.72259      -8.24878      -21.8111       7.83852      -4.01215      -10.0325       4.20402       6.82585      -1.63375     -0.515990     -0.337820       8.13927       10.6741       11.8449       12.5531       12.6426       12.3503       11.4846       10.7809       9.56537       8.59368       7.32396       6.19371       5.07038       4.11911       3.17680       2.39039       1.80187       1.30756
  28   6 1910.1274    0.5251  0.5133 10.0539 -0.0035  0.0175   0.0130   0.0363    0.0508   0.0000   439.7416     -0.285904       19.9301      0.838525      -2.07647       1.00519       2.54177      -1.76959     -0.150213      -1.04993     -0.270656      -1.05980      0.286157     -0.252880    -0.0826068      0.397800    -0.0553052     -0.193479       1.09245       1.44350       1.72225       1.86300       1.95395       1.92281       1.75282       1.52113       1.34050       1.15055      0.950984      0.782292      0.603673      0.491267      0.392858      0.299870      0.213643      0.162454
  28   7 2083.8530    0.7677  0.8107 10.1704 -0.0026  0.0198   0.0154   0.0463    0.0797   0.0000   438.5337       1.47508       20.2015      -1.03265      -2.79409      -2.57105     -0.783886     0.0279245      0.254749     -0.675995       1.78096       1.08154     -0.188535     -0.681488      0.362434      0.611232     -0.523195      0.147431       1.09498       1.39838       1.53104       1.63521       1.72382       1.58833       1.52973       1.47192       1.31253       1.17335      0.974202      0.819638      0.722580      0.533675      0.453254      0.335032      0.268679      0.198960
  28   8 2252.7785    1.1394  0.9203 10.4166 -0.0022  0.0192   0.0208   0.0512    0.1134   0.0000   439.8295       1.05436       16.5373       2.83074      0.200173      0.121167   -0.00302057      0.526253     -0.452312       1.76246      0.685058      0.250408     -0.200988     -0.281922      0.655636    -0.0491008     -0.355147     -0.200325       1.08039       1.41521       1.56351       1.68352       1.70497       1.66347       1.56141       1.45154       1.29688       1.15892      0.962700      0.822569      0.690861      0.553923      0.420017      0.332987      0.248231      0.184140
  28   9 2415.3005    1.5681  1.0965 10.8198 -0.0022  0.0207   0.0262   0.0550    0.1295   0.0000   440.0279     0.0248935       15.8461     0.0468926      -2.66676      -1.92973      0.656818      0.966193       1.68464       2.64262      0.802056      -1.59174     -0.296084    -0.0300488     -0.333322     -0.412572      0.267681    -0.0513877       1.19847       1.69854       1.82956       2.03886       1.94456       1.98409       1.82485       1.64731       1.48874       1.30469       1.12622      0.925189      0.777193      0.617305      0.475082      0.366164      0.277091      0.199849
  28  10 2573.4047    2.1092  1.1323 11.0783 -0.0030  0.0208   0.0338   0.0525    0.1784   0.0000   439.8813       2.30481       18.7022      -1.85468      -2.65688      0.257948       3.10816     -0.589565     -0.166702      -2.13771     -0.323052       1.31124       1.41669     -0.588891     0.0265284     -0.136654      0.357030      0.154441       1.19495       1.55901       1.68039       1.79831       1.77716       1.75572       1.70150       1.61123       1.49669       1.30419       1.12962      0.868113      0.754060      0.623590      0.499357      0.375600      0.300196      0.227647
  28  11 2729.3924    2.6753  1.0962 11.5429 -0.0004  0.0202   0.0440   0.0518    0.1947   0.0000   440.5083       3.21773       17.5402       2.01743      -1.93670       1.51867      -1.62158      -1.42543      -1.49407      -1.86027     -0.959726     -0.263583   -0.00438499     -0.543558      0.571803      0.617378   -0.00718871     -0.156328       1.19241       1.57523       1.68829       1.86982       1.85607       1.86689       1.73737       1.62354       1.44459       1.25647       1.07584      0.867254      0.728793      0.570829      0.474060      0.364704      0.269302      0.204851
  28  12 2883.7633    3.4489  1.0454 12.0257 -0.0009  0.0201   0.0580   0.0492    0.2069   0.0000   441.1369       4.49960       16.1556      -1.99673     -0.269098    -0.0375141      0.800986       1.30454       1.32597     -0.507409      -1.31110     -0.932597     -0.586449     -0.322388      0.996231      0.554783     -0.306625      0.278284       1.24095       1.62896       1.66331       1.74794       1.77712       1.79041       1.73362       1.54606       1.43734       1.24945       1.14984      0.919214      0.807854      0.610279      0.484370      0.375100      0.301778      0.217763
  28  13 3036.3164    3.8854  1.0971 12.7167 -0.0021  0.0203   0.0652   0.0546    0.1612   0.0000   440.3358       2.72992       15.5110      0.695603      -3.95700      -1.74960      0.559998      -3.29213      -1.33729      -1.57785      -1.49332      -1.26265     -0.620429      0.273386     0.0658087     -0.545378      0.216902    -0.0152743       1.22339       1.58021       1.67006       1.82931       1.88997       1.80437       1.74964       1.57425       1.41796       1.25284       1.09588      0.900546      0.751006      0.596379      0.480131      0.364043      0.281497      0.203468
  28  14 3187.2621    4.0552  1.2837 12.5661 -0.0005  0.0223   0.0631   0.0573    0.1675   0.0000   440.3947       6.00376       14.1155       4.87675      0.414320      -1.50788      0.155700     -0.496434     -0.632319      -1.88775     -0.583911      -1.44147     -0.337437     -0.557926     -0.628400      0.178328      0.470874      0.258344       1.37012       1.72906       1.81781       2.01786       2.03572       2.01244       1.83984       1.78596       1.61737       1.36546       1.15541      0.991541      0.813174      0.670231      0.528372      0.403897      0.303168      0.228063
  28  15 3337.3914    3.5670  1.8243 12.3716 -0.0021  0.0275   0.0476   0.0700    0.1102   0.0000   443.2520       8.41503       17.8346      -1.08068       3.58669      -1.75082      -2.84894      -3.73331     -0.873330     -0.371153       1.55095       2.00154    -0.0346406       1.89949       1.00970      0.822524     -0.535449      0.119074       1.62535       2.11548       2.29642       2.47729       2.44284       2.40156       2.23919       2.13436       1.87107       1.70489       1.47381       1.28403       1.06299      0.851904      0.667405      0.524282      0.378577      0.281636
  28  16 3486.8201    2.9083  2.8220 11.8942 -0.0006  0.0356   0.0313   0.0926    0.0734   0.0000   439.4276       5.50086       13.5295       2.94377       1.48916      -3.66184       3.03387       2.48063       2.05238      -1.82720      -1.24675      0.283187      0.292144     -0.590159      -1.42983     -0.114698      0.764049     0.0168541       1.98350       2.72527       2.89163       3.17222       3.16457       3.18347       3.01523       2.72814       2.44461       2.18060       1.85039       1.55799       1.25521       1.03695      0.808550      0.634513      0.473015      0.347740
  28  17 3635.8020    2.4045  4.0663 11.2649 -0.0007  0.0433   0.0220   0.1142    0.0629   0.0000   437.6672       2.01418       10.6190       1.25435      -1.81143      -7.66371      -2.37987      -1.00559      0.997962      -6.42560       1.24057      -1.43865      -1.95380      -2.65957     -0.204614      -1.47639      -1.30319     0.0160511       2.44013       3.25148       3.58795       3.76012       3.79055       3.77164       3.53540       3.36894       2.98438       2.61380       2.30359       1.92046       1.56568       1.29150       1.01623      0.782837      0.593644      0.445224
  28  18 3784.4234    1.9693  5.7298 10.8512 -0.0004  0.0547   0.0156   0.1438    0.0530   0.0000   436.3018       11.3935       10.8433     -0.256195       6.07675     0.0145311      -1.89720      -9.25109     -0.140083       1.96222     0.0850079      -1.97421     -0.889415      -1.40518      -1.64149     -0.853003      0.470881      0.322238       3.10380       4.07637       4.41689       4.73694       4.69360       4.68886       4.46501       4.14696       3.76975       3.32931       2.87186       2.42683       2.02145       1.64244       1.29044       1.00086      0.759971      0.559794
  28  19 3932.6220    1.6605  7.7075 10.6092 -0.0008  0.0682   0.0121   0.1855    0.0478   0.0000   437.0972       9.35529       22.1038      -7.45070      -5.93163      -13.7095       3.46002      -5.79922       2.33214      -3.28493      -7.22985       4.59496      0.549112      0.350638      0.945713      -1.33672       1.12342      0.941427       3.92743       5.13011       5.66056       6.01132       6.11123       6.04781       5.70524       5.32836       4.71466       4.19155       3.64202       3.06720       2.50516       2.05191       1.59155       1.25040      0.941787      0.689328
  28  20 4080.4434    1.3453 10.4686 10.4512 -0.0004  0.0902   0.0092   0.2568    0.0418   0.0000   434.0055       6.66792       16.0510      -7.45541      -12.2481       4.64907      -6.69076      -5.10748       10.8037       6.42616      -7.09531      -6.84963       2.79953     -0.872247      -2.36362      0.500290      0.990229   -0.00634463       5.23089       6.86066       7.54164       7.88848       7.98115       7.85082       7.48250       7.01886       6.28389       5.60507       4.81303       4.13587       3.36181       2.76677       2.17464       1.68972       1.25941      0.937806
  28  21 4228.1255    1.1174 13.0873 10.3282 -0.0009  0.1180   0.0074   0.3250    0.0382   0.0000   432.8259       14.1474       21.9648      -4.52959      -2.29947       17.1159      -22.6758      0.979853       1.37877      -4.14029      0.127141       2.88534      -2.41571       3.03641       1.31236      -1.62991       1.49925      0.569872       6.62764       8.86236       9.69914       10.3215       10.3146       10.1510       9.67665       9.05972       8.15919       7.28604       6.26272       5.23347       4.39902       3.49824       2.80014       2.17222       1.62291       1.22433
  28  22 4375.7738    0.9153 14.6014 10.2551 -0.0003  0.1406   0.0062   0.3852    0.0336   0.0000   435.4022       26.2110       21.2151       22.3785      -15.0150      -12.0842      -21.6327       2.31063       23.2858       1.96138      -3.00933      -8.23213       4.68351      0.494658       2.04200      -1.54957    -0.0835457     0.0963538       7.78373       10.3646       11.5773       12.0305       12.3516       12.1205       11.4644       10.5433       9.60140       8.48963       7.44335       6.24944       5.26500       4.18495       3.30556       2.56141       1.90784       1.42048
  29   5 1751.5326    0.3701  0.3489  9.9570 -0.0021  0.0150   0.0110   0.0299    0.0359   0.0000   440.2703    -0.0843744       19.7819       1.15485      -2.92650      -1.83924     -0.598553     -0.256389     0.0590787       1.01344       1.63675      0.151479      0.279339    0.00132209      0.248882      0.104772     0.0964699      0.199643      0.740766       1.03157       1.20626       1.25421       1.13593       1.32831       1.11593       1.09959      0.987439      0.876902      0.757505      0.688858      0.567641      0.483981      0.392199      0.278990      0.206577      0.158454
  29   6 1930.1952    0.5581  0.5153 10.1905 -0.0073  0.0159   0.0139   0.0380    0.0491   0.0000   442.7425      0.236940       22.4077      -2.05834     -0.511270     -0.533218     -0.281200      0.853192       2.03854       1.01375      0.927178     -0.112753       1.25277     0.0431213      0.318443     -0.177319      0.130417      0.249039      0.905461       1.24871       1.41515       1.54601       1.59153       1.52181       1.47123       1.31926       1.19797      0.977360      0.855749      0.703470      0.578858      0.440220      0.355691      0.285225      0.212477      0.166263
  29   7 2105.3139    0.8296  0.8166 10.0545 -0.0027  0.0190   0.0159   0.0460    0.0888   0.0000   441.0780       1.18777       19.8980      0.277497      -3.69400       2.22909       1.03834      -1.39692      -1.57053      0.522370      -1.41786     0.0245842    -0.0812238    -0.0878740      0.197739     -0.591604      0.159889     0.0267229       1.03821       1.39589       1.59226       1.72521       1.73985       1.69284       1.65257       1.48505       1.31005       1.19266       1.00447      0.802254      0.663938      0.561103      0.445665      0.339989      0.258424      0.196736
  29   8 2275.3344    1.2315  0.9580 10.2408 -0.0039  0.0190   0.0215   0.0505    0.1360   0.0000   440.1429     -0.336738       19.6274       1.87473      -2.62251      -2.75033     -0.180908      -2.05312      -2.23853     -0.620865     -0.116868     -0.176882     -0.730642      0.550820     -0.256420     -0.624537     -0.107716     -0.634976       1.12123       1.48115       1.79821       1.90598       1.96485       1.89444       1.76914       1.62684       1.45796       1.20141       1.02857      0.854681      0.718353      0.558012      0.436021      0.337367      0.254738      0.191245
  29   9 2439.0788    1.6605  1.0783 11.0238 -0.0003  0.0207   0.0273   0.0526    0.1272   0.0000   440.0650       1.17129       18.9093      -2.27797      -1.69910      -3.00988       1.28191     -0.764292      0.173425     -0.446726      0.302276      -1.40605     -0.745416     -0.844060       1.61723     -0.255377    -0.0764974     -0.298945       1.17444       1.44724       1.61126       1.77187       1.78149       1.80174       1.65503       1.53394       1.39923       1.24513       1.08088      0.911684      0.763001      0.635462      0.492941      0.383515      0.297179      0.226685
  29  10 2598.7035    2.1917  1.1666 11.4531  0.0010  0.0209   0.0352   0.0558    0.1391   0.0000   441.1192       1.81314       12.6700     -0.320403     -0.625466      -1.41427       1.31827      -1.11596      0.712248     -0.377371      -2.49157      0.405694      0.323849     -0.877377      0.279935      0.142940     -0.278195   -0.00977813       1.18341       1.47465       1.63915       1.70217       1.71266       1.72182       1.68617       1.57788       1.43533       1.26211       1.12362      0.905190      0.731335      0.624553      0.503156      0.396856      0.311698      0.237205
  29  11 2756.1958    2.8446  1.1425 11.8150 -0.0026  0.0204   0.0460   0.0534    0.1617   0.0000   441.2814       2.91910       13.7128       1.55677      -3.15757      -4.20679      -2.07726      -2.00025     -0.861902      -1.81418      0.166901     -0.830936      0.335748       1.00487     -0.479075      0.281958      0.187227      0.280935       1.08630       1.48930       1.58057       1.75955       1.66811       1.78049       1.58444       1.52726       1.36638       1.21291       1.05950      0.906971      0.753465      0.605955      0.481240      0.371443      0.295890      0.216252
  29  12 2911.6832    3.5137  1.0301 11.9056 -0.0002  0.0187   0.0577   0.0497    0.2158   0.0000   439.8920       5.00514       16.2800       1.60096     -0.489357      -1.70258       1.25953      -3.18249       1.25325      -2.47336      0.152452     -0.479203    -0.0968832      -1.43189     -0.651215     -0.183065   -0.00888946     -0.298416       1.03110       1.40743       1.47135       1.64293       1.54504       1.58150       1.44376       1.42484       1.26759       1.13731       1.00615      0.835310      0.706335      0.582112      0.470179      0.366484      0.265972      0.198061
  29  13 3065.0429    4.1892  1.2124 11.4628  0.0007  0.0209   0.0637   0.0526    0.4173   0.0000   437.6032       5.34170       14.4585      0.560839      -3.49630       1.66151      -3.53760      -1.21059      -1.77103     -0.444123       1.12172     -0.905405      -1.16318     -0.495033     -0.352243     0.0280987     -0.132234     -0.167992       1.16631       1.60608       1.68859       1.87924       1.85180       1.88116       1.71945       1.62725       1.46554       1.29228       1.12421      0.928223      0.773906      0.621807      0.501588      0.389299      0.296588      0.218043
  29  14 3216.8933    3.9864  1.3399 12.3768 -0.0063  0.0221   0.0577   0.0568    0.1545   0.0000   438.1733       4.84460       13.8057       1.02746      -3.29944      -2.08171       1.34315      -1.98024      -1.35714      -1.92669       2.42744      0.530525    -0.0852503     0.0486373     0.0889430     -0.134901      0.312651    -0.0889779       1.28340       1.60474       1.72075       1.91239       1.96658       1.89871       1.76595       1.65349       1.55639       1.34576       1.16196      0.996143      0.838568      0.686371      0.528011      0.421103      0.319414      0.248554
  29  15 3367.6899    3.4216  2.0764 11.9957 -0.0003  0.0280   0.0407   0.0729    0.0920   0.0000   441.1081       5.13398       11.0997       3.95629      0.118687      -2.48592      -6.04937      -2.47259      -3.43893       1.06338      -1.23507     -0.355478      -2.22558     -0.622111     -0.954079      0.205787     -0.430127      0.471423       1.61053       2.19040       2.40232       2.57304       2.62142       2.57379       2.41667       2.23770       2.02227       1.78397       1.50907       1.28492       1.06548      0.866835      0.693421      0.522662      0.408215      0.305105
  29  16 3518.0036    2.8368  3.1524 11.5338 -0.0010  0.0363   0.0281   0.0950    0.0750   0.0000   437.6126       9.01602       11.8902     -0.288468      -4.38547      -5.99787       5.25655      -6.94941      -6.49965       3.15602      0.863650     -0.943067      0.131219     -0.140110      -1.17755     -0.113253      0.809391      0.749521       2.04060       2.73627       3.02894       3.31421       3.34066       3.22409       3.14227       2.82789       2.61357       2.23903       1.95437       1.65194       1.36398       1.07129      0.864055      0.685117      0.523221      0.400019
  29  17 3667.7338    2.3103  4.4896 11.1682 -0.0004  0.0457   0.0198   0.1201    0.0583   0.0000   437.2891       3.80181       13.6647       2.37591      -7.91574       5.06891      -5.04165      -4.65057     -0.338956      -2.09346     -0.258455       3.09805       1.75184     0.0833078      -1.00475     -0.380480     -0.630132     0.0937093       2.50723       3.34143       3.70767       3.94357       3.93586       3.82244       3.71199       3.44238       3.13515       2.76684       2.48433       2.08522       1.75032       1.38908       1.10241      0.876404      0.673563      0.505422
  29  18 3816.9088    1.9315  6.3561 10.6308 -0.0000  0.0576   0.0142   0.1499    0.0528   0.0000   443.7550       10.3486       14.4634      -2.17851       1.21494      -6.81795      -4.11432      -4.92152      -7.81934       3.04581      0.657022      0.212790      -2.37337       2.72240      0.279075     -0.982057     0.0441277     -0.479556       3.16389       4.14410       4.49302       4.84682       4.90417       4.80654       4.58790       4.27481       3.94582       3.54259       3.07798       2.59753       2.13383       1.75904       1.42391       1.12393      0.838245      0.638412
  29  19 3965.8359    1.6050  8.8280 10.4431 -0.0007  0.0738   0.0108   0.2036    0.0461   0.0000   436.4182       14.8819       17.7794       12.4134      -7.97749      -15.0625       2.14124      -2.36040       2.77402      -2.36402      0.855410       3.95067       1.75538      -1.49204      -1.01993     -0.356019      -2.29505      0.746287       4.12387       5.41538       5.88738       6.36267       6.44428       6.36073       6.01377       5.54038       5.06397       4.55283       3.95028       3.40259       2.80738       2.33279       1.83674       1.42002       1.09032      0.815412
  29  20 4114.2835    1.3061 11.1033 10.3511 -0.0005  0.0968   0.0086   0.2648    0.0422   0.0000   439.3884       15.3261       22.9709       9.61416      -1.68946      -9.77466      0.944347       2.84756      0.578048     -0.748006      0.590314     -0.210874      -1.50428       4.80310     -0.332787    -0.0868263       2.81870     -0.262657       5.20568       7.10489       7.70117       8.32740       8.53219       8.36536       7.99907       7.25233       6.74207       5.86588       5.15551       4.31150       3.62258       2.94216       2.35379       1.81193       1.37357       1.04633
  29  21 4262.5957    1.0872 14.0309 10.2439 -0.0008  0.1235   0.0066   0.3341    0.0365   0.0000   447.9103       17.5518       3.48795       15.2813       28.2412      -12.6386      -1.41949       17.6940      -20.1085      -10.8694       11.6570       4.58563       3.12156       2.04929      -2.50151    0.00907402      0.320487       1.13761       6.75693       8.93400       9.88829       10.6628       10.5588       10.4470       9.85118       9.32505       8.54076       7.51820       6.60888       5.63020       4.70419       3.85598       3.03022       2.36909       1.81842       1.35340
  30   4 1581.9131    0.2233  0.1655 10.0364 -0.0094  0.0126   0.0110   0.0269    0.0262   0.0000   440.0251     -0.917929       18.5166      0.994544      -4.48834      -1.65788      -1.04388      -1.97749     -0.355463     -0.760287     0.0558433    -0.0358527      0.498228     -0.196092     -0.244185     0.0973867    0.00116646     0.0697607      0.897958       1.16070       1.11788       1.02406      0.858953       1.18398       1.30812       1.34635       1.05489      0.774724      0.576300      0.480583      0.442506      0.433034      0.385893      0.302242      0.227116      0.158196
  30   5 1770.0351    0.3652  0.3565 10.0356 -0.0137  0.0167   0.0111   0.0300    0.0353   0.0000   439.7670     -0.720593       22.8102       1.14795      -1.37569     -0.419676      0.253519     -0.124651      0.785333      0.463078     -0.547150     -0.621511     -0.926834     -0.250926     -0.127500      0.301938      0.314058      0.125837       1.11332       1.54730       1.84815       2.05179       2.13998       2.10662       1.89026       1.66568       1.48413       1.25159       1.08558      0.828501      0.653526      0.536471      0.393938      0.311656      0.258080      0.183737
  30   6 1949.9680    0.5866  0.6048 10.0146 -0.0023  0.0162   0.0133   0.0426    0.0577   0.0000   440.1034      0.741882       20.0160    -0.0111895      -2.79302      0.883802     -0.490784      0.991110      -1.08893       1.43787      0.878639     -0.837481     -0.315305     -0.390643      0.550530     -0.311119      0.188250     -0.350588      0.941262       1.20840       1.28037       1.31787       1.39113       1.34023       1.33074       1.22774       1.17527      0.993335      0.877318      0.734831      0.613356      0.513076      0.407279      0.345620      0.277790      0.194877
  30   7 2126.3386    0.8643  0.8265 10.0832 -0.0023  0.0180   0.0161   0.0448    0.0885   0.0000   440.4722       1.96996       17.4769       1.39323      -4.68415       1.16653      0.394813      0.461057     -0.102235      0.592570      -1.64855      0.765970     -0.225349       1.05122    -0.0358554     0.0796779     0.0110175     0.0268392      0.991878       1.24657       1.47459       1.54640       1.53850       1.54584       1.48597       1.39332       1.22464       1.11111      0.947826      0.794700      0.684859      0.538392      0.436879      0.330466      0.282975      0.206653
  30   8 2297.3590    1.2054  1.0168 10.5837 -0.0048  0.0203   0.0208   0.0517    0.1087   0.0000   439.6123     -0.912877       18.8601      0.791593      -2.53835    -0.0684923      0.884611     -0.412232       1.96824      -1.30831      0.857352     -0.365972       1.13858      0.852592    -0.0863073       1.26585     0.0871363     -0.185778       1.06120       1.40821       1.54049       1.73642       1.60534       1.66972       1.61035       1.51931       1.32879       1.20331       1.07690      0.881223      0.744406      0.631911      0.504141      0.388633      0.306620      0.231828
  30   9 2462.2507    1.7265  1.2705 10.5412 -0.0021  0.0221   0.0257   0.0554    0.1703   0.0000   438.7330       1.50104       17.3918       1.71959     -0.770146      0.127354     -0.636802     -0.642784      0.865759     0.0250942       1.51676      0.330859      0.420592     -0.466699     -0.400660     -0.121816     0.0835056   0.000733878       1.20976       1.58986       1.72161       1.85539       1.86867       1.77979       1.80006       1.65731       1.50590       1.33275       1.21197       1.00508      0.832458      0.673271      0.551303      0.427798      0.350167      0.260004
  30  10 2623.5307    2.2368  1.1189 11.6335 -0.0018  0.0213   0.0362   0.0516    0.1343   0.0000   439.9734       3.44413       16.9854     -0.786716      -1.59320       1.76343       1.59277     -0.938029      -1.17779     -0.183658     -0.327711      0.515658      0.915411     -0.759985     -0.251616      0.523475     0.0886631     -0.237609       1.15875       1.51463       1.66244       1.68919       1.84105       1.78447       1.77561       1.64088       1.43141       1.28525       1.07975       1.00590      0.808731      0.673265      0.515403      0.426700      0.323151      0.246806
  30  11 2782.5369    2.9797  1.0615 11.9019 -0.0018  0.0189   0.0474   0.0512    0.1531   0.0000   439.9425       3.06743       16.7871      -2.25759      -3.23724       1.23637      0.352393      -1.95974      -1.11943      -1.26697      0.710094      0.214055      0.580160     -0.304399     -0.301564     -0.343805     -0.166727      0.214405       1.05619       1.41640       1.49795       1.63229       1.56149       1.61015       1.57023       1.49211       1.31824       1.16752       1.01180      0.863853      0.720804      0.578780      0.482179      0.377455      0.296138      0.228098
  30  12 2939.1760    3.7416  1.0053 11.9160 -0.0038  0.0185   0.0611   0.0457    0.2385   0.0000   439.5409       4.34771       16.6099     -0.399102      -1.41331      -6.87509     -0.632531     -0.212003      0.619767      -1.13665       1.36435     -0.278884      0.831337   -0.00913965      -1.38383     -0.382105     -0.542120      0.273566       1.08487       1.42071       1.57062       1.72367       1.72720       1.67528       1.63784       1.46897       1.33760       1.16969       1.02631      0.885251      0.735376      0.604247      0.501429      0.371696      0.284304      0.216549
  30  13 3093.4340    4.1793  1.1269 12.0910 -0.0003  0.0203   0.0638   0.0492    0.2617   0.0000   438.0032       4.06137       17.7865       2.22204      -1.76721     -0.346703     -0.725176      -1.61858     -0.423466      0.892850     -0.740080     -0.777717     -0.603656     -0.128493     0.0953451      0.275869     -0.316203     -0.148441       1.19723       1.60976       1.86246       1.96591       2.00735       1.92782       1.84327       1.70808       1.52036       1.36178       1.14709      0.956253      0.806844      0.653375      0.518739      0.412024      0.315425      0.233591
  30  14 3246.0807    3.7517  1.5221 12.3536  0.0021  0.0242   0.0505   0.0597    0.1151   0.0000   442.3446       4.08923       15.3957       3.51120      -2.16829      -5.15947      -3.54582      -2.24796      0.737974     0.0804665     -0.316304      -3.25922      0.807018      0.870271      0.410035     -0.491452     -0.585098      0.141490       1.28507       1.70315       1.86705       2.03975       2.03180       1.94290       1.97822       1.79319       1.63951       1.45779       1.29297       1.07038      0.894718      0.754583      0.604805      0.466984      0.361878      0.278609
  30  15 3397.7830    3.3288  2.1450 11.8725 -0.0012  0.0278   0.0375   0.0723    0.0869   0.0000   436.5777       4.65380       13.1915     -0.753262      0.609389      -4.34040       1.42192    -0.0105166      0.532076      -2.53967     -0.161890     -0.285693       1.38539      0.208287     -0.672743      -1.23629      0.119577      0.206927       1.54864       2.01930       2.23939       2.40091       2.35400       2.34447       2.24906       2.13153       1.91965       1.75797       1.52284       1.28869       1.08335      0.873694      0.721843      0.561695      0.438388      0.338818
  30  16 3548.8640    2.6977  3.2089 11.7097  0.0004  0.0371   0.0264   0.0959    0.0631   0.0000   442.6118       4.32050       15.6264       4.36794     -0.765614      -2.92139      -1.62058      -2.85870      -1.24830      0.355162       1.84422      -3.25309      -1.48337      0.708973     -0.801367     -0.541027     -0.133279      0.375253       2.02972       2.64699       2.90895       3.11695       3.17035       3.14963       2.95923       2.78483       2.53188       2.28416       1.98596       1.69850       1.42368       1.16209      0.950374      0.734654      0.581952      0.429748
  30  17 3699.2986    2.2128  5.0501 10.8467 -0.0007  0.0473   0.0176   0.1271    0.0604   0.0000   438.8695       7.29792       8.35015       3.60130       1.30895      0.293525       8.91642      -4.59424     0.0832318      -4.11300      0.121806      -1.84919      -2.95706      0.800304      0.841775       2.08971     -0.452853     -0.105803       2.51393       3.31798       3.61405       3.88521       4.04741       3.94419       3.76586       3.50404       3.18565       2.85911       2.48246       2.16342       1.79864       1.50800       1.19774      0.953819      0.709023      0.537436
  30  18 3849.0586    1.8365  6.7733 10.6774 -0.0004  0.0592   0.0131   0.1609    0.0474   0.0000   441.2687       18.6597       15.9860       11.7975      -2.42975      -4.68446       5.95936      0.585184       3.17377      -4.43295      -1.72567      -5.88052      -3.06608      -2.10432     -0.847914     -0.146257       1.12355     -0.455057       3.16063       4.08659       4.61737       4.92198       4.93774       4.86633       4.69655       4.38869       3.99915       3.60622       3.15975       2.70605       2.24824       1.85827       1.49777       1.20207      0.899671      0.692819
  30  19 3998.5790    1.5154  9.4036 10.4087  0.0003  0.0783   0.0097   0.2163    0.0436   0.0000   440.1883       7.50262       4.06171      -2.49580       1.88353      -5.96101       4.38605      -6.85952      -7.10135       7.95649     -0.524730      -7.46507       2.93043       4.75337      -1.95039      -2.55569     -0.419043      -1.07010       4.09990       5.43805       5.98759       6.41699       6.53728       6.42610       6.18953       5.82162       5.27334       4.75002       4.15314       3.50715       2.97681       2.44159       1.97025       1.53406       1.20901      0.900041
  30  20 4147.5868    1.2778 12.0263 10.3135 -0.0009  0.0999   0.0078   0.2784    0.0399   0.0000   439.5893       13.3093       2.76597       9.02022      0.445878      -15.4751       1.24240      -11.1716      -17.0028      -4.10244       13.4297       1.42192      -1.53946      -1.08910      -5.32732       1.91683      0.123910     -0.812875       5.31604       6.99206       7.76609       8.22906       8.48910       8.28537       8.01914       7.55975       6.79202       6.10746       5.27185       4.54183       3.80814       3.14683       2.50607       1.98976       1.53396       1.17384
  30  21 4296.3049    1.0587 14.7630 10.1864  0.0005  0.1285   0.0062   0.3473    0.0354   0.0000   433.7706       10.4994       44.9290      -4.75311      -4.14770       11.6503      -10.6173       3.73905       2.98563      -16.5297       3.08403       6.56754      -4.59260      -6.22623       1.67948     -0.142105      0.415891      -1.11561       6.71817       8.77527       9.85050       10.4237       10.6586       10.4950       10.1815       9.56085       8.78677       7.63614       6.77256       5.77399       4.80056       3.95057       3.17510       2.53184       1.97701       1.50028
  31   6 1969.4185    0.6192  0.5987 10.0205 -0.0041  0.0157   0.0136   0.0384    0.0574   0.0000   441.8228     0.0356095       21.1828      -1.14449      -4.93859     -0.398857       2.42285      -2.80028      -1.72491     -0.539544      0.307033      0.651164     -0.639416     -0.364925      0.233303    -0.0737262     -0.189922      0.167638      0.799158       1.05719       1.12295       1.27859       1.30484       1.25550       1.26345       1.11399       1.08083      0.908991      0.787361      0.693099      0.584174      0.468559      0.397086      0.326187      0.232335      0.176249
  31   7 2146.9960    0.8977  0.8819 10.1222 -0.0008  0.0187   0.0160   0.0473    0.0920   0.0000   441.2256     -0.922963       19.9456    -0.0109683      -2.17477      -1.25252      0.636570      0.127647      0.261398      -1.81784       1.02616      0.685293     -0.288927      0.329315      0.722975   -0.00433406     -0.402984      0.174776      0.899845       1.26001       1.35993       1.41227       1.46981       1.37950       1.38356       1.27938       1.20700       1.07798      0.965138      0.818423      0.716188      0.576615      0.456725      0.362672      0.292413      0.216083
  31   8 2318.9248    1.2980  1.0467 10.6219 -0.0025  0.0201   0.0213   0.0490    0.1161   0.0000   439.7502      0.200520       17.5568     -0.434498      -4.68374      0.306925     -0.542865      -1.42386       1.10705      0.713372       1.65516      -1.50050     -0.659292      0.930098     0.0772884    -0.0215319      0.109210     -0.417841       1.04991       1.34964       1.51448       1.63036       1.63579       1.65686       1.58827       1.47460       1.34642       1.21819       1.05211      0.886908      0.767233      0.607185      0.512744      0.404572      0.323897      0.244112
  31   9 2484.9989    1.8098  1.2321 10.6913 -0.0009  0.0210   0.0268   0.0550    0.1673   0.0000   438.5184       1.68292       15.5559      0.942879      -3.12621      -2.89369     -0.450658      -1.74961      0.126900     -0.257358    0.00636410      0.788722      0.144603     -0.626975     -0.135110     0.0506951    -0.0946532    -0.0356698       1.09869       1.44914       1.59621       1.70911       1.68965       1.65338       1.60608       1.55422       1.39944       1.27081       1.14989      0.942324      0.820088      0.689601      0.540905      0.439827      0.350205      0.260193
  31  10 2647.8475    2.3655  1.2542 11.4061 -0.0014  0.0214   0.0353   0.0548    0.1537   0.0000   439.7774       3.96699       13.7582      0.125118      -2.18977     -0.777646       2.21594      -2.25627      0.749179     -0.941953      0.729498      0.851774     -0.411988     -0.318815      0.322206    -0.0535137     -0.202560    -0.0231109       1.15313       1.52574       1.62857       1.81498       1.79007       1.77333       1.67097       1.52475       1.43079       1.30901       1.17449       1.00388      0.851586      0.697210      0.559626      0.454448      0.349655      0.263747
  31  11 2808.3883    3.0877  1.1056 11.9253 -0.0014  0.0194   0.0481   0.0491    0.1630   0.0000   440.9597       3.04316       15.2000      0.487048      -1.21802      0.468586       1.08340      0.239667       1.20030      -3.14789      -2.55522      -2.08252      0.443223     0.0893016    -0.0300841      0.281805     0.0429623    -0.0185795       1.02019       1.32050       1.46910       1.57748       1.56257       1.57997       1.49405       1.40958       1.28833       1.22304       1.00127      0.923554      0.768735      0.634639      0.513868      0.405465      0.324759      0.242401
  31  12 2966.1879    3.8145  1.0222 12.4342 -0.0001  0.0187   0.0604   0.0452    0.1590   0.0000   440.1680       4.65930       14.3322      0.920891     -0.809709      -1.28264     -0.957939      -1.47294     -0.835381     -0.177018      0.480836     -0.528631     -0.365376      0.854928      0.392301     -0.304397      0.243156    -0.0320054       1.02895       1.34522       1.45483       1.59871       1.51814       1.58942       1.49709       1.40392       1.28130       1.17218       1.00446      0.889965      0.754332      0.621498      0.501518      0.396916      0.310045      0.241870
  31  13 3121.3967    4.0571  1.2852 11.7321 -0.0007  0.0205   0.0577   0.0523    0.3009   0.0000   440.1307       2.41937       15.6922       3.82981      -1.06163      -4.39802      -1.58270     -0.269047      0.321797      -1.21006   -0.00251660      0.239563     -0.620258      -1.45164    -0.0934743      0.192014      0.135554    -0.0801160       1.09611       1.45767       1.58058       1.73320       1.71329       1.71603       1.63209       1.58091       1.37709       1.25861       1.08092      0.982699      0.814576      0.677550      0.546666      0.433372      0.332516      0.256212
  31  14 3274.9046    3.8276  1.6885 12.0708 -0.0010  0.0250   0.0482   0.0602    0.1453   0.0000   438.7830       8.63450       15.0657       3.85658      -5.14418      -1.56816      -1.35749      -4.14505      -1.52913      -3.06072     0.0491080     0.0166459     -0.232731     -0.367401     0.0965970   -0.00534996     -0.735415    -0.0812357       1.28589       1.71852       1.84068       2.00904       1.97719       2.01027       1.90512       1.84865       1.60611       1.47854       1.31954       1.14954       1.00068      0.806566      0.654820      0.521862      0.405059      0.312728
  31  15 3427.4533    3.1917  2.4382 12.0296 -0.0005  0.0303   0.0335   0.0780    0.0690   0.0000   442.4507       6.47222       16.8530     0.0393623       2.64579       2.86310      -2.16129      -2.48981      -1.45770     -0.906820      -3.34093      -1.88010      0.904405       1.37594     -0.357307     -0.910253    -0.0931154     -0.249202       1.59252       2.09811       2.32904       2.47013       2.50524       2.49094       2.36514       2.29238       2.08498       1.84643       1.67830       1.38040       1.17698      0.938268      0.787325      0.631324      0.500812      0.390499
  31  16 3579.2700    2.6167  3.6439 11.4141 -0.0000  0.0377   0.0232   0.1015    0.0617   0.0000   441.6440       7.27878       20.2565       1.80414      -2.85787      -1.33357       1.99535      -3.98824       1.73397     -0.193926      0.233396      0.502142     -0.981629     -0.182674       1.82104     0.0185681     -0.592967     -0.597314       2.00766       2.60710       2.88946       3.09711       3.07936       3.05713       2.98479       2.83720       2.57463       2.35683       1.99967       1.74196       1.47502       1.22597      0.988103      0.784382      0.622268      0.475399
  31  17 3730.4350    2.1334  5.4735 10.7782 -0.0009  0.0497   0.0157   0.1298    0.0550   0.0000   439.7054       2.46759       15.5908      -1.93580       5.23678     -0.880201      -8.04822       3.25109     -0.635903       1.55558      0.344927      0.291653       1.81498      -3.81810      0.619221       1.24603      -1.07564     -0.405041       2.57749       3.47850       3.81893       4.03017       4.09113       4.06708       3.93283       3.69784       3.34615       3.03859       2.70171       2.30744       1.95286       1.61977       1.28733       1.03546      0.809258      0.630989
  31  18 3880.7964    1.7634  7.7344 10.5237 -0.0004  0.0628   0.0115   0.1745    0.0456   0.0000   437.0179       7.01114       24.3119       2.04892      -8.47616      -11.3066       5.22809      -5.42691       5.46004      -3.37996      -1.11735       2.33671       3.20888     -0.406452      0.983676       1.27448     -0.237497      0.606882       3.35431       4.32627       4.82631       5.17810       5.27364       5.20501       4.96315       4.64004       4.32118       3.88311       3.39103       2.91282       2.49587       2.09843       1.67833       1.31942       1.04112      0.784311
  31  19 4030.8856    1.4716  9.6354 10.4252 -0.0005  0.0784   0.0093   0.2189    0.0422   0.0000   437.7598       9.28777       6.08338       5.85624      0.795130      0.941832       5.27040      -9.52112       7.95792      -6.99825     -0.691802      0.147351      -4.59211     -0.690081      -1.09961     -0.341473      0.436012      0.151156       4.03434       5.28951       5.87113       6.30620       6.51334       6.42761       6.18325       5.77057       5.26196       4.74604       4.15441       3.62997       3.00177       2.52026       2.02550       1.61808       1.25144      0.967906
  31  20 4180.7234    1.2268 12.4238 10.3239  0.0007  0.1046   0.0072   0.2886    0.0380   0.0000   429.0871       8.67791       25.2147       6.76104       17.4941      -19.6606       6.01209       4.45192       4.45874      -10.9978       10.1067       4.16958      -8.83300       3.09529       1.58225      -3.83265      0.927265       1.45141       5.34182       7.12421       7.78952       8.31334       8.59289       8.42498       8.23696       7.59324       7.01999       6.36722       5.54769       4.79442       4.08455       3.36438       2.76672       2.14878       1.70106       1.29887
  31  21 4329.8012    0.9861 15.2164 10.1903 -0.0014  0.1359   0.0058   0.3642    0.0344   0.0000   447.2329       5.88372       18.2901       4.83312      -9.21784      -8.70859      -9.03101      -1.62167      -15.3484       3.29110       2.70600      -21.2188      -5.15922       3.38156     -0.380840      -1.36453     -0.754590     -0.532974       6.88803       9.17350       10.2868       11.0808       11.2720       10.9290       10.5848       10.0798       9.17729       8.27679       7.17390       6.28353       5.24529       4.35749       3.52146       2.80560       2.19651       1.67733
  32   4 1616.4029    0.2400  0.2260 10.0340 -0.0026  0.0124   0.0094   0.0283    0.0265   0.0000   441.2451      0.204980       19.5338     -0.663716      -1.71689      0.682197      0.984461     0.0873830     -0.973954     -0.318032     0.0272438      0.418875     -0.679988     -0.447742      0.410569     -0.146365     -0.234826      0.145491      0.648410      0.871810      0.937285      0.941711      0.976199      0.964000      0.871794      0.928576      0.839509      0.775124      0.723336      0.598282      0.500503      0.394344      0.329210      0.264139      0.198470      0.167067
  32   5 1806.1578    0.4157  0.4029  9.9978 -0.0046  0.0160   0.0113   0.0312    0.0384   0.0000   440.6455     -0.506163       21.7776     -0.162570      -2.23141     -0.726533     -0.749608     -0.626209      0.851444     -0.469748     -0.208877      0.983976     -0.371087     -0.160654    0.00348134      0.468193     0.0618859     -0.118070       1.05095       1.20319       1.37262       1.13440       1.13255       1.20027       1.30749       1.36774       1.38770       1.11121      0.915012      0.698378      0.614796      0.599610      0.492094      0.467410      0.333942      0.262779
  32   6 1988.6442    0.6338  0.6378 10.1046 -0.0020  0.0158   0.0132   0.0393    0.0552   0.0000   442.4142     -0.670797       19.8972      0.676261      -2.87164     -0.287740     -0.154331      -1.25751       1.32732     -0.807160      0.282888    -0.0853428     -0.350171     -0.548945     -0.543466    -0.0591681     0.0214698    -0.0907675      0.780956       1.01737       1.15333       1.24618       1.28618       1.28110       1.24657       1.15501       1.06087      0.930473      0.830035      0.703040      0.591279      0.515067      0.406629      0.314964      0.247474      0.197477
  32   7 2167.3349    0.9345  0.9378 10.0854 -0.0014  0.0190   0.0158   0.0476    0.0991   0.0000   441.0415      0.206304       18.8566      0.897999      -1.38450       2.33924   -0.00100807     0.0348822      0.653135      0.220602       1.25398       1.16544     -0.341285     -0.265146      0.216646      0.340780     0.0467414    -0.0906483      0.962049       1.25028       1.35882       1.39818       1.54332       1.48867       1.40325       1.34786       1.22443       1.16161      0.997085      0.869708      0.719475      0.591137      0.521775      0.391693      0.328204      0.248151
  32   8 2340.0386    1.3867  1.1500 10.5809 -0.0019  0.0208   0.0217   0.0527    0.1334   0.0000   440.1804      -1.69173       20.0019       1.08019      -3.15262       1.50639      -2.42098    -0.0695841       2.62575     -0.592068      0.571984     0.0158783      0.961519     -0.539321      0.724172     -0.418391    -0.0248169     -0.319423       1.10728       1.46977       1.56631       1.66941       1.64101       1.64002       1.55195       1.53223       1.40419       1.29046       1.16761       1.00479      0.855818      0.694380      0.585654      0.474706      0.352310      0.285828
  32   9 2507.3069    1.9312  1.1319 11.1442 -0.0005  0.0203   0.0296   0.0485    0.1379   0.0000   439.1405       1.32733       18.9650    -0.0701446      -2.07510     -0.799781       1.21124     -0.222445      0.897899     -0.460587     -0.391360      0.165550      0.634265     -0.657050     -0.109330     -0.825206     -0.631327     -0.263759       1.02922       1.36328       1.53818       1.63580       1.68884       1.62530       1.56565       1.47140       1.37286       1.26068       1.09963      0.962545      0.790861      0.668518      0.519281      0.434565      0.333446      0.265405
  32  10 2671.7038    2.5384  1.1143 11.3251 -0.0017  0.0190   0.0383   0.0488    0.1835   0.0000   440.2079       2.69439       17.3982     -0.241151      -2.19410     -0.198111      0.319607     -0.478417       1.82328     -0.340404       1.46434      0.341284      0.529159      -1.33115      0.561360     -0.415847    -0.0723110      0.107474       1.01019       1.34713       1.47440       1.60008       1.63430       1.66686       1.56286       1.50261       1.35367       1.17460       1.04456      0.911950      0.739837      0.625401      0.497710      0.407972      0.312088      0.247276
  32  11 2833.7627    3.2965  1.0616 11.8442  0.0007  0.0185   0.0505   0.0471    0.1809   0.0000   441.1020       3.38513       17.8356      0.277581      -1.26329       1.59630     0.0460746      -2.90966       2.11808     -0.215400     -0.201587     -0.170044      0.527269     -0.715462     0.0134213      0.719254     0.0466344     -0.161684      0.974030       1.25394       1.44454       1.61652       1.53002       1.57848       1.51774       1.43419       1.26057       1.16092       1.01616      0.857615      0.726101      0.621051      0.476825      0.393648      0.310358      0.240393
  32  12 2992.7434    3.8576  1.0745 12.4833 -0.0030  0.0192   0.0604   0.0487    0.1556   0.0000   438.0590       4.42374       15.8938      -1.39802      0.767197     -0.367278      0.874002      -1.50205       2.04634      -4.04567      0.319516     -0.316359      -1.18922      0.270061     -0.561297     -0.161781     -0.474900     -0.296739       1.09424       1.42937       1.51657       1.64899       1.67284       1.75021       1.64844       1.54204       1.41875       1.33635       1.15663      0.960241      0.748551      0.608632      0.522407      0.431310      0.347353      0.265949
  32  13 3149.0092    4.1597  1.3951 12.1556 -0.0008  0.0214   0.0571   0.0562    0.1930   0.0000   439.1895       5.40814       16.5553       1.27011     -0.772556      -1.49579      -2.07773      0.210765      0.179608      -2.05355      0.632298      0.462900     -0.277837       1.48236     -0.181236     -0.322246     -0.518555     0.0253648       1.14844       1.47580       1.61595       1.70832       1.77675       1.81659       1.72962       1.58862       1.43114       1.32858       1.12990       1.02736      0.838516      0.708341      0.554306      0.461131      0.362431      0.279254
  32  14 3303.3682    3.6913  1.9096 11.7928 -0.0009  0.0254   0.0424   0.0635    0.1355   0.0000   440.3518       6.70083       15.6005       1.27031     -0.267915      -2.70564       1.02680      -5.14813      -1.08693      -3.24020     -0.247722      0.122798      0.323540     -0.232936      0.410200      0.471350     -0.220987     -0.310466       1.31033       1.72287       1.88646       2.02229       2.03769       2.00595       1.96462       1.85637       1.71291       1.53131       1.37939       1.20397       1.00696      0.844149      0.688268      0.549172      0.440215      0.339486
  32  15 3456.8145    3.0812  2.5498 11.8425 -0.0031  0.0304   0.0315   0.0787    0.0698   0.0000   441.0536       6.25009       15.1452       3.28121      -6.36606      -2.10911       4.08512      -1.76928      0.168990      -2.21500   -0.00714676      0.826141       1.53887      -2.73733       1.02036       2.23570    -0.0677410     -0.254344       1.55410       2.02388       2.30056       2.49984       2.48692       2.44386       2.42644       2.23016       2.07058       1.83506       1.63524       1.41176       1.20719       1.00550      0.817685      0.653625      0.512903      0.403591
  32  16 3609.4521    2.5150  4.1618 11.2349 -0.0005  0.0403   0.0205   0.1077    0.0556   0.0000   440.1783       13.2110       13.5487       2.75174     -0.798048      -3.61687     -0.777340      -4.27174       5.66063      0.172083      -1.53781      0.188544     -0.569817     -0.107511       2.17357     -0.878487       1.25008      0.390675       2.02716       2.66003       2.91354       3.16883       3.26583       3.20445       3.05810       2.90841       2.71777       2.42114       2.13799       1.85960       1.56217       1.32028       1.07822      0.862299      0.672423      0.514513
  32  17 3761.2774    2.0622  5.7260 10.8150 -0.0001  0.0501   0.0148   0.1353    0.0496   0.0000   435.7276       2.06270       10.3820       2.83535      -4.16499      -8.35557      -1.47324     -0.251830       3.61349      -5.90438     -0.142286    -0.0107382      -1.35118      -2.34725      -1.00572     0.0882318      -1.84515    -0.0217017       2.53849       3.36616       3.75996       3.95208       4.07835       3.96300       3.81640       3.63973       3.34451       3.07576       2.68286       2.37205       2.02391       1.69929       1.37776       1.11021      0.864050      0.666898
  32  18 3912.4981    1.6916  7.9195 10.5501 -0.0004  0.0652   0.0110   0.1795    0.0437   0.0000   434.8549       6.65361       9.96751       6.18323      -8.00283      -4.83671      -3.78692       4.37323      -1.11322      -9.77851      -4.92143      -3.48753     -0.404429       1.75349      -1.93537      -1.70572     -0.838057      0.790137       3.27764       4.33183       4.69949       5.09402       5.31811       5.29675       5.01546       4.73431       4.35422       3.97156       3.51265       2.98298       2.54362       2.12011       1.73757       1.38460       1.09014      0.859154
  32  19 4062.9885    1.4356 10.6208 10.3685  0.0000  0.0845   0.0084   0.2374    0.0404   0.0000   442.3182       10.3732       5.76710      -1.76932       2.66808      -10.4730     -0.981719      -5.52221      -4.71822      -12.6862     -0.119961       7.06507      -3.35112       2.04408       3.59369      -2.36582      -1.24725       1.86910       4.24851       5.58667       6.32212       6.72963       6.81825       6.73115       6.46112       6.09126       5.66661       5.10560       4.54634       3.98920       3.40620       2.85694       2.32656       1.84076       1.44703       1.12308
  32  20 4213.3137    1.1564 13.0140 10.3105 -0.0009  0.1100   0.0067   0.3035    0.0366   0.0000   444.3191       9.10450       8.22544      -8.16380       22.7963      -2.62999       4.30423       7.41433       3.48458      -3.31559      -5.63540      0.778823       4.49874      -3.62353      -2.96303       1.25789       1.44980      0.350906       5.48458       7.21832       8.11034       8.57280       8.76963       8.76135       8.29354       8.04603       7.41284       6.70314       5.85336       5.10591       4.27375       3.56038       2.93136       2.35941       1.86876       1.45284
  33   4 1633.2173    0.2520  0.2212 10.0276 -0.0179  0.0138   0.0100   0.0253    0.0271   0.0000   442.1906     -0.188924       22.0435      0.456259      -4.45513      -1.75542       1.17636     -0.400094      0.409360      -1.33534     -0.586976      0.866143      0.203754      0.876143     -0.517178     -0.357207   -0.00329439     -0.119731      0.688511      0.948161       1.02357       1.22354       1.11625       1.02748      0.955073      0.972613      0.889941      0.818790      0.752767      0.667182      0.576607      0.479359      0.379009      0.269546      0.218913      0.184956
  33   5 1823.8221    0.4240  0.4660 10.0354 -0.0024  0.0153   0.0106   0.0363    0.0399   0.0000   439.1686      0.194923       21.5285      -1.77195      -1.96800       1.23169      0.530503      0.413373    0.00237184      -1.01391     -0.203800     -0.412058      0.731195     -0.428565      0.264062     0.0563290    -0.0358907    -0.0467208      0.712628      0.969709       1.03521       1.19461       1.21343       1.20196       1.13585       1.06122       1.06787      0.891519      0.758680      0.658711      0.589110      0.479076      0.382010      0.309015      0.266426      0.201041
  33   6 2007.5765    0.6608  0.7493 10.1586 -0.0019  0.0175   0.0129   0.0431    0.0617   0.0000   440.8171      0.507975       20.8576     -0.796865      -3.95838     -0.938533    -0.0446661      0.115193     -0.388616       1.07214       1.17075      -1.07447    -0.0908673       1.05859    -0.0804891     -0.426118     -0.476368    -0.0778674      0.892752       1.13734       1.22526       1.32758       1.39784       1.42199       1.37150       1.26863       1.19439       1.07762      0.935287      0.766224      0.687700      0.575257      0.483243      0.376799      0.303653      0.234954
  33   7 2187.3441    1.0286  0.8585 10.2520 -0.0034  0.0180   0.0181   0.0454    0.0961   0.0000   439.6350     0.0693417       23.7587      -1.50829      -4.48431       1.10757       1.16172      0.578096      -1.32308     -0.230686       1.36796     0.0258818       1.45789       1.42266      0.500413     -0.307553     -0.673605     -0.233931      0.797914       1.09866       1.13941       1.29510       1.26293       1.32651       1.19005       1.17818       1.09386      0.995461      0.873221      0.766135      0.655523      0.575495      0.448964      0.380327      0.291417      0.233632
  33   8 2360.8812    1.4092  1.0743 10.8262  0.0000  0.0201   0.0224   0.0493    0.1159   0.0000   440.7660       2.10986       20.4709      -1.80365      -2.14379       1.12818      -1.50169       1.79988      0.410231       1.31289     -0.477965    -0.0562410     -0.276491     -0.370642      0.735790      0.318398     -0.518752      0.126907      0.974580       1.33947       1.48773       1.59524       1.58552       1.59675       1.49815       1.40894       1.31931       1.17393       1.08538      0.961238      0.846741      0.704677      0.575385      0.453674      0.370057      0.286193
  33   9 2529.1637    1.9818  1.2598 10.8456 -0.0001  0.0205   0.0282   0.0540    0.1737   0.0000   441.9708       4.85738       17.3066      0.791729      -2.18983    -0.0792529      -1.08937    -0.0179968      0.758179     -0.323250     -0.655756     -0.283672      0.381897    -0.0696846      0.601921      0.275652     -0.169754      0.318005       1.05853       1.36784       1.54924       1.60901       1.55229       1.65009       1.58870       1.49001       1.35165       1.25489       1.10631      0.989447      0.814277      0.700813      0.560828      0.467465      0.376107      0.287657
  33  10 2695.0523    2.5734  1.1874 11.4721 -0.0034  0.0210   0.0380   0.0501    0.1896   0.0000   440.6438       3.23902       18.8129       3.41198      -3.46979     -0.624178       1.42046      0.360526     0.0609214     -0.173590       2.15175      -1.12372     -0.877100      -1.30111     -0.540253      0.180300    -0.0350352     -0.327297       1.06662       1.33933       1.49475       1.79029       1.76466       1.73813       1.64579       1.64863       1.45901       1.25411       1.10134      0.996926      0.792461      0.691777      0.551965      0.464899      0.349485      0.267361
  33  11 2858.6262    3.3372  1.1117 12.0310 -0.0020  0.0187   0.0505   0.0476    0.1820   0.0000   441.0973       4.74108       19.9805       2.47605      -2.78880      -2.71954      -2.21691     0.0865543    -0.0976226       1.20067      0.570729     -0.833216      0.834847     -0.770911      0.345120     -0.501474     0.0642089     -0.137305       1.00242       1.29842       1.41435       1.47010       1.51944       1.54390       1.50212       1.38581       1.28380       1.12713       1.03374      0.918906      0.789556      0.675885      0.541360      0.441587      0.359181      0.266516
  33  12 3018.8708    3.9850  1.1502 12.2287 -0.0016  0.0193   0.0580   0.0487    0.2033   0.0000   439.7435       2.73116       17.5204       4.18875      -3.12906     -0.584995      0.944393      -1.34311      -1.65848      -2.73146      0.113579     -0.647068    -0.0754317      0.789022     -0.152854     -0.218283      0.336905      0.291465      0.968605       1.34172       1.45778       1.50895       1.58259       1.50428       1.47981       1.33360       1.32216       1.18749       1.08628      0.945192      0.851377      0.723714      0.582964      0.481366      0.391668      0.294881
  33  13 3176.1418    4.2096  1.2618 12.4866  0.0013  0.0203   0.0598   0.0514    0.1711   0.0000   439.1201       5.07337       13.4530       1.87447     -0.990478      -5.54662     -0.242912      -2.95976       2.83506     0.0309784      -1.12857      -1.35531      0.986960      0.486878     -0.317755      0.343420    -0.0365373     -0.257182       1.01455       1.35017       1.44169       1.54191       1.59799       1.55333       1.48538       1.44525       1.34471       1.20277       1.09367      0.984899      0.828127      0.680205      0.560009      0.459094      0.366362      0.282847
  33  14 3331.5163    3.6143  2.0089 11.9368 -0.0011  0.0252   0.0403   0.0670    0.1083   0.0000   441.1459       7.59523       20.7758       3.67049       1.92563     -0.729224      0.998710      -3.14343      -1.95838      -2.44727      -1.56003      0.504033     -0.594240      -1.54172      0.309564     -0.236925     -0.891826     -0.697696       1.29278       1.67977       1.91047       2.06103       2.08199       2.08858       2.02363       1.89315       1.75178       1.57861       1.37446       1.18994       1.01706      0.861434      0.706678      0.568061      0.444043      0.348834
  33  15 3485.8350    3.0012  2.9349 11.5005 -0.0002  0.0315   0.0279   0.0849    0.0781   0.0000   435.7702       6.54918       16.1249       3.56667       1.40674      0.616201       1.54541      -1.70986      0.396713      -2.33955       1.01436      -1.55313     -0.102270     -0.477275     -0.532294     -0.258024      0.302168    -0.0377727       1.55663       2.05406       2.22681       2.42442       2.44277       2.39308       2.38376       2.18772       2.10288       1.89360       1.67518       1.48935       1.26954       1.05485      0.868201      0.704206      0.562607      0.443255
  33  16 3639.3072    2.4165  4.4207 11.2421 -0.0002  0.0417   0.0188   0.1093    0.0509   0.0000   444.9435       9.77154       20.2582       2.19667      -4.55210      -3.47401      -1.13803      -5.52198       1.36237       2.13452       1.74446      -2.44873      -2.64364       1.16282      -1.40738      -1.77275       1.26906      0.154227       2.07868       2.69728       3.12301       3.26374       3.28531       3.30637       3.16366       3.00087       2.78871       2.50452       2.30501       1.99224       1.69453       1.41723       1.15830      0.925959      0.740999      0.595147
  33  17 3791.9111    1.9809  6.1359 10.8010 -0.0008  0.0525   0.0138   0.1408    0.0481   0.0000   437.5550       12.6726       17.0295       9.73855      -1.33997    -0.0402893      -2.17350      -7.85419       1.22800      -6.22499       2.95972     0.0404977       3.05669     -0.248606      0.454986      -1.63169     -0.950276      0.169813       2.60530       3.40134       3.81727       4.10193       4.16272       4.13579       4.04012       3.80148       3.54077       3.19698       2.83460       2.44337       2.08235       1.77198       1.45047       1.19696      0.918250      0.723786
  33  18 3943.6189    1.6352  8.6601 10.5129  0.0002  0.0692   0.0101   0.1884    0.0426   0.0000   435.9314       11.1603       14.1680       3.55812      -3.79412      -2.16800       8.25560      -11.0330     -0.469249       3.01488       1.37288      -1.28312      -1.66295    -0.0250199      -2.30819      -1.09919       1.16742      0.299052       3.44807       4.48024       4.94665       5.37882       5.54867       5.40940       5.30804       5.00137       4.64465       4.23047       3.71996       3.21515       2.76473       2.33627       1.93132       1.56371       1.23110      0.953319
  33  19 4095.0088    1.3621 11.0197 10.4030 -0.0002  0.0890   0.0078   0.2467    0.0387   0.0000   444.5901       10.5167       15.8090      -1.10258      -9.53887      -20.9969       5.25974       5.14281      -6.23620      -2.79130       3.93592       3.86657       2.37414      -2.48687      -1.33948       1.85802      -2.04027       2.01886       4.28678       5.72011       6.32432       6.74037       6.94031       6.89680       6.69425       6.32474       5.84994       5.34694       4.71872       4.19168       3.51016       3.00749       2.46529       1.99988       1.57026       1.22815
  33  20 4245.7864    1.1207 14.6858 10.3239  0.0002  0.1216   0.0060   0.3322    0.0334   0.0000   439.7729       7.35428       29.8769       4.77401     -0.819573      -14.4245       17.7791      -8.17304      0.827405      -7.62306      -1.37124       6.33115       13.1537       5.84301       2.02066      -1.33974      -1.91799       1.32904       5.80832       7.80293       8.64901       9.24348       9.49841       9.48209       9.21628       8.70441       8.08043       7.21674       6.47914       5.64830       4.82330       4.04065       3.26771       2.69835       2.12762       1.66552
  34   4 1649.7225    0.2748  0.2650 10.0401 -0.0027  0.0124   0.0096   0.0284    0.0277   0.0000   441.2642      -1.09503       20.6309     -0.113577      -3.34271     -0.871198       1.15175    -0.0853580     -0.313889      -1.53728       1.44382     -0.159710     -0.938160     -0.492654      0.605703      0.278903      0.327473      0.192387      0.591820      0.845097       1.04076       1.19518       1.31834       1.28297       1.21668       1.01037      0.865142      0.769154      0.765587      0.797986      0.776289      0.721527      0.590097      0.468866      0.354204      0.238297
  34   6 2026.3253    0.7213  0.6899 10.0938 -0.0009  0.0154   0.0137   0.0396    0.0628   0.0000   441.5090      -2.08360       20.5752       1.95938      -2.15664      -1.65891      0.287949      0.775845     -0.206008      0.633323      0.107852    -0.0374244     -0.170722     -0.599227   -0.00253328     -0.414810     0.0485625      0.470614      0.773600      0.992257       1.08444       1.10943       1.16552       1.13866       1.15549       1.11034      0.995171      0.942474      0.807616      0.735991      0.621907      0.522657      0.412314      0.349555      0.289225      0.232111
  34   7 2206.9866    1.0582  0.9424 10.2185 -0.0013  0.0189   0.0173   0.0452    0.0984   0.0000   439.8676     0.0836208       21.4236       1.53283      -3.13248      0.260637      0.673597       1.69846      0.825189     -0.131232     -0.374832     0.0769143      -1.45396     -0.321794      0.522402     0.0242650      0.129776      0.228445      0.779738       1.13101       1.19565       1.31465       1.35574       1.31831       1.34251       1.25137       1.13430       1.05201      0.907650      0.819486      0.700754      0.608396      0.476221      0.408465      0.308305      0.239103
  34   8 2381.2523    1.4764  1.0450 11.0549 -0.0052  0.0195   0.0238   0.0482    0.1052   0.0000   440.4055     -0.834869       19.8032       1.97722      -1.64290      0.423602     -0.902573     -0.663574     -0.140552      -2.46626       1.24771     0.0401171     -0.240468      0.334864     -0.917232      0.200021      0.568808      0.479109      0.941989       1.23706       1.38675       1.46293       1.55834       1.51424       1.42027       1.33486       1.25405       1.16606       1.06583      0.905464      0.792426      0.676227      0.559610      0.460782      0.359479      0.279207
  34   9 2550.6451    2.0511  1.2429 11.2136 -0.0020  0.0202   0.0295   0.0525    0.1404   0.0000   441.9239       3.06077       18.6938      -1.01189      -2.24134      -4.12035       2.81678    -0.0956317     -0.909485      0.410619     -0.474766      0.334082      -1.01795      0.747390     -0.614725      0.830356     -0.261299      0.226651       1.00705       1.33050       1.52716       1.67497       1.67875       1.68929       1.66280       1.50742       1.39906       1.26189       1.12485      0.986095      0.817192      0.698531      0.566035      0.469702      0.370561      0.283390
  34  10 2718.0235    2.7813  1.1062 11.7295 -0.0008  0.0182   0.0419   0.0498    0.1568   0.0000   439.3342       2.50600       18.0856       3.10823      -3.20695      -1.78958     -0.874198     -0.895120      0.918834     -0.265904      -1.50007      0.699917       1.46377      0.645715     0.0584330     -0.899528    -0.0731670    -0.0443797      0.920081       1.19494       1.32793       1.40844       1.41732       1.45421       1.40659       1.36887       1.21812       1.09575      0.984737      0.872226      0.750711      0.637785      0.536776      0.429475      0.335689      0.265340
  34  11 2883.0038    3.5212  1.0508 12.4993 -0.0024  0.0185   0.0539   0.0465    0.1291   0.0000   440.3542       3.31712       15.2303       3.35676      -2.02471      -2.28273      0.126968      -1.20676       1.41060     -0.968646      0.130730      -1.46814      0.486077      0.819188      0.315712     0.0688930      0.325642     -0.766245      0.907235       1.26238       1.35185       1.51597       1.45685       1.52240       1.47333       1.42897       1.28366       1.17268      0.968918      0.886347      0.750941      0.632097      0.505397      0.426218      0.343148      0.268969
  34  12 3044.5010    4.0894  1.1218 12.6901  0.0010  0.0188   0.0602   0.0484    0.1430   0.0000   441.2987       4.42174       18.5537      0.424771   -0.00348616      -1.96439       1.12334     -0.155929      0.916446    -0.0859210     -0.775334      -1.41832     -0.491782      0.762428     -0.265973    -0.0941953    -0.0116205   -0.00766941      0.963536       1.25423       1.35398       1.43408       1.39724       1.45291       1.43550       1.38752       1.29669       1.18016       1.02683      0.884211      0.774329      0.628839      0.538758      0.429298      0.356072      0.282843
  34  13 3202.9007    4.0250  1.4037 12.4050 -0.0048  0.0211   0.0522   0.0526    0.1319   0.0000   441.1431       5.28500       16.7318       3.63879      -3.95055      0.184820       1.26504     0.0501663      -1.10982      -3.28570     -0.294071     -0.809525     -0.811825     -0.642479      0.378818     -0.294034     -0.231740      0.307987       1.00393       1.32797       1.42160       1.57458       1.60974       1.61657       1.58246       1.47631       1.37397       1.23192       1.10163       1.00452      0.849881      0.720387      0.578618      0.474002      0.378632      0.310497
  34  14 3359.2673    3.5299  1.9635 12.1158 -0.0004  0.0255   0.0401   0.0649    0.0971   0.0000   440.4485       5.36115       15.8958     -0.519855     -0.972647      -3.48692      0.207215      -4.68448     -0.314717     -0.266190       1.33524     -0.256352      0.977753     -0.258563      0.505992     -0.471301    -0.0203803     -0.910228       1.19696       1.63320       1.71069       1.88342       1.93018       1.94407       1.86427       1.75721       1.64361       1.50102       1.36073       1.17254       1.02511      0.871959      0.716384      0.588839      0.469411      0.373911
  34  15 3514.5098    2.8828  3.2790 11.6009 -0.0002  0.0343   0.0254   0.0886    0.0619   0.0000   440.9483      0.662629       10.2642      -2.12088      0.575242       1.17272      0.623092     -0.334973      0.286943      -1.22881      -2.52506      -1.81399      -1.18235     -0.987122      0.370590      -1.28666     -0.234268    -0.0885130       1.61652       2.14683       2.41189       2.54868       2.68311       2.60691       2.58526       2.47331       2.25576       2.07393       1.79617       1.59221       1.35283       1.14745      0.939612      0.767678      0.598695      0.498314
  34  16 3668.7230    2.3499  4.8883 10.9362 -0.0003  0.0426   0.0170   0.1136    0.0534   0.0000   442.0454       5.90778       18.1818       5.69922      -4.86077      -3.09529     -0.731376      -3.83179     -0.826034      -4.64689      -1.36909     -0.487464       1.31215      0.214228     -0.565936     -0.677697     0.0499865     -0.219600       2.02937       2.65324       2.97388       3.22745       3.26727       3.24631       3.15127       3.01124       2.84220       2.53611       2.29414       1.96246       1.71932       1.47521       1.19973      0.963155      0.783791      0.626581
  34  17 3822.1079    1.9320  6.6118 10.7851 -0.0004  0.0538   0.0127   0.1483    0.0431   0.0000   440.2478       15.1650       11.6066       8.57855      -5.51284      -3.36038       3.08614      -1.63715      -3.04583      -2.53876       4.93734      -2.56492      -3.82370     -0.310338      -1.40042      0.991391      -1.46702      -1.05568       2.55445       3.31960       3.71157       3.97510       4.15396       4.04585       4.01034       3.77236       3.52927       3.17470       2.83373       2.50016       2.14790       1.81067       1.52428       1.25958      0.990417      0.762730
  34  18 3974.6779    1.5679  9.0869 10.4999 -0.0008  0.0720   0.0093   0.1974    0.0402   0.0000   445.3728       1.58668       14.5222       4.92409       2.10634      -13.2563      -3.98477      -2.08015       3.04656      -3.88002      -1.25087      -4.24445      -1.02470      0.467947      -3.22502     -0.151838      0.160842     -0.516477       3.36615       4.46140       5.00270       5.29562       5.44278       5.42387       5.29008       5.04022       4.70571       4.26500       3.81233       3.34943       2.89058       2.46166       2.04239       1.66039       1.31666       1.04041
  34  19 4126.4464    1.3040 11.9170 10.3675 -0.0000  0.0961   0.0071   0.2619    0.0367   0.0000   438.9476       2.37090       32.4351       9.51017      -1.12243      -16.8981      -1.99156      -12.6004       2.52030      -5.70041      -1.74686       4.05248      -4.26083      -3.13572       2.11273      -1.30620       1.89170      0.103241       4.47855       5.95674       6.61401       7.04813       7.30837       7.23464       7.09344       6.67409       6.23048       5.64086       5.14272       4.49235       3.83101       3.26952       2.71382       2.20259       1.75754       1.38445
  34  20 4277.7271    1.0623 14.4883 10.2667 -0.0015  0.1218   0.0057   0.3327    0.0329   0.0000   439.4353       10.1505       17.3524       8.47026       15.6332       3.84914       5.08071      -1.24423      -10.0345       8.74352       2.28207     -0.541265      -9.27187       2.35212      -3.17391       6.96498       2.74020      0.905376       5.68334       7.52796       8.36199       8.85127       9.33843       9.26570       9.01516       8.62239       7.90710       7.20154       6.42831       5.69969       4.84494       4.09296       3.36094       2.78017       2.22036       1.74958
  35   4 1665.9611    0.2942  0.2384 10.0471 -0.0143  0.0116   0.0109   0.0247    0.0279   0.0000   441.5632     -0.499484       21.7664     -0.489004      -2.61953     -0.929215      0.690272     -0.686619      0.163708      -1.27276      0.507650      0.569691      0.342097      0.605456      0.223454     -0.655203     -0.359888     -0.118644      0.735853       1.00992       1.23992       1.54759       1.66595       1.65596       1.37829       1.03218      0.793088      0.718318      0.832998      0.919455      0.971798      0.903052      0.755910      0.535264      0.421773      0.311264
  35   5 1858.4561    0.4814  0.4493 10.0770 -0.0043  0.0136   0.0118   0.0303    0.0406   0.0000   440.9869     -0.929135       22.4891       1.43410      -1.67424      -1.29299      0.260544      -2.00803      0.737568      -1.53631      0.437656    -0.0525538       1.26648     0.0476885      -1.06014     -0.382830      0.240703     -0.205041      0.650917      0.834655      0.878153      0.989052       1.04082       1.02311       1.02237      0.995442      0.889086      0.811880      0.703819      0.649832      0.558199      0.454177      0.389083      0.306394      0.244798      0.208425
  35   6 2044.8239    0.7422  0.7424 10.0770 -0.0004  0.0163   0.0136   0.0404    0.0666   0.0000   440.4680       1.27708       21.1093     0.0590869      -1.93810      0.505261      0.169883      -1.46246      0.657058       1.14974     -0.109434     -0.289734      0.135872      0.409868    0.00293056     -0.387616     0.0434672      0.292059      0.716774      0.994268       1.03239       1.17117       1.20067       1.23478       1.17093       1.14669       1.03801      0.948767      0.853660      0.723603      0.645147      0.514857      0.436873      0.359346      0.297866      0.237033
  35   7 2226.3743    1.0686  0.9598 10.4617 -0.0026  0.0178   0.0175   0.0464    0.0946   0.0000   440.8152       2.25514       22.5547     -0.443619      -3.38376    -0.0102388     -0.239813     -0.660691     -0.264273      -1.23728     -0.679989      0.983834     -0.142976     0.0131333      -1.28218      0.354919     -0.174743      0.131573      0.823054       1.09304       1.20755       1.31679       1.31545       1.29973       1.25565       1.21527       1.17763       1.02223      0.917217      0.849458      0.729579      0.616242      0.520992      0.416906      0.341958      0.263057
  35   8 2401.3667    1.5962  1.1282 10.7593 -0.0009  0.0188   0.0240   0.0489    0.1383   0.0000   440.7851       1.24477       21.8994       1.32839      -1.30108      0.555298      0.660681      -2.40878      0.662438     -0.733929      0.687286     -0.138964    -0.0474227     -0.674937     -0.333421      0.856582     -0.341685     -0.251204      0.907454       1.18817       1.30048       1.39471       1.46072       1.41229       1.38217       1.31255       1.25793       1.15060       1.02137      0.922763      0.775519      0.651967      0.535332      0.438829      0.363798      0.283095
  35   9 2571.8466    2.1518  1.2726 11.1234 -0.0009  0.0201   0.0300   0.0527    0.1553   0.0000   440.0899       1.84038       20.9876      -2.60450      -1.71496      -1.64506      -1.26754      -2.51823       1.17911     -0.744842     -0.772054      0.210208      0.409718     -0.618154     -0.655324    -0.0800818      0.366079      0.306347      0.958191       1.29334       1.42608       1.59530       1.60993       1.63554       1.57405       1.50219       1.38604       1.26507       1.10929      0.956403      0.801114      0.693203      0.556563      0.469394      0.376216      0.297207
  35  10 2740.5969    2.8757  1.1162 11.7535 -0.0004  0.0182   0.0416   0.0479    0.1577   0.0000   440.7869       2.40581       19.1200      0.957057      -1.54447      -1.15948      0.780444     -0.478098      0.127092     0.0600090     0.0645725     -0.249960     -0.427855     -0.721715      0.557281     -0.472497     -0.562101    0.00831916      0.867638       1.13521       1.24418       1.35323       1.40970       1.40125       1.34847       1.25830       1.20486       1.06192       1.00066      0.875895      0.773294      0.632642      0.523111      0.418552      0.367873      0.278787
  35  11 2906.8553    3.7136  1.1098 12.2274 -0.0003  0.0182   0.0540   0.0458    0.1729   0.0000   441.6473       3.25606       15.8370      0.630627      -1.98491      -1.45493     -0.970361      -1.74930     -0.504537     -0.408382      -1.13612     -0.215384     -0.470393     -0.870943      0.143299      0.606002     -0.203622      0.173577      0.867087       1.08659       1.20751       1.35857       1.34680       1.36214       1.32349       1.24687       1.16726       1.08680       1.01144      0.861550      0.722102      0.612815      0.522741      0.440385      0.348298      0.272489
  35  12 3069.6862    4.0457  1.2082 12.7111 -0.0026  0.0196   0.0590   0.0517    0.1542   0.0000   440.4625       1.96566       17.2797    -0.0720831      0.465161      -1.66666       1.33377      0.131413     -0.884089     -0.824555       1.17957     -0.179539       1.55672       2.01074      0.738675      0.489400    -0.0888790     0.0246977      0.988053       1.29002       1.44794       1.56883       1.56075       1.54185       1.41733       1.34827       1.25865       1.19237       1.10409      0.980430      0.863814      0.732643      0.611334      0.518459      0.408189      0.317325
  35  13 3229.2538    3.9702  1.5580 12.3746 -0.0021  0.0218   0.0491   0.0569    0.1140   0.0000   441.6201       3.82384       16.1843     -0.351198      -3.75676     -0.854337      0.781632      -1.83461       1.02903      -2.23223       1.37450      -3.21002       1.62970     -0.438252      0.128047      0.367470      0.255057     0.0541306       1.03725       1.36329       1.48874       1.66500       1.64129       1.66552       1.61449       1.58281       1.44534       1.34705       1.17416       1.04947      0.862509      0.742747      0.607349      0.499655      0.410835      0.341587
  35  14 3386.7389    3.3858  2.2579 11.9571 -0.0007  0.0266   0.0346   0.0690    0.0796   0.0000   440.8810       6.67211       14.8407       4.52828      -1.00499      -1.03096      -3.45320      -2.30343      0.256404     -0.966149      -2.18997      0.721170     -0.723440      0.640909     -0.516390     -0.440389     -0.454282     -0.419274       1.22809       1.60045       1.78403       1.91644       1.98703       1.93344       1.98372       1.83582       1.71970       1.58311       1.40409       1.22510       1.05402      0.918527      0.736202      0.611417      0.498439      0.389305
  35  15 3542.8000    2.7696  3.5315 11.5133 -0.0011  0.0350   0.0231   0.0924    0.0580   0.0000   440.5611       6.53304       16.9021       4.78993      -2.24392      -6.52023       2.39697      -3.38414       2.04480      -1.22802       1.73389     -0.848433      -1.00026     -0.976401       1.07269      -1.31835     -0.293065       1.14311       1.58823       2.13185       2.34615       2.56765       2.63373       2.65682       2.57649       2.44257       2.25163       2.05626       1.86432       1.62686       1.40864       1.18457      0.980523      0.811818      0.651440      0.514902
  35  16 3697.8950    2.2436  5.1069 10.8752  0.0000  0.0440   0.0157   0.1168    0.0528   0.0000   438.6734       5.73238       17.3877       2.02397      0.475226      0.340569       2.65920       3.44652      0.380441      -2.28118      0.781583      -1.28470      -1.96643      0.364114      0.167878     -0.605202     0.0353820      -1.01997       2.02323       2.66147       2.91749       3.17242       3.31401       3.29529       3.18437       3.01542       2.84727       2.56533       2.34099       2.03625       1.78627       1.50620       1.28186       1.04264      0.832211      0.664943
  35  17 3851.8856    1.8348  7.1176 10.7129 -0.0001  0.0568   0.0117   0.1568    0.0437   0.0000   440.3469       11.1017       12.1841      -2.19490      -8.07887       3.67857       1.68619      -2.39564      -7.20845      -2.26077      0.823821      0.529799      -1.93604    -0.0557434     -0.115090       1.97476      0.653177     -0.658302       2.64562       3.46809       3.83475       4.20141       4.27873       4.34827       4.18728       4.01071       3.70067       3.38140       3.05443       2.67161       2.30001       1.96291       1.63884       1.36803       1.08103      0.852835
  35  18 4005.2364    1.5225  9.6399 10.4910 -0.0005  0.0758   0.0088   0.2075    0.0393   0.0000   442.7735       9.06831       11.9509       8.51131      -23.4091      -3.52186       1.70591    -0.0175799       1.62066      -6.79095      -4.90282      -2.61583      -3.33642       3.72645      -5.75169       1.07746      -1.83031      0.299940       3.45701       4.58966       5.16309       5.46622       5.75533       5.58182       5.52624       5.24291       4.93107       4.48752       4.02709       3.56485       3.05060       2.64777       2.15826       1.78449       1.43051       1.15321
  35  19 4157.8055    1.2328 13.0187 10.4053 -0.0003  0.1051   0.0065   0.2879    0.0342   0.0000   441.6161      -4.25355       11.6150       18.7038       3.68160      -5.79643      -6.73752       9.25816      -6.84309      -2.60775       1.92051       1.70364       1.64930       9.24697       2.38262      -1.08135      -1.72781      -3.03812       4.74585       6.34768       7.00927       7.62727       7.96053       7.88841       7.70543       7.30508       6.80306       6.24468       5.48632       4.82944       4.20888       3.62848       3.01173       2.50809       1.93823       1.54356
  36   4 1681.9078    0.3022  0.3273 10.0397 -0.0070  0.0156   0.0091   0.0287    0.0292   0.0000   441.3262      -1.32549       20.9908     -0.954351      -3.12038       1.51958      0.779268    -0.0669210     -0.367409      0.503792      -1.24642      0.104893      0.937271     -0.160297    -0.0324578     -0.105855      0.139235     0.0817112      0.581273      0.871346      0.954797      0.947504       1.01506       1.08320      0.977636      0.950319      0.869878      0.760830      0.788704      0.609405      0.610876      0.458705      0.409972      0.321155      0.291240      0.202100
  36   5 1875.4453    0.4896  0.5467 10.0473 -0.0051  0.0159   0.0110   0.0368    0.0443   0.0000   441.0179      -1.34380       20.7794       1.38656      -4.01208      0.201998       1.12749      0.970067     -0.227131       1.77133       1.59333     0.0908397     0.0931068     -0.849264      0.361155     -0.647610     -0.160112    -0.0642031      0.767681      0.997723       1.11726       1.24438       1.23280       1.16654       1.08936       1.01954      0.922501      0.928605      0.889248      0.837068      0.762254      0.684130      0.571709      0.479882      0.388054      0.285157
  36   6 2063.0987    0.7724  0.7336 10.1571  0.0001  0.0154   0.0142   0.0418    0.0665   0.0000   440.8829      0.813517       22.1550     -0.260680      -2.86119     -0.462753     0.0943709     -0.310696       1.17866       1.49304     -0.996252      -1.00489      0.393908      0.543826    -0.0305121     -0.389527      0.114091      0.364127      0.701892      0.873190      0.971520       1.07293       1.09175       1.13441       1.05041       1.05725      0.955350      0.872984      0.783962      0.710682      0.597958      0.509194      0.414794      0.356744      0.291099      0.231450
  36   7 2245.4810    1.1614  0.9360 10.2585 -0.0006  0.0172   0.0181   0.0432    0.1063   0.0000   441.5498      0.205349       20.8691      -2.37769      -1.64129      -2.27353       1.63368      0.149479     -0.959144      -1.11302     -0.321061     -0.379294      0.445181      0.119824     -0.652622    -0.0565572      0.370312      0.171602      0.751280      0.963560       1.09273       1.17641       1.16147       1.23579       1.19479       1.08277       1.10158      0.931267      0.855687      0.762054      0.691743      0.580409      0.496940      0.415686      0.321705      0.268323
  36   8 2421.1320    1.6510  1.1775 11.0427 -0.0013  0.0195   0.0248   0.0521    0.1293   0.0000   441.1613       2.16693       21.9740      -1.88779      -1.45391       1.57803     -0.213668      -2.80885      -2.23529       1.22295      0.791253     -0.625578     -0.571081      0.106352       1.49678     -0.662296     -0.932032    -0.0349007      0.883065       1.16146       1.30073       1.40816       1.45237       1.49159       1.45501       1.35027       1.27284       1.16486       1.05407      0.945129      0.778346      0.656596      0.563174      0.472237      0.365175      0.307179
  36   9 2592.7354    2.2239  1.2282 11.2932 -0.0011  0.0195   0.0313   0.0521    0.1456   0.0000   442.0179       2.07677       19.5579     -0.986053      -4.18718      -1.50314      0.647181      -2.83385     -0.419067      0.120801      -1.43019      -2.29779      0.464801     -0.177560     -0.455754     -0.133657      0.202853     -0.221378      0.889958       1.15639       1.23883       1.39263       1.39432       1.42529       1.38172       1.29010       1.15825       1.08355       1.02978      0.936920      0.822088      0.713287      0.609382      0.505520      0.396744      0.315021
  36  10 2762.7623    2.9749  1.1960 11.9804 -0.0034  0.0187   0.0431   0.0511    0.1565   0.0000   439.5134       1.50260       19.6676      0.435660      -3.98927      -1.68488      -1.36929      -1.29999      0.230241      0.302014       1.53475      0.963829      -1.14992     -0.944720     -0.244770      -1.19483     -0.512113     -0.487393      0.853410       1.13056       1.25511       1.36452       1.36103       1.39431       1.32688       1.27141       1.17439       1.10979       1.01263      0.910924      0.777506      0.665136      0.545770      0.456152      0.369458      0.296502
  36  11 2930.3585    3.6592  1.0628 12.6033 -0.0027  0.0172   0.0551   0.0470    0.1291   0.0000   441.6576       2.47998       18.4297      0.860578      -3.03481     -0.402449       1.54511      -2.36071     -0.445455       1.01130      0.236419     -0.300809      -1.50399     -0.400016     -0.360098      0.389341     -0.376116     -0.519432      0.810505       1.04449       1.19732       1.26341       1.30247       1.31010       1.30651       1.23956       1.10739       1.04656      0.959982      0.814747      0.708930      0.612926      0.512102      0.425803      0.341239      0.280159
  36  12 3094.3709    4.2221  1.2261 12.4727  0.0002  0.0193   0.0585   0.0475    0.1667   0.0000   440.7086       3.21449       17.9741     -0.521235      -1.54326      -1.65620     0.0571372      -1.91795      0.773278      -1.18247      0.220030      -2.27609      0.891274      0.901157      0.364271     -0.199761     0.0156672    -0.0298318      0.926908       1.19135       1.30955       1.46727       1.51029       1.49803       1.45627       1.32496       1.25007       1.18620       1.06827      0.940186      0.789160      0.679832      0.591636      0.477666      0.403429      0.307231
  36  13 3255.1517    3.8552  1.5900 12.4518 -0.0066  0.0226   0.0461   0.0555    0.0981   0.0000   440.2597       3.40065       16.9106      -1.16385      -4.59110     -0.726900       3.83270      -1.44557      0.430708      -2.09825       1.24739     -0.742491     -0.206922     -0.369908      0.464990     -0.516561      0.302027      0.137181       1.00822       1.31353       1.43792       1.62268       1.67417       1.67177       1.56802       1.52295       1.42727       1.29627       1.18595       1.02897      0.893537      0.798050      0.662699      0.547898      0.430159      0.344944
  36  14 3413.7792    3.2634  2.5136 12.0852 -0.0002  0.0292   0.0313   0.0718    0.0601   0.0000   439.1550       6.21245       16.8773     -0.599180      -4.00513      -1.58558       1.23686      -2.05234      -2.19428      -3.21630       1.03605       1.45910     -0.753507      -1.24537      0.405878      0.319603    -0.0134643      0.206429       1.28725       1.74090       1.95137       2.12950       2.21350       2.25086       2.13976       1.99862       1.91877       1.73795       1.54887       1.34478       1.17480       1.00808      0.821720      0.703373      0.548296      0.441313
  36  15 3570.8896    2.6575  3.7324 11.5202 -0.0009  0.0361   0.0216   0.0939    0.0541   0.0000   440.3037       8.60023       19.6509       2.15194      -5.43122      -1.82066       1.29098      -5.60294      -4.44309      -4.21992       5.54841       1.14640     -0.370614      -1.25254    -0.0463722     -0.278666      0.368815      0.618946       1.62646       2.15609       2.39923       2.57807       2.70360       2.68745       2.60647       2.44966       2.33480       2.10330       1.94150       1.67289       1.49162       1.26968       1.07411      0.895404      0.713464      0.570294
  36  16 3726.7367    2.1701  5.7701 10.8453 -0.0003  0.0471   0.0143   0.1250    0.0477   0.0000   441.9760       6.65543       14.1039       1.05918     -0.599023       2.10189      -2.91320      -7.09110       1.06087      -1.27513     -0.176264      -1.25782       2.17361      0.415729       1.77287      -1.72603      0.602838      0.341397       2.09853       2.72429       3.05353       3.30692       3.44397       3.42816       3.38205       3.19008       3.00984       2.71310       2.46161       2.19042       1.92212       1.62420       1.35764       1.11874      0.922173      0.730210
  36  17 3881.4977    1.7946  7.8610 10.6735 -0.0001  0.0604   0.0107   0.1648    0.0409   0.0000   442.2486       10.4159       10.0295       1.90704      -2.61230       5.76905      0.544945       1.03841      -1.88893      -4.13306       5.56021      0.467170      -3.78556     -0.834821      -2.05087       1.66441      0.467993    -0.0237978       2.67887       3.56757       3.97404       4.27336       4.44576       4.42890       4.37206       4.16161       3.89695       3.57243       3.20796       2.82994       2.45894       2.07830       1.74358       1.43555       1.16959      0.940617
  36  18 4035.6587    1.4577 10.1300 10.5162 -0.0006  0.0791   0.0082   0.2186    0.0381   0.0000   440.1413       5.37478       20.8260       5.93139      -9.55929       2.84994       1.46209     -0.972132      -4.59320     -0.812224       3.05731      -7.66467      -1.80830     0.0179575       1.51302       2.80969     -0.507748       1.46641       3.53290       4.67404       5.22781       5.67436       5.79438       5.79455       5.65565       5.47699       5.10144       4.67427       4.22348       3.71532       3.19778       2.75900       2.33347       1.91254       1.53870       1.23747
  36  19 4188.6878    1.1816 13.0103 10.4651 -0.0013  0.1065   0.0064   0.2901    0.0326   0.0000   435.7824       5.51264       3.57789       5.26647      -5.13927      -1.66525       20.0359       1.09046      -13.5532      -7.45866      -4.31530       5.46065      -6.66152      -4.70250       3.10747      0.119883     -0.301765       3.36981       4.65366       6.20510       6.95305       7.51753       7.78375       7.85838       7.59127       7.26432       6.80418       6.23552       5.54434       4.93989       4.28241       3.74197       3.09441       2.56968       2.03862       1.64248
  37   2 1249.2082    0.0719  0.0371 10.2005 -0.0854  0.0191   0.0096   0.0160    0.0200   0.0000   440.9954     -0.345157       21.4920     -0.199258      -1.70084      -1.77001     -0.296175     -0.214367     -0.267317     0.0660285   -0.00728919      0.235608      0.376736      0.125160     -0.136583    -0.0602818     -0.140897    -0.0296949      0.711719      0.916270       1.12631       1.18332       1.10454       1.13651       1.01627       1.06338      0.961578       1.05273      0.894956      0.909338      0.694672      0.601722      0.624418      0.500029      0.459198      0.245275
  37   4 1697.5968    0.3332  0.2714 10.0912 -0.0027  0.0136   0.0103   0.0242    0.0280   0.0000   441.7210     -0.174205       21.4290      0.808583      -1.67562     -0.546170     -0.470743     -0.366569      0.845594      -1.12160     -0.620552      0.231497      0.308653      0.460070     -0.644165      0.637758     0.0748999     -0.190293      0.772486       1.05413       1.23873       1.27051       1.17904       1.05594      0.994805      0.985037       1.04376       1.01687      0.938431      0.859122      0.731177      0.636001      0.500493      0.426102      0.307540      0.238354
  37   5 1892.2016    0.5383  0.5811 10.0018 -0.0019  0.0145   0.0111   0.0360    0.0475   0.0000   440.4907     -0.952923       22.1167     0.0486146      -2.45487     -0.634897     -0.688491     0.0409691     -0.981466       2.01416     -0.617732     -0.604883     -0.683530     -0.697104     -0.127099     -0.232289     -0.231528     -0.265408      0.634051      0.821744      0.955480       1.00378       1.01444       1.04336      0.999907      0.992932      0.897262      0.839478      0.771426      0.673529      0.598904      0.508043      0.419842      0.347633      0.301032      0.234810
  37   6 2081.1274    0.8116  0.7429 10.1670 -0.0011  0.0181   0.0145   0.0388    0.0676   0.0000   441.2256       1.66093       21.2433     -0.303024      -2.63802      0.123136     -0.451301      0.655184      0.878692     -0.804830      0.213391      0.880192      0.100056     -0.347901      0.373705      0.239575      0.137605    -0.0635089      0.972619       1.47484       1.79155       2.00825       2.16470       2.18060       2.12849       1.96410       1.72654       1.48524       1.24343       1.05173      0.849524      0.661153      0.542909      0.433389      0.344798      0.258395
  37   7 2264.3740    1.1942  1.0987 10.5024  0.0002  0.0197   0.0178   0.0486    0.1034   0.0000   443.1164       2.36776       20.6746      0.935371      -3.00651     -0.706965      0.183761      0.868441      0.412075       1.00582     -0.147354     -0.134414      0.519712      0.198278      0.585242      0.179259      0.298318     -0.386188      0.869105       1.21409       1.37524       1.51241       1.52209       1.57572       1.50224       1.43095       1.33586       1.20532       1.08075      0.932429      0.825135      0.686497      0.564219      0.466623      0.384991      0.304754
  37   8 2440.6711    1.6672  1.3304 10.7922 -0.0017  0.0199   0.0223   0.0551    0.1205   0.0000   441.5603     -0.802997       21.2690     -0.456799      -2.72387     -0.238654       2.20367      -1.96267       1.79740     -0.347649     -0.900982     -0.668201       1.04554     -0.144560     -0.751304      0.422792    -0.0128015      0.210080      0.899188       1.19461       1.31031       1.41613       1.46715       1.42809       1.40808       1.33877       1.27069       1.17203       1.06241      0.937130      0.854629      0.732540      0.609535      0.521886      0.409052      0.334271
  37   9 2613.3762    2.3056  1.3340 11.2476 -0.0035  0.0194   0.0306   0.0520    0.1393   0.0000   440.6794       2.50460       21.9831       1.19356     -0.527580      -3.68558       2.11386      -3.52313      -3.69148     -0.358815     -0.669717      -1.44417     0.0133208     0.0471690      0.615563      0.358630     -0.315157     -0.241343      0.867314       1.12253       1.22281       1.33258       1.37940       1.39940       1.35517       1.31940       1.21704       1.12554       1.00411      0.921633      0.803274      0.678490      0.582806      0.483997      0.396691      0.321019
  37  10 2784.5995    3.0784  1.1819 12.0038 -0.0000  0.0187   0.0442   0.0489    0.1604   0.0000   440.9003       3.04151       19.6896       1.26954      -1.76405     -0.949038      -1.48457       1.31086       2.76954      -1.03886      0.643721      -1.24093      0.913300      -1.32889      0.235029     -0.133461     0.0961895    -0.0749512      0.855752       1.09377       1.20409       1.31959       1.35504       1.40857       1.36965       1.25905       1.20814       1.12418      0.991900      0.873121      0.779999      0.671542      0.576561      0.458381      0.380926      0.293026
  37  11 2953.3807    3.9262  1.1470 12.2723 -0.0029  0.0189   0.0556   0.0461    0.1851   0.0000   440.8615       1.66094       20.1551     -0.452593      -2.51385      -1.19909       1.51364     -0.370386     -0.828050     -0.868474     -0.331423     -0.384594     -0.174700      -1.47405      0.406510     -0.213826      0.111508      0.695744      0.870459       1.19797       1.30854       1.52977       1.38059       1.38227       1.30047       1.23220       1.14466       1.10152       1.01173       1.00270      0.888292      0.799619      0.657236      0.567102      0.446179      0.365419
  37  12 3118.6142    4.2309  1.2573 12.2702 -0.0019  0.0189   0.0571   0.0487    0.2077   0.0000   439.9734       4.22595       17.5040      0.223373     -0.711848     -0.931889       1.61369      -1.94883       2.66061     -0.484279     -0.566630     -0.651560      0.242493      -1.37300     -0.444064      0.812992     -0.247236     -0.477995      0.884656       1.09687       1.24651       1.34644       1.42464       1.36517       1.35316       1.29535       1.23048       1.12995       1.01312      0.909158      0.792612      0.669206      0.561007      0.492587      0.391018      0.316632
  37  13 3280.7090    3.8554  1.7372 12.3025  0.0044  0.0223   0.0441   0.0587    0.1010   0.0000   441.0046       4.66724       17.0392       1.63908      -1.73224      -3.34163      0.407705      -3.80871       1.64354      0.445407      -1.74622      -1.92868     -0.769201      0.510997     -0.714060      0.155368    -0.0858521     -0.495512       1.00685       1.34108       1.49670       1.59346       1.66900       1.68258       1.62324       1.58432       1.47651       1.35579       1.22194       1.06950      0.920611      0.784978      0.655176      0.547085      0.448431      0.369804
  37  14 3440.4613    3.1684  2.5416 12.1302 -0.0010  0.0285   0.0300   0.0735    0.0561   0.0000   442.5391       6.98781       13.7639       3.32575     -0.104101      -1.60761      -3.76979      -5.44679      0.354109     -0.433824      0.304610      -1.18455       1.34644      -1.17939     -0.682173      -1.44189     -0.789617     -0.371507       1.23077       1.61641       1.85165       1.94995       1.99376       2.06006       1.98317       1.91057       1.77806       1.63836       1.48025       1.33703       1.15988      0.996781      0.836036      0.708993      0.563450      0.464864
  37  15 3598.5367    2.5879  4.0321 11.3349 -0.0003  0.0361   0.0198   0.0995    0.0539   0.0000   439.6490       8.12259       17.3055       4.72059      -6.09375      -4.38819     -0.103924      -5.94151     -0.515453    -0.0105160      0.864130    -0.0629149      0.868814      0.538279     -0.526372      0.203430     0.0948894      0.295406       1.61024       2.09825       2.37034       2.54770       2.67478       2.66287       2.61637       2.48121       2.32727       2.17789       1.95599       1.69339       1.47032       1.27853       1.07518      0.889670      0.719188      0.585111
  37  16 3755.2657    2.0782  5.7861 10.8771 -0.0003  0.0476   0.0136   0.1262    0.0455   0.0000   437.9299       4.27144       17.7371       3.28171       3.56422      -4.40335      -9.31775      -5.15067      0.943350      -6.64101      -3.52736      0.768749      0.332420      -1.63839      0.368927      -1.27765       1.12630       1.67886       2.08151       2.75541       3.09500       3.36574       3.48423       3.49168       3.41203       3.25912       3.07629       2.77669       2.49117       2.25270       1.97261       1.71615       1.43267       1.19748      0.965025      0.783592
  37  17 3910.9195    1.6867  7.9791 10.7032 -0.0009  0.0622   0.0101   0.1722    0.0395   0.0000   436.8596       3.24620       12.8374       7.09153       1.88095      -2.52660       4.72204      -6.99204      -8.37394      -4.78516      -2.35958      -2.05464     -0.316338      -1.87977       1.79118    -0.0830409      -1.57470      -1.09185       2.67268       3.50443       3.92914       4.21319       4.42152       4.40213       4.33105       4.15961       3.90731       3.58329       3.26751       2.87905       2.53722       2.15089       1.82077       1.53269       1.24207       1.00327
  37  18 4065.4684    1.4038 10.9999 10.5008 -0.0001  0.0858   0.0074   0.2355    0.0360   0.0000   439.9570       10.8696       11.5789       7.68572      -5.05740      -5.03642      -3.38540     -0.552572       4.46440      -2.59916       3.44504       2.79196      -11.6658      -3.97373      -2.49306       1.17081      0.217866     -0.672543       3.65705       4.87859       5.47209       5.87286       6.16203       6.11043       5.99217       5.71392       5.45370       4.98582       4.49264       4.01818       3.48210       3.01774       2.50883       2.12285       1.68625       1.38946
  37  19 4219.4650    1.1545 13.7344 10.4195  0.0000  0.1106   0.0060   0.2989    0.0317   0.0000   445.9583       5.47854       8.18902       13.1778       10.1222       13.0705      -23.0781      -4.05850       6.56213      0.969949      -1.31561     -0.254331       7.36572      -7.42612      0.408214       3.42519      -2.12726      -2.33248       4.73053       6.34981       7.05658       7.61907       7.91304       7.97706       7.74341       7.45525       6.98882       6.47567       5.78164       5.15105       4.52382       3.89721       3.26896       2.70791       2.21085       1.77134
  38   3 1501.5722    0.1819  0.1220 10.0600 -0.0007  0.0114   0.0089   0.0190    0.0218   0.0000   441.5490     0.0812488       22.2452      -1.29547      -1.62972     -0.823734      0.594710      0.340512      0.551431      0.157352      0.189320     -0.136436     -0.190964     -0.111625     0.0454972     -0.244865    -0.0596628    -0.0743889      0.712796      0.736968      0.736785      0.735761      0.868353      0.869812      0.964284       1.01771      0.905278      0.817168      0.539713      0.477055      0.526493      0.563287      0.361081      0.257892      0.199093      0.185846
  38   4 1713.0417    0.3338  0.3085 10.0263 -0.0025  0.0115   0.0096   0.0274    0.0288   0.0000   441.4651      0.266424       19.6408      0.126691      -4.06046       1.03181       1.41561     -0.582584     0.0489817     -0.137398    -0.0641772     -0.187345      0.127117      0.581554     -0.198738     -0.125466     -0.280117      0.248964      0.501091      0.651543      0.747888      0.872079      0.900382      0.891607      0.846500      0.840867      0.778394      0.723705      0.581231      0.553682      0.483151      0.398454      0.329405      0.286594      0.223392      0.181468
  38   5 1908.7940    0.5455  0.5388 10.0874 -0.0029  0.0146   0.0117   0.0322    0.0450   0.0000   442.0016       1.54230       21.3320     -0.825205     -0.646869     -0.731377      -1.67261      -1.38837     -0.779671      0.600720      0.220789     -0.922581     -0.576417     0.0903543       1.15350     -0.712354     -0.351418      0.339977      0.642599      0.827945      0.967541      0.983640      0.968802      0.972687      0.977913      0.968173      0.901142      0.847809      0.786285      0.680321      0.608886      0.525936      0.439398      0.361446      0.322926      0.251535
  38   6 2098.9116    0.8374  0.8639 10.1574 -0.0034  0.0166   0.0138   0.0428    0.0743   0.0000   440.5162     -0.189549       22.9769     -0.231555      -3.55379      0.518888     -0.129074      0.715172     -0.128245     -0.318189     -0.169717     -0.938103      0.606864      -1.51576     -0.287849     -0.231728      0.997815     -0.134830      0.704585      0.898858      0.997779       1.05465       1.15921       1.12403       1.11470       1.08110       1.03419      0.944882      0.867591      0.742632      0.644583      0.570019      0.462076      0.411247      0.333226      0.272204
  38   7 2282.8978    1.2244  1.0821 10.4090  0.0002  0.0187   0.0181   0.0466    0.1146   0.0000   441.5531       1.05756       20.8944     -0.292611      -3.09078      0.219661     0.0276606      0.182951       2.49368     -0.455284     -0.321545     -0.487640      0.125122      0.233364     -0.377038     -0.415733     -0.232093      0.106548      0.844761       1.12336       1.29434       1.42248       1.43863       1.46894       1.42545       1.33464       1.26975       1.17409       1.02996      0.902283      0.782524      0.679416      0.563813      0.469710      0.396048      0.320543
  38   8 2459.9926    1.7604  1.2697 10.9351 -0.0012  0.0204   0.0240   0.0495    0.1287   0.0000   442.2007       2.32542       18.7325     -0.149568      -3.73258      -1.06980     -0.277144      -3.07728      0.261835       1.68107     -0.411308      0.197353    -0.0331351      0.188302    -0.0658024      0.179802     0.0224883      0.128353      0.914867       1.26780       1.44353       1.62231       1.66690       1.68208       1.65085       1.57064       1.46089       1.35965       1.18592       1.06049      0.875554      0.736917      0.618116      0.512283      0.401506      0.331180
  38   9 2633.7370    2.3964  1.2336 11.5359 -0.0017  0.0189   0.0331   0.0486    0.1327   0.0000   442.8669       3.18591       20.6539      0.841776      -1.94164     -0.416159     -0.428850     -0.563695     0.0410075      -3.82683     -0.212988     0.0488099      -1.11543      0.724778      0.299768     0.0159533      0.164134      0.515631      0.826773       1.06763       1.19192       1.34330       1.33126       1.35253       1.31537       1.23166       1.19171       1.11112       1.00570      0.899683      0.803954      0.693181      0.557856      0.495574      0.387328      0.313921
  38  10 2806.1073    3.1110  1.2519 11.9154 -0.0010  0.0189   0.0412   0.0483    0.1479   0.0000   441.1409       2.08072       21.3211   -0.00743255     -0.560081       1.48630      -2.13990      -1.43551     -0.253500     -0.839369      -2.28085     -0.209248    -0.0583688      0.989222      0.402286      0.802852     -0.177455     0.0479443      0.844689       1.08697       1.20803       1.29427       1.37729       1.37724       1.38734       1.27916       1.21229       1.14417       1.01536      0.900018      0.798189      0.675155      0.573826      0.472510      0.405371      0.323637
  38  11 2975.9559    3.9024  1.1703 12.2831 -0.0028  0.0182   0.0537   0.0458    0.1815   0.0000   441.4672       1.75833       18.3715      0.103676      -1.52655      -1.85322      -1.77565      -1.34344     0.0455347      -1.10122      -1.24101      0.639142      0.109947      0.269935    -0.0735932    -0.0348968      0.529252      0.336761      0.800996       1.08376       1.19415       1.31621       1.32444       1.35995       1.31890       1.29201       1.17296       1.09855       1.00366      0.885934      0.763731      0.648148      0.560589      0.447960      0.370186      0.302875
  38  12 3142.4201    4.3447  1.3161 12.3628 -0.0003  0.0186   0.0558   0.0501    0.1619   0.0000   440.0076       7.01334       17.8524     -0.476230      -3.60804      0.158042      -1.50194      -1.60971       1.55177      0.788690      0.974883     -0.101565     -0.864683     0.0271926     -0.363329      0.343354      0.132392      0.149759      0.834139       1.07299       1.20317       1.32639       1.29183       1.33931       1.34676       1.28856       1.18283       1.08686      0.980551      0.873201      0.783676      0.675938      0.575052      0.480701      0.410329      0.325630
  38  13 3305.8118    3.7326  1.9100 12.3867 -0.0004  0.0241   0.0406   0.0627    0.0807   0.0000   438.7343       5.88798       15.9435      0.774795     -0.430344      -3.03250      -2.88674      -2.75851       1.46281      0.371637       1.63107      -1.76544      -1.38361     0.0392148     -0.792709       1.29612     -0.623140     -0.334147       1.02582       1.40376       1.58926       1.70137       1.76995       1.77125       1.76496       1.66509       1.56165       1.42571       1.28646       1.14353       1.01414      0.853075      0.728289      0.606004      0.493837      0.395551
  38  14 3466.7909    3.0855  2.9173 11.8669 -0.0002  0.0299   0.0266   0.0776    0.0537   0.0000   440.6537       6.52944       14.3873     -0.754509      -2.02205      -3.07605      0.236394      -3.27474      0.329630      -2.68851      -2.04394      -1.66155     -0.123061      0.474222    -0.0117054      0.100746    0.00620861     -0.226133       1.28906       1.68834       1.87781       2.01188       2.14257       2.11750       2.08727       2.01014       1.87803       1.73979       1.54476       1.38785       1.24773       1.08275      0.900648      0.755023      0.632291      0.499771
  38  15 3625.8694    2.4628  4.2439 11.4212 -0.0003  0.0380   0.0182   0.1004    0.0444   0.0000   440.4426       6.24888       16.7077       3.68927      -7.81410      -2.10744      0.931009      -4.46186       1.78224      0.589932      -1.18141      -1.97179     -0.247794     -0.743035      0.714179      0.128739       1.47282     -0.618194       1.60752       2.09751       2.36428       2.52320       2.65645       2.65085       2.58665       2.55421       2.37759       2.18486       1.95696       1.77973       1.52789       1.34574       1.13523      0.941883      0.785848      0.625046
  38  16 3783.4075    2.0737  6.1960 10.7033 -0.0001  0.0486   0.0127   0.1287    0.0469   0.0000   439.4800       9.80540       18.2842       1.44695       3.89602       1.44682    -0.0785495      -3.28681     -0.705975      -3.65706       2.25774       2.42032       1.76997     -0.716781     -0.666961      0.298959      0.552185     -0.182185       2.07988       2.77433       3.02797       3.28683       3.40161       3.43079       3.39876       3.27974       3.07185       2.83094       2.54401       2.28371       2.01492       1.74287       1.47070       1.23024       1.01607      0.832064
  38  17 3939.8474    1.6745  9.1435 10.5460  0.0000  0.0681   0.0091   0.1858    0.0403   0.0000   434.1924       5.22745       9.77151      -1.25636       5.00830      -8.62864       3.74824      -3.44854       7.27150      -2.53703       5.19063      -1.75200      0.262083       2.28891      -1.86003       1.98172      0.609927      0.146114       2.89859       3.82845       4.29657       4.61900       4.82523       4.73426       4.81636       4.52916       4.29706       3.94780       3.60135       3.19016       2.82204       2.41980       2.05747       1.70207       1.39839       1.14845
  38  18 4095.2732    1.3620 11.8152 10.4353 -0.0002  0.0902   0.0067   0.2469    0.0354   0.0000   438.9995       7.58605       15.0266      -3.16130      -15.4964       2.30951       11.3413       2.41611       8.53065       2.44462       3.22988       4.62746   -0.00282989       1.04045       1.81039      -1.17686     -0.388367       1.78253       3.81994       5.06255       5.70900       6.06178       6.32699       6.34490       6.17771       5.94542       5.56318       5.21487       4.79765       4.23731       3.76117       3.23829       2.74338       2.31100       1.87231       1.52045
  38  19 4249.6333    1.1166 14.4423 10.3698  0.0004  0.1163   0.0056   0.3139    0.0310   0.0000   447.3496       14.0625       13.8035       5.28853       7.79117       5.84760       4.10408      -4.40489       2.66559      -5.53320       6.87778       1.11880       3.35871      -1.12046       4.09762      -3.06405      -3.33116       1.47277       4.81418       6.44475       7.14672       7.77252       8.12030       8.06118       7.97141       7.68148       7.27790       6.62590       6.06552       5.39781       4.76355       4.09764       3.45699       2.88048       2.36702       1.92385
  39   3 1516.0346    0.2057  0.1637 10.0347  0.0085  0.0136   0.0084   0.0205    0.0224   0.0000   442.1975     -0.633446       21.0270     -0.373021      -1.66178      0.970203      0.316459      0.774160     -0.747383     -0.145931      0.590951      0.517129      0.136205     -0.180203      0.420459     -0.371485   -0.00601513     0.0508367      0.687675      0.792968      0.707331      0.707727      0.943427       1.08263      0.982378      0.838559      0.675170      0.737324      0.717883      0.645536      0.526470      0.381532      0.315433      0.288619      0.250930      0.208188
  39   4 1728.2262    0.3582  0.3515 10.0247 -0.0046  0.0117   0.0095   0.0282    0.0306   0.0000   441.1857     -0.265442       20.9573      -1.75807      -3.48169      0.839814      0.347435      0.512203     -0.586999     -0.982898    -0.0361059      0.683461      0.117397      0.155100      0.220588      0.222807      0.137012     -0.130291      0.508999      0.649850      0.739533      0.747679      0.788971      0.772315      0.805323      0.766715      0.762337      0.731695      0.659005      0.543240      0.473235      0.414113      0.374929      0.309186      0.259143      0.208481
  39   5 1925.1825    0.5622  0.5567 10.1199  0.0002  0.0138   0.0115   0.0348    0.0447   0.0000   441.0491     -0.282447       20.6130       1.17062      -3.66003       1.87270      0.434553     0.0265110     -0.339231     0.0144785      0.355405      0.387706      -1.05113     -0.208294      0.423457      0.152884     -0.597318      0.308531      0.617078      0.821968      0.945537       1.03493       1.05041       1.04594       1.02385      0.970698      0.863645      0.875890      0.807385      0.684800      0.594015      0.520459      0.433014      0.382564      0.307775      0.240176
  39   6 2116.5274    0.8729  0.8423 10.2617 -0.0003  0.0165   0.0143   0.0413    0.0756   0.0000   441.2962     0.0301591       20.0873      0.759888      -2.48229      -3.00194       1.72633      0.395449      0.150676      -1.64693      0.532644      0.574681     -0.465801      0.908254    -0.0479416   -0.00564262     -0.269297    -0.0318934      0.672683      0.904771       1.00511       1.07359       1.04572       1.14306       1.10095       1.07759       1.02784      0.926456      0.835948      0.735943      0.668181      0.581431      0.479115      0.436465      0.350626      0.274946
  39   7 2301.2219    1.3065  1.2036 10.1646 -0.0019  0.0188   0.0180   0.0490    0.1460   0.0000   440.8831    -0.0668103       21.4938     -0.439226      -1.48154      -1.70920     -0.562713    -0.0508989       1.35580      -1.72640     0.0707920      0.241096      -1.25377     -0.587692       1.71435      0.154605    -0.0237596     -0.800474      0.762909       1.04438       1.14594       1.25856       1.28137       1.24167       1.22757       1.17190       1.12207       1.06958      0.969282      0.869135      0.784561      0.694490      0.581653      0.474904      0.405680      0.331255
  39   8 2479.0645    1.8329  1.3305 10.9237 -0.0011  0.0195   0.0240   0.0520    0.1245   0.0000   440.8152      0.866316       19.0766     -0.199231      -2.99881      -1.85986       1.29666      -3.79188      0.759705     -0.515071     -0.456523      -1.28686      0.614221     -0.125821     -0.464978     0.0588123     -0.170166      0.264699      0.856880       1.08949       1.16547       1.30401       1.34134       1.32435       1.32817       1.31835       1.26030       1.12662       1.02498      0.926857      0.804903      0.707214      0.578974      0.508338      0.412399      0.333371
  39   9 2653.8828    2.4971  1.2327 11.6518  0.0008  0.0185   0.0335   0.0494    0.1255   0.0000   440.7736      0.167301       20.5579     -0.477263     -0.585050     -0.592214      0.552093      0.756530      0.489329     -0.213668      -1.17656      0.327393      0.400373      0.654046     -0.326543     -0.174756    -0.0470514     -0.177111      0.785894       1.04150       1.14069       1.23959       1.28814       1.32689       1.28488       1.22744       1.16929       1.04683      0.981327      0.856328      0.776628      0.674573      0.574280      0.506073      0.404828      0.334562
  39  10 2827.3680    3.3627  1.1761 12.1272 -0.0007  0.0179   0.0461   0.0474    0.1593   0.0000   440.0360       2.88352       22.7058       1.24899     -0.563753      -3.46003      0.775997     -0.815320      -1.40068      -1.07217     -0.392296      0.505078      0.506651     -0.293833      0.112279      0.376630     -0.449856    -0.0404826      0.793869       1.02614       1.16910       1.22109       1.26522       1.29064       1.29352       1.22682       1.14786       1.07348      0.966094      0.859123      0.781404      0.652004      0.562763      0.472160      0.387451      0.317645
  39  11 2998.2066    4.0982  1.1378 12.4352 -0.0017  0.0177   0.0562   0.0444    0.1700   0.0000   441.9313       4.25522       18.1612      0.317041      -2.96755      -1.05696      0.370259      -1.04439      0.218268      -1.45691     -0.345738      -1.17036     -0.397128      0.256797     -0.116555     -0.272463      0.259081      0.145532      0.769421       1.00121       1.09920       1.20045       1.26115       1.21726       1.22263       1.13590       1.10093       1.04775      0.937739      0.842297      0.735035      0.646463      0.547354      0.473942      0.378543      0.318426
  39  12 3165.7727    4.2554  1.3649 12.7171 -0.0018  0.0195   0.0549   0.0506    0.1281   0.0000   442.3464       3.46272       17.6462     -0.137271      -2.56504      -2.50752      -1.05859      -2.99080      0.534847     -0.930559     -0.686210     -0.207798     -0.108890      -1.56375      0.257348     -0.126618     0.0277763     0.0843191      0.845276       1.06614       1.15869       1.30165       1.31971       1.36196       1.33894       1.31051       1.19805       1.11509      0.993039      0.919485      0.803141      0.696836      0.598632      0.504450      0.414850      0.339219
  39  13 3330.5049    3.6836  2.0072 12.3034  0.0006  0.0237   0.0382   0.0632    0.0773   0.0000   438.5964       5.06318       15.6704       5.94243     -0.156496      -2.90656      0.770325     -0.904568       1.87361     -0.828354      -1.30215      0.404325      0.638171     -0.432491      0.179376     -0.527849     -0.669592      0.148295       1.00783       1.32632       1.45272       1.61746       1.64767       1.64818       1.66757       1.56521       1.49049       1.34720       1.26377       1.14627      0.975104      0.853992      0.734941      0.610892      0.510101      0.419704
  39  14 3492.7361    2.9498  3.0916 11.9836 -0.0003  0.0314   0.0249   0.0822    0.0459   0.0000   441.4233       6.62034       17.0922      0.528329     -0.307783      -2.62014       1.40426      -2.33732      -4.11846      -2.80803       2.72359      -2.42163      -1.61446      0.213424      0.181548      -1.39203       1.63356      0.272862       1.28300       1.72440       1.94893       2.02701       2.11505       2.12024       2.05914       2.00717       1.93216       1.79512       1.62116       1.47555       1.29619       1.13224      0.937751      0.800192      0.663559      0.535127
  39  15 3652.8816    2.4408  4.7819 11.1822 -0.0001  0.0400   0.0164   0.1039    0.0438   0.0000   441.4555       5.02640       16.4340       1.56509      0.191616      -9.15898      0.669677      -2.00999      -2.03081       2.03144      -1.74862     -0.160196      -1.34164    -0.0728918     -0.332374      0.728680     0.0431103     -0.580002       1.65437       2.21327       2.52743       2.65352       2.73340       2.74543       2.69398       2.66204       2.48934       2.33254       2.11645       1.87267       1.66295       1.44469       1.20392       1.02418      0.860372      0.694239
  39  16 3811.2688    1.9675  7.1457 10.6941  0.0001  0.0534   0.0112   0.1452    0.0417   0.0000   442.2959       9.26460       15.0391       1.50052      -3.39548      -3.40980      -1.01190     -0.532712     -0.923774      -5.56920       2.11720       1.73657     -0.391071      -1.36188       3.22207      0.180888     -0.821701      0.279900       2.19632       2.87543       3.27501       3.53662       3.64079       3.64550       3.61805       3.46321       3.27188       3.02812       2.80213       2.48687       2.20744       1.92413       1.62712       1.39380       1.14705      0.932682
  39  17 3968.5898    1.6072  9.3821 10.5345  0.0002  0.0716   0.0085   0.1906    0.0396   0.0000   447.9686       14.2364       11.9155       9.61629      -6.23082      -10.0534       4.32732      -3.48881       3.86965      -4.93150      -2.58934      -4.48908      0.128903      -4.12942       1.82590       2.17061      0.759305       2.34022       2.91517       3.87443       4.30878       4.61176       4.90197       4.80384       4.90888       4.59841       4.37865       4.04778       3.74301       3.31892       2.93188       2.55721       2.17793       1.83434       1.48861       1.23814
  39  18 4124.5688    1.3095 12.6418 10.4748 -0.0006  0.0967   0.0063   0.2623    0.0337   0.0000   442.2896       12.1781       15.8048       16.8397      -5.63663     -0.394304   -0.00362636      -5.58279      -7.83729      -16.2510      -2.39178      -3.88140      -4.13661      -1.30513       2.46584       3.67202      -1.17750     -0.254690       3.99608       5.28466       5.95266       6.30923       6.63220       6.64538       6.56604       6.36586       6.04531       5.52818       5.10614       4.51354       3.99253       3.48002       2.95116       2.51721       2.05589       1.69244
  40   4 1743.2587    0.3464  0.3628 10.0941  0.0027  0.0123   0.0090   0.0289    0.0297   0.0000   442.2763     -0.504096       19.7840     -0.180111      -3.49957    -0.0250698      0.422604      0.418128      0.189325     0.0304359     -0.736802     -0.688946      0.312788     -0.393981      0.183956      0.358592    0.00527959      0.266464      0.521706      0.685354      0.730500      0.799331      0.855958      0.868803      0.847282      0.810559      0.762410      0.677493      0.716156      0.591186      0.541204      0.446325      0.372360      0.327822      0.257315      0.218946
  40   5 1941.4101    0.5904  0.6156 10.0472 -0.0033  0.0145   0.0113   0.0341    0.0498   0.0000   442.0834     -0.485633       21.6700      0.347817      -2.53116       1.67305      0.620904      -2.06669       1.02920      0.802833     -0.569614      0.175348       1.40290      0.226741      0.594657      0.234988     -0.157023    -0.0624289      0.616556      0.800533      0.806212      0.925016       1.00112       1.00998       1.01391      0.918914      0.913463      0.845549      0.807568      0.687779      0.603919      0.515526      0.429284      0.375919      0.323870      0.264851
  40   6 2133.9411    0.9119  0.9129 10.1096  0.0004  0.0160   0.0140   0.0433    0.0838   0.0000   441.9167       1.15215       19.9932      0.775737      -2.48973     -0.147455      -2.07607      -2.10846      0.296172     -0.416132     -0.433346     -0.301789      0.269529     0.0465232      0.914000    -0.0614802     0.0707749    -0.0440596      0.647928      0.853402      0.929362       1.02377       1.02313       1.05538       1.04353       1.06704      0.938569      0.909978      0.793207      0.739434      0.640150      0.578593      0.481340      0.405215      0.348170      0.282133
  40   7 2319.3367    1.3381  1.1779 10.4585 -0.0031  0.0184   0.0184   0.0496    0.1256   0.0000   442.4952       2.10537       22.3949       1.57422      -2.08523      -1.57660      0.418285      0.331105     -0.423486     -0.446332       1.78087     -0.219489      -1.80451      0.411204      0.469502     0.0652637     -0.329094      0.106142      0.764241      0.965431       1.06198       1.17043       1.21195       1.23024       1.20072       1.12592       1.08943       1.01969      0.961684      0.870019      0.765191      0.645933      0.559593      0.486553      0.404087      0.323812
  40   8 2497.9525    1.8935  1.2860 11.0646 -0.0031  0.0191   0.0250   0.0502    0.1208   0.0000   442.1805       3.05214       21.0171       1.49068      -2.16740       1.38216       2.42387      -2.21450      0.850320      -2.28513      -1.53173     -0.875284     -0.254279    -0.0529162     -0.809531    -0.0757819     0.0868782    -0.0671018      0.779797       1.05022       1.15764       1.25629       1.29114       1.29922       1.29131       1.23049       1.12467       1.09558      0.983142      0.918839      0.794578      0.710137      0.605013      0.510064      0.428058      0.342683
  40   9 2673.8319    2.6740  1.2544 11.6142 -0.0003  0.0186   0.0349   0.0471    0.1415   0.0000   441.6150       1.82673       22.5096       1.08348      -1.98855      -2.58696     -0.293392      0.562057      0.150251     -0.886487      0.376426     -0.593711     -0.637092      0.317491    0.00415716     -0.293123      0.372788     -0.324413      0.784524       1.00384       1.09401       1.24682       1.31267       1.29139       1.23644       1.20682       1.19886       1.07119      0.980288      0.855616      0.780342      0.672775      0.587409      0.486784      0.400329      0.329575
  40  10 2848.2990    3.4281  1.1986 12.0416 -0.0007  0.0177   0.0457   0.0474    0.1752   0.0000   441.3211       3.54264       21.1969      0.107571      -1.85918      -2.40404     -0.272711      -1.07206     -0.396967     -0.474487      0.592780      0.845415      0.695778      0.123838     0.0633761     -0.427203     -0.390592     0.0420663      0.753472      0.973978       1.06092       1.17300       1.18762       1.21064       1.16194       1.15747       1.10466       1.02956      0.916548      0.842203      0.740379      0.662117      0.562524      0.480911      0.404424      0.333308
  40  11 3020.1296    4.2161  1.2061 12.1941 -0.0009  0.0173   0.0555   0.0461    0.1865   0.0000   440.6615       5.15619       20.3603     -0.634087      -3.53228      0.322937     -0.802220      -2.49849      0.685214      -1.48728      0.847375     -0.256049      -1.05767      0.749771       1.09749      0.979990     -0.550977      0.473904      0.731214      0.928323       1.06290       1.11616       1.16789       1.19916       1.15777       1.10958       1.02940       1.00987      0.907917      0.812235      0.739916      0.642399      0.557169      0.464606      0.392553      0.310422
  40  12 3188.8209    4.2313  1.4675 12.5597  0.0007  0.0200   0.0516   0.0513    0.1228   0.0000   440.2606       3.23971       19.4138       2.02929      -2.58350      -5.66472      -1.47737      -4.66171      0.827124      -1.76666     -0.500010     -0.751016      0.508578      -1.57197    -0.0272256       1.05826     -0.287661     -0.156296      0.844166       1.09494       1.20717       1.33034       1.39892       1.41646       1.35950       1.31585       1.26662       1.12897       1.04531      0.992039      0.867069      0.720352      0.631626      0.530240      0.452256      0.366462
  40  13 3354.7383    3.6355  2.1101 12.1380 -0.0008  0.0244   0.0357   0.0630    0.0770   0.0000   440.9803       4.85046       19.2204       2.41908      -3.02589      -1.46320      -1.70321     -0.252727      0.663194      -4.19529      0.259075      0.313930       1.24469     -0.678125      -1.17619      0.421431     0.0211292      0.323243      0.963024       1.29963       1.39041       1.58719       1.64820       1.67506       1.63624       1.53631       1.50289       1.35468       1.27786       1.11341      0.988653      0.859629      0.734490      0.618853      0.508839      0.416186
  40  14 3518.2539    2.8565  3.3590 11.8164 -0.0010  0.0320   0.0226   0.0846    0.0450   0.0000   442.5052       5.41609       14.9839       2.69788      0.745328      -4.50534      0.868408      -2.49594      -1.78686      -1.13399     -0.507756     -0.883974      -1.36970      0.312356      -1.36715     -0.667865      0.828768      -1.05277       1.27190       1.70071       1.90169       2.02382       2.16421       2.18346       2.11595       2.04720       1.94482       1.79011       1.65669       1.47074       1.31502       1.13521      0.987770      0.840223      0.681096      0.563496
  40  15 3679.5399    2.3219  4.9078 11.3391 -0.0005  0.0411   0.0156   0.1095    0.0386   0.0000   442.2784       8.17049       18.5706       3.06067     -0.731832      -2.01828      0.415229      -3.65441       5.88186       1.30009      -1.24967     -0.754915       1.90235       1.53836      0.449416       1.53317    -0.0813195     -0.207670       1.64211       2.17603       2.45987       2.61359       2.75126       2.75713       2.67807       2.69513       2.49311       2.30731       2.13924       1.89912       1.70408       1.46137       1.26151       1.07440      0.897310      0.720726
  40  16 3838.9095    1.8743  7.5056 10.7928 -0.0001  0.0561   0.0106   0.1541    0.0393   0.0000   440.8969      0.107097       16.0159       7.56577       2.17301      -4.44583       3.71725      -4.84710       7.02177      -5.51287     -0.193593      -4.27034       1.92144       4.93975     -0.325279      -1.16891       1.13050       1.72617       2.26801       3.00341       3.35564       3.60051       3.75589       3.80199       3.78788       3.64531       3.40221       3.21650       2.92581       2.62440       2.34771       2.00817       1.75515       1.46300       1.20813      0.998154
  40  17 3996.8247    1.5202  9.8943 10.5832 -0.0020  0.0743   0.0079   0.2038    0.0380   0.0000   437.0713       8.90007       15.6877       6.45864      -1.22853      -2.29508       3.45810     0.0909716      -6.24577      -5.63864      0.716779     -0.424313       3.94876     -0.414305      -4.11332       3.38402       2.88013      -1.21669       2.96481       3.87768       4.38448       4.77105       4.93982       4.98910       4.92644       4.77606       4.52371       4.20105       3.83518       3.44627       3.02566       2.69374       2.30330       1.96260       1.57244       1.32363
  40  18 4153.6555    1.2661 12.1976 10.4997  0.0002  0.0948   0.0064   0.2566    0.0336   0.0000   439.6806      0.772953       14.3112       2.83278      0.248466      -4.35922      -2.29402      -5.80791      0.233625       1.02182       5.34925       2.03366       3.33926      0.264835       2.37741       2.74306      -1.33391      -2.10881       3.72104       5.00402       5.62261       6.13200       6.40268       6.35014       6.33666       6.08641       5.80299       5.38671       4.91647       4.47576       3.90881       3.38324       2.86589       2.45516       2.04451       1.66329
  41   3 1544.3779    0.2038  0.1952 10.0362 -0.0084  0.0100   0.0082   0.0260    0.0225   0.0000   441.7498     -0.475670       21.7874    -0.0401561      -3.36533    -0.0396807      0.535023     -0.435086      -1.31539      0.732140      0.884563    -0.0746147     -0.538464     0.0770549      0.731725     -0.160935      0.100358     -0.116522      0.363134      0.530452      0.566224      0.615797      0.705819      0.617545      0.785355      0.642045      0.673894      0.576661      0.539044      0.471052      0.449905      0.448832      0.357280      0.332612      0.306495      0.232497
  41   4 1758.0456    0.3778  0.4152 10.0557 -0.0062  0.0137   0.0091   0.0312    0.0319   0.0000   440.5260      -1.29710       22.0313       1.04502      -4.33305      0.883253       1.76534      0.577641     -0.766386      0.228231      0.950119       1.07689     -0.776927      0.284349      0.206398      0.202051     -0.547035     -0.502700      0.644037      0.962904       1.24154       1.34382       1.30298       1.20541      0.975490      0.876704      0.818706      0.717478      0.695731      0.643086      0.647531      0.563891      0.544436      0.477497      0.455851      0.350316
  41   5 1957.4830    0.6326  0.6170 10.0376 -0.0025  0.0147   0.0118   0.0334    0.0528   0.0000   441.5688      0.654164       22.2170       1.38193      -3.75078      0.259707      -1.67050     -0.395631     -0.575423     -0.625845     0.0288073      0.219754      -1.09192      0.503676     0.0773796      0.393633     -0.480079      0.461494      0.547552      0.741395      0.806776      0.901427      0.909690      0.907577      0.951844      0.831139      0.811776      0.754216      0.731258      0.663898      0.583691      0.505811      0.438840      0.369837      0.308562      0.257123
[truncated: 739,167 more chars]
