# Supplementary material for: Global-Mode Analysis of Full-Disk Data from the Michelson Doppler Imager and the Helioseismic and Magnetic Imager
Source: Sol Phys. 2018 Jan 31;293(2):29. doi: 10.1007/s11207-017-1201-5 (PMC6566312; doi:10.1007/s11207-017-1201-5)
Supplement: Supplementary file 2 — (TAR 362.4 MB) [file 11207_2017_1201_MOESM2_ESM.tar › HMI/hmiv72d.7696.18]

   0  15 2228.5360    1.0744  0.6452  7.3161  0.0000  0.1014   0.1508   0.2419   10.6360   0.0000    -0.0000       0.00000       0.00000       0.00000       0.00000       0.00000       0.00000       0.00000       0.00000       0.00000       0.00000       0.00000       0.00000       0.00000       0.00000       0.00000       0.00000       0.00000       0.00000       0.00000       0.00000       0.00000       0.00000       0.00000       0.00000       0.00000       0.00000       0.00000       0.00000       0.00000       0.00000       0.00000       0.00000       0.00000       0.00000       0.00000
   0  19 2764.0524    2.7523  1.3342  6.7611  0.0000  0.1545   0.3500   0.5606  340.9314   0.0000    -0.0000       0.00000       0.00000       0.00000       0.00000       0.00000       0.00000       0.00000       0.00000       0.00000       0.00000       0.00000       0.00000       0.00000       0.00000       0.00000       0.00000       0.00000       0.00000       0.00000       0.00000       0.00000       0.00000       0.00000       0.00000       0.00000       0.00000       0.00000       0.00000       0.00000       0.00000       0.00000       0.00000       0.00000       0.00000       0.00000
   0  20 2899.1219    3.5922  1.0365 -2.0751  0.0000  0.1988   0.6662   0.4574 1000.0000   0.0000    -0.0000       0.00000       0.00000       0.00000       0.00000       0.00000       0.00000       0.00000       0.00000       0.00000       0.00000       0.00000       0.00000       0.00000       0.00000       0.00000       0.00000       0.00000       0.00000       0.00000       0.00000       0.00000       0.00000       0.00000       0.00000       0.00000       0.00000       0.00000       0.00000       0.00000       0.00000       0.00000       0.00000       0.00000       0.00000       0.00000
   0  21 3033.9229    4.5213  1.1606 11.5122  0.0000  0.1400   0.5706   0.5732    8.2015   0.0000    -0.0000       0.00000       0.00000       0.00000       0.00000       0.00000       0.00000       0.00000       0.00000       0.00000       0.00000       0.00000       0.00000       0.00000       0.00000       0.00000       0.00000       0.00000       0.00000       0.00000       0.00000       0.00000       0.00000       0.00000       0.00000       0.00000       0.00000       0.00000       0.00000       0.00000       0.00000       0.00000       0.00000       0.00000       0.00000       0.00000
   1  15 2291.9307    1.3554  0.7691  2.5861  0.0000  0.0791   0.1131   0.1800 1000.0000   0.0000   328.2618       40.2753       0.00000       0.00000       0.00000       0.00000       0.00000       0.00000       0.00000       0.00000       0.00000       0.00000       0.00000       0.00000       0.00000       0.00000       0.00000       0.00000       103.385       51.8073       0.00000       0.00000       0.00000       0.00000       0.00000       0.00000       0.00000       0.00000       0.00000       0.00000       0.00000       0.00000       0.00000       0.00000       0.00000       0.00000
   1  16 2425.6467    1.3854  1.2600 10.2052  0.0000  0.1075   0.1093   0.3328    1.4440   0.0000   561.4696       72.2043       0.00000       0.00000       0.00000       0.00000       0.00000       0.00000       0.00000       0.00000       0.00000       0.00000       0.00000       0.00000       0.00000       0.00000       0.00000       0.00000       140.833       65.9166       0.00000       0.00000       0.00000       0.00000       0.00000       0.00000       0.00000       0.00000       0.00000       0.00000       0.00000       0.00000       0.00000       0.00000       0.00000       0.00000
   1  17 2559.1314    2.1036  0.8384 11.0784 -0.0018  0.0745   0.1718   0.2415    1.3253   0.0000   362.2792       23.2441       0.00000       0.00000       0.00000       0.00000       0.00000       0.00000       0.00000       0.00000       0.00000       0.00000       0.00000       0.00000       0.00000       0.00000       0.00000       0.00000       78.5798       58.7750       0.00000       0.00000       0.00000       0.00000       0.00000       0.00000       0.00000       0.00000       0.00000       0.00000       0.00000       0.00000       0.00000       0.00000       0.00000       0.00000
   1  18 2693.4017    2.5162  1.0592  2.1092  0.0000  0.1050   0.1963   0.2808 1000.0000   0.0000   277.7817       83.6875       0.00000       0.00000       0.00000       0.00000       0.00000       0.00000       0.00000       0.00000       0.00000       0.00000       0.00000       0.00000       0.00000       0.00000       0.00000       0.00000       148.965       59.7143       0.00000       0.00000       0.00000       0.00000       0.00000       0.00000       0.00000       0.00000       0.00000       0.00000       0.00000       0.00000       0.00000       0.00000       0.00000       0.00000
   1  19 2828.2084    2.8036  0.8280 12.5863  0.0069  0.0813   0.2606   0.2599    0.7456   0.0000   478.6541       100.281       0.00000       0.00000       0.00000       0.00000       0.00000       0.00000       0.00000       0.00000       0.00000       0.00000       0.00000       0.00000       0.00000       0.00000       0.00000       0.00000       107.019       56.8945       0.00000       0.00000       0.00000       0.00000       0.00000       0.00000       0.00000       0.00000       0.00000       0.00000       0.00000       0.00000       0.00000       0.00000       0.00000       0.00000
   1  20 2963.4804    3.9574  0.7858 12.2971  0.0000  0.0654   0.3101   0.2108    1.2467   0.0000   413.6365       63.9624       0.00000       0.00000       0.00000       0.00000       0.00000       0.00000       0.00000       0.00000       0.00000       0.00000       0.00000       0.00000       0.00000       0.00000       0.00000       0.00000       82.8824       45.3228       0.00000       0.00000       0.00000       0.00000       0.00000       0.00000       0.00000       0.00000       0.00000       0.00000       0.00000       0.00000       0.00000       0.00000       0.00000       0.00000
   1  21 3098.4701    3.9093  1.0968 11.2843  0.0000  0.0910   0.3083   0.3348    5.6270   0.0000   337.8748       82.5058       0.00000       0.00000       0.00000       0.00000       0.00000       0.00000       0.00000       0.00000       0.00000       0.00000       0.00000       0.00000       0.00000       0.00000       0.00000       0.00000       107.128       60.6224       0.00000       0.00000       0.00000       0.00000       0.00000       0.00000       0.00000       0.00000       0.00000       0.00000       0.00000       0.00000       0.00000       0.00000       0.00000       0.00000
   1  22 3233.3077    3.5431  1.5954  9.7808 -0.0017  0.1068   0.2377   0.3395    8.6264   0.0000   442.1588       191.015       0.00000       0.00000       0.00000       0.00000       0.00000       0.00000       0.00000       0.00000       0.00000       0.00000       0.00000       0.00000       0.00000       0.00000       0.00000       0.00000       148.497       71.1061       0.00000       0.00000       0.00000       0.00000       0.00000       0.00000       0.00000       0.00000       0.00000       0.00000       0.00000       0.00000       0.00000       0.00000       0.00000       0.00000
   1  24 3504.6205    2.8016  2.9626 10.3076  0.0230  0.1620   0.1754   0.6017    1.5509   0.0000   375.4837       256.301       0.00000       0.00000       0.00000       0.00000       0.00000       0.00000       0.00000       0.00000       0.00000       0.00000       0.00000       0.00000       0.00000       0.00000       0.00000       0.00000       183.177       116.378       0.00000       0.00000       0.00000       0.00000       0.00000       0.00000       0.00000       0.00000       0.00000       0.00000       0.00000       0.00000       0.00000       0.00000       0.00000       0.00000
   1  26 3776.7406    2.1915  6.0048 -1.0480  0.0000  0.2468   0.0741   0.7877 1000.0000   0.0000   106.9300      -32.3242       0.00000       0.00000       0.00000       0.00000       0.00000       0.00000       0.00000       0.00000       0.00000       0.00000       0.00000       0.00000       0.00000       0.00000       0.00000       0.00000       306.300       164.711       0.00000       0.00000       0.00000       0.00000       0.00000       0.00000       0.00000       0.00000       0.00000       0.00000       0.00000       0.00000       0.00000       0.00000       0.00000       0.00000
   2  12 1945.7328    0.6264  0.3395 10.1730  0.0000  0.0448   0.0808   0.1375    0.1542   0.0000   477.6528       43.4551       19.8865      -11.9327       0.00000       0.00000       0.00000       0.00000       0.00000       0.00000       0.00000       0.00000       0.00000       0.00000       0.00000       0.00000       0.00000       0.00000       35.7828       38.7099       12.2393       5.60787       0.00000       0.00000       0.00000       0.00000       0.00000       0.00000       0.00000       0.00000       0.00000       0.00000       0.00000       0.00000       0.00000       0.00000
   2  13 2082.0320    0.6555  0.3708 10.5221  0.0000  0.0579   0.0630   0.1098    0.1523   0.0000   435.6061       42.1593      -6.81335       2.00755       0.00000       0.00000       0.00000       0.00000       0.00000       0.00000       0.00000       0.00000       0.00000       0.00000       0.00000       0.00000       0.00000       0.00000       41.1400       37.7831       16.7815       8.18030       0.00000       0.00000       0.00000       0.00000       0.00000       0.00000       0.00000       0.00000       0.00000       0.00000       0.00000       0.00000       0.00000       0.00000
   2  14 2217.5507    0.9102  0.8523 10.4836  0.0000  0.0609   0.0610   0.1967    0.3256   0.0000   478.1901      -3.67460      -10.9907       9.75780       0.00000       0.00000       0.00000       0.00000       0.00000       0.00000       0.00000       0.00000       0.00000       0.00000       0.00000       0.00000       0.00000       0.00000       40.3443       36.4336       19.9584       8.58066       0.00000       0.00000       0.00000       0.00000       0.00000       0.00000       0.00000       0.00000       0.00000       0.00000       0.00000       0.00000       0.00000       0.00000
   2  16 2485.9823    1.7051  0.9594 10.5394  0.0000  0.0570   0.1076   0.2247    1.1337   0.0000   428.0651       20.0573      -27.5643      0.856190       0.00000       0.00000       0.00000       0.00000       0.00000       0.00000       0.00000       0.00000       0.00000       0.00000       0.00000       0.00000       0.00000       0.00000       40.6361       34.2926       20.2762       8.37843       0.00000       0.00000       0.00000       0.00000       0.00000       0.00000       0.00000       0.00000       0.00000       0.00000       0.00000       0.00000       0.00000       0.00000
   2  17 2619.6316    2.0602  0.7729 11.3619  0.0000  0.0941   0.1393   0.1413    0.6246   0.0000   365.8390      -6.87865      -28.8987      -3.08480       0.00000       0.00000       0.00000       0.00000       0.00000       0.00000       0.00000       0.00000       0.00000       0.00000       0.00000       0.00000       0.00000       0.00000       88.1157       67.9761       26.3481       7.40757       0.00000       0.00000       0.00000       0.00000       0.00000       0.00000       0.00000       0.00000       0.00000       0.00000       0.00000       0.00000       0.00000       0.00000
   2  18 2754.4601    2.4337  1.0871 11.3741  0.0000  0.0670   0.1408   0.2100    0.9630   0.0000   450.4601       78.6882       7.08454       13.5392       0.00000       0.00000       0.00000       0.00000       0.00000       0.00000       0.00000       0.00000       0.00000       0.00000       0.00000       0.00000       0.00000       0.00000       45.8149       37.9011       25.4082       9.12942       0.00000       0.00000       0.00000       0.00000       0.00000       0.00000       0.00000       0.00000       0.00000       0.00000       0.00000       0.00000       0.00000       0.00000
   2  19 2889.7274    3.4825  0.8687 10.0026  0.0000  0.0670   0.2083   0.1594    5.8227   0.0000   418.4898       117.145      -4.81532       18.1468       0.00000       0.00000       0.00000       0.00000       0.00000       0.00000       0.00000       0.00000       0.00000       0.00000       0.00000       0.00000       0.00000       0.00000       54.2390       41.0854       24.4972       7.81939       0.00000       0.00000       0.00000       0.00000       0.00000       0.00000       0.00000       0.00000       0.00000       0.00000       0.00000       0.00000       0.00000       0.00000
   2  20 3024.8251    4.1069  1.0031  5.8040  0.0000  0.0639   0.5282   0.3804  564.7780   0.0000   436.7960       30.2990       11.9170       1.75800       0.00000       0.00000       0.00000       0.00000       0.00000       0.00000       0.00000       0.00000       0.00000       0.00000       0.00000       0.00000       0.00000       0.00000       41.3879       37.9408       21.5717       7.81621       0.00000       0.00000       0.00000       0.00000       0.00000       0.00000       0.00000       0.00000       0.00000       0.00000       0.00000       0.00000       0.00000       0.00000
   2  21 3160.0083    4.0759  1.0098 13.4303  0.0000  0.0681   0.2687   0.2199    0.4850   0.0000   334.9935       90.2633      -21.5951       23.3759       0.00000       0.00000       0.00000       0.00000       0.00000       0.00000       0.00000       0.00000       0.00000       0.00000       0.00000       0.00000       0.00000       0.00000       49.9956       38.7305       27.6165       9.38771       0.00000       0.00000       0.00000       0.00000       0.00000       0.00000       0.00000       0.00000       0.00000       0.00000       0.00000       0.00000       0.00000       0.00000
   2  22 3295.2285    3.6237  1.5400 11.5698  0.0000  0.0845   0.1764   0.2247    1.4320   0.0000   408.5317       139.750       20.2744      -2.02403       0.00000       0.00000       0.00000       0.00000       0.00000       0.00000       0.00000       0.00000       0.00000       0.00000       0.00000       0.00000       0.00000       0.00000       67.1365       51.5780       28.7203       9.61514       0.00000       0.00000       0.00000       0.00000       0.00000       0.00000       0.00000       0.00000       0.00000       0.00000       0.00000       0.00000       0.00000       0.00000
   2  24 3567.1486    2.7260  2.6349 11.3163  0.0000  0.1147   0.1181   0.3353    0.7862   0.0000   459.5729      -41.7850       28.2068       29.5266       0.00000       0.00000       0.00000       0.00000       0.00000       0.00000       0.00000       0.00000       0.00000       0.00000       0.00000       0.00000       0.00000       0.00000       78.8584       69.2221       39.0358       15.8002       0.00000       0.00000       0.00000       0.00000       0.00000       0.00000       0.00000       0.00000       0.00000       0.00000       0.00000       0.00000       0.00000       0.00000
   3  11 1865.2179    0.3952  0.3376 10.1326  0.0000  0.0519   0.0485   0.1563    0.1163   0.0000   446.4087       69.6498      -10.1159      -2.61158      -4.37673      0.105359       0.00000       0.00000       0.00000       0.00000       0.00000       0.00000       0.00000       0.00000       0.00000       0.00000       0.00000       0.00000       23.5891       25.2966       17.3526       8.72723       3.32533      0.956716       0.00000       0.00000       0.00000       0.00000       0.00000       0.00000       0.00000       0.00000       0.00000       0.00000       0.00000       0.00000
   3  12 2001.2412    0.5071  0.3382 10.3629  0.0000  0.0432   0.0510   0.1085    0.1176   0.0000   429.8485       47.1296       9.96436      -4.06488       11.8848      -1.17409       0.00000       0.00000       0.00000       0.00000       0.00000       0.00000       0.00000       0.00000       0.00000       0.00000       0.00000       0.00000       22.1265       21.5280       15.2225       7.39002       3.59901       1.34445       0.00000       0.00000       0.00000       0.00000       0.00000       0.00000       0.00000       0.00000       0.00000       0.00000       0.00000       0.00000
   3  13 2137.6636    0.7374  0.5240 10.5698  0.0000  0.0501   0.0496   0.0901    0.1742   0.0000   393.3347      -14.7771      -11.1046      -23.8248      -5.61619      -2.26058       0.00000       0.00000       0.00000       0.00000       0.00000       0.00000       0.00000       0.00000       0.00000       0.00000       0.00000       0.00000       25.3948       22.5725       17.6199       11.3582       4.65574       1.34496       0.00000       0.00000       0.00000       0.00000       0.00000       0.00000       0.00000       0.00000       0.00000       0.00000       0.00000       0.00000
   3  14 2273.3786    1.0236  0.7571 10.6937  0.0000  0.0642   0.0581   0.1336    0.2427   0.0000   418.0164       23.0996       10.3168      -15.9240       6.43760       2.56108       0.00000       0.00000       0.00000       0.00000       0.00000       0.00000       0.00000       0.00000       0.00000       0.00000       0.00000       0.00000       23.5488       31.0219       17.7663       16.3135       4.91071       2.51866       0.00000       0.00000       0.00000       0.00000       0.00000       0.00000       0.00000       0.00000       0.00000       0.00000       0.00000       0.00000
   3  15 2407.7270    1.5187  0.8649 10.7577  0.0000  0.0641   0.0841   0.1367    0.5146   0.0000   426.8673      -17.7053       60.4707      -4.82844      -5.82319      0.702140       0.00000       0.00000       0.00000       0.00000       0.00000       0.00000       0.00000       0.00000       0.00000       0.00000       0.00000       0.00000       23.5858       29.9835       21.2318       12.0430       6.67826       2.33005       0.00000       0.00000       0.00000       0.00000       0.00000       0.00000       0.00000       0.00000       0.00000       0.00000       0.00000       0.00000
   3  16 2541.7441    1.8458  1.1979  9.9676 -0.0208  0.0621   0.0831   0.1573    4.9547   0.0000   439.1191       38.1693       24.4460       19.8352      -1.76619      -2.78229       0.00000       0.00000       0.00000       0.00000       0.00000       0.00000       0.00000       0.00000       0.00000       0.00000       0.00000       0.00000       30.2499       28.4491       23.6005       12.4536       6.73448       1.78177       0.00000       0.00000       0.00000       0.00000       0.00000       0.00000       0.00000       0.00000       0.00000       0.00000       0.00000       0.00000
   3  17 2676.1332    2.4997  0.8339 11.5529  0.0000  0.0567   0.1376   0.1257    0.6467   0.0000   417.6087       17.9354      -29.0038       12.5655      -2.03287      0.750868       0.00000       0.00000       0.00000       0.00000       0.00000       0.00000       0.00000       0.00000       0.00000       0.00000       0.00000       0.00000       34.7003       32.5901       21.2453       10.9705       4.50753       1.24717       0.00000       0.00000       0.00000       0.00000       0.00000       0.00000       0.00000       0.00000       0.00000       0.00000       0.00000       0.00000
   3  18 2811.4080    2.8176  1.0412 11.6538  0.0000  0.0577   0.1378   0.1541    0.6938   0.0000   410.1365       75.6109      -4.60257       8.57109      -4.71093       1.10519       0.00000       0.00000       0.00000       0.00000       0.00000       0.00000       0.00000       0.00000       0.00000       0.00000       0.00000       0.00000       29.4462       27.4253       20.9104       12.0338       5.45129       1.53408       0.00000       0.00000       0.00000       0.00000       0.00000       0.00000       0.00000       0.00000       0.00000       0.00000       0.00000       0.00000
   3  19 2947.0521    3.5746  0.8455 12.2672  0.0000  0.0473   0.1946   0.1486    0.5776   0.0000   459.2061       41.0775       23.9342      0.300972      -2.90757      -1.88664       0.00000       0.00000       0.00000       0.00000       0.00000       0.00000       0.00000       0.00000       0.00000       0.00000       0.00000       0.00000       25.7069       25.1619       17.7866       8.93936       4.56538       1.23888       0.00000       0.00000       0.00000       0.00000       0.00000       0.00000       0.00000       0.00000       0.00000       0.00000       0.00000       0.00000
   3  21 3217.8940    3.9832  1.2739 11.4270  0.0073  0.0644   0.1876   0.1909    1.2355   0.0000   452.6378       37.1727      -17.4577       17.9749      0.255515      -1.67729       0.00000       0.00000       0.00000       0.00000       0.00000       0.00000       0.00000       0.00000       0.00000       0.00000       0.00000       0.00000       35.6497       36.3095       22.1989       12.9855       4.84996       1.94160       0.00000       0.00000       0.00000       0.00000       0.00000       0.00000       0.00000       0.00000       0.00000       0.00000       0.00000       0.00000
   3  22 3353.5748    3.5398  1.8319  9.6380  0.0000  0.0754   0.1317   0.1970    4.5708   0.0000   485.6863       100.561       4.68660      -15.1604      -12.8735      -1.95276       0.00000       0.00000       0.00000       0.00000       0.00000       0.00000       0.00000       0.00000       0.00000       0.00000       0.00000       0.00000       41.6198       39.0983       27.4074       14.8072       6.64823       1.93786       0.00000       0.00000       0.00000       0.00000       0.00000       0.00000       0.00000       0.00000       0.00000       0.00000       0.00000       0.00000
   3  23 3489.5623    3.0335  3.0701 11.0638  0.0000  0.1023   0.0929   0.2703    0.5017   0.0000   421.4511       54.3165       23.1323       1.17432       8.59869       1.04353       0.00000       0.00000       0.00000       0.00000       0.00000       0.00000       0.00000       0.00000       0.00000       0.00000       0.00000       0.00000       49.9169       48.4186       36.0555       19.8759       9.63508       2.83027       0.00000       0.00000       0.00000       0.00000       0.00000       0.00000       0.00000       0.00000       0.00000       0.00000       0.00000       0.00000
   3  24 3626.3191    2.4298  3.8461 10.9270  0.0000  0.1182   0.0674   0.3088    0.3255   0.0000   398.3927       20.1682       1.61336       34.2503      -7.31887       1.78732       0.00000       0.00000       0.00000       0.00000       0.00000       0.00000       0.00000       0.00000       0.00000       0.00000       0.00000       0.00000       61.6368       60.5942       43.3229       22.5578       11.4128       3.35683       0.00000       0.00000       0.00000       0.00000       0.00000       0.00000       0.00000       0.00000       0.00000       0.00000       0.00000       0.00000
   3  25 3762.7929    1.9245  5.1584 10.9534  0.0000  0.1440   0.0504   0.4099    0.1993   0.0000   496.9287       11.8185       75.4588      0.710566       5.53738       2.84142       0.00000       0.00000       0.00000       0.00000       0.00000       0.00000       0.00000       0.00000       0.00000       0.00000       0.00000       0.00000       73.6685       69.3602       52.1753       31.1759       13.6692       4.05770       0.00000       0.00000       0.00000       0.00000       0.00000       0.00000       0.00000       0.00000       0.00000       0.00000       0.00000       0.00000
   4  10 1777.9883    0.3617  0.2899  9.9838 -0.0053  0.0833   0.0565   0.1711    0.0933   0.0000   448.2342      -13.5450       4.36114       9.57733      -3.59168      -5.37394     0.0369430    -0.0996431       0.00000       0.00000       0.00000       0.00000       0.00000       0.00000       0.00000       0.00000       0.00000       0.00000       32.3310       36.3172       27.1382       12.8101       6.66688       5.65571       2.24461      0.356245       0.00000       0.00000       0.00000       0.00000       0.00000       0.00000       0.00000       0.00000       0.00000       0.00000
   4  12 2051.5232    0.6682  0.7240  9.8549 -0.0186  0.0500   0.0372   0.1199    0.2376   0.0000   416.4013       2.47187       12.4390      -3.64360      0.659067      -3.72600       3.01916      0.208654       0.00000       0.00000       0.00000       0.00000       0.00000       0.00000       0.00000       0.00000       0.00000       0.00000       20.0960       20.4325       16.8680       11.5177       7.08764       2.91944       1.30080      0.315761       0.00000       0.00000       0.00000       0.00000       0.00000       0.00000       0.00000       0.00000       0.00000       0.00000
   4  13 2188.4084    0.9498  0.6594 10.2390 -0.0069  0.0575   0.0521   0.0965    0.2843   0.0000   419.0884      -16.4436       15.2814       17.3727      -6.56386     -0.455950       2.17219     -0.300539       0.00000       0.00000       0.00000       0.00000       0.00000       0.00000       0.00000       0.00000       0.00000       0.00000       24.9727       26.6853       20.9167       11.8224       7.40118       2.89167       1.47366      0.344058       0.00000       0.00000       0.00000       0.00000       0.00000       0.00000       0.00000       0.00000       0.00000       0.00000
   4  14 2324.1002    1.2276  0.7721 10.9729 -0.0048  0.0520   0.0649   0.1110    0.3004   0.0000   400.4500       32.6689       6.08080       23.6887      -3.30654      -5.24931     -0.590267      0.242154       0.00000       0.00000       0.00000       0.00000       0.00000       0.00000       0.00000       0.00000       0.00000       0.00000       20.0069       18.9267       18.0313       12.4187       7.48678       3.84254       1.48369      0.315841       0.00000       0.00000       0.00000       0.00000       0.00000       0.00000       0.00000       0.00000       0.00000       0.00000
   4  15 2458.6128    1.6548  0.8440 11.0465 -0.0003  0.0460   0.0916   0.1439    0.5227   0.0000   446.2819       9.81383       17.4951       8.76025      -7.80933      0.639751     -0.108942     0.0406649       0.00000       0.00000       0.00000       0.00000       0.00000       0.00000       0.00000       0.00000       0.00000       0.00000       17.4429       18.4931       15.2742       10.7279       6.48281       3.02988       1.18181      0.331154       0.00000       0.00000       0.00000       0.00000       0.00000       0.00000       0.00000       0.00000       0.00000       0.00000
   4  16 2593.0761    1.7815  0.8164 12.1771 -0.0011  0.0545   0.1003   0.1462    0.3030   0.0000   431.6225       74.5272       8.44937       15.9895      -13.2252       1.66206       1.35771    -0.0571409       0.00000       0.00000       0.00000       0.00000       0.00000       0.00000       0.00000       0.00000       0.00000       0.00000       19.7088       22.0964       16.8169       13.7726       8.72958       3.87105       1.39284      0.433265       0.00000       0.00000       0.00000       0.00000       0.00000       0.00000       0.00000       0.00000       0.00000       0.00000
   4  17 2728.5559    2.3914  0.9557 11.6517 -0.0059  0.0530   0.1115   0.1355    0.6230   0.0000   456.2137       39.1540       32.5745       8.43340       8.39909       3.23565     -0.809760     -0.152777       0.00000       0.00000       0.00000       0.00000       0.00000       0.00000       0.00000       0.00000       0.00000       0.00000       22.7216       21.5212       18.2543       13.3483       7.45460       3.78472       1.22150      0.309659       0.00000       0.00000       0.00000       0.00000       0.00000       0.00000       0.00000       0.00000       0.00000       0.00000
   4  18 2864.3376    2.8414  0.9647 12.5611 -0.0109  0.0544   0.1382   0.1275    0.3793   0.0000   418.6473       17.5194       16.7395       1.26501       3.48015      -4.84142      -1.76150     -0.307608       0.00000       0.00000       0.00000       0.00000       0.00000       0.00000       0.00000       0.00000       0.00000       0.00000       18.3582       19.7918       17.7396       12.1805       6.80691       4.10437       1.54105      0.404832       0.00000       0.00000       0.00000       0.00000       0.00000       0.00000       0.00000       0.00000       0.00000       0.00000
   4  19 3000.2732    3.8265  0.9970 11.9215 -0.0045  0.0516   0.1712   0.1196    0.9143   0.0000   439.9820       56.6254       7.63351       25.1353      -2.48389     -0.958188      0.933076    -0.0663721       0.00000       0.00000       0.00000       0.00000       0.00000       0.00000       0.00000       0.00000       0.00000       0.00000       17.8396       19.4734       16.4840       11.2997       8.07951       3.02035       1.55148      0.383131       0.00000       0.00000       0.00000       0.00000       0.00000       0.00000       0.00000       0.00000       0.00000       0.00000
   4  21 3271.9251    3.6456  1.2324 12.6934 -0.0007  0.0646   0.1607   0.1652    0.5154   0.0000   458.5718       37.1894      -3.83282       3.36441      -5.26729       4.35474      0.192896    -0.0724755       0.00000       0.00000       0.00000       0.00000       0.00000       0.00000       0.00000       0.00000       0.00000       0.00000       24.9277       24.5381       24.1307       13.8266       7.93597       4.96377       1.90302      0.362836       0.00000       0.00000       0.00000       0.00000       0.00000       0.00000       0.00000       0.00000       0.00000       0.00000
   4  22 3408.1908    3.1259  1.6945 12.5446  0.0051  0.0689   0.1214   0.1948    0.3112   0.0000   511.9040       42.0341       54.2032       13.8812      -6.18121      -4.40027       3.04193    -0.0374809       0.00000       0.00000       0.00000       0.00000       0.00000       0.00000       0.00000       0.00000       0.00000       0.00000       26.2925       29.4805       23.4002       15.9626       9.61499       4.29718       1.83393      0.502042       0.00000       0.00000       0.00000       0.00000       0.00000       0.00000       0.00000       0.00000       0.00000       0.00000
   4  24 3681.6826    2.2324  4.4012 10.7843  0.0027  0.1107   0.0543   0.3134    0.2802   0.0000   444.8964       65.6138      -5.04123     -0.960957      -10.0667      0.851078      -6.11455      0.316397       0.00000       0.00000       0.00000       0.00000       0.00000       0.00000       0.00000       0.00000       0.00000       0.00000       41.0432       42.9247       34.9524       26.4216       15.9269       7.40999       2.82539      0.775047       0.00000       0.00000       0.00000       0.00000       0.00000       0.00000       0.00000       0.00000       0.00000       0.00000
   4  26 3956.1829    1.4734  7.5004 10.4611  0.0004  0.1680   0.0333   0.4930    0.1660   0.0000   410.8868       67.2259      -76.3375       19.0700       18.9634       15.3196      -6.84254      -1.97454       0.00000       0.00000       0.00000       0.00000       0.00000       0.00000       0.00000       0.00000       0.00000       0.00000       60.3893       65.8843       53.9755       39.5309       23.1130       11.6945       4.44177       1.22527       0.00000       0.00000       0.00000       0.00000       0.00000       0.00000       0.00000       0.00000       0.00000       0.00000
   5  10 1823.3712    0.3729  0.3120 10.0813 -0.0159  0.0367   0.0299   0.0764    0.0860   0.0000   420.5381      -7.43650      -5.17141      -11.3697       2.38585     -0.520294     -0.706278      0.535058      0.351578    -0.0291268       0.00000       0.00000       0.00000       0.00000       0.00000       0.00000       0.00000       0.00000       11.2322       13.8901       11.7043       7.93607       5.97035       2.75571       1.99695      0.622251      0.318546     0.0606088       0.00000       0.00000       0.00000       0.00000       0.00000       0.00000       0.00000       0.00000
   5  11 1960.5707    0.5464  0.2850 10.1277 -0.0158  0.0341   0.0593   0.0791    0.0944   0.0000   445.2912      -6.44859       12.1524      -3.54834      0.219046       2.20005       1.52081     -0.222114    0.00571670    -0.0676710       0.00000       0.00000       0.00000       0.00000       0.00000       0.00000       0.00000       0.00000       11.7565       12.3368       11.3822       8.49693       4.42471       2.68296       2.03509      0.673976      0.201124     0.0539312       0.00000       0.00000       0.00000       0.00000       0.00000       0.00000       0.00000       0.00000
   5  12 2098.4286    0.6556  0.6040 10.3849 -0.0073  0.0438   0.0362   0.0939    0.1402   0.0000   437.2268      -15.5590       21.1421      -7.93612      -6.61936      -1.03977      -2.36784     -0.450566      0.370288   -0.00989656       0.00000       0.00000       0.00000       0.00000       0.00000       0.00000       0.00000       0.00000       12.3994       14.1507       12.7364       9.59015       7.49714       4.07643       2.22818      0.886313      0.345858     0.0741596       0.00000       0.00000       0.00000       0.00000       0.00000       0.00000       0.00000       0.00000
   5  13 2235.3883    0.9850  0.7379 10.3341 -0.0049  0.0403   0.0479   0.1106    0.2130   0.0000   437.2107      0.655413      -7.57613       2.24092       8.91462      -2.84861      -1.75307     -0.213560      0.643489    0.00843924       0.00000       0.00000       0.00000       0.00000       0.00000       0.00000       0.00000       0.00000       12.4097       12.5188       11.5541       9.29193       6.53249       3.64553       2.11731      0.773446      0.283888     0.0602175       0.00000       0.00000       0.00000       0.00000       0.00000       0.00000       0.00000       0.00000
   5  14 2371.1426    1.3922  0.9451 10.1414 -0.0045  0.0571   0.0584   0.1119    0.4316   0.0000   431.2087       28.5554       4.01930      -21.8775      -2.57840      -4.40298       1.76909     -0.310515     -0.108323    -0.0688525       0.00000       0.00000       0.00000       0.00000       0.00000       0.00000       0.00000       0.00000       24.4982       27.4293       22.6410       14.6470       8.15714       3.92672       1.94555      0.754441      0.265016     0.0617220       0.00000       0.00000       0.00000       0.00000       0.00000       0.00000       0.00000       0.00000
   5  15 2506.1496    1.8176  0.9588 10.6682  0.0002  0.0446   0.0743   0.1082    0.4418   0.0000   444.9465       20.6591       25.2441      -9.21891      -8.55350       2.83942      -1.63112     -0.636269     -0.158028     0.0623493       0.00000       0.00000       0.00000       0.00000       0.00000       0.00000       0.00000       0.00000       15.3840       16.4013       13.8981       10.8276       7.50460       4.10949       2.14851      0.775723      0.280052     0.0650158       0.00000       0.00000       0.00000       0.00000       0.00000       0.00000       0.00000       0.00000
   5  16 2641.2447    2.2484  1.0455 11.4535  0.0081  0.0502   0.0906   0.1177    0.4038   0.0000   422.9076       18.6170       27.8418     0.0386302       5.54072      0.951476     -0.393403     -0.619126      0.256954    -0.0580349       0.00000       0.00000       0.00000       0.00000       0.00000       0.00000       0.00000       0.00000       15.1410       16.5759       15.1318       10.7841       8.65417       5.04196       2.09044       1.03082      0.381101     0.0782186       0.00000       0.00000       0.00000       0.00000       0.00000       0.00000       0.00000       0.00000
   5  17 2777.3218    2.8581  0.7593 11.8288  0.0003  0.0381   0.1309   0.1064    0.4542   0.0000   437.0045       33.0901       11.4370       7.17731       1.74302      0.328868      -5.48739       1.12939      0.571926     -0.130833       0.00000       0.00000       0.00000       0.00000       0.00000       0.00000       0.00000       0.00000       12.3210       13.6889       11.6288       8.77956       6.40427       3.52154       1.83973      0.663809      0.261075     0.0592637       0.00000       0.00000       0.00000       0.00000       0.00000       0.00000       0.00000       0.00000
   5  18 2913.7676    3.3036  0.9502 11.3457  0.0016  0.0484   0.1448   0.1141    1.2924   0.0000   424.4474       43.5214       20.9574       28.0632      -6.30072       4.08995       1.51630       1.83757     0.0904620     -0.134136       0.00000       0.00000       0.00000       0.00000       0.00000       0.00000       0.00000       0.00000       16.1490       17.1232       15.4627       12.1208       7.41643       4.81408       2.19671       1.10330      0.305091     0.0727576       0.00000       0.00000       0.00000       0.00000       0.00000       0.00000       0.00000       0.00000
   5  19 3049.9502    3.7236  1.3214 11.7249  0.0003  0.0572   0.1494   0.1468    1.3903   0.0000   433.9817       26.1686       10.1698       13.4224       7.65573       5.55479     -0.778968     -0.360882      0.109027    -0.0181877       0.00000       0.00000       0.00000       0.00000       0.00000       0.00000       0.00000       0.00000       17.1184       20.4683       15.7929       14.3353       8.87344       5.85933       2.60837       1.23684      0.351611      0.106624       0.00000       0.00000       0.00000       0.00000       0.00000       0.00000       0.00000       0.00000
   5  21 3322.7414    3.3840  1.5350 12.9177 -0.0072  0.0678   0.1300   0.1612    0.3444   0.0000   434.3453       21.7676       28.6312       2.23686      -7.37487       6.05137       3.20682      0.890644     0.0252214     -0.143942       0.00000       0.00000       0.00000       0.00000       0.00000       0.00000       0.00000       0.00000       18.5918       21.5970       20.4987       15.0160       10.5423       6.51249       3.53290       1.56045      0.536441      0.116962       0.00000       0.00000       0.00000       0.00000       0.00000       0.00000       0.00000       0.00000
   5  22 3459.3974    2.8848  2.2924 11.6545 -0.0036  0.0751   0.0864   0.1875    0.4325   0.0000   443.7145       53.0874      -34.9999       3.20512       1.29157       7.23599       5.28357      0.292878     -0.218236     -0.101852       0.00000       0.00000       0.00000       0.00000       0.00000       0.00000       0.00000       0.00000       22.7912       26.8144       23.6246       17.3770       11.8624       7.13194       3.41288       1.60842      0.564895      0.128618       0.00000       0.00000       0.00000       0.00000       0.00000       0.00000       0.00000       0.00000
   5  23 3596.8470    2.6003  3.7696 10.8371  0.0016  0.0950   0.0598   0.2649    0.3464   0.0000   482.9908       83.2389      -11.5103       9.95048     -0.455527      -9.07290      -2.82721      -1.55362     -0.569183     0.0939588       0.00000       0.00000       0.00000       0.00000       0.00000       0.00000       0.00000       0.00000       28.7778       34.0815       27.8803       23.2363       14.5345       9.46103       4.20968       2.06170      0.622801      0.172143       0.00000       0.00000       0.00000       0.00000       0.00000       0.00000       0.00000       0.00000
   5  25 3872.3596    1.7021  6.2885 10.6332 -0.0024  0.1343   0.0333   0.3752    0.1455   0.0000   474.5379       61.6858      -16.2966      -31.0381      -20.8975       19.4544      -2.48553      -6.90246      0.103548     0.0242194       0.00000       0.00000       0.00000       0.00000       0.00000       0.00000       0.00000       0.00000       40.5808       45.7851       41.9114       32.0384       22.2171       13.2222       6.93933       3.01614       1.04830      0.229538       0.00000       0.00000       0.00000       0.00000       0.00000       0.00000       0.00000       0.00000
   6  10 1866.0769    0.4026  0.3843  9.9855 -0.0056  0.0374   0.0256   0.0769    0.0852   0.0000   423.6333      -3.98119       12.6290      -5.82808       3.01425      -4.08183      0.831131     -0.384682      0.260587      0.306381     0.0401078   -0.00224619       0.00000       0.00000       0.00000       0.00000       0.00000       0.00000       10.6835       9.53903       7.88374       8.13817       7.29018       5.11863       2.94012       1.28944      0.561284      0.187845     0.0535443     0.0112176       0.00000       0.00000       0.00000       0.00000       0.00000       0.00000
   6  11 2004.0409    0.6024  0.4920 10.0821 -0.0007  0.0322   0.0336   0.0840    0.1070   0.0000   425.4826      -7.67458       17.4211      -7.43195      -3.14418       1.78784      -1.58785      -1.02797      0.185127      0.123150     0.0159010     0.0268516       0.00000       0.00000       0.00000       0.00000       0.00000       0.00000       9.04991       10.2152       9.69594       7.68496       5.63273       3.22602       2.08550      0.988675      0.499208      0.161891     0.0530277     0.0110095       0.00000       0.00000       0.00000       0.00000       0.00000       0.00000
   6  12 2142.5107    0.8696  0.5972 10.1451  0.0051  0.0387   0.0392   0.0759    0.1469   0.0000   443.9105       6.01885       6.72254      -4.25390      0.471900      -1.26983      -1.98798     -0.457240     0.0122592     0.0210630    -0.0445588   -0.00482845       0.00000       0.00000       0.00000       0.00000       0.00000       0.00000       9.19948       11.6431       9.15438       8.53714       6.87841       4.23185       2.85385       1.08106      0.667756      0.180958     0.0768177     0.0176614       0.00000       0.00000       0.00000       0.00000       0.00000       0.00000
   6  14 2415.5928    1.3928  0.7942 11.3349 -0.0219  0.0475   0.0630   0.0981    0.1832   0.0000   443.4866      -18.5539       21.3774       22.7226      -7.98469       2.11406      0.206965       1.18880     -0.839773    -0.0623890    -0.0257522    -0.0445730       0.00000       0.00000       0.00000       0.00000       0.00000       0.00000       12.4424       12.9200       11.9901       11.4490       8.02677       4.76836       3.42346       1.74284      0.844439      0.244039     0.0831671     0.0182484       0.00000       0.00000       0.00000       0.00000       0.00000       0.00000
   6  15 2551.0814    1.8528  1.0795 11.3085 -0.0024  0.0476   0.0692   0.1130    0.2986   0.0000   426.9864       33.0056       3.74639      -12.8639       3.10994       3.16136    -0.0846712      -1.70725     -0.926565     -0.177760    -0.0908582   -0.00716943       0.00000       0.00000       0.00000       0.00000       0.00000       0.00000       14.5757       16.7248       14.8277       11.9648       8.10801       5.12204       2.94377       1.59760      0.665363      0.247110     0.0713686     0.0158894       0.00000       0.00000       0.00000       0.00000       0.00000       0.00000
   6  16 2687.2272    2.4016  0.8314 11.8894 -0.0063  0.0367   0.0977   0.0940    0.2268   0.0000   442.2555       2.13823       29.1982       16.5514       10.9433      -3.08927      -1.39347      -1.92851      0.936248      0.103442    -0.0682434     0.0155203       0.00000       0.00000       0.00000       0.00000       0.00000       0.00000       10.2191       11.3567       9.68344       8.52921       6.39329       4.44469       2.47244       1.22668      0.540106      0.202986     0.0588152     0.0140920       0.00000       0.00000       0.00000       0.00000       0.00000       0.00000
   6  17 2823.7918    2.8311  0.8665 12.2485 -0.0046  0.0410   0.1099   0.0903    0.2664   0.0000   426.4465       13.1003       7.11569       26.5043       17.3192       8.16113      -1.41767      -1.41272   -0.00243035     -0.422780    -0.0586669   -0.00612678       0.00000       0.00000       0.00000       0.00000       0.00000       0.00000       11.3002       11.5259       10.9198       9.21545       7.54795       4.96304       2.83250       1.48847      0.603443      0.240280     0.0736996     0.0139904       0.00000       0.00000       0.00000       0.00000       0.00000       0.00000
   6  18 2960.7171    3.5783  0.9690 12.6189 -0.0066  0.0462   0.1402   0.1038    0.3187   0.0000   462.6161       36.5168       2.43874       3.36860      -11.7462       9.98649      -2.91444      0.299288      0.565112     -0.200488   -0.00270260    -0.0301567       0.00000       0.00000       0.00000       0.00000       0.00000       0.00000       13.7532       13.3824       11.5257       10.3075       9.20938       6.24316       3.45768       1.53937      0.669827      0.240214     0.0740819     0.0144401       0.00000       0.00000       0.00000       0.00000       0.00000       0.00000
   6  19 3097.4260    3.7070  0.9439 13.1577 -0.0103  0.0681   0.1522   0.1063    0.2468   0.0000   423.5546       31.1743       22.8040       5.05293      -9.22652      -12.7816       1.10716      0.418451     -0.491148     -0.316452    -0.0162722    -0.0443460       0.00000       0.00000       0.00000       0.00000       0.00000       0.00000       24.6543       30.1931       26.5001       18.7052       11.5311       6.02108       3.03776       1.51076      0.616277      0.255914     0.0863523     0.0190031       0.00000       0.00000       0.00000       0.00000       0.00000       0.00000
   6  20 3234.1802    3.6887  1.3599 12.5954  0.0056  0.0489   0.1265   0.1383    0.3304   0.0000   420.5194       63.0614       17.1714       3.49323      -17.6235       5.74802      0.215345      -2.64368       1.03038  -0.000258368      0.199938   -0.00205955       0.00000       0.00000       0.00000       0.00000       0.00000       0.00000       13.2209       15.0826       13.6044       11.4734       8.16364       5.63878       3.24391       1.59929      0.778416      0.288035     0.0862737     0.0189497       0.00000       0.00000       0.00000       0.00000       0.00000       0.00000
   6  21 3371.2944    3.3008  1.9671 11.3810 -0.0083  0.0710   0.0948   0.1547    0.6401   0.0000   422.6997       37.1716       20.4933       4.91212      -15.7684       10.3222      -1.15883       1.23969      0.719883     -0.539588     -0.165117    -0.0128621       0.00000       0.00000       0.00000       0.00000       0.00000       0.00000       17.7461       18.0700       19.1020       17.0605       11.1788       6.77099       4.70647       3.10959       1.22193      0.449518      0.124229     0.0256053       0.00000       0.00000       0.00000       0.00000       0.00000       0.00000
   6  22 3508.5739    2.7892  2.6329 11.8679 -0.0007  0.0778   0.0728   0.2012    0.2393   0.0000   399.6719       27.9864      -19.3284       10.3608       1.97642      -4.74449      -8.65864      -1.03294      -2.35429     -0.767447     0.0128249    -0.0220785       0.00000       0.00000       0.00000       0.00000       0.00000       0.00000       19.5541       23.7171       21.5937       18.5662       12.2608       8.75406       4.80585       2.84789       1.18831      0.521985      0.140301     0.0333849       0.00000       0.00000       0.00000       0.00000       0.00000       0.00000
   6  23 3646.2588    2.3631  3.6950 10.7076  0.0063  0.0882   0.0504   0.2466    0.2739   0.0000   429.9266       5.81132      -2.99670      -25.1967      -10.6738       10.2486       14.7117      -5.24527      -2.04947     -0.491592      0.177906   -0.00319179       0.00000       0.00000       0.00000       0.00000       0.00000       0.00000       21.7042       26.8496       23.0570       20.5208       14.9451       10.4016       5.79365       3.28149       1.33029      0.568408      0.167334     0.0397253       0.00000       0.00000       0.00000       0.00000       0.00000       0.00000
   6  24 3784.0324    1.9633  5.8676 10.3403 -0.0011  0.1162   0.0343   0.3225    0.1956   0.0000   414.4107       5.57564       9.39938      -11.9697       6.42098       13.3507      -6.90618      -1.28928      0.952597     -0.487134    -0.0473233    -0.0232454       0.00000       0.00000       0.00000       0.00000       0.00000       0.00000       28.7696       34.0283       31.5439       26.5235       19.3882       13.2946       7.74339       4.10256       1.88634      0.736831      0.227613     0.0495513       0.00000       0.00000       0.00000       0.00000       0.00000       0.00000
   6  25 3921.9273    1.6212  6.4903 10.5109 -0.0015  0.1317   0.0297   0.3578    0.1398   0.0000   414.8501       73.5653       32.1001       11.0478       2.43266       1.21786      -8.00151      -5.44397     -0.589885      0.509874      0.450651    -0.0214380       0.00000       0.00000       0.00000       0.00000       0.00000       0.00000       33.0971       39.4087       37.1479       31.0138       22.2979       14.9645       8.83416       4.78462       2.17760      0.873863      0.264056     0.0557706       0.00000       0.00000       0.00000       0.00000       0.00000       0.00000
   7  11 2045.7868    0.5746  0.6133 10.1964 -0.0102  0.0371   0.0291   0.0977    0.1066   0.0000   451.4018      -1.97716       4.50243       13.4890       5.71051     -0.469922       7.39101       2.54075     -0.520744      0.170134      0.159895    -0.0902303    -0.0298406   -0.00374770       0.00000       0.00000       0.00000       0.00000       8.31080       10.0000       9.62794       7.49901       6.97040       4.07188       3.04576       1.68112      0.870367      0.425098      0.153416     0.0572977     0.0198603    0.00325300       0.00000       0.00000       0.00000       0.00000
   7  13 2322.2113    1.1727  0.7116 10.9528 -0.0080  0.0406   0.0481   0.0869    0.1549   0.0000   441.4688      -5.78337       20.9003      -2.88358       1.66102      -2.83873       7.74341     -0.468179      -1.24307      0.531792     0.0181843    -0.0612196     0.0474249   -0.00145700       0.00000       0.00000       0.00000       0.00000       8.57947       11.3879       10.0623       8.32957       7.08374       4.71560       3.28693       1.68280       1.03801      0.372498      0.204127     0.0630257     0.0216790    0.00428380       0.00000       0.00000       0.00000       0.00000
   7  14 2458.2998    1.4951  0.9378 11.0522 -0.0034  0.0379   0.0562   0.1051    0.2097   0.0000   440.1664       12.1283       18.7728      -12.0249       3.64102     -0.843769      -7.06539      -2.93297     -0.471694     -0.396301    -0.0115473    -0.0110724     0.0125494  -0.000658764       0.00000       0.00000       0.00000       0.00000       8.42496       9.06100       8.76720       8.00652       6.29993       4.80106       3.15026       1.79818      0.990407      0.411006      0.190927     0.0634588     0.0171819    0.00333874       0.00000       0.00000       0.00000       0.00000
   7  15 2594.3831    1.9973  0.8772 11.4579 -0.0006  0.0360   0.0782   0.0979    0.2264   0.0000   446.7625       29.7412       8.19442       11.9242       8.91360      -2.12608      -4.07652      -2.37652      0.203764      0.108395     -0.372152     0.0872534     0.0215102    -0.0111637       0.00000       0.00000       0.00000       0.00000       8.67956       9.62954       9.69158       8.05275       6.22450       4.26606       2.83081       1.60980      0.849207      0.426261      0.174405     0.0589136     0.0163659    0.00296171       0.00000       0.00000       0.00000       0.00000
   7  16 2731.2439    2.6047  0.8686 12.3731 -0.0148  0.0525   0.1026   0.0881    0.2087   0.0000   435.7212       4.92449      -8.91347       19.6219      -4.34694       2.73866      -6.94381      -2.20506     -0.682262     -0.125001     -0.254096    -0.0923868    0.00197520   -0.00675895       0.00000       0.00000       0.00000       0.00000       13.9109       13.6018       11.9639       10.4047       9.67225       8.37414       5.37362       2.60134       1.17568      0.553034      0.241155     0.0816913     0.0193092    0.00346189       0.00000       0.00000       0.00000       0.00000
   7  17 2868.4440    3.0634  0.8384 12.5568 -0.0047  0.0386   0.1216   0.0919    0.2125   0.0000   441.5380       22.1039       19.6740       16.4343       5.58203       4.61543       5.57276      -1.34617      0.392283      0.486286    -0.0504246     0.0347847    0.00364155   0.000823517       0.00000       0.00000       0.00000       0.00000       8.98574       9.54524       9.40532       8.24317       6.52528       4.92966       3.37932       1.74809      0.938902      0.456737      0.192918     0.0609640     0.0166200    0.00308183       0.00000       0.00000       0.00000       0.00000
   7  18 3005.8644    3.6675  0.7299 13.3147 -0.0102  0.0378   0.1621   0.0876    0.1603   0.0000   444.2500       27.3555       12.9739       10.6373      -2.08246       4.95484      -3.70957      -2.24352     -0.306270     -0.228792     0.0609153    -0.0578785    0.00448655   -0.00338048       0.00000       0.00000       0.00000       0.00000       10.4198       12.0082       11.7208       9.78167       6.63874       4.44557       2.69361       1.65284      0.878709      0.418319      0.165775     0.0554424     0.0137295    0.00269256       0.00000       0.00000       0.00000       0.00000
   7  19 3142.9078    3.8899  1.0236 12.8762 -0.0103  0.0421   0.1385   0.1002    0.2601   0.0000   429.7398       34.0257       22.3985       25.1078      -10.6776      -5.86828      0.960917       1.19060     -0.415735     -0.123060     -0.149966    -0.0322940  -0.000126633   -0.00732450       0.00000       0.00000       0.00000       0.00000       9.93730       11.1492       11.5645       9.18538       7.10754       4.83091       3.36481       1.79681      0.914687      0.520724      0.202235     0.0691305     0.0200066    0.00332947       0.00000       0.00000       0.00000       0.00000
   7  20 3280.0235    3.3824  1.1515 13.3207 -0.0041  0.0570   0.1190   0.1142    0.1915   0.0000   445.9309       30.0914       22.1369      -11.5990       1.44225      -2.27463      -2.13852       2.51914      -1.50112      0.379175      0.389080     0.0310793    -0.0126652   -0.00270139       0.00000       0.00000       0.00000       0.00000       10.2780       14.6127       11.2939       13.0261       7.92143       7.27617       3.99072       2.99133       1.20553      0.816180      0.245226      0.114872     0.0236298    0.00733303       0.00000       0.00000       0.00000       0.00000
   7  21 3417.5491    3.0735  2.3410 11.9961 -0.0105  0.0650   0.0830   0.1633    0.2449   0.0000   440.2442       76.8484       31.0831       16.8134       10.2207      -10.2021      -1.20842      -3.75331      0.756099      -2.38683      0.415894     -0.239543    -0.0261859   -0.00485947       0.00000       0.00000       0.00000       0.00000       15.1632       17.5613       17.3915       14.2651       11.2671       7.55019       4.74214       2.96374       1.62830      0.738107      0.303000      0.109625     0.0312889    0.00562649       0.00000       0.00000       0.00000       0.00000
   7  22 3555.6525    2.6143  3.0891 11.2653 -0.0052  0.0705   0.0558   0.1924    0.2365   0.0000   423.8815       29.4969       21.3555       28.7332      -7.18675      -11.2866      -4.23041      -4.26528      0.934100      -1.45950     -0.503487      0.119425     0.0141382  -0.000674637       0.00000       0.00000       0.00000       0.00000       15.6695       18.7361       17.9959       15.4165       11.7936       8.46505       5.60454       3.15912       1.65356      0.844336      0.347011      0.119092     0.0344662    0.00667177       0.00000       0.00000       0.00000       0.00000
   7  23 3693.8012    2.1780  4.4507 10.9391 -0.0057  0.0958   0.0404   0.2361    0.1782   0.0000   443.7454       20.2863       36.8313       15.4739      -4.35829       19.4071      -8.13799       1.62247      -1.42646       1.56344     -0.487454      0.177796  -0.000908137    -0.0178504       0.00000       0.00000       0.00000       0.00000       20.3977       25.2462       23.8947       20.2469       16.3846       11.4102       7.52632       4.41145       2.26564       1.14301      0.456078      0.168174     0.0499174    0.00955983       0.00000       0.00000       0.00000       0.00000
   8  10 1946.0967    0.5004  0.3925 10.2166 -0.0381  0.0265   0.0328   0.0707    0.0817   0.0000   434.2392      -16.6957       12.9792       12.8090    -0.0861887       4.36811      0.511957      -2.40927      -2.76629     -0.492156     -0.357269     -0.144538    -0.0497990    0.00874987   -0.00552059   0.000597940       0.00000       0.00000       5.16341       6.47277       5.64948       5.48390       4.43925       3.30775       2.32911       1.63343       1.00120      0.450357      0.235916     0.0927941     0.0382239     0.0113531    0.00313719   0.000665982       0.00000       0.00000
   8  11 2086.1582    0.6946  0.4279 10.4678 -0.0098  0.0387   0.0383   0.0592    0.0919   0.0000   442.2094       2.22143       18.5763      -1.57105       4.60269      -4.96447     -0.636711      0.789813    -0.0920662      0.410858    -0.0895192     0.0592776    -0.0701484     0.0101305  -0.000318170   -0.00128882       0.00000       0.00000       7.45091       7.13274       9.11679       7.83135       5.81043       4.67544       3.58048       2.32316      0.991846      0.625440      0.420090      0.164589     0.0638438     0.0204598    0.00463665   0.000640786       0.00000       0.00000
   8  12 2225.1504    0.8513  0.7535 10.5836 -0.0036  0.0350   0.0325   0.0891    0.1317   0.0000   433.4834     -0.504443       8.79265       21.3469      0.184170      -6.14703      -2.72115      -1.13693     -0.769337      0.396853     -0.359191     -0.100988     0.0518766   -0.00710321   -0.00284591  -0.000385647       0.00000       0.00000       6.78829       7.87804       8.08122       7.12168       5.56126       4.56963       3.07075       1.93932       1.19603      0.625561      0.299439      0.134751     0.0546925     0.0176309    0.00408183   0.000762468       0.00000       0.00000
   8  13 2362.9026    1.3045  0.8376 10.9367 -0.0016  0.0367   0.0487   0.0856    0.1654   0.0000   427.0675       7.09664       9.32084       9.23959       4.42606      -1.38479      -2.00028     -0.917199      0.297394     -0.821837      0.312397      0.225841   -0.00409885   -0.00435538   -0.00191668  -0.000980921       0.00000       0.00000       6.62224       8.39195       7.97749       7.08912       5.83438       4.54636       3.32053       2.02398       1.19253      0.600948      0.328801      0.132848     0.0559144     0.0180070    0.00477601   0.000910398       0.00000       0.00000
   8  14 2499.4993    1.6271  0.8333 11.5968 -0.0029  0.0375   0.0584   0.0838    0.1575   0.0000   444.3932       14.6013       1.72410      -4.94984      -4.95220     -0.796786     -0.907137       1.13466     -0.524438     -0.516416     -0.151686    -0.0580241     0.0561028    -0.0276533   0.000969808  -5.73348e-06       0.00000       0.00000       7.01379       8.76847       8.06639       7.40535       6.06075       4.97762       3.48424       2.15550       1.22771      0.611539      0.325981      0.131610     0.0562372     0.0182091    0.00475840   0.000942279       0.00000       0.00000
   8  15 2636.2331    2.2002  0.8114 11.9387  0.0006  0.0356   0.0776   0.0800    0.1693   0.0000   434.5919      0.462088       12.8920       11.1993       13.3803       1.88901      -1.08516      0.128458      0.746791      0.695399     0.0183714     0.0702192   -0.00998410    -0.0310919   0.000614276  -0.000702869       0.00000       0.00000       7.13040       8.15363       8.20786       7.05906       5.96448       4.72688       3.25032       2.00799       1.24301      0.605780      0.310186      0.126360     0.0549051     0.0170940    0.00434227   0.000755154       0.00000       0.00000
   8  16 2773.9295    2.6727  0.7608 12.5354 -0.0003  0.0319   0.1002   0.0796    0.1555   0.0000   433.2686       30.9611      -3.55716       13.8996      -7.56032       5.66503      -3.98224      -1.02047      0.353019     0.0645317     0.0277409    -0.0437875   -0.00219123    -0.0148907    0.00762460   9.06223e-05       0.00000       0.00000       6.80862       8.03738       7.68687       6.85531       5.69530       4.01534       2.78188       1.77773       1.06060      0.558951      0.269551      0.110619     0.0420946     0.0135724    0.00389541   0.000662889       0.00000       0.00000
   8  17 2911.6548    3.3150  0.9692 12.1888 -0.0059  0.0376   0.1077   0.0902    0.2730   0.0000   439.9078       20.9146       16.1522       17.3616      -1.80485      -5.12540     -0.992459       1.40962       1.90411     -0.228992     -0.433578     0.0365941    -0.0912743    -0.0154995   -0.00229880   -0.00101693       0.00000       0.00000       8.57159       10.3757       9.70114       8.74002       6.69962       4.92222       3.26430       2.01786       1.21999      0.624439      0.298243      0.125083     0.0489814     0.0148373    0.00386742   0.000797509       0.00000       0.00000
   8  18 3049.2309    3.8092  0.9338 13.0711 -0.0058  0.0357   0.1322   0.0913    0.1889   0.0000   432.8513       6.49309      0.148344      -1.38306      -10.0184     -0.625515      -1.32428      -1.46371    -0.0574779     -0.494687     -0.309667    -0.0856351     0.0531412   0.000782043    0.00503758  -0.000742273       0.00000       0.00000       7.62191       8.90608       8.73953       7.24272       6.30275       4.63643       3.33377       2.10701       1.11532      0.593794      0.314017      0.129517     0.0474566     0.0163355    0.00447963   0.000701403       0.00000       0.00000
   8  19 3186.8545    3.7874  1.0240 13.4536 -0.0115  0.0407   0.1358   0.1092    0.1775   0.0000   415.0635       31.6223       4.49463       16.0361      -14.2325       2.13255      -2.55762      -1.85238       1.58283     -0.139667     0.0231215     -0.299386     0.0459336    -0.0217076   -0.00705354    0.00106787       0.00000       0.00000       8.43482       10.7046       9.33950       8.71853       6.98357       5.40487       3.71219       2.29346       1.32605      0.695481      0.336763      0.145874     0.0553925     0.0175996    0.00480828   0.000991283       0.00000       0.00000
   8  20 3324.5524    3.4309  1.4897 12.9404 -0.0036  0.0481   0.1018   0.1245    0.1780   0.0000   441.5851       10.7079       30.7334       3.41568      -5.23858      -3.24011       3.73172       2.08949      0.246824      -1.53534      0.387092     -0.341105     0.0251242    0.00277906   -0.00730523  -0.000222299       0.00000       0.00000       10.2997       12.3604       11.8822       10.3381       8.68688       6.19616       4.29622       2.75754       1.58221      0.844169      0.406360      0.169626     0.0632362     0.0212576    0.00593209    0.00102572       0.00000       0.00000
   8  21 3462.5681    2.8639  2.4062 12.0435 -0.0085  0.0613   0.0647   0.1537    0.1542   0.0000   443.0836       32.0667       12.6024      -1.27606      -1.35355      0.517754      -4.42167      -8.91600      0.861017     -0.930229     -0.224365    -0.0889551      0.119116   -0.00515641   0.000900537    0.00127796       0.00000       0.00000       12.1296       14.3212       14.4631       13.5600       9.95695       7.58184       5.37982       3.47573       1.95299       1.05777      0.584817      0.241195     0.0928684     0.0285626    0.00734726    0.00142278       0.00000       0.00000
   8  22 3601.2189    2.3444  3.0646 11.7828 -0.0058  0.0730   0.0504   0.1916    0.1308   0.0000   412.2544       30.8109       37.0674       49.4666      -6.30610      -8.74826     -0.301064      -6.38424    0.00266562      0.944833    -0.0146837    -0.0335105     0.0641125     0.0508854   0.000604806   -0.00465904       0.00000       0.00000       14.3849       16.8958       16.9801       14.6282       12.1754       9.25032       6.87076       4.01480       2.46526       1.27493      0.633316      0.285925      0.113967     0.0334332    0.00955554    0.00161373       0.00000       0.00000
   8  23 3739.6242    2.0168  4.7014 11.1302 -0.0014  0.0921   0.0355   0.2436    0.1180   0.0000   444.9991       39.6120       22.1223      0.953324      -19.3991       22.5272       2.54828      -6.44544      -1.96853     -0.493893       1.05537     -0.815421    -0.0513356    -0.0305329     0.0227293  -0.000390195       0.00000       0.00000       17.4316       21.0579       20.8427       19.4331       15.1368       11.4582       7.96158       5.20740       3.06363       1.68849      0.846885      0.369409      0.140642     0.0453835     0.0116433    0.00221142       0.00000       0.00000
   8  24 3878.5669    1.7190  6.3984 10.5462  0.0024  0.1121   0.0264   0.3002    0.1115   0.0000   463.9651       35.4649      -6.24912       13.9383       37.1430       22.5106      -8.37577       5.60679     -0.541077      -2.30024     -0.313344     -0.195614    -0.0275597     0.0433150    -0.0161286    0.00312159       0.00000       0.00000       22.1727       26.1889       25.1092       21.6830       19.4513       15.0231       10.5365       6.66357       3.88600       2.00642      0.956580      0.411493      0.163262     0.0549343     0.0149225    0.00250576       0.00000       0.00000
   8  25 4017.6351    1.4511  8.4245 10.2776 -0.0028  0.1329   0.0201   0.3715    0.0896   0.0000   450.2473       55.0236       13.0705      -15.6870       9.05353       14.8316      -20.0646      -3.51158     -0.580910    -0.0381421      -1.09317      -1.12503     -0.215085     -0.103974     0.0100603   -0.00215134       0.00000       0.00000       25.5097       31.2364       29.5532       27.3970       22.2574       17.6329       12.2390       7.89771       4.62489       2.49986       1.21353      0.541631      0.206701     0.0683832     0.0174266    0.00327132       0.00000       0.00000
   8  26 4157.0598    1.2028 10.4463 10.1751 -0.0004  0.1632   0.0165   0.4659    0.0724   0.0000   421.9051       24.3987       81.6539      -42.1917       1.10579       2.37246      -10.4338      -7.07119       6.90177      0.833758      -1.15548      0.458542    -0.0748953    -0.0480959     0.0148918    0.00127493       0.00000       0.00000       30.8655       37.7102       37.8490       34.1573       27.2349       21.0354       15.0351       9.45066       5.73148       3.08088       1.55214      0.689353      0.270365     0.0849205     0.0222857    0.00395933       0.00000       0.00000
   9  11 2125.0560    0.7548  0.8538 10.1046  0.0003  0.0428   0.0262   0.0848    0.1308   0.0000   435.1883      0.303377       26.1790      -2.93224      -1.07781       7.30932      -4.20441     -0.474386      0.104110      -2.23272     0.0138544     -0.288552     0.0257317    -0.0287361   -0.00903006  -0.000308105   0.000886408   7.93311e-05       6.82050       8.64602       7.21452       8.60094       6.92832       5.60922       2.95252       2.63132       1.67386       1.17182      0.582061      0.294603      0.108775     0.0477868     0.0147563    0.00577665    0.00116228   0.000284324
   9  12 2264.5435    0.9802  0.7027 10.7355  0.0082  0.0332   0.0378   0.0720    0.1166   0.0000   436.5547       5.99494       16.0862       5.74636      -9.14028      -5.25642      -6.87073      0.854238       1.25189   -0.00111858      0.267443     -0.584827     -0.145433     0.0530478    0.00622968   -0.00824546    0.00125187   3.44833e-05       5.94870       6.88395       6.49904       6.56884       5.37079       4.22293       3.04894       2.19745       1.34082      0.797827      0.434713      0.241130     0.0953129     0.0391591     0.0126828    0.00401794   0.000908321   0.000177248
   9  13 2402.3877    1.3365  0.7126 11.3080 -0.0169  0.0307   0.0508   0.0725    0.1385   0.0000   425.1024     -0.848939       21.5795       4.89768       1.61722       3.59057       1.17592      -3.58728      -2.63728      -1.52061     -0.238297    -0.0227269      0.148133    -0.0112208   -0.00712482   -0.00330262  -0.000623134  -0.000120697       5.58703       6.72231       6.58054       6.18917       5.10597       4.06668       2.81552       1.96999       1.23260      0.788857      0.385611      0.190279     0.0845261     0.0359261     0.0119684    0.00396057   0.000893066   0.000166527
   9  14 2539.6303    1.8262  0.8969 11.7256 -0.0015  0.0428   0.0609   0.0877    0.1553   0.0000   440.6156       1.38903       23.1313       2.56514      -10.9610      -3.53661       2.14382      0.354759      0.914010      0.240330     0.0373783     0.0756782    -0.0381203   -0.00734391   -0.00356411   -0.00631168   0.000242926   8.39331e-05       7.59682       9.44035       10.2197       8.29696       7.27884       5.23360       3.54943       2.64922       1.43721      0.897294      0.504489      0.239960      0.125177     0.0446336     0.0166514    0.00605026    0.00135854   0.000193135
   9  15 2677.1135    2.3592  0.8143 11.8932 -0.0080  0.0349   0.0824   0.0788    0.1869   0.0000   439.4041       3.15921       28.1931      -6.66451       2.08897       9.32402      -4.35198      -2.95371     -0.363272     -0.696798      0.125190      0.255496     0.0929482    -0.0305137   -0.00953083   -0.00336791   3.78462e-05  -0.000112373       5.53453       7.50534       6.93010       6.09647       5.79221       3.96208       3.56862       2.13022       1.40753      0.825653      0.390320      0.247364     0.0846059     0.0469821     0.0134459    0.00429340    0.00136846   0.000204802
   9  16 2815.3120    2.8481  0.8053 12.4793 -0.0042  0.0348   0.0964   0.0757    0.1727   0.0000   438.1591       22.7370       1.41969       13.7697     -0.370378       1.67125      -2.65581     -0.689069      0.275274      0.164597     0.0267608     -0.257702     0.0178123    0.00711703     0.0203750    0.00318790  -0.000895016  -1.18078e-05       7.29706       7.92996       7.05550       6.18811       5.81042       5.23146       4.06728       2.63178       1.61060      0.906201      0.424686      0.202848     0.0886132     0.0387484     0.0125690    0.00377332   0.000949116   0.000156986
   9  17 2953.6113    3.3243  0.9280 13.0484 -0.0023  0.0390   0.1123   0.0882    0.1583   0.0000   433.7275       18.1448       26.8511      -3.21637       3.65838       2.60728      0.616825      -1.04412      0.816738      -2.00481      0.628618     -0.102025      0.108941    -0.0399257    -0.0259106    0.00127911    0.00296731   6.66494e-05       6.87834       7.95144       8.40507       7.57609       6.48800       5.04971       3.68849       2.27517       1.68591       1.00161      0.509934      0.268179      0.104576     0.0518643     0.0181152    0.00492219    0.00132720   0.000197011
   9  18 3091.6554    3.7200  0.8497 13.1340  0.0004  0.0347   0.1243   0.0781    0.1689   0.0000   443.9028       29.9594       10.0522       11.2955       10.1477      0.835770     -0.309922      -1.12270       1.98459     -0.967156      0.540398     0.0787253      0.127082  -5.65323e-05    -0.0226200   0.000784370    0.00156633  -0.000273114       5.72890       7.61211       6.73904       6.58034       5.39241       4.76494       3.21760       2.43300       1.38198      0.873155      0.432694      0.236095     0.0942857     0.0425203     0.0140742    0.00513182    0.00109066   0.000229196
   9  19 3229.6957    3.4839  1.1391 13.3394 -0.0032  0.0447   0.1056   0.1172    0.1566   0.0000   432.9444       20.6276       5.23181      -1.64539      -5.91225      -4.02282      -5.73913      0.277909     -0.331684       1.72784     -0.351637    -0.0531949    -0.0503522    -0.0383099     0.0234425  -0.000880824  -0.000414320   0.000179672       8.99945       11.4059       11.1868       9.60805       8.27829       5.89284       4.39258       2.67305       1.79759       1.03439      0.541401      0.274408      0.112080     0.0506351     0.0171995    0.00507825    0.00146389   0.000220980
   9  20 3367.8748    3.2047  1.8548 12.6848 -0.0021  0.0519   0.0803   0.1369    0.1240   0.0000   438.5481       43.4488      -4.90622       13.1476       7.80221       2.72646      -12.6388      -6.01491      0.966310      0.117213      0.182926     -0.981513     -0.279320    -0.0310017   -0.00302372   -0.00834713    0.00215689   7.97388e-05       8.99705       11.2448       11.3280       10.6248       8.49538       6.30024       4.76289       3.15936       1.99978       1.16649      0.637584      0.361855      0.145787     0.0642413     0.0217326    0.00652355    0.00166961   0.000292337
   9  21 3506.4346    2.6609  2.4675 12.3687 -0.0003  0.0619   0.0590   0.1570    0.1039   0.0000   413.1911       38.7170       25.4393       22.1013       12.9101     -0.908718       5.20620      -2.58717     -0.861879      -1.10557     -0.196804     -0.440390     0.0743379    -0.0861969     0.0334340   -0.00272400    0.00298690   0.000364140       10.6577       13.3068       13.1680       11.8679       10.0376       7.94616       5.87642       3.99699       2.46811       1.43419      0.795172      0.369738      0.186079     0.0705328     0.0267531    0.00819957    0.00204031   0.000351014
   9  22 3645.3898    2.3692  3.3214 11.6716 -0.0086  0.0692   0.0456   0.1808    0.1113   0.0000   418.8944       23.6189       24.4670       33.9635      -5.26880      -3.40877       1.43265      -2.37258      -4.06522     -0.370544      0.973750     -0.383994      0.225725     -0.199928     0.0608588     0.0124773   -0.00111698  -0.000229439       12.1366       14.3900       14.1494       12.9476       11.3682       9.05144       6.67709       4.60635       2.98051       1.66527      0.957754      0.452742      0.212787     0.0815043     0.0311377    0.00906730    0.00227212   0.000377787
   9  23 3784.4377    1.9377  5.2537 10.9193 -0.0038  0.0892   0.0296   0.2378    0.1000   0.0000   419.6716       43.5258       40.2294       28.3875      -37.8700      -7.37822       9.97603      -1.59160      -9.91912      -1.61221       1.34558    -0.0469471     0.0974564     0.0517370     0.0112319  -0.000496872    0.00303625  -0.000397952       15.6398       19.4089       18.2625       17.5490       14.9737       11.4969       8.72192       5.79708       3.79659       2.14596       1.18886      0.585573      0.263681      0.104968     0.0385093     0.0112633    0.00303060   0.000526592
   9  24 3923.8646    1.6122  7.5154 10.4613 -0.0012  0.1151   0.0219   0.3070    0.0904   0.0000   423.2136       24.2327       51.0565       8.50245      -13.6614      -19.1063      -1.70556      -3.38045       5.54221       1.53325     -0.243358      0.946750      0.131334    -0.0163902     0.0617242    -0.0186533    0.00510208   0.000956260       20.0795       23.5933       24.0125       22.7458       18.9499       14.7503       11.1119       7.75192       4.79786       2.79007       1.55636      0.815876      0.357189      0.146101     0.0510102     0.0156111    0.00379661   0.000633560
   9  28 4483.1557    0.7903 14.1577 10.0933 -0.0058  0.2457   0.0119   0.6607    0.0507   0.0000   426.6739       9.48278       42.8734       14.5485      -48.3503      -1.04020       32.3950       14.8429      -2.85003      -20.7868      -6.21106       3.85070      0.499839     -0.149227     -0.133140     0.0397161     0.0100322   -0.00179633       40.0295       50.7619       51.1688       48.0559       40.1239       32.0536       24.2373       17.0780       10.4930       6.27955       3.45164       1.83835      0.817811      0.345140      0.119792     0.0374524    0.00898507    0.00150716
  10   9 1880.0144    0.4476  0.3851 10.0078 -0.0023  0.0248   0.0219   0.0583    0.0664   0.0000   440.2518       1.63501       8.69196     -0.509918      0.468927      0.118650      -1.62616     -0.833337     -0.210405       1.03161      0.279861     0.0261959     0.0844933    0.00149623    0.00252328    0.00639121   0.000772561  -0.000772986       4.17665       4.77291       4.48497       4.05187       3.73530       3.37542       2.48280       2.02291       1.23166      0.743263      0.440784      0.220311      0.105028     0.0565765     0.0207585    0.00776744    0.00301183   0.000892262
  10  10 2021.4837    0.6433  0.4171 10.1748 -0.0130  0.0275   0.0294   0.0527    0.0853   0.0000   434.3069       1.46680       11.6265       4.37069       1.05414      -3.08527      -1.48535      -1.24398     -0.986240      0.614435      0.412802      0.313221    -0.0468931    -0.0227557   -0.00131876    -0.0126962   -0.00463869   -0.00104830       4.17037       6.07341       5.50445       5.64058       4.15518       3.73882       2.39909       1.96838       1.11991      0.768832      0.452830      0.222747      0.140467     0.0481044     0.0307501    0.00769746    0.00373005    0.00101735
  10  11 2162.9655    0.8655  0.6367 10.2331  0.0020  0.0291   0.0321   0.0692    0.1268   0.0000   434.7387      -5.03149       12.3281       11.9522      -2.80882      -4.15561      -2.28071      -1.81560      0.619886     -0.462997      0.469593      0.415974     -0.104560    0.00453071     0.0191462   -0.00538132   -0.00541914   0.000538823       5.12617       6.53743       6.48643       5.93890       4.60987       3.98425       3.04488       2.16141       1.32277      0.830601      0.461555      0.235730      0.126676     0.0571894     0.0274494    0.00981246    0.00327445   0.000929928
  10  12 2302.8210    1.1374  0.7710 10.9578  0.0003  0.0340   0.0381   0.0742    0.1346   0.0000   435.1447       5.16149       13.1164       6.23210      -5.29439      -2.16484       2.50850      0.444586     -0.212957      -1.21997     -0.474622      0.366857     -0.302743    0.00179225     0.0208683    0.00205316    0.00105424   0.000527274       5.76188       6.80164       6.60003       6.24262       5.29378       4.68886       3.81690       2.74006       1.82261       1.01950      0.598323      0.316987      0.179293     0.0725705     0.0346280     0.0122064    0.00442434    0.00119048
  10  13 2440.8684    1.4762  0.8610 11.4402 -0.0175  0.0319   0.0500   0.0823    0.1365   0.0000   431.1274       17.1162       17.0550     -0.943974      -1.59779       4.88470      -3.28780      -4.18510      -1.56632     -0.852254     -0.826463     0.0835986      0.304773     -0.186167   -0.00260367    -0.0129587     0.0104591   -0.00123306       5.15975       6.15889       6.59199       5.72783       4.93597       4.17569       3.29000       2.24873       1.51716      0.952523      0.499402      0.301980      0.154184     0.0676048     0.0308586     0.0124568    0.00390234    0.00111852
  10  14 2578.6673    1.9828  0.8247 11.8606 -0.0043  0.0327   0.0650   0.0720    0.1436   0.0000   448.3504       12.3785       7.64101      -4.11255      -1.35310      0.442041      -2.17751      -4.96344      0.127723     -0.466515      0.135636     -0.706634      0.119944     0.0484383    -0.0267186    0.00906076    0.00550304  -0.000866387       5.24925       6.31276       6.01038       5.95402       5.10835       4.59864       2.88538       2.28644       1.50401       1.03729      0.581265      0.331173      0.150883     0.0670079     0.0276438     0.0111299    0.00370973    0.00116211
  10  15 2717.0540    2.2914  0.9435 12.2720  0.0048  0.0349   0.0716   0.0817    0.1454   0.0000   427.6989       18.4773      -4.46491       12.4596       7.40465       1.39495      -3.39917      -2.10323     -0.142933     -0.221277    -0.0439515      0.269210     -0.254704     -0.158282    -0.0261855    0.00213043   -0.00248201  -0.000218532       6.06488       7.24740       7.13650       6.80885       5.84137       4.91336       3.56835       2.39301       1.69704       1.10093      0.660490      0.330057      0.167724     0.0722567     0.0328499     0.0119996    0.00417640    0.00109645
  10  16 2855.7985    2.9033  0.9417 12.7993  0.0025  0.0463   0.0931   0.0836    0.1388   0.0000   443.8843       11.9647       13.3902       4.08841      -11.7964     -0.961045       4.59839      -3.71922    -0.0386675     -0.144371     -0.336315     -0.162274      0.267771     -0.160973    -0.0135372     0.0103095   -0.00236847  -6.07415e-05       7.02423       6.83120       8.59201       8.16733       6.10895       6.39145       4.11690       2.97639       2.54413       1.39556      0.729477      0.527397      0.255085     0.0976213     0.0413137     0.0204565    0.00721838    0.00153380
  10  17 2994.5686    3.7117  0.8983 13.0023 -0.0049  0.0371   0.1218   0.0816    0.1731   0.0000   438.5244       28.2105       12.4239       4.33366     -0.758914      -5.64745      -4.63652      -6.07049     -0.771867      -2.64649    -0.0280432     -0.260755      0.170452      0.132716      0.106911    0.00532915   -0.00502182   -0.00150484       6.72713       6.93993       7.12619       6.79836       5.69704       5.01539       4.18499       3.28774       2.10874       1.17245      0.609105      0.374078      0.197385     0.0855131     0.0346407     0.0123083    0.00422095    0.00107577
  10  18 3133.0770    3.9046  0.9605 13.6251  0.0039  0.0384   0.1232   0.0895    0.1432   0.0000   437.7367       29.3814       7.57609       6.53273       4.37720       3.15757      -1.71611      -2.22831      0.842077      0.209483     0.0786850     -0.363496    -0.0899959     0.0274423    0.00837812    -0.0211470   -0.00244680    0.00120774       7.16551       8.42661       8.14124       7.35519       6.22974       5.33744       4.38871       3.16460       2.00364       1.11555      0.609842      0.330771      0.179708     0.0766004     0.0339062     0.0120264    0.00404983    0.00110318
  10  19 3271.4595    3.5580  1.3305 13.1906 -0.0070  0.0436   0.0978   0.1050    0.1521   0.0000   437.4367       18.7738       9.49635       7.09481      -3.08368      -7.58577      -3.59242      -2.92489     -0.833461      0.519250      0.514321      0.250777      0.129443     0.0562016     0.0397346    0.00226227   -0.00794974   -0.00151705       6.99068       8.41871       8.18514       7.61838       7.09123       5.82857       4.25307       3.09305       2.08171       1.45994      0.805093      0.437809      0.226877     0.0855568     0.0440852     0.0157422    0.00525105    0.00166821
  10  20 3410.2897    2.9591  1.9776 12.6017 -0.0069  0.0510   0.0674   0.1365    0.1130   0.0000   436.2050       42.6341       19.8495       3.48411       7.21914       8.83658      -6.09984       1.52849      0.798688      -2.23652     -0.113448     -0.244926      0.153223    -0.0230836     0.0261963    -0.0506771   -0.00809646    0.00164231       8.13568       10.6118       9.86268       9.85596       7.99420       6.95729       4.88579       3.70315       2.34054       1.53000      0.886724      0.467677      0.243909      0.106039     0.0482866     0.0168845    0.00609290    0.00169465
  10  21 3549.2640    2.5560  2.8717 11.8046 -0.0039  0.0602   0.0474   0.1486    0.1020   0.0000   436.9614       9.16729      -14.7007      -4.71467     -0.533959       11.0314       5.21482      -2.20580       5.17012      -2.90206     -0.923923      -1.13012      0.303126     -0.112425    0.00212956    -0.0102198  -0.000848858   -0.00146967       9.53458       11.6120       11.4727       11.1352       9.56937       7.86431       6.05317       4.26946       2.86421       1.85575       1.10252      0.578867      0.290592      0.138059     0.0593105     0.0219491    0.00731181    0.00209986
  10  22 3688.5159    2.1702  4.4144 11.2143 -0.0049  0.0744   0.0341   0.2045    0.0935   0.0000   461.4391       40.4781       35.9781       1.92840       13.0320       9.68130       2.18444    -0.0201379       6.63160      -3.46125      0.749813     -0.912407     -0.523521    -0.0691850      0.100308     0.0576849   0.000527609  -0.000457998       12.1575       14.1512       14.9220       14.4058       11.7327       9.66087       7.46512       5.17117       3.46507       2.23447       1.32627      0.703778      0.361906      0.172703     0.0751509     0.0280660    0.00912232    0.00247231
  10  23 3828.1551    1.8139  5.2951 10.9891 -0.0026  0.0883   0.0274   0.2298    0.0850   0.0000   456.7344       45.2257      -5.38328      -46.9576      -4.81690      -7.98414      0.130310      -8.69586     -0.510372      0.648072      -1.01914      0.129680      0.455156    -0.0915719      0.119944    -0.0731047    -0.0173650    0.00399702       13.6105       16.6861       17.0711       16.3272       14.0396       11.3886       8.77291       6.32468       4.24148       2.65328       1.54943      0.873040      0.435347      0.210712     0.0865751     0.0343231     0.0112396    0.00325546
  10  25 4107.9045    1.2870  9.8527 10.3811 -0.0010  0.1382   0.0160   0.3979    0.0609   0.0000   480.2976       84.9296       88.5281      -27.8444      -5.90561       25.3041       17.9417      -8.79020       1.81176     -0.684249       1.41993      0.882911       1.26114     -0.138233      0.278479    -0.0274165  -0.000351661   0.000738702       21.3484       27.3330       26.7032       25.6775       21.9356       18.7215       13.8467       10.4597       6.78632       4.25848       2.46586       1.39552      0.666196      0.342786      0.130876     0.0538962     0.0179322    0.00535873
  10  27 4387.8916    0.8753 13.4139 10.1802 -0.0066  0.2101   0.0122   0.5873    0.0510   0.0000   420.3252       70.0971       67.6489       25.2359       39.6182      -1.37967       18.1417      -18.5166       24.3059      -7.06450      -6.82533      0.658171       2.35008     -0.270073     -0.542045     0.0694436     0.0284034   -0.00509706       31.3389       39.3669       39.7291       38.5675       32.8281       27.8056       20.9537       15.4192       10.4172       6.69735       3.99174       2.21330       1.12842      0.540011      0.229093     0.0881969     0.0291610    0.00839340
  10  28 4529.0784    0.7160 16.7755 10.1126 -0.0023  0.2934   0.0101   0.7731    0.0437   0.0000   385.7295       84.5266       41.8542       25.3389       43.8980       2.44190      -35.1897      -41.0782      -9.81180      -1.15754       4.14757      -2.92614     -0.638633      -1.30164      0.444859      0.404592    0.00236806    -0.0234102       43.9268       55.2879       57.2828       52.4783       47.0497       38.8333       29.8229       21.8081       14.7295       9.51061       5.66941       3.12662       1.60874      0.761983      0.328498      0.126749     0.0423376     0.0123595
  11   9 1915.4228    0.4582  0.3890 10.1514 -0.0152  0.0318   0.0229   0.0525    0.0647   0.0000   437.9186      0.544933       15.7766      -8.95762      -10.1514       2.72305      0.896069     -0.101263     0.0172693      -1.83389     -0.616359     -0.125594     0.0500353     -0.113639    -0.0625679    0.00512439    0.00952366   -0.00131289       4.56473       4.10047       6.07904       6.09993       3.92388       3.76464       3.46532       2.08168       1.50582       1.08881      0.679908      0.371286      0.216279      0.113344     0.0575547     0.0278048     0.0111722    0.00378208
  11  10 2058.0055    0.6984  0.4333 10.3968 -0.0105  0.0232   0.0309   0.0504    0.0839   0.0000   442.7756       1.30622       12.9818       2.31247      -6.92549      -4.94216      -5.48486      0.699296     -0.542430     -0.638539     0.0658503     -0.168470     -0.355259     -0.165710     0.0183428     0.0188089    0.00219933    0.00249315       3.52461       4.03969       4.15625       4.19965       3.50742       3.05956       2.48150       1.73711       1.25485      0.831893      0.514058      0.290055      0.180704     0.0872756     0.0376984     0.0183561    0.00748017    0.00253570
  11  11 2199.8140    0.8714  0.6303 10.5906  0.0014  0.0278   0.0331   0.0707    0.1048   0.0000   433.2501      -1.78156       15.3168       10.4317      -8.79847       7.89203     -0.644341      -3.39908       1.18868      0.274253      -1.29949      0.389095    -0.0158770     0.0454194   0.000825459    0.00391799  -5.38885e-05    0.00398348       4.25749       5.52412       5.97190       5.57908       4.80803       3.77061       2.71470       2.16916       1.35881      0.922658      0.522910      0.322956      0.183090     0.0964412     0.0452978     0.0205065    0.00786823    0.00303266
  11  12 2339.9798    1.2005  0.8631 10.8559  0.0002  0.0305   0.0377   0.0827    0.1525   0.0000   438.9291     -0.164257       14.0587       1.60702      -3.63779       1.31805      -3.01500       2.55213      0.638856      0.768987      -1.00324     -0.155353    -0.0422944     0.0390723    -0.0276394    -0.0213228    0.00575323    0.00108485       4.49140       5.39326       5.64697       5.32506       4.65178       4.16581       3.00289       2.23387       1.54304       1.06281      0.688712      0.393943      0.210354      0.103670     0.0502643     0.0220487    0.00917056    0.00335655
  11  13 2478.5422    1.5556  0.9911 11.3026  0.0012  0.0350   0.0485   0.0802    0.1712   0.0000   433.3393       2.00102       9.22361       13.4288       5.16132      -1.01671      -3.94190      0.933561       2.67445      -2.62150      0.933957      0.182898      0.452401     0.0843336    -0.0705388    0.00526426    -0.0121439   -0.00177113       5.01604       6.15355       5.85056       5.99044       5.32520       4.32099       3.75494       2.61930       1.79681       1.26172      0.837243      0.447400      0.243786      0.115314     0.0593998     0.0261306     0.0110033    0.00337969
  11  14 2617.0698    2.0663  0.9674 11.6951 -0.0007  0.0320   0.0599   0.0771    0.1661   0.0000   441.8506       18.1486       15.1439       9.50826       1.27564      -2.79820       3.66192    -0.0365403     -0.854474     -0.465189       1.35136     -0.441897     0.0248011     0.0845170     0.0842747    -0.0246150    0.00269239   -0.00186438       5.07944       6.08743       6.03664       6.00187       5.23009       4.19441       3.45710       2.52058       1.76469       1.15469      0.696987      0.423552      0.219454      0.118509     0.0541059     0.0241179    0.00912237    0.00332390
  11  15 2756.2295    2.5726  0.9887 12.4738 -0.0036  0.0352   0.0787   0.0820    0.1428   0.0000   435.3717       11.5087       15.9253      -1.40583       9.66619      -2.71025      -3.96650      -5.98314       3.88417      -1.01689      0.875182     -0.379081     -0.120095     -0.134845    -0.0424172    -0.0331394    -0.0202431   -0.00295814       5.79650       7.20455       7.54834       7.01026       6.01350       4.80962       3.57878       2.85149       1.97391       1.15006      0.691278      0.397927      0.236696      0.128132     0.0559869     0.0256131    0.00936871    0.00348279
  11  16 2895.5269    3.1642  0.7367 12.8983 -0.0088  0.0284   0.1058   0.0653    0.1316   0.0000   434.4753       12.5311       4.56718       3.97679       1.97801      0.948184      0.520205      -2.69747      -2.06796      -2.12170     -0.333977     -0.470543      0.100228    -0.0469573    -0.0456281    -0.0171431    0.00154020   -0.00130631       4.23763       4.86143       5.59016       5.04033       4.29903       3.79595       2.66697       2.11529       1.53002      0.938662      0.569267      0.339528      0.196172      0.105413     0.0459311     0.0210555    0.00817021    0.00322925
  11  17 3034.6321    3.7712  0.8866 12.9783 -0.0114  0.0301   0.1138   0.0762    0.1553   0.0000   439.4226       23.6571       11.3008       7.86773       6.73282       2.86068     -0.784926      -3.56037       3.08397      -2.10980     -0.556524      0.269271      0.275578     -0.216552    -0.0811448    0.00506320    0.00914589   -0.00435302       4.46994       5.01007       4.95115       5.50442       4.58572       3.83268       3.07469       2.38811       1.61892       1.11402      0.695771      0.413297      0.222653      0.121814     0.0569480     0.0261577    0.00943529    0.00323638
  11  18 3173.6334    3.6140  1.2329 13.1022 -0.0080  0.0433   0.0973   0.0926    0.1602   0.0000   434.6160       21.2868       12.3144     -0.224506      -5.07158      -3.57105       2.46605      -6.82386       1.65251      -1.66369       2.06617     -0.416404      0.176036    -0.0356180    -0.0324815   -0.00222626     0.0201488   -0.00526563       7.19525       7.18132       6.95471       7.93350       7.36958       5.62351       4.09613       3.36460       2.50714       1.57455      0.983113      0.609374      0.368457      0.187412     0.0822370     0.0317343     0.0114169    0.00386585
  11  19 3312.5848    3.5006  1.5090 12.6692 -0.0014  0.0411   0.0831   0.0998    0.1499   0.0000   438.0087       22.0597       16.1780       17.1315       9.17918     -0.600499      -3.16657      0.120847      0.280669       1.28739      -1.76347     -0.772279      0.438545     -0.392725     0.0956226     0.0106231   -0.00272409   -0.00106029       6.21676       7.69844       7.60314       7.40380       6.19948       5.49745       4.39051       3.25272       2.24143       1.49014      0.897385      0.536604      0.271760      0.146699     0.0678543     0.0309006     0.0119187    0.00442335
  11  20 3451.8875    2.8927  2.3373 12.1070 -0.0017  0.0488   0.0556   0.1328    0.1053   0.0000   434.6371       28.5632     0.0381079       4.06124    -0.0397360      -13.6331      -1.17092      -2.36997       2.73490     -0.505906      0.496691     -0.733431      0.642824     -0.200172     0.0244458     0.0349672    -0.0180227   -0.00811809       7.06527       8.84001       8.93937       8.53602       7.48686       6.39347       4.99456       3.65909       2.58712       1.71727       1.05963      0.601329      0.353980      0.172641     0.0816757     0.0360036     0.0152307    0.00528496
  11  21 3591.2878    2.4807  3.3006 11.6699 -0.0043  0.0622   0.0413   0.1556    0.0913   0.0000   432.7032       36.4134      -14.3930      -9.59295       12.8440      -4.61268      -10.5537       1.80653       7.21193      -3.99986     -0.367406     -0.533555      0.800995      0.174543     -0.198218    -0.0970129     0.0335576   -0.00367216       8.75576       11.0718       11.3432       10.9729       9.70840       8.03877       6.23169       4.76706       3.28279       2.19752       1.35028      0.796158      0.449867      0.222922      0.112672     0.0464627     0.0192545    0.00677044
  11  22 3730.9251    2.0118  4.6785 11.3852 -0.0006  0.0786   0.0297   0.2011    0.0689   0.0000   432.3240       26.6907       4.86800      -1.98698      -11.2373      -1.03567      0.106145      -2.92339      -3.63603      -2.02362     -0.871842      0.386602     -0.199617      0.131681      0.136908    -0.0382947   -0.00679158    0.00522610       11.5863       13.5946       14.8003       14.0311       12.0782       10.3858       8.02526       5.91301       4.23854       2.81944       1.71264       1.05979      0.568560      0.300829      0.143854     0.0633220     0.0254127    0.00971801
  11  23 3870.9771    1.6955  6.0798 10.9161  0.0002  0.0930   0.0233   0.2496    0.0682   0.0000   416.8947       59.3215       18.3780       7.43042       1.37579     -0.131030      -14.3819      -20.9125       1.14127       5.20379      0.583344     -0.875459     -0.674075    -0.0871610     0.0729139    0.00681939    0.00455267    0.00388325       13.3018       16.6212       16.5450       16.0199       14.3032       12.0000       9.71396       7.40033       5.05080       3.33520       2.07835       1.21757      0.655251      0.331853      0.168255     0.0696137     0.0284554     0.0100165
  11  24 4011.1677    1.4195  8.1046 10.6087 -0.0035  0.1137   0.0180   0.3192    0.0612   0.0000   461.5224       70.4303       10.4001       43.4194       9.42704       6.66900      -16.6057      -14.3657      0.206818      -3.98474      0.146998      0.783436      0.213622     -0.417818     -0.291161     -0.107776    -0.0241851   -0.00611920       16.0036       20.0176       20.1282       19.7402       17.8639       14.4824       11.6497       8.58542       6.04033       4.11008       2.58773       1.53211      0.846774      0.440717      0.203829     0.0930910     0.0355265     0.0127740
  11  25 4151.6916    1.1642  9.8200 10.4700 -0.0018  0.1406   0.0151   0.4009    0.0545   0.0000   475.1155       55.1884       11.2097      -2.84046      -9.50502       13.6421       9.38383       8.88814      -6.07092      0.829176      0.107994       2.01852      -1.21795      -1.11236     -0.181289    -0.0281784     0.0676097     0.0102494       19.6294       25.1279       25.2009       24.7840       21.9235       18.1415       14.3329       10.8001       7.62202       5.05215       3.19026       1.88559       1.06331      0.546489      0.261869      0.114552     0.0447999     0.0160597
  11  26 4292.5560    0.9783 11.8941 10.2515 -0.0066  0.1738   0.0127   0.4818    0.0514   0.0000   431.1144       61.7665       71.1599       17.5469      -45.7877      -41.4611       27.5181       12.3638      -11.0769      -3.82277       5.82541       3.57748       2.43679     -0.629052     -0.288973     -0.234150     0.0145962   -0.00507486       23.5095       30.0642       30.7163       29.7682       27.2271       21.8943       17.7740       12.8380       9.45093       6.27738       3.92274       2.38140       1.32155      0.688006      0.323695      0.142680     0.0562638     0.0207264
  11  27 4432.6847    0.8413 14.2061 10.1194 -0.0031  0.2117   0.0108   0.5926    0.0456   0.0000   422.3507       80.8604      -10.0123      -43.0309       30.1870       4.50435      -48.8178      -25.2024       6.12859      0.111772      -1.63901      0.983018     -0.523788      -2.05164      0.422044      0.385403     -0.107877    -0.0241794       29.2088       37.6921       38.4399       37.5694       32.9815       27.8082       21.5567       16.3901       11.6388       7.81155       4.94374       2.93077       1.69686      0.868851      0.416965      0.183670     0.0722577     0.0258295
  12   9 1949.9752    0.5244  0.3724 10.1392 -0.0001  0.0243   0.0241   0.0464    0.0642   0.0000   439.7756      -4.30988       6.75599       3.19448      0.374805       2.73439     -0.607149       1.62675      -1.05306     0.0117709     -0.671384     -0.154294    -0.0497147      0.221745     0.0857514  -0.000517967     0.0178596   -0.00292432       3.43397       4.25945       3.71281       3.91781       3.55572       3.22589       2.38659       1.96800       1.31099       1.00135      0.635696      0.393534      0.236050      0.117149     0.0624926     0.0289215     0.0115324    0.00525029
  12  10 2093.6510    0.7074  0.5721 10.4170 -0.0047  0.0264   0.0257   0.0589    0.0858   0.0000   435.5328       7.33500       16.5797      -4.39291       1.76660       2.99205    -0.0544349       1.33162      0.743957     -0.163352     -0.385107     0.0997606      0.342827    -0.0648523    -0.0672417     0.0267819     0.0186247    0.00780032       3.69950       4.51788       4.90606       4.84446       3.95645       3.38212       2.71253       2.00540       1.40718      0.935269      0.664366      0.394557      0.235813      0.120384     0.0646756     0.0358100     0.0150687    0.00695516
  12  11 2235.8985    0.9636  0.7324 10.6256 -0.0017  0.0308   0.0331   0.0725    0.1097   0.0000   435.8343      -4.97320       11.7195       2.45259      0.381825       1.55268       2.73936      -6.41220       2.47240    -0.0118305      -2.48957      0.196247     0.0598302     -0.151906    -0.0351889    -0.0388725     0.0216507   -0.00757052       4.13842       4.63060       4.87286       5.40940       4.44927       3.60595       2.91821       2.30303       1.68213       1.12147      0.700451      0.430630      0.272693      0.153675     0.0830971     0.0404999     0.0167667    0.00735381
  12  12 2376.4215    1.3082  0.7619 11.1618 -0.0076  0.0281   0.0424   0.0679    0.1246   0.0000   440.4669      -5.25179       11.8829      -4.35142       5.35338      -1.07820       1.43309     -0.799990      0.525929      -1.27911      0.822189     -0.448520     -0.157133     0.0822537     -0.115091    -0.0310452     0.0152423    0.00356676       3.84851       4.36421       4.72607       4.47857       4.34160       3.60626       2.69847       2.20843       1.61779       1.07401      0.752400      0.441761      0.274010      0.149982     0.0786702     0.0389160     0.0160938    0.00704077
  12  13 2515.4247    1.7733  0.9992 11.3939  0.0018  0.0315   0.0496   0.0818    0.1712   0.0000   434.0572       3.80304       5.00904      -11.8863      0.835627       7.80297    -0.0266698     -0.255653       3.64041       1.24172      0.354730     -0.621782      0.137318    -0.0706403     0.0198832    -0.0303950     0.0198237  -0.000995409       4.13538       5.19605       5.04308       5.24154       4.40604       4.04823       3.21334       2.54801       1.75603       1.22730      0.849489      0.525191      0.280013      0.161243     0.0793959     0.0385107     0.0192617    0.00765284
  12  14 2654.6180    2.1594  0.9485 12.0175 -0.0032  0.0324   0.0623   0.0775    0.1565   0.0000   435.8146       13.5505       14.4216      -3.51948      -3.94997       4.25572       2.83302      -1.32942      -1.07817      0.524680      0.264946     -0.136092     -0.142335     -0.174896     0.0718565     0.0194343    -0.0363031   -0.00303538       5.10288       6.19960       6.25485       6.38716       5.62162       4.60527       3.50284       2.59737       1.82700       1.26747      0.865772      0.525239      0.310832      0.168193     0.0857256     0.0386329     0.0189757    0.00694760
  12  15 2794.5643    2.7350  0.9031 12.6245  0.0044  0.0303   0.0814   0.0783    0.1323   0.0000   439.1444      -1.72782       6.94414       16.3836      -9.90819       1.86313      -1.11808     -0.550336       3.32655       2.60974     -0.987091      -1.65202     -0.312017     -0.105978     -0.163726   -0.00790851   -0.00278800    0.00487194       4.73275       5.57362       5.76034       5.46720       4.83517       4.03811       3.37674       2.69692       1.97084       1.28216      0.779590      0.490326      0.274230      0.151309     0.0822776     0.0390078     0.0168647    0.00689394
  12  16 2934.4795    3.5397  0.8401 12.7701 -0.0035  0.0282   0.1044   0.0672    0.1489   0.0000   439.4789       19.3656       8.14028       9.41165      -2.39454      -3.75770       1.42590      -1.73433       2.44050      -3.06281      0.184339     -0.478168      0.495722     -0.196768     0.0192158    -0.0791487   -0.00953728    0.00290457       4.25612       5.19632       5.10846       4.85055       4.36410       3.92130       3.07034       2.41489       1.72169       1.22020      0.763537      0.475138      0.279064      0.135049     0.0741397     0.0373706     0.0146057    0.00576162
  12  18 3213.4241    3.8073  1.1381 13.1378 -0.0146  0.0327   0.1051   0.0876    0.1782   0.0000   436.1322       24.1583       7.16808       11.9843     0.0743775       7.98026       1.82911      -13.8030      0.326030       1.76527     -0.200806      -1.06027      0.128229     -0.110310     0.0554130  -0.000780699    -0.0178760     0.0101901       4.43643       5.50249       5.81803       5.65850       4.89226       4.26670       3.36999       2.88496       1.80999       1.30889      0.851963      0.513283      0.302111      0.165652     0.0861965     0.0412431     0.0198409    0.00805482
  12  19 3352.8711    3.3385  1.6278 12.7441 -0.0013  0.0428   0.0744   0.1016    0.1243   0.0000   434.4340       36.0240       9.92659       2.04579      -8.80994       6.35931      -6.00766      -5.70949      -4.35074      0.128972      0.187889      0.207788    -0.0723967     -0.317833     0.0909255     -0.105041     0.0164706    0.00190567       5.77033       7.04037       7.07384       7.44355       6.76097       5.33122       4.19485       3.56968       2.61823       1.71990       1.06648      0.639277      0.412494      0.239402      0.125046     0.0582485     0.0268494     0.0100484
  12  20 3492.7308    2.7863  2.4911 12.1616 -0.0056  0.0502   0.0518   0.1306    0.0915   0.0000   449.8481       15.8221       11.2651     -0.475380      -3.89186      -2.11767      -1.32966      -2.64823     -0.765927     -0.485945       1.22750      -1.37044    0.00981654     -0.638006      0.166141     -0.113466     0.0320548   3.85744e-05       7.16951       8.99249       9.42331       8.99777       7.95403       6.87906       5.30725       4.08210       2.90533       1.99221       1.33405      0.785206      0.460745      0.273398      0.131668     0.0613061     0.0298279     0.0123115
  12  21 3632.6545    2.3762  3.3961 11.6218 -0.0009  0.0598   0.0370   0.1550    0.0802   0.0000   445.1050       37.0259       4.18689       7.55569      -1.73740      -1.58470      -3.20618      -14.2338       3.48683     -0.234742       2.58701    -0.0185728    -0.0259712    0.00748600      0.342456     0.0856087     0.0166845    -0.0221389       7.74132       9.56957       9.95457       9.94329       8.63622       7.58021       6.11793       4.77319       3.46895       2.42665       1.52338      0.971588      0.571491      0.318599      0.167800     0.0818871     0.0361665     0.0153053
  12  22 3772.8503    1.9141  5.2248 11.1752 -0.0001  0.0776   0.0253   0.2103    0.0624   0.0000   447.6449       51.9547      -2.52869       19.9210      -5.97250       1.35888      -1.34298      -4.25976     -0.610775       1.36705      0.801304     -0.656723       1.03924    -0.0232483     0.0404577     -0.110176     0.0196660    -0.0189500       10.2286       12.1046       12.9192       12.5782       11.3159       9.90253       7.92196       6.15383       4.49030       3.16642       2.06414       1.26548      0.767590      0.424732      0.222896      0.103373     0.0489689     0.0199070
  12  23 3913.1072    1.6109  6.8236 10.8264  0.0003  0.0938   0.0200   0.2677    0.0599   0.0000   453.7033       36.8633       13.8224       36.3294       15.3404       12.2194      -4.57364      -10.0176      -2.13625      0.230408      -2.39386     -0.762610     0.0507057     -0.925318     0.0498832    -0.0154720   -0.00598026    -0.0230194       12.3331       15.0162       15.7398       15.1744       13.6755       11.8123       9.70667       7.51873       5.62210       3.73696       2.49946       1.52830      0.904138      0.501676      0.262834      0.129659     0.0568498     0.0241027
  12  24 4053.5830    1.3285  8.4011 10.5640  0.0002  0.1145   0.0162   0.3159    0.0574   0.0000   467.7614       26.0463       13.4389      -9.44021       19.0470       11.7462       11.7967      -25.4246      -8.64149       2.93279      -1.10820      -1.24613     0.0304215     -0.779449      0.159556     0.0667548    -0.0175889    0.00653596       14.8181       18.9619       19.5558       19.3022       17.2271       14.6596       11.9788       8.90487       6.77973       4.57102       2.95225       1.89603       1.09714      0.614532      0.319853      0.158488     0.0680285     0.0284980
  12  25 4194.7376    1.1275 11.3437 10.3316 -0.0031  0.1467   0.0133   0.4268    0.0521   0.0000   447.4923       2.65412       31.5570       43.2373       5.41205      -73.1400       24.7526       27.3010       5.36698      -8.44153     -0.340131      0.130137       3.50985      0.382627     -0.558394    -0.0431879    -0.0693650    0.00147572       19.0620       23.9101       25.0556       24.4318       21.7869       18.7245       15.3671       12.1513       8.59437       6.05657       3.95470       2.46074       1.44657      0.796701      0.417189      0.208888     0.0921863     0.0394762
  13   8 1838.6588    0.3909  0.3196 10.0449 -0.0114  0.0378   0.0278   0.0628    0.0545   0.0000   434.1551      -5.11343       17.4580       1.80607      -4.87942       3.11946      -3.42613      0.926645      -1.41743      0.934695       1.28052      0.239788      0.260678     -0.134817     0.0761790    -0.0199413   0.000848912    0.00949372       4.21540       4.65079       6.27215       5.56950       4.17804       4.38038       2.63504       2.24869       1.59240       1.16464      0.891035      0.562517      0.306229      0.207804     0.0963803     0.0603633     0.0436670     0.0178090
  13   9 1983.8372    0.5813  0.5408 10.0952 -0.0100  0.0275   0.0217   0.0575    0.0788   0.0000   438.5698      0.298996       14.4958       1.11410      -5.07340       1.32345      0.320983    0.00531949      -1.39717      -1.48056     -0.254781      0.400499      0.166486     -0.318033     0.0290644    -0.0156540   -0.00176659     0.0209268       3.88284       5.15144       5.03396       4.45746       3.96645       3.56857       3.22204       2.67172       1.96845       1.37228      0.869509      0.542786      0.284141      0.181492     0.0897294     0.0442956     0.0222096     0.0108037
  13  10 2128.4727    0.7262  0.5823 10.3331 -0.0078  0.0253   0.0250   0.0536    0.0870   0.0000   435.9679     -0.122210       13.4454       3.26876      -3.07018     -0.188253      -2.26745     -0.699641      0.453068     -0.479318      0.516173      0.623259     -0.217935     -0.251455   -0.00103410    -0.0401274    -0.0634399    -0.0151730       3.45228       3.95724       3.73457       4.13788       3.65913       2.99336       2.81417       2.32543       1.68673       1.20275      0.777684      0.539262      0.296845      0.174073     0.0948208     0.0524331     0.0288462     0.0126079
  13  11 2271.1874    1.0261  0.7967 10.6581 -0.0015  0.0281   0.0304   0.0667    0.1118   0.0000   437.0366    -0.0292986       12.5739       4.29116       1.27720       7.62811      -4.64746     -0.340702       2.48558      0.531617      0.522710      0.683297    -0.0542851     -0.400654    -0.0189015     0.0638504   -0.00271927    -0.0207719       3.45593       4.45276       4.36477       4.25236       3.99516       3.31987       3.00682       2.25896       1.86388       1.22189      0.800111      0.542409      0.321955      0.175529      0.100757     0.0522373     0.0259260     0.0127377
  13  12 2411.9054    1.3699  0.7683 11.4674 -0.0051  0.0270   0.0430   0.0693    0.1045   0.0000   442.8114       8.31320       16.4305      -7.42674       1.68598       2.59247     -0.994313      -1.73949       3.59785     -0.645661      -1.46924     -0.764325      0.212412    -0.0193756     0.0756416    -0.0509279   -0.00334778     0.0229560       3.57382       4.48660       4.55420       4.52126       3.98345       3.55686       2.80049       2.31140       1.70621       1.18555      0.818374      0.514070      0.307905      0.183992     0.0977750     0.0536276     0.0263819     0.0110506
  13  13 2551.7523    1.9023  0.9194 11.6238 -0.0057  0.0303   0.0538   0.0727    0.1571   0.0000   444.3816       8.10739       8.08737      -1.40833      -5.44570      -1.09056     -0.997814      0.816891     -0.436188     -0.473901      0.876240      0.586742      0.581139     -0.748249      0.161159    -0.0711103    -0.0207542    0.00252573       4.04805       4.79164       4.67922       4.24043       4.09547       3.95829       3.37245       2.62007       2.04035       1.40016      0.991564      0.642688      0.406167      0.215414      0.113129     0.0589665     0.0285579     0.0120054
  13  14 2691.7765    2.3925  0.8544 11.9855 -0.0083  0.0281   0.0692   0.0669    0.1649   0.0000   437.5267       8.46771       13.5711      -2.58886      -3.99302      -1.73067      0.401501      -3.04203      0.197683     -0.822272      0.211269       1.02868   -0.00128010     -0.209700     -0.305842   -0.00565749   -0.00923832    0.00854612       3.40593       4.25000       4.32438       4.62686       3.87134       3.81525       2.75826       2.32655       1.74457       1.30596      0.743764      0.605297      0.315057      0.210236      0.112258     0.0602590     0.0294658     0.0124523
  13  15 2832.2776    3.0248  0.8907 12.6525 -0.0029  0.0280   0.0864   0.0698    0.1504   0.0000   437.7453       16.2609       14.3463       12.3204      -2.29273      0.101743       2.12303     -0.665377     0.0774379      -1.24423      0.388442      -1.02063      0.178320    -0.0221780    -0.0636945    -0.0749045    -0.0188366    -0.0175898       3.63524       4.84029       4.97004       4.84040       4.25617       3.79441       2.98377       2.26616       1.76396       1.18666      0.835895      0.494672      0.317046      0.182631      0.102176     0.0526211     0.0250097     0.0114593
  13  16 2972.7360    3.4903  0.7832 13.3113 -0.0088  0.0269   0.1055   0.0654    0.1217   0.0000   434.1576       18.0869       19.4871       4.70153      -8.60817    -0.0533766       2.63899      -1.99108      -1.14898     -0.502955      0.689769     -0.426388     -0.368380     -0.329169     -0.174306     0.0377012    -0.0441965   -0.00870633       3.54638       4.02425       4.16664       4.47478       4.05166       3.53911       2.61494       2.07066       1.70925       1.21361      0.785654      0.485738      0.310010      0.206039      0.119699     0.0609693     0.0290591     0.0120440
  13  17 3112.5804    3.7407  1.0716 13.1872 -0.0001  0.0321   0.0938   0.0789    0.1452   0.0000   437.8162       21.1370       9.17917       6.53619      0.860141       2.82196      -3.02147      -2.02856     0.0886807     -0.783919     -0.371765     -0.100809     -0.147348     0.0435382      0.184277    -0.0889955   -0.00621650   -0.00750151       4.10118       5.22885       5.32854       5.26899       4.66772       4.03217       3.35768       2.68494       2.02789       1.34959      0.960563      0.610357      0.365370      0.214787      0.118299     0.0625215     0.0315292     0.0150260
  13  18 3252.5660    3.3176  1.2931 13.4902 -0.0052  0.0383   0.0863   0.0919    0.1142   0.0000   439.0719       18.6684       6.96708       2.34574       5.39988       2.94678      -3.65906      -1.90162     -0.459060      0.300115      0.652371     -0.315703     -0.613187     -0.127032     -0.103602     -0.178039    0.00212155    -0.0137017       4.62654       5.68178       6.18857       5.81718       5.52222       4.81814       3.98664       2.95334       2.27609       1.59379       1.14412      0.749617      0.472130      0.268083      0.144806     0.0786777     0.0373926     0.0172063
  13  19 3392.5303    3.1583  1.7330 12.7585  0.0030  0.0411   0.0667   0.1048    0.1043   0.0000   444.4201       27.0336      -1.71626      -2.33507     0.0402040       5.39720      -3.68892      -6.83862       2.74061     -0.564853      -1.62938     -0.356930      0.199333    -0.0311587     0.0149906     -0.175695    -0.0236010   -0.00475494       4.97829       6.52942       6.72414       6.65771       6.14093       5.08633       4.32049       3.36232       2.54247       1.76838       1.19844      0.789918      0.504127      0.273752      0.149406     0.0847745     0.0419251     0.0183860
  13  20 3532.9151    2.6766  2.5846 12.1328  0.0003  0.0503   0.0461   0.1313    0.0826   0.0000   434.7293       12.8823       22.8934       22.4909      -4.38604      -4.70643      -4.43774      -1.82465      0.608267      -1.00008     -0.439731      -1.18069     0.0993890     0.0625374    -0.0280019     -0.185850    -0.0240190     0.0401043       6.61939       8.40861       8.39790       8.47086       7.56145       6.63482       5.33386       4.24086       3.18296       2.24081       1.52027      0.954630      0.605102      0.348616      0.187576      0.102530     0.0491684     0.0217084
  13  21 3673.3949    2.1949  3.9076 11.5579  0.0004  0.0645   0.0315   0.1662    0.0663   0.0000   435.9601       11.2189       25.9502     -0.548104      0.247468       6.16402      -6.05564      -2.04857       4.77307       2.14675      -4.24006      -1.98662       1.04990     -0.302411    -0.0225053     -0.201106     0.0290116     0.0434889       8.06143       9.89676       10.0510       10.2258       9.75631       8.18703       6.61262       5.21671       4.06964       2.94857       1.98143       1.20416      0.787349      0.475369      0.276519      0.138554     0.0659658     0.0301538
  13  22 3813.9772    1.7803  5.6147 11.1796 -0.0029  0.0829   0.0229   0.2217    0.0575   0.0000   443.7443       18.9117       35.1749       12.9064       13.0940       6.59232       3.55556      0.326425      -7.13508       4.83947       4.45020      -1.61015      0.186984      0.435382      0.445209   1.60618e-06   0.000203217    -0.0553296       9.62462       12.7922       12.6578       12.9890       11.4957       10.3228       8.45642       6.85415       5.11975       3.75558       2.45548       1.59240      0.957541      0.595756      0.316618      0.172405     0.0800915     0.0375301
  13  23 3954.6344    1.4904  6.9151 10.8863 -0.0030  0.0954   0.0182   0.2625    0.0530   0.0000   429.0580       59.9142       44.5340      -5.97901      -3.26478     -0.941395      -29.0879       3.15699      -1.90106       1.20711       2.83102      -4.23224      -2.92204     -0.568393     -0.467601     0.0828009     0.0331383    -0.0583549       11.2961       14.3840       15.1106       15.2546       13.6261       12.0310       9.82769       7.89378       5.73541       4.18099       2.86170       1.89125       1.16166      0.679466      0.374553      0.200522     0.0977283     0.0461463
  13  24 4095.6009    1.3041  9.8111 10.4433 -0.0006  0.1201   0.0142   0.3390    0.0524   0.0000   413.2253       70.4939       35.4384       32.0075      -9.64376      -11.0746      -3.44657       6.47403       14.9803      -3.74696       2.13492      -2.16026      -1.21182      0.141956      0.293039     -0.120715    -0.0936810     -0.120857       14.2779       17.8543       18.8347       18.2344       17.3361       14.8699       12.5759       9.83149       7.29667       5.37050       3.68167       2.42403       1.48210      0.879500      0.491018      0.250863      0.122456     0.0577966
  13  26 4378.0048    0.8832 13.9984 10.2750  0.0002  0.1915   0.0104   0.5422    0.0416   0.0000   426.9962       65.8082       8.16385       25.5813       6.35058      -23.6754      -13.3929    -0.0751360       15.1162      -12.7556       7.00948       7.54649      0.172662      0.529821       1.08217      0.134994     -0.288670    -0.0159560       22.1890       28.7618       30.9163       29.5360       27.9041       23.5153       20.0530       15.7052       11.9288       8.48553       5.93323       3.84624       2.34261       1.42725      0.798627      0.410683      0.200405     0.0942662
  13  27 4519.7943    0.7395 15.9896 10.1696 -0.0040  0.2404   0.0086   0.6391    0.0365   0.0000   429.3038       44.6001       143.501       60.6892       32.5760       40.2324       38.9700      -4.94891      -12.8555       16.6297       10.2215      -5.61095       5.39646      -2.37385      -1.78887      -1.34487      0.368774     0.0100962       27.4768       35.5348       37.8183       36.6075       34.4634       30.1651       24.3820       20.0115       14.6499       10.9985       7.41482       4.89346       3.08062       1.85106       1.02169      0.555948      0.253565      0.121679
  14   8 1870.7953    0.4574  0.3819 10.1082 -0.0071  0.0213   0.0198   0.0480    0.0564   0.0000   442.0162     -0.695776       10.5592      -4.01741      -1.08797      -2.45252      -1.95620      0.385916     0.0255464    -0.0139149      0.986608      0.579568     -0.284417     0.0970179    -0.0476980     0.0261757  -0.000200325    0.00460053       2.44996       3.51428       3.33118       3.37803       3.05127       2.57883       2.30598       1.86482       1.49638       1.04173      0.735036      0.473393      0.264134      0.173396     0.0985499     0.0572336     0.0264426     0.0136919
  14   9 2017.0095    0.5887  0.4970 10.3664  0.0006  0.0271   0.0213   0.0552    0.0683   0.0000   436.1393    -0.0610967       16.0056      -5.43872      -2.68273      -2.94378      -2.24352     -0.152803      0.597426      0.771662     0.0419839      0.235892     -0.182172     0.0360544      0.125878    -0.0640328    -0.0415622   -0.00689237       3.68324       4.10544       4.10198       3.75130       3.98335       3.93983       3.15435       2.06338       1.52472       1.08641      0.925482      0.716917      0.467905      0.271096      0.155057     0.0769425     0.0354053     0.0170457
  14  11 2305.7758    1.1697  0.7841 10.7942 -0.0077  0.0240   0.0335   0.0655    0.1135   0.0000   442.0835      -2.44785       10.8459       4.40737     -0.441477       1.78272     -0.396483     -0.749578       1.03033     -0.850095     0.0153473      0.960965    -0.0307605     -0.164661     -0.197255      0.143585     0.0321805   -0.00563708       2.92182       3.37309       3.63390       3.76716       3.32664       2.96505       2.52022       2.02904       1.54085       1.12314      0.777872      0.547946      0.355451      0.216324      0.123420     0.0648622     0.0392891     0.0191090
  14  12 2446.7116    1.4803  0.9662 11.1155 -0.0048  0.0296   0.0389   0.0722    0.1316   0.0000   439.8875      0.990452       14.4217       6.58920      0.815638      -6.21846       6.21030      -4.32071       3.08146    -0.0205735      -1.12418      0.602439     -0.207183     -0.445924      0.141079    -0.0508132     0.0396053     0.0174002       3.50673       4.12012       4.22223       4.23638       4.23595       3.91300       2.89221       2.43769       2.01506       1.54326       1.05095      0.627065      0.371373      0.287400      0.170360      0.100513     0.0521272     0.0225191
  14  13 2587.3869    1.9271  0.9201 11.8478 -0.0075  0.0309   0.0515   0.0686    0.1304   0.0000   437.9251       6.41207       2.45803       7.54558       2.26164       1.51848     -0.511756   0.000410433      0.336755      0.459910       1.72364      -1.41172     0.0314820     -0.461453     0.0621425     -0.125920     -0.103534     0.0103477       4.10471       5.24143       5.48462       5.33381       4.54195       4.21575       3.58443       2.75007       2.11172       1.53221       1.04956      0.683828      0.443381      0.258011      0.144366     0.0777328     0.0421914     0.0200778
  14  14 2728.2781    2.4439  0.8828 12.2633 -0.0059  0.0272   0.0680   0.0685    0.1447   0.0000   440.6504       6.39085       8.64103       10.2601       7.50553      -1.75099       1.38070       2.92458       2.75747      -2.81771      0.365104     -0.292787     -0.195307     -0.301041     -0.214790     0.0603486    -0.0139894    -0.0291910       3.14718       3.96902       3.94263       3.99124       3.40949       3.43784       2.80985       2.42273       1.86590       1.44229      0.957359      0.625849      0.382355      0.240719      0.144718     0.0808397     0.0394171     0.0201613
  14  15 2869.2930    3.0663  1.0774 12.5854 -0.0064  0.0289   0.0786   0.0820    0.1715   0.0000   432.0695       10.3926       14.2634       7.37229       2.41484     -0.643032       3.51329       1.18758      0.159654      0.416785     -0.428335     -0.223519     0.0831845     -0.141604      0.174742     0.0673719    0.00464908    -0.0795914       3.48305       4.39636       4.73925       4.64419       4.26188       3.80710       2.98462       2.42112       1.82683       1.32261      0.936612      0.635135      0.405332      0.250761      0.149809     0.0812899     0.0429133     0.0225330
  14  16 3010.2921    3.6770  0.8909 13.0860 -0.0030  0.0280   0.0991   0.0665    0.1558   0.0000   441.2772       11.4803       10.6647       11.1411       2.42277      -7.89562      -2.16145      -3.48418       1.31833      -1.57189      -1.59074     -0.817836     0.0785685     -0.261759    -0.0252743   -0.00426647     0.0115807   -0.00385884       3.55955       4.18045       4.23515       4.31143       3.71860       3.46617       3.07971       2.52125       2.02973       1.46045       1.01437      0.665194      0.408899      0.261415      0.141088     0.0790740     0.0448587     0.0224710
  14  17 3150.6945    3.6909  0.9692 13.4347 -0.0011  0.0307   0.0999   0.0711    0.1285   0.0000   432.8474       17.4312       5.50941       3.00372      -9.02674      -3.01217     -0.666606      -1.68549      0.331813      -1.04406       1.23155      -1.36881      0.719998     -0.271205     -0.309595     0.0623277   -0.00558552    0.00631878       4.13407       4.72731       4.73732       4.73772       4.30824       4.10299       3.55496       2.68391       2.07932       1.55497       1.09998      0.766945      0.494968      0.294875      0.163715     0.0888241     0.0438158     0.0214459
  14  18 3291.0085    3.3259  1.4794 13.0980 -0.0100  0.0369   0.0741   0.0962    0.1135   0.0000   434.8351       23.4549       10.2466       14.8862       3.91776       1.47784       4.77659       2.00173       1.55515      -7.05154     0.0299066      0.370352     -0.314301     -0.808739    0.00175452      0.127485   -0.00548973    -0.0739388       4.32099       5.56622       5.93515       5.73715       5.30750       4.73050       3.79068       3.08528       2.37608       1.78113       1.18945      0.808708      0.528070      0.314329      0.186322      0.103947     0.0540204     0.0274339
  14  19 3431.6829    3.0112  1.9336 12.8417 -0.0013  0.0429   0.0604   0.1123    0.0864   0.0000   435.5546       12.5411       5.76446       10.5307      -3.75101     -0.967691      0.189797      -2.92330       2.37578      -2.82766      -1.67653      -2.10497    -0.0633661     0.0312114     -0.217778   -0.00780391     -0.111467    -0.0196069       5.01159       6.23892       6.10845       6.10454       6.09119       5.23557       4.32445       3.62845       2.93901       2.20192       1.48346      0.974080      0.591921      0.400070      0.224461      0.133479     0.0694042     0.0328582
  14  20 3572.3266    2.4910  3.0862 11.8998 -0.0053  0.0522   0.0389   0.1410    0.0775   0.0000   434.9010       21.6518       4.34691       5.86755       15.6225       7.30287       13.3417      -4.96049      -1.19732      -4.62715     -0.508397     -0.967642      0.529631     -0.579521      0.151146     -0.195802    -0.0679643    -0.0669087       6.15169       7.59144       7.84845       7.88292       7.22996       6.59397       5.48482       4.52695       3.43589       2.50822       1.76020       1.23222      0.785514      0.477636      0.263943      0.151144     0.0801041     0.0408580
  14  21 3713.2802    2.0685  4.3510 11.5410 -0.0034  0.0660   0.0282   0.1766    0.0605   0.0000   431.5609       35.9392       20.4180       10.9879       10.3577       10.9020       5.68084       2.84566       6.48045       4.14039      -3.16076     -0.873023      0.526900       1.91398      0.108252     -0.308378     0.0677688    -0.0567727       7.70763       9.42404       9.77492       9.70155       9.34307       8.21723       6.99553       5.52734       4.33105       3.12161       2.25688       1.53570       1.01091      0.601756      0.352992      0.192474      0.100389     0.0510006
  14  22 3854.3903    1.6975  6.6023 10.9162 -0.0011  0.0849   0.0192   0.2313    0.0551   0.0000   447.7859       43.8035       21.9381      -1.13270       24.0636       5.57021       7.15276      -6.81232      -6.72262       3.62012     0.0608859     -0.865154     -0.104995     -0.894409     0.0792927     -0.581565     0.0633859      0.136961       9.94776       12.3927       13.1705       12.9973       12.0858       10.5949       8.97038       7.13437       5.71154       4.06899       2.90655       1.89998       1.25485      0.755159      0.446537      0.252082      0.131270     0.0665405
  14  25 4278.6737    0.9967 11.9267 10.4187 -0.0025  0.1530   0.0114   0.4278    0.0418   0.0000   444.7912       2.04796      -17.0145       26.0002       58.2974      -8.25349      -24.2184       4.00214      -17.7989     0.0804385       4.11810       2.43208      -2.53236      -1.63002       1.26296    -0.0861932     -0.507931    -0.0399776       16.7675       21.2594       22.9617       22.3298       21.2499       18.7977       15.7950       12.7451       9.70179       7.26311       5.25068       3.51134       2.30244       1.43309      0.847881      0.466966      0.243161      0.119762
  14  28 4704.3163    0.5591 20.2166 10.0617 -0.0005  0.3374   0.0067   0.8707    0.0288   0.0000   414.0085       74.1106       77.3430      -54.4462      -59.7361      -1.27128       64.1203       44.3134      -2.81019       9.28310      -11.3727      -4.97871       8.74873      -1.50567      0.105447     -0.265810      0.756278      0.100903       35.2570       45.5908       48.7311       48.1644       45.5819       40.6035       34.6534       28.1420       21.8736       16.4811       11.7545       8.11491       5.28267       3.31336       1.95316       1.09535      0.558278      0.279920
  15   7 1753.7904    0.3292  0.2349 10.0725 -0.0090  0.0214   0.0197   0.0342    0.0434   0.0000   438.4660      0.236258       8.31671       3.83969       4.37431      -3.24993      0.411972      0.198080      0.401576      -2.03472     -0.715386      0.453976     -0.138293    -0.0697158    -0.0694920     0.0908849    -0.0386956   -0.00652061       2.37428       2.65881       3.02756       3.24414       2.45145       2.43721       2.08499       1.89876       1.13742       1.25396      0.741494      0.494578      0.288152      0.226462      0.119148     0.0768155     0.0382070     0.0295390
  15   8 1902.3395    0.4523  0.4516 10.0011 -0.0069  0.0265   0.0173   0.0525    0.0596   0.0000   438.3363      -1.62316       7.32009      -5.13439     -0.976216     -0.625986       3.03131     -0.519232       1.14451      0.155228    0.00393598      0.952271      0.421106     -0.226188     -0.170995   -0.00275978    0.00378761    -0.0113485       2.77481       2.60733       3.42585       3.92076       3.05929       2.65868       2.77312       2.15663       1.47477       1.28243       1.03266      0.628044      0.374576      0.262323      0.177812      0.103291     0.0534600     0.0291879
  15  10 2195.8272    0.8818  0.7589 10.5528 -0.0065  0.0263   0.0246   0.0621    0.0945   0.0000   435.8154       3.33497       19.1139       1.00153       4.12418      -4.95406       1.76032     -0.671601      0.442519     -0.164561      0.177338    -0.0267830      0.523761     -0.486799      0.165637     -0.186648    0.00978183    -0.0317734       2.78087       3.48335       3.42998       3.62527       3.56663       3.11705       2.65948       2.11639       1.60183       1.26171      0.911082      0.638125      0.424793      0.288248      0.171167      0.102141     0.0555629     0.0295762
  15  11 2339.4987    1.2696  0.7590 11.0309  0.0016  0.0244   0.0350   0.0587    0.1013   0.0000   433.4236     -0.786282       20.2850       4.38416       3.11540       3.93567       3.78216       3.59612       1.59393      -1.76132     -0.470948      0.763515      0.372476     -0.556848    -0.0265694   -0.00474999      0.105989    -0.0230432       2.90738       3.63978       4.05782       4.07001       3.81555       3.20855       2.69751       2.18563       1.55876       1.19036      0.861755      0.569430      0.410554      0.256964      0.149539     0.0931985     0.0510908     0.0273742
  15  12 2481.0257    1.5725  1.0383 11.5234 -0.0048  0.0292   0.0400   0.0760    0.1157   0.0000   436.7540       14.8165       17.6906       6.47267      -8.36125       6.36127       7.62780      -1.72914       1.32123      -2.11672      0.446578     -0.113433     -0.166788    -0.0578270     -0.121716     0.0448437     -0.199218     0.0228251       3.19209       4.08508       4.26286       4.10534       3.88702       3.54644       3.16064       2.55958       1.89117       1.50356       1.07769      0.757644      0.522421      0.320130      0.198295      0.107939     0.0621532     0.0312674
  15  13 2622.4198    2.0195  0.9729 12.0508 -0.0082  0.0276   0.0515   0.0728    0.1152   0.0000   436.5185       9.09015       17.5685       6.92067     -0.868735       2.23725      -1.27539       2.53309       1.60656      -3.05740     -0.922363    0.00930326     -0.608591      -1.08882   -0.00374333     -0.112204    -0.0279155    -0.0325390       2.95817       3.56956       3.96541       3.99384       3.68242       3.32408       2.77921       2.30941       1.72116       1.30102       1.00628      0.672305      0.434219      0.300228      0.177438      0.108090     0.0571217     0.0299521
  15  14 2764.2275    2.5316  0.9394 12.4111 -0.0061  0.0279   0.0642   0.0650    0.1230   0.0000   439.3403       17.2986       19.3355       3.39980      -4.30860      -6.01360       3.03754       1.88968      -1.78387     -0.805423      -2.92813     -0.807690     0.0374401     -0.151034     -0.171393     0.0497260   -0.00844165    -0.0374839       2.94051       3.61689       4.18946       3.88744       3.79031       3.40724       2.71542       2.37168       1.79181       1.33613       1.00687      0.657463      0.456338      0.281203      0.175796      0.102590     0.0586618     0.0306582
  15  15 2905.8673    3.1857  0.9920 12.8809 -0.0028  0.0285   0.0797   0.0723    0.1392   0.0000   440.3823       4.51655       9.70660      -6.89933      -3.22707       2.14510       4.17156      -2.35412     -0.218845      -2.87215      0.284644      0.162879     -0.277140      0.180339     0.0678983     -0.101201     0.0220024     0.0224892       3.38155       4.26078       4.32569       4.50852       4.07614       3.81572       3.10303       2.49938       1.85227       1.46304       1.02380      0.722383      0.457754      0.309684      0.185701      0.109415     0.0570591     0.0334603
  15  16 3047.1778    3.6606  0.9966 13.2868 -0.0043  0.0292   0.0919   0.0705    0.1343   0.0000   435.4117       11.3375       18.9672      0.158413       2.84814       2.58191     -0.429966       5.12675      -1.82723      0.431932     -0.553553     -0.963067      0.472785     -0.350321    -0.0341511    -0.0733044     0.0426825     0.0391493       3.38562       4.18903       4.49024       4.51429       4.13075       3.59506       3.16674       2.58396       1.93373       1.44677       1.06323      0.719492      0.486893      0.308635      0.180696      0.108784     0.0574891     0.0308019
  15  17 3188.1539    3.8512  1.2042 13.3811  0.0002  0.0354   0.0916   0.0856    0.1470   0.0000   442.5412       14.2289       20.9399       6.60411      -1.55271      -2.10462      -1.46598      -2.75898       1.36035      -1.09593      -1.59898      0.159868      0.659200    0.00981208      0.219395     -0.120316    -0.0838657     0.0205454       4.23061       5.18505       4.65312       4.67953       4.62884       4.69143       3.94549       3.21249       2.21815       1.82480       1.34876       1.01051      0.688436      0.435812      0.268314      0.146328     0.0737159     0.0377454
  15  18 3328.9997    3.4366  1.6456 12.7727 -0.0026  0.0367   0.0689   0.0967    0.1248   0.0000   450.2357       27.8833       17.6440       6.58858    -0.0938241       4.28830     -0.375934      -3.05967     -0.672090      0.345346       1.19966      -1.46626     -0.364000      0.631071      0.288775    -0.0660593     0.0145625     0.0494397       3.74969       4.81983       5.05999       4.98272       4.73431       4.21772       3.80467       3.01439       2.35494       1.85606       1.29249      0.975695      0.605853      0.390840      0.250073      0.144711     0.0757947     0.0392802
  15  19 3470.1071    2.8333  2.2357 12.5070  0.0001  0.0452   0.0506   0.1129    0.0858   0.0000   441.4971       20.3155      0.890227       9.54125      0.391028       6.62766       2.06908      -2.49540      -1.09140      -5.12989      0.388893       1.72709      0.869425      -1.45106     -0.753172      0.108727    -0.0872805     0.0269291       4.74180       6.17027       6.23784       6.30510       5.80187       5.22541       4.71703       3.88213       3.17044       2.29749       1.72603       1.16710      0.775996      0.488249      0.300799      0.172876     0.0929745     0.0504294
  15  20 3611.4066    2.3197  3.5545 11.7768 -0.0024  0.0580   0.0335   0.1486    0.0681   0.0000   448.8352       26.3858       17.3524      -2.06915       1.26004       5.28536      -12.4731      -16.4465      -1.75540      -2.71415       2.92501      -1.58042       1.25862      -2.19693      0.114138     0.0621750     0.0880615     0.0191882       6.06934       7.98808       8.28791       8.41942       7.82250       7.08696       6.02645       4.90713       3.82546       2.89488       2.15906       1.41859       1.00953      0.622589      0.378776      0.225638      0.122312     0.0645822
  15  21 3752.7948    1.9943  4.9261 11.2317 -0.0004  0.0670   0.0242   0.1817    0.0607   0.0000   448.5787       41.4198       10.6058       7.64133       8.79398       6.23539     -0.832708      -9.47601      -2.78993      -2.88542       1.82963     -0.212118      0.210353     -0.396745    -0.0877489     -0.226899     0.0815946      0.146973       7.29363       9.28111       9.89221       9.85798       9.36674       8.16381       7.06976       5.69874       4.46557       3.32935       2.47205       1.69302       1.11811      0.743774      0.436768      0.257526      0.144022     0.0760176
  15  22 3894.3252    1.6143  6.5424 11.0004 -0.0018  0.0848   0.0187   0.2313    0.0501   0.0000   431.5921       30.7035       16.2782       9.63702     -0.546013      -12.1598       18.6424       1.57222      -2.71858      -6.24360     -0.325547       1.11782       1.23954      -1.70125      -1.01759     -0.238320     -0.193430    -0.0372894       9.06833       11.3210       12.1147       12.1383       11.3452       10.3446       8.78604       7.17323       5.79067       4.28332       3.12666       2.17678       1.45709      0.949414      0.562977      0.326222      0.186808     0.0976699
  15  23 4035.9377    1.3834  8.8993 10.5500 -0.0022  0.1042   0.0144   0.2897    0.0502   0.0000   450.2360       22.5958       18.2372       7.65853       21.5409       11.8306      -10.9049      -12.7558       3.36944       4.67277      -1.50301      -6.00262      0.589571     -0.504026     -0.346054     -0.835181     -0.369636      0.188521       11.1086       13.9279       14.6603       14.8475       14.0187       12.3714       10.8294       8.97173       7.09255       5.27629       3.95230       2.70484       1.77332       1.16348      0.698163      0.413695      0.228417      0.120841
  15  24 4177.8668    1.1612 10.0251 10.4577 -0.0010  0.1212   0.0123   0.3388    0.0443   0.0000   444.8772       57.9154      -4.51215       39.7250       14.4248      0.426659       1.38450       19.5876      -7.50932       5.98591      -5.07448      -6.95702       2.54360      -1.88620      -2.21313     -0.851899    -0.0718195     0.0221153       12.3191       15.7445       17.0822       16.8675       16.1101       14.2475       12.4495       10.1317       8.03646       6.13595       4.37637       3.12180       2.07418       1.33663      0.824568      0.475428      0.265259      0.141838
  15  26 4461.4977    0.7926 15.4593 10.2147  0.0002  0.2063   0.0085   0.5695    0.0355   0.0000   445.8884       39.1547       50.4331       28.9570      -1.43365       23.9018       14.2422      -42.3296       6.65297      -5.86622      -8.39434      -11.2719      -2.23054      0.631202     -0.423958      -1.36052    -0.0889385      0.253924       20.8498       26.7845       28.3349       28.9346       26.9510       24.5227       21.3611       17.3605       13.6921       10.3847       7.70842       5.48028       3.59796       2.38748       1.44869      0.861952      0.459754      0.244355
  15  27 4603.7548    0.6421 18.0484 10.1060 -0.0021  0.2682   0.0070   0.6969    0.0310   0.0000   462.5248       14.0353      -12.0793      -56.2968       18.1670       11.0082      -26.3257      -13.2738      -5.28485      -7.83566      -3.41852     0.0458723      -5.58488      -2.86014      -3.40056      -2.12069     -0.289782    -0.0834592       27.0174       34.7856       37.0243       37.1159       35.5123       31.7276       27.6389       22.6294       17.8137       13.7006       10.1250       7.08621       4.80071       3.13281       1.94020       1.12335      0.622638      0.330055
  16   8 1933.1147    0.5209  0.4425 10.1054 -0.0076  0.0214   0.0195   0.0469    0.0581   0.0000   438.7904      0.979255       9.71202      -1.16468     -0.209327     -0.683669      -2.74049       4.07496      -1.12671    -0.0211471       1.79308      0.392967     -0.463517    -0.0495805    -0.0738156    -0.0217282     0.0618758    -0.0254286       1.99946       2.66487       2.95627       2.90906       2.80230       2.38450       2.18521       1.69674       1.42620      0.975244      0.720127      0.537882      0.379039      0.223293      0.156934     0.0912883     0.0524271     0.0295395
  16   9 2081.6348    0.7145  0.5784 10.2598 -0.0056  0.0238   0.0228   0.0512    0.0803   0.0000   435.8741      0.938805       15.7297      0.985977      -1.93000       2.79315       1.93215       1.24177      -2.11522       1.49507     -0.278206    -0.0736112     -0.322474     -0.711966      0.164516     0.0721054    -0.0202923   -0.00379171       2.79296       3.29003       3.08158       2.71650       3.06162       3.28796       3.00248       2.27462       1.55488       1.18122      0.951705      0.772214      0.563315      0.403492      0.239045      0.142540     0.0756014     0.0371279
  16  10 2228.4058    0.9824  0.6264 10.7047 -0.0048  0.0223   0.0290   0.0504    0.0939   0.0000   437.3054       4.16407       9.54818      -5.81743      -3.10191      -1.15017     -0.342547      0.440345       1.62328      -3.18876      0.385723      0.482655      0.512490    -0.0371563     0.0789062    -0.0415731     0.0937280     0.0110884       2.38783       3.10307       3.38373       3.48308       3.18662       2.85930       2.37205       1.95959       1.48220       1.26125      0.858581      0.650696      0.398590      0.251686      0.187378      0.103605     0.0651557     0.0352940
  16  11 2372.6093    1.3038  0.7825 11.2530 -0.0019  0.0265   0.0344   0.0561    0.0963   0.0000   434.9798       7.15034       17.1116       4.34324       2.77612       9.24948       3.50711      -3.46627     -0.705438      -1.19774     -0.932848     -0.943202     -0.475883      0.125060      0.244468     0.0430871    -0.0822309    -0.0464294       2.67277       3.29339       3.40943       3.56217       3.53369       3.03274       2.62392       2.13289       1.96371       1.35370       1.07282      0.689835      0.497888      0.329194      0.209444      0.127612     0.0751248     0.0417883
  16  12 2514.8880    1.6419  0.9867 11.5820  0.0004  0.0285   0.0399   0.0708    0.1134   0.0000   437.6725       2.37986       10.4676      0.603903       3.23680      -1.24236      -5.59173      -2.41308       4.17673      -1.27331      -1.66394       1.50904      0.991139      0.586740      0.249541    -0.0179786    -0.0270560     0.0353996       3.22859       4.15489       4.41967       4.63355       4.15489       3.59034       3.23776       2.58221       2.05846       1.53881       1.16257      0.789683      0.526988      0.347641      0.225842      0.127809     0.0811008     0.0440168
  16  13 2657.0357    2.2624  0.9081 12.1174 -0.0029  0.0258   0.0554   0.0653    0.1174   0.0000   438.9544       11.0326       14.6497       3.01082      -2.63874      -1.40613     -0.511440       1.22368      -1.34667      0.504428      0.455183     -0.307851     -0.525733     0.0981658      0.233528     -0.106623     -0.108929     0.0533242       2.58345       3.25100       3.43930       3.36633       3.23411       3.15962       2.48279       2.23093       1.75476       1.34546       1.04251      0.736350      0.498424      0.313811      0.207492      0.133032     0.0820468     0.0399737
  16  14 2799.5867    2.8354  0.8887 12.5391 -0.0010  0.0256   0.0683   0.0604    0.1167   0.0000   435.5849       7.46042       8.00608      0.393467      -1.41065      -4.37992       2.44047      -1.55465       2.38704      -2.44592      -1.57224     -0.537947     -0.139751     -0.238725     -0.121207     -0.162290     0.0292769   -0.00398735       2.38419       3.14138       3.41242       3.33898       3.35574       2.79676       2.59349       2.06862       1.64021       1.25450      0.989424      0.668506      0.486762      0.305353      0.195523      0.128835     0.0753484     0.0374499
  16  15 2941.8548    3.4033  0.7556 13.0529 -0.0017  0.0247   0.0903   0.0552    0.1109   0.0000   433.9169       10.7112       7.92265       5.98054       1.07815       1.90777       1.37835      0.428195       1.06259      -1.32940      0.735362      0.176632    -0.0401671     -0.637498     -0.219783     0.0515005    0.00478793    -0.0143067       3.09593       4.13702       4.39003       4.53731       4.25139       3.71781       2.96368       2.24333       1.76653       1.31349      0.975247      0.637747      0.433657      0.284509      0.181330      0.112556     0.0682262     0.0376361
  16  16 3083.6179    3.6616  0.9738 13.5324 -0.0001  0.0306   0.0941   0.0705    0.1218   0.0000   434.9139       20.5655       8.64495       3.69588       6.86224       1.70248      -2.50632      -6.56907      0.352627       1.83270      0.828991      0.883778     -0.532973      0.372634     0.0276804     0.0925298     -0.171398    -0.0909859       3.34406       4.26934       4.45338       4.23195       3.73440       3.38111       3.17764       2.82152       2.43889       1.82471       1.36323      0.900244      0.604951      0.364255      0.220246      0.132216     0.0804343     0.0431986
  16  17 3225.0989    3.9499  1.1592 13.5290 -0.0027  0.0327   0.0944   0.0788    0.1381   0.0000   438.9052       13.1939       17.0113       9.38175      -2.63999       4.84854       3.26310      -3.63250       1.93517      -1.81857      0.581317      -1.48884     -0.324086     -0.509629      0.254158  -0.000579529    -0.0135366    -0.0231697       3.17837       4.18176       3.78146       4.18395       4.24762       3.77525       3.29175       2.54694       2.18469       1.67547       1.30744      0.883994      0.614395      0.417404      0.261877      0.161280     0.0965834     0.0534528
  16  18 3366.6003    3.3533  1.7575 12.8854 -0.0033  0.0380   0.0667   0.1008    0.1099   0.0000   440.8838       19.6258       11.2444       7.29982     -0.985029      -3.17898      -2.36349      -2.23595       1.66252      -3.53781       1.11743      -1.84504      -1.46610      0.291205     0.0343470      0.315540     0.0792862      0.130771       4.09605       4.85407       5.14898       4.84479       4.90642       4.24666       3.99440       3.43802       2.68314       2.22503       1.58492       1.15047      0.764194      0.490861      0.323110      0.188995      0.115122     0.0628871
  16  19 3508.1900    2.6858  2.7670 12.1709 -0.0036  0.0471   0.0422   0.1276    0.0831   0.0000   438.4313       12.2335       2.26126       11.4681       2.39205      -6.66543      -1.25936       7.47641      -1.69848      -1.95617      0.328490      0.404325       1.38279      0.449184     -0.114711     -0.139333      0.125779      0.152855       4.82182       5.80879       6.47119       6.39144       5.97033       5.51564       4.77085       4.15051       3.19036       2.52095       1.87122       1.35002      0.900757      0.603986      0.382941      0.237284      0.131762     0.0764242
  16  20 3649.9343    2.2892  3.6794 11.6724 -0.0013  0.0559   0.0314   0.1520    0.0698   0.0000   431.0954       22.1968       9.53231       4.12991      -6.32536       11.3748      -8.24160      -7.58999     0.0865042       1.86787      -1.55020      -3.95106      0.746309     -0.732283     0.0405306     -0.680507    -0.0334692      0.124061       5.49902       7.26193       7.53304       7.70726       7.10702       6.54361       5.71171       4.77809       3.88569       2.96336       2.16927       1.59679       1.05652      0.721154      0.433929      0.270197      0.154923     0.0837388
  16  21 3791.8033    1.8711  5.8308 11.0148 -0.0013  0.0742   0.0207   0.1965    0.0587   0.0000   430.1812       15.3452      0.673290       11.5015       1.90510      0.446941       4.42058      -8.20518      -4.74879       2.88756      0.146104     -0.472883      -1.65278      -1.39142       1.28163     -0.281854    -0.0380008     0.0373055       7.28848       9.27735       9.94361       9.92704       9.42519       8.64844       7.48822       6.33955       5.11070       3.94487       2.88243       2.13842       1.40341      0.950721      0.601523      0.363445      0.210128      0.118519
  16  22 3933.7136    1.5943  7.3077 10.7642  0.0001  0.0878   0.0168   0.2331    0.0514   0.0000   438.7271       42.7688      -7.94320       12.2365       11.7414       12.4882      -5.03787      -13.6472       6.72026       6.06630       10.1404      -3.72460      0.752221      0.461756    -0.0315229     -0.242302     -0.122472     0.0133042       8.54867       10.9805       11.6723       12.0063       11.2469       10.1163       8.98197       7.41591       6.03381       4.63243       3.48706       2.44873       1.66958       1.10480      0.711284      0.428307      0.246029      0.142375
  16  24 4218.0224    1.0950 11.5365 10.4855 -0.0004  0.1335   0.0113   0.3834    0.0401   0.0000   443.3565       53.3023       47.4689       2.98161      -43.7404      -9.09710      -3.44736      -28.5267       16.2215       13.9722      -4.93540      -2.59675       6.73765     0.0612200     -0.890789     -0.621382     -0.375263      0.411707       13.1870       16.6121       17.8497       17.8708       16.8930       15.5531       13.5499       11.4871       9.28157       7.24826       5.38198       3.83557       2.63644       1.75027       1.11126      0.672608      0.390192      0.219823
  16  25 4360.1909    0.8814 13.2027 10.3760 -0.0006  0.1667   0.0095   0.4744    0.0364   0.0000   412.7233       18.4184      -18.5862       26.7822       66.6771      -2.06936       3.14437      -12.7819     -0.582589       2.87973       4.57435      -3.74121      -3.28132      -2.46205      -2.60582     -0.618929      0.466990     0.0935457       16.3513       20.5295       22.3985       22.0054       21.3012       19.5924       16.7659       14.2229       11.5611       8.99764       6.81912       4.71620       3.33683       2.18685       1.42008      0.863909      0.489395      0.288851
  17   9 2113.0151    0.7548  0.5350 10.5515 -0.0082  0.0223   0.0244   0.0468    0.0673   0.0000   438.6087      -4.58908       20.0523      0.969450     -0.219970       2.96795      -1.59254     -0.101908      -1.64549       1.91514    -0.0541655     0.0635907     -0.212251     -0.346862     -0.251902     -0.143095     0.0208945     0.0501638       2.52144       3.12804       3.14234       2.90828       2.42806       2.55421       2.49298       2.19119       1.88606       1.50421       1.08828      0.785428      0.554510      0.341903      0.220801      0.138082     0.0804153     0.0433345
  17  10 2260.3264    1.0216  0.8028 10.7722 -0.0047  0.0238   0.0265   0.0631    0.0967   0.0000   439.5942      0.430478       15.4435      -8.11203      -4.38589     -0.762392       1.04356      -1.63979     -0.325257       2.09465     -0.579983     -0.841198     -0.155024      0.554367     -0.312122     -0.310049     0.0559523     0.0336844       2.57262       3.18776       3.46340       3.45724       3.38749       3.03580       2.56660       2.20738       1.70210       1.25123      0.975044      0.758358      0.507804      0.344525      0.237176      0.150560     0.0861233     0.0491966
  17  11 2405.0582    1.4348  0.8333 11.3810 -0.0036  0.0259   0.0356   0.0570    0.1005   0.0000   437.7958       3.93969       10.4237       6.73363       4.38211      -2.36965       1.52839       1.80572      0.735642      0.738665      0.552557     -0.341174      0.820035     -0.168874     0.0930024      0.108130      0.144552    0.00618213       2.27664       3.01330       3.27545       3.35245       3.06134       2.94232       2.51344       1.98092       1.74651       1.27448       1.00221      0.717760      0.515427      0.331522      0.216955      0.146754     0.0890573     0.0519960
  17  12 2548.1699    1.8111  0.9373 11.7517 -0.0032  0.0250   0.0431   0.0657    0.1104   0.0000   443.6849       4.38495       12.1740      0.126628      -2.96216       2.41879      -6.33718       2.26187      0.259305     -0.607588       1.70174     -0.281072      0.243642     -0.881137    -0.0325399      0.107105     -0.169251    -0.0945529       2.53458       3.02303       3.38018       3.31780       3.17705       3.03374       2.65229       2.08115       1.75376       1.33460       1.04976      0.782579      0.524952      0.364942      0.230798      0.157357     0.0970776     0.0558333
  17  13 2691.1295    2.4257  0.8476 12.3146 -0.0091  0.0231   0.0605   0.0591    0.1066   0.0000   439.3649       6.85413       11.2001      -1.53759       5.17102      0.768652      -9.20589      -1.68478    -0.0590040      -3.50156      0.762450      -1.26625      0.542308     -0.709708      0.337664    -0.0200435      0.165343   -0.00222300       2.19621       2.79972       2.91097       2.91562       2.82326       2.64161       2.30108       1.96520       1.62483       1.31053      0.965038      0.690136      0.502419      0.334784      0.223383      0.142195     0.0791532     0.0484282
  17  14 2834.4163    2.9855  0.8320 12.7789 -0.0041  0.0248   0.0729   0.0552    0.1099   0.0000   439.5797       7.48726       14.5432       5.22563      -9.55374       1.21076       5.77707      -1.50777     -0.214941      0.660942      -1.95980     -0.419421      0.324088     -0.245437      0.418865     0.0417349    -0.0216742     0.0327286       2.41788       2.79257       3.29612       3.09291       2.86168       2.80545       2.40359       2.08445       1.80388       1.39765       1.09597      0.754842      0.530367      0.370537      0.222235      0.144268     0.0900367     0.0508928
  17  15 2977.3231    3.5807  0.8301 13.1695 -0.0024  0.0233   0.0887   0.0568    0.1068   0.0000   438.3739       7.78808       14.4819      0.994411       2.95021       2.45971      -3.79672      -5.32748      -1.12209      -3.67031    -0.0886662    0.00454238      0.133133     0.0522938      0.157867     -0.211023   -0.00745640     -0.100032       2.31246       2.76655       2.77750       3.10440       3.02643       2.62918       2.37247       2.06511       1.66792       1.25392      0.937048      0.737592      0.520019      0.362276      0.232796      0.144924     0.0885993     0.0546770
  17  16 3119.5175    3.7710  1.0290 13.2730 -0.0017  0.0264   0.0873   0.0679    0.1304   0.0000   435.8864       18.5666       16.6374       6.15097      -5.09688      -5.20747     -0.541545      -3.36172      -1.67105      -2.11656     -0.805231     -0.362810     -0.191340     -0.206852      0.229286     0.0594237      0.102311     -0.131578       2.63203       3.08733       3.31609       3.45144       3.18724       2.95668       2.71442       2.30240       1.86149       1.52521       1.11932      0.845790      0.566986      0.397605      0.254457      0.165169     0.0969343     0.0608902
  17  17 3261.5519    3.4819  1.3287 13.4127 -0.0044  0.0342   0.0789   0.0855    0.1154   0.0000   433.8362       13.7944       1.92493       11.2371     0.0471364       7.51890      -6.28899      -1.44116      0.518401      -2.09258      0.807308     -0.541474      -1.05812     -0.121265     -0.192547     -0.280441     0.0253258   -0.00600693       3.35524       4.48396       4.36734       4.74767       4.58551       4.10699       3.71792       2.85972       2.48016       1.80908       1.50310       1.05271      0.714237      0.496972      0.318510      0.212210      0.122865     0.0757695
  17  18 3403.6104    3.1545  2.0681 12.7076 -0.0025  0.0410   0.0569   0.1061    0.1016   0.0000   441.2994       17.5234       9.37570       6.12411       1.67140      -5.79891     -0.360420      -1.90503       2.52074      -4.27186       1.34470    -0.0842696     -0.760625     -0.926249     -0.110499     -0.644035     0.0952463     -0.146765       4.02493       4.88290       5.10762       5.54782       5.09327       4.59300       4.22357       3.51258       2.88002       2.12711       1.69805       1.25488      0.893469      0.591764      0.399315      0.255331      0.152267     0.0879458
  17  19 3545.6432    2.5908  2.7108 12.2915 -0.0011  0.0466   0.0414   0.1278    0.0792   0.0000   437.8188       17.5471       14.9891      0.382954       5.87250      -1.37523     -0.592744      -6.24293       3.33335      -1.68751     -0.706332      -2.35313     -0.611500      0.246232     -0.303404      0.334457    0.00380806    -0.0810347       4.53647       5.68271       6.09599       5.93991       5.72318       5.27649       4.77742       4.02814       3.33634       2.58696       1.97933       1.44657       1.02923      0.696207      0.453439      0.284713      0.164619     0.0996582
  17  21 3830.2432    1.8356  6.1482 11.0210 -0.0000  0.0744   0.0197   0.2059    0.0545   0.0000   436.6617       18.1374       2.13872       1.21774      -2.39295      -16.9326      -2.24786      -6.91082      0.511428      -7.07513      -2.02173      -1.26457     -0.383308    0.00956758      0.886767      0.534778     -0.321782     0.0743636       6.76001       8.78435       9.02371       9.56291       9.13588       8.48321       7.25761       6.34791       5.07973       4.09388       3.01672       2.26731       1.60127       1.09015      0.710129      0.453762      0.271349      0.159110
  17  22 3972.5890    1.5247  7.6077 10.7682  0.0001  0.0899   0.0153   0.2423    0.0468   0.0000   433.5326      -3.35282       9.10971       22.1473      -1.82342       2.15276      -18.0492       11.5692       17.2605      -1.34859      -2.21704     -0.642489       3.05122     -0.368661      -1.04835     -0.712984      0.360287     0.0253100       8.10403       10.7135       11.2511       11.6591       11.1279       9.95673       8.88358       7.91295       6.20538       5.04118       3.66310       2.80927       1.91672       1.33527      0.846605      0.533475      0.320611      0.182941
  17  23 4115.1884    1.2470  9.8917 10.6122  0.0008  0.1133   0.0124   0.3139    0.0401   0.0000   441.4219       10.3522      -3.40546       14.3142       12.5505      -23.8395      -2.21343     -0.876328       11.4195       2.02395      -8.27018      -2.64546      -2.25735      -2.76117       2.10638     0.0582934      0.161361     -0.228112       10.3362       13.3341       14.4503       14.4379       14.1378       12.7313       11.3010       9.56921       7.85482       6.34525       4.76107       3.45745       2.43150       1.67569       1.08220      0.694023      0.410314      0.242877
  17  24 4257.4899    1.0338 11.7491 10.4474 -0.0005  0.1384   0.0102   0.3854    0.0377   0.0000   446.5830      -9.50655       36.2171       10.9793       1.56028       20.4482      -12.2825       17.3530      -2.58338      -18.8419      -4.42409      -1.41137       5.61018       1.35865      0.321276      0.825213      0.657149     -0.780506       12.4959       15.9668       17.1600       17.2967       17.1469       15.5114       13.8639       11.6734       9.56391       7.61509       5.78511       4.21058       3.06176       2.08765       1.35888      0.877190      0.512037      0.304224
  17  26 4543.4336    0.7007 17.1694 10.2605 -0.0002  0.2348   0.0040   0.6443    0.0467   0.0000   417.3441       40.8912      -24.2891      -26.3049      -36.2369      -1.67138       8.98186      -8.24753       3.77565       18.5466      -1.42258      -9.15648       2.41612      0.762547       1.84811     -0.492380     -0.582609     -0.138426       20.9528       28.0857       29.9541       30.5418       29.1277       27.0117       23.5221       20.3014       16.0958       12.8575       9.82933       7.24643       5.17182       3.55245       2.33333       1.48059      0.855904      0.502868
  18   8 1992.8867    0.5578  0.5341 10.1393 -0.0088  0.0226   0.0178   0.0495    0.0626   0.0000   436.0608      -2.42792       8.28983      0.455113      -2.83420       1.99079      -2.87522      -4.78522     -0.206855     -0.142667     -0.232800      -1.19201      0.308537      0.302272     0.0438267     0.0252872    -0.0783010    -0.0923912       2.14512       2.76043       2.92090       2.81722       2.55934       2.64341       2.52614       2.10914       1.71264       1.26459      0.911781      0.716975      0.615504      0.414558      0.291767      0.180155      0.111738     0.0629626
  18  10 2291.6672    1.1092  0.7799 11.0255 -0.0081  0.0252   0.0293   0.0585    0.0900   0.0000   436.7423       3.86883       11.6958       3.18486      -3.21669       1.56021       1.57025     -0.248863      -1.26635     -0.975564      0.332632     -0.418346     -0.574272     -0.322158      0.141912     -0.113050    -0.0714135      0.120031       2.07752       2.85152       2.84400       3.06223       2.81419       2.66765       2.37923       2.03006       1.71998       1.42237       1.00275      0.770221      0.593884      0.387412      0.264223      0.166214      0.107713     0.0632781
  18  11 2436.8695    1.4862  0.9832 11.3872  0.0013  0.0275   0.0340   0.0657    0.1026   0.0000   440.5326       1.84171       12.2648      -1.15537      -4.03925       2.04775     -0.758301       1.27333      0.705300       2.57335       1.10159      0.579202      0.430391     -0.289310      0.180820      0.101527      0.146406    -0.0686036       2.33124       3.00790       3.27894       3.38484       3.13703       2.96717       2.48054       2.20696       1.94322       1.49322       1.17912      0.869270      0.623231      0.405971      0.288470      0.188749      0.105933     0.0668889
  18  12 2580.8705    1.9027  0.8339 12.1739  0.0034  0.0231   0.0478   0.0608    0.0864   0.0000   435.2936       5.36903       12.1230      -1.89123       2.42035      -6.80649      -3.09603      -5.22538       3.02797       1.05400      -2.19207     -0.504342     -0.214903     -0.558041      0.232406     0.0442668     -0.129512   -0.00986851       2.15812       2.65039       2.88883       3.07139       2.79952       2.63289       2.38477       2.09872       1.60367       1.28244       1.01520      0.746874      0.544478      0.386107      0.250654      0.167570      0.104771     0.0645813
  18  13 2724.8124    2.5027  0.8834 12.3400  0.0028  0.0232   0.0592   0.0601    0.1068   0.0000   436.6141       7.22679       13.7892       2.16912      -1.19389     -0.128923      -1.79919      -1.77016       3.24125      -2.79678      -1.93350     -0.333111      0.777355     -0.351652      0.224404     -0.216464    -0.0846389      0.121286       2.10161       2.62359       2.89901       2.89944       2.78157       2.60271       2.43557       1.85218       1.61403       1.29667      0.972551      0.755055      0.533019      0.358648      0.248028      0.163317      0.103130     0.0655114
  18  14 2868.7661    3.1454  0.8912 12.4195 -0.0032  0.0227   0.0723   0.0584    0.1305   0.0000   437.5674       10.4307       11.8199       4.37795       1.65594       2.16808       1.57270      -1.11737      -1.19022       1.76297       1.60063      0.227149      -1.08636      0.124105     -0.243083    -0.0455867     0.0108428    -0.0743929       2.09333       2.61098       2.67571       2.79294       2.67936       2.51736       2.34350       1.83635       1.60278       1.25331       1.00562      0.716917      0.547855      0.363368      0.248187      0.161301      0.103837     0.0621296
  18  15 3012.2772    3.6376  0.9021 13.1541 -0.0056  0.0235   0.0871   0.0637    0.1090   0.0000   442.4978       17.7256       9.68770      -2.63083      -8.05821      -1.47564      0.195944    0.00580918       3.54116      -2.22315     -0.166302      0.261104      0.266351      -1.25302     -0.171549    -0.0192187      0.115423     0.0125568       2.43437       3.05180       3.16060       2.98334       2.80125       2.61002       2.51610       2.18729       1.90097       1.51379       1.18260      0.857943      0.625808      0.424925      0.271530      0.179879      0.105390     0.0627822
  18  16 3155.0375    3.7464  0.9355 13.5431 -0.0011  0.0250   0.0889   0.0631    0.1015   0.0000   435.5181       15.0165       9.23736       13.6190      -1.15096      -1.24923      -2.20799      -1.12718       2.82657      -1.42633     -0.485260      -1.39780     -0.186281     -0.480645      0.148122     -0.312052    -0.0485155    -0.0257033       2.29123       2.82068       2.87877       3.14947       2.90921       2.84515       2.47479       2.07129       1.71634       1.45933       1.13305      0.793187      0.576067      0.411794      0.287888      0.178839      0.112722     0.0681090
  18  17 3297.4947    3.3914  1.5157 13.0842 -0.0053  0.0318   0.0664   0.0903    0.1031   0.0000   439.5855       16.9312       8.75647       15.6053       3.88948       3.33150      -2.43555     -0.574667       2.84403      -4.72476     -0.113055     -0.409508      -1.37966      0.443774      0.702550     -0.161728   -0.00588617     -0.116806       2.87430       3.54475       3.77454       4.10155       3.75603       3.59637       3.21352       2.69622       2.14209       1.77531       1.39215       1.02153      0.766424      0.500746      0.339647      0.227213      0.153122     0.0908746
  18  18 3440.2229    3.0151  2.1395 12.5303 -0.0033  0.0392   0.0510   0.1046    0.0951   0.0000   437.8746       21.2997       19.6295       11.2647       9.80862      -4.74700       3.25754       3.88220      -1.42960      -5.82502      -1.42006       1.05313     -0.227652     -0.605942     -0.365440     -0.369078     0.0139827   -0.00227969       3.53782       4.40564       4.79408       4.87082       4.80053       4.32696       3.90976       3.35907       2.72556       2.17029       1.67995       1.26127      0.914152      0.634008      0.459209      0.284463      0.172441      0.106422
  18  19 3582.8844    2.4651  3.3195 11.7724 -0.0012  0.0497   0.0337   0.1331    0.0799   0.0000   441.8612       24.9207       15.5335      -2.86415       7.69725       12.9557       3.93618      -8.51571      -2.70783      -6.21057     -0.443811     -0.846994      0.308676     -0.909762     -0.300298      0.671801      0.337613    -0.0514874       4.35051       5.57975       6.00795       6.18021       6.00967       5.40919       4.94814       4.06975       3.53898       2.76594       2.15316       1.59533       1.16105      0.806816      0.535018      0.356299      0.220280      0.133035
  18  20 3725.5248    2.1193  4.3837 11.4901 -0.0008  0.0602   0.0263   0.1566    0.0625   0.0000   447.6965       20.1227      0.263257       16.4687       1.92135      -2.25395      -11.6163      -3.37860       6.46470      -5.02757     -0.625428      -2.69478     -0.683962      -1.07489     -0.347198     -0.831209     0.0858489    -0.0503368       5.41836       6.78861       7.37051       7.31900       7.25173       6.81528       5.99672       5.18469       4.20849       3.44961       2.56850       1.94524       1.45005       1.01362      0.698703      0.452244      0.271891      0.164604
  18  21 3868.3425    1.7217  6.6034 10.8698 -0.0004  0.0762   0.0175   0.2113    0.0513   0.0000   428.4432       18.2219       6.84006       19.9163      -10.8322      -1.77171       6.21352       8.41170      -1.02928      -3.00136      -2.11603       1.76526     -0.878963     -0.198333     -0.185319   -0.00852650     -0.159798     -0.220467       6.74103       8.77742       9.26000       9.79168       9.25145       8.70267       7.60753       6.54046       5.44088       4.24112       3.32627       2.46245       1.81775       1.23160      0.852132      0.542100      0.344429      0.207848
  18  22 4011.1865    1.4383  8.5960 10.5393 -0.0014  0.0934   0.0132   0.2578    0.0445   0.0000   439.2479       6.33385      -2.06873       1.76577       8.07845       20.1125       1.33424      -1.51783       9.67997      -1.81895      0.462322      -2.87047       2.55914       1.52342      -2.30585    0.00449003      0.280349     -0.113737       8.11063       10.4071       10.7827       11.5045       11.1598       10.3664       8.98441       7.97903       6.45847       5.25051       4.07665       3.04115       2.19178       1.53821       1.03962      0.676157      0.425185      0.261198
  18  23 4154.1424    1.1615  9.6321 10.5876 -0.0013  0.1125   0.0117   0.3123    0.0385   0.0000   449.4622       36.4266       20.7553      -1.65646      -11.1923       11.8650      -4.57615      -4.02198       4.17991      -2.61217      -6.37739      -3.03422      -1.74135       2.85279      -1.28582     -0.378476     -0.555108      0.864709       9.84608       12.9871       13.8280       14.2291       13.6054       12.7016       11.2666       9.77725       7.99210       6.33187       4.91139       3.69916       2.71124       1.87553       1.25911      0.835201      0.502676      0.309820
  18  24 4296.9985    0.9940 13.6049 10.3536  0.0004  0.1535   0.0090   0.4377    0.0356   0.0000   445.8183       50.0523      -17.0906    -0.0535266       8.12625       5.35558       4.84401       4.12217      -9.09237       16.6701       11.0998     -0.429910      -2.97348     -0.759826       1.26702      -1.10063      0.415955     -0.104657       13.4662       17.1142       18.0063       18.8047       18.4232       16.9738       15.1878       13.0700       10.9191       8.68015       6.75123       5.06050       3.73434       2.62704       1.75393       1.15083      0.725922      0.437308
  18  26 4582.8979    0.6483 17.2609 10.2102 -0.0030  0.2415   0.0067   0.6405    0.0283   0.0000   442.7887       76.2807      -3.25575       2.14965      -7.73019      -2.00290      -10.5315      -15.8859       28.9749      -11.1959       8.83876      -9.55291      0.676143      -8.68194      -5.97898      0.570123      0.894142     -0.361329       20.2633       26.7314       28.6992       29.4136       27.9571       26.4086       23.9949       20.2897       16.9542       13.6205       10.6482       7.99337       5.86468       4.13809       2.76719       1.82466       1.11853      0.678284
  19   7 1867.3191    0.4490  0.3385 10.1221 -0.0114  0.0198   0.0177   0.0354    0.0464   0.0000   437.3816      -1.45186       14.8774       1.00377      -3.42895       1.35886       1.81661      0.466242    -0.0432173      0.867108     0.0331948      0.579080      0.291004     0.0207066      0.218437    -0.0844059    -0.0695332    -0.0185967       1.72763       1.73882       2.11844       2.45282       2.41745       2.09051       1.56595       1.61340       1.49919      0.994977      0.707986      0.664215      0.467424      0.314589      0.224752      0.146761     0.0933145     0.0595748
  19   8 2021.7595    0.6391  0.5834 10.1942  0.0004  0.0202   0.0188   0.0471    0.0680   0.0000   439.8523      -1.93336       11.3704     -0.259578       1.42199     -0.644172      -2.89698     -0.722078      0.426269       1.80254     -0.958160     -0.187882       1.04378      0.209049     0.0153239      0.166600     -0.184759     0.0956829       1.76032       2.06670       2.35609       2.41869       2.39078       2.09792       2.04754       1.72463       1.41494       1.16037      0.893546      0.736531      0.557196      0.380098      0.230534      0.163997      0.127323     0.0803498
  19   9 2173.7253    0.8838  0.7150 10.5289 -0.0073  0.0220   0.0229   0.0534    0.0804   0.0000   437.8134       1.59934       10.4422      -2.42039      0.132797      -1.21934      -3.31166     -0.122503       2.31865     -0.419589       1.52608       1.17997     -0.493363      0.109352      0.192361     -0.361466     -0.186961    0.00673723       2.03112       2.74145       2.97677       3.11316       3.02786       2.74685       2.38913       1.94219       1.58318       1.19839      0.989868      0.732292      0.515351      0.362891      0.241254      0.168599      0.110120     0.0729449
  19  10 2322.3709    1.1840  0.7918 11.1046  0.0007  0.0242   0.0289   0.0560    0.0847   0.0000   441.0575       6.34809       9.24081       3.05334       1.51766     -0.232921      -1.77581      0.716119       1.02361     -0.296077     0.0621158      -1.41740     -0.395817      0.132244      0.312413     0.0384046    -0.0519989     0.0466617       2.01934       2.60323       2.43151       2.81699       2.62486       2.77463       2.19891       2.02294       1.61384       1.36449       1.05395      0.812253      0.576550      0.427956      0.304834      0.200376      0.129632     0.0802144
  19  11 2468.1501    1.6566  0.8926 11.4911 -0.0007  0.0247   0.0378   0.0564    0.1052   0.0000   438.2946       2.61646       14.5850       4.96131      0.894172       5.45459       3.49962     -0.523079     -0.552874      -2.13305     -0.812820      -2.09747     -0.539948     0.0141365      0.134115     -0.288924      0.181612      0.175384       2.18250       2.74907       2.65183       2.95020       2.89708       2.68825       2.44526       2.03628       1.71209       1.48445       1.09762      0.865606      0.602308      0.445511      0.309386      0.209071      0.133105     0.0818463
  19  12 2613.1787    2.1313  0.9473 11.8783 -0.0043  0.0238   0.0475   0.0603    0.1219   0.0000   435.6821       3.34524       12.4664       3.95679      -7.84522      -3.96344      -3.40818      -1.56574      -1.32922      -1.25818       1.55205      0.367853      0.599346     -0.140614      0.177579     0.0452281     -0.178491     -0.100935       2.06135       2.78633       2.94379       3.05398       2.89483       2.70683       2.32606       2.10917       1.72281       1.41002       1.13118      0.834180      0.591216      0.434939      0.282001      0.184571      0.124453     0.0792316
  19  13 2758.0081    2.6633  1.0066 12.4110  0.0000  0.0237   0.0573   0.0631    0.1052   0.0000   438.7417       4.27444       7.99212     -0.762131      -2.13526     -0.255380      -4.76037      -3.32077       1.90351      -1.42834       1.19722     -0.811148      0.115611     -0.758439     0.0244444     -0.307162    -0.0215454    -0.0709188       2.06490       2.57733       2.85400       2.91730       2.83294       2.53584       2.35987       2.00911       1.67827       1.41239       1.11706      0.826774      0.593094      0.418137      0.294735      0.184766      0.125426     0.0793305
  19  14 2902.6237    3.3197  0.9395 12.8216 -0.0040  0.0247   0.0727   0.0580    0.1112   0.0000   438.6552       10.2178       11.5516       5.11170     -0.451272     -0.203249      0.844273      -3.61348       2.15045      0.689139      0.126689      -1.17435     -0.768931     -0.355090     -0.169338     -0.137235    -0.0728825     -0.190407       2.14269       2.88801       2.92852       2.98802       2.96043       2.85085       2.64370       2.09006       1.74797       1.32701       1.03696      0.812972      0.627973      0.464754      0.295435      0.221824      0.137411     0.0813302
  19  15 3046.6775    3.7550  0.9392 13.2324 -0.0025  0.0242   0.0834   0.0598    0.1125   0.0000   441.4820       10.8761       14.6598       5.94739      -3.76215      0.809462       2.25312      -2.94808      0.848802     -0.640065      0.983768      0.107427    0.00482230      -1.33370      0.338030     -0.221428     0.0337683    -0.0397660       2.15590       2.74135       2.89098       2.91759       3.00075       2.70333       2.51659       2.03261       1.70729       1.40893       1.11151      0.838083      0.596400      0.443138      0.305515      0.204304      0.132693     0.0827463
  19  16 3190.0083    3.7625  1.2484 13.4133 -0.0020  0.0291   0.0777   0.0766    0.1040   0.0000   439.5324       12.6881       8.67161       8.10968       5.32414       2.27623       1.19443     -0.273946      0.426098      -1.84724     -0.493549      -1.10965      -1.28483      -1.55463     -0.418475     -0.364350    -0.0614224     -0.233063       2.49909       3.28053       3.41416       3.37578       3.21258       2.93824       2.76931       2.50028       2.23947       1.78500       1.41444       1.08248      0.816430      0.540704      0.365103      0.244429      0.155689     0.0992109
  19  17 3333.1751    3.2638  1.6585 13.0559 -0.0004  0.0337   0.0594   0.0899    0.0832   0.0000   437.6267       18.0636       18.3132       3.32475      0.266816       1.76446      -2.44129      -4.40669       4.98283     -0.179375       1.29725      -3.42123      0.902844     0.0457219      0.127108     -0.442582      0.273515    -0.0585125       2.88746       3.71070       4.06052       4.17145       4.03712       3.64064       3.37377       2.85657       2.40783       1.95031       1.53008       1.14233      0.858208      0.592872      0.414838      0.272788      0.179375      0.110012
  19  18 3476.3018    2.8875  2.4414 12.3619 -0.0030  0.0413   0.0440   0.1074    0.0796   0.0000   439.4725       10.2150       13.7593       1.41711       6.48477      -6.62486      -4.63755       4.19981     0.0951535       1.18948      -1.81932      -2.81472      0.757618      -2.48761     -0.436552     -0.872378      0.331101     -0.168029       3.65789       4.61443       4.85156       5.01666       4.84950       4.60718       4.23138       3.66795       3.05280       2.39494       1.77582       1.40737       1.08905      0.819638      0.552965      0.378471      0.242129      0.145696
  19  19 3619.5462    2.3919  3.5201 11.7348 -0.0013  0.0507   0.0307   0.1341    0.0729   0.0000   436.8373       20.6299       9.56120       8.60553      -3.79234       8.66849       2.77384      -2.21893      -2.73378      -4.27493     -0.855858      0.295875      -1.16844     -0.736955     0.0600689     -0.327376      0.486719    -0.0716889       4.31610       5.48711       5.97004       6.07506       5.81033       5.56563       5.18495       4.27464       3.58592       2.88381       2.30170       1.74091       1.27609      0.944795      0.651025      0.434295      0.277430      0.174008
  19  20 3762.8423    1.9920  5.1583 11.1018  0.0001  0.0630   0.0217   0.1718    0.0609   0.0000   430.9840       16.0992       3.18736       2.51327      -13.9854      -11.1577      -3.72047       7.15190       7.31697      -5.52276      0.768155      -3.17397     -0.453968    -0.0304520       1.82984     -0.401343     -0.317838   0.000264205       5.27116       6.79028       7.14740       7.75628       7.34088       6.85543       6.11910       5.40013       4.44920       3.62357       2.79601       2.16036       1.55676       1.16009      0.786505      0.526063      0.337844      0.212665
  19  21 3905.8971    1.6781  6.8316 10.7695  0.0002  0.0761   0.0163   0.2096    0.0493   0.0000   437.4910       25.4047       19.4228       2.47283      0.996196      -13.7944       2.09441      -16.0739       5.03683      -6.87188     -0.138867       1.29493     -0.117955       1.59936   -0.00738712     -0.266965      0.260868     -0.159284       6.53301       8.44017       8.87816       9.32615       8.99185       8.25682       7.62762       6.45768       5.51049       4.49051       3.63347       2.76534       1.96164       1.36737      0.949219      0.635291      0.410567      0.265902
  19  22 4049.5144    1.3920  8.9400 10.5904 -0.0018  0.0945   0.0125   0.2657    0.0402   0.0000   435.1235       4.74336       6.05739       19.8092       10.6317       5.70460      -9.64634      -12.2087       3.82417     -0.972202      -5.11261      -2.60350       2.99016      0.752565       2.57530      -1.59902      -1.22445    -0.0281430       7.85335       10.2335       10.9347       11.2627       11.0609       10.1828       9.31291       7.99497       6.82508       5.37463       4.28550       3.27529       2.39290       1.75390       1.20480      0.799317      0.514256      0.319794
  19  23 4192.7121    1.1603 11.3173 10.4964 -0.0003  0.1225   0.0104   0.3375    0.0357   0.0000   435.6294       21.9823      0.181454       2.31850      -18.0850      0.121230      -10.0938       1.91952       10.3337       2.36306      -1.67994       4.49057      -4.17150      -1.08625       3.08918     -0.794492      -1.27949     -0.579923       9.98082       13.0464       13.9974       14.5258       13.8313       13.3931       11.5927       10.4211       8.65406       7.11030       5.51446       4.28490       3.08400       2.26310       1.57031       1.03392      0.660281      0.413005
  19  25 4479.2281    0.7830 15.7670 10.2605 -0.0005  0.1912   0.0072   0.5211    0.0301   0.0000   466.4352      -22.3559       17.2051       6.28289       16.7352       15.6286      -9.86744       5.59179      -15.0343      -13.3299      -5.64118      -5.32356       2.13229      -5.08874      -1.85376      -1.19341     -0.542088      0.829746       15.5784       20.1610       21.5367       22.2517       21.8135       20.5293       18.6944       16.1669       13.4622       10.9258       8.66734       6.69410       4.95901       3.58681       2.48128       1.66710       1.07450      0.676925
  19  26 4623.0454    0.6275 19.2100 10.1567  0.0012  0.2632   0.0060   0.6797    0.0258   0.0000   465.5889      -15.6831       50.3370       8.51835       11.3781      -15.3391       12.2442       10.2457      -15.7427      -26.4352       5.26225       7.14922       2.06263       3.91560       1.10721      0.121044     -0.214552      -1.01453       20.8268       27.8135       29.9058       31.0946       30.2712       28.2376       25.3742       21.9948       18.7540       15.1857       11.9802       9.10000       6.82426       4.89802       3.43654       2.27198       1.43422      0.890492
  20   6 1734.1927    0.3079  0.2212 10.1085 -0.0143  0.0147   0.0147   0.0321    0.0358   0.0000   439.5890     -0.988852       18.7977      -1.98712      -1.71652     -0.174708       3.56465    -0.0206528       1.05632       1.34598      0.882542       1.21381    -0.0840325      0.482953     0.0578384      0.196374      0.113158    -0.0737803       1.24825       1.66519       1.81148       1.95058       1.79174       1.60525       1.50659       1.32398       1.11307      0.888663      0.768861      0.578885      0.437745      0.288591      0.186662      0.136572     0.0929390     0.0560113
  20   7 1893.9410    0.4796  0.4008 10.0261 -0.0044  0.0174   0.0162   0.0398    0.0487   0.0000   438.6250      -3.43942       16.9419      -3.20448      -2.84104    -0.0952562       1.40105     -0.598524     -0.637954     -0.583130     -0.183444      0.321424     0.0529763    -0.0744309     -0.108629     -0.179047      0.102035    -0.0944066       1.46700       1.56657       1.82078       2.11027       1.94681       1.68473       1.62248       1.57062       1.25548      0.908293      0.822560      0.612934      0.419538      0.340012      0.260446      0.163412      0.107819     0.0655115
  20   8 2050.0551    0.6592  0.5928 10.3606 -0.0013  0.0199   0.0183   0.0503    0.0634   0.0000   438.4313       2.97395       11.5496      0.492596      -3.77848      0.634481     -0.694673      -1.84580     0.0959548      -2.22456     -0.340248     -0.605368     -0.534006     -0.248998     -0.170338     0.0595674     -0.135836     0.0490396       1.60920       2.16061       2.19748       2.19460       2.06403       2.09932       1.93804       1.72123       1.45903       1.15807      0.915984      0.701830      0.544535      0.413985      0.291133      0.193365      0.135949     0.0813847
  20   9 2203.1979    0.8988  0.7130 10.6021  0.0001  0.0216   0.0226   0.0519    0.0812   0.0000   436.4499      0.907770       16.1698     -0.816141      -3.49189       4.17118     -0.807481      0.750981     -0.734074     -0.196093       1.03964     -0.834764      0.124009      0.523884     -0.116986     -0.553226    0.00880745      0.173326       1.64704       2.33154       2.34495       2.69062       2.50867       2.40213       2.07676       1.77369       1.50436       1.23523      0.956876      0.680254      0.551841      0.405298      0.267269      0.193346      0.126581     0.0787038
  20  10 2352.4184    1.2701  0.8698 11.1500 -0.0017  0.0242   0.0296   0.0570    0.0906   0.0000   442.0316       1.84439       13.0113       5.70810     -0.731178       1.18639      0.479784     -0.757100     -0.705168       1.27209      -1.00108      -1.93527       1.03058     -0.474858    -0.0452240      0.106803     -0.205825      0.257790       2.05483       2.53415       2.70683       2.76254       2.65978       2.71379       2.36672       1.93049       1.66424       1.40016       1.14255      0.880823      0.664189      0.447183      0.330717      0.219432      0.158812     0.0976865
  20  11 2498.9703    1.7463  1.0290 11.3584  0.0007  0.0252   0.0373   0.0616    0.1272   0.0000   439.3450       2.94772       12.8976       12.4186      -4.39643      -3.24132      0.353869      -2.15118      0.601318      0.754519      -3.50981      0.331158      0.854700     -0.187757     -0.496725    -0.0734908      0.149607    -0.0313415       1.98265       2.43403       2.73897       2.89221       2.82202       2.78708       2.30910       2.04620       1.77181       1.38951       1.13686      0.868836      0.618463      0.488423      0.353259      0.224370      0.163797     0.0994167
  20  12 2644.9563    2.2886  0.9101 11.9526 -0.0033  0.0228   0.0512   0.0579    0.1116   0.0000   439.0103       4.67843       13.4578     0.0610024      -5.55912       3.23944      0.157983      -5.07671      -1.52167      -1.57139     -0.244934      -2.27448     -0.217030     -0.298702      0.311045      0.191539      0.113628     -0.174677       1.82759       2.46216       2.53711       2.74506       2.67302       2.55451       2.24705       1.90270       1.61273       1.23810       1.05125      0.762523      0.594280      0.421827      0.312742      0.205171      0.142632     0.0913406
  20  13 2790.8013    2.7852  0.8998 12.4038 -0.0027  0.0224   0.0599   0.0554    0.1071   0.0000   438.0474       8.23729       13.9038       6.32840      -2.69411     -0.244755       4.03258      -2.81402       1.74657     0.0633205      0.128248      -1.14115      0.342282     0.0368604     0.0138091      0.207921    -0.0179750      0.131348       1.91324       2.39484       2.74805       2.59766       2.49783       2.40773       2.22183       1.92609       1.70605       1.32547       1.05256      0.811424      0.600845      0.451964      0.306980      0.218032      0.139859     0.0912203
  20  14 2936.0501    3.5223  0.7686 13.2509 -0.0076  0.0202   0.0848   0.0510    0.0854   0.0000   437.3533       7.00321       13.3533       3.79981       6.27460      -2.80122     -0.720640      -2.43134       1.58850      -1.82627       2.31593      -1.26251     -0.408120     -0.209453     -0.651902    0.00903665    -0.0654629     -0.103027       1.64474       2.17254       2.39092       2.34170       2.30134       2.14767       1.98434       1.66226       1.50023       1.20163      0.996878      0.778310      0.541056      0.397314      0.274778      0.182306      0.123366     0.0785942
  20  15 3080.6186    3.9103  0.9130 13.3518 -0.0043  0.0224   0.0877   0.0591    0.0976   0.0000   434.2680       10.6379       17.5381       7.37282     -0.905264      -1.71497      -4.65916      -3.43322     -0.693335     -0.948252     -0.120970      -2.40435     -0.339047     -0.589997      0.353581     0.0399085     -0.109247    -0.0983775       1.81825       2.32862       2.45481       2.78120       2.47363       2.47413       2.17791       1.88296       1.55421       1.27142       1.00618      0.805398      0.585063      0.408523      0.301026      0.212778      0.130825     0.0890237
  20  16 3224.5648    3.6480  1.1852 13.6627 -0.0049  0.0309   0.0782   0.0751    0.0991   0.0000   440.4207       11.6798       10.6639       4.71961       3.51262      -2.29743     -0.524927      -2.20162      -1.52386     -0.484850     -0.602917     -0.124515     -0.303648      -1.03331      0.691379      0.164837   -0.00396979    -0.0901450       2.98433       3.88078       4.11171       3.94175       3.59329       3.08370       2.94332       2.92112       2.68325       2.29501       1.89051       1.42983       1.03713      0.691806      0.454314      0.293585      0.186194      0.116448
  20  17 3368.2170    3.1307  1.8937 12.7664 -0.0005  0.0350   0.0508   0.0918    0.0757   0.0000   439.8851       27.8211       2.64446       10.2904       7.09021       1.01776       2.00325      0.702047      -2.66601      -3.82611      -3.22327      -1.12783      0.402436      0.324595      0.199128      0.366530     0.0857908     -0.112937       2.78800       3.59915       3.85807       4.01542       3.99678       3.71071       3.26817       2.89065       2.49214       2.06731       1.65115       1.26391      0.951060      0.688073      0.468077      0.333380      0.212318      0.142403
  20  18 3511.9776    2.7119  2.8219 12.1227 -0.0032  0.0421   0.0372   0.1153    0.0700   0.0000   430.7241       16.9602       14.5231       1.29465       3.66152     -0.792086      0.817747     -0.633687      -6.30904      -4.95439       2.17532      0.667542      -2.21301      0.368778      0.281981   -0.00688372     -0.286528      0.156379       3.48015       4.26557       4.74920       5.00910       4.82348       4.38794       4.07782       3.60739       3.06854       2.46855       2.01249       1.49393       1.17098      0.830097      0.585830      0.403482      0.269624      0.168677
  20  19 3655.8255    2.2405  4.1405 11.5238 -0.0000  0.0548   0.0262   0.1428    0.0623   0.0000   445.2693       20.3161       11.4744       5.51104       1.53714      0.856843      -7.38257      -2.33883      0.125732      -2.96811     -0.738666     -0.916504      -1.74054      -1.51005       1.33930     -0.421485     -0.160884     -0.241996       4.43503       5.62063       6.18684       6.32059       6.11486       5.75485       5.28232       4.73962       3.96133       3.21869       2.54603       1.98968       1.48696       1.09146      0.787759      0.540052      0.354951      0.216546
  20  20 3799.4545    1.9136  5.7137 11.0793 -0.0005  0.0647   0.0194   0.1842    0.0513   0.0000   437.0810       9.25608       5.96855       13.5695       1.14361      -5.69733       8.15303       3.94341     -0.491517      -1.83475     0.0978454      -4.86913      -2.02857     -0.896859     0.0816440     -0.412157    -0.0159483      0.296944       5.20187       6.75364       7.30296       7.63632       7.47636       6.96357       6.30190       5.50479       4.65309       3.82210       2.99530       2.34612       1.76927       1.26435      0.898073      0.620455      0.402254      0.261965
  20  21 3943.1581    1.5673  7.7013 10.6854 -0.0005  0.0802   0.0139   0.2264    0.0421   0.0000   441.2518       29.3887       16.5556      -10.7811       19.0644       12.2051      -24.1029       6.54975       6.32483      -9.00401      -3.14421      -3.03956      0.846408      0.543324       1.14942      0.365361     -0.448962      0.333635       6.42643       8.22546       8.84433       9.14342       9.05726       8.38606       7.66239       6.71488       5.83555       4.85822       3.84785       3.05768       2.23024       1.60692       1.12667      0.774257      0.512370      0.325974
  20  22 4086.8583    1.3150  9.3997 10.5519  0.0002  0.0964   0.0115   0.2824    0.0378   0.0000   431.9197       21.0275       22.8111       4.58112       14.8908       2.69412      -3.05977       8.58871      -6.83475      -8.49037       1.47578      -1.40348    -0.0419083       1.02954      0.615187     -0.202088      -1.07001     0.0913020       7.57814       10.0301       10.7559       11.2156       10.9002       10.2707       9.31335       8.13779       6.93664       5.67884       4.60024       3.46023       2.66010       1.89683       1.36214      0.927465      0.599423      0.392680
  20  23 4230.8195    1.0838 11.4236 10.4318 -0.0013  0.1257   0.0094   0.3427    0.0342   0.0000   445.5439       2.28339       20.5084       14.4835       10.9522       6.02733       2.72480      -8.17484       6.53571       1.19968      -3.90319      -6.86858       3.16522       1.97535      0.632090     -0.167467     -0.146653     -0.102500       9.61812       12.6880       13.4915       14.2721       13.6811       13.1820       11.6718       10.5753       8.84940       7.45385       5.81920       4.64402       3.39496       2.55162       1.76264       1.23849      0.784105      0.511324
  20  24 4375.0043    0.8817 14.4613 10.2955 -0.0004  0.1676   0.0075   0.4560    0.0316   0.0000   445.7749      -1.12860       13.0040      -5.18578      -14.0779       1.92708      -7.20216      -2.05484       4.56183      -14.8826       14.3236     -0.162108       6.55578       4.82540      -1.79928     0.0603955      0.410950      0.603880       12.6016       17.0172       18.1428       18.9011       18.5682       17.4217       15.9050       14.0314       11.7006       9.95283       7.77268       6.14688       4.56675       3.42421       2.32648       1.65515       1.04956      0.686072
  20  25 4518.4878    0.7240 17.4307 10.2394 -0.0012  0.2146   0.0064   0.5778    0.0273   0.0000   444.9685       17.9957      -4.42811      -14.2415      -4.34705       22.2468       18.2628      -5.60626       4.39247      -10.9965       5.52696       3.95199     -0.851269      -3.59929       2.66264       2.35398      -1.27678     -0.292707       16.4987       21.4500       24.0910       24.2539       24.1723       22.6910       20.4075       17.9696       15.2442       12.6342       10.0958       7.70521       5.86787       4.36229       3.06739       2.13231       1.35317      0.883812
  21   6 1758.2156    0.3549  0.3063 10.0725 -0.0024  0.0163   0.0134   0.0335    0.0396   0.0000   440.7724     -0.748608       17.5130      0.599483      -2.73321       2.12273      -2.67544      0.444892      0.394225     -0.738631      0.559347      -1.20908    -0.0118531      0.150522     0.0315406     -0.115329     -0.121018     0.0868601       1.40103       1.72727       1.81700       1.91799       1.91070       1.88857       1.72187       1.34901       1.20014       1.02969      0.796213      0.604363      0.456025      0.337603      0.277404      0.181542      0.128044     0.0880915
  21   7 1919.8119    0.5245  0.4116 10.1576 -0.0069  0.0168   0.0175   0.0394    0.0509   0.0000   440.1515       2.89271       13.9368      0.857218     -0.812408       1.40780      0.965244      0.321413     -0.273154     -0.402167     0.0692623     -0.211344     -0.112061     -0.391597     -0.302085     -0.245361    -0.0596825      0.177233       1.34571       1.85152       1.92113       2.00836       1.75704       1.72315       1.54632       1.44771       1.29790       1.05318      0.872424      0.684395      0.510642      0.360294      0.263127      0.187164      0.116357     0.0777801
  21   8 2077.7486    0.7112  0.5315 10.4897 -0.0019  0.0191   0.0199   0.0412    0.0615   0.0000   438.9556       1.07849       14.8424       2.61440     -0.113796      0.954831     -0.439209       1.09453       2.10497      -1.46460      -1.81961     -0.264751      0.583061     -0.566205     0.0547425    -0.0159181     -0.225293    -0.0106214       1.39128       1.78746       2.11693       1.89933       2.11118       1.95770       1.81256       1.53000       1.35951       1.10464      0.858903      0.652044      0.511255      0.394636      0.280506      0.207287      0.137078     0.0872056
  21   9 2231.9453    0.9999  0.6649 10.9490 -0.0017  0.0230   0.0254   0.0473    0.0709   0.0000   435.3437     -0.147754       13.2188      0.583311     -0.138679     -0.579918       1.72938       1.38236       1.46992      0.504786   -0.00519534      0.310005      0.132225     -0.701778      0.269539      0.144012     0.0744997    -0.0934043       1.96379       2.43289       2.55588       2.93832       2.97250       2.51277       2.22015       2.01461       1.84922       1.31974       1.09512      0.820198      0.673302      0.469367      0.310033      0.217423      0.150287      0.106865
  21  10 2381.9603    1.3625  0.8995 11.2408 -0.0022  0.0225   0.0305   0.0575    0.0913   0.0000   436.1775     0.0245742       13.9245       3.03537       1.91261       2.14468      -2.53641       1.04273      -1.64048      -1.28490      -1.53985     -0.470666      0.665905      0.207316      0.212369     -0.523757      0.206155     0.0825031       1.83393       2.26342       2.35063       2.54980       2.38669       2.35073       2.20703       1.97879       1.59353       1.30495       1.06209      0.800018      0.633104      0.487310      0.356743      0.254897      0.176246      0.112919
  21  11 2529.3208    1.7867  0.9716 11.7129 -0.0012  0.0235   0.0381   0.0589    0.0986   0.0000   439.8015       8.28668       14.4417      0.778449      -1.78058     -0.155763      -1.84926      0.691374       3.30959      -1.58856       1.07623     -0.106437      -1.25172      0.127906      0.350728      0.116902     -0.182788     -0.193317       1.80394       2.38442       2.56436       2.70988       2.57918       2.55783       2.31454       1.97217       1.69378       1.32918       1.09061      0.831863      0.679678      0.477859      0.357921      0.248096      0.171519      0.112684
  21  12 2676.2579    2.3845  0.9680 12.3530  0.0001  0.0226   0.0522   0.0606    0.0964   0.0000   439.2439       2.49807       14.0047       5.50275       2.95479       8.83082     0.0912986     -0.779640       1.87881      -2.39319       1.83028     -0.931011       2.12649     -0.971860    -0.0632881      0.465654    0.00910074     -0.193262       1.91742       2.45226       2.75558       2.84469       2.73445       2.59088       2.25729       2.00795       1.75366       1.40126       1.14493      0.875602      0.663539      0.479278      0.348214      0.243303      0.160227      0.106566
  21  13 2823.0498    2.9551  0.8033 12.7880 -0.0003  0.0210   0.0664   0.0512    0.1008   0.0000   437.1747       9.29358       8.93130      0.688673       1.99884       1.04464       1.49333     -0.505900     -0.825239      -2.15550      -1.53243      -1.20498      0.371345     -0.452030     -0.480824      0.288424     -0.294193      0.164950       1.73808       2.05263       2.28952       2.35293       2.23257       2.06312       2.02945       1.73247       1.51481       1.35109       1.05702      0.821172      0.629302      0.478722      0.325337      0.224620      0.155017      0.100601
  21  14 2968.9873    3.5026  0.9246 13.2159 -0.0064  0.0217   0.0757   0.0574    0.0966   0.0000   440.5431       9.36412       14.3106       7.21065      -1.18509      0.177302       6.51868      -3.02549       1.01443      -2.50285     -0.941409      -1.77053    -0.0990991     -0.242487      0.204000    -0.0719845      0.238900    -0.0622557       1.74755       2.13143       2.36363       2.43887       2.35632       2.24661       2.12363       1.85032       1.58796       1.36153       1.03129      0.791553      0.620091      0.474264      0.356515      0.251017      0.169562      0.109249
  21  15 3114.0749    3.7983  1.0244 13.5773 -0.0049  0.0241   0.0830   0.0649    0.0945   0.0000   440.0277       5.81121       16.3377       2.20978       3.54706       3.03107      -1.06440      -3.75923       2.43814     -0.268698       3.21174      -1.95776      0.111114     -0.542242      0.639790     -0.465743      0.130917    -0.0547004       2.07848       2.69219       2.81344       2.92067       2.74149       2.73131       2.56302       2.21520       1.85715       1.49221       1.20765      0.933085      0.725186      0.557475      0.392578      0.289162      0.187323      0.126840
  21  16 3258.7035    3.6016  1.3929 13.3680 -0.0023  0.0295   0.0678   0.0767    0.0848   0.0000   434.7819       16.7293       15.1018      0.145653       2.18367       3.54941      -4.42198      -3.39896      0.819038      -5.49532       1.69672      -1.83714   -0.00885903     -0.777193     -0.118290     -0.400420      0.180598      0.253007       2.30045       3.00641       3.11587       3.16792       3.27426       3.13452       2.92912       2.48762       2.03331       1.76559       1.35119       1.11323      0.820121      0.624926      0.444906      0.307331      0.218578      0.143227
  21  17 3403.0753    3.0653  1.9765 12.7524  0.0021  0.0351   0.0472   0.0934    0.0702   0.0000   440.9056       15.9274       10.9611      -1.65602       2.83986       1.84117      -1.10744      -3.09565       3.03079      0.342834     -0.450377     -0.402671      -1.50644     -0.144112    -0.0363683     0.0679581      0.163615     -0.162772       2.76512       3.69078       3.71961       3.96125       3.82467       3.53917       3.32667       2.95531       2.60925       2.18023       1.83754       1.45613       1.07202      0.772306      0.550316      0.365539      0.256199      0.166027
  21  18 3547.3529    2.4871  2.8799 12.4270 -0.0021  0.0448   0.0341   0.1207    0.0523   0.0000   442.5192       17.9451       10.8914     -0.222184      -6.29877      -6.64719      -9.75011      -7.82576     -0.262932      -1.88192      -3.79308      -4.38133     -0.992833      -1.59459     0.0253921     -0.634053     -0.661316     -0.106802       3.38756       4.42912       4.69889       5.07110       4.84709       4.62878       4.22742       3.68694       3.17878       2.67839       2.19067       1.65105       1.31449      0.948582      0.687453      0.476052      0.319089      0.215715
  21  19 3691.7062    2.1365  4.1971 11.5837 -0.0012  0.0541   0.0241   0.1438    0.0543   0.0000   447.3759       28.7460       19.1305      -2.69206       1.20712      -7.83067     -0.173210      -2.73387       2.24577     0.0549845      0.229163      0.552732      0.147750      0.747977      -1.02252   -0.00821710      -1.00921      0.313612       4.15648       5.41171       5.82850       6.04031       5.92642       5.67346       5.22668       4.61776       4.00889       3.19360       2.53702       2.03057       1.53758       1.18072      0.853247      0.613990      0.413569      0.265038
  21  20 3835.8012    1.8037  5.9088 11.0596 -0.0004  0.0671   0.0175   0.1785    0.0468   0.0000   438.0929       23.6314       24.1250      -7.48353       11.5981      -11.2150      -9.73270      -1.81121       6.83549      -4.45622       1.16326      -1.95062      0.718118      -2.46103     -0.788148      0.323084    -0.0940469     -0.322339       5.13196       6.82283       7.22585       7.63862       7.44742       7.04471       6.45503       5.60940       4.86577       4.09412       3.28649       2.62617       1.94032       1.46003       1.01809      0.730736      0.476213      0.317072
  21  21 3980.1287    1.4922  8.3894 10.6439 -0.0009  0.0846   0.0126   0.2378    0.0400   0.0000   437.1903       16.1179       14.6521       24.4799      -14.5206      -9.10323       9.82392      0.966805      -2.73293      -8.01828       4.04914      -4.20040     -0.312977      -3.23941     -0.540597      -2.16312     -0.329699      0.355404       6.49270       8.33152       9.13062       9.58812       9.43437       8.81328       8.17623       7.17977       6.12547       4.96274       4.05894       3.25183       2.40769       1.82812       1.29532      0.922471      0.609346      0.409337
  21  22 4124.4013    1.2388 10.3413 10.5252 -0.0003  0.1053   0.0104   0.2930    0.0357   0.0000   445.3600       28.3014       17.1376       40.6820       10.2673      -10.0658       5.17463      -10.1488      -1.47680       8.75278      -2.00623       2.17594       2.16071       1.55496       3.85798      0.321275     0.0175980      0.534170       7.99005       10.3494       11.2055       11.5625       11.5201       10.7684       9.92975       8.81032       7.63909       6.32746       5.12642       4.01735       3.07741       2.29302       1.66215       1.15953      0.769805      0.508507
  21  23 4268.3441    1.0178 12.5405 10.4476 -0.0003  0.1359   0.0085   0.3719    0.0316   0.0000   457.1996       31.3959       1.20319      -8.05208       15.8460       32.4407       14.1776      -19.3640     -0.239071      -12.9150      -5.19022      -6.87679      -8.72700       1.60501       4.06449      -1.75504     -0.606907    -0.0142714       9.97637       13.1187       14.3012       14.9953       14.6617       13.9993       12.7386       11.2678       9.64751       8.07874       6.46384       5.14316       3.91542       2.96557       2.06006       1.48806      0.987997      0.648803
  21  25 4557.1055    0.6911 18.2977 10.2453  0.0004  0.2310   0.0059   0.6001    0.0254   0.0000   440.3121       27.3073      -13.0241       7.98208      -7.82630       12.8051       47.0201      -4.68635      -23.8444       20.5258       12.3613      -9.83568       9.12649      -3.65676      0.141936       1.81633       1.94134      0.471068       16.6706       21.7400       24.0717       24.6798       24.8548       23.2316       21.7225       18.8145       16.2519       13.5197       10.9666       8.73880       6.68089       4.98613       3.57840       2.53987       1.67638       1.12994
  22   6 1781.5425    0.3670  0.3316 10.0825 -0.0021  0.0173   0.0133   0.0369    0.0381   0.0000   439.7155      -1.57755       17.3531      0.859780      -2.24083    0.00954540       2.56559      -2.15090     -0.983204     0.0496299      0.736731     -0.497580      0.642640     -0.176158      0.349265    -0.0921370    -0.0384707   -0.00299078       1.04119       1.53558       1.40478       1.69168       1.59218       1.59440       1.38530       1.32262       1.16890      0.924409      0.746225      0.577534      0.481462      0.348998      0.283501      0.162866      0.133601     0.0945395
  22   7 1945.0609    0.5538  0.5026 10.0904 -0.0080  0.0183   0.0162   0.0432    0.0550   0.0000   438.7007     -0.633331       19.3441      -4.75276      -1.08097     -0.824127       1.44314       1.50472      0.273686     0.0612115      -1.59280      -1.42715      0.548945     -0.677323      0.205964   -0.00143615     -0.223207     -0.103488       1.46268       1.96237       2.04774       2.05179       2.07231       2.00632       1.86096       1.74760       1.40685       1.07400      0.834616      0.679415      0.501696      0.418790      0.322697      0.232041      0.164317      0.107852
  22   8 2104.7637    0.7730  0.5825 10.5091 -0.0033  0.0198   0.0203   0.0426    0.0613   0.0000   440.4794     -0.748074       17.0394       2.70924      -2.00324      0.878507      0.267242      -1.61891      0.624723       2.28064      -1.64129     -0.420262     -0.832819     -0.579612    -0.0418125    -0.0944855     -0.165490     0.0370938       1.48092       1.94873       2.02037       2.29057       2.02971       2.13654       1.94478       1.64139       1.28740       1.17869      0.944264      0.722484      0.553879      0.428881      0.307604      0.208715      0.157372      0.104493
  22   9 2259.9484    1.0714  0.8024 10.7027 -0.0010  0.0202   0.0237   0.0517    0.0841   0.0000   438.8163    -0.0319784       16.8147      -1.76050      -5.20474      0.620973      -2.20788       1.23771     -0.608023      -1.13653      0.213323      -2.27694      0.135406     0.0416095     -0.214592     -0.178530     0.0236107    -0.0354065       1.51640       1.96033       2.04861       2.24486       2.16346       2.17655       1.90778       1.67825       1.42554       1.17694      0.985206      0.799916      0.603682      0.452583      0.314158      0.235202      0.164753      0.109653
  22  10 2410.8625    1.4304  0.9429 11.3011  0.0008  0.0224   0.0303   0.0575    0.0955   0.0000   439.3667       3.32984       15.2489     -0.432592       5.07918       1.41103     -0.310614      -4.23389       1.16756     -0.226497     -0.578180      0.817249      0.303610     -0.183539      0.127682     -0.123990      0.274753      0.115226       1.65077       2.14797       2.34417       2.37660       2.32763       2.25939       2.03459       1.86373       1.63101       1.32032       1.12321      0.880086      0.685057      0.508277      0.371331      0.275035      0.182987      0.122934
  22  11 2559.2245    1.9027  0.9662 11.7275  0.0004  0.0223   0.0390   0.0581    0.0951   0.0000   437.8096       2.60765       12.5819      0.464411      0.777250     -0.698647      0.625646      -2.18785      0.871855      -2.44914      -1.58736     -0.709900      0.995541     -0.581698     -0.231934    -0.0847416      0.435601      0.109833       1.62283       2.16405       2.21736       2.39896       2.31137       2.16618       1.96578       1.92347       1.59459       1.35210       1.06411      0.833715      0.682115      0.494083      0.375079      0.259873      0.186757      0.123804
  22  12 2707.1731    2.4478  0.8767 12.5199 -0.0027  0.0207   0.0551   0.0573    0.0893   0.0000   436.9782       6.61226       14.9407       3.33306     -0.323562      -1.06390     -0.609051      -2.32428      -1.98573      -2.04897       1.44598      0.956879      0.240946     -0.208411     -0.430648      0.436050    -0.0605944     0.0849251       1.70520       2.04464       2.24961       2.33120       2.27497       2.25746       2.11149       1.85048       1.51213       1.23251       1.03655      0.825161      0.645100      0.494379      0.344060      0.250924      0.167116      0.119958
  22  13 2854.8735    3.0796  0.9186 12.8829  0.0021  0.0215   0.0645   0.0575    0.0938   0.0000   437.3131       7.67260       15.2606       7.21754      -1.57542      0.292615      -1.59377      -4.38715       1.27452     -0.520601     0.0562131     -0.839744      0.328444       1.00257    -0.0307856    -0.0693149     -0.233544    -0.0257731       1.60499       2.06371       2.30436       2.43581       2.12970       2.24985       1.95087       1.79194       1.54806       1.35697       1.06584      0.878781      0.684774      0.497362      0.352336      0.255661      0.172490      0.117219
  22  14 3001.5510    3.7189  0.8910 13.3131 -0.0035  0.0212   0.0797   0.0539    0.0907   0.0000   438.0006       7.74611       15.2758       5.57928      -1.00364      -1.87249      -2.06303      0.925635       1.44048      -2.83104      0.602145     -0.616075     -0.656356     -0.851895     0.0702510     -0.196186     -0.121826     0.0523913       1.55523       2.11171       2.15111       2.35435       2.22981       2.24864       1.95282       1.81585       1.55394       1.25359       1.00590      0.768973      0.630930      0.465741      0.351789      0.251867      0.173647      0.117991
  22  15 3147.2291    3.8712  1.1414 13.3321 -0.0029  0.0264   0.0760   0.0627    0.1085   0.0000   436.1737       8.93003       13.8831       5.06792      -2.80245      -2.53696      -3.83235      -2.14816      -3.63070      -2.54738       1.41533      -1.37037     -0.439005     -0.577766     0.0696621     -0.430022      0.127763     -0.404121       1.96666       2.54539       2.58707       2.86996       2.60029       2.69436       2.39826       2.26844       1.83095       1.54238       1.25521       1.01628      0.767410      0.597146      0.438231      0.311516      0.212641      0.144289
  22  16 3292.3718    3.5318  1.5082 13.1153 -0.0014  0.0293   0.0606   0.0788    0.0874   0.0000   442.6155       12.5854       9.71436       3.28137   -0.00834875      -3.63376       1.49028      -3.92909    -0.0144747      -2.44056    -0.0704997      0.262382     -0.300478     -0.756098      0.920656     -0.225530      0.254375    -0.0850456       2.18513       2.82337       2.86543       3.09407       2.98114       2.86632       2.69651       2.42919       2.20897       1.75562       1.41049       1.10106      0.879356      0.689086      0.498925      0.352688      0.252051      0.172422
  22  17 3437.4156    2.9750  2.0582 12.7241 -0.0016  0.0350   0.0442   0.0919    0.0636   0.0000   442.3205       15.6020       9.53269       6.33574       2.26182       5.32015      -2.84584      -8.50743      -3.26398      -4.56622      -1.19267     -0.708766      -1.45748     -0.463182     -0.693890     -0.156782     -0.665102    -0.0864253       2.54435       3.38010       3.52309       3.83586       3.69729       3.50918       3.29204       2.87516       2.54033       2.08889       1.74449       1.34691       1.06912      0.784928      0.575809      0.419950      0.283602      0.193033
  22  18 3582.2648    2.4282  3.4210 11.9092 -0.0017  0.0454   0.0282   0.1220    0.0525   0.0000   432.3708       23.8706       16.9357       15.9989      -1.23459       5.36787      -1.17814      -1.97317      -5.00916      -1.49080       1.18766       1.70872       2.39505     -0.753535      0.825952     -0.705765    -0.0876397    -0.0424704       3.35099       4.22869       4.58625       4.93121       4.85126       4.64278       4.26021       3.80145       3.22117       2.72638       2.24911       1.78700       1.36122       1.06252      0.751922      0.536041      0.382897      0.257416
  22  19 3727.1474    2.0437  4.5972 11.5622 -0.0004  0.0562   0.0218   0.1531    0.0467   0.0000   443.1791       18.2476       11.4996       2.09459      -8.04101      0.856716       11.8662      -6.89159      0.125392      -2.88432      -2.53410       1.22739     -0.456056      0.958876       1.65144      0.843411     -0.232013      0.134617       4.15555       5.36068       5.79662       6.08334       5.90987       5.78928       5.26312       4.67560       4.09212       3.44160       2.75057       2.21833       1.70669       1.28683      0.965718      0.668022      0.471896      0.318150
  22  20 3872.0803    1.7019  6.4964 11.0396 -0.0012  0.0701   0.0160   0.1927    0.0421   0.0000   439.2485       11.5159       22.3324       1.01088      -13.1905      -1.64177      -9.01525      -12.5765      -9.98948       1.79597       8.29775      -5.64169       1.84815      -1.39542      0.457605      -1.12436      0.129075     -0.199115       5.27497       6.75087       7.45801       7.76728       7.49284       7.24655       6.59187       5.95493       5.16849       4.32211       3.54048       2.78837       2.13616       1.64710       1.18952      0.853654      0.588478      0.394457
  22  21 4016.5580    1.4409  8.5521 10.6415 -0.0010  0.0852   0.0120   0.2357    0.0379   0.0000   442.1846       27.7316       2.79297       4.03358       14.1792       3.58317       8.33966       8.11839       2.45384      -2.12804      -1.95627      -5.38128       2.02576      -4.96465      0.846652       2.39767      0.129692      0.500667       6.34001       8.21084       9.07965       9.40092       9.26282       8.88227       8.09022       7.20894       6.18171       5.27104       4.22255       3.45846       2.62461       1.97019       1.43155       1.02125      0.696923      0.474795
  22  22 4161.2139    1.1884 11.1333 10.5208 -0.0011  0.1126   0.0096   0.3142    0.0334   0.0000   429.2193       15.4056       27.7724       37.0403      -14.0375      -5.41048       6.22293      -26.8509      -12.9151       4.43167       7.53659      -2.24823      -3.43611       1.16952     -0.387716      0.805927      -1.76455     -0.630409       8.05150       10.5942       11.4252       12.2117       11.9214       11.3615       10.5591       9.40529       8.05957       6.72702       5.50587       4.36208       3.43672       2.56971       1.89960       1.32887      0.931263      0.631864
  22  23 4305.9903    0.9594 13.3537 10.5012 -0.0004  0.1446   0.0080   0.4078    0.0293   0.0000   450.1814       24.8003       2.41955       20.3169       15.5666       5.59718      -23.7974      -11.2925      -1.60935      -20.3821      -5.74650     -0.767861      -3.21180      -3.95162      -2.25254      -2.50376       1.46412       1.07695       10.0652       13.3336       14.3755       15.0297       15.1097       14.1893       13.1479       11.8227       10.2446       8.56916       7.08409       5.78791       4.38633       3.33942       2.41844       1.73458       1.17524      0.803671
  22  24 4450.4985    0.7949 15.5733 10.3016 -0.0028  0.1791   0.0065   0.4791    0.0280   0.0000   457.0575       19.1800       24.7337      -17.8069       4.77212      -4.35954      -27.3534       27.5717      -20.3367      -13.1275      -1.23419       1.84594      -7.81317       2.15724       1.79224      -1.42455       1.19299     -0.852132       12.3965       16.3713       17.8544       18.8041       18.3314       17.9927       16.3775       14.4592       12.7158       10.7163       8.83394       6.86981       5.53657       4.07367       3.06574       2.14964       1.46783      0.993992
  23   5 1632.7918    0.2275  0.1658 10.0196  0.0011  0.0163   0.0120   0.0237    0.0307   0.0000   439.3434     -0.297557       20.0181       1.84200      -2.33922       1.05304      0.641244     -0.181281     -0.654932      0.224669    -0.0296877     -0.583342    -0.0347343      0.480886      0.103696     -0.115643    -0.0142021     0.0595265      0.933284       1.39143       1.63792       1.50828       1.70629       1.54822       1.58405       1.26116       1.07174       1.03577      0.776677      0.544089      0.512280      0.429271      0.251663      0.193751      0.148474      0.111950
  23   7 1969.6188    0.5372  0.6021 10.2531  0.0009  0.0214   0.0146   0.0482    0.0551   0.0000   440.0944     -0.699224       18.7824       1.58096      -3.19384       1.33605       3.03095      -2.43748     -0.216796     -0.658548      0.194211      0.314648     -0.389259      0.483706     -0.223704     -0.252538     0.0491071    -0.0255727       1.46567       1.87192       1.90602       1.99033       2.10014       1.99358       1.94703       1.59703       1.40359       1.28507       1.04596      0.798528      0.637830      0.461978      0.389875      0.262235      0.211999      0.141162
  23   8 2131.1135    0.8029  0.6856 10.4876 -0.0077  0.0196   0.0195   0.0457    0.0663   0.0000   437.0752       2.79513       12.3981       1.62473      -3.10051      -3.64559      0.349644       4.59407     -0.497040      -1.25636      0.931268       1.40188      0.543922      0.422471      0.654125      0.614066     0.0145850     -0.152091       1.45159       1.94809       2.16637       2.30891       2.21319       2.06357       1.86404       1.68391       1.50235       1.25466       1.00407      0.850342      0.654539      0.467699      0.362343      0.244180      0.172103      0.110621
  23   9 2287.5162    1.1262  0.7876 11.1216 -0.0098  0.0211   0.0257   0.0505    0.0734   0.0000   437.5544     -0.600477       13.6679       2.22960     -0.514983      0.499227    -0.0797529      0.269359     -0.132344      -4.07781      0.841949     -0.713695     -0.624817      0.144180     -0.551936     -0.266108      0.180874      0.160063       1.66828       2.04431       2.18023       2.42092       2.45643       2.33291       2.06442       1.76009       1.57142       1.36045       1.07363      0.857150      0.650130      0.511443      0.366863      0.269704      0.187861      0.127803
  23  10 2439.2182    1.5385  0.9863 11.3911 -0.0037  0.0238   0.0312   0.0586    0.0975   0.0000   438.1115       2.15378       13.7771      0.888859      -1.44007     0.0395765      0.575911      -2.16428       2.98520      0.483232      -1.96939      -1.02044      -1.27898      0.482484      0.398183      0.151606    -0.0314526    -0.0291881       1.57131       2.24956       2.18864       2.53746       2.33270       2.23178       2.05314       1.88471       1.70868       1.44921       1.17573      0.951472      0.730108      0.569849      0.399047      0.295524      0.213176      0.141178
  23  11 2588.7036    2.0150  0.9925 11.8922 -0.0031  0.0221   0.0399   0.0587    0.0972   0.0000   438.2435       3.82364       15.5556       3.15863     0.0453934      -4.21940       1.92587      0.638270      -1.06727     -0.970749     0.0659725      0.414286     -0.646539    -0.0981785     -0.139158     -0.266170    -0.0642732    -0.0729453       1.59716       2.06130       2.20990       2.35892       2.37904       2.18296       2.11866       1.73143       1.61882       1.32455       1.15648      0.912482      0.688596      0.538601      0.395531      0.283605      0.193825      0.135028
  23  12 2737.7299    2.6385  0.9005 12.4691  0.0007  0.0203   0.0549   0.0529    0.0910   0.0000   437.3177       6.80174       15.3110       5.44411      -1.28867       1.77146      -2.84468      0.746228       1.85174      -2.36103      0.871203       1.95277      -1.20136     -0.374679      0.158549      0.257320     -0.137300     -0.253841       1.45585       1.84187       2.01406       2.06431       2.05249       2.04980       1.86859       1.59687       1.43614       1.23089       1.02640      0.866308      0.638855      0.486151      0.362218      0.260279      0.189223      0.126219
  23  13 2886.1693    3.2004  0.8939 12.9049 -0.0031  0.0212   0.0662   0.0517    0.0970   0.0000   439.1096       6.85525       15.0657       3.23791      -2.25699      -1.68687       1.91434     0.0249398     -0.658124      -1.07978      -1.46965     -0.668084    0.00512800     -0.273722     -0.642173      0.126280   0.000485986      0.332395       1.54842       1.99749       2.12413       2.22322       2.19868       2.16669       2.00116       1.73181       1.59584       1.33694       1.06858      0.819189      0.665192      0.515458      0.394533      0.286523      0.205544      0.142471
  23  14 3033.5969    3.6719  0.9470 13.2275 -0.0041  0.0218   0.0756   0.0558    0.1000   0.0000   442.0770       9.11094       10.9549       3.19567      0.159689       1.04514      0.638674      -3.39249     -0.585468      -2.64062      -1.40574     -0.706513       1.42077     -0.267861      0.362020     -0.685294     0.0785358      0.181272       1.64447       2.07067       2.17909       2.24421       2.19915       2.18622       1.95310       1.72282       1.57948       1.39387       1.18847      0.939811      0.749479      0.539142      0.406193      0.297072      0.202003      0.141599
  23  15 3179.8691    3.6716  1.2077 13.4836 -0.0046  0.0251   0.0700   0.0692    0.0889   0.0000   439.1913       6.42356       11.7739       4.68273      -1.98690      0.714344      -1.16960      -3.49781       3.21970       1.33531      0.961024      -1.33485      -1.05683     -0.189711     -0.187282     -0.642857     -0.344569     -0.157978       1.84261       2.36324       2.68397       2.70684       2.61719       2.45885       2.29694       2.13370       1.82986       1.61075       1.37064       1.05950      0.836146      0.636059      0.458267      0.329490      0.231484      0.156474
  23  16 3325.7489    3.2621  1.7066 13.1005 -0.0030  0.0311   0.0521   0.0826    0.0681   0.0000   440.7183       10.1549       9.34421       10.7978       1.51659     -0.820010      -1.80611      -1.52388      -4.59145      -4.00527       1.21089      -2.64308     -0.831603     -0.991086      0.188212     -0.575637    -0.0145443     -0.192756       2.17644       2.89172       3.12178       3.15795       3.11771       3.01406       2.84527       2.58906       2.27357       1.85027       1.60489       1.28972      0.991690      0.771240      0.551115      0.405843      0.296398      0.205661
  23  17 3471.4347    2.8381  2.4804 12.3389 -0.0017  0.0373   0.0367   0.0970    0.0601   0.0000   437.6237       22.6727       15.6935     -0.611397       2.53221      -4.37473      -3.93946      0.325061     0.0635298      -3.21553     -0.418576      -1.56507      0.707112      -1.24284      -1.15829     -0.550251     0.0620541     -0.104683       2.59292       3.37742       3.59820       3.84122       3.78875       3.63405       3.45406       3.00725       2.68378       2.21628       1.87516       1.46196       1.17432      0.891555      0.670388      0.484103      0.347439      0.237027
  23  18 3616.9515    2.3486  3.6414 11.7415 -0.0001  0.0453   0.0255   0.1245    0.0480   0.0000   441.1772       19.3394       16.6215       1.28873      -7.87292     -0.564225     -0.553675      -1.50009      -2.69645      -3.11888      -1.62725       3.11259      -1.77670     -0.224821      0.742387     -0.989490     -0.671438     -0.506295       3.20582       4.12543       4.47450       4.63883       4.68438       4.44545       4.10034       3.66740       3.31389       2.79506       2.36363       1.80183       1.45485       1.11700      0.826734      0.600235      0.432745      0.293848
  23  19 3762.1681    1.9815  5.2414 11.3017 -0.0003  0.0583   0.0193   0.1583    0.0447   0.0000   434.1559       16.4246       11.7916      -1.80119      -2.19495       6.25719      -7.82350      -13.9519       5.21159      0.215953       3.28745      -4.48877      -2.91349      -1.91331     -0.731403     -0.815254     -0.231735     -0.348081       4.18122       5.48630       6.03069       6.28650       6.21260       5.93171       5.47453       4.90626       4.30250       3.63930       2.98299       2.41052       1.85861       1.46553       1.06297      0.749370      0.542837      0.369771
  23  20 3907.4580    1.6309  6.9617 10.9557 -0.0005  0.0713   0.0143   0.2029    0.0374   0.0000   431.9778       34.4705       11.0106      0.582668      -5.96051      -3.32691       4.06389      -5.25661       8.45838       3.34022      -2.85737      -3.62839       3.81421      -2.87691       1.07733     -0.684719      -1.13058     0.0169875       5.03606       6.48163       7.08326       7.45784       7.44961       6.85061       6.58410       5.93710       5.11381       4.33360       3.62094       2.93745       2.30244       1.73932       1.28869      0.935180      0.665183      0.448756
  23  21 4052.8486    1.3604  9.2492 10.6211 -0.0008  0.0909   0.0109   0.2523    0.0345   0.0000   438.6994       15.4975       25.3574       17.0451      -5.45634       9.87591      -1.28145     -0.629428      -4.80584      -3.32136       4.89306      -1.68222       4.79230    -0.0837391     -0.576079     -0.273061      -1.21454      -1.25199       6.19083       8.13540       8.80198       9.37546       9.26551       8.78372       8.23456       7.40485       6.52842       5.45380       4.57788       3.69293       2.90908       2.20344       1.63656       1.20032      0.831102      0.571312
  23  22 4197.8479    1.1132 11.4581 10.4936 -0.0012  0.1169   0.0089   0.3210    0.0318   0.0000   427.9321       21.5677       26.9172       39.1510       11.2067      -26.9157       10.0830       12.2785      -6.28261      -3.76180       5.52002       1.20223      -3.14145       1.97226       2.35512      0.473424       2.86334      0.168673       7.93709       10.3452       11.1887       11.7871       11.7172       11.1120       10.5691       9.52019       8.17722       7.05315       5.86814       4.75134       3.70922       2.86643       2.14170       1.52675       1.07206      0.739627
  23  24 4487.7687    0.7502 16.1012 10.2960  0.0011  0.1882   0.0061   0.4999    0.0259   0.0000   440.7165       19.6306      -5.30588      -19.0119       13.3817      -6.70698       26.5406      -28.0636      -11.2922       6.14953      -11.4519      -2.59795       2.03011       4.82943      -2.09875      -3.88893       3.12111      0.568241       12.6719       16.5601       18.0843       18.7402       18.7420       18.1351       16.6446       15.1983       13.1458       11.5807       9.45375       7.71277       6.06011       4.67442       3.44452       2.50141       1.73826       1.19741
  24   7 1993.5430    0.6155  0.5562 10.1048 -0.0038  0.0173   0.0159   0.0433    0.0592   0.0000   443.3576      0.637087       15.3319       2.53187       1.89816      -1.87487      0.613224     -0.608873      -1.31970     -0.288683   -0.00534520       1.03142     -0.278479     -0.659075      0.952918     0.0367756     -0.196938      0.143865       1.10279       1.46076       1.59974       1.61616       1.61710       1.53938       1.48821       1.25585       1.22531       1.01794      0.857437      0.689377      0.563848      0.432776      0.331551      0.227832      0.168355      0.118148
  24   8 2156.7968    0.8270  0.6798 10.6142  0.0008  0.0189   0.0198   0.0489    0.0648   0.0000   440.7839       2.19255       15.0995       3.84501      -4.09095      -1.58740    -0.0224374    -0.0966524      0.526056     -0.349313      0.542815      0.847022     -0.489600     -0.374422      0.696062     -0.186130     -0.165384      0.118093       1.29890       1.71336       1.81616       1.90470       1.89677       1.90516       1.76647       1.51169       1.29430       1.12891      0.956484      0.748882      0.593811      0.439410      0.346733      0.269318      0.188811      0.131233
  24   9 2314.3297    1.2307  0.8285 11.2402  0.0015  0.0199   0.0265   0.0536    0.0712   0.0000   438.9904     0.0925671       14.9323     -0.773131       1.15330       1.70569       1.89915       2.94808      0.950446      -2.80495       1.32318     -0.510666     -0.520533     -0.684692      0.335305   -0.00895994     -0.279369     0.0120074       1.40952       1.82087       1.91539       2.05804       2.02662       1.97937       1.81401       1.67001       1.48193       1.23875      0.988182      0.825057      0.655067      0.518963      0.390243      0.283378      0.199861      0.141712
  24  10 2467.0962    1.5606  1.0221 11.5942 -0.0022  0.0242   0.0308   0.0594    0.0917   0.0000   441.9749       6.94817       13.8822      0.304710      0.816706    -0.0234712      -2.65553      -1.21170      0.504659      0.489773      -1.17586    -0.0202246    0.00893620     -0.985585      0.270473     -0.460334     -0.546275     -0.297504       1.73466       2.41908       2.70494       2.86459       2.84813       2.71028       2.51204       2.18290       1.90239       1.54188       1.28650       1.01281      0.751289      0.587230      0.452300      0.342949      0.251334      0.165660
  24  11 2617.6952    2.0424  1.0874 12.1239 -0.0054  0.0241   0.0397   0.0625    0.0931   0.0000   442.3232       6.31264       12.0173      -2.28461      -2.50527      -1.66205      0.722763      -4.13342      0.589322      -2.02852    -0.0161199     -0.629171       1.18522     -0.380181     -0.461873      0.308761      0.568006     -0.110434       1.57028       2.23452       2.18200       2.49427       2.27082       2.31452       2.06466       1.94535       1.68280       1.49983       1.26220       1.03107      0.789679      0.623033      0.452181      0.338270      0.251304      0.164418
  24  12 2767.7644    2.7873  0.9540 12.4662 -0.0041  0.0217   0.0540   0.0507    0.0981   0.0000   437.5521       7.88799       15.3675       3.98435     -0.983869       1.38956      0.458133      -1.07832      -1.49540     -0.862329       1.29185      -2.49620      0.583830     -0.260374    0.00672990     -0.488320    -0.0584933     -0.208183       1.48434       1.99288       2.16740       2.35957       2.25805       2.18591       2.11300       1.83171       1.60651       1.39699       1.12921      0.885784      0.649405      0.550168      0.406264      0.325651      0.239279      0.168117
  24  13 2917.0544    3.2893  0.9471 12.8930 -0.0024  0.0210   0.0642   0.0522    0.0963   0.0000   439.4495       8.65013       15.7467       8.54162      -1.47554      -3.28640       1.66591      -1.88282      0.107508     -0.109270       1.43580     -0.144283     -0.750582      -1.28131      0.240200    -0.0822646      0.129450    -0.0497010       1.42962       1.85831       2.03580       2.09476       2.01283       1.99151       1.84428       1.72700       1.47867       1.28982       1.08846      0.864054      0.698766      0.568585      0.400917      0.292229      0.209517      0.148796
  24  14 3065.1847    3.7965  0.9604 13.3665 -0.0017  0.0212   0.0741   0.0558    0.0921   0.0000   438.5493       11.4762       9.37259       3.60419       1.80842      -3.40427      0.941184      -4.65435       1.83992      -2.52109      0.329695     -0.775763    -0.0756959      -1.20131      0.822713     -0.188052      0.288455     0.0813474       1.48321       1.88814       2.15162       2.23237       2.24111       2.15243       1.98469       1.76415       1.58089       1.34714       1.07023      0.854717      0.675933      0.528196      0.414158      0.302122      0.214512      0.154908
  24  15 3212.1298    3.8096  1.1703 13.4452 -0.0014  0.0248   0.0712   0.0664    0.0999   0.0000   441.5738       7.91027       14.7689       1.01204      -1.21824      0.908076      0.556411      0.788434      -1.54227      -3.35149      0.799733     -0.500714       1.25006     -0.814143     -0.796531     -0.294554    -0.0485055    -0.0400399       1.76284       2.29542       2.37958       2.42918       2.42887       2.35092       2.14851       1.97075       1.80313       1.55508       1.36922       1.15439      0.918008      0.693239      0.514586      0.360003      0.247622      0.176778
  24  16 3358.6615    3.2638  1.7115 13.0208 -0.0027  0.0307   0.0508   0.0798    0.0687   0.0000   437.8301       14.2461       8.63249      0.369139      -4.16763     -0.690088      0.341566     -0.817572      -1.24132      -2.96337     0.0657551     -0.211284      0.849084      0.112367     -0.688847    -0.0949858     -0.226979     -0.501630       2.10690       2.84267       3.12533       3.30189       3.19891       3.14527       2.86147       2.50789       2.33728       1.91562       1.59276       1.30590       1.00742      0.819073      0.581376      0.437071      0.305039      0.210382
  24  17 3505.0271    2.7315  2.6587 12.3148 -0.0008  0.0386   0.0342   0.0995    0.0545   0.0000   439.6623       13.9515       20.4400       10.3668       6.87269       6.75274       4.19248       2.75950       4.64598      -3.10618      -2.23477      -1.78960     0.0856425      -2.43322     -0.656567     -0.297118     -0.280008     -0.495147       2.68861       3.55592       3.76901       4.00220       3.97259       3.82752       3.58098       3.19830       2.82688       2.38026       2.03424       1.63788       1.30800      0.999971      0.748006      0.551200      0.391439      0.271914
  24  18 3651.2396    2.2293  3.8124 11.8264 -0.0019  0.0482   0.0240   0.1265    0.0439   0.0000   435.6860       19.6948       14.8795       13.1956     -0.170878      -1.48511     -0.480188      -2.35345       1.99614      -1.56085       2.84506      -2.30106      -1.57604    -0.0478591    -0.0577239      -1.81908     -0.363515     -0.253425       3.27063       4.39033       4.82734       5.05974       5.03215       4.81270       4.51176       3.98327       3.55377       2.95586       2.46739       2.05002       1.58191       1.23221      0.920746      0.689733      0.478471      0.334094
  24  19 3797.0088    1.8815  5.7081 11.2981 -0.0017  0.0616   0.0172   0.1665    0.0384   0.0000   437.4824       19.8201       12.9639       13.7288       11.0324      0.556811      -4.63456     0.0393448      -2.96988       1.30613       6.25403      -7.19701       3.42498      0.708261       1.58826      -1.17695      0.765409     -0.220815       4.01568       5.36810       5.79682       6.19369       6.04746       5.88515       5.51312       4.98334       4.44549       3.74384       3.16836       2.51707       2.00258       1.54041       1.19540      0.879311      0.638605      0.445928
  24  20 3942.7747    1.5547  7.5342 10.8738 -0.0004  0.0756   0.0129   0.2065    0.0362   0.0000   444.9126       27.0974       12.6428       13.6291       2.48496      -3.28664     -0.613674       6.80089      0.285619      -5.43703      -1.25441      -2.06482       1.55970       2.79488     -0.969951      -1.07623      0.310347      0.606589       4.97008       6.59148       7.15756       7.70467       7.60978       7.33503       6.78530       6.13718       5.32977       4.66745       3.87963       3.13475       2.47405       1.94645       1.43812       1.07440      0.745941      0.528545
  24  21 4088.5908    1.2895  9.9870 10.6588 -0.0010  0.0970   0.0102   0.2711    0.0324   0.0000   447.5383       16.5088       9.10898       9.67560       2.25897      -5.55551       13.5675      -4.06590       3.06544      -17.7950       4.08043     -0.720893     -0.229074      -2.03804      -2.05811       1.24927     -0.978782     -0.327770       6.44677       8.32144       9.07289       9.54122       9.60723       9.23782       8.76594       7.82337       6.85482       5.95896       4.92502       4.00373       3.21098       2.45959       1.91394       1.36851       1.00226      0.698072
  24  22 4233.9062    1.1028 12.0904 10.4606  0.0007  0.1195   0.0083   0.3310    0.0302   0.0000   441.6121       28.0847      -1.22042      -1.83586      -4.59908       7.62375      -1.01258      -3.18644      -4.45262      -1.94682      -8.35386      -14.3473       1.02847       1.70749      -3.18453     0.0939923      -2.03382     -0.477660       7.83766       10.4891       11.3018       12.1300       11.8376       11.6026       10.7714       9.70522       8.54780       7.30771       6.12648       4.92870       4.00988       3.06020       2.31877       1.70993       1.18949      0.843006
  24  24 4524.8698    0.7170 16.8412 10.2985 -0.0015  0.1919   0.0058   0.5193    0.0244   0.0000   453.6404       41.6976       1.92818       13.9971       10.3584      -27.6601      -34.9375      -10.8281       7.33030      -2.57911       11.5570       2.98834       13.8037      -9.58623     -0.585498      0.848793       1.70349      0.442420       12.5087       16.1001       18.1667       18.6105       19.0672       18.0774       16.8428       15.4580       13.4790       11.9175       9.58238       7.96312       6.28649       4.92940       3.73765       2.78625       1.97327       1.38616
  25   6 1847.8898    0.4390  0.4327 10.1048 -0.0029  0.0179   0.0133   0.0372    0.0439   0.0000   439.4834      -2.62383       19.0376      -2.08055      -3.39100     -0.544283     -0.947128      -2.93030     -0.187034     -0.600585     -0.953846     -0.778352     -0.233774      0.105261      0.163494     -0.418913    -0.0119334      0.100417       1.19201       1.47647       1.66183       1.80392       1.67878       1.75876       1.64892       1.43474       1.16558       1.07736      0.846353      0.706287      0.619160      0.440302      0.311267      0.255414      0.189492      0.136090
  25   7 2016.9102    0.6472  0.5884 10.2388 -0.0020  0.0186   0.0162   0.0437    0.0556   0.0000   439.8309      -2.06016       22.0077      0.976225      -2.29365      0.331683     -0.922996      -2.34320     -0.977304     -0.204103      0.378961       1.25389     -0.669338      0.498102     0.0431862      0.432221     -0.121488      0.205567       1.13142       1.53451       1.55055       1.70628       1.80569       1.67807       1.57685       1.39696       1.20291       1.12519      0.880358      0.747351      0.580286      0.458377      0.356814      0.257234      0.182737      0.132378
  25   8 2181.7450    0.9209  0.7822 10.5089 -0.0033  0.0196   0.0197   0.0514    0.0769   0.0000   440.1796       2.23935       19.8877      -2.40853      -4.25127      0.930240       1.69094      -1.41708      -1.23262      0.117315    -0.0998452     -0.649928      0.196014     -0.731527      0.293670     -0.290945     -0.221646     -0.154906       1.29352       1.79553       1.85503       1.93419       1.95074       1.83452       1.76945       1.64447       1.42763       1.25803      0.997455      0.816936      0.669102      0.521576      0.394759      0.298496      0.213331      0.151800
  25   9 2340.5340    1.2873  0.8800 11.1914 -0.0031  0.0203   0.0263   0.0517    0.0789   0.0000   437.1400       1.04557       15.2144       4.48196    -0.0195641      -1.71717      -2.77653      -3.58458       1.58543      0.428246      0.279694     -0.415834     -0.938452     -0.401405     -0.319178      0.192359      0.384472     0.0451043       1.41343       1.75110       1.88681       1.97844       1.92475       1.96020       1.91119       1.75833       1.51013       1.24894      0.967601      0.859876      0.688170      0.542950      0.445594      0.316458      0.234683      0.160968
  25  10 2494.4292    1.6880  0.9916 11.7946 -0.0028  0.0223   0.0328   0.0555    0.0841   0.0000   437.5037       4.60495       11.7985    0.00851835      -4.32942       3.41500    -0.0191989      -1.94402       2.39263     -0.319440     -0.790746      -2.44717     -0.440244     -0.830237     -0.489183      0.340568    -0.0742863     -0.297518       1.39605       1.82470       1.99101       2.08265       2.10650       2.07261       1.94457       1.75135       1.55212       1.35144       1.13212      0.917778      0.707748      0.601296      0.437018      0.333788      0.247791      0.174141
  25  11 2646.2852    2.1934  0.9929 12.3317 -0.0002  0.0223   0.0429   0.0593    0.0870   0.0000   437.2475       5.84733       13.1252       1.65893       1.62578     -0.185833       2.03937       1.25015       3.14507      0.346958     0.0789353    -0.0356872       1.01210     -0.354370    -0.0589466    0.00238405     -0.380518      0.265892       1.52354       1.93199       1.95029       2.00769       2.01132       2.11815       2.06421       1.85906       1.53783       1.25028       1.10083      0.929055      0.747398      0.604906      0.453205      0.336437      0.240873      0.167369
  25  12 2797.4688    2.8872  0.8830 12.5393 -0.0025  0.0195   0.0567   0.0483    0.0929   0.0000   439.6146       3.74262       18.2347       3.22781     -0.514609       1.82662      -2.93810      -2.80898     -0.643750     -0.995119      -1.02211      -1.56303    -0.0537832      0.714107     -0.524670     -0.230167     0.0709280     -0.379355       1.31356       1.74568       1.84773       2.08609       2.01273       1.95939       1.78333       1.65654       1.40443       1.25349      0.986908      0.827718      0.656258      0.515364      0.393597      0.303388      0.204587      0.157448
  25  13 2947.5561    3.5536  0.8665 13.1958 -0.0023  0.0195   0.0709   0.0480    0.0889   0.0000   439.3413       7.22432       13.2536       2.76254      0.214229       1.63262     -0.800461       1.31321     0.0505905     -0.531859      0.556649     -0.337796     -0.195310     -0.702086      0.349576     -0.174049     -0.213103     -0.100792       1.32448       1.66416       1.81468       2.00944       1.96501       1.85985       1.76468       1.58600       1.40402       1.21339       1.03007      0.830673      0.691873      0.570428      0.402793      0.284142      0.206579      0.151305
  25  14 3096.2986    3.9339  0.9239 13.5972  0.0012  0.0213   0.0806   0.0530    0.0823   0.0000   441.8466       9.45107       15.9007       5.75678     -0.550205      -1.14821   -0.00592250      -4.11129      0.914537      -3.30317      -1.12236     -0.585890       2.21027      -1.92564      0.202692     -0.389839     -0.339343      0.178804       1.57446       1.95383       2.15150       2.39264       2.31908       2.12437       2.01885       1.91168       1.67234       1.40841       1.14695      0.909112      0.762108      0.607695      0.443124      0.324879      0.245523      0.172010
  25  15 3244.0528    3.6450  1.2968 13.2678 -0.0080  0.0256   0.0642   0.0667    0.0983   0.0000   439.1429       8.24094       9.52483       7.10964      -1.50231      -2.41661      0.130217      -3.87322     -0.904215      -4.15505       1.38614      -2.23873      -1.28798      -1.96257      0.148814     -0.660829     -0.655464     -0.585936       1.70550       2.20381       2.33619       2.57585       2.55100       2.52401       2.27615       2.10094       1.88168       1.59932       1.28851       1.07278      0.907942      0.686799      0.513843      0.386132      0.281593      0.205327
  25  16 3391.2720    3.1349  1.8660 12.9856 -0.0006  0.0310   0.0463   0.0842    0.0625   0.0000   438.6718       9.58407       12.3269       2.90019      -7.09684       2.08489      -4.42125       3.39852       1.26860      0.607328       2.71095      -1.14739     -0.466360      0.278008     -0.240777      0.605838     -0.140079    -0.0306030       2.06531       2.74548       2.95901       3.11334       3.06039       2.84482       2.72550       2.42111       2.22736       1.99477       1.71911       1.42291       1.12478      0.891412      0.667431      0.494246      0.346818      0.238214
  25  17 3538.2394    2.6528  2.9178 12.2892 -0.0006  0.0398   0.0310   0.1011    0.0487   0.0000   442.3875       10.7602       7.28622       7.83409      -1.43611      -8.11132       3.20887      -3.30903      -1.15379      -1.62568       1.26819      -2.73205     -0.347268      -1.12017       1.16514      0.662646     -0.398317     -0.120306       2.60303       3.32471       3.75576       3.91971       3.85484       3.65845       3.56276       3.18055       2.83568       2.47584       2.09603       1.72227       1.36563       1.07484      0.816008      0.621417      0.446643      0.313571
  25  18 3685.1370    2.1238  4.2146 11.7278 -0.0017  0.0511   0.0214   0.1332    0.0408   0.0000   440.7252       19.2716       11.8348       10.2203      -1.17463       5.51185      -7.51127      -1.00335      -2.33525      -5.08595       4.91382      -1.32742      -1.02865      -3.21586     -0.357420      0.153646     -0.317612      0.229753       3.23122       4.30489       4.76319       4.90839       4.80772       4.76687       4.62737       4.03907       3.64577       3.20832       2.55543       2.16060       1.73185       1.36638       1.02279      0.790474      0.568952      0.403957
  25  19 3831.4254    1.7686  6.0044 11.2845 -0.0010  0.0631   0.0156   0.1711    0.0349   0.0000   431.2291       21.6104       15.6522       10.5514       1.88076       4.06418      -7.84869       3.95828       4.38845      -6.03421       5.31465      -2.82285       1.22379       3.80646    -0.0115701     -0.974804      0.440300     -0.581318       3.98963       5.09329       5.71664       5.96664       5.89201       5.88091       5.51672       4.98707       4.42095       3.80262       3.23867       2.63501       2.14098       1.70509       1.27609      0.969293      0.701876      0.497354
  25  20 3977.7049    1.5060  8.1374 10.8277  0.0003  0.0782   0.0120   0.2159    0.0340   0.0000   441.4650       13.5950      -4.89794      -3.03829       18.4085      -5.31891      -5.99886       1.71596      0.546777       2.91632      -3.99684      -2.34286      -4.67378      -2.48549      -4.69820      0.745958     0.0123422     -0.894198       4.94281       6.57999       7.26923       7.70613       7.64915       7.45453       6.99476       6.31810       5.55521       4.78738       3.99544       3.29386       2.65226       2.09446       1.57990       1.15869      0.856420      0.616429
  25  21 4123.9269    1.2377 10.7433 10.6108 -0.0013  0.1030   0.0092   0.2827    0.0307   0.0000   441.0997       23.2657       15.7387      -12.5577       11.2906       6.72826       25.6339      -7.18789       1.49885      -14.8273      0.499526    -0.0849548     -0.482769      -4.86413      -3.57546       3.57682     -0.211656     -0.212850       6.55230       8.46929       9.47123       9.95811       10.0174       9.55894       9.09071       8.24630       7.22492       6.42780       5.33703       4.35620       3.49261       2.75893       2.12968       1.57462       1.15748      0.819781
  25  22 4270.2887    1.0298 12.9527 10.4933  0.0006  0.1320   0.0076   0.3535    0.0284   0.0000   425.7842       11.2152       20.1195       27.1173      0.820578      -5.29341      -2.32802       5.20615       19.0477       8.24622     -0.114258      -4.46561       1.08236       2.24024     -0.407989      -1.34002      0.430724      -1.04175       8.12156       10.9259       11.8438       12.5910       12.5191       12.1272       11.5906       10.3784       9.32321       8.04620       6.72147       5.54171       4.48065       3.52406       2.70440       1.99403       1.45296       1.03543
  26   5 1694.0252    0.2890  0.2914 10.0176 -0.0037  0.0170   0.0112   0.0320    0.0329   0.0000   440.0775      0.936289       19.2760     -0.338451      -4.73696      -1.64545      -1.64164      0.249688      -1.07361     -0.724957     -0.171679      0.319752     -0.702776     -0.386077     0.0275790     -0.290352     -0.144359    -0.0312324       1.01624       1.39743       1.43408       1.56104       1.51920       1.51490       1.44778       1.33695       1.07280      0.999653      0.805117      0.717179      0.549839      0.429884      0.319530      0.224880      0.180311      0.132468
  26   6 1869.0314    0.4538  0.4597 10.0817 -0.0007  0.0173   0.0129   0.0389    0.0441   0.0000   439.5200       2.26458       16.7743     -0.759548      -3.11630     -0.296535      -3.59466      -1.93395       2.15449      -1.07982     -0.855990      0.212492      0.797927      0.438723     -0.364189     -0.103955    -0.0976120    -0.0182554       1.00872       1.31563       1.56239       1.52621       1.53797       1.44982       1.46921       1.26425       1.22532       1.04977      0.837448      0.729658      0.554096      0.430382      0.329696      0.283300      0.212380      0.151566
  26   7 2039.7474    0.7085  0.5597 10.3561 -0.0013  0.0159   0.0171   0.0402    0.0551   0.0000   440.1539      0.236264       17.4718      0.989300      0.228773      -1.89057      0.895402      -1.99458       1.02780      0.893520      0.502252    -0.0395833     0.0998923      0.215341      0.413655     -0.245709     -0.110051     0.0345634       1.00676       1.21536       1.47471       1.52297       1.43657       1.37492       1.32063       1.23445       1.07994      0.966706      0.860226      0.722430      0.552901      0.440807      0.340018      0.254728      0.188880      0.137494
  26   8 2206.0676    0.9663  0.8485 10.6137 -0.0047  0.0220   0.0198   0.0491    0.0766   0.0000   438.4355      0.218567       12.3177       3.09098      0.277468     -0.836723      -2.37634       4.60813     -0.563214     -0.660223       2.06821     -0.951679     -0.223164     -0.433499      0.415055    -0.0475304      0.174252    -0.0634407       1.35084       1.72949       2.08922       2.01022       1.88959       1.92549       1.71689       1.67071       1.47180       1.36509       1.22432       1.02711      0.791008      0.648254      0.488635      0.344985      0.258807      0.184010
  26   9 2366.0480    1.3133  0.9684 11.1525 -0.0046  0.0217   0.0252   0.0539    0.0866   0.0000   440.8143       6.54444       17.1139       3.30971      -2.37868       2.15453     -0.539523       1.53448      0.594498    -0.0210405      -1.00443      -1.19835       1.28689      0.593295     -0.599571     -0.489352      0.355420     0.0350229       1.34425       1.75957       1.92725       2.09849       2.11094       1.97657       1.94329       1.71440       1.50720       1.30575       1.14575      0.913387      0.747737      0.604689      0.442159      0.337763      0.253989      0.186360
  26  10 2521.2855    1.8050  1.0191 11.6766 -0.0041  0.0214   0.0338   0.0549    0.0931   0.0000   438.0284       4.70827       13.0552       1.77934       1.54054    -0.0330718     -0.457733     -0.787282      0.464642      -2.50043       1.94136      0.605714      0.220077     -0.686304     0.0399732     -0.111316    -0.0385466     -0.537151       1.34933       1.76922       1.87183       1.94286       1.99191       1.85388       1.74959       1.63994       1.48809       1.31923       1.17472      0.982805      0.810763      0.658728      0.485508      0.363307      0.252654      0.187234
  26  11 2674.4071    2.3135  1.1118 12.2067 -0.0046  0.0225   0.0420   0.0591    0.0983   0.0000   439.4826       1.07155       16.5601       3.69815       1.12897     -0.837426      -5.82688      -1.14329     -0.734860       3.10506     -0.536444      0.128396      0.884715      -2.44188      0.154845      0.232022      0.303552      0.179802       1.41731       1.84158       1.98799       2.17817       2.09624       2.10235       1.95531       1.78275       1.58551       1.41211       1.15971      0.968349      0.799563      0.636887      0.479521      0.367361      0.271871      0.186744
  26  12 2826.6750    2.9920  0.9213 12.9193 -0.0018  0.0199   0.0583   0.0521    0.0806   0.0000   439.9349       4.34273       13.1391       3.69886      -3.06354      0.367702       1.72131      -1.92613     0.0116316     -0.807463      0.533567      -1.03882    -0.0407748     -0.637763     -0.122957     -0.107845     -0.159401     -0.360285       1.29091       1.63525       1.80970       1.85603       1.87037       1.83403       1.82825       1.64268       1.45594       1.21792       1.00745      0.821163      0.685142      0.534384      0.430151      0.327537      0.246099      0.181085
  26  13 2977.5328    3.7166  0.9465 13.1260 -0.0020  0.0215   0.0691   0.0484    0.0900   0.0000   439.1678       8.47571       12.7986       2.26505      -4.70015      0.224259       2.17716      -1.67780       1.32434      -1.18497       1.62566      -1.08643      0.158369      0.387860      0.144456      -1.29045      0.399233    -0.0736145       1.52255       1.95694       2.01109       1.96338       1.98101       2.04871       2.06855       1.87742       1.63117       1.35660       1.07917      0.901446      0.757931      0.631206      0.493094      0.366705      0.263162      0.192696
  26  14 3127.0691    3.7830  1.1592 13.4089 -0.0019  0.0234   0.0684   0.0618    0.0953   0.0000   440.2098       10.1249       16.4815       2.21929      -4.05570     -0.953012      -2.75747       2.50111      -2.04386      -1.12059    -0.0142952     -0.581804     -0.367333      -1.53717     -0.628485     0.0235957      0.152891    -0.0850651       1.44889       1.96284       2.02702       2.24963       2.17747       2.17710       2.02843       1.82231       1.65163       1.44375       1.25321       1.02963      0.797207      0.635743      0.495580      0.386186      0.277703      0.210336
  26  15 3275.5748    3.5994  1.3728 13.3320 -0.0013  0.0262   0.0597   0.0677    0.0821   0.0000   442.5975       12.0660       12.9776       1.02902      -3.96922     0.0521954      0.791465     -0.584287       2.16749      -2.19458       1.02255     -0.882926      0.226459      -1.81466     -0.754096     -0.214000     -0.260593     -0.261043       1.78906       2.33871       2.60145       2.67149       2.65562       2.59498       2.45050       2.22479       1.97506       1.69068       1.44122       1.25136      0.988019      0.807243      0.614958      0.454431      0.313335      0.231771
  26  16 3423.5083    3.0751  2.0716 12.8664 -0.0016  0.0326   0.0422   0.0860    0.0580   0.0000   437.7820       9.73077       8.57726       8.17380      -3.68611      -1.93556      -2.33126      0.485540      0.450275      -1.25105      0.920312      -1.64654       1.80088     -0.793266    -0.0983643     -0.996175     0.0647537     -0.347229       2.04329       2.67828       2.86951       3.11950       3.12908       2.93848       2.83927       2.58779       2.38552       2.00132       1.64946       1.41086       1.13644      0.919825      0.690552      0.542277      0.389229      0.279288
  26  17 3571.1379    2.5253  3.0421 12.0976 -0.0013  0.0392   0.0284   0.1037    0.0482   0.0000   439.2990       17.8047       19.1100       6.86176       4.37547      -13.2231       1.49906      0.421716      -1.27258     -0.333981      -4.67052      0.295652      -2.80767     -0.454635      0.558893      -1.29008     -0.514492      0.365117       2.47856       3.15394       3.51540       3.65083       3.78235       3.60601       3.42163       3.11992       2.74256       2.41478       2.07060       1.68452       1.38397       1.08943      0.847873      0.642777      0.465887      0.343385
  26  18 3718.6082    2.1040  4.7897 11.4850 -0.0009  0.0512   0.0189   0.1404    0.0379   0.0000   438.5608       15.6167       12.8370       3.42283      -4.74054     -0.975647      -3.64198      0.132563      -2.67682      -2.57884      0.679217      -2.99982       1.10717      -3.33011     -0.880675      -1.16683      0.416620      0.154631       3.05259       4.06654       4.40140       4.65697       4.76652       4.64100       4.29752       4.02515       3.54106       3.09442       2.65211       2.16382       1.78040       1.38058       1.09332      0.815157      0.620671      0.442886
  26  19 3865.5266    1.7242  6.4169 11.1628  0.0002  0.0645   0.0144   0.1754    0.0344   0.0000   436.8844       18.1117       15.2527       9.09659      -3.66419      0.870587       8.89474      -6.80298      -3.39499       1.55653       2.01530      -6.46608     0.0399308       1.09706      0.695242    -0.0644647      0.933536     -0.567561       3.95617       5.16538       5.77770       6.03532       6.11684       5.92801       5.57309       5.19033       4.49571       3.96230       3.35655       2.81876       2.23475       1.79130       1.37689       1.04829      0.772924      0.567168
  26  20 4012.3672    1.3867  8.7221 10.8043 -0.0008  0.0834   0.0108   0.2363    0.0316   0.0000   437.6082       22.7957       12.5089       9.10019       3.40563      -9.09526       7.81672       2.23543      -8.43622      0.714543       5.36149       1.92982       3.99641      -5.11039      0.612202     -0.858875     -0.887489     -0.373441       4.99117       6.65828       7.18241       7.56480       7.79564       7.49097       7.09554       6.44175       5.83960       5.13241       4.31253       3.58958       2.90506       2.31098       1.81553       1.36129      0.985321      0.737852
  26  21 4159.0501    1.1951 10.9013 10.5795  0.0005  0.1040   0.0087   0.2902    0.0297   0.0000   444.3197       7.31017       10.8842       7.64618       13.6829      -4.06361       1.99081      -10.2156      -6.28546      -11.5384       9.23104       4.02208      -1.64457      -1.76053       4.44787     -0.131179      0.890604     -0.386576       6.17027       8.24483       9.00131       9.44708       9.68682       9.12947       9.01978       7.98701       7.31688       6.25118       5.36459       4.42356       3.57899       2.86478       2.23700       1.68605       1.22450      0.898932
  26  22 4305.6104    0.9799 13.3524 10.4807 -0.0002  0.1338   0.0070   0.3667    0.0267   0.0000   451.5865       27.2960       7.29177       33.6778       6.58461      -17.0988       5.38218       8.04028      -5.53608      -15.3634      -3.81928      0.717241      -3.02339      -1.31741       6.87599       1.32074      -3.26658     -0.775828       7.97534       10.7992       11.9741       12.4453       12.5855       12.0973       11.5920       10.4787       9.51584       8.23949       6.97680       5.72122       4.76003       3.75567       2.89325       2.16529       1.59249       1.14526
  27   7 2062.0467    0.7535  0.5550 10.4103  0.0010  0.0162   0.0183   0.0397    0.0567   0.0000   441.1737     -0.859185       20.3268      -2.02600      -2.04387     -0.745944     -0.826233      0.786673      0.704164    -0.0515887       1.12664      0.562116    -0.0125733     -0.613809      0.201139      0.375900     -0.130848    -0.0100912      0.931266       1.22574       1.32497       1.39790       1.46282       1.36197       1.32369       1.11482       1.16887      0.966990      0.807709      0.695451      0.540241      0.441225      0.349708      0.266011      0.198972      0.145466
  27   8 2229.7319    1.0484  0.8138 10.7633 -0.0006  0.0192   0.0208   0.0475    0.0747   0.0000   440.3055       1.20517       16.3474      0.858242     -0.331061       2.94324      0.986258      0.567510     -0.211432      0.414642      0.626940      0.294055      0.131939     -0.153606     -0.279408     0.0915971     -0.458350    -0.0179327       1.20190       1.45471       1.57406       1.70766       1.72969       1.63616       1.51087       1.39977       1.39205       1.16542      0.996271      0.859691      0.703062      0.554112      0.460595      0.334792      0.244788      0.182544
  27   9 2390.9986    1.4385  0.9784 11.2222 -0.0043  0.0201   0.0267   0.0543    0.0852   0.0000   440.3992       3.61119       15.1511     -0.141791     -0.651048      -2.87679     -0.917867      -3.79375      -1.07009      -1.03768     -0.363399     -0.173318      0.469512     -0.639297     0.0120253     -0.461996    -0.0450078    -0.0137331       1.24279       1.63342       1.73635       1.85233       1.81094       1.80030       1.65898       1.53146       1.39948       1.29994       1.10371      0.917653      0.769571      0.632375      0.489779      0.361584      0.260521      0.187782
  27  10 2547.6264    1.8829  0.9741 12.0237 -0.0036  0.0215   0.0350   0.0527    0.0778   0.0000   438.9116       3.77037       16.6704      -1.36154      0.367762      -3.62082       2.67189      -1.31418      -2.47920      -3.14098      0.353111     -0.729178     -0.950779      0.131045      0.462493     -0.179012     -0.308604    0.00934674       1.30171       1.68816       1.96738       2.01638       2.08183       2.00093       1.89689       1.68993       1.43797       1.32561       1.16118      0.978173      0.775891      0.580598      0.489149      0.349105      0.277342      0.200845
  27  11 2702.1306    2.4759  1.0136 12.4097 -0.0017  0.0215   0.0450   0.0536    0.0878   0.0000   439.4591       5.65317       14.4595       3.26907      -2.43211     -0.864127       2.25569      0.220396     -0.219717      -1.84919      -1.92621      -1.59034       1.90787       1.05168     -0.235293    -0.0752215     -0.143740     -0.246139       1.37359       1.88033       2.03134       2.03695       1.96464       1.88592       1.77212       1.71668       1.59226       1.42885       1.25796       1.04296      0.849312      0.664176      0.508704      0.394679      0.282457      0.208667
  27  13 3007.1585    3.6971  0.9491 13.3511 -0.0001  0.0200   0.0693   0.0508    0.0815   0.0000   441.8201       8.32390       10.8501       2.67985      0.840967       1.92839      -1.88856     -0.495447     0.0322236     0.0883062      -2.12180      0.135091     -0.143356      -1.21617      -1.23181     -0.232170      0.310533    -0.0943936       1.27336       1.67755       1.84730       1.91974       1.85863       1.83422       1.73743       1.63738       1.45632       1.24542       1.12547      0.945054      0.770821      0.620483      0.468928      0.360641      0.259949      0.193452
  27  14 3157.4262    3.8413  1.0625 13.6187 -0.0033  0.0218   0.0715   0.0589    0.0861   0.0000   438.1467       9.71605       14.2764       6.23414      -3.52029       2.35875       1.20388      -4.29315       1.16839      -1.24383      0.242660      -1.47139      0.145211      -1.28181      0.383121      0.945849    -0.0360522     -0.354540       1.32733       1.67150       1.93406       2.05491       1.91323       2.00125       1.90462       1.69610       1.53226       1.35828       1.12030      0.950991      0.770916      0.621585      0.481984      0.379157      0.273533      0.202047
  27  15 3306.6815    3.4550  1.5925 13.1283 -0.0022  0.0278   0.0531   0.0716    0.0771   0.0000   440.4590       6.02024       15.7001       3.54186       4.14365       1.86025      -4.11308       1.54942      -1.01137      -1.51036     -0.191076      -1.28325      -2.43620     -0.577438     -0.589241       1.13553      0.150661     -0.404815       1.71811       2.25047       2.41314       2.52698       2.52704       2.40196       2.29556       2.12067       1.96655       1.75311       1.53456       1.28293       1.06874      0.848034      0.627744      0.488283      0.377171      0.270177
  27  16 3455.4164    2.8969  2.3896 12.4587 -0.0012  0.0343   0.0355   0.0893    0.0570   0.0000   438.0453       8.64894       9.26300       2.08670      0.996771      0.509337       2.53425      -1.51569     -0.720310      -1.31835     -0.518710      -1.51094     -0.169796      0.150267     -0.500858      -1.19539      0.696832     -0.721100       2.03964       2.74144       3.09400       3.14728       3.31752       3.13263       2.96745       2.79204       2.44866       2.15001       1.73796       1.49004       1.21384      0.960033      0.758255      0.569086      0.450267      0.325365
  27  17 3603.6783    2.4207  3.4790 11.9973 -0.0011  0.0418   0.0253   0.1142    0.0433   0.0000   438.4456       14.1989       21.5302       10.7705       2.34980      -5.69054       2.24467      -1.75727      -5.24645      -7.68628     0.0104671      -4.79848      -1.37714      -1.81210       2.47354      0.667258     -0.465512    -0.0287675       2.43636       3.26110       3.56291       3.80451       3.85318       3.73533       3.52373       3.20895       2.93757       2.53807       2.18073       1.82821       1.49548       1.18943      0.929069      0.724817      0.523788      0.385247
  27  18 3751.7203    2.0121  5.0459 11.4178 -0.0008  0.0521   0.0174   0.1421    0.0369   0.0000   435.0994       16.5854       10.1207       10.4063       2.38419       13.8612      -2.77315      0.170550      -2.40150      -8.00720      -1.67325      -3.38055       2.18401      0.206761      0.192412      0.391983     -0.320537    -0.0186767       3.14017       4.10654       4.57482       4.80362       4.77427       4.63415       4.44620       4.05313       3.69929       3.21484       2.76932       2.35135       1.92767       1.53635       1.16084      0.917299      0.679303      0.501636
  27  19 3899.4336    1.6372  7.2866 11.0033 -0.0005  0.0687   0.0126   0.1907    0.0327   0.0000   436.2539       23.4759       13.9220       8.76345      -1.58172       3.62288       11.8104      -8.77092      -2.20526     -0.511713      -2.43330      0.254665       2.04552     0.0167838      0.133372      -1.47241       1.76265     -0.636089       4.16238       5.36827       5.96255       6.38165       6.29370       6.29166       5.90376       5.47605       4.88870       4.16150       3.64579       3.01396       2.50406       1.96518       1.54955       1.18343      0.892532      0.657094
  27  20 4046.6547    1.3638  9.4028 10.7797 -0.0002  0.0866   0.0099   0.2408    0.0296   0.0000   441.0726       15.9977       13.4580       1.03855      -9.34980      -16.0781      -8.21561       3.89267       2.13422      -6.58541      -6.98669      -2.81322       1.33212       1.69970      -2.93372      -4.07225       3.11308      0.523215       5.03611       6.57321       7.25217       7.80073       7.98024       7.61387       7.12717       6.64206       6.05256       5.29902       4.48670       3.79193       3.11745       2.47026       1.93350       1.50105       1.10156      0.813812
  27  21 4193.7211    1.1214 11.4151 10.6422 -0.0004  0.1101   0.0082   0.3093    0.0277   0.0000   441.4225       25.5947       21.0554       4.97267       4.75434      -12.1984       2.09790      -8.91483       8.05570      -2.96459      0.686325      0.398407       2.79622     -0.101945       2.92217      -1.85405      0.251787     -0.544189       6.40945       8.43629       9.53661       9.94524       10.0167       9.69084       9.13203       8.56967       7.64407       6.81122       5.82186       4.81320       4.10517       3.22828       2.51746       1.91418       1.41416       1.02406
  27  22 4340.8073    0.9296 13.8264 10.4889  0.0001  0.1408   0.0065   0.3769    0.0251   0.0000   441.1777       11.6486       20.9060      -4.59330       2.77286      -5.93751      -13.1246       7.32082       19.0445      -5.89164      0.135258      -2.73225       2.21878       3.97703      0.129609      -1.32153       1.36785      0.650245       8.02388       10.6690       11.7934       12.5614       12.5799       12.3517       11.6266       10.6895       9.63922       8.56102       7.36211       6.21464       5.06586       4.05595       3.19096       2.43825       1.78668       1.30920
  27  23 4487.4989    0.7502 16.8983 10.3354 -0.0019  0.1835   0.0053   0.4912    0.0226   0.0000   437.1795       35.7171       26.5924       41.8299       23.9180      -20.6070      -2.05796      -4.95102       2.83565      -5.99394      -19.0047     -0.226614      -4.97023      -5.01358       5.05746      0.735970     -0.935953      -2.43551       10.3252       13.8299       15.3477       16.2113       16.1556       15.8587       15.0539       14.0533       12.4827       11.1157       9.60567       7.93072       6.59393       5.31499       4.13646       3.18014       2.31825       1.72542
  28   6 1910.1951    0.5392  0.4076 10.2037 -0.0048  0.0150   0.0152   0.0320    0.0441   0.0000   439.5728     -0.997847       20.3679       3.97766      -2.45207       1.87265      -2.28003       1.14611     -0.266607      -1.00702       1.04799      0.443433     0.0624773     -0.323127      0.242657     -0.436551      0.248005      0.409794      0.858126       1.22515       1.25140       1.37165       1.29435       1.38630       1.27339       1.27606       1.02826      0.884681      0.738594      0.608479      0.541214      0.437103      0.335930      0.239765      0.186316      0.139447
  28   7 2083.8807    0.7644  0.6447 10.4360 -0.0034  0.0167   0.0169   0.0413    0.0584   0.0000   441.3069       1.38964       20.3572     -0.109498     -0.839849      0.711342     -0.832247       1.83920     -0.129159     -0.108795     -0.742540     -0.608333      0.304718      0.484454    -0.0160749     0.0305540      0.501454     -0.418462      0.962196       1.21469       1.31115       1.38610       1.44131       1.37734       1.40082       1.23998       1.14228      0.987628      0.833744      0.709920      0.598945      0.485273      0.368980      0.293800      0.231192      0.167690
  28   8 2252.8293    1.0836  0.9103 10.7827 -0.0002  0.0199   0.0207   0.0525    0.0775   0.0000   439.3906       1.11807       20.2669      0.799559      -1.87192      -1.83889     -0.559817    -0.0340784     -0.269045      -1.26917      0.492469     -0.336734      -1.34609     -0.251755      0.174684     -0.175495    -0.0686116     -0.214281       1.14451       1.50091       1.56607       1.74569       1.76889       1.74818       1.57055       1.47215       1.34140       1.21976       1.02909      0.865607      0.684914      0.568559      0.458702      0.339025      0.264983      0.196508
  28  10 2573.4141    2.0140  0.9563 12.1890 -0.0039  0.0205   0.0375   0.0517    0.0771   0.0000   438.7184       3.45535       17.5229       3.26529      0.730107       2.87084      -2.73424      0.816946     -0.498500      -1.60392     -0.850378      -1.97726       1.11107     0.0224702      0.885565     -0.945442      0.141536     -0.338193       1.22453       1.59647       1.78543       1.90219       1.85415       1.76303       1.70134       1.55927       1.43882       1.30322       1.15185      0.974125      0.814366      0.634385      0.507657      0.381927      0.286996      0.216726
  28  11 2729.4128    2.5718  0.8925 12.7498 -0.0051  0.0192   0.0500   0.0521    0.0725   0.0000   439.6580       4.87280       19.8843     -0.629551      -2.55840       1.13612       2.66567       1.00065      -1.36562      -1.94649      0.860105     -0.805853       1.04916      -1.52111      0.462670     -0.968197     -0.262104     -0.336125       1.07325       1.43089       1.56625       1.66446       1.64824       1.68498       1.55750       1.53786       1.27372       1.13824      0.973144      0.822580      0.680111      0.550318      0.414173      0.349478      0.256497      0.189320
  28  12 2883.8221    3.3619  0.9115 12.8480 -0.0028  0.0187   0.0606   0.0470    0.0911   0.0000   438.7234       4.07479       16.3413       2.33214      -2.26922       1.52906       1.63010     -0.777048      0.637012      0.661831       1.35272     -0.818195      0.298899      -1.37290     -0.258382     -0.406734      0.250769    -0.0237286       1.13727       1.45394       1.60642       1.67868       1.67114       1.63121       1.59187       1.48396       1.33601       1.16216      0.995715      0.859539      0.693402      0.563318      0.459852      0.351586      0.260393      0.196688
  28  13 3036.3396    3.6849  0.9825 13.3927 -0.0022  0.0210   0.0669   0.0517    0.0843   0.0000   438.9783       10.0272       16.2637       2.12447      -1.74910      -1.07999      0.421110      -2.58527     -0.556728      -2.81430      0.494638      -2.13932      0.381289     -0.320258     -0.153710      0.230439     -0.268870    -0.0684393       1.25867       1.59115       1.86664       1.87013       1.91087       1.98528       1.73902       1.67614       1.52352       1.23766       1.10343      0.945476      0.741869      0.617362      0.485308      0.365349      0.292270      0.205043
  28  14 3187.3350    3.7550  1.2050 13.5012 -0.0034  0.0237   0.0648   0.0598    0.0902   0.0000   438.6567       8.64233       11.9412       5.10923      -3.56770      -2.13263      -2.12587      -1.39069    0.00626785      -3.81296       1.51788      -1.00773     -0.651012     -0.575344     -0.656821      0.379592     0.0674249     0.0606612       1.38531       1.81784       1.92899       2.09784       2.13688       2.12723       1.94983       1.81316       1.65553       1.41503       1.31734       1.07372      0.868537      0.728369      0.533511      0.432207      0.330874      0.253112
  28  15 3337.4442    3.3518  1.7731 12.9276 -0.0042  0.0279   0.0469   0.0735    0.0665   0.0000   438.0768       11.6776       18.1697       6.80686      -3.69953     -0.130243     -0.331531       3.18371      0.652659     -0.104062      -1.97374      -3.13924      0.204264      0.538144     -0.463766      0.633554      0.138126     -0.673232       1.65784       2.18805       2.38926       2.55536       2.53382       2.53593       2.33770       2.21745       1.95919       1.73486       1.52201       1.26206       1.07124      0.828191      0.666164      0.502464      0.394554      0.291461
  28  16 3486.9656    2.8343  2.7347 12.3690 -0.0016  0.0359   0.0325   0.0963    0.0508   0.0000   441.1395       10.9463       9.20086       3.59058    -0.0598075       1.11271     0.0399695      -1.51392      -2.28941      -2.72823      -1.62558      -4.28702      -1.55378     -0.799043      0.316227      0.763582       1.02301     -0.753325       2.06415       2.67285       3.00380       3.21378       3.15791       3.15460       2.97077       2.79732       2.52214       2.19828       1.92557       1.58038       1.31553       1.07621      0.869600      0.647943      0.492184      0.377604
  28  17 3635.9198    2.3399  3.8161 11.7875 -0.0015  0.0438   0.0228   0.1156    0.0432   0.0000   443.3519       15.3273       12.1206      0.215991      -1.83355       5.61789       4.44783      -8.34313    -0.0202611      -3.49966      -1.47652      -1.98974      -2.68137      -1.33951       2.14897     0.0253977     -0.466644     -0.533106       2.44806       3.20777       3.48723       3.75801       3.80368       3.79621       3.53758       3.23154       3.04053       2.63211       2.26963       1.91799       1.58189       1.28940       1.03131      0.776770      0.593311      0.445044
  28  18 3784.4994    1.9385  5.5289 11.2210 -0.0006  0.0547   0.0157   0.1456    0.0362   0.0000   447.1734       9.53844       3.29470       10.5473      -4.52705      -3.16283      -4.13506       4.65418       8.25487     -0.958615       2.91958       1.46397      0.254581       2.35041      -1.03569      -2.12888     -0.364635      0.751797       3.13634       4.18838       4.58194       4.78751       5.00490       4.80683       4.56539       4.25568       3.80691       3.32984       2.91806       2.48111       2.02254       1.64133       1.27464      0.999719      0.745021      0.558518
  28  19 3932.7581    1.5783  7.5685 11.0360  0.0000  0.0711   0.0120   0.1960    0.0302   0.0000   444.1344       3.55916       9.93268       2.17784      -4.65736      -3.53838      -2.82204       4.43445      -13.5722      -1.54356       15.1180      -4.50618      -3.26411      -2.19668      -1.41824      -1.74818       1.29967      0.588071       4.03627       5.29515       5.91187       6.18111       6.37669       6.26059       5.94215       5.47546       4.94450       4.32328       3.77565       3.09575       2.61858       2.08469       1.65861       1.28551      0.963643      0.724281
  28  20 4080.4290    1.3211  9.7654 10.7500 -0.0009  0.0894   0.0095   0.2507    0.0293   0.0000   448.0006       21.8235       11.3955       12.5188      -7.60231       8.32425       2.24339      -5.91275      -4.82510      -3.75079      -1.35406      -6.90035      -7.16456      -1.10275     -0.565783      -3.72427      0.845196     -0.161595       5.03583       6.64037       7.22541       7.79695       7.87092       7.67644       7.28542       6.80974       6.15619       5.51687       4.68526       3.97322       3.27944       2.67129       2.10121       1.62451       1.24037      0.917798
  28  21 4228.4120    1.0944 12.5316 10.6282  0.0002  0.1180   0.0076   0.3286    0.0261   0.0000   446.7141       7.08841       16.5752      -1.44921       5.92438      -30.7620      -1.87374       7.06294       3.91150       2.27798      0.764773      -6.88665      -4.16526       2.45158       1.44153      -1.29837      -1.93440       1.68937       6.72677       8.71860       9.78763       10.1819       10.4278       10.2765       9.77799       8.93346       8.26565       7.15205       6.21203       5.24601       4.38240       3.56951       2.77607       2.15872       1.61957       1.21323
  28  22 4376.0531    0.9104 14.9887 10.4165 -0.0005  0.1455   0.0059   0.3989    0.0242   0.0000   432.0535       5.04331       16.1750      0.379915       4.58656      -6.77021       8.02673      -11.8681       26.1327       10.0398      -1.11304      -2.45383      -2.47372      -2.16731       3.40201      -1.07598     -0.378283      0.408919       8.06607       10.6516       11.9383       12.5496       12.6898       12.6265       11.7463       11.1155       9.95345       8.78127       7.64454       6.48346       5.35287       4.32312       3.39423       2.70166       1.97913       1.45785
  29   4 1564.1439    0.2002  0.1596 10.0574  0.0000  0.0115   0.0098   0.0238    0.0260   0.0000   440.9076     -0.631068       19.9672     -0.572867      -2.74166     -0.743034     -0.193386       1.40995    -0.0527438      0.244743      0.481411      0.748780     -0.294804    -0.0678035      0.213010     -0.194034    -0.0417176     0.0385671      0.664694      0.859033      0.946537      0.960406       1.03689       1.06111       1.01987      0.871448      0.811720      0.714240      0.685192      0.603292      0.448075      0.371916      0.264558      0.228234      0.184895      0.156398
  29   7 2105.3705    0.8289  0.6269 10.4535 -0.0020  0.0166   0.0182   0.0383    0.0603   0.0000   442.2869      -1.65372       20.7256    -0.0312170      -1.27466       3.61303      -2.29008       1.31798      0.477126       2.50913     -0.438156      -1.54075      0.738453     -0.352877      0.153507    -0.0770414      0.126797      0.224332      0.898788       1.23555       1.29040       1.42823       1.41851       1.39938       1.37639       1.19822       1.14427       1.00251      0.834429      0.739812      0.582329      0.500168      0.363173      0.311952      0.232983      0.169289
  29   8 2275.3398    1.1454  0.8690 11.0032  0.0014  0.0191   0.0217   0.0487    0.0720   0.0000   444.1394       1.92822       18.4161       1.21941      -1.46450       1.62066      -2.85018       1.54835     -0.648323     -0.445857       2.25488       1.32726      0.224999      0.285089      0.516640     -0.537393     -0.147417     -0.138091       1.10824       1.35670       1.46699       1.60838       1.66079       1.63354       1.53755       1.38250       1.34930       1.18756       1.03539      0.848034      0.693622      0.547779      0.453408      0.376305      0.282902      0.209271
  29   9 2439.1054    1.5763  1.0410 11.6589 -0.0050  0.0209   0.0287   0.0570    0.0785   0.0000   437.6737       3.22352       15.3464       2.43195      -1.18084      -3.72922       6.14921       1.19263      -1.84210     -0.914478     -0.389658       2.33624      -1.62609      0.449205     -0.295395     0.0245233     0.0776471     -0.439153       1.16435       1.54491       1.60775       1.76184       1.78350       1.72281       1.70489       1.53839       1.48293       1.25734       1.11530      0.950616      0.820046      0.639591      0.519079      0.400093      0.313160      0.231298
  29  10 2598.7676    2.1016  1.1207 11.9080 -0.0012  0.0222   0.0357   0.0560    0.0973   0.0000   439.7337       5.61629       15.7108       2.32580      -1.69507       2.22743      -2.23120     -0.521875     -0.743867      -1.33622      -1.84441      -1.30521    0.00789289      0.291023    -0.0927154    -0.0597694     -0.111162    -0.0501761       1.38540       1.86043       2.07301       2.12136       1.99491       1.84513       1.76428       1.62820       1.57602       1.49803       1.36403       1.19477      0.982683      0.800029      0.616241      0.478093      0.346634      0.269209
  29  11 2756.2280    2.7173  0.9182 12.7045 -0.0029  0.0188   0.0494   0.0492    0.0767   0.0000   437.6738       6.52671       16.9732       2.29311     -0.919702       1.00968     -0.897108       1.13789      -1.13802     -0.868088     -0.534046      -1.36347     -0.778763      0.582951      0.472718     0.0110550      0.102955    -0.0367547       1.06767       1.45360       1.60451       1.73469       1.76102       1.67372       1.64743       1.47835       1.37840       1.14583       1.03505      0.835099      0.726764      0.576369      0.434909      0.357835      0.265262      0.206819
  29  12 2911.7504    3.4651  0.9519 13.1066 -0.0048  0.0200   0.0624   0.0476    0.0894   0.0000   439.4647       5.35713       15.8522       7.63867     -0.736484      0.689468      -1.11071     -0.927846      -2.22304      0.143365    -0.0558859     -0.650517      0.551301     -0.786812     -0.277722     -0.663873     -0.186529     -0.233032       1.17915       1.59428       1.69520       1.82553       1.82597       1.68010       1.64779       1.50344       1.45191       1.27323       1.11215      0.969312      0.786418      0.663049      0.502194      0.393472      0.296438      0.220405
  29  13 3065.1251    3.8172  0.9769 13.5991 -0.0018  0.0207   0.0696   0.0521    0.0799   0.0000   437.4229       11.6307       14.1760       5.59922      -3.17398      -1.37177       1.58582      -1.88894      0.417141     -0.627702      -2.32069      -1.07236     -0.107803     -0.238659     -0.364253    -0.0691506     -0.164170     -0.196310       1.20346       1.61104       1.75714       1.86087       1.84025       1.83902       1.68202       1.59281       1.47780       1.32492       1.16566      0.965704      0.770162      0.624617      0.508486      0.395808      0.302999      0.224343
  29  14 3216.9732    3.7895  1.2546 13.3545  0.0012  0.0234   0.0614   0.0604    0.0916   0.0000   439.2313       8.68818       14.2513       2.10132     0.0274711      0.554950      -2.74033      -2.88945       1.00052      -1.34509     0.0135597     -0.470776     -0.939876      0.255415      0.549561     -0.598323      0.151832     0.0472142       1.33610       1.79879       1.91608       2.10136       2.08133       2.04295       1.91437       1.78941       1.61151       1.44988       1.26059       1.14043      0.941341      0.758652      0.612445      0.460518      0.351816      0.256439
  29  15 3367.7684    3.2246  1.7145 13.2094  0.0002  0.0280   0.0470   0.0760    0.0593   0.0000   437.8714       16.5601       13.1467       1.06316      -1.66680       1.37550      0.743577     -0.446380     -0.211707      -4.56301      0.440276      0.812256      0.273739      0.689414      0.334808      0.634183     -0.175297     -0.134643       1.52228       2.05767       2.22834       2.42697       2.34794       2.32453       2.23350       2.07108       1.94112       1.68367       1.50734       1.26938       1.06599      0.859375      0.701219      0.538954      0.400411      0.310633
  29  16 3518.1104    2.7272  2.5957 12.5143 -0.0017  0.0349   0.0317   0.0933    0.0479   0.0000   437.9272       15.3141       12.8846       2.35495      -1.59749       7.22746       1.82005      -8.56721      0.111803       1.64356      -1.60004     -0.830782      -1.70356      0.206559      0.691125      -1.70928      0.504671     -0.192681       1.98156       2.57978       2.88460       3.05770       3.16821       2.97596       2.84048       2.63791       2.39888       2.14835       1.88817       1.63008       1.34771       1.10038      0.871598      0.686942      0.505945      0.391270
  29  17 3667.7904    2.2275  4.1429 11.7655 -0.0010  0.0452   0.0210   0.1256    0.0386   0.0000   444.6261       13.9218       13.6131       3.56370      0.980813       5.61702       2.59023      -4.79411      -5.22852      -2.65675      -6.30929      -2.74513      -2.30445      -1.30636     -0.631989      -1.58609      0.342581      0.120918       2.41709       3.31402       3.57828       3.79698       3.88261       3.78124       3.58212       3.41717       3.04567       2.77952       2.36983       2.06237       1.68092       1.38574       1.09175      0.846671      0.665955      0.491237
  29  18 3816.9439    1.8440  5.9419 11.2612 -0.0010  0.0566   0.0146   0.1584    0.0323   0.0000   438.3072       13.4113       19.4506       8.56445      -4.49687     -0.714635      -3.97985      -2.65914       3.53319      -2.98656      -6.82692     -0.748143     -0.124958      -5.66950     -0.134601     -0.211435      0.387029      0.525971       3.15582       4.14520       4.58433       4.90242       4.84722       4.85822       4.64330       4.29725       3.90187       3.44116       3.06618       2.57825       2.16015       1.75772       1.39582       1.09182      0.833395      0.625574
  29  19 3965.9335    1.5286  8.5578 10.8814 -0.0003  0.0756   0.0107   0.2088    0.0299   0.0000   439.0254       26.3470       9.69714       8.90734      -3.28031      -6.28824       2.81349      -6.99920       1.40116      -5.89858      -2.80026      -2.19983      -1.28031     -0.594066       4.44419      -1.01905      0.168422      -1.92064       4.29072       5.50525       6.17772       6.62373       6.74251       6.58410       6.28525       5.73183       5.29825       4.72573       4.06671       3.43380       2.84626       2.33004       1.85909       1.45744       1.12020      0.833073
  29  20 4114.4725    1.2625 10.6851 10.7367 -0.0005  0.0969   0.0087   0.2678    0.0278   0.0000   429.6340       5.57247       9.58552       3.76770      -10.0256      -9.05667      -6.34340      -16.0111      0.123141      -3.68187      -6.20254      -1.14732       2.56038      -1.02790     -0.468522     -0.186696     -0.974944      -1.97740       5.27777       6.92364       7.67708       8.05446       8.33618       8.18704       7.76863       7.29762       6.59295       5.96950       5.04724       4.38766       3.58653       2.91030       2.36811       1.84762       1.41666       1.06304
  29  21 4262.6105    1.0202 12.8573 10.6195 -0.0007  0.1248   0.0069   0.3408    0.0252   0.0000   446.2337       22.3631       24.3093       16.7372      -3.14016       7.40594       2.84936      -21.6866      -4.00661       11.0308     -0.302656       12.3017      -5.08784       2.95621      0.569234      -3.54424       3.15965     -0.188761       6.73660       8.77769       9.83638       10.3567       10.7724       10.3122       10.1334       9.22086       8.36258       7.54903       6.53989       5.58609       4.64363       3.76064       3.01680       2.38481       1.78732       1.35752
  29  22 4410.5706    0.8463 15.7521 10.4197 -0.0002  0.1600   0.0055   0.4203    0.0230   0.0000   459.4729       11.9710       13.0950       28.7358       5.25086      -7.90077      -4.46379       13.8118      -13.7753      -2.37022      -3.94320      -5.02612      -6.30462       4.45462      -6.69234      -3.98366       2.94541     0.0302740       8.47414       11.4715       12.7664       13.6938       13.8641       13.5432       12.9070       12.0024       10.9595       9.70159       8.46014       7.12998       6.02228       4.88587       3.88821       3.02655       2.29563       1.71480
  30   6 1949.9387    0.5492  0.5210 10.2362 -0.0054  0.0157   0.0134   0.0378    0.0457   0.0000   441.7455      0.808044       22.7619   -0.00998099      -1.86717     -0.274138      0.390140      0.390773      0.894243       1.15694      -1.40013     -0.216543     -0.328732     -0.693432     0.0691843     -0.640531      0.234776     -0.169357      0.799100       1.05583       1.13783       1.26667       1.26605       1.27367       1.18643       1.10523      0.935376      0.926312      0.865426      0.681148      0.576032      0.466626      0.388559      0.297661      0.243701      0.173217
  30   7 2126.3972    0.8085  0.7996 10.4725 -0.0017  0.0192   0.0159   0.0450    0.0633   0.0000   440.2188       1.75912       22.3040      -2.08761      -4.49930      0.127853       1.87899     -0.211780      0.571972     0.0435060     -0.969403      0.573535     -0.328659      0.101106     0.0867460     -0.134879      0.189640    -0.0389932       1.01281       1.39115       1.43385       1.58258       1.55677       1.55678       1.46690       1.47387       1.25242       1.16637      0.960908      0.857703      0.731733      0.621824      0.469639      0.370265      0.288720      0.224246
  30   8 2297.3936    1.1512  0.8921 11.1764  0.0026  0.0204   0.0219   0.0485    0.0690   0.0000   440.5331       1.98248       17.5193       3.18500      -2.67319      -1.99566      -1.69118      0.276488     -0.157698      -3.40056     -0.261594      0.285938     -0.422900     -0.433592       1.49101     -0.229069     -0.475096     0.0704120       1.07468       1.46844       1.60240       1.71124       1.72528       1.68120       1.63402       1.48627       1.39000       1.31467       1.04577      0.924244      0.783271      0.622770      0.504476      0.383763      0.305586      0.233169
  30   9 2462.3476    1.6124  1.1133 11.6470 -0.0021  0.0215   0.0279   0.0566    0.0780   0.0000   440.4368     0.0636806       19.1270     -0.896686      -2.70765     -0.161725       2.23880       1.06074       2.42421      -2.83036       1.45233     -0.638602       1.33739     -0.735203      0.671562      0.439298    -0.0123531     -0.315758       1.16164       1.51326       1.70058       1.80685       1.78270       1.74086       1.69204       1.53278       1.45827       1.29361       1.16044      0.990152      0.832856      0.700743      0.557733      0.440468      0.334166      0.252939
  30  10 2623.5583    2.2506  1.0658 12.1006 -0.0018  0.0204   0.0377   0.0533    0.0885   0.0000   441.1541       3.76395       15.7007       1.49241      -3.46331      0.343155       1.29381      -2.12250      0.282118      -2.26148     -0.416049      -1.30008     -0.189029     -0.180235     0.0843972      0.644057      0.329828      0.327516       1.15128       1.54864       1.69432       1.77194       1.88386       1.71521       1.67705       1.52925       1.43731       1.28545       1.13310      0.970462      0.844317      0.681990      0.538566      0.417380      0.322317      0.239639
  30  11 2782.5878    2.8240  0.9032 12.8065 -0.0025  0.0183   0.0508   0.0475    0.0755   0.0000   441.9868       3.79557       18.1084       2.91619      -3.19800       1.55454      -3.77906      0.117295      0.389906     -0.125680     -0.346792      0.856617     -0.131967     -0.313785     -0.103225    -0.0500184      0.251111     -0.199973       1.01956       1.39787       1.51182       1.52324       1.53301       1.49883       1.46052       1.42452       1.31658       1.21865      0.989956      0.873248      0.686089      0.573945      0.466988      0.378223      0.295603      0.227289
  30  12 2939.2188    3.4779  0.9513 13.2039 -0.0014  0.0191   0.0610   0.0486    0.0823   0.0000   439.4270       6.97435       16.3761       4.73630      -3.95329       1.09653    0.00853200      -1.22994     -0.534613    -0.0141074     -0.621153      -1.10761     -0.249059     -0.444187      0.393392     -0.468864     0.0396977     -0.298914       1.07244       1.41508       1.43986       1.56702       1.61320       1.61058       1.49457       1.41370       1.28068       1.16630       1.07908      0.885925      0.776134      0.622215      0.492918      0.394495      0.306517      0.227389
  30  13 3093.5123    3.8764  1.0085 13.5478 -0.0036  0.0201   0.0672   0.0508    0.0780   0.0000   437.7187       8.78027       16.0478      0.669981      -3.39461       1.79418      0.500428       2.34316     -0.515893      -1.13132       1.19269      -1.93910    -0.0561851     -0.684775     0.0586796    -0.0733316      0.331613    -0.0878124       1.04137       1.41418       1.46406       1.63724       1.61768       1.66256       1.55445       1.45151       1.33363       1.17509       1.06406      0.888277      0.781737      0.626279      0.507669      0.397426      0.299282      0.232052
  30  14 3246.1500    3.6784  1.4474 13.2495 -0.0004  0.0253   0.0544   0.0640    0.0706   0.0000   440.3082       9.89545       13.7044      -1.91654       5.87700      0.253043      -2.20887     -0.522025       1.37757      -3.38509      -1.86489      -2.58081       1.39300      -2.00351      -1.00943    -0.0299120      0.158511     -0.683196       1.36502       1.85714       2.01196       2.15414       2.25321       2.13638       2.13491       1.92742       1.78779       1.52350       1.31561       1.14256      0.943978      0.779007      0.605572      0.493743      0.373653      0.284698
  30  15 3397.9219    3.1574  1.9520 12.8326  0.0002  0.0292   0.0409   0.0745    0.0569   0.0000   441.6989       10.7414       15.9806       1.94142      -5.43270     -0.931998       3.08938      -6.07679      -1.78543      -1.21367      -3.76926      0.929803       1.31856      0.865695      0.391827      0.305946      0.133747     -0.244249       1.58263       2.08611       2.28674       2.42266       2.46188       2.36109       2.33610       2.19557       2.00807       1.78308       1.60230       1.33829       1.08744      0.917788      0.745853      0.585950      0.461499      0.343857
  30  16 3548.9419    2.5959  3.1523 12.1455 -0.0006  0.0382   0.0265   0.0997    0.0444   0.0000   439.0884       17.7004       14.5326       5.78316       1.65420      -3.95191       1.54179      0.706892       3.15965      0.521020     -0.606237      -4.94881      -3.40170      -1.69138      0.531388      0.293376     -0.259111     -0.679184       1.97295       2.61892       2.87337       3.11058       3.15310       3.00339       3.00041       2.76537       2.53246       2.28352       1.97217       1.72888       1.44846       1.21582      0.964201      0.770271      0.572728      0.439005
  30  17 3699.3279    2.1373  4.8565 11.4133 -0.0008  0.0477   0.0178   0.1310    0.0376   0.0000   440.0597       14.0431       17.2510       5.91117      -10.5065      -6.63851     -0.118322      -4.02901       3.21108      0.681249       3.77467      -5.53578       3.72515      -1.77487     -0.157168     -0.950962      0.471635      0.588237       2.52692       3.31022       3.64522       3.97034       4.00210       3.99432       3.75310       3.48977       3.21342       2.84177       2.55437       2.17261       1.81309       1.54172       1.20085      0.957367      0.723731      0.552134
  30  18 3849.1308    1.7595  6.4715 11.1806 -0.0009  0.0603   0.0135   0.1651    0.0311   0.0000   444.6742       16.4394       17.5057       3.45899     -0.664864      -4.42524      -8.46214      -4.52235       14.3008      -3.88215       3.09198      -8.95093       1.00352     -0.314532      -2.59603      -2.76974     -0.440443      0.513253       3.23182       4.25642       4.60750       5.03921       5.06586       5.03015       4.82772       4.57987       4.15931       3.64246       3.17823       2.76291       2.28365       1.88612       1.50566       1.17935      0.938520      0.710442
  30  19 3998.6631    1.4685  8.8359 10.8080 -0.0009  0.0787   0.0099   0.2141    0.0294   0.0000   440.9843      0.902926       17.1768       22.4418      -9.87401      -2.74675      -5.82559      -3.07916       6.83791      -7.22917      -1.48025      -2.87109      -3.37576      -3.47939      0.308183    -0.0868837       1.43131     -0.321388       4.11849       5.44626       5.93497       6.34868       6.35849       6.37828       6.10765       5.76878       5.21592       4.79868       4.12633       3.57960       2.98620       2.49222       1.99364       1.60007       1.21140      0.910961
  30  20 4147.8447    1.2059 11.6044 10.6911 -0.0005  0.1065   0.0078   0.2891    0.0267   0.0000   436.3330       27.1515       6.60475       14.2713       1.87305      -3.08359      -5.46284      -2.39049     -0.436406       10.4610      -6.84781      -3.62430       1.81362      -3.51876     -0.884830     0.0281359     -0.957458      -1.76786       5.55396       7.45368       8.29285       8.89016       9.01002       8.82685       8.56053       7.78686       7.28636       6.44656       5.63414       4.86417       4.07119       3.36500       2.68932       2.13014       1.62487       1.22624
  30  21 4296.3578    1.0004 13.5437 10.5613  0.0002  0.1291   0.0064   0.3455    0.0242   0.0000   425.9930       12.3979       25.7986       13.8697      -19.2368      -16.4426      -2.09025       4.11235      0.840151      -2.47066      -18.7093      -9.88995       1.37868      -8.71917      -3.14902       1.07070      -1.02598      -5.03402       6.86985       9.11888       10.1742       10.8084       11.1071       10.9159       10.4069       9.65149       9.00345       7.96143       6.86951       5.91804       4.95637       4.03472       3.23281       2.57012       2.00557       1.51510
  30  22 4444.7083    0.7821 15.7419 10.4185  0.0000  0.1648   0.0053   0.4365    0.0220   0.0000   456.7829       21.6380       7.26174      -4.90884      -14.2234      -6.06588       2.64474      -7.30808       4.63916      -7.35750       1.76028      -12.9900       3.06872      -13.2621       10.8923      -5.34509      -2.69384       1.58389       8.37494       11.3190       12.6550       13.3427       13.7554       13.5240       13.1231       12.0795       11.1579       9.81571       8.59457       7.44833       6.19670       5.14293       4.08463       3.29563       2.45495       1.86629
  31   5 1788.2481    0.3984  0.3481 10.0809 -0.0040  0.0147   0.0118   0.0317    0.0355   0.0000   442.7145      -1.41154       22.6497      0.503123      -2.02904      0.518743     -0.798252      0.590288      -2.00266       1.00560     -0.310941     -0.337356      0.100108     -0.318388      0.497884     -0.477052      0.243733      0.111656      0.948888       1.27145       1.42329       1.45500       1.43655       1.49198       1.48327       1.34322       1.19769       1.00758      0.845644      0.692591      0.537974      0.474137      0.380905      0.321860      0.228165      0.166083
  31   6 1969.4061    0.6138  0.6350 10.2252 -0.0022  0.0228   0.0134   0.0427    0.0516   0.0000   441.5161      -2.43665       19.1877     -0.594008     -0.782201      -1.84367     -0.244730      -1.83287      0.314740     0.0794721     -0.958201     -0.168663     -0.255467      0.399854      0.185311     -0.207952     -0.582316      0.145004       1.65101       2.24748       2.40626       2.35993       2.00081       1.66762       1.39834       1.29979       1.34508       1.36843       1.37117       1.46290       1.51272       1.31446       1.10747      0.884961      0.610624      0.440033
  31   7 2147.0510    0.8546  0.7762 10.5617 -0.0004  0.0171   0.0166   0.0462    0.0606   0.0000   441.3410     -0.165228       16.9205      0.873967      -4.50913      0.373577      0.608152    -0.0667168       1.42532     -0.681469       1.29966      0.249025     -0.297461     -0.470283     -0.368185      0.542232     -0.153772      0.306186      0.959984       1.27262       1.42700       1.51503       1.54240       1.52459       1.45051       1.32797       1.23486       1.06854      0.976276      0.850581      0.682663      0.573784      0.434914      0.371720      0.272505      0.214284
  31   8 2318.9705    1.2223  0.9528 11.2577 -0.0003  0.0199   0.0219   0.0509    0.0691   0.0000   439.2101       1.71896       19.3663      0.410161      -3.86150       2.06956      0.630044      -2.41778       1.78796       1.20968     -0.534042     -0.297585      0.246135    -0.0531909     0.0664215     0.0312019   -0.00988094      0.116718       1.09244       1.43224       1.62291       1.72373       1.72989       1.74536       1.72973       1.57923       1.43794       1.24457       1.05582      0.954963      0.795047      0.619610      0.496009      0.400915      0.321989      0.259330
  31   9 2485.0916    1.7601  1.0317 11.7066 -0.0010  0.0201   0.0297   0.0505    0.0814   0.0000   441.0083       2.37942       16.8177      0.679419      0.805441       1.24613       1.52631     -0.461413     -0.876710     -0.947440      0.313667      -1.31217     -0.696156      -1.45601     -0.115451    -0.0471729      0.206482     -0.161043       1.06975       1.39901       1.56622       1.60193       1.69744       1.64122       1.64092       1.52142       1.34740       1.25696       1.06012      0.910948      0.788522      0.627931      0.511440      0.416110      0.329494      0.253253
  31  10 2647.8542    2.3028  1.0850 12.1499 -0.0014  0.0204   0.0381   0.0519    0.0868   0.0000   441.2724       3.78273       17.7032     -0.519769       2.78583      0.809384      -2.27457       1.03941       4.05235      -2.67363      0.109244      0.792497      0.635993      -1.79573     0.0662114    -0.0670913      0.473467     -0.316486       1.15586       1.54908       1.67622       1.78851       1.74602       1.69238       1.63939       1.56594       1.42164       1.31826       1.17173       1.05028      0.864970      0.714255      0.551404      0.441214      0.345599      0.262635
  31  11 2808.4339    3.0890  0.8830 12.8116 -0.0036  0.0176   0.0549   0.0441    0.0784   0.0000   439.9533       3.75364       18.1476     -0.224980      -6.52681       1.69310       1.05266      -2.88017      0.576418      -2.04312      -2.57029      -1.90101      -1.74012      -1.43137     -0.171079     -0.348632      0.234076     -0.364852      0.981910       1.31110       1.41737       1.53878       1.56865       1.46914       1.49042       1.36751       1.25543       1.09666      0.971513      0.857162      0.733791      0.600467      0.494478      0.395920      0.296066      0.218663
  31  12 2966.2429    3.7381  0.9654 13.2167 -0.0007  0.0192   0.0640   0.0465    0.0848   0.0000   440.9957       6.90503       15.9345       1.17137      0.685756     -0.542465     -0.672359    -0.0540032     -0.584325     -0.821326     -0.852095      0.974007     0.0893525      -1.01120      0.333898     -0.614312      0.406378     -0.275796       1.09080       1.38814       1.46804       1.66305       1.63843       1.59449       1.46215       1.34643       1.29357       1.17868       1.08181      0.927966      0.790524      0.650321      0.530007      0.419018      0.333849      0.251689
  31  13 3121.4764    3.8959  1.1790 13.4186 -0.0034  0.0213   0.0639   0.0567    0.0940   0.0000   440.6876       5.18573       17.8028       5.38081      -2.56996     -0.766102       4.02762     -0.516358     -0.970852      -2.86765     -0.825262      -1.59316      -1.02614     0.0458518     -0.910901     0.0602082     -0.691104      0.388009       1.16766       1.55510       1.66625       1.78328       1.86108       1.83847       1.77205       1.61672       1.47708       1.29804       1.15139       1.03763      0.888150      0.748445      0.584129      0.459912      0.350701      0.270536
  31  14 3274.9650    3.5268  1.3481 13.5732 -0.0073  0.0239   0.0566   0.0657    0.0695   0.0000   437.9839       11.5151       15.4506      0.745991      -5.25468       2.07532       2.17206    -0.0289904       2.26131     -0.135757       1.02706     -0.830899       1.15219     0.0406733      0.175360      -1.12827      0.184999      0.821489       1.27285       1.71184       1.86980       1.96196       1.93050       1.90704       1.82043       1.70167       1.62571       1.47323       1.33527       1.15907      0.961661      0.808305      0.623962      0.496595      0.406816      0.308780
  31  15 3427.5750    3.0028  2.3040 12.6580 -0.0009  0.0318   0.0349   0.0817    0.0502   0.0000   440.1891       11.9063       14.1039       8.28576     -0.579596     -0.724622       1.80864       3.12441      -2.48375     0.0489983      -2.93119     -0.429520      -1.49248     -0.895546     0.0980538      -1.19825     0.0338696     -0.137699       1.62162       2.22373       2.37300       2.57128       2.61356       2.49730       2.44453       2.31426       2.16507       1.89347       1.68030       1.47858       1.24585       1.05765      0.816013      0.669286      0.516325      0.396039
  31  16 3579.4435    2.4603  3.3134 12.1901 -0.0010  0.0392   0.0250   0.1048    0.0418   0.0000   441.1891       15.3801       13.8620       1.39776      0.857208       6.74542       6.43321      -4.23666      -2.73951      -1.16698      -1.99244      -1.14445      0.150798      -1.85139     0.0323753      0.355369      -1.07019      0.429973       2.03882       2.69001       2.96538       3.10438       3.18516       3.15466       3.09862       2.84210       2.66355       2.36414       2.08983       1.81642       1.48765       1.27131       1.02358      0.816124      0.637676      0.489743
  31  17 3730.6522    2.0547  4.9641 11.5309  0.0002  0.0494   0.0170   0.1337    0.0347   0.0000   438.5776       1.83346       14.0595       10.9606       8.51592       4.54052      -10.4755      -4.48666     0.0460609       1.77425      -1.74510      -1.32523     -0.192760     -0.649792      0.767071    0.00817738      -1.13291      0.255941       2.51260       3.37479       3.68324       4.00595       4.00201       4.00362       3.80903       3.57372       3.32062       2.96118       2.63074       2.27789       1.89731       1.60026       1.27876       1.00534      0.793793      0.621613
  31  18 3881.0836    1.7062  7.1619 11.0120 -0.0002  0.0627   0.0120   0.1752    0.0309   0.0000   440.8134       16.3431       15.3502      0.866654      -1.29894      -1.61939      -2.50672      -4.65190      -2.56780      -3.51708       1.14649      -2.99712     -0.744817      -4.06731       1.15097     -0.526516     -0.804194   -0.00106997       3.24916       4.29393       4.76414       5.05763       5.21797       5.14101       4.97054       4.63529       4.21898       3.84424       3.37859       2.93041       2.41840       2.01857       1.60083       1.30048       1.02098      0.790227
  31  19 4031.1106    1.4167  9.5529 10.8224  0.0002  0.0825   0.0093   0.2281    0.0276   0.0000   435.8605       10.9862       28.7164     -0.354022      -5.48566       5.52282      0.730180      -2.45439     -0.384077     -0.986726       1.10725      -7.54746      -2.60743      -5.46943       4.01883      -1.58773     -0.688867     -0.396235       4.20347       5.50764       6.05597       6.48450       6.69251       6.53519       6.28714       5.94630       5.49803       4.97337       4.38954       3.77053       3.14068       2.63350       2.12369       1.71220       1.33517       1.02947
  31  20 4180.8065    1.1663 11.7956 10.6845 -0.0012  0.1072   0.0075   0.2899    0.0262   0.0000   430.4937       20.5679       9.60820       3.18447      -12.3750      -10.0255       17.9784      -15.2841       12.2615      0.397562      -2.65500      -13.7984     -0.559566    0.00719328      -1.55188      -3.60536       1.12078     -0.328086       5.50175       7.27551       8.07729       8.71892       8.94483       8.76223       8.50237       7.90097       7.29381       6.52971       5.73862       4.82193       4.20053       3.38081       2.78741       2.22294       1.70488       1.32891
  31  21 4329.8624    0.9274 14.1838 10.5819 -0.0010  0.1372   0.0059   0.3736    0.0234   0.0000   445.5895       10.8169       13.6169       2.36313       3.17623      -5.05335       13.2965      -5.96689      -6.70439       17.1566       17.9266       6.24642      -6.85836     -0.795783       8.43393       2.34484      -1.66009       2.29921       6.92238       9.22986       10.3486       11.1358       11.3926       11.2340       10.7047       10.1888       9.19402       8.30682       7.27335       6.27316       5.30899       4.34337       3.57659       2.81138       2.17212       1.69441
  32   5 1806.1634    0.4076  0.3916 10.1166 -0.0080  0.0137   0.0112   0.0320    0.0361   0.0000   440.9330      0.302774       20.5557      0.602413      -4.03544      0.274215      0.549495      -1.44197       1.23297      -2.04110     -0.431135     -0.223004     -0.735489      0.371020     -0.490058     -0.131203    -0.0699138      0.440658      0.710242      0.929070       1.06371       1.11328       1.18919       1.10459       1.07529       1.02662      0.852173      0.822766      0.768553      0.696604      0.593638      0.490760      0.423579      0.339194      0.250309      0.192401
  32   6 1988.6366    0.6247  0.5845 10.2657 -0.0036  0.0150   0.0141   0.0399    0.0490   0.0000   441.2337      -1.05015       18.7954       1.63535      -2.15665      -1.05968      -1.74771      -3.03773      -1.56948      0.489525      0.697707     -0.679508     -0.222174      0.120991     -0.718205     -0.276657     -0.115537     0.0422058      0.822978       1.12814       1.30670       1.47244       1.48057       1.48392       1.40573       1.27502       1.14324       1.00631      0.858071      0.721388      0.586726      0.485269      0.409153      0.314235      0.248664      0.185989
  32   8 2340.0619    1.3414  1.0438 11.0795 -0.0016  0.0203   0.0223   0.0502    0.0813   0.0000   440.0354     -0.107472       21.2205      0.348843      -2.26143      -1.80138       1.68251       1.18706     -0.473406      -1.56523       1.11450      -1.96099       1.09152      0.407530      0.123952      -1.13902      0.472693     -0.166236       1.03100       1.36065       1.50754       1.66147       1.71133       1.68730       1.58665       1.47823       1.38663       1.24384       1.09554      0.944293      0.767749      0.663706      0.525277      0.414808      0.335803      0.257673
  32   9 2507.3167    1.8115  1.1010 11.8947 -0.0047  0.0205   0.0303   0.0555    0.0777   0.0000   440.5429       4.93583       20.9026       1.51174      -2.60496       2.00243      0.101374     -0.818049      0.772711     -0.797895      0.302266     -0.394475      -2.85011     -0.810767      0.369846     -0.706943    -0.0451469      0.203680       1.08780       1.37899       1.49198       1.63045       1.63578       1.60732       1.59389       1.54134       1.38835       1.23112       1.09952      0.940490      0.797513      0.682212      0.551859      0.461521      0.354629      0.263152
  32  10 2671.7174    2.4124  0.9954 12.4762 -0.0011  0.0195   0.0413   0.0492    0.0742   0.0000   441.4619       3.98280       17.7817      0.754830      -3.46665       1.32529     -0.359224      -1.07067      0.485676      0.178836     -0.765886      -2.20012      0.765408      0.145210     -0.314296     -0.823682     -0.289472      0.135446      0.922863       1.30425       1.42039       1.54888       1.56489       1.54629       1.48518       1.38056       1.30739       1.16497       1.00832      0.887764      0.737517      0.618443      0.496856      0.392618      0.309246      0.256215
  32  11 2833.8021    3.0202  1.0701 12.9062 -0.0030  0.0193   0.0501   0.0534    0.0777   0.0000   440.3204       5.16070       18.3673       2.03988     -0.802625      0.635354       1.91352      -2.00794      -1.70829      -1.96851      0.938365     -0.264639      0.446029     -0.545284     -0.551253      0.154554     -0.505639     -0.194314       1.04335       1.34503       1.54106       1.60309       1.63735       1.62012       1.58794       1.51906       1.35189       1.23248       1.07952      0.916271      0.755474      0.635465      0.528425      0.406558      0.335909      0.262331
  32  12 2992.8233    3.7699  0.9920 13.3406 -0.0015  0.0185   0.0642   0.0489    0.0790   0.0000   439.2122       7.41434       13.6678       2.92612      -2.80768      -1.73985       2.64822      0.133020      -2.33875     -0.110072       1.34347     -0.869255     -0.499758     0.0709632      0.553020      -1.06016      0.508539     -0.213284      0.965609       1.26699       1.35819       1.44052       1.50544       1.53717       1.44585       1.32159       1.26526       1.11111       1.00107      0.855135      0.720993      0.607955      0.487971      0.399670      0.317324      0.237492
  32  13 3149.0059    3.9098  1.1848 13.4136 -0.0030  0.0213   0.0631   0.0557    0.0865   0.0000   438.6007       8.87539       13.7679       7.44898      -1.91467      0.116765       2.24792      -2.49654       3.01326      -4.81513       2.18908      -1.26710      -1.25791     -0.332385      0.686594     -0.162395     -0.468095     -0.152044       1.08698       1.38942       1.67850       1.66085       1.69290       1.78032       1.59572       1.52833       1.48923       1.24123       1.14851       1.01353      0.834784      0.725734      0.587375      0.458376      0.359905      0.286645
  32  14 3303.4520    3.4777  1.5919 13.3137 -0.0001  0.0265   0.0503   0.0678    0.0679   0.0000   438.3363       6.81970       17.6825       3.72396       2.08545       1.91164      -3.15765      -5.61177       2.25321      -3.17397       1.48267      -1.92612     -0.615368     -0.394503     -0.880728     -0.668296      0.112433     -0.572896       1.37143       1.81900       1.93931       2.08809       2.11272       2.04921       1.95549       1.87068       1.84394       1.59427       1.47854       1.26873       1.05802      0.891581      0.715357      0.588420      0.448127      0.359830
  32  15 3456.9358    2.9737  2.3548 12.5761 -0.0003  0.0308   0.0337   0.0825    0.0510   0.0000   439.5491       13.9578       16.4123       6.36140      -3.18065      -4.18597      0.558251      -3.82104      0.858146      -2.18493      0.122298     -0.160602      0.868752     -0.153599     -0.631835    -0.0441619      0.146925      0.126809       1.58118       2.12560       2.32785       2.53418       2.54808       2.49681       2.41287       2.22639       2.08045       1.85549       1.69244       1.45908       1.26282       1.06998      0.865762      0.692200      0.534984      0.421575
  32  16 3609.6005    2.4255  3.8185 11.8484  0.0000  0.0399   0.0214   0.1077    0.0377   0.0000   439.9777       14.6043       14.9304       10.9801      -5.07210     -0.183457      -4.02536      -6.83538       2.50789      -2.25027     -0.409041      -2.10772       1.86784      0.144424      -1.13120     -0.915369      0.423815      0.531923       2.04849       2.68686       2.88902       3.14574       3.18306       3.20514       3.08924       2.86677       2.68996       2.39930       2.15916       1.86537       1.56346       1.30623       1.07153      0.870685      0.699235      0.525373
  32  17 3761.3675    1.9845  5.4518 11.3863 -0.0007  0.0515   0.0153   0.1400    0.0332   0.0000   438.1979       13.4059       15.7832       10.1079     -0.524206      -4.29759      0.305568       1.02123      -5.68922      -5.56859     -0.845931      -1.82726      0.274058      0.125324     -0.204488      -2.52309       2.00559    -0.0383237       2.54652       3.32191       3.77823       3.93111       4.10371       3.98241       3.88666       3.71106       3.43267       3.06455       2.68987       2.34224       1.98645       1.68470       1.36027       1.09976      0.868929      0.664400
  32  18 3912.6025    1.6263  7.6942 11.0286 -0.0002  0.0674   0.0113   0.1862    0.0290   0.0000   440.2947       20.4411       20.3787      0.401788       1.86050       6.68042       1.22598      -2.50589      -3.27680      -4.75230      -6.43908      -1.51233       1.90736     -0.962872      -1.66549      -2.49450      -1.48068      0.896442       3.36477       4.57514       4.97226       5.46081       5.39860       5.38928       5.22217       4.91040       4.50800       4.06774       3.65365       3.13624       2.72011       2.26368       1.84255       1.49192       1.15201      0.877372
  32  19 4063.2573    1.3320  9.7553 10.8196 -0.0006  0.0853   0.0087   0.2377    0.0269   0.0000   438.4348       14.0933       15.2149       10.4044       9.81788       1.47428       7.00095      -4.55180      -10.2008      -3.58251      -3.26332    -0.0319435       2.44157       3.66701      -3.23981     -0.995929       1.28734    -0.0144921       4.28055       5.61319       6.34267       6.66177       6.86931       6.72445       6.57563       6.22666       5.72926       5.17717       4.56886       3.94550       3.33843       2.78010       2.29065       1.85541       1.44490       1.13545
  32  20 4213.7089    1.1068 12.5652 10.6751 -0.0001  0.1126   0.0069   0.3131    0.0248   0.0000   442.2573       8.27884       24.5367       32.8900      -2.35335       1.86332      -8.85140       2.33064      -8.80174      -6.15636       3.73306      -7.27710      -4.89694      0.438161       3.64745       4.48964     -0.435003      0.191662       5.57947       7.32406       8.22236       8.79149       8.93823       8.78027       8.44021       8.03207       7.48778       6.82004       5.97312       5.22840       4.39918       3.75185       3.04398       2.45227       1.91177       1.48290
  33   4 1633.2365    0.2457  0.2194 10.0404 -0.0138  0.0115   0.0096   0.0267    0.0266   0.0000   440.7686     -0.617159       20.5652    -0.0746028      -1.98535       1.54917     -0.622315     -0.851380     -0.581234      0.396712       1.09396     0.0757235      0.457859     -0.837535     -0.227478     -0.132695     -0.193898     0.0950614      0.600279      0.800499      0.910509      0.923723       1.01145      0.920504      0.969270      0.850913      0.814562      0.717166      0.690643      0.539284      0.472156      0.411402      0.313123      0.250146      0.210343      0.166035
  33   6 2007.6219    0.6338  0.6432 10.3433 -0.0017  0.0161   0.0131   0.0397    0.0482   0.0000   440.7675    -0.0234080       21.1107    -0.0402164      -5.81388      -1.68439     -0.923808     -0.624814       1.03127     -0.226763     0.0210803      -1.68152      0.466898      0.154888      0.247921     -0.251141     -0.353832     -0.261230      0.782249       1.06497       1.15701       1.26038       1.29303       1.25152       1.26783       1.15459       1.09349      0.941714      0.845579      0.745128      0.636668      0.521666      0.418520      0.348318      0.273883      0.210418
  33   7 2187.3278    0.9565  0.8518 10.6147 -0.0023  0.0187   0.0172   0.0445    0.0672   0.0000   440.9806       2.68646       22.0589      0.938316      -2.43033      0.607785     -0.949642     -0.755748      0.671798     -0.164610      0.601291     -0.437004      0.515327     -0.116667     -0.516681     -0.145456     -0.498578      0.556438      0.883986       1.13239       1.33740       1.30831       1.48697       1.43661       1.37897       1.33947       1.16545       1.06306      0.954964      0.813896      0.701876      0.558429      0.478596      0.388513      0.295185      0.236004
  33   8 2360.8360    1.3949  1.0532 11.2483 -0.0012  0.0197   0.0227   0.0511    0.0767   0.0000   439.8486       4.10114       19.4762       1.01327      -4.37161       3.59146     -0.736820      0.432004       2.35193     -0.928111      0.245761    -0.0530964      0.126454     -0.224606     -0.634207    -0.0229325     -0.395898     -0.323379      0.963811       1.31237       1.46507       1.56221       1.57880       1.59223       1.57932       1.45910       1.37196       1.23636       1.05563      0.917641      0.774416      0.615239      0.500393      0.425676      0.350820      0.269191
  33   9 2529.2397    1.8991  1.0468 11.8841 -0.0013  0.0199   0.0309   0.0517    0.0798   0.0000   439.4292       2.91764       20.6627      0.344929      -2.43418       1.36336      -1.54620      -2.89891      0.991349      -1.98423      -1.01734     -0.554145     -0.514202     -0.290845     -0.523707     -0.467975      0.113988     -0.303293      0.941544       1.26074       1.38778       1.47975       1.48695       1.52971       1.47800       1.37262       1.27023       1.13028       1.03157      0.910111      0.772738      0.651565      0.533409      0.432313      0.341570      0.259941
  33  10 2695.0800    2.5688  1.1685 12.2277 -0.0004  0.0203   0.0396   0.0526    0.0956   0.0000   439.4554       2.68882       16.6458     -0.144846      -1.83960       1.10133       1.98147       2.35657     -0.764896      -1.81938      -1.08502    -0.0520833      -1.17735      0.606850      0.888677      0.154310      0.265911    -0.0993520       1.00884       1.33467       1.48680       1.53510       1.61472       1.57101       1.51483       1.43800       1.32625       1.21950       1.11846      0.976803      0.814335      0.688387      0.535983      0.449899      0.369073      0.282189
  33  11 2858.6881    3.3163  0.9227 13.1574 -0.0041  0.0182   0.0571   0.0447    0.0732   0.0000   440.1801       3.96606       19.3467       3.64643      -4.11906      -1.03818       2.55016      -2.42399      0.917156      -2.67897      0.398920      -1.40998       1.31208     -0.543651       1.22521      0.230921      0.188698    -0.0188478      0.998249       1.20284       1.29236       1.47519       1.52757       1.43798       1.35227       1.34712       1.26754       1.14403      0.990794      0.859201      0.746228      0.633754      0.531013      0.419695      0.325967      0.256337
  33  12 3018.9273    3.7484  1.0084 13.4681 -0.0027  0.0188   0.0623   0.0500    0.0737   0.0000   438.7901       6.85563       15.9795       1.93600      -2.01541     -0.547672     -0.116576     -0.901542      0.671249      -4.18303       2.95232     -0.211301      0.880724      -1.57938      0.801190     -0.316088      0.112195      0.324288      0.971837       1.24593       1.40438       1.53986       1.46491       1.46522       1.43438       1.36111       1.23393       1.15558       1.03836      0.904818      0.777049      0.658022      0.553378      0.441549      0.337699      0.256735
  33  13 3176.2431    3.9659  1.2163 13.4531  0.0011  0.0204   0.0613   0.0577    0.0773   0.0000   440.9896       11.3257       16.7814       2.38274      -2.67887     0.0515578     -0.732961      -3.53912     -0.418440     -0.295960      -2.01242      -1.56747     -0.370586     -0.254507    -0.0938396      -1.57298     -0.582939    0.00483639       1.02083       1.35302       1.45338       1.59676       1.53573       1.58022       1.53680       1.48612       1.37592       1.23549       1.08478      0.964514      0.815975      0.655804      0.559272      0.462649      0.357744      0.291589
  33  14 3331.5473    3.5163  1.8198 13.1094 -0.0031  0.0266   0.0451   0.0698    0.0570   0.0000   437.6479       8.17294       16.4022       2.96392      -1.56138     0.0172028      -3.73289      -1.16006      0.685550      -3.66950     -0.596787      -2.09402      -1.97384      -3.31743     -0.519384      0.283717       1.63797      0.129842       1.29253       1.74402       1.90953       2.08251       2.11481       2.06314       1.97873       1.81819       1.76814       1.55746       1.43330       1.24843       1.08590      0.924684      0.744916      0.600415      0.485534      0.371346
  33  15 3485.9059    2.8640  2.6238 12.4969 -0.0010  0.0328   0.0305   0.0862    0.0452   0.0000   439.9446       11.8728       13.3601      0.683934      -5.09552      -3.55489       3.09532       2.85125       2.59998      -5.35324     -0.956850      0.181567      -2.64484     -0.581808      -1.03562      -1.44664     0.0442586     0.0249091       1.58957       2.13000       2.32628       2.45120       2.61923       2.54658       2.43972       2.30882       2.14917       1.96802       1.75534       1.51922       1.28911       1.08196      0.881142      0.716928      0.573091      0.440402
  33  16 3639.3463    2.3029  3.9740 11.8234 -0.0006  0.0417   0.0199   0.1097    0.0370   0.0000   442.0234       12.5393       16.1008       1.55467      -1.92152      0.702463      -4.33743      -2.91768      0.437878      -3.82531       3.94857      -1.85049      -2.10035      -1.96973       1.43251     -0.304546      0.413573     -0.823649       2.00215       2.62401       2.98433       3.21370       3.27753       3.25262       3.07207       2.99264       2.71169       2.47993       2.19383       1.94131       1.62759       1.41396       1.15352      0.942875      0.727879      0.560891
  33  17 3791.9540    1.9351  6.1838 11.1928 -0.0005  0.0543   0.0136   0.1469    0.0320   0.0000   438.9926       17.6666       19.0904       10.0964      -9.01414      -4.59058       1.38236      -6.89410       1.18740      -2.55484      0.143789      -2.77357     -0.184131      -3.91155     -0.721409      0.127449      0.312517      0.798595       2.62318       3.45426       3.80723       4.06380       4.21087       4.21113       3.98521       3.81764       3.48267       3.24818       2.91221       2.52496       2.17948       1.80193       1.48600       1.22002      0.964380      0.755120
  33  18 3943.8537    1.5827  7.8439 10.9915 -0.0004  0.0676   0.0107   0.1857    0.0289   0.0000   442.5057       14.5088       16.6229      -1.25228      -5.10059     -0.265884       5.94260      -7.99077       1.67038      -13.1400       1.81852      0.343761      -1.97085    -0.0892371     -0.991057      -3.43500      0.151277     -0.525362       3.32013       4.31481       4.77397       5.19490       5.27044       5.26781       5.10071       4.82665       4.48827       4.05432       3.63553       3.12989       2.72290       2.24757       1.84949       1.50208       1.20069      0.941832
  33  19 4094.9677    1.3010 10.3726 10.7856  0.0002  0.0905   0.0082   0.2501    0.0263   0.0000   430.2267       20.1915       15.2227       3.65251      -9.53287       14.4113      -1.95114      -4.49124       6.84697       12.3539       1.80623      0.590147       2.67291       1.41668      0.436548      -4.08451      -2.48480      0.749298       4.34416       5.77857       6.32749       6.87939       7.11331       6.96007       6.80200       6.29106       5.95409       5.41280       4.80420       4.13110       3.64483       3.03972       2.47488       2.03519       1.59297       1.25267
  33  20 4246.0050    1.0487 13.3363 10.6712 -0.0010  0.1203   0.0063   0.3349    0.0240   0.0000   449.7396       5.28876      -11.3902       14.5515      -3.87718       6.13171       6.98051      -10.1680       10.3285       4.12297      -1.79271      -1.17868      -7.10917       3.86803     -0.634598      -3.16923       3.06399      -1.46638       5.78177       7.61887       8.65889       9.11935       9.45714       9.41598       9.06222       8.67291       7.94801       7.20261       6.39264       5.64743       4.75075       3.97883       3.27645       2.68541       2.11613       1.65933
  34   5 1841.2511    0.4376  0.4245 10.1618 -0.0004  0.0139   0.0110   0.0306    0.0357   0.0000   440.6757      0.124385       20.0581       2.45024      -1.51538     -0.476910     -0.580602     -0.255861     -0.848552       1.13353      0.113223     -0.666553    -0.0820381      0.263726     -0.161470     0.0632087      0.170182     -0.160754      0.677199      0.869747      0.994985       1.07470       1.07880       1.08244       1.07028       1.01499      0.941841      0.850520      0.732061      0.643968      0.534723      0.440135      0.383897      0.312474      0.236777      0.190266
  34   6 2026.3865    0.6865  0.6360 10.3299 -0.0035  0.0154   0.0140   0.0388    0.0520   0.0000   440.1508     -0.596166       20.4320       1.34444      -3.41199     -0.507011       1.96616     -0.333453      0.854924      -1.90207     -0.266364    -0.0768482     -0.345711      -1.57796    -0.0709495      0.421259    0.00614743     -0.237141      0.722873      0.960130       1.05600       1.21814       1.20481       1.24503       1.18180       1.08673       1.02585      0.945195      0.816301      0.675118      0.589645      0.503784      0.422335      0.350267      0.258183      0.215522
  34   7 2207.0232    1.0081  0.8374 10.7817 -0.0011  0.0175   0.0180   0.0433    0.0649   0.0000   438.1254      -1.01697       21.1870       1.18567      -2.48305      -1.88092      -2.21427      -1.22479      -1.12495      0.464059       1.23637     -0.440249      -1.36223     -0.106717     -0.373264     -0.364774     0.0796530      0.195607      0.818676       1.07137       1.19947       1.34776       1.31115       1.29498       1.29816       1.16837       1.12010       1.02692      0.904879      0.789041      0.728174      0.598773      0.503993      0.413904      0.322659      0.256379
  34   8 2381.2708    1.4492  1.0746 11.4123  0.0009  0.0200   0.0236   0.0524    0.0740   0.0000   441.3055       2.60479       22.0435       2.79564      -2.73579      -2.72272       1.02596     -0.710578     -0.403049      0.892648       1.09505      -1.99066     -0.228095       1.45989      0.371265     -0.572790      0.119927     -0.223882      0.918594       1.27258       1.35919       1.45471       1.47123       1.45030       1.40976       1.33314       1.30519       1.15342       1.07491      0.925171      0.792956      0.664691      0.558065      0.465630      0.367468      0.288497
  34   9 2550.7259    1.9411  1.1286 11.9332 -0.0033  0.0203   0.0310   0.0518    0.0785   0.0000   441.0909       3.28826       20.5320       5.69099      -1.32538      0.697613    -0.0663481       2.31263      -1.59933      -2.57379       2.99273      -1.21469     -0.966381      -1.45631      0.285206     -0.366639      -1.37618     -0.203085      0.975479       1.26332       1.41160       1.53661       1.58085       1.57275       1.49431       1.38952       1.36584       1.23012       1.06832      0.938797      0.823406      0.675417      0.577792      0.457894      0.374720      0.296421
  34  11 2883.0197    3.4834  0.9655 13.1164 -0.0018  0.0173   0.0578   0.0472    0.0756   0.0000   438.7655       4.37589       17.2077      0.925751      -1.99232     0.0247067     -0.498665      -1.74839      -1.59711      -2.82497    -0.0532441      0.420369      0.817256      0.196475    -0.0252917     -0.291533     0.0223651     0.0946386      0.892932       1.14295       1.28571       1.42161       1.44717       1.40927       1.37040       1.32144       1.21285       1.09227      0.973159      0.811476      0.723254      0.610788      0.500872      0.421886      0.335937      0.255673
  34  12 3044.5696    3.9630  1.0191 13.4857 -0.0016  0.0184   0.0646   0.0485    0.0761   0.0000   440.5185       10.4463       16.4731       2.03977      0.528113       1.07676     -0.176914      -2.67078      0.165468      -2.85120      -1.69896     -0.264362     -0.428938    0.00432904      0.121679     -0.124444     -0.529982     -0.854914      0.922531       1.18584       1.36203       1.45311       1.43643       1.47060       1.47046       1.33181       1.29210       1.13946      0.995335      0.871449      0.752404      0.634426      0.519002      0.420459      0.340550      0.272992
  34  13 3203.0188    3.9291  1.3038 13.3398 -0.0002  0.0217   0.0579   0.0569    0.0786   0.0000   441.6288       9.47844       16.4807       1.79813      0.513605      0.792570     0.0137147      -1.77523      0.786367      -4.41606      -2.37552      -1.13427       1.07845      -2.04517     -0.563660     -0.630454      0.234189    -0.0865677       1.09009       1.46874       1.56936       1.69581       1.66518       1.68036       1.63042       1.53011       1.45521       1.31520       1.22108       1.04032      0.923962      0.784302      0.641427      0.531778      0.420758      0.318437
  34  14 3359.3948    3.3471  1.8280 13.0844 -0.0022  0.0262   0.0429   0.0714    0.0567   0.0000   442.0882       11.1897       13.7997       4.33771      -2.32583     -0.378481       1.58804      -1.37150      -3.10584      -3.05244      -3.19893      0.895178     -0.509036    -0.0497131       1.57967     0.0359238     -0.613158     -0.557798       1.29354       1.71202       1.89424       2.08869       2.12072       2.09422       2.02827       1.90639       1.73077       1.61523       1.45076       1.25603       1.07294      0.917796      0.731216      0.610584      0.490665      0.372819
  34  15 3514.5386    2.7381  3.0857 12.1758 -0.0012  0.0348   0.0264   0.0916    0.0440   0.0000   436.5937       8.45134       13.0748       4.37474       2.86628      -2.48354      -5.28522      -3.42257    -0.0648498      -1.12452       2.65076      -4.26837       2.23727     -0.225897       1.60399     -0.463102      0.199933     -0.585194       1.68256       2.18960       2.44350       2.66060       2.71898       2.69882       2.70100       2.46900       2.30897       2.07915       1.84925       1.64179       1.40318       1.15926      0.981689      0.782485      0.641743      0.509353
  34  16 3668.9250    2.2315  4.3254 11.7026 -0.0007  0.0429   0.0185   0.1157    0.0349   0.0000   438.7372       11.7770       12.5141       6.94654      -3.39909       3.28373      -7.91063      -9.15712      -2.67417      -3.32865      -2.46064      0.291959      -1.58231      -1.76588       3.42207     -0.798281     -0.198565     -0.812097       1.99958       2.71999       2.95041       3.27494       3.31575       3.25589       3.18680       2.98815       2.80852       2.56011       2.28755       2.02219       1.72931       1.44939       1.21129      0.973952      0.778831      0.616402
  34  17 3822.2623    1.8466  6.4794 11.2013 -0.0015  0.0553   0.0127   0.1539    0.0292   0.0000   439.5681       10.2097       18.3193       8.34845      -4.47848      -2.77806       6.90940      -8.18615      -4.85261      -2.33751      -1.71810      -5.97161      -4.29558      -5.93256      -2.25413      0.644186    -0.0287295      0.237488       2.61032       3.38695       3.81475       4.14252       4.28562       4.26706       4.13509       3.91252       3.61876       3.25564       2.90531       2.59314       2.18925       1.89577       1.54948       1.25972      0.996950      0.788671
  34  18 3974.6355    1.5186  8.5353 10.8868 -0.0005  0.0728   0.0098   0.1951    0.0283   0.0000   444.5052       11.9406       9.23669       8.28092     0.0654161       1.75804      -8.80704       4.02210       8.11904      -7.32898      -9.81280      -3.14331      -2.74576      -1.58482      -1.87602     -0.735873      -1.39757     -0.692025       3.38937       4.47986       5.00840       5.39020       5.50911       5.47699       5.25920       5.06723       4.74606       4.31353       3.88519       3.38212       2.92202       2.43829       2.03299       1.67466       1.34062       1.04822
  34  19 4126.6399    1.2621 11.0913 10.7246 -0.0006  0.0957   0.0075   0.2594    0.0252   0.0000   431.7717       11.7101       17.1835       1.30166      -8.74323       5.01609      -10.3007      -11.7980     -0.785918     -0.554520       3.08219      -9.03444      -4.29884      -1.28398      -4.83489       3.27518      -2.24622     0.0522648       4.29454       5.88517       6.55409       6.98268       7.15539       7.19299       7.00666       6.65380       6.20444       5.60004       5.09326       4.34270       3.78736       3.20940       2.63450       2.17255       1.71925       1.35282
  34  20 4278.0367    1.0109 14.3547 10.6276  0.0008  0.1295   0.0059   0.3538    0.0225   0.0000   447.4282       10.6433       8.85676       19.0752      -1.05049      -9.72297      -5.41377      -4.23658       13.2678      -15.9688      -8.37843       8.03196      -3.51211      -2.01015      -2.37177      -5.38863     -0.407712       1.02961       5.96647       7.81855       8.69808       9.56951       9.70676       9.74647       9.33327       8.94694       8.24475       7.66565       6.80649       5.91183       5.16241       4.36251       3.62827       2.97720       2.32487       1.85451
  35   4 1665.9460    0.2919  0.2581 10.0405 -0.0070  0.0112   0.0096   0.0266    0.0276   0.0000   441.7881     -0.221832       22.6602      0.536798      -3.52240      -2.72258     -0.249781      -2.02434      0.299771      -1.48494    -0.0592490    -0.0983486     0.0940573     -0.608582      0.143067     -0.159764     -0.273812    -0.0152747      0.622311      0.822293      0.939449       1.02753       1.08208       1.11337       1.07277       1.01700      0.885213      0.833616      0.730095      0.595561      0.524564      0.404134      0.318522      0.266961      0.211808      0.181646
  35   5 1858.4392    0.4907  0.4359 10.1670 -0.0016  0.0137   0.0119   0.0313    0.0386   0.0000   442.0517      -2.63631       20.8975       1.30591      -2.13956      0.436937     -0.510336       1.63098     -0.566382      0.677373      0.340441     -0.162370      0.278910     -0.824036     0.0296870     -0.448588     -0.240902      0.306881      0.649354      0.851170      0.944550      0.949044      0.950584      0.962729      0.991367      0.936716      0.866219      0.789133      0.695229      0.620771      0.568007      0.483471      0.402696      0.328602      0.274798      0.202620
  35   6 2044.8588    0.6942  0.6306 10.4545 -0.0044  0.0153   0.0142   0.0372    0.0485   0.0000   442.4804      -1.35292       22.4509      0.442517      -1.11554     -0.160218       1.44017      -1.24348     -0.909037      0.222903     -0.208791     -0.907977     -0.999018     -0.461794      0.506010   -0.00652136      0.147531      0.324676      0.731902      0.966923       1.01353       1.08565       1.09301       1.12775       1.13877       1.05966      0.987452      0.912290      0.828030      0.715734      0.598081      0.525565      0.443546      0.364504      0.302636      0.220977
  35   7 2226.4342    1.0324  0.9671 10.7336  0.0014  0.0218   0.0170   0.0489    0.0674   0.0000   441.6910       1.31471       19.1180      0.801543     -0.583148       2.61284      -2.51155      -1.34247       1.90627     -0.478443     -0.692864    -0.0215066       1.06767    -0.0794362    -0.0642783      0.296904     -0.121771     -0.251942       1.32205       1.97798       2.45572       2.76863       2.95205       2.95452       2.83664       2.59448       2.28470       1.99942       1.69579       1.35815       1.06992      0.852752      0.620922      0.482297      0.371055      0.288109
  35   8 2401.3607    1.4828  1.1051 11.4473 -0.0029  0.0197   0.0235   0.0531    0.0742   0.0000   441.5809       3.60363       20.6560       1.09971      -2.43591      0.658682    -0.0681676      -2.90866      -1.65121      -1.19094       1.68928     -0.883110     -0.146058     -0.533877      0.112175     -0.539156     -0.381081     0.0792387      0.909844       1.17274       1.30388       1.42496       1.41476       1.47733       1.38728       1.36889       1.22313       1.14459       1.04054      0.934346      0.775007      0.655791      0.545259      0.448806      0.361097      0.291954
  35   9 2571.8881    2.1303  1.0633 12.0833 -0.0038  0.0187   0.0339   0.0501    0.0777   0.0000   440.9110       4.57070       19.9641      0.451744      -1.12548      0.829559      -1.11948      -2.58275     -0.101761      -3.02179       2.17049     -0.483528     0.0130087      -1.08855     -0.366351     0.0757769     -0.318865     -0.404225      0.887510       1.18047       1.25614       1.35512       1.37533       1.37894       1.39352       1.29847       1.24932       1.14630       1.01187      0.873851      0.746836      0.629965      0.521790      0.428008      0.365858      0.282925
  35  10 2740.6345    2.6854  1.0803 12.5568 -0.0014  0.0189   0.0420   0.0498    0.0816   0.0000   440.7081       4.87358       18.3418       2.28709      -2.32201       1.22040      0.701259      -1.83913     -0.272534     -0.204434      -2.19747      -1.52309     -0.881315     -0.515558     -0.515858      0.356219     -0.174660      0.237148      0.931820       1.21095       1.37296       1.49455       1.53835       1.46045       1.44481       1.35367       1.27164       1.17001       1.05438      0.938775      0.781648      0.668684      0.554044      0.461403      0.379497      0.289698
  35  11 2906.9423    3.4875  0.9551 13.1904 -0.0011  0.0179   0.0570   0.0452    0.0746   0.0000   438.4215       2.54484       15.8583       5.38272      -2.35477      -3.05475     0.0616748      -3.12329      -1.06083      -1.37349      0.684300      -2.05113      -1.43456      -1.04352      0.275590     -0.945764     -0.120630     0.0246686      0.883852       1.09224       1.16261       1.29271       1.40364       1.37047       1.26273       1.18178       1.13435       1.06432      0.953632      0.834475      0.718933      0.658974      0.523331      0.417246      0.332444      0.269027
  35  12 3069.7739    3.8413  1.1098 13.5096 -0.0031  0.0198   0.0610   0.0524    0.0796   0.0000   440.1020       8.70568       17.3676       4.72145      -1.90119       1.54288       2.15307      0.811989     -0.959481     -0.810609       1.37768      -3.51468      0.878755      -1.13254      0.429106      -1.18831      0.529841     -0.484586      0.980891       1.31076       1.42841       1.51059       1.49892       1.50838       1.52770       1.39820       1.33624       1.21114       1.09005      0.982503      0.872587      0.745086      0.626272      0.517179      0.408333      0.309648
  35  13 3229.3046    3.8360  1.3788 13.4850 -0.0018  0.0224   0.0548   0.0590    0.0685   0.0000   439.9799       9.19413       17.9095       5.73957     -0.699365       1.64197      0.724814      -2.82336     -0.634702      -1.41505       1.55898      0.183110      -1.90207      -1.87342      0.614640     -0.782693     -0.676792   -0.00312101       1.05929       1.42388       1.56682       1.69854       1.70957       1.72823       1.65300       1.57130       1.46659       1.33893       1.22231       1.04566      0.928876      0.821098      0.678928      0.568516      0.429545      0.342926
  35  14 3386.8535    3.1624  2.0002 13.0668 -0.0019  0.0281   0.0387   0.0743    0.0483   0.0000   439.8263       12.3505       19.3937       2.78914     -0.577099     -0.124706      -1.00624      -4.19279      -2.52524      -4.70530       1.15854      -4.18861      0.745763     -0.553415      0.299165      -2.08359     -0.347695      0.486315       1.29404       1.74733       1.87991       2.10653       2.17242       2.12889       2.05534       1.93738       1.88194       1.65355       1.48418       1.31322       1.15288      0.957874      0.806366      0.657164      0.534325      0.432588
  35  15 3542.9057    2.6281  3.1956 12.3092 -0.0011  0.0355   0.0249   0.0956    0.0379   0.0000   438.1241       12.0578       14.7550       8.11772      0.320429     -0.264936      -3.05348      -2.63015       2.45645      -5.93090      -3.40424      0.313490      0.909261      -3.08248      -1.93345      0.640876      0.768558     -0.828085       1.64265       2.17355       2.45055       2.61201       2.61563       2.62497       2.53367       2.42418       2.24514       2.07139       1.90374       1.71319       1.46380       1.28751       1.06677      0.881275      0.731463      0.567817
  35  16 3698.0806    2.1507  4.6568 11.6130 -0.0005  0.0450   0.0169   0.1169    0.0342   0.0000   440.1518       11.9029       12.4985       8.30105       6.94813       4.57536      -3.18142      -5.36595       3.76206      -4.47735      -1.80986      -4.69944       3.13077      -4.14886      0.571709      0.577541     -0.347970     -0.297368       2.05934       2.69387       3.02410       3.24627       3.33193       3.36807       3.23366       3.10608       2.88447       2.64570       2.35369       2.12390       1.80592       1.55250       1.28728       1.02763      0.858236      0.676300
  35  17 3852.1646    1.7591  6.6014 11.2458 -0.0013  0.0576   0.0122   0.1586    0.0288   0.0000   438.8659       21.0310       17.2895       7.97469      -4.13607       4.33738       2.71515      -9.26436      -2.46472      0.140916       7.69582       1.63046      0.959901      -3.04551     -0.147498      -2.02952       2.87320     -0.684180       2.55970       3.46358       3.85602       4.11579       4.25271       4.25750       4.14364       3.93525       3.66607       3.34528       3.05324       2.66364       2.30626       1.97256       1.64830       1.35789       1.09234      0.852449
  35  18 4005.4478    1.4825  9.1962 10.8840  0.0000  0.0752   0.0091   0.2105    0.0272   0.0000   448.3573       21.6603       17.4431       3.14680      0.506142       13.3668      -4.08226      -9.74801       8.65300      -4.76228     -0.145206      -4.85923      -1.56952      -4.53330      0.614849     -0.490928      -1.36070       1.56310       3.46443       4.59959       5.09986       5.44202       5.64855       5.65453       5.48883       5.23843       4.93574       4.47596       4.01225       3.53823       3.04466       2.58427       2.17393       1.73997       1.41316       1.14422
  35  19 4158.1823    1.1907 12.1032 10.7790 -0.0002  0.1061   0.0069   0.2882    0.0241   0.0000   426.1266       7.25149       30.1250      0.254836      -9.79860     -0.933333       4.56092       3.73238      -13.0191      -5.39667       1.26790      -3.73017      -4.14925      -1.79694      -2.80523       1.59079      0.362772      -3.15131       4.67474       6.31761       6.93211       7.51090       7.75691       7.78761       7.50741       7.13616       6.71600       6.13226       5.55781       4.84168       4.27462       3.61269       3.03643       2.47747       1.96265       1.57984
  35  20 4310.0533    0.9522 13.9283 10.6506  0.0008  0.1312   0.0057   0.3524    0.0221   0.0000   427.1237       13.5711       15.1121       12.1797      -13.6684       5.50115      -5.82869      -13.1017       2.81417      -6.04607       1.60876      -3.31553       4.75264      -5.83424      -4.07405       2.06932     -0.493337      -1.42406       5.71361       7.73231       8.66118       9.30220       9.60091       9.52155       9.41046       8.97419       8.29819       7.60478       6.86804       5.97340       5.17993       4.42935       3.67875       3.02695       2.46601       1.92134
  36   4 1681.9058    0.2969  0.3117  9.9766 -0.0059  0.0122   0.0092   0.0296    0.0283   0.0000   441.3560     -0.343287       20.5016      0.718808      -2.50710     -0.683175       1.46602      0.595332     -0.350154      0.771796      0.519737      -1.05108      0.245703     -0.866823     0.0274660     -0.304054     -0.235588   0.000563952      0.535402      0.723808      0.736540      0.906136      0.915310      0.879976      0.903415      0.848935      0.800265      0.676453      0.628603      0.572492      0.480394      0.425677      0.330358      0.274979      0.225597      0.176536
  36   6 2063.1221    0.7239  0.7632 10.3238 -0.0014  0.0162   0.0133   0.0424    0.0547   0.0000   441.5731     -0.609685       21.4495       2.57812      -2.67740     -0.735715     -0.251792      -1.26300   -0.00714727    -0.0431871       1.62963      0.935406      0.255307     -0.446580     -0.342769     -0.580549     0.0522427     -0.347188      0.718252      0.937636       1.02429       1.10977       1.18159       1.11774       1.10247       1.05629      0.994395      0.946001      0.860564      0.746971      0.620636      0.552268      0.468946      0.374785      0.312154      0.244663
  36   7 2245.5643    1.1265  0.8694 10.9199 -0.0040  0.0169   0.0192   0.0435    0.0665   0.0000   440.3883      0.205381       20.9850      0.799306      -1.87918      0.654540       2.50696     -0.275541      -1.08696       2.54163       1.26244      -2.17934     -0.888600     -0.146825     -0.113829      0.359255    -0.0284632      0.170918      0.791579       1.01907       1.16522       1.24770       1.23454       1.18341       1.18786       1.18616       1.04373       1.02026      0.919870      0.823469      0.711016      0.590503      0.506551      0.404145      0.338566      0.271812
  36   8 2421.1701    1.5827  1.0911 11.4805 -0.0017  0.0200   0.0245   0.0506    0.0758   0.0000   441.6916       2.87968       21.1997       3.44489       1.11530       2.10834       1.11645      0.847789      0.107254     -0.364249     -0.188385      -1.37432     -0.423917     -0.676487      0.629001     -0.719411     -0.285065      0.258333       1.01561       1.40966       1.64731       1.87134       1.89633       1.91062       1.86194       1.73458       1.60344       1.40243       1.22179       1.05714      0.878119      0.710017      0.590142      0.471754      0.384515      0.304410
  36   9 2592.8304    2.1231  1.1256 12.0494 -0.0009  0.0197   0.0325   0.0498    0.0817   0.0000   440.5130       2.22618       21.9404      0.589419      -3.03353       2.53915     -0.482939    -0.0670152      0.295369      0.566178       2.29617     -0.328942     0.0361051     -0.888455       1.50551     -0.257096     -0.518713    -0.0328138      0.946143       1.25772       1.42324       1.58072       1.57513       1.59039       1.53293       1.45715       1.33891       1.25098       1.11185      0.978881      0.842992      0.727193      0.590558      0.485688      0.401797      0.314206
  36  10 2762.8394    2.8352  1.1300 12.7540 -0.0026  0.0206   0.0440   0.0523    0.0772   0.0000   442.0527       3.15343       19.6727       3.60926      -3.98846      0.766419       1.78046      0.553534       1.61763     -0.372087      0.211907     -0.794422      -1.60115     -0.410518      0.817460     -0.420148     -0.107815     -0.121365       1.06574       1.49892       1.68358       1.86432       1.85789       1.80563       1.69185       1.57089       1.47138       1.35723       1.26623       1.15833       1.02926      0.848855      0.677104      0.532513      0.412774      0.326063
  36  11 2930.3919    3.5743  0.9719 13.3112 -0.0021  0.0176   0.0579   0.0463    0.0699   0.0000   440.3757       4.79517       17.1328     -0.307834      -1.88597      -1.48972     -0.286523      -2.69394       1.03813      0.164260       1.41150      -1.39187      0.500085      -1.23480      0.992606      0.165630      0.407581      0.656345      0.877702       1.19228       1.32539       1.45694       1.43526       1.38711       1.29876       1.23961       1.16199       1.07374       1.01554      0.938164      0.835302      0.752348      0.614775      0.512352      0.400661      0.312062
  36  12 3094.4386    3.8914  1.1468 13.5711 -0.0033  0.0202   0.0598   0.0516    0.0768   0.0000   440.0922       6.75638       15.9956       1.52682      -3.72315       1.23637       1.31053     -0.215715     -0.396481      -2.22672       1.27033      -1.55054      0.253471     -0.643572      0.336136     -0.308114      0.256528    -0.0922674      0.914861       1.24908       1.32312       1.51697       1.47014       1.48982       1.51073       1.44087       1.36536       1.19248       1.07990      0.899276      0.834207      0.705448      0.597324      0.501685      0.398236      0.311969
  36  13 3255.2539    3.7432  1.4405 13.4725 -0.0021  0.0230   0.0520   0.0586    0.0619   0.0000   438.0169       8.88462       15.2019       3.23448      -3.23766     -0.616279       3.69679      -4.28391      0.706717      -4.18584     -0.178972     -0.221558      0.232922      0.491040      0.105138     -0.784645     -0.347994     -0.117163       1.02965       1.38633       1.53495       1.59444       1.67039       1.61477       1.64209       1.59013       1.48803       1.38167       1.19139       1.05705      0.939886      0.781501      0.677991      0.546891      0.442432      0.359307
  36  14 3413.9266    3.2324  2.2419 12.6910  0.0003  0.0280   0.0350   0.0737    0.0482   0.0000   440.1391       8.28446       15.3217       6.92697     -0.318923      0.231489      -2.51007      -4.89143      -1.63998     -0.167403      0.867182     -0.510028      -2.23379     -0.418947      0.401161    -0.0189071      0.141801     -0.359391       1.24601       1.64613       1.83965       1.97082       2.02001       2.04256       1.99836       1.95388       1.80334       1.62718       1.44016       1.30026       1.13299      0.935561      0.818193      0.659463      0.546032      0.433375
  36  15 3570.9554    2.6037  3.3288 12.0639 -0.0006  0.0356   0.0232   0.0930    0.0405   0.0000   439.6708       7.23386       13.6642      0.271417      0.356909      -1.40248      -1.85729     -0.376755      -4.45697       1.21152     -0.412986     -0.981885      -1.20458      0.876331      0.751034     -0.706740     -0.215075      0.768462       1.60176       2.16104       2.45133       2.57490       2.63039       2.57991       2.47184       2.36597       2.27335       2.06579       1.93177       1.74378       1.48737       1.28701       1.05493      0.881070      0.705939      0.565032
  36  16 3726.7825    2.0901  5.4443 11.4070 -0.0005  0.0479   0.0149   0.1281    0.0315   0.0000   441.6127       15.1560       19.6889      0.640463     -0.434847     0.0135460      -1.57177       4.79491      -6.80615       1.29122      0.704274      -5.87259      0.649169      -3.66555       2.05173       1.17690     0.0800155     0.0982909       2.15897       2.83392       3.19597       3.42479       3.58312       3.58383       3.43930       3.31693       3.06749       2.83567       2.55430       2.25521       1.94864       1.66991       1.40068       1.15985      0.941229      0.733160
  36  17 3881.8090    1.7020  7.2335 11.1833 -0.0002  0.0609   0.0113   0.1666    0.0274   0.0000   439.4249       8.78351       15.8078       11.5859       5.70366      -7.09308    -0.0279127       10.3174      -4.24010      -7.57652     -0.437075       7.59689      0.605729      -2.25390      -1.56127     -0.477395      0.939312      0.969734       2.70081       3.52972       4.01720       4.25147       4.42407       4.47720       4.26007       4.13266       3.92281       3.48469       3.23576       2.84177       2.46479       2.13904       1.76896       1.47740       1.20481      0.953980
  36  18 4035.7681    1.4085  9.3951 10.8855 -0.0001  0.0783   0.0086   0.2164    0.0262   0.0000   447.1503       12.6946       14.7003       15.3727      -18.1336      -2.03071       4.96896       2.61826       6.27716     -0.162368      0.708471       2.79570       3.88422       4.04391       3.51501      0.831263      -1.94754      0.449273       3.49884       4.53623       5.20316       5.47289       5.73426       5.76626       5.66301       5.30656       5.01831       4.55535       4.10842       3.63416       3.20236       2.73816       2.29727       1.88918       1.51939       1.21661
  36  19 4188.9061    1.1096 12.3468 10.7991 -0.0015  0.1113   0.0065   0.3004    0.0231   0.0000   440.7067       18.7029       26.7574       11.8605       2.00820      -10.8544      -9.75359      -15.6161       15.3969    -0.0262506      -6.60831      -7.37649       4.33052       9.49807     -0.940781      -7.40021      -1.79964     -0.933311       4.79267       6.39109       7.16007       7.66436       7.93734       7.98644       7.73715       7.40287       6.98169       6.35472       5.81993       5.14281       4.49112       3.83262       3.21723       2.65149       2.13282       1.70862
  36  20 4341.3067    0.9483 14.9524 10.5587  0.0006  0.1344   0.0053   0.3629    0.0215   0.0000   435.8948       20.5202       27.6084      -2.43260      -2.39162       23.7798       2.78331      -7.60514      -4.28488      -15.1054      -3.29054      -2.43069       3.54602      0.559250       1.54288      -1.80039       1.79547      -3.38449       5.74733       7.81614       8.74652       9.44159       9.78736       9.74326       9.51867       9.04228       8.52074       7.78408       6.99847       6.23136       5.47011       4.61092       3.91308       3.21412       2.59312       2.06116
  37   4 1697.5821    0.3081  0.2931 10.0248  0.0036  0.0135   0.0094   0.0266    0.0276   0.0000   440.9054     -0.357326       21.8196      -1.14533      -3.77031      -1.00214     -0.912687      -1.18236     -0.345538    -0.0884744    -0.0117679     -0.924557      0.472511     -0.737582      0.171411     -0.102254      0.204532     -0.271236      0.749680       1.12169       1.32011       1.52758       1.58321       1.59350       1.49471       1.44137       1.20623       1.09986      0.899728      0.751348      0.626649      0.535286      0.421336      0.329476      0.258472      0.235667
  37   5 1892.2318    0.5200  0.5200 10.1206 -0.0032  0.0143   0.0114   0.0339    0.0416   0.0000   441.9164       1.37140       20.9453     -0.210494      -2.06420       1.22533    -0.0164142      0.390660       1.11266     -0.222473     -0.846946     -0.550135     -0.572671     -0.397024     -0.245317      0.272425     -0.420691     -0.159157      0.675863      0.901439       1.01099       1.03607       1.07899       1.03873       1.06366      0.998927      0.971022      0.901192      0.778790      0.701615      0.602498      0.521146      0.436367      0.354873      0.294552      0.227995
  37   6 2081.1505    0.7810  0.7549 10.3550 -0.0005  0.0156   0.0141   0.0407    0.0564   0.0000   440.7724    -0.0163522       21.6663     -0.358178      -2.32732      0.927986     -0.492005     -0.162985     -0.977599      -1.93016     -0.670133      0.567603    -0.0525004      0.189809     -0.394215     0.0345050     0.0738444     -0.274575      0.720201      0.947313       1.04024       1.13149       1.19943       1.22405       1.21895       1.14728       1.07891      0.960352      0.837279      0.724233      0.662330      0.552882      0.478612      0.387707      0.310408      0.247272
  37   7 2264.3338    1.1443  1.0158 10.9242  0.0001  0.0185   0.0183   0.0489    0.0687   0.0000   441.8638       2.38194       20.5372     -0.676675      -3.71029       1.57420      -1.12138      -1.35863      0.633807     -0.697186      0.640164     -0.963969      -1.53378     -0.451750    -0.0912230     -0.196219     0.0275053      0.161852      0.805281       1.05379       1.19614       1.33309       1.34559       1.35589       1.28246       1.23990       1.20771       1.10346      0.955707      0.841437      0.773087      0.635194      0.545766      0.450893      0.363930      0.294254
  37   8 2440.7185    1.6709  1.1604 11.4219 -0.0014  0.0196   0.0248   0.0508    0.0831   0.0000   441.9567       4.05411       19.2358      0.990860      -1.64191      0.349296      -1.98889      -2.53105     -0.145687      -2.17263      0.674096     -0.844094       2.14003     -0.938807     -0.113625      0.795660     -0.213755     -0.107674      0.843177       1.14221       1.27083       1.37297       1.44086       1.38405       1.43645       1.29930       1.26058       1.16609       1.02695      0.910548      0.794122      0.678135      0.557823      0.463685      0.380022      0.307501
  37   9 2613.4339    2.2160  1.1711 12.1636 -0.0025  0.0194   0.0333   0.0531    0.0818   0.0000   443.0898       3.50480       19.4117       3.80176      -2.38297      -3.63462      -1.02407       1.41516       1.06894      -1.35952     -0.565759      -1.60394     -0.664068      -1.21350     -0.238317      0.191278     -0.342577    -0.0596062      0.872335       1.14274       1.29288       1.38213       1.47334       1.42385       1.43490       1.31975       1.24381       1.19581       1.06249      0.936164      0.783376      0.683279      0.582995      0.466893      0.387555      0.311613
  37  10 2784.6287    2.9188  1.0987 12.7972 -0.0022  0.0184   0.0444   0.0512    0.0746   0.0000   441.1219       4.71905       18.6831       1.14535      -1.14703      -1.07846     -0.445998       1.37282      0.682490     -0.413203       1.03907     -0.272885      0.703105       1.30931     0.0493116     -0.111597      0.453838     -0.615168      0.840799       1.12661       1.26061       1.33355       1.36492       1.31478       1.29185       1.23552       1.16818       1.12796       1.02215      0.930779      0.786760      0.663341      0.561519      0.460845      0.390265      0.319571
  37  11 2953.4356    3.7494  1.0513 13.3814 -0.0043  0.0179   0.0581   0.0483    0.0737   0.0000   442.1232       5.91948       19.9819       4.03311      -1.84153      -1.40034      -1.01295      -1.15859     -0.695608      -3.56467      0.451385      -1.07765      -1.02048     -0.582406      0.261763     -0.180475     -0.134664     -0.518182      0.802452       1.06988       1.16053       1.27292       1.25482       1.27573       1.22474       1.22346       1.15128       1.10223      0.971364      0.838131      0.726032      0.628452      0.529247      0.446626      0.361551      0.291999
  37  12 3118.6856    3.9906  1.1361 13.5783 -0.0019  0.0197   0.0610   0.0515    0.0790   0.0000   440.1624       10.6740       17.3307       3.04915      -3.73968      0.767140       1.38256    -0.0275078       2.16863      -1.41994       1.45075      -2.35137      0.501938     -0.541452       1.50507     -0.261097     -0.419868     -0.628230      0.912536       1.20366       1.32180       1.46864       1.42273       1.44337       1.43558       1.35832       1.27996       1.16786       1.09377      0.965492      0.843451      0.714596      0.607220      0.498827      0.415113      0.324524
  37  13 3280.8254    3.6798  1.5753 13.2471 -0.0003  0.0231   0.0474   0.0604    0.0600   0.0000   438.6981       8.80556       13.6328       6.07901      -1.71185     -0.212831       1.97321     0.0310217       2.37911      -2.74949      0.971955      -1.57387     -0.534900      0.219288      0.745187      0.245575    -0.0364398      0.181365       1.01882       1.32714       1.46590       1.59686       1.59989       1.63716       1.63708       1.57727       1.42803       1.34405       1.20131       1.09027      0.915179      0.807397      0.672832      0.573225      0.463790      0.377608
  37  14 3440.5834    3.0326  2.3305 12.7532 -0.0005  0.0292   0.0324   0.0766    0.0431   0.0000   440.3323       12.2649       16.0077       3.63465      -3.32108       2.95963      -1.97520      -5.15395       1.31133      -5.57498      -3.04055      -2.67742      0.871635      0.723418      0.723898      -1.63586      0.740800      0.655655       1.27278       1.72396       1.84775       2.06849       2.05189       2.07250       2.01746       1.94684       1.87645       1.69383       1.54082       1.35200       1.19674       1.03490      0.877071      0.725573      0.587407      0.478665
  37  15 3598.6423    2.5140  3.7496 11.9145  0.0003  0.0371   0.0210   0.0992    0.0370   0.0000   437.3946       12.9109       16.6072       6.95862      -2.69521      -4.08831      0.807026      -2.70807      -1.72398      -1.06430       1.80648      -3.13800     -0.153553      -2.01433      0.709682       1.58791      -1.02313     -0.631792       1.59468       2.17098       2.40761       2.59674       2.70638       2.68444       2.65057       2.49100       2.39316       2.18517       1.94272       1.76658       1.48817       1.31298       1.10922      0.899557      0.735400      0.590049
  37  16 3755.4251    2.0467  5.4456 11.3762 -0.0009  0.0472   0.0144   0.1273    0.0311   0.0000   438.7944       15.4185       18.4783       4.41878     -0.786221       10.0634      -4.33049      -2.82753      -7.65371      -5.58911       1.64220      -3.61826     -0.577801      -1.81792       1.28079      0.371815       1.77862      -1.35025       2.10412       2.73112       3.05830       3.27730       3.42748       3.35319       3.35768       3.21681       3.03854       2.76490       2.50769       2.22278       1.94897       1.66773       1.41130       1.18390      0.966731      0.778080
  37  17 3910.9977    1.6449  7.7287 11.1236  0.0000  0.0632   0.0106   0.1790    0.0269   0.0000   437.0538       9.76958       23.7497       16.6710      -5.82849       4.36334      -8.56914      -1.22886      -2.12620      -2.54655       1.86323     -0.432078      0.205911     -0.247357       3.02282     -0.731461     -0.407302     -0.251993       2.70930       3.62994       4.05248       4.31789       4.49505       4.50297       4.43735       4.24214       3.97632       3.70008       3.40914       2.92814       2.61505       2.17747       1.84001       1.54906       1.26968       1.02903
  37  18 4065.5135    1.3597 10.2473 10.8753 -0.0007  0.0856   0.0080   0.2359    0.0253   0.0000   436.8130       15.1685       13.1853       16.6004      -9.21602      -4.47088      -10.6583      -6.06033       1.18057      -4.07191      -3.33964      -4.96926      0.200146      -3.45825     -0.608378      -2.12264       2.28362     -0.305052       3.67453       4.86547       5.52030       5.99114       6.12139       6.07716       5.98813       5.78468       5.41682       4.92332       4.51821       4.05396       3.45948       3.03202       2.54130       2.12104       1.69927       1.37900
  37  19 4219.5230    1.1027 13.1595 10.7313  0.0002  0.1151   0.0061   0.3098    0.0224   0.0000   442.9738       25.7874       16.6551       26.6636       2.50693      -9.99544       5.93340      -4.85776       3.96876      -22.7638      -2.35077       5.40247      -3.12157      -7.25363      -9.07308       1.62230       1.72789    -0.0786179       4.79965       6.55852       7.27465       7.87622       8.07912       8.19806       8.05921       7.59929       7.27942       6.61802       6.03320       5.34231       4.65134       3.95642       3.36590       2.77292       2.24618       1.81867
  38   5 1908.7840    0.5368  0.5486 10.1671 -0.0001  0.0146   0.0113   0.0337    0.0407   0.0000   440.1698     -0.399529       21.3052      0.282857      -3.94897      -1.12459      -1.53779     -0.346337      0.146320      -1.30238      0.212534     -0.804492      0.591862     -0.242648      0.444459      0.331313     -0.127284     -0.442853      0.568324      0.821392      0.853657      0.948534       1.01747      0.959331      0.985096      0.932785      0.885948      0.808549      0.717567      0.648934      0.577408      0.495484      0.402492      0.354601      0.268819      0.225430
  38   6 2098.9713    0.8026  0.7501 10.4764 -0.0001  0.0152   0.0144   0.0405    0.0541   0.0000   440.4739     -0.525648       22.2582      -1.57574      -3.31182       1.37884     -0.500708     -0.873719      0.602455     -0.782430      -1.67582     -0.818460      0.694612     -0.405604      0.328293      0.141288    -0.0572006     0.0869496      0.691659      0.929656       1.03656       1.17481       1.20024       1.23523       1.17194       1.09824       1.02666      0.916139      0.844861      0.745319      0.643278      0.552126      0.483186      0.390729      0.316979      0.258804
  38   7 2282.9519    1.1851  0.8928 11.1785  0.0002  0.0174   0.0197   0.0440    0.0615   0.0000   440.9303     -0.511780       20.8237     -0.243368      -1.33653       1.90924       1.87017      -1.34772      0.689962       1.01934     -0.466681      -1.16634      0.158099     -0.230040     -0.431107      0.298935   -0.00366233     -0.244718      0.812211       1.11691       1.26644       1.45869       1.48140       1.51841       1.48475       1.36411       1.24740       1.15280       1.00202      0.868269      0.766115      0.627928      0.515286      0.442070      0.373956      0.289446
  38   8 2460.0349    1.6741  1.2300 11.6631 -0.0034  0.0200   0.0241   0.0529    0.0699   0.0000   440.8986       2.72075       22.1848       1.13504      -3.37900      -2.00552       1.25171      -1.11828      -1.57917       2.55344     -0.873486      -1.27588      0.486371      0.111807     -0.160124     0.0161278      0.274695     -0.203788      0.862516       1.13990       1.27801       1.38079       1.47679       1.46432       1.43821       1.34786       1.28394       1.16788       1.06001      0.947753      0.825492      0.707727      0.599856      0.511456      0.406709      0.335561
  38   9 2633.7648    2.3764  1.1275 12.2379 -0.0026  0.0193   0.0347   0.0482    0.0803   0.0000   441.5740       1.15592       21.6991       3.85162      -2.89614     -0.113819      0.630920      0.428854      -2.69533    -0.0492013     -0.372613     -0.105294     -0.993155     -0.582705      0.603767     -0.387357      0.446012    -0.0318238      0.829456       1.10550       1.18108       1.29848       1.34352       1.32595       1.34818       1.21297       1.22168       1.10330       1.00483      0.889628      0.788883      0.676716      0.586508      0.492062      0.391617      0.318366
  38  10 2806.1870    3.0299  1.0734 12.9686 -0.0017  0.0186   0.0464   0.0491    0.0741   0.0000   442.0522       5.22335       19.0696       3.67335      -1.41297      0.199958       1.79988      -3.26243      0.396224     -0.819759     -0.805718     -0.140808      0.156252     -0.924202     -0.437650      -1.02090     -0.808781      0.231614      0.814834       1.08640       1.12925       1.26628       1.27141       1.32033       1.34439       1.20812       1.17238       1.06758      0.981754      0.871679      0.766445      0.670116      0.551567      0.461686      0.376892      0.304417
  38  11 2976.0125    3.7612  1.1661 13.3014 -0.0029  0.0186   0.0552   0.0536    0.0801   0.0000   441.2484       6.38078       19.3225       4.12563      -2.39451       2.22674      0.707350      -2.50645      0.631431     -0.910768       1.43219     -0.242519     -0.793064      -1.28461     -0.609717     -0.371031     -0.176612     -0.700057      0.805067       1.07424       1.16762       1.24147       1.32013       1.31510       1.29646       1.26017       1.18701       1.05884      0.996128      0.858338      0.764827      0.671984      0.538985      0.468821      0.386017      0.306621
  38  12 3142.4653    4.0212  1.1178 13.6601 -0.0015  0.0189   0.0617   0.0509    0.0715   0.0000   440.4678       9.68278       18.2816       1.55310     -0.175717      0.712993     -0.278014      -2.39339      -2.06963     -0.764591      0.214856      0.681904     -0.594933      -2.97373       1.12144      -1.14133     -0.718887      0.971665      0.779267       1.08992       1.15613       1.26753       1.29201       1.30135       1.31167       1.22140       1.20607       1.06339      0.989545      0.876105      0.758649      0.688318      0.564632      0.484915      0.382030      0.317928
  38  13 3305.8613    3.6798  1.8154 13.0228 -0.0034  0.0241   0.0430   0.0638    0.0569   0.0000   441.7328       8.68779       17.8303       4.15322      -1.64538     -0.265758       2.19881      -2.96562      -2.16252      -2.63917     -0.426848      -2.72454      0.754629      -2.12097      0.802204     -0.798991     -0.590566      0.165702       1.03657       1.37497       1.51061       1.61712       1.73693       1.70512       1.67055       1.60166       1.49063       1.39485       1.27203       1.14168      0.987569      0.856343      0.737629      0.608107      0.499348      0.405984
  38  14 3466.9277    2.9193  2.5976 12.7280 -0.0029  0.0308   0.0296   0.0820    0.0390   0.0000   439.6173       9.14204       14.9327       10.2575      -2.99521     -0.242455       3.10751      -6.65548      -3.71265      -1.04888      0.251970    0.00619367      -1.86230      -3.04867       1.00879     -0.836826      0.996438     -0.520022       1.30278       1.77841       1.94626       2.11798       2.14103       2.17277       2.14880       2.06133       1.91766       1.80499       1.62161       1.45701       1.27266       1.10140      0.912046      0.779650      0.633111      0.516544
  38  15 3625.9244    2.3906  4.1570 11.7744 -0.0004  0.0392   0.0186   0.1032    0.0349   0.0000   443.4817       6.91050       22.3760       6.27693      -6.72024      0.709972       1.90639      -1.70798       2.96825      -1.68861      -3.15073      -1.19855       1.44497      -2.50032       1.05166      0.276541     0.0492221      0.606852       1.67303       2.22292       2.52178       2.68667       2.79554       2.85711       2.76134       2.63562       2.45265       2.32203       2.07451       1.89262       1.62886       1.38396       1.17349      0.991581      0.808044      0.663576
  38  16 3783.6278    1.9594  6.0649 11.3274 -0.0005  0.0507   0.0130   0.1392    0.0291   0.0000   437.2113       14.4471       21.1405       8.59486      -12.5679       3.12980       2.93022      -5.68805       3.70371      -3.69381      -5.24712      -1.29502       2.62286      -2.22990      -2.16356      0.873564       2.86021     -0.945683       2.09997       2.82479       3.16902       3.37463       3.55882       3.49840       3.42731       3.30709       3.09382       2.87317       2.63589       2.37276       2.09391       1.80307       1.52363       1.29334       1.05652      0.848279
  38  17 3939.9280    1.5789  8.0539 11.1184 -0.0009  0.0661   0.0099   0.1842    0.0265   0.0000   435.5136       17.3258       14.0201       12.6185      -8.00632       3.59203     -0.267826      -1.47424       1.72451       4.54672      0.870847      -5.85211       4.88816     -0.873950      -1.37422      -3.72469      0.508323      -1.53357       2.80672       3.68162       4.05890       4.38834       4.57394       4.60287       4.54042       4.36224       4.09504       3.77067       3.46881       3.09419       2.70443       2.36326       2.00100       1.68057       1.37084       1.12387
  38  18 4095.2962    1.3239 10.6779 10.8716 -0.0002  0.0881   0.0074   0.2395    0.0245   0.0000   438.9714       17.0403       14.7517      -4.20248      -12.7428       10.8683       8.09096      -4.31135     -0.691312      -10.6119       3.53523       1.71269       7.70523      -1.65912       6.50533      0.890068     -0.742969      -1.37361       3.73279       4.91047       5.41076       5.88212       6.10870       6.15522       6.12970       5.86011       5.53715       5.11317       4.58906       4.07242       3.57952       3.08374       2.64986       2.19289       1.81625       1.46835
  38  19 4249.9790    1.0757 14.1077 10.6936  0.0001  0.1191   0.0055   0.3289    0.0214   0.0000   438.2512       13.8623      -4.41939      -14.5992       9.62708       1.11983      -10.4078      -17.4163      -13.5728       3.86470       3.85897      -4.26643       8.07438      -1.89833     0.0459152      0.711087       3.34279       1.79928       4.87892       6.61654       7.42749       8.05931       8.24931       8.35808       8.21338       7.84790       7.41226       6.87747       6.17633       5.54049       4.87760       4.25086       3.53622       2.99045       2.43539       1.98089
  39   5 1925.1973    0.5501  0.6047 10.1451 -0.0038  0.0172   0.0112   0.0366    0.0446   0.0000   442.1038      0.900544       20.6261      0.306470      -2.16759    -0.0789860     -0.517868      0.615568      0.603317      -1.51162    -0.0942135      0.856854    -0.0857802      0.299417   -0.00378546     -0.694159     -0.513895     -0.216823      0.869466       1.19440       1.46781       1.49840       1.48674       1.28940       1.03588      0.962163       1.00527       1.00589       1.00679      0.962995      0.928234      0.858512      0.792459      0.657275      0.536895      0.414793
  39   6 2116.5958    0.8317  0.7911 10.4538 -0.0005  0.0161   0.0143   0.0398    0.0570   0.0000   441.6418       1.25601       19.2348      0.471453      -3.70919      0.195966      0.106811     -0.608799      0.535518      0.434774     -0.450933     0.0236904     -0.219174     -0.290021       1.18684     -0.354680     -0.139713    -0.0549566      0.684066      0.885220       1.03892       1.14124       1.16468       1.14322       1.11487       1.06349      0.989172      0.951807      0.848454      0.801703      0.687526      0.601025      0.484883      0.409456      0.346356      0.279844
  39   7 2301.2863    1.2121  1.0653 11.1178 -0.0035  0.0187   0.0187   0.0490    0.0675   0.0000   439.7080      0.502000       20.0375      0.907008      -2.27743     -0.678435       1.36675      0.426450      -2.09891      -1.09915       1.60546     -0.101534     -0.589915      -2.08601     -0.256457     0.0248726     -0.567936     -0.236563      0.804818       1.03303       1.11865       1.25144       1.27599       1.34944       1.28959       1.23684       1.17441       1.07497      0.978992      0.872222      0.755798      0.673430      0.576049      0.477550      0.412305      0.333549
  39   8 2479.1079    1.7692  1.1187 11.9127 -0.0012  0.0187   0.0265   0.0520    0.0669   0.0000   440.3233       3.07913       20.9453      0.704787      -5.44447     -0.142835      -1.95052      0.801843      -1.27896     -0.428822     -0.382823      0.131947     -0.245303     -0.378654      0.714875    -0.0650302     0.0316340    -0.0438114      0.791317       1.03529       1.18115       1.24258       1.32186       1.30784       1.35675       1.29699       1.16856       1.08681      0.965887      0.889694      0.772827      0.650497      0.553946      0.470532      0.391931      0.311872
  39   9 2653.9640    2.4197  1.1920 12.2008 -0.0012  0.0189   0.0343   0.0512    0.0820   0.0000   441.2013       2.35233       23.1830       1.31744      -2.78544      -1.65356     -0.596308      -1.91694      -1.34252     -0.605537      -1.17098      -1.84734     -0.363945      0.758156      0.373754     -0.520105      0.690771      0.375380      0.807229       1.05737       1.21519       1.28988       1.30007       1.33988       1.26247       1.24688       1.19123       1.09375      0.980172      0.909057      0.802453      0.694640      0.584993      0.503956      0.427827      0.338061
  39  10 2827.3864    3.2124  1.0785 12.9498 -0.0037  0.0183   0.0482   0.0474    0.0792   0.0000   441.6154       6.93766       24.1398      0.745647      -3.51208     -0.572939      0.283944      0.122045      -2.62631      -1.49982     -0.890893      -2.12402      0.889005      0.229078      0.621144     -0.589807      0.190274      0.492824      0.819777       1.08612       1.19627       1.33757       1.34823       1.34620       1.27911       1.25849       1.14485       1.09833       1.01324      0.945857      0.815226      0.697962      0.594018      0.478055      0.411422      0.324286
  39  11 2998.3058    3.9072  1.0763 13.4932 -0.0023  0.0187   0.0596   0.0480    0.0716   0.0000   440.7707       5.93217       20.5339       3.31825      -1.73185     -0.448140     0.0381045     -0.604457      -1.52829      -4.16874   -0.00142919      -1.05342      -1.16634      0.114840       1.69379    -0.0471119     -0.365839    -0.0196438      0.813886       1.13568       1.26953       1.42769       1.43702       1.41057       1.36888       1.28819       1.23259       1.12555       1.00132      0.927381      0.834072      0.699912      0.592708      0.499303      0.425339      0.342823
  39  12 3165.8565    4.0389  1.3994 13.2660 -0.0018  0.0204   0.0525   0.0548    0.0714   0.0000   439.5329       7.48266       19.0178       5.19776     -0.799651     -0.104950      0.527190      -2.81304       1.11793     -0.994278      0.584951      -1.12307     -0.778189      -1.32489     -0.409660      -1.15307      0.610679    -0.0532016      0.850403       1.13262       1.27730       1.33248       1.41260       1.42511       1.42757       1.36224       1.29258       1.20648       1.05927      0.966148      0.828320      0.717376      0.615749      0.525045      0.423370      0.342271
  39  13 3330.5551    3.4970  1.7715 13.1610 -0.0005  0.0244   0.0413   0.0631    0.0521   0.0000   439.3524       6.88259       17.7955       3.31178      -2.37455      -2.23215     -0.507539     -0.588291     -0.542821      -2.27176     -0.404337      -2.44590      0.488772      -1.16194      0.257130      0.161920      0.255422      0.140310       1.03082       1.40163       1.54076       1.69359       1.72065       1.73471       1.71108       1.60976       1.56312       1.43890       1.30026       1.16259       1.06078      0.878312      0.759933      0.625971      0.525043      0.435252
  39  14 3492.8415    2.9037  2.8998 12.3758 -0.0013  0.0309   0.0265   0.0846    0.0388   0.0000   443.6814       7.16061       16.8916       3.87807      -2.78476       2.72976      0.344250      -4.06046      0.190937      -2.71603      0.558498      0.287517      -2.41096      -3.55244      0.248844      -1.32469      -1.46172     0.0240391       1.28760       1.72921       1.87784       2.04365       2.14442       2.10939       2.12472       2.03582       1.94106       1.80075       1.60794       1.47058       1.27085       1.10121      0.935054      0.792153      0.655822      0.526235
  39  15 3652.9945    2.3491  4.5244 11.7128 -0.0008  0.0408   0.0174   0.1089    0.0321   0.0000   442.9907       13.8606       16.8847       4.84741      -5.20088      0.613134       2.41275      -5.65826      -5.08912      -2.62399       1.88909    -0.0802278      0.746615     -0.963959      0.584087     -0.765310       1.29227      -1.74798       1.67073       2.24966       2.46845       2.68446       2.78548       2.77449       2.75332       2.64747       2.54222       2.32168       2.13955       1.93851       1.64953       1.46724       1.24089       1.02780      0.857957      0.706854
  39  16 3811.4551    1.8788  6.4045 11.2711 -0.0007  0.0528   0.0121   0.1450    0.0278   0.0000   440.5005       14.5715       18.6653       3.06276      -2.90638      -1.10538       4.70586       1.57500     -0.553536      -9.78172       2.96383       2.88767      -4.52785      -2.94823     -0.661723      0.330930     -0.837448      0.237598       2.14139       2.91861       3.24429       3.52459       3.64801       3.66214       3.60503       3.40545       3.25514       3.00871       2.80639       2.48460       2.20647       1.88708       1.59932       1.34240       1.12654      0.912428
  39  17 3968.6039    1.5603  9.2924 11.0109  0.0000  0.0736   0.0089   0.2033    0.0253   0.0000   441.9442       14.1646       9.43992      -4.18707      -6.30130      -5.09429      -1.14096      -6.22586     -0.235372      -4.44613      -4.39640      -3.07109      -1.65094      -1.02498       1.54685      -4.64148       1.96952       1.87028       3.04466       3.93647       4.54716       4.92108       4.99377       5.10777       4.99452       4.86355       4.57967       4.23802       3.87854       3.42689       2.99195       2.64834       2.25004       1.89693       1.53904       1.26601
  39  18 4124.7838    1.2463 11.4106 10.8452 -0.0015  0.0949   0.0067   0.2608    0.0232   0.0000   441.1036       19.5060       14.6959       11.0619      -13.5268       5.22061       2.32845      -9.48564       5.25738      0.815467      -12.5351      -4.78526       1.24106     -0.761453      -3.58605      0.542348      -5.69715      -1.42733       3.77501       5.14336       5.65084       6.15224       6.39651       6.50248       6.43018       6.09482       5.78500       5.38662       4.86671       4.40843       3.88850       3.36620       2.85392       2.39762       1.98054       1.62190
  39  19 4280.0758    1.0331 14.0218 10.6402 -0.0005  0.1212   0.0054   0.3209    0.0213   0.0000   424.8761       33.5499       20.6324       3.42184      -23.3937      -13.9754       7.61957      -2.63453      -4.97586     -0.475613      -4.67556      -3.54041      -2.67608       1.77408      -3.42021      -3.59424       1.32785       4.98192       4.87050       6.54887       7.31470       7.99019       8.19800       8.24622       8.25312       7.83742       7.44529       6.80928       6.31334       5.66291       4.98622       4.32416       3.64943       3.10690       2.52290       2.07576
  40   3 1530.3376    0.1728  0.1623 10.0185 -0.0147  0.0113   0.0077   0.0242    0.0220   0.0000   441.7267      -1.08523       20.3498     -0.399169      -3.01090     -0.755845      0.195156      0.782433      0.314575      0.656843     -0.105136      0.368140     -0.134100     -0.340427     -0.406061    -0.0262545     -0.123499    -0.0661544      0.515638      0.636452      0.751674      0.866012      0.854351      0.756031      0.802141      0.784680      0.734266      0.658498      0.643153      0.548841      0.512624      0.401680      0.332933      0.287236      0.252205      0.185421
  40   4 1743.2732    0.3469  0.3074 10.1021 -0.0091  0.0123   0.0100   0.0261    0.0279   0.0000   441.1219     0.0337589       21.3337      0.510230      -2.90218      0.226546      0.691397     -0.962275      0.995959      0.389225      0.906493     -0.417034     -0.551391     -0.699250     -0.198190     -0.231546     -0.375090     0.0818312      0.507003      0.643802      0.808298      0.846617      0.817132      0.913128      0.810562      0.776340      0.799457      0.698255      0.630088      0.594370      0.525839      0.434026      0.374597      0.296482      0.231185      0.200256
  40   5 1941.4083    0.5791  0.5883 10.1209 -0.0022  0.0137   0.0113   0.0346    0.0429   0.0000   441.5249     -0.273009       21.3236       2.01247      -2.82444      -2.84896      0.884498      0.972247      0.557567      0.122636     -0.448954     -0.266389    -0.0616465      0.374845     -0.193016     -0.769942    -0.0538692     -0.134132      0.554900      0.765345      0.861900      0.908477      0.924976      0.926105      0.937346      0.915559      0.838090      0.787411      0.702578      0.636928      0.569533      0.510704      0.437229      0.373432      0.305313      0.266534
  40   6 2133.9526    0.8722  0.8278 10.5180  0.0003  0.0160   0.0145   0.0419    0.0564   0.0000   440.8212     -0.224273       20.5937       2.20471     -0.128876     0.0451317     0.0735703     -0.102466       1.52287      0.667188     -0.288205      -2.88089      0.374827      0.387981     -0.318309     -0.347791    -0.0732006     -0.158866      0.647877      0.854989       1.00686       1.07888       1.13561       1.20183       1.14989       1.06722       1.04112      0.938779      0.846655      0.788945      0.681646      0.569663      0.476928      0.422134      0.330129      0.279522
  40   7 2319.3592    1.3250  1.0143 11.0834 -0.0019  0.0174   0.0201   0.0442    0.0701   0.0000   441.1730       2.67263       22.7040       1.50427      -2.62839     -0.930804       2.21328     -0.994872       2.55431      -1.25785       1.35252     -0.273500    -0.0849087      -2.58255      0.134539    -0.0263244     -0.243742    -0.0156613      0.706928      0.909598       1.05018       1.15334       1.13604       1.16132       1.16410       1.09712       1.05781      0.992415      0.893776      0.815178      0.716938      0.634171      0.539820      0.449346      0.380479      0.309380
  40   8 2497.9498    1.8164  1.2530 11.7434 -0.0006  0.0197   0.0253   0.0534    0.0710   0.0000   441.8165       2.13007       21.5722       3.46474     -0.239576      -1.58679     -0.353835     -0.452477     -0.776154      -1.07208    -0.0109857      0.433055     -0.460914     -0.514926      0.362565      0.365795      0.566190      0.377651      0.794953       1.07383       1.14581       1.21526       1.28507       1.32454       1.27185       1.27441       1.16639       1.13901       1.00832      0.919586      0.794497      0.682529      0.622097      0.525868      0.445519      0.354841
  40   9 2673.8897    2.4859  1.2212 12.4490 -0.0009  0.0201   0.0347   0.0508    0.0691   0.0000   441.3912       3.42950       19.8404      0.332373      -1.91581      -1.49401      -1.90791     -0.635829      0.593270      -2.05815       1.01789     -0.575220     -0.107677      -1.62770     -0.118218     -0.826996     -0.116006     -0.153023      0.781614       1.08878       1.16932       1.27522       1.31180       1.27320       1.37806       1.28340       1.20674       1.14134       1.01646      0.908305      0.796393      0.691034      0.591838      0.509158      0.430097      0.349749
  40  10 2848.3593    3.3000  1.0814 12.9509 -0.0017  0.0175   0.0481   0.0464    0.0761   0.0000   440.4418       4.53454       20.3416       1.89273     -0.652278     -0.846617      -2.28936     -0.735296     -0.909836      -1.52618     0.0310961     -0.538718     -0.678370      -1.79660      -1.71206      0.397209      0.577356      0.267887      0.722412      0.949089       1.01546       1.12398       1.17643       1.17598       1.16616       1.10508       1.07557      0.998248      0.920949      0.827934      0.706548      0.635884      0.534095      0.445673      0.374705      0.302768
  40  11 3020.1983    4.0180  1.1172 13.5257 -0.0052  0.0182   0.0584   0.0479    0.0739   0.0000   442.5489       5.14591       21.0890       2.92376      -1.61101       1.52172      -1.84519      -3.05597      0.979044      -2.60134      0.797719     -0.468308      -1.14322     -0.931194    -0.0904497      -1.54455     -0.372890     -0.698526      0.759615      0.965320       1.08729       1.17943       1.21286       1.23410       1.21056       1.18631       1.09302       1.05991      0.977457      0.841376      0.757051      0.660094      0.577893      0.482466      0.407434      0.329273
  40  12 3188.8899    3.9591  1.4378 13.3678 -0.0005  0.0208   0.0510   0.0557    0.0626   0.0000   440.7829       8.74427       16.8956       3.63094      -2.65312    -0.0567570      0.263126      0.774380       2.02587      -2.27035       1.08201      -2.44100      -1.36934     -0.516379       1.17059     -0.499108      0.471545     -0.878473      0.880877       1.17723       1.32726       1.41134       1.45833       1.43777       1.41013       1.37000       1.30480       1.20910       1.11809       1.00172      0.898080      0.805365      0.680671      0.572768      0.487584      0.394134
  40  13 3354.8150    3.4386  2.0094 12.8504 -0.0002  0.0254   0.0368   0.0652    0.0501   0.0000   437.8958       10.1079       17.3531       3.44992     -0.668978     -0.362478      -1.10493      -1.54853       1.40135      -2.01405      -1.21255     -0.621681    -0.0230619      -1.86186       1.66435     -0.334497     -0.851176     -0.624364       1.00370       1.36196       1.55263       1.68040       1.72614       1.73042       1.74883       1.65565       1.57091       1.46430       1.30871       1.19513       1.03169      0.907021      0.771377      0.639901      0.536472      0.444793
  40  14 3518.4194    2.8076  3.0282 12.4373 -0.0008  0.0320   0.0253   0.0863    0.0354   0.0000   440.8427       9.36099       16.7605       3.70856     0.0263747      0.990888     -0.723683      -1.69788       1.41571      -5.44113       2.76123      0.145471       2.12834      -1.12186     -0.574708     -0.472527      -1.08747     -0.637091       1.28600       1.72242       1.90431       2.06915       2.15534       2.14166       2.15514       2.06978       1.99379       1.80873       1.68483       1.50903       1.31746       1.13878      0.951519      0.813302      0.683091      0.557666
  40  15 3679.6314    2.2666  4.8990 11.6865  0.0001  0.0426   0.0160   0.1137    0.0295   0.0000   439.4527       11.5498       8.69290       7.05073       2.12484       4.22571       1.37744       5.42693     -0.304113      -4.28812       1.25613     0.0432891      -2.40771      -3.41646      0.553149      -1.32692     -0.835885     -0.642898       1.73419       2.30192       2.51680       2.79343       2.88911       2.85098       2.82198       2.72248       2.60691       2.39787       2.22762       2.05285       1.77378       1.56121       1.34186       1.11654      0.939984      0.774144
  40  16 3839.0553    1.8355  7.0913 11.2458 -0.0004  0.0562   0.0112   0.1537    0.0265   0.0000   443.6103       12.7984       16.2455       4.76678      -2.84458       1.39859     -0.387770      -1.41334       2.09239     -0.263114      -3.18456      -1.55697     -0.723769      -2.38423      -1.27644       1.86478       1.17812     0.0553796       2.25277       3.01272       3.38328       3.59041       3.74000       3.76356       3.71239       3.61254       3.44268       3.23054       2.91754       2.59843       2.34377       2.03271       1.74128       1.45891       1.23099       1.01014
  40  17 3996.9095    1.4998  9.3597 11.0064 -0.0005  0.0752   0.0084   0.2057    0.0252   0.0000   439.5509       6.14435       13.1556       8.58984       6.00632      -9.83503      -5.96238      0.420214      -3.28310      -2.74490      -5.68699      -5.54890      0.197564     -0.668623     -0.391073      -1.45098       1.51255       1.52937       2.99272       3.94555       4.41455       4.78191       5.03908       5.08119       4.97211       4.80914       4.49980       4.27149       3.86399       3.47611       3.10521       2.65220       2.35826       1.94500       1.64048       1.34008
  40  18 4153.7598    1.2115 12.0019 10.8284 -0.0006  0.1013   0.0063   0.2665    0.0225   0.0000   441.6170       19.9884       18.2576      -1.16283      -9.77261       10.6374       5.89864      -4.39311      -4.00931       5.47473       7.77271       8.19502      -4.53592      -3.93852      -3.35656      -1.14918      -1.27556      -2.56879       3.97061       5.31771       6.02016       6.49126       6.74466       6.71346       6.66371       6.50491       6.10518       5.73204       5.28938       4.69587       4.17631       3.63223       3.09183       2.59702       2.16041       1.78368
  41   5 1957.4641    0.6020  0.6398 10.2061 -0.0035  0.0147   0.0114   0.0360    0.0472   0.0000   441.2198       1.11275       20.9655    0.00272234      -4.18406     -0.790998       2.14972      0.297712      0.588588     -0.623771      0.611635     0.0251436      0.564957     -0.107271     -0.609810      0.456840     -0.311731      0.467175      0.589765      0.753659      0.827075      0.883441      0.953511      0.962477      0.926522      0.864384      0.798597      0.815912      0.738771      0.658224      0.612608      0.537671      0.465549      0.402728      0.347063      0.280399
  41   6 2151.1611    0.9266  0.8227 10.6263 -0.0012  0.0152   0.0152   0.0403    0.0556   0.0000   441.8250      -1.29127       19.7600       2.96115      -2.45593      -1.12142       1.07740      0.447402      0.731869     -0.917335     -0.114300     -0.426284      0.258305      0.561630     -0.465385     -0.138926     -0.346376    -0.0935442      0.638470      0.845270      0.937368      0.996130      0.986894       1.01595      0.999225      0.947822      0.901190      0.857963      0.809222      0.728377      0.680025      0.583360      0.499456      0.414320      0.342917      0.278705
  41   7 2337.2303    1.3565  1.1184 11.3049 -0.0019  0.0192   0.0201   0.0497    0.0704   0.0000   442.9685       2.49324       20.2702       1.08744      -2.98425      0.963364      0.295659     -0.101551     -0.737441      0.299802       1.44616     -0.881760     -0.173814      0.211261     -0.687945     -0.151351     -0.708163      0.188014      0.771165       1.08285       1.22180       1.38618       1.41429       1.44629       1.46736       1.35890       1.28302       1.18602       1.07225      0.922396      0.842485      0.695784      0.587073      0.496316      0.402317      0.335218
  41   8 2516.6211    1.8688  1.1998 11.9255 -0.0024  0.0195   0.0266   0.0513    0.0713   0.0000   441.1708       3.59348       19.7679       4.49270      -3.53231    -0.0987541      0.433973      -1.70059      0.834517      -1.62979       2.49110      -2.48069      0.287463     0.0548242      0.183201      0.747084      0.499966     0.0450500      0.826011       1.10245       1.14882       1.24653       1.27083       1.33641       1.32799       1.32711       1.21100       1.16059       1.04625      0.951737      0.818106      0.693606      0.604321      0.516823      0.433659      0.352121
  41   9 2693.6057    2.5636  1.0794 12.5760 -0.0021  0.0183   0.0376   0.0474    0.0701   0.0000   442.6153       3.70385       21.2514       2.30960      -3.85222      0.253374      0.278390     -0.703752     0.0655087      -1.19818      -1.33879      -1.95758      0.759385      0.159231     -0.604849     -0.987833     0.0739363      0.574656      0.811273       1.13444       1.30363       1.46205       1.49609       1.49608       1.49230       1.40690       1.34644       1.22553       1.12936      0.994328      0.855062      0.735305      0.628524      0.512316      0.409505      0.336649
  41  10 2869.0625    3.3756  1.0124 13.0950 -0.0007  0.0171   0.0492   0.0431    0.0706   0.0000   441.1791       4.68741       20.4376       2.69506      -2.86981      -3.00351      -1.66622      -1.93810     -0.720989      0.753918     -0.703753      0.173264      0.403429     -0.506227     -0.534636     -0.290838     0.0197861     0.0390806      0.702074      0.945444      0.995407       1.12204       1.11321       1.11718       1.13913       1.12124       1.03212      0.965794      0.879396      0.813011      0.737168      0.654979      0.576333      0.481258      0.401893      0.338986
  41  11 3041.7950    3.9107  1.1731 13.4157 -0.0061  0.0190   0.0562   0.0486    0.0799   0.0000   440.8752       5.86514       21.6698       5.65557      -3.53054      -1.06617       1.99310      -2.61993      -1.32128      -3.82537      -1.57272     -0.610970       1.34040     -0.584743      -1.31676      0.737587     -0.215182      0.152558      0.775558       1.02328       1.09329       1.22844       1.24139       1.29022       1.28891       1.22796       1.17662       1.07031      0.991088      0.874493      0.809401      0.701787      0.607463      0.503001      0.423547      0.353084
  41  12 3211.5356    4.0230  1.4204 13.3378 -0.0021  0.0204   0.0510   0.0540    0.0637   0.0000   442.2432       7.49566       18.4154       5.39165      -2.42185    -0.0500623     0.0279124      -3.29504       1.17572     -0.999298     -0.957534      -2.43100     -0.216611     -0.758244      -1.95429     -0.831504      0.802230     0.0564117      0.839717       1.12894       1.22607       1.31103       1.31939       1.32738       1.33407       1.30877       1.28721       1.19715       1.09738      0.972310      0.832567      0.736124      0.653995      0.577088      0.480559      0.386019
  41  13 3378.7071    3.3268  2.1483 12.9502 -0.0029  0.0265   0.0350   0.0708    0.0445   0.0000   440.7352       9.66131       17.3311      0.969059      -7.89785      0.600120       1.10340      -6.67887       1.38793     -0.621063       3.40754      -3.86703      -1.45770    -0.0312040     -0.425221     -0.262897      0.580992     0.0218098       1.02347       1.36603       1.50012       1.58614       1.72969       1.66076       1.72023       1.60269       1.54232       1.44468       1.32343       1.22740       1.08327      0.934164      0.805500      0.690341      0.581654      0.488800
  41  14 3543.4607    2.7141  3.3392 12.2487 -0.0006  0.0339   0.0227   0.0878    0.0342   0.0000   439.2144       6.94930       15.2019       2.15566      -3.57406     -0.519699      -4.40253      -5.93662     -0.126635      -5.42419      -1.14317      0.958255     0.0432427     -0.660550     0.0668055     -0.851534     -0.793347      0.707549       1.30659       1.76672       1.98619       2.18085       2.23810       2.23238       2.18377       2.15577       1.97450       1.93113       1.72701       1.57906       1.40669       1.23654       1.06721      0.913050      0.750137      0.614607
  41  15 3705.9498    2.1849  5.0216 11.6172 -0.0005  0.0429   0.0150   0.1163    0.0292   0.0000   437.9169       11.1245       16.7412       4.55865      -2.21898      0.955629       1.32252       2.31161      0.984794     0.0167688      -1.45069       1.03771      -1.23212      -3.47040       1.06538       2.37209       1.23235      -2.12665       1.69141       2.27399       2.53794       2.69820       2.86011       2.85235       2.83707       2.73784       2.57769       2.41792       2.24477       2.03071       1.78933       1.57738       1.36783       1.15426      0.971015      0.792018
  41  16 3866.2128    1.7832  7.3932 11.2032 -0.0006  0.0589   0.0106   0.1588    0.0266   0.0000   438.4067       7.91941       10.7691       5.06758      -6.32894      0.654577      -4.23688       1.50272       2.64557      -2.80939    -0.0609428      -5.29104       2.47446      -1.38397      -1.05170       3.34819    0.00289693      0.277618       2.27099       3.08440       3.40161       3.66077       3.85651       3.87095       3.85105       3.74186       3.52856       3.36159       3.00079       2.75542       2.40646       2.13121       1.82958       1.53401       1.31371       1.08938
  41  17 4025.1113    1.4533  9.7699 11.0083 -0.0005  0.0788   0.0079   0.2157    0.0245   0.0000   438.1906       13.2963       20.1744       5.98335      -4.81733      -2.24686       5.16199      -11.2489      -6.73355      -1.71799      -3.41378      -2.21900      0.638812      -5.34921      -4.60210      0.439105      -1.78543      -3.55486       3.02349       4.08821       4.53504       4.87903       5.06624       5.10701       5.10733       4.95828       4.74444       4.38842       4.01615       3.62551       3.21827       2.84505       2.46609       2.09847       1.73366       1.44889
  41  18 4182.6644    1.1686 12.4505 10.8286  0.0008  0.1030   0.0060   0.2774    0.0218   0.0000   442.0474       23.5032       15.8181       3.64001     -0.586314     -0.837331      -11.8077     -0.758381       9.83104      -11.4180      -2.79104     -0.119734       11.3745      0.187215      -1.53092       1.16812       1.78269     -0.107286       3.92194       5.31022       5.88999       6.45850       6.60673       6.72265       6.70413       6.47807       6.08356       5.72425       5.22642       4.77475       4.23580       3.74101       3.21260       2.71804       2.26815       1.87015
[truncated: 739,167 more chars]
