# Supplementary material for: Global-Mode Analysis of Full-Disk Data from the Michelson Doppler Imager and the Helioseismic and Magnetic Imager
Source: Sol Phys. 2018 Jan 31;293(2):29. doi: 10.1007/s11207-017-1201-5 (PMC6566312; doi:10.1007/s11207-017-1201-5)
Supplement: Supplementary file 2 — (TAR 362.4 MB) [file 11207_2017_1201_MOESM2_ESM.tar › HMI/hmiv72dasym.7768.36]

   1  11 1749.3583    0.3637  0.3736  9.9878 -0.0059       19.0283  0.1055   0.0556   0.1677    0.1901   0.0000       13.0679   527.5356      -98.7242       0.00000       0.00000       0.00000       0.00000       0.00000       0.00000       0.00000       0.00000       0.00000       0.00000       0.00000       0.00000       0.00000       0.00000       0.00000       0.00000       0.00000       0.00000       0.00000       0.00000       0.00000       0.00000       0.00000       0.00000       0.00000       0.00000       0.00000       0.00000       0.00000       0.00000       0.00000       0.00000       0.00000       0.00000       116.876       63.1521       0.00000       0.00000       0.00000       0.00000       0.00000       0.00000       0.00000       0.00000       0.00000       0.00000       0.00000       0.00000       0.00000       0.00000       0.00000       0.00000       0.00000       0.00000       0.00000       0.00000       0.00000       0.00000       0.00000       0.00000       0.00000       0.00000       0.00000       0.00000       0.00000       0.00000       0.00000       0.00000       0.00000       0.00000
   1  12 1885.1818    0.4929  0.3621  9.9434  0.0000       6.29882  0.0795   0.0603   0.1272    0.2073   0.0000       7.33124   499.6271       3.22467       0.00000       0.00000       0.00000       0.00000       0.00000       0.00000       0.00000       0.00000       0.00000       0.00000       0.00000       0.00000       0.00000       0.00000       0.00000       0.00000       0.00000       0.00000       0.00000       0.00000       0.00000       0.00000       0.00000       0.00000       0.00000       0.00000       0.00000       0.00000       0.00000       0.00000       0.00000       0.00000       0.00000       0.00000       95.7177       39.5392       0.00000       0.00000       0.00000       0.00000       0.00000       0.00000       0.00000       0.00000       0.00000       0.00000       0.00000       0.00000       0.00000       0.00000       0.00000       0.00000       0.00000       0.00000       0.00000       0.00000       0.00000       0.00000       0.00000       0.00000       0.00000       0.00000       0.00000       0.00000       0.00000       0.00000       0.00000       0.00000       0.00000       0.00000
   1  13 2020.9109    0.5577  0.3881 10.1970  0.0000       21.3395  0.0914   0.0710   0.2113    0.2134   0.0000       14.7825   381.9725       47.0823       0.00000       0.00000       0.00000       0.00000       0.00000       0.00000       0.00000       0.00000       0.00000       0.00000       0.00000       0.00000       0.00000       0.00000       0.00000       0.00000       0.00000       0.00000       0.00000       0.00000       0.00000       0.00000       0.00000       0.00000       0.00000       0.00000       0.00000       0.00000       0.00000       0.00000       0.00000       0.00000       0.00000       0.00000       85.5805       48.0229       0.00000       0.00000       0.00000       0.00000       0.00000       0.00000       0.00000       0.00000       0.00000       0.00000       0.00000       0.00000       0.00000       0.00000       0.00000       0.00000       0.00000       0.00000       0.00000       0.00000       0.00000       0.00000       0.00000       0.00000       0.00000       0.00000       0.00000       0.00000       0.00000       0.00000       0.00000       0.00000       0.00000       0.00000
   1  14 2156.7258    0.7810  0.6528 10.0778  0.0000      0.452266  0.1291   0.0775   0.1937    0.5106   0.0000       4.22695   374.7597      -74.3881       0.00000       0.00000       0.00000       0.00000       0.00000       0.00000       0.00000       0.00000       0.00000       0.00000       0.00000       0.00000       0.00000       0.00000       0.00000       0.00000       0.00000       0.00000       0.00000       0.00000       0.00000       0.00000       0.00000       0.00000       0.00000       0.00000       0.00000       0.00000       0.00000       0.00000       0.00000       0.00000       0.00000       0.00000       136.757       56.8823       0.00000       0.00000       0.00000       0.00000       0.00000       0.00000       0.00000       0.00000       0.00000       0.00000       0.00000       0.00000       0.00000       0.00000       0.00000       0.00000       0.00000       0.00000       0.00000       0.00000       0.00000       0.00000       0.00000       0.00000       0.00000       0.00000       0.00000       0.00000       0.00000       0.00000       0.00000       0.00000       0.00000       0.00000
   1  15 2292.0431    1.2704  0.8242 -4.5357  0.0000       3.03689  0.1041   0.0978   0.1910 1000.0000   0.0000       2.05222   555.2611       15.9304       0.00000       0.00000       0.00000       0.00000       0.00000       0.00000       0.00000       0.00000       0.00000       0.00000       0.00000       0.00000       0.00000       0.00000       0.00000       0.00000       0.00000       0.00000       0.00000       0.00000       0.00000       0.00000       0.00000       0.00000       0.00000       0.00000       0.00000       0.00000       0.00000       0.00000       0.00000       0.00000       0.00000       0.00000       100.877       46.1562       0.00000       0.00000       0.00000       0.00000       0.00000       0.00000       0.00000       0.00000       0.00000       0.00000       0.00000       0.00000       0.00000       0.00000       0.00000       0.00000       0.00000       0.00000       0.00000       0.00000       0.00000       0.00000       0.00000       0.00000       0.00000       0.00000       0.00000       0.00000       0.00000       0.00000       0.00000       0.00000       0.00000       0.00000
   1  20 2963.4515    3.6172  0.7863 12.8310  0.0000       1.43198  0.0943   0.2997   0.2159    0.7750   0.0000       2.06211   354.1873       6.23877       0.00000       0.00000       0.00000       0.00000       0.00000       0.00000       0.00000       0.00000       0.00000       0.00000       0.00000       0.00000       0.00000       0.00000       0.00000       0.00000       0.00000       0.00000       0.00000       0.00000       0.00000       0.00000       0.00000       0.00000       0.00000       0.00000       0.00000       0.00000       0.00000       0.00000       0.00000       0.00000       0.00000       0.00000       101.280       50.0878       0.00000       0.00000       0.00000       0.00000       0.00000       0.00000       0.00000       0.00000       0.00000       0.00000       0.00000       0.00000       0.00000       0.00000       0.00000       0.00000       0.00000       0.00000       0.00000       0.00000       0.00000       0.00000       0.00000       0.00000       0.00000       0.00000       0.00000       0.00000       0.00000       0.00000       0.00000       0.00000       0.00000       0.00000
   1  24 3504.4754    2.9078  2.2885 10.6573  0.0000      0.207284  0.2226   0.1915   0.4108    3.1108   0.0000      0.801977   393.3197       197.439       0.00000       0.00000       0.00000       0.00000       0.00000       0.00000       0.00000       0.00000       0.00000       0.00000       0.00000       0.00000       0.00000       0.00000       0.00000       0.00000       0.00000       0.00000       0.00000       0.00000       0.00000       0.00000       0.00000       0.00000       0.00000       0.00000       0.00000       0.00000       0.00000       0.00000       0.00000       0.00000       0.00000       0.00000       174.401       100.991       0.00000       0.00000       0.00000       0.00000       0.00000       0.00000       0.00000       0.00000       0.00000       0.00000       0.00000       0.00000       0.00000       0.00000       0.00000       0.00000       0.00000       0.00000       0.00000       0.00000       0.00000       0.00000       0.00000       0.00000       0.00000       0.00000       0.00000       0.00000       0.00000       0.00000       0.00000       0.00000       0.00000       0.00000
   1  25 3640.6790    2.4749  3.9347 10.1631 -0.0070      0.631926  0.2581   0.1344   0.7003    1.6170   0.0000      0.574641   361.0742       226.587       0.00000       0.00000       0.00000       0.00000       0.00000       0.00000       0.00000       0.00000       0.00000       0.00000       0.00000       0.00000       0.00000       0.00000       0.00000       0.00000       0.00000       0.00000       0.00000       0.00000       0.00000       0.00000       0.00000       0.00000       0.00000       0.00000       0.00000       0.00000       0.00000       0.00000       0.00000       0.00000       0.00000       0.00000       220.006       127.702       0.00000       0.00000       0.00000       0.00000       0.00000       0.00000       0.00000       0.00000       0.00000       0.00000       0.00000       0.00000       0.00000       0.00000       0.00000       0.00000       0.00000       0.00000       0.00000       0.00000       0.00000       0.00000       0.00000       0.00000       0.00000       0.00000       0.00000       0.00000       0.00000       0.00000       0.00000       0.00000       0.00000       0.00000
   2  11 1810.2795    0.3893  0.3132 10.0277  0.0000       12.3349  0.1104   0.0443   0.1013    0.1377   0.0000       8.74091   403.5526       36.4365       18.7381       1.79587       0.00000       0.00000       0.00000       0.00000       0.00000       0.00000       0.00000       0.00000       0.00000       0.00000       0.00000       0.00000       0.00000       0.00000       0.00000       0.00000       0.00000       0.00000       0.00000       0.00000       0.00000       0.00000       0.00000       0.00000       0.00000       0.00000       0.00000       0.00000       0.00000       0.00000       0.00000       0.00000       36.5739       63.3795       18.2399       18.1792       0.00000       0.00000       0.00000       0.00000       0.00000       0.00000       0.00000       0.00000       0.00000       0.00000       0.00000       0.00000       0.00000       0.00000       0.00000       0.00000       0.00000       0.00000       0.00000       0.00000       0.00000       0.00000       0.00000       0.00000       0.00000       0.00000       0.00000       0.00000       0.00000       0.00000       0.00000       0.00000
   2  19 2889.8360    3.3825  0.8429 11.8625  0.0000       3.08031  0.0728   0.2100   0.1564    0.8354   0.0000       1.36994   496.4626       40.7086     0.0273898      -8.79856       0.00000       0.00000       0.00000       0.00000       0.00000       0.00000       0.00000       0.00000       0.00000       0.00000       0.00000       0.00000       0.00000       0.00000       0.00000       0.00000       0.00000       0.00000       0.00000       0.00000       0.00000       0.00000       0.00000       0.00000       0.00000       0.00000       0.00000       0.00000       0.00000       0.00000       0.00000       0.00000       36.4438       32.1894       19.7253       7.66479       0.00000       0.00000       0.00000       0.00000       0.00000       0.00000       0.00000       0.00000       0.00000       0.00000       0.00000       0.00000       0.00000       0.00000       0.00000       0.00000       0.00000       0.00000       0.00000       0.00000       0.00000       0.00000       0.00000       0.00000       0.00000       0.00000       0.00000       0.00000       0.00000       0.00000       0.00000       0.00000
   2  20 3024.7959    3.7321  1.0055  6.1243  0.0000     -0.959652  0.1334   0.2010   0.1578  280.8727   0.0000       1.81991   486.3201      -10.5291       60.1269      -2.48054       0.00000       0.00000       0.00000       0.00000       0.00000       0.00000       0.00000       0.00000       0.00000       0.00000       0.00000       0.00000       0.00000       0.00000       0.00000       0.00000       0.00000       0.00000       0.00000       0.00000       0.00000       0.00000       0.00000       0.00000       0.00000       0.00000       0.00000       0.00000       0.00000       0.00000       0.00000       0.00000       76.5809       62.0441       23.5807       6.92938       0.00000       0.00000       0.00000       0.00000       0.00000       0.00000       0.00000       0.00000       0.00000       0.00000       0.00000       0.00000       0.00000       0.00000       0.00000       0.00000       0.00000       0.00000       0.00000       0.00000       0.00000       0.00000       0.00000       0.00000       0.00000       0.00000       0.00000       0.00000       0.00000       0.00000       0.00000       0.00000
   2  23 3431.6409    2.9400  2.3014 11.5895 -0.0155       3.11795  0.1537   0.1186   0.2897    0.5354   0.0000      0.880200   452.1813       35.0055       35.9248       31.7181       0.00000       0.00000       0.00000       0.00000       0.00000       0.00000       0.00000       0.00000       0.00000       0.00000       0.00000       0.00000       0.00000       0.00000       0.00000       0.00000       0.00000       0.00000       0.00000       0.00000       0.00000       0.00000       0.00000       0.00000       0.00000       0.00000       0.00000       0.00000       0.00000       0.00000       0.00000       0.00000       76.6508       62.8902       32.3983       11.7852       0.00000       0.00000       0.00000       0.00000       0.00000       0.00000       0.00000       0.00000       0.00000       0.00000       0.00000       0.00000       0.00000       0.00000       0.00000       0.00000       0.00000       0.00000       0.00000       0.00000       0.00000       0.00000       0.00000       0.00000       0.00000       0.00000       0.00000       0.00000       0.00000       0.00000       0.00000       0.00000
   2  24 3567.0761    2.6069  3.5223 10.1684  0.0006      0.691741  0.1880   0.0868   0.3643    1.0535   0.0000      0.476490   414.8080       164.489       15.2200      -17.1210       0.00000       0.00000       0.00000       0.00000       0.00000       0.00000       0.00000       0.00000       0.00000       0.00000       0.00000       0.00000       0.00000       0.00000       0.00000       0.00000       0.00000       0.00000       0.00000       0.00000       0.00000       0.00000       0.00000       0.00000       0.00000       0.00000       0.00000       0.00000       0.00000       0.00000       0.00000       0.00000       83.7082       71.8791       45.4173       17.2916       0.00000       0.00000       0.00000       0.00000       0.00000       0.00000       0.00000       0.00000       0.00000       0.00000       0.00000       0.00000       0.00000       0.00000       0.00000       0.00000       0.00000       0.00000       0.00000       0.00000       0.00000       0.00000       0.00000       0.00000       0.00000       0.00000       0.00000       0.00000       0.00000       0.00000       0.00000       0.00000
   3  10 1729.1191    0.2599  0.2128  9.9055  0.0000       30.8534  0.0597   0.0322   0.0868    0.1226   0.0000       15.5788   415.4352      -36.9533      0.381706      -2.01411      -4.04918     -0.784802       0.00000       0.00000       0.00000       0.00000       0.00000       0.00000       0.00000       0.00000       0.00000       0.00000       0.00000       0.00000       0.00000       0.00000       0.00000       0.00000       0.00000       0.00000       0.00000       0.00000       0.00000       0.00000       0.00000       0.00000       0.00000       0.00000       0.00000       0.00000       0.00000       0.00000       29.7868       32.2045       19.3876       10.2787       3.25461       1.34818       0.00000       0.00000       0.00000       0.00000       0.00000       0.00000       0.00000       0.00000       0.00000       0.00000       0.00000       0.00000       0.00000       0.00000       0.00000       0.00000       0.00000       0.00000       0.00000       0.00000       0.00000       0.00000       0.00000       0.00000       0.00000       0.00000       0.00000       0.00000       0.00000       0.00000
   3  13 2137.8229    0.8832  0.6237  9.4714  0.0000       5.39531  0.0592   0.0588   0.1089    0.5413   0.0000       2.00422   403.9100       26.6298      0.355772     0.0632820       4.18897       1.49811       0.00000       0.00000       0.00000       0.00000       0.00000       0.00000       0.00000       0.00000       0.00000       0.00000       0.00000       0.00000       0.00000       0.00000       0.00000       0.00000       0.00000       0.00000       0.00000       0.00000       0.00000       0.00000       0.00000       0.00000       0.00000       0.00000       0.00000       0.00000       0.00000       0.00000       21.3090       20.7852       15.9263       10.8599       4.36555       1.48589       0.00000       0.00000       0.00000       0.00000       0.00000       0.00000       0.00000       0.00000       0.00000       0.00000       0.00000       0.00000       0.00000       0.00000       0.00000       0.00000       0.00000       0.00000       0.00000       0.00000       0.00000       0.00000       0.00000       0.00000       0.00000       0.00000       0.00000       0.00000       0.00000       0.00000
   3  14 2273.3671    1.0336  0.9469  6.6246  0.0000       1.08315  0.0698   0.0507   0.1443   10.4254   0.0000       1.31017   413.1053       34.9256      0.614944       14.1027       7.34089     -0.658833       0.00000       0.00000       0.00000       0.00000       0.00000       0.00000       0.00000       0.00000       0.00000       0.00000       0.00000       0.00000       0.00000       0.00000       0.00000       0.00000       0.00000       0.00000       0.00000       0.00000       0.00000       0.00000       0.00000       0.00000       0.00000       0.00000       0.00000       0.00000       0.00000       0.00000       24.2206       25.9537       18.7006       10.5051       5.33292       1.66562       0.00000       0.00000       0.00000       0.00000       0.00000       0.00000       0.00000       0.00000       0.00000       0.00000       0.00000       0.00000       0.00000       0.00000       0.00000       0.00000       0.00000       0.00000       0.00000       0.00000       0.00000       0.00000       0.00000       0.00000       0.00000       0.00000       0.00000       0.00000       0.00000       0.00000
   3  15 2407.7605    1.4295  0.8735  9.0277  0.0000       3.24002  0.0663   0.0747   0.1286    1.6968   0.0000       1.35882   445.0629      -11.5084      -1.72404      0.590921      -7.87574       1.17051       0.00000       0.00000       0.00000       0.00000       0.00000       0.00000       0.00000       0.00000       0.00000       0.00000       0.00000       0.00000       0.00000       0.00000       0.00000       0.00000       0.00000       0.00000       0.00000       0.00000       0.00000       0.00000       0.00000       0.00000       0.00000       0.00000       0.00000       0.00000       0.00000       0.00000       25.7297       24.5892       17.8205       9.97225       4.81784       1.42415       0.00000       0.00000       0.00000       0.00000       0.00000       0.00000       0.00000       0.00000       0.00000       0.00000       0.00000       0.00000       0.00000       0.00000       0.00000       0.00000       0.00000       0.00000       0.00000       0.00000       0.00000       0.00000       0.00000       0.00000       0.00000       0.00000       0.00000       0.00000       0.00000       0.00000
   3  18 2811.5068    2.7593  1.2358  3.6288  0.0011       1.12253  0.0825   0.1285   0.1816   40.3456   0.0000       1.13047   470.1640       51.3539       14.4592       6.06178       7.09277      0.230181       0.00000       0.00000       0.00000       0.00000       0.00000       0.00000       0.00000       0.00000       0.00000       0.00000       0.00000       0.00000       0.00000       0.00000       0.00000       0.00000       0.00000       0.00000       0.00000       0.00000       0.00000       0.00000       0.00000       0.00000       0.00000       0.00000       0.00000       0.00000       0.00000       0.00000       30.2823       29.7746       21.1002       11.9073       4.96846       1.57703       0.00000       0.00000       0.00000       0.00000       0.00000       0.00000       0.00000       0.00000       0.00000       0.00000       0.00000       0.00000       0.00000       0.00000       0.00000       0.00000       0.00000       0.00000       0.00000       0.00000       0.00000       0.00000       0.00000       0.00000       0.00000       0.00000       0.00000       0.00000       0.00000       0.00000
   3  21 3217.9411    3.8571  1.2434 11.3072  0.0000      0.878330  0.0890   0.1789   0.1797    2.2465   0.0000       1.27701   430.3113       50.7317       8.07882      -9.97261       1.92787     -0.857704       0.00000       0.00000       0.00000       0.00000       0.00000       0.00000       0.00000       0.00000       0.00000       0.00000       0.00000       0.00000       0.00000       0.00000       0.00000       0.00000       0.00000       0.00000       0.00000       0.00000       0.00000       0.00000       0.00000       0.00000       0.00000       0.00000       0.00000       0.00000       0.00000       0.00000       30.4262       29.6719       22.7091       12.2836       6.23072       1.74591       0.00000       0.00000       0.00000       0.00000       0.00000       0.00000       0.00000       0.00000       0.00000       0.00000       0.00000       0.00000       0.00000       0.00000       0.00000       0.00000       0.00000       0.00000       0.00000       0.00000       0.00000       0.00000       0.00000       0.00000       0.00000       0.00000       0.00000       0.00000       0.00000       0.00000
   3  22 3353.6752    3.3526  1.5367 11.7476  0.0067       1.78347  0.1004   0.1461   0.2127    0.8142   0.0000       1.08506   426.6289       31.2032      -9.18526       44.9149       9.24325      0.558167       0.00000       0.00000       0.00000       0.00000       0.00000       0.00000       0.00000       0.00000       0.00000       0.00000       0.00000       0.00000       0.00000       0.00000       0.00000       0.00000       0.00000       0.00000       0.00000       0.00000       0.00000       0.00000       0.00000       0.00000       0.00000       0.00000       0.00000       0.00000       0.00000       0.00000       34.8586       31.8970       25.0785       14.3923       6.86282       1.81340       0.00000       0.00000       0.00000       0.00000       0.00000       0.00000       0.00000       0.00000       0.00000       0.00000       0.00000       0.00000       0.00000       0.00000       0.00000       0.00000       0.00000       0.00000       0.00000       0.00000       0.00000       0.00000       0.00000       0.00000       0.00000       0.00000       0.00000       0.00000       0.00000       0.00000
   3  23 3489.8537    2.8310  2.6119 11.2247 -0.0014       1.08308  0.1429   0.0926   0.2503    0.4849   0.0000      0.549136   386.6230       59.9516       8.55041      -2.59427      -10.2090       2.88968       0.00000       0.00000       0.00000       0.00000       0.00000       0.00000       0.00000       0.00000       0.00000       0.00000       0.00000       0.00000       0.00000       0.00000       0.00000       0.00000       0.00000       0.00000       0.00000       0.00000       0.00000       0.00000       0.00000       0.00000       0.00000       0.00000       0.00000       0.00000       0.00000       0.00000       45.4670       43.1421       34.4930       20.1876       9.52823       2.75982       0.00000       0.00000       0.00000       0.00000       0.00000       0.00000       0.00000       0.00000       0.00000       0.00000       0.00000       0.00000       0.00000       0.00000       0.00000       0.00000       0.00000       0.00000       0.00000       0.00000       0.00000       0.00000       0.00000       0.00000       0.00000       0.00000       0.00000       0.00000       0.00000       0.00000
   3  24 3626.4405    2.3784  4.3560 10.4100  0.0102      0.672125  0.1841   0.0606   0.3237    0.3741   0.0000      0.254512   401.9405     0.0635287       9.63186       7.64500       21.1762     0.0497375       0.00000       0.00000       0.00000       0.00000       0.00000       0.00000       0.00000       0.00000       0.00000       0.00000       0.00000       0.00000       0.00000       0.00000       0.00000       0.00000       0.00000       0.00000       0.00000       0.00000       0.00000       0.00000       0.00000       0.00000       0.00000       0.00000       0.00000       0.00000       0.00000       0.00000       58.6912       58.1344       43.9300       25.5380       12.0767       3.69047       0.00000       0.00000       0.00000       0.00000       0.00000       0.00000       0.00000       0.00000       0.00000       0.00000       0.00000       0.00000       0.00000       0.00000       0.00000       0.00000       0.00000       0.00000       0.00000       0.00000       0.00000       0.00000       0.00000       0.00000       0.00000       0.00000       0.00000       0.00000       0.00000       0.00000
   4  12 2051.6773    0.6149  0.5814  9.8472 -0.0088       8.25746  0.0602   0.0365   0.0978    0.1804   0.0000       2.67779   438.7179       19.4157       9.83699       15.6368      -2.65153      -2.15839     -0.684489      0.176950       0.00000       0.00000       0.00000       0.00000       0.00000       0.00000       0.00000       0.00000       0.00000       0.00000       0.00000       0.00000       0.00000       0.00000       0.00000       0.00000       0.00000       0.00000       0.00000       0.00000       0.00000       0.00000       0.00000       0.00000       0.00000       0.00000       0.00000       0.00000       19.9626       22.1606       16.5439       10.6212       5.82178       2.72011       1.06966      0.287394       0.00000       0.00000       0.00000       0.00000       0.00000       0.00000       0.00000       0.00000       0.00000       0.00000       0.00000       0.00000       0.00000       0.00000       0.00000       0.00000       0.00000       0.00000       0.00000       0.00000       0.00000       0.00000       0.00000       0.00000       0.00000       0.00000       0.00000       0.00000
   4  13 2188.4912    0.8452  0.6208 10.2163  0.0013       7.04390  0.0500   0.0454   0.1056    0.2479   0.0000       2.08842   403.7248       18.8510      -4.60147       16.7800      -5.40818     -0.629561     -0.523819    -0.0515492       0.00000       0.00000       0.00000       0.00000       0.00000       0.00000       0.00000       0.00000       0.00000       0.00000       0.00000       0.00000       0.00000       0.00000       0.00000       0.00000       0.00000       0.00000       0.00000       0.00000       0.00000       0.00000       0.00000       0.00000       0.00000       0.00000       0.00000       0.00000       15.2848       15.8066       13.9055       9.59980       6.08676       2.62752       1.10878      0.288718       0.00000       0.00000       0.00000       0.00000       0.00000       0.00000       0.00000       0.00000       0.00000       0.00000       0.00000       0.00000       0.00000       0.00000       0.00000       0.00000       0.00000       0.00000       0.00000       0.00000       0.00000       0.00000       0.00000       0.00000       0.00000       0.00000       0.00000       0.00000
   4  17 2728.3629    2.4625  0.9406 12.0465 -0.0184      0.535328  0.0740   0.1258   0.1438    0.6146   0.0000       1.16962   459.8555       44.9670       20.9286       9.53875      -3.94754     -0.105016       2.98026     -0.316199       0.00000       0.00000       0.00000       0.00000       0.00000       0.00000       0.00000       0.00000       0.00000       0.00000       0.00000       0.00000       0.00000       0.00000       0.00000       0.00000       0.00000       0.00000       0.00000       0.00000       0.00000       0.00000       0.00000       0.00000       0.00000       0.00000       0.00000       0.00000       17.9903       23.2376       17.1179       14.2145       7.61842       4.72443       1.59589      0.487317       0.00000       0.00000       0.00000       0.00000       0.00000       0.00000       0.00000       0.00000       0.00000       0.00000       0.00000       0.00000       0.00000       0.00000       0.00000       0.00000       0.00000       0.00000       0.00000       0.00000       0.00000       0.00000       0.00000       0.00000       0.00000       0.00000       0.00000       0.00000
   4  22 3408.2092    3.2398  1.7057 12.2257 -0.0089       1.73795  0.0982   0.1192   0.1771    0.4310   0.0000      0.926346   421.5447      -4.34177       41.6643       17.5220      -4.39526     -0.936453     -0.756056     -0.488110       0.00000       0.00000       0.00000       0.00000       0.00000       0.00000       0.00000       0.00000       0.00000       0.00000       0.00000       0.00000       0.00000       0.00000       0.00000       0.00000       0.00000       0.00000       0.00000       0.00000       0.00000       0.00000       0.00000       0.00000       0.00000       0.00000       0.00000       0.00000       24.1765       27.4557       22.8189       14.9581       9.68809       4.32894       1.95094      0.504825       0.00000       0.00000       0.00000       0.00000       0.00000       0.00000       0.00000       0.00000       0.00000       0.00000       0.00000       0.00000       0.00000       0.00000       0.00000       0.00000       0.00000       0.00000       0.00000       0.00000       0.00000       0.00000       0.00000       0.00000       0.00000       0.00000       0.00000       0.00000
   4  23 3544.8876    2.6624  3.3446 11.0600 -0.0009      0.356076  0.1399   0.0713   0.2524    0.3835   0.0000      0.329383   450.9980       15.7308       25.6320       8.79756       2.60219      -5.42659       1.38825      0.209053       0.00000       0.00000       0.00000       0.00000       0.00000       0.00000       0.00000       0.00000       0.00000       0.00000       0.00000       0.00000       0.00000       0.00000       0.00000       0.00000       0.00000       0.00000       0.00000       0.00000       0.00000       0.00000       0.00000       0.00000       0.00000       0.00000       0.00000       0.00000       33.5017       37.3267       30.9250       23.4367       13.2429       7.26680       2.63002      0.754659       0.00000       0.00000       0.00000       0.00000       0.00000       0.00000       0.00000       0.00000       0.00000       0.00000       0.00000       0.00000       0.00000       0.00000       0.00000       0.00000       0.00000       0.00000       0.00000       0.00000       0.00000       0.00000       0.00000       0.00000       0.00000       0.00000       0.00000       0.00000
   4  24 3682.1572    2.2566  4.3415 10.4226  0.0015      0.628166  0.1631   0.0526   0.2809    0.3650   0.0000      0.221218   418.1426       131.363       18.6580      -28.5092      -2.68413       4.90615      0.637787      -1.65128       0.00000       0.00000       0.00000       0.00000       0.00000       0.00000       0.00000       0.00000       0.00000       0.00000       0.00000       0.00000       0.00000       0.00000       0.00000       0.00000       0.00000       0.00000       0.00000       0.00000       0.00000       0.00000       0.00000       0.00000       0.00000       0.00000       0.00000       0.00000       43.1341       45.9466       38.3250       24.5488       14.4448       7.13014       2.89441      0.724116       0.00000       0.00000       0.00000       0.00000       0.00000       0.00000       0.00000       0.00000       0.00000       0.00000       0.00000       0.00000       0.00000       0.00000       0.00000       0.00000       0.00000       0.00000       0.00000       0.00000       0.00000       0.00000       0.00000       0.00000       0.00000       0.00000       0.00000       0.00000
   4  25 3819.3553    1.9648  6.8294  9.9569 -0.0004      0.464685  0.2101   0.0371   0.4046    0.2932   0.0000      0.148117   410.3794       51.8660       29.5048      -2.89905      -12.6829       6.80484      0.207800      0.247023       0.00000       0.00000       0.00000       0.00000       0.00000       0.00000       0.00000       0.00000       0.00000       0.00000       0.00000       0.00000       0.00000       0.00000       0.00000       0.00000       0.00000       0.00000       0.00000       0.00000       0.00000       0.00000       0.00000       0.00000       0.00000       0.00000       0.00000       0.00000       52.7275       55.5921       47.5710       31.6877       19.0242       9.42949       3.76960      0.939511       0.00000       0.00000       0.00000       0.00000       0.00000       0.00000       0.00000       0.00000       0.00000       0.00000       0.00000       0.00000       0.00000       0.00000       0.00000       0.00000       0.00000       0.00000       0.00000       0.00000       0.00000       0.00000       0.00000       0.00000       0.00000       0.00000       0.00000       0.00000
   4  26 3957.0110    1.6573  8.3551 10.0943 -0.0014      0.347498  0.2466   0.0321   0.4982    0.2033   0.0000      0.128026   476.4179      -33.4524      -58.3515     -0.776297      -9.14776       14.1653      -1.08104      0.174469       0.00000       0.00000       0.00000       0.00000       0.00000       0.00000       0.00000       0.00000       0.00000       0.00000       0.00000       0.00000       0.00000       0.00000       0.00000       0.00000       0.00000       0.00000       0.00000       0.00000       0.00000       0.00000       0.00000       0.00000       0.00000       0.00000       0.00000       0.00000       57.7963       64.3230       55.1056       37.8035       23.0103       11.6798       4.75350       1.24804       0.00000       0.00000       0.00000       0.00000       0.00000       0.00000       0.00000       0.00000       0.00000       0.00000       0.00000       0.00000       0.00000       0.00000       0.00000       0.00000       0.00000       0.00000       0.00000       0.00000       0.00000       0.00000       0.00000       0.00000       0.00000       0.00000       0.00000       0.00000
   5  10 1823.4621    0.3411  0.3141  9.7878 -0.0018       15.9095  0.0445   0.0285   0.0730    0.0985   0.0000       5.71069   406.6879       11.5191       15.8415       4.35078      -8.44142     -0.707310     -0.494648      -1.08476    -0.0113171     0.0414769       0.00000       0.00000       0.00000       0.00000       0.00000       0.00000       0.00000       0.00000       0.00000       0.00000       0.00000       0.00000       0.00000       0.00000       0.00000       0.00000       0.00000       0.00000       0.00000       0.00000       0.00000       0.00000       0.00000       0.00000       0.00000       0.00000       11.2053       11.9367       13.0448       7.48977       6.04414       3.74689       1.46244      0.970925      0.326124     0.0571216       0.00000       0.00000       0.00000       0.00000       0.00000       0.00000       0.00000       0.00000       0.00000       0.00000       0.00000       0.00000       0.00000       0.00000       0.00000       0.00000       0.00000       0.00000       0.00000       0.00000       0.00000       0.00000       0.00000       0.00000       0.00000       0.00000
   5  11 1960.6479    0.5429  0.3867  9.8050 -0.0020       7.10063  0.0356   0.0351   0.0752    0.1199   0.0000       2.66919   427.0636      -2.29156       9.69004       4.37973      -5.57631       5.82226      -1.03165    -0.0814678     -0.158827    -0.0477617       0.00000       0.00000       0.00000       0.00000       0.00000       0.00000       0.00000       0.00000       0.00000       0.00000       0.00000       0.00000       0.00000       0.00000       0.00000       0.00000       0.00000       0.00000       0.00000       0.00000       0.00000       0.00000       0.00000       0.00000       0.00000       0.00000       10.1998       9.00355       8.74075       7.33052       5.69253       3.23458       1.58713      0.637140      0.213327     0.0403386       0.00000       0.00000       0.00000       0.00000       0.00000       0.00000       0.00000       0.00000       0.00000       0.00000       0.00000       0.00000       0.00000       0.00000       0.00000       0.00000       0.00000       0.00000       0.00000       0.00000       0.00000       0.00000       0.00000       0.00000       0.00000       0.00000
   5  12 2098.5574    0.7433  0.5768  9.8289 -0.0045       5.57305  0.0462   0.0404   0.0826    0.2055   0.0000       1.72863   426.7548       17.9717       13.1597       3.72895       7.82629      -4.00879       2.90855       1.29518     -0.813526     0.0506674       0.00000       0.00000       0.00000       0.00000       0.00000       0.00000       0.00000       0.00000       0.00000       0.00000       0.00000       0.00000       0.00000       0.00000       0.00000       0.00000       0.00000       0.00000       0.00000       0.00000       0.00000       0.00000       0.00000       0.00000       0.00000       0.00000       11.1349       11.5192       12.4001       7.99151       6.07592       3.66177       1.78172      0.868817      0.313148     0.0559817       0.00000       0.00000       0.00000       0.00000       0.00000       0.00000       0.00000       0.00000       0.00000       0.00000       0.00000       0.00000       0.00000       0.00000       0.00000       0.00000       0.00000       0.00000       0.00000       0.00000       0.00000       0.00000       0.00000       0.00000       0.00000       0.00000
   5  14 2371.2572    1.2695  0.8277 10.7088 -0.0051       4.41713  0.0592   0.0578   0.1024    0.2688   0.0000       1.53185   439.2312       16.9314       10.5247       1.38269       7.46809      -3.83956       1.68872     -0.463005      0.569477    0.00540588       0.00000       0.00000       0.00000       0.00000       0.00000       0.00000       0.00000       0.00000       0.00000       0.00000       0.00000       0.00000       0.00000       0.00000       0.00000       0.00000       0.00000       0.00000       0.00000       0.00000       0.00000       0.00000       0.00000       0.00000       0.00000       0.00000       13.6774       16.3047       13.3877       10.0846       7.14711       3.98272       1.99545      0.829129      0.322159     0.0773720       0.00000       0.00000       0.00000       0.00000       0.00000       0.00000       0.00000       0.00000       0.00000       0.00000       0.00000       0.00000       0.00000       0.00000       0.00000       0.00000       0.00000       0.00000       0.00000       0.00000       0.00000       0.00000       0.00000       0.00000       0.00000       0.00000
   5  15 2506.2233    1.7314  1.0152 11.1567 -0.0184       4.72055  0.0721   0.0763   0.1217    0.4405   0.0000       1.32471   431.8630       5.59273      -3.36370       17.1855       1.81073      -1.51988      -6.07108     -0.372097     -0.134001    -0.0352936       0.00000       0.00000       0.00000       0.00000       0.00000       0.00000       0.00000       0.00000       0.00000       0.00000       0.00000       0.00000       0.00000       0.00000       0.00000       0.00000       0.00000       0.00000       0.00000       0.00000       0.00000       0.00000       0.00000       0.00000       0.00000       0.00000       17.6807       18.9069       16.0378       12.3651       7.83790       4.59394       2.56498      0.959853      0.310569     0.0704844       0.00000       0.00000       0.00000       0.00000       0.00000       0.00000       0.00000       0.00000       0.00000       0.00000       0.00000       0.00000       0.00000       0.00000       0.00000       0.00000       0.00000       0.00000       0.00000       0.00000       0.00000       0.00000       0.00000       0.00000       0.00000       0.00000
   5  16 2641.3056    2.2753  0.8944 10.3974 -0.0063       2.63702  0.0588   0.0956   0.1032    1.1613   0.0000       1.38695   443.6724       26.0511      -1.51804      -8.32634       5.37712       2.94102       1.50705      0.765267     -0.304488    -0.0922832       0.00000       0.00000       0.00000       0.00000       0.00000       0.00000       0.00000       0.00000       0.00000       0.00000       0.00000       0.00000       0.00000       0.00000       0.00000       0.00000       0.00000       0.00000       0.00000       0.00000       0.00000       0.00000       0.00000       0.00000       0.00000       0.00000       13.9658       14.7246       13.6240       10.5959       6.16911       3.82493       2.18250      0.898807      0.266005     0.0616101       0.00000       0.00000       0.00000       0.00000       0.00000       0.00000       0.00000       0.00000       0.00000       0.00000       0.00000       0.00000       0.00000       0.00000       0.00000       0.00000       0.00000       0.00000       0.00000       0.00000       0.00000       0.00000       0.00000       0.00000       0.00000       0.00000
   5  19 3050.1130    3.7699  1.1741  4.8158  0.0000       1.37244  0.0745   0.1593   0.1430 1000.0000   0.0000      0.964130   420.6279       21.5474      -4.12187      -1.40027      -10.8470       7.30034       0.00000       0.00000       0.00000       0.00000       0.00000       0.00000       0.00000       0.00000       0.00000       0.00000       0.00000       0.00000       0.00000       0.00000       0.00000       0.00000       0.00000       0.00000       0.00000       0.00000       0.00000       0.00000       0.00000       0.00000       0.00000       0.00000       0.00000       0.00000       0.00000       0.00000       16.6027       17.5802       15.6391       12.0926       8.83010       5.04933       2.44922       1.03051      0.374330     0.0763019       0.00000       0.00000       0.00000       0.00000       0.00000       0.00000       0.00000       0.00000       0.00000       0.00000       0.00000       0.00000       0.00000       0.00000       0.00000       0.00000       0.00000       0.00000       0.00000       0.00000       0.00000       0.00000       0.00000       0.00000       0.00000       0.00000
   5  22 3459.6343    3.1024  2.6011 10.7841 -0.0047      0.719603  0.1148   0.0858   0.1983    1.0205   0.0000      0.343973   446.0412       52.2851       28.4117       4.99299      -10.6460      -4.23491       1.16955     -0.237175     0.0411142     -0.161352       0.00000       0.00000       0.00000       0.00000       0.00000       0.00000       0.00000       0.00000       0.00000       0.00000       0.00000       0.00000       0.00000       0.00000       0.00000       0.00000       0.00000       0.00000       0.00000       0.00000       0.00000       0.00000       0.00000       0.00000       0.00000       0.00000       23.5425       28.1820       23.2596       18.5454       12.4126       7.04135       3.92732       1.52524      0.557746      0.141051       0.00000       0.00000       0.00000       0.00000       0.00000       0.00000       0.00000       0.00000       0.00000       0.00000       0.00000       0.00000       0.00000       0.00000       0.00000       0.00000       0.00000       0.00000       0.00000       0.00000       0.00000       0.00000       0.00000       0.00000       0.00000       0.00000
   6  11 2004.1335    0.6112  0.3964  9.9558 -0.0058       8.19580  0.0386   0.0406   0.0640    0.1202   0.0000       2.32004   435.2862       2.08967       11.0499       3.02369       3.56301      -1.83370      -3.23556     -0.179941     -0.187118     -0.377357     0.0435362  -0.000911647       0.00000       0.00000       0.00000       0.00000       0.00000       0.00000       0.00000       0.00000       0.00000       0.00000       0.00000       0.00000       0.00000       0.00000       0.00000       0.00000       0.00000       0.00000       0.00000       0.00000       0.00000       0.00000       0.00000       0.00000       8.01113       8.75188       9.21570       7.28238       5.86183       3.13748       2.22278       1.36225      0.487370      0.237690     0.0781603     0.0123453       0.00000       0.00000       0.00000       0.00000       0.00000       0.00000       0.00000       0.00000       0.00000       0.00000       0.00000       0.00000       0.00000       0.00000       0.00000       0.00000       0.00000       0.00000       0.00000       0.00000       0.00000       0.00000       0.00000       0.00000
   6  12 2142.6309    0.8556  0.5784  9.7661 -0.0037       6.34149  0.0422   0.0416   0.0744    0.2080   0.0000       1.45206   433.9634      0.544223       11.4544      -3.46843       3.46666       1.13018     -0.311676      0.346014      0.313563     0.0568676     0.0236441    -0.0257973       0.00000       0.00000       0.00000       0.00000       0.00000       0.00000       0.00000       0.00000       0.00000       0.00000       0.00000       0.00000       0.00000       0.00000       0.00000       0.00000       0.00000       0.00000       0.00000       0.00000       0.00000       0.00000       0.00000       0.00000       8.14780       9.57433       9.29815       7.44514       5.46780       3.59769       2.24125       1.05315      0.581446      0.207714     0.0668904     0.0151008       0.00000       0.00000       0.00000       0.00000       0.00000       0.00000       0.00000       0.00000       0.00000       0.00000       0.00000       0.00000       0.00000       0.00000       0.00000       0.00000       0.00000       0.00000       0.00000       0.00000       0.00000       0.00000       0.00000       0.00000
   6  13 2279.9068    1.0946  0.8691  9.9645 -0.0048       4.16083  0.0511   0.0433   0.1088    0.3254   0.0000       1.32315   445.6699       2.17513       1.81272      -5.23564      -7.14690       3.66312      -2.58501      -1.17712     -0.540530      0.206869    -0.0197126     0.0217385       0.00000       0.00000       0.00000       0.00000       0.00000       0.00000       0.00000       0.00000       0.00000       0.00000       0.00000       0.00000       0.00000       0.00000       0.00000       0.00000       0.00000       0.00000       0.00000       0.00000       0.00000       0.00000       0.00000       0.00000       11.7511       13.0133       11.5515       9.48676       6.17137       4.20313       2.31694       1.23890      0.563425      0.228512     0.0622442     0.0147716       0.00000       0.00000       0.00000       0.00000       0.00000       0.00000       0.00000       0.00000       0.00000       0.00000       0.00000       0.00000       0.00000       0.00000       0.00000       0.00000       0.00000       0.00000       0.00000       0.00000       0.00000       0.00000       0.00000       0.00000
   6  14 2415.6347    1.4704  0.9999 10.5669  0.0016       3.66923  0.0620   0.0556   0.1062    0.3448   0.0000       1.23139   451.3301       14.0380       12.9948       2.30346       4.42621       10.7275      -3.24343      -2.01400      -1.14366    -0.0123124     0.0379047   -0.00641689       0.00000       0.00000       0.00000       0.00000       0.00000       0.00000       0.00000       0.00000       0.00000       0.00000       0.00000       0.00000       0.00000       0.00000       0.00000       0.00000       0.00000       0.00000       0.00000       0.00000       0.00000       0.00000       0.00000       0.00000       10.6941       12.4238       11.5889       9.18101       7.74399       4.73520       2.90824       1.56962      0.654282      0.259185     0.0893975     0.0175509       0.00000       0.00000       0.00000       0.00000       0.00000       0.00000       0.00000       0.00000       0.00000       0.00000       0.00000       0.00000       0.00000       0.00000       0.00000       0.00000       0.00000       0.00000       0.00000       0.00000       0.00000       0.00000       0.00000       0.00000
   6  15 2551.2378    2.0037  0.8905 10.4141 -0.0001       2.69983  0.0539   0.0750   0.0905    0.5855   0.0000       1.04839   443.4264      -7.85529       10.4499      -7.32747       2.60256      -1.15864       2.50891      0.628765     0.0818411     0.0568105     0.0369885    -0.0184148       0.00000       0.00000       0.00000       0.00000       0.00000       0.00000       0.00000       0.00000       0.00000       0.00000       0.00000       0.00000       0.00000       0.00000       0.00000       0.00000       0.00000       0.00000       0.00000       0.00000       0.00000       0.00000       0.00000       0.00000       9.62692       11.2841       10.8758       8.38921       6.52502       4.07598       2.42098       1.37538      0.573792      0.243142     0.0788507     0.0156041       0.00000       0.00000       0.00000       0.00000       0.00000       0.00000       0.00000       0.00000       0.00000       0.00000       0.00000       0.00000       0.00000       0.00000       0.00000       0.00000       0.00000       0.00000       0.00000       0.00000       0.00000       0.00000       0.00000       0.00000
   6  16 2687.2475    2.4941  0.9915 10.3204 -0.0058       1.91779  0.0510   0.0923   0.1040    1.0505   0.0000      0.855062   430.6635      -4.76310       24.7729       13.6209      -11.7897     -0.470950       1.54275      -1.21790      -1.40736      0.222063     0.0657458   -0.00700921       0.00000       0.00000       0.00000       0.00000       0.00000       0.00000       0.00000       0.00000       0.00000       0.00000       0.00000       0.00000       0.00000       0.00000       0.00000       0.00000       0.00000       0.00000       0.00000       0.00000       0.00000       0.00000       0.00000       0.00000       10.2106       11.5287       11.5633       9.08980       6.16334       4.29767       2.53424       1.23921      0.693331      0.251860     0.0727186     0.0147808       0.00000       0.00000       0.00000       0.00000       0.00000       0.00000       0.00000       0.00000       0.00000       0.00000       0.00000       0.00000       0.00000       0.00000       0.00000       0.00000       0.00000       0.00000       0.00000       0.00000       0.00000       0.00000       0.00000       0.00000
   6  17 2823.9398    2.9903  0.8519 11.7155  0.0007       3.21042  0.0502   0.1160   0.0901    0.4050   0.0000       1.08336   448.2800       23.3666       10.7745       17.4529      -3.35790      -1.15142     -0.390472     -0.432524     -0.316125    -0.0183959   -0.00562367     0.0115926       0.00000       0.00000       0.00000       0.00000       0.00000       0.00000       0.00000       0.00000       0.00000       0.00000       0.00000       0.00000       0.00000       0.00000       0.00000       0.00000       0.00000       0.00000       0.00000       0.00000       0.00000       0.00000       0.00000       0.00000       8.99941       11.3539       10.6219       8.08723       6.19360       4.13548       2.42764       1.18035      0.611204      0.235412     0.0774005     0.0164136       0.00000       0.00000       0.00000       0.00000       0.00000       0.00000       0.00000       0.00000       0.00000       0.00000       0.00000       0.00000       0.00000       0.00000       0.00000       0.00000       0.00000       0.00000       0.00000       0.00000       0.00000       0.00000       0.00000       0.00000
   6  18 2960.7795    3.4026  1.1769 11.6869  0.0012      0.828324  0.0599   0.1186   0.1284    0.5955   0.0000       1.35260   425.6963       26.5832       16.5833      -7.56833     -0.558788      -4.07948       1.59810     -0.577019      0.216673     -0.297808  -4.35767e-05    -0.0205494       0.00000       0.00000       0.00000       0.00000       0.00000       0.00000       0.00000       0.00000       0.00000       0.00000       0.00000       0.00000       0.00000       0.00000       0.00000       0.00000       0.00000       0.00000       0.00000       0.00000       0.00000       0.00000       0.00000       0.00000       10.8426       13.0136       11.8150       9.50347       7.17672       4.33567       2.71984       1.42797      0.634761      0.238243     0.0812684     0.0170394       0.00000       0.00000       0.00000       0.00000       0.00000       0.00000       0.00000       0.00000       0.00000       0.00000       0.00000       0.00000       0.00000       0.00000       0.00000       0.00000       0.00000       0.00000       0.00000       0.00000       0.00000       0.00000       0.00000       0.00000
   6  19 3097.3880    3.8312  1.0396 11.7968 -0.0031     -0.247447  0.0615   0.1435   0.1036    0.8195   0.0000      0.986204   426.0930       29.8462       6.37400       19.8664      -4.95571      -6.28817      0.845762      -1.21765     -0.864297     -0.119495    -0.0397339    -0.0256033       0.00000       0.00000       0.00000       0.00000       0.00000       0.00000       0.00000       0.00000       0.00000       0.00000       0.00000       0.00000       0.00000       0.00000       0.00000       0.00000       0.00000       0.00000       0.00000       0.00000       0.00000       0.00000       0.00000       0.00000       12.4257       13.6460       11.2857       10.5103       7.97857       5.13742       3.10579       1.43802      0.682219      0.214388     0.0710726     0.0167231       0.00000       0.00000       0.00000       0.00000       0.00000       0.00000       0.00000       0.00000       0.00000       0.00000       0.00000       0.00000       0.00000       0.00000       0.00000       0.00000       0.00000       0.00000       0.00000       0.00000       0.00000       0.00000       0.00000       0.00000
   6  20 3234.1996    3.8676  1.3400 10.7193 -0.0086      0.929143  0.0742   0.1201   0.1252    4.4718   0.0000      0.737927   437.5695       14.7116       4.08702      -6.45010       6.27627       10.9493      -3.56009      -3.05752     -0.371991      0.276519      0.105169    -0.0116073       0.00000       0.00000       0.00000       0.00000       0.00000       0.00000       0.00000       0.00000       0.00000       0.00000       0.00000       0.00000       0.00000       0.00000       0.00000       0.00000       0.00000       0.00000       0.00000       0.00000       0.00000       0.00000       0.00000       0.00000       18.4761       22.3289       19.8123       14.6426       9.05634       5.31778       2.82177       1.43600      0.627606      0.248088     0.0736581     0.0162217       0.00000       0.00000       0.00000       0.00000       0.00000       0.00000       0.00000       0.00000       0.00000       0.00000       0.00000       0.00000       0.00000       0.00000       0.00000       0.00000       0.00000       0.00000       0.00000       0.00000       0.00000       0.00000       0.00000       0.00000
   6  21 3371.0440    3.4369  2.0106  9.6922  0.0128   -0.00919808  0.0887   0.0932   0.1570    1.0482   0.0000      0.531259   460.1992       34.3797     -0.752871       26.6522       5.87123      -12.5045     -0.661276      -1.19138      0.171839     -0.833028      0.128754    -0.0255623       0.00000       0.00000       0.00000       0.00000       0.00000       0.00000       0.00000       0.00000       0.00000       0.00000       0.00000       0.00000       0.00000       0.00000       0.00000       0.00000       0.00000       0.00000       0.00000       0.00000       0.00000       0.00000       0.00000       0.00000       15.2792       18.2813       16.2645       13.5029       10.3475       6.75521       3.95475       1.99419      0.912833      0.356023      0.114341     0.0243042       0.00000       0.00000       0.00000       0.00000       0.00000       0.00000       0.00000       0.00000       0.00000       0.00000       0.00000       0.00000       0.00000       0.00000       0.00000       0.00000       0.00000       0.00000       0.00000       0.00000       0.00000       0.00000       0.00000       0.00000
   6  22 3508.4954    2.8268  2.6017 11.7401 -0.0043      0.623215  0.1120   0.0738   0.2016    0.3066   0.0000      0.385697   436.0677       58.6982      -22.1837      -3.23068      -1.34865       3.60422      0.220581     -0.552644       1.96241     -0.810848     -0.198972   -0.00974805       0.00000       0.00000       0.00000       0.00000       0.00000       0.00000       0.00000       0.00000       0.00000       0.00000       0.00000       0.00000       0.00000       0.00000       0.00000       0.00000       0.00000       0.00000       0.00000       0.00000       0.00000       0.00000       0.00000       0.00000       18.2841       23.4769       20.7713       17.0794       12.8918       8.58347       4.82664       2.59045       1.14526      0.488402      0.155369     0.0349456       0.00000       0.00000       0.00000       0.00000       0.00000       0.00000       0.00000       0.00000       0.00000       0.00000       0.00000       0.00000       0.00000       0.00000       0.00000       0.00000       0.00000       0.00000       0.00000       0.00000       0.00000       0.00000       0.00000       0.00000
   6  23 3646.2730    2.3536  4.4089 10.6835 -0.0031      0.524047  0.1424   0.0452   0.2523    0.2493   0.0000      0.196387   440.0084       64.7656       33.8209       14.9058      -18.0621      -19.9115       8.61562      -1.28111     -0.649259      0.662466     -0.232905    -0.0507075       0.00000       0.00000       0.00000       0.00000       0.00000       0.00000       0.00000       0.00000       0.00000       0.00000       0.00000       0.00000       0.00000       0.00000       0.00000       0.00000       0.00000       0.00000       0.00000       0.00000       0.00000       0.00000       0.00000       0.00000       23.9309       28.6617       26.1569       22.3537       16.0897       10.8338       6.31217       3.45299       1.50726      0.612302      0.186268     0.0404253       0.00000       0.00000       0.00000       0.00000       0.00000       0.00000       0.00000       0.00000       0.00000       0.00000       0.00000       0.00000       0.00000       0.00000       0.00000       0.00000       0.00000       0.00000       0.00000       0.00000       0.00000       0.00000       0.00000       0.00000
   6  24 3783.9495    1.9607  5.7293 10.4475 -0.0018      0.105990  0.1660   0.0341   0.3149    0.1840   0.0000      0.143935   446.6878       19.3733       25.0703      -24.3666       4.20940       27.7591       10.6418       1.52403      -1.67925     -0.489428      0.384944     0.0299716       0.00000       0.00000       0.00000       0.00000       0.00000       0.00000       0.00000       0.00000       0.00000       0.00000       0.00000       0.00000       0.00000       0.00000       0.00000       0.00000       0.00000       0.00000       0.00000       0.00000       0.00000       0.00000       0.00000       0.00000       28.6392       31.2460       29.6612       25.7520       19.4132       13.8830       7.71676       4.06724       1.83888      0.746699      0.212501     0.0444559       0.00000       0.00000       0.00000       0.00000       0.00000       0.00000       0.00000       0.00000       0.00000       0.00000       0.00000       0.00000       0.00000       0.00000       0.00000       0.00000       0.00000       0.00000       0.00000       0.00000       0.00000       0.00000       0.00000       0.00000
   6  25 3922.3060    1.7362  7.6151 10.0838  0.0019      0.147966  0.1910   0.0268   0.3738    0.1484   0.0000     0.0979849   439.8443       95.2465       23.0075       28.6833       25.4222      0.192026       2.12671      -2.28102       1.73823      0.324963     -0.130354     0.0673871       0.00000       0.00000       0.00000       0.00000       0.00000       0.00000       0.00000       0.00000       0.00000       0.00000       0.00000       0.00000       0.00000       0.00000       0.00000       0.00000       0.00000       0.00000       0.00000       0.00000       0.00000       0.00000       0.00000       0.00000       33.1575       37.5579       35.6592       29.7207       22.0662       14.9433       8.82068       4.56698       2.13121      0.819117      0.254671     0.0509952       0.00000       0.00000       0.00000       0.00000       0.00000       0.00000       0.00000       0.00000       0.00000       0.00000       0.00000       0.00000       0.00000       0.00000       0.00000       0.00000       0.00000       0.00000       0.00000       0.00000       0.00000       0.00000       0.00000       0.00000
   6  26 4060.6565    1.4783 10.5444  9.9604 -0.0019      0.155378  0.2511   0.0207   0.4903    0.1024   0.0000     0.0868630   358.8352      -45.3199       38.0679      -2.76042       23.7281       7.43488      -13.0213       7.78947     -0.101330      0.271134      0.348042    -0.0802714       0.00000       0.00000       0.00000       0.00000       0.00000       0.00000       0.00000       0.00000       0.00000       0.00000       0.00000       0.00000       0.00000       0.00000       0.00000       0.00000       0.00000       0.00000       0.00000       0.00000       0.00000       0.00000       0.00000       0.00000       41.2803       46.7399       43.9687       36.1792       28.5485       19.1019       11.2391       5.67863       2.61544       1.01033      0.322912     0.0633693       0.00000       0.00000       0.00000       0.00000       0.00000       0.00000       0.00000       0.00000       0.00000       0.00000       0.00000       0.00000       0.00000       0.00000       0.00000       0.00000       0.00000       0.00000       0.00000       0.00000       0.00000       0.00000       0.00000       0.00000
   7  11 2045.8782    0.6457  0.6064  9.6050  0.0023       5.51744  0.0451   0.0295   0.0771    0.1734   0.0000       1.60702   431.7993       1.51621       6.64911       2.11159      -6.42260      0.430531     -0.896453     -0.430002      -1.17236      0.427024     0.0822423    -0.0632768    -0.0371097    0.00371972       0.00000       0.00000       0.00000       0.00000       0.00000       0.00000       0.00000       0.00000       0.00000       0.00000       0.00000       0.00000       0.00000       0.00000       0.00000       0.00000       0.00000       0.00000       0.00000       0.00000       0.00000       0.00000       7.37442       8.57986       9.19058       6.64407       6.66300       4.20854       3.00454       1.83562      0.859312      0.483925      0.169957     0.0704862     0.0221421    0.00326760       0.00000       0.00000       0.00000       0.00000       0.00000       0.00000       0.00000       0.00000       0.00000       0.00000       0.00000       0.00000       0.00000       0.00000       0.00000       0.00000       0.00000       0.00000       0.00000       0.00000       0.00000       0.00000
   7  12 2184.6111    0.9044  0.5702 10.0416 -0.0070       4.37093  0.0442   0.0412   0.0728    0.1898   0.0000       1.34261   433.9139      -5.27847       5.55942       4.67732      -2.12416      -3.81228       3.59668     -0.289143      0.877223      0.482499      0.134390    -0.0505309   -0.00587893    0.00119394       0.00000       0.00000       0.00000       0.00000       0.00000       0.00000       0.00000       0.00000       0.00000       0.00000       0.00000       0.00000       0.00000       0.00000       0.00000       0.00000       0.00000       0.00000       0.00000       0.00000       0.00000       0.00000       9.32693       7.63560       8.85952       9.44695       6.78995       3.72418       2.80674       2.08819       1.27331      0.513063      0.195808     0.0566098     0.0150156    0.00241957       0.00000       0.00000       0.00000       0.00000       0.00000       0.00000       0.00000       0.00000       0.00000       0.00000       0.00000       0.00000       0.00000       0.00000       0.00000       0.00000       0.00000       0.00000       0.00000       0.00000       0.00000       0.00000
   7  13 2322.3040    1.1777  0.6831 10.4832 -0.0071       6.16237  0.0529   0.0479   0.0732    0.2119   0.0000       1.41239   451.3706       8.21236      -3.21694      -20.8836      0.213467      0.752483     -0.258795      -1.80811     -0.171021     -0.342494    -0.0367886    0.00364608    -0.0100033   0.000594810       0.00000       0.00000       0.00000       0.00000       0.00000       0.00000       0.00000       0.00000       0.00000       0.00000       0.00000       0.00000       0.00000       0.00000       0.00000       0.00000       0.00000       0.00000       0.00000       0.00000       0.00000       0.00000       8.30419       10.2680       10.0841       8.18889       7.44745       3.89003       3.17385       1.98109      0.998810      0.562340      0.182063     0.0664586     0.0239264    0.00391107       0.00000       0.00000       0.00000       0.00000       0.00000       0.00000       0.00000       0.00000       0.00000       0.00000       0.00000       0.00000       0.00000       0.00000       0.00000       0.00000       0.00000       0.00000       0.00000       0.00000       0.00000       0.00000
   7  14 2458.2507    1.6294  1.0018 10.6687 -0.0027       2.14221  0.0531   0.0558   0.1088    0.3126   0.0000       1.12198   428.5817      -5.55296       3.86387      -1.45956       4.40286      -4.65014       1.26906      0.273735      0.251535     -0.662929    -0.0167040    -0.0276409  -0.000682445  -0.000178791       0.00000       0.00000       0.00000       0.00000       0.00000       0.00000       0.00000       0.00000       0.00000       0.00000       0.00000       0.00000       0.00000       0.00000       0.00000       0.00000       0.00000       0.00000       0.00000       0.00000       0.00000       0.00000       9.94300       11.5027       10.9042       9.01165       6.64255       4.38842       2.84604       1.64476      0.856333      0.433334      0.168315     0.0583116     0.0164998    0.00311143       0.00000       0.00000       0.00000       0.00000       0.00000       0.00000       0.00000       0.00000       0.00000       0.00000       0.00000       0.00000       0.00000       0.00000       0.00000       0.00000       0.00000       0.00000       0.00000       0.00000       0.00000       0.00000
   7  15 2594.3977    2.0547  0.9889 11.0686  0.0033       3.57596  0.0632   0.0694   0.0925    0.3311   0.0000      0.950669   420.4802       7.99849       7.25935       5.34196      -8.21747     0.0701801       2.21766    -0.0669824      0.490473     -0.782333      0.208540    -0.0444224     0.0185412  -0.000817919       0.00000       0.00000       0.00000       0.00000       0.00000       0.00000       0.00000       0.00000       0.00000       0.00000       0.00000       0.00000       0.00000       0.00000       0.00000       0.00000       0.00000       0.00000       0.00000       0.00000       0.00000       0.00000       11.4773       12.3147       11.8342       11.0084       8.48379       4.93732       3.52863       2.32953       1.28576      0.579300      0.210154     0.0662228     0.0210404    0.00372245       0.00000       0.00000       0.00000       0.00000       0.00000       0.00000       0.00000       0.00000       0.00000       0.00000       0.00000       0.00000       0.00000       0.00000       0.00000       0.00000       0.00000       0.00000       0.00000       0.00000       0.00000       0.00000
   7  16 2731.1314    2.7254  0.7949 11.6405 -0.0049      -1.36977  0.0413   0.1048   0.0884    0.3175   0.0000       1.00613   435.1341       9.58389       4.59360      -3.37715       7.80439       7.56342       2.76673      -1.14440     0.0832739      0.680618     -0.155549     -0.152573    -0.0111115   -0.00450287       0.00000       0.00000       0.00000       0.00000       0.00000       0.00000       0.00000       0.00000       0.00000       0.00000       0.00000       0.00000       0.00000       0.00000       0.00000       0.00000       0.00000       0.00000       0.00000       0.00000       0.00000       0.00000       7.36367       8.38806       8.48403       6.97872       5.42945       3.71981       2.56007       1.37808      0.712187      0.400137      0.159650     0.0548675     0.0154018    0.00283736       0.00000       0.00000       0.00000       0.00000       0.00000       0.00000       0.00000       0.00000       0.00000       0.00000       0.00000       0.00000       0.00000       0.00000       0.00000       0.00000       0.00000       0.00000       0.00000       0.00000       0.00000       0.00000
   7  17 2868.4818    3.3304  0.9058 11.7877 -0.0103       1.88114  0.0497   0.1156   0.0860    0.4467   0.0000      0.845918   424.7489       12.2975       18.2732       15.3447       1.51438      -2.82245      -1.82925      0.303738     0.0275012    -0.0358897    -0.0244586   -0.00841154   -0.00374254    0.00667545       0.00000       0.00000       0.00000       0.00000       0.00000       0.00000       0.00000       0.00000       0.00000       0.00000       0.00000       0.00000       0.00000       0.00000       0.00000       0.00000       0.00000       0.00000       0.00000       0.00000       0.00000       0.00000       8.78723       10.1075       8.90127       7.76614       6.60579       4.61989       3.09160       1.75905      0.832167      0.420876      0.150742     0.0539865     0.0162945    0.00324215       0.00000       0.00000       0.00000       0.00000       0.00000       0.00000       0.00000       0.00000       0.00000       0.00000       0.00000       0.00000       0.00000       0.00000       0.00000       0.00000       0.00000       0.00000       0.00000       0.00000       0.00000       0.00000
   7  18 3005.7316    3.8736  0.8791 12.2075 -0.0346     -0.677161  0.0483   0.1485   0.0816    0.6597   0.0000      0.628275   415.2497       16.2405       13.1577      -8.08806      -7.60748       5.89458      -8.21329      -2.42097       1.08216     -0.897082     -0.219891     -0.160094    0.00406930    0.00426613       0.00000       0.00000       0.00000       0.00000       0.00000       0.00000       0.00000       0.00000       0.00000       0.00000       0.00000       0.00000       0.00000       0.00000       0.00000       0.00000       0.00000       0.00000       0.00000       0.00000       0.00000       0.00000       7.95642       9.07785       9.14570       7.55751       6.00543       4.30028       3.00926       1.61526      0.827831      0.448582      0.174611     0.0627742     0.0176732    0.00303376       0.00000       0.00000       0.00000       0.00000       0.00000       0.00000       0.00000       0.00000       0.00000       0.00000       0.00000       0.00000       0.00000       0.00000       0.00000       0.00000       0.00000       0.00000       0.00000       0.00000       0.00000       0.00000
   7  19 3142.9625    3.7383  1.1552 12.6551 -0.0084      0.499314  0.0702   0.1252   0.1047    0.3591   0.0000      0.914132   435.5427       27.3011       11.0685       11.3545       5.70984      0.733216     -0.997665      -3.27797       1.89315    -0.0232560     0.0954479     0.0147739    -0.0199566   -0.00517739       0.00000       0.00000       0.00000       0.00000       0.00000       0.00000       0.00000       0.00000       0.00000       0.00000       0.00000       0.00000       0.00000       0.00000       0.00000       0.00000       0.00000       0.00000       0.00000       0.00000       0.00000       0.00000       9.80756       12.0225       11.1053       10.5771       7.18244       5.95202       3.45795       2.38171       1.07688      0.636348      0.216787     0.0918339     0.0199538    0.00518341       0.00000       0.00000       0.00000       0.00000       0.00000       0.00000       0.00000       0.00000       0.00000       0.00000       0.00000       0.00000       0.00000       0.00000       0.00000       0.00000       0.00000       0.00000       0.00000       0.00000       0.00000       0.00000
   7  20 3280.0611    3.7101  1.3166 12.1088  0.0008      0.429405  0.0667   0.1133   0.1087    0.4477   0.0000      0.821927   428.1803       24.2706       24.6317       16.4151      -6.61432      -4.86138      -2.31809      0.274289     -0.112573     -0.888803     0.0517900    -0.0242912    0.00137762   -0.00535690       0.00000       0.00000       0.00000       0.00000       0.00000       0.00000       0.00000       0.00000       0.00000       0.00000       0.00000       0.00000       0.00000       0.00000       0.00000       0.00000       0.00000       0.00000       0.00000       0.00000       0.00000       0.00000       10.2043       11.2743       11.7842       9.66905       7.79746       5.37034       3.62376       2.10905       1.12390      0.558693      0.229589     0.0805845     0.0227554    0.00390778       0.00000       0.00000       0.00000       0.00000       0.00000       0.00000       0.00000       0.00000       0.00000       0.00000       0.00000       0.00000       0.00000       0.00000       0.00000       0.00000       0.00000       0.00000       0.00000       0.00000       0.00000       0.00000
   7  21 3417.7417    3.0461  2.3098 11.9246 -0.0028      0.277911  0.0865   0.0759   0.1646    0.2460   0.0000      0.382456   464.4239       33.7087       5.18638       26.3285       12.6454      -5.95058      -7.79291      -2.17725     -0.396136     -0.267906     -0.278109    -0.0266436    0.00202964   -0.00167448       0.00000       0.00000       0.00000       0.00000       0.00000       0.00000       0.00000       0.00000       0.00000       0.00000       0.00000       0.00000       0.00000       0.00000       0.00000       0.00000       0.00000       0.00000       0.00000       0.00000       0.00000       0.00000       13.9353       16.5285       15.2664       13.6901       10.1431       7.49076       4.71902       2.81331       1.42934      0.699082      0.276364      0.101418     0.0267450    0.00582714       0.00000       0.00000       0.00000       0.00000       0.00000       0.00000       0.00000       0.00000       0.00000       0.00000       0.00000       0.00000       0.00000       0.00000       0.00000       0.00000       0.00000       0.00000       0.00000       0.00000       0.00000       0.00000
   7  22 3555.7143    2.7311  3.2365 11.1166 -0.0019      0.775068  0.1034   0.0571   0.1942    0.2749   0.0000      0.253457   430.6305       59.9437       14.5337     -0.155740     -0.441834     -0.762127      -10.1331       2.09187      -2.20046     -0.448614      0.307544    -0.0680763    -0.0199091   -0.00480294       0.00000       0.00000       0.00000       0.00000       0.00000       0.00000       0.00000       0.00000       0.00000       0.00000       0.00000       0.00000       0.00000       0.00000       0.00000       0.00000       0.00000       0.00000       0.00000       0.00000       0.00000       0.00000       16.3609       19.5744       17.6981       15.4229       12.2703       8.57539       5.75904       3.18028       1.79842      0.774273      0.345333      0.110448     0.0333932    0.00642351       0.00000       0.00000       0.00000       0.00000       0.00000       0.00000       0.00000       0.00000       0.00000       0.00000       0.00000       0.00000       0.00000       0.00000       0.00000       0.00000       0.00000       0.00000       0.00000       0.00000       0.00000       0.00000
   7  23 3693.7383    2.2488  4.9644 10.3944 -0.0024      0.380586  0.1331   0.0357   0.2452    0.2097   0.0000      0.150018   469.7584       36.7291       7.63267      -8.87110       19.5934      -28.8977       1.64658     -0.611454      -1.49817      -2.79256     -0.397334      0.241551     0.0328025  -0.000805094       0.00000       0.00000       0.00000       0.00000       0.00000       0.00000       0.00000       0.00000       0.00000       0.00000       0.00000       0.00000       0.00000       0.00000       0.00000       0.00000       0.00000       0.00000       0.00000       0.00000       0.00000       0.00000       19.7382       23.9594       23.0765       19.5855       15.8936       10.7482       6.93942       4.32117       2.34040       1.06953      0.441411      0.162719     0.0476013    0.00884864       0.00000       0.00000       0.00000       0.00000       0.00000       0.00000       0.00000       0.00000       0.00000       0.00000       0.00000       0.00000       0.00000       0.00000       0.00000       0.00000       0.00000       0.00000       0.00000       0.00000       0.00000       0.00000
   7  24 3832.6065    1.9101  6.7856 10.1654  0.0019      0.428474  0.1663   0.0274   0.3057    0.1444   0.0000      0.104598   399.0521       39.0951       41.6030       20.7681      -5.42302       5.24094      -7.34897       7.57630      -3.24261      -1.66138      0.248014      0.268311     0.0248127    -0.0190367       0.00000       0.00000       0.00000       0.00000       0.00000       0.00000       0.00000       0.00000       0.00000       0.00000       0.00000       0.00000       0.00000       0.00000       0.00000       0.00000       0.00000       0.00000       0.00000       0.00000       0.00000       0.00000       24.1493       29.6578       27.9047       24.4076       19.3558       13.2530       8.95151       5.12938       2.83544       1.30098      0.554708      0.190369     0.0582879     0.0111465       0.00000       0.00000       0.00000       0.00000       0.00000       0.00000       0.00000       0.00000       0.00000       0.00000       0.00000       0.00000       0.00000       0.00000       0.00000       0.00000       0.00000       0.00000       0.00000       0.00000       0.00000       0.00000
   7  25 3970.9683    1.5831  8.1878 10.2617 -0.0004      0.375368  0.1968   0.0233   0.3888    0.1044   0.0000      0.100766   449.9443       22.4442      -19.3469       42.0042       13.8377      -19.5258      -1.43049      -2.13985       3.97620     -0.982880      0.323897      0.126753    -0.0181591   -0.00265908       0.00000       0.00000       0.00000       0.00000       0.00000       0.00000       0.00000       0.00000       0.00000       0.00000       0.00000       0.00000       0.00000       0.00000       0.00000       0.00000       0.00000       0.00000       0.00000       0.00000       0.00000       0.00000       28.0421       33.3540       32.9552       28.4407       22.3908       16.2271       10.3897       6.30899       3.54198       1.55892      0.697541      0.245986     0.0686385     0.0128848       0.00000       0.00000       0.00000       0.00000       0.00000       0.00000       0.00000       0.00000       0.00000       0.00000       0.00000       0.00000       0.00000       0.00000       0.00000       0.00000       0.00000       0.00000       0.00000       0.00000       0.00000       0.00000
   8   9 1806.2450    0.3678  0.3991  9.6961  0.0054       13.6986  0.0520   0.0206   0.0873    0.0901   0.0000       3.98623   434.1519      -7.00608       27.8773      -7.64569      -7.56938      -1.62833      0.241818      -4.66691     -0.600631      0.862755    0.00207823     -0.192365     0.0691550    0.00492240  -0.000117274   -0.00178623       0.00000       0.00000       0.00000       0.00000       0.00000       0.00000       0.00000       0.00000       0.00000       0.00000       0.00000       0.00000       0.00000       0.00000       0.00000       0.00000       0.00000       0.00000       0.00000       0.00000       8.40447       13.6088       10.7272       11.2897       6.73492       6.46347       2.64655       2.50044      0.937422      0.741096      0.274959      0.166768     0.0423018     0.0226671    0.00350872    0.00146614       0.00000       0.00000       0.00000       0.00000       0.00000       0.00000       0.00000       0.00000       0.00000       0.00000       0.00000       0.00000       0.00000       0.00000       0.00000       0.00000       0.00000       0.00000       0.00000       0.00000
   8  10 1946.1581    0.4873  0.4469  9.9965  0.0024       12.2911  0.0455   0.0242   0.0631    0.0985   0.0000       3.12183   429.2482       6.03126       15.8014       8.69622      -5.12928       2.98256      -1.28337      -2.09810      0.490274      0.259247     -0.366789     -0.111148    0.00722957    -0.0242314  -0.000378199   0.000532572       0.00000       0.00000       0.00000       0.00000       0.00000       0.00000       0.00000       0.00000       0.00000       0.00000       0.00000       0.00000       0.00000       0.00000       0.00000       0.00000       0.00000       0.00000       0.00000       0.00000       6.03955       8.13410       8.20986       6.80021       5.77737       3.71026       3.23777       1.72779       1.06286      0.665758      0.254111      0.171232     0.0542383     0.0169466    0.00535667   0.000867802       0.00000       0.00000       0.00000       0.00000       0.00000       0.00000       0.00000       0.00000       0.00000       0.00000       0.00000       0.00000       0.00000       0.00000       0.00000       0.00000       0.00000       0.00000       0.00000       0.00000
   8  12 2225.1904    0.9795  0.6940 10.0175 -0.0059       4.11187  0.0443   0.0402   0.0779    0.2027   0.0000       1.26729   436.1007       2.33971       6.91949      -2.67460      -9.22129       1.68768     -0.450708      0.952620     -0.290878     -0.163046      0.545533      0.183860     0.0276115   -0.00426188    0.00121017   0.000278056       0.00000       0.00000       0.00000       0.00000       0.00000       0.00000       0.00000       0.00000       0.00000       0.00000       0.00000       0.00000       0.00000       0.00000       0.00000       0.00000       0.00000       0.00000       0.00000       0.00000       6.00130       8.80102       7.24773       7.53081       5.97657       4.25000       3.30196       1.84152       1.38157      0.563677      0.393270      0.107216     0.0610285     0.0143895    0.00522930    0.00113901       0.00000       0.00000       0.00000       0.00000       0.00000       0.00000       0.00000       0.00000       0.00000       0.00000       0.00000       0.00000       0.00000       0.00000       0.00000       0.00000       0.00000       0.00000       0.00000       0.00000
   8  13 2363.0467    1.2882  0.8505 10.0039 -0.0043       5.15529  0.0603   0.0443   0.0881    0.2890   0.0000       1.08280   425.0664       12.7258       21.5396       13.9347       2.92188     -0.218855      -2.07468      -1.17897      0.568464     -0.759456     0.0211118     -0.107328    -0.0505932     0.0132382    0.00138119  -1.91840e-05       0.00000       0.00000       0.00000       0.00000       0.00000       0.00000       0.00000       0.00000       0.00000       0.00000       0.00000       0.00000       0.00000       0.00000       0.00000       0.00000       0.00000       0.00000       0.00000       0.00000       9.33754       8.56946       8.06358       10.1112       8.89140       4.57895       3.04525       2.52828       1.89703       1.05462      0.447291      0.158140     0.0576676     0.0155418    0.00482688   0.000825569       0.00000       0.00000       0.00000       0.00000       0.00000       0.00000       0.00000       0.00000       0.00000       0.00000       0.00000       0.00000       0.00000       0.00000       0.00000       0.00000       0.00000       0.00000       0.00000       0.00000
   8  14 2499.6185    1.7069  0.8586 10.9380 -0.0046       3.48980  0.0478   0.0595   0.0843    0.2840   0.0000      0.969169   433.0472      -7.67926       6.02422      -2.72824      -2.70337      0.538925      -2.46832     -0.321754       1.98173     -0.289435      0.143600     -0.280807    -0.0292060   -0.00924325    0.00651657  -0.000267767       0.00000       0.00000       0.00000       0.00000       0.00000       0.00000       0.00000       0.00000       0.00000       0.00000       0.00000       0.00000       0.00000       0.00000       0.00000       0.00000       0.00000       0.00000       0.00000       0.00000       7.76842       9.33702       9.49178       7.19381       6.69530       4.88067       3.15852       2.34670       1.10115      0.604349      0.339209      0.122382     0.0477133     0.0200148    0.00485895   0.000705876       0.00000       0.00000       0.00000       0.00000       0.00000       0.00000       0.00000       0.00000       0.00000       0.00000       0.00000       0.00000       0.00000       0.00000       0.00000       0.00000       0.00000       0.00000       0.00000       0.00000
   8  15 2636.2519    2.1099  0.9702 11.1185 -0.0127       3.56674  0.0485   0.0721   0.0924    0.3260   0.0000       1.26080   434.7300       14.4736       16.9132      -3.25790      -7.49384       2.02452      -2.75660       2.19083       1.05825     -0.217912    -0.0173939    -0.0518364     0.0137262    -0.0128183   -0.00432900  -9.23786e-05       0.00000       0.00000       0.00000       0.00000       0.00000       0.00000       0.00000       0.00000       0.00000       0.00000       0.00000       0.00000       0.00000       0.00000       0.00000       0.00000       0.00000       0.00000       0.00000       0.00000       7.42467       9.04354       8.56432       7.60399       6.14659       4.62377       3.43930       2.03982       1.11690      0.602986      0.293098      0.132307     0.0483131     0.0157018    0.00436093   0.000811281       0.00000       0.00000       0.00000       0.00000       0.00000       0.00000       0.00000       0.00000       0.00000       0.00000       0.00000       0.00000       0.00000       0.00000       0.00000       0.00000       0.00000       0.00000       0.00000       0.00000
   8  16 2773.8671    2.8915  0.8465 11.0222  0.0020     -0.273581  0.0450   0.0959   0.0784    0.5007   0.0000      0.865319   431.4647       27.8007       5.12900       11.9375      -4.50707     -0.319061       3.37809      -1.96758     -0.551773     -0.190075    -0.0409174     0.0466849    -0.0517284    0.00623037    0.00167986  -0.000347231       0.00000       0.00000       0.00000       0.00000       0.00000       0.00000       0.00000       0.00000       0.00000       0.00000       0.00000       0.00000       0.00000       0.00000       0.00000       0.00000       0.00000       0.00000       0.00000       0.00000       7.43212       9.11903       8.75177       7.99460       5.96505       4.22660       2.83954       1.69768       1.16001      0.556127      0.294043      0.111114     0.0500538     0.0131130    0.00369600   0.000733439       0.00000       0.00000       0.00000       0.00000       0.00000       0.00000       0.00000       0.00000       0.00000       0.00000       0.00000       0.00000       0.00000       0.00000       0.00000       0.00000       0.00000       0.00000       0.00000       0.00000
   8  17 2911.6124    3.3428  0.8882 11.7588 -0.0088       1.14518  0.0441   0.1161   0.0852    0.4362   0.0000      0.746379   435.6792       23.1220       3.61512       21.5347       9.07036       2.75140       4.85321      -1.38233      0.580602      0.316319     -0.259670     -0.137410     0.0455430   -0.00862178   -0.00182435    0.00101815       0.00000       0.00000       0.00000       0.00000       0.00000       0.00000       0.00000       0.00000       0.00000       0.00000       0.00000       0.00000       0.00000       0.00000       0.00000       0.00000       0.00000       0.00000       0.00000       0.00000       7.37443       8.25234       8.09326       7.35451       5.54393       4.34414       3.22827       1.89626       1.05484      0.551321      0.301283      0.125518     0.0477495     0.0133636    0.00345132   0.000683182       0.00000       0.00000       0.00000       0.00000       0.00000       0.00000       0.00000       0.00000       0.00000       0.00000       0.00000       0.00000       0.00000       0.00000       0.00000       0.00000       0.00000       0.00000       0.00000       0.00000
   8  18 3049.2620    3.7271  0.9620 12.8930 -0.0048      0.814104  0.0538   0.1287   0.0907    0.2485   0.0000       1.03859   443.2316       13.5253       17.4710       17.5144       2.57318       6.12232      -4.14082     -0.559073      0.845366      -1.85864     -0.142440    -0.0479176     0.0120080     0.0118540   -0.00125544  -0.000628631       0.00000       0.00000       0.00000       0.00000       0.00000       0.00000       0.00000       0.00000       0.00000       0.00000       0.00000       0.00000       0.00000       0.00000       0.00000       0.00000       0.00000       0.00000       0.00000       0.00000       7.74376       9.18144       8.52537       8.11660       6.40595       4.88467       3.32975       2.20879       1.21374      0.725653      0.316347      0.149313     0.0496458     0.0174228    0.00420165   0.000850092       0.00000       0.00000       0.00000       0.00000       0.00000       0.00000       0.00000       0.00000       0.00000       0.00000       0.00000       0.00000       0.00000       0.00000       0.00000       0.00000       0.00000       0.00000       0.00000       0.00000
   8  19 3186.8672    3.9064  1.4263 12.0330 -0.0037       1.26270  0.0695   0.1046   0.1176    0.3649   0.0000      0.730492   457.3708       33.3002       18.0427       9.80946       1.83783       8.83193     -0.278997      -4.67263     -0.447776     -0.159485     -0.298716    -0.0763339     0.0559816   -0.00372550    0.00925015   0.000399247       0.00000       0.00000       0.00000       0.00000       0.00000       0.00000       0.00000       0.00000       0.00000       0.00000       0.00000       0.00000       0.00000       0.00000       0.00000       0.00000       0.00000       0.00000       0.00000       0.00000       11.5368       14.5131       13.8491       11.6269       8.95023       6.11258       3.94088       2.50330       1.37338      0.739945      0.342520      0.146932     0.0531141     0.0182197    0.00486848   0.000899275       0.00000       0.00000       0.00000       0.00000       0.00000       0.00000       0.00000       0.00000       0.00000       0.00000       0.00000       0.00000       0.00000       0.00000       0.00000       0.00000       0.00000       0.00000       0.00000       0.00000
   8  20 3324.5896    3.3993  1.7861 11.8607 -0.0023       1.25302  0.0718   0.0828   0.1269    0.2713   0.0000      0.553717   434.9023       23.4862       18.2116       13.0420      -6.39717      -12.0602       1.40141      -4.49457     0.0919136     -0.290055     -0.345332    -0.0803212     0.0483131    -0.0114460   -0.00299865   8.24645e-05       0.00000       0.00000       0.00000       0.00000       0.00000       0.00000       0.00000       0.00000       0.00000       0.00000       0.00000       0.00000       0.00000       0.00000       0.00000       0.00000       0.00000       0.00000       0.00000       0.00000       9.89840       11.1472       11.2410       9.85856       8.13440       6.09685       4.36734       2.73311       1.60959      0.833698      0.435190      0.180255     0.0729914     0.0221300    0.00591860    0.00101478       0.00000       0.00000       0.00000       0.00000       0.00000       0.00000       0.00000       0.00000       0.00000       0.00000       0.00000       0.00000       0.00000       0.00000       0.00000       0.00000       0.00000       0.00000       0.00000       0.00000
   8  21 3462.6355    3.0281  2.5165 11.4352 -0.0069      0.592585  0.0836   0.0648   0.1526    0.2315   0.0000      0.360306   434.5215       22.7794       9.51356       24.2468       4.97114      -2.03874       2.17936       2.54817       1.16353     -0.542436      0.472589     -0.312814      0.230470     0.0344069    0.00269916   -0.00233725       0.00000       0.00000       0.00000       0.00000       0.00000       0.00000       0.00000       0.00000       0.00000       0.00000       0.00000       0.00000       0.00000       0.00000       0.00000       0.00000       0.00000       0.00000       0.00000       0.00000       12.3787       14.9496       14.4513       12.6571       9.70655       7.41922       5.02254       3.11156       1.82142      0.967008      0.477545      0.208516     0.0828110     0.0249341    0.00611728    0.00113950       0.00000       0.00000       0.00000       0.00000       0.00000       0.00000       0.00000       0.00000       0.00000       0.00000       0.00000       0.00000       0.00000       0.00000       0.00000       0.00000       0.00000       0.00000       0.00000       0.00000
   8  22 3601.0172    2.4329  3.1316 11.4866 -0.0065      0.245556  0.1026   0.0487   0.1818    0.1590   0.0000      0.270105   438.5964       50.2118       11.4738       9.72722       5.41185      -4.91111      -6.59169      -1.66595      -2.81402      -2.72544    -0.0620779     -0.109776     0.0331472    -0.0502749     0.0204074   -0.00211384       0.00000       0.00000       0.00000       0.00000       0.00000       0.00000       0.00000       0.00000       0.00000       0.00000       0.00000       0.00000       0.00000       0.00000       0.00000       0.00000       0.00000       0.00000       0.00000       0.00000       13.4191       16.0808       15.8133       14.0169       11.8158       9.04203       6.29985       4.05246       2.40958       1.30708      0.625360      0.273693      0.107097     0.0348208    0.00925475    0.00164954       0.00000       0.00000       0.00000       0.00000       0.00000       0.00000       0.00000       0.00000       0.00000       0.00000       0.00000       0.00000       0.00000       0.00000       0.00000       0.00000       0.00000       0.00000       0.00000       0.00000
   8  23 3739.7903    2.1379  5.6670 10.4735 -0.0012      0.335083  0.1350   0.0309   0.2508    0.1435   0.0000      0.111613   417.4973       34.6967       30.5571       31.6171      -1.36935      -8.62508      -7.18946       1.51275       3.64383      -1.91023     -0.472891    -0.0392694     -0.236178    -0.0489155     0.0305089   -0.00105774       0.00000       0.00000       0.00000       0.00000       0.00000       0.00000       0.00000       0.00000       0.00000       0.00000       0.00000       0.00000       0.00000       0.00000       0.00000       0.00000       0.00000       0.00000       0.00000       0.00000       17.8868       22.4498       21.2551       19.2864       15.5573       11.6459       8.15751       5.16489       3.05960       1.62744      0.811720      0.346897      0.136209     0.0440085     0.0119567    0.00221789       0.00000       0.00000       0.00000       0.00000       0.00000       0.00000       0.00000       0.00000       0.00000       0.00000       0.00000       0.00000       0.00000       0.00000       0.00000       0.00000       0.00000       0.00000       0.00000       0.00000
   8  24 3879.0654    1.7504  7.0389 10.5066 -0.0030      0.461890  0.1668   0.0247   0.3092    0.0962   0.0000      0.104276   485.7983      -1.01642      -25.0546       18.3497       4.28648       30.5543      -11.5311      -6.89615       4.76880     -0.852590     -0.382830     -0.656206     0.0850802    -0.0363012   -0.00999534   -0.00399611       0.00000       0.00000       0.00000       0.00000       0.00000       0.00000       0.00000       0.00000       0.00000       0.00000       0.00000       0.00000       0.00000       0.00000       0.00000       0.00000       0.00000       0.00000       0.00000       0.00000       21.7241       25.4729       24.3217       22.6645       19.0446       14.4332       9.92881       6.62893       3.88936       2.10781       1.01449      0.434693      0.162897     0.0550673     0.0141379    0.00256293       0.00000       0.00000       0.00000       0.00000       0.00000       0.00000       0.00000       0.00000       0.00000       0.00000       0.00000       0.00000       0.00000       0.00000       0.00000       0.00000       0.00000       0.00000       0.00000       0.00000
   8  25 4017.9610    1.5531  9.8809 10.0959  0.0016      0.260670  0.2067   0.0198   0.3977    0.0856   0.0000     0.0764282   435.7511       88.2133       14.2109       7.99774       3.35246      -4.76494      -22.9759      -9.01840     -0.477441      0.149937       1.05875      0.408324     0.0903588     0.0895436     0.0111145  -3.29884e-05       0.00000       0.00000       0.00000       0.00000       0.00000       0.00000       0.00000       0.00000       0.00000       0.00000       0.00000       0.00000       0.00000       0.00000       0.00000       0.00000       0.00000       0.00000       0.00000       0.00000       25.5752       31.8401       31.2046       27.8029       23.2084       17.5176       12.5643       7.96202       4.64214       2.55542       1.24454      0.563085      0.212477     0.0705609     0.0190458    0.00333614       0.00000       0.00000       0.00000       0.00000       0.00000       0.00000       0.00000       0.00000       0.00000       0.00000       0.00000       0.00000       0.00000       0.00000       0.00000       0.00000       0.00000       0.00000       0.00000       0.00000
   8  26 4157.2277    1.3059 11.6724 10.1342 -0.0006     0.0795895  0.2627   0.0172   0.4693    0.0691   0.0000     0.0817418   433.6071      -11.1259       26.7164      -9.95020      -30.7124      -7.88284       2.45144       16.0951      -6.97261      -4.57849       1.11590      0.104319    0.00818586    -0.0949118    0.00679428    0.00326259       0.00000       0.00000       0.00000       0.00000       0.00000       0.00000       0.00000       0.00000       0.00000       0.00000       0.00000       0.00000       0.00000       0.00000       0.00000       0.00000       0.00000       0.00000       0.00000       0.00000       30.1162       37.0189       36.1500       33.2452       27.7832       21.0315       14.7692       9.73513       5.77645       3.08089       1.58208      0.654634      0.260551     0.0853505     0.0227347    0.00407181       0.00000       0.00000       0.00000       0.00000       0.00000       0.00000       0.00000       0.00000       0.00000       0.00000       0.00000       0.00000       0.00000       0.00000       0.00000       0.00000       0.00000       0.00000       0.00000       0.00000
   9  11 2125.2614    0.7493  0.7116  9.9649 -0.0097       8.30970  0.0467   0.0289   0.0789    0.1560   0.0000       1.51089   430.5527      -1.37874       19.5049       5.32918      -7.51758       6.27037       2.74937      0.877014       1.30441      0.124026      0.181071     -0.559646   -0.00219797     0.0475088    -0.0189818    0.00521034   0.000878802   2.48589e-05       0.00000       0.00000       0.00000       0.00000       0.00000       0.00000       0.00000       0.00000       0.00000       0.00000       0.00000       0.00000       0.00000       0.00000       0.00000       0.00000       0.00000       0.00000       5.89160       6.79005       7.79036       6.02735       5.78460       4.78262       3.15235       2.30501       1.70763      0.737340      0.485096      0.283753     0.0874184     0.0428838     0.0188641    0.00563671    0.00121891   0.000174976       0.00000       0.00000       0.00000       0.00000       0.00000       0.00000       0.00000       0.00000       0.00000       0.00000       0.00000       0.00000       0.00000       0.00000       0.00000       0.00000       0.00000       0.00000
   9  12 2264.7063    1.0407  0.7154 10.4727 -0.0166       7.96694  0.0438   0.0379   0.0750    0.1653   0.0000       1.44268   425.9062       1.31540       14.8657       2.86102       3.18346      -6.83364      -2.19869      0.876818       1.66036     -0.677285     -0.917767     -0.180607     -0.206342    -0.0343893    0.00432797   -0.00605784    0.00133446  -0.000184568       0.00000       0.00000       0.00000       0.00000       0.00000       0.00000       0.00000       0.00000       0.00000       0.00000       0.00000       0.00000       0.00000       0.00000       0.00000       0.00000       0.00000       0.00000       5.25768       7.03475       6.95137       6.04353       5.33226       3.94466       3.23745       1.86429       1.32283      0.776588      0.396087      0.196486     0.0946164     0.0419649     0.0145627    0.00420084    0.00122874   0.000195385       0.00000       0.00000       0.00000       0.00000       0.00000       0.00000       0.00000       0.00000       0.00000       0.00000       0.00000       0.00000       0.00000       0.00000       0.00000       0.00000       0.00000       0.00000
   9  13 2402.3765    1.4694  0.9003 10.4594 -0.0031       2.43921  0.0434   0.0458   0.0876    0.2978   0.0000      0.958493   439.0748       11.9689       14.1801      -2.64277       2.33099      -6.49683       2.80208       1.06439      0.217076     -0.556143    -0.0407417    -0.0854133      0.171304    0.00209426   -0.00866144   0.000361645   9.23568e-05  -2.56569e-05       0.00000       0.00000       0.00000       0.00000       0.00000       0.00000       0.00000       0.00000       0.00000       0.00000       0.00000       0.00000       0.00000       0.00000       0.00000       0.00000       0.00000       0.00000       6.10621       7.38150       7.27964       6.46338       5.61761       4.35940       3.14149       2.08087       1.32708      0.813920      0.417856      0.187611     0.0948905     0.0365053     0.0129548    0.00407742    0.00102647   0.000165752       0.00000       0.00000       0.00000       0.00000       0.00000       0.00000       0.00000       0.00000       0.00000       0.00000       0.00000       0.00000       0.00000       0.00000       0.00000       0.00000       0.00000       0.00000
   9  14 2539.6988    1.8316  0.9141 11.0692 -0.0089       3.88628  0.0487   0.0600   0.0826    0.2731   0.0000      0.983168   448.5354       5.58031       8.89377       1.29860       6.73942      -1.32442       5.01208      -1.44542      -1.70475      0.177731      0.232128   -0.00322869     0.0752285     0.0184921   -0.00427377    0.00387518    0.00110813  -9.20660e-05       0.00000       0.00000       0.00000       0.00000       0.00000       0.00000       0.00000       0.00000       0.00000       0.00000       0.00000       0.00000       0.00000       0.00000       0.00000       0.00000       0.00000       0.00000       6.58226       7.44390       7.77300       7.04865       6.30178       4.63348       3.15626       2.18669       1.50968      0.917982      0.497152      0.237750      0.105818     0.0411400     0.0147813    0.00458996    0.00110527   0.000174715       0.00000       0.00000       0.00000       0.00000       0.00000       0.00000       0.00000       0.00000       0.00000       0.00000       0.00000       0.00000       0.00000       0.00000       0.00000       0.00000       0.00000       0.00000
   9  15 2677.1034    2.4288  0.9625 10.7092 -0.0022       1.14972  0.0504   0.0766   0.0762    0.5005   0.0000      0.877746   419.3136       5.99191      0.694515       12.2477       6.27890       2.02608      -1.37120      -5.23753      0.226167     0.0496852     -0.500011     -0.476937      0.127936    -0.0144760   -0.00886122    0.00632260   -0.00262583  -0.000135644       0.00000       0.00000       0.00000       0.00000       0.00000       0.00000       0.00000       0.00000       0.00000       0.00000       0.00000       0.00000       0.00000       0.00000       0.00000       0.00000       0.00000       0.00000       6.65854       7.65046       7.60454       6.77038       5.91331       4.85103       3.46360       2.38811       1.47492      0.908509      0.475255      0.215212      0.107131     0.0414363     0.0149303    0.00452524    0.00103423   0.000160239       0.00000       0.00000       0.00000       0.00000       0.00000       0.00000       0.00000       0.00000       0.00000       0.00000       0.00000       0.00000       0.00000       0.00000       0.00000       0.00000       0.00000       0.00000
   9  16 2815.3218    2.9715  0.8798 11.9326 -0.0007       1.42905  0.0615   0.0962   0.0804    0.2647   0.0000       1.13292   438.5473       15.4686       15.1975       5.32281       14.0462      -2.07284      -3.68089     0.0313434     -0.775035     -0.492211     -0.535887     0.0572511   -0.00287674    -0.0119114    -0.0153889   -0.00600228   3.91293e-07   0.000225799       0.00000       0.00000       0.00000       0.00000       0.00000       0.00000       0.00000       0.00000       0.00000       0.00000       0.00000       0.00000       0.00000       0.00000       0.00000       0.00000       0.00000       0.00000       10.3508       13.7782       13.4969       11.5003       8.99283       5.88144       3.84337       2.33405       1.43681      0.852077      0.442393      0.190416     0.0899154     0.0336869     0.0121793    0.00350878   0.000921393   0.000166221       0.00000       0.00000       0.00000       0.00000       0.00000       0.00000       0.00000       0.00000       0.00000       0.00000       0.00000       0.00000       0.00000       0.00000       0.00000       0.00000       0.00000       0.00000
   9  17 2953.6521    3.7539  0.8083 11.9740 -0.0068      0.280184  0.0409   0.1197   0.0703    0.3714   0.0000      0.761118   437.6884       19.3989       1.76893       10.5008      -2.41194       2.34789       1.00593      0.263174      0.304986      0.632247      0.220422    -0.0312094    -0.0109323   -0.00480258    0.00859127   -0.00342731   0.000433394  -0.000224078       0.00000       0.00000       0.00000       0.00000       0.00000       0.00000       0.00000       0.00000       0.00000       0.00000       0.00000       0.00000       0.00000       0.00000       0.00000       0.00000       0.00000       0.00000       5.97971       6.71143       6.10553       6.29273       5.66063       4.20688       2.79712       1.96802       1.41484      0.845731      0.455013      0.210267     0.0854550     0.0318349     0.0118531    0.00347844   0.000909703   0.000164816       0.00000       0.00000       0.00000       0.00000       0.00000       0.00000       0.00000       0.00000       0.00000       0.00000       0.00000       0.00000       0.00000       0.00000       0.00000       0.00000       0.00000       0.00000
   9  18 3091.6899    3.9707  0.9978 12.4173 -0.0009       1.92385  0.0506   0.1216   0.0878    0.3225   0.0000      0.842661   431.1279       24.8946       1.21021     -0.166438      -1.91900      -4.38660       1.35968      0.262800       2.25657     -0.224705   -0.00539452     0.0531454     -0.113937    -0.0667270     0.0109623    0.00391648   0.000698593   8.32364e-06       0.00000       0.00000       0.00000       0.00000       0.00000       0.00000       0.00000       0.00000       0.00000       0.00000       0.00000       0.00000       0.00000       0.00000       0.00000       0.00000       0.00000       0.00000       7.15634       8.59541       7.69263       6.98754       5.92891       5.23660       3.84989       2.51698       1.58422      0.839108      0.434098      0.202702     0.0928992     0.0378755     0.0141468    0.00406288    0.00100889   0.000190506       0.00000       0.00000       0.00000       0.00000       0.00000       0.00000       0.00000       0.00000       0.00000       0.00000       0.00000       0.00000       0.00000       0.00000       0.00000       0.00000       0.00000       0.00000
   9  19 3229.6729    3.6645  1.0832 13.1043 -0.0133      0.580955  0.0624   0.1161   0.0937    0.2418   0.0000       1.25255   452.4169       29.4180       2.19379      -2.09694       8.53936       3.61463     -0.919485      -5.17673     -0.187438      0.311220      0.138950      0.295191     -0.187120   -0.00895926    0.00198255     0.0132405    0.00163193  -0.000433645       0.00000       0.00000       0.00000       0.00000       0.00000       0.00000       0.00000       0.00000       0.00000       0.00000       0.00000       0.00000       0.00000       0.00000       0.00000       0.00000       0.00000       0.00000       7.33346       8.88495       8.77329       7.46947       7.03386       5.19379       4.05173       2.88872       1.62003       1.00301      0.513851      0.253759      0.124421     0.0462419     0.0156499    0.00565272    0.00140085   0.000210064       0.00000       0.00000       0.00000       0.00000       0.00000       0.00000       0.00000       0.00000       0.00000       0.00000       0.00000       0.00000       0.00000       0.00000       0.00000       0.00000       0.00000       0.00000
   9  20 3367.8267    3.3030  1.9388 11.9275 -0.0013     -0.163405  0.0739   0.0742   0.1230    0.2069   0.0000      0.458897   431.3642       22.3584      -3.98278       6.12301       3.83447      -2.94105       8.50353      -5.62611     -0.585302     -0.966460     -0.693705     -0.313878     -0.169891   -0.00967523    -0.0215554    -0.0143588   -0.00299907   0.000324469       0.00000       0.00000       0.00000       0.00000       0.00000       0.00000       0.00000       0.00000       0.00000       0.00000       0.00000       0.00000       0.00000       0.00000       0.00000       0.00000       0.00000       0.00000       8.76181       10.6744       10.5255       9.39591       7.80792       6.54119       4.99852       3.33087       2.04964       1.13604      0.632010      0.293323      0.149210     0.0567663     0.0217355    0.00621948    0.00155408   0.000272458       0.00000       0.00000       0.00000       0.00000       0.00000       0.00000       0.00000       0.00000       0.00000       0.00000       0.00000       0.00000       0.00000       0.00000       0.00000       0.00000       0.00000       0.00000
   9  21 3506.6908    2.7504  2.7845 11.6756 -0.0024       1.17696  0.0896   0.0535   0.1530    0.1386   0.0000      0.292834   441.5651       47.5014       17.7226       2.78886       6.90645      -3.96887       8.24872      -3.48231      -1.87476     -0.355919      0.527541     -0.667769      0.219894    -0.0774601     0.0256689   -0.00470892    0.00228436  -0.000581139       0.00000       0.00000       0.00000       0.00000       0.00000       0.00000       0.00000       0.00000       0.00000       0.00000       0.00000       0.00000       0.00000       0.00000       0.00000       0.00000       0.00000       0.00000       10.6005       13.6866       12.8369       12.6268       9.78109       8.00981       5.38770       3.75876       2.41958       1.45119      0.766114      0.387501      0.167921     0.0714306     0.0254908    0.00787531    0.00181261   0.000377817       0.00000       0.00000       0.00000       0.00000       0.00000       0.00000       0.00000       0.00000       0.00000       0.00000       0.00000       0.00000       0.00000       0.00000       0.00000       0.00000       0.00000       0.00000
   9  22 3645.2738    2.3535  3.9695 11.0884 -0.0040      0.117455  0.1056   0.0389   0.1919    0.1349   0.0000      0.191914   430.3231      -1.98421       6.52938     -0.311105      -6.77351       13.0903       16.7346      -8.22335     0.0638278      -2.85065      0.383549     -0.158838     -0.227168    0.00376009     0.0479149    -0.0155015   -0.00431288  -0.000361276       0.00000       0.00000       0.00000       0.00000       0.00000       0.00000       0.00000       0.00000       0.00000       0.00000       0.00000       0.00000       0.00000       0.00000       0.00000       0.00000       0.00000       0.00000       12.8932       14.8911       14.9363       13.8598       11.8015       9.39272       6.88581       4.68698       2.96512       1.77402      0.955903      0.458472      0.217005     0.0851872     0.0307322    0.00936542    0.00227502   0.000380454       0.00000       0.00000       0.00000       0.00000       0.00000       0.00000       0.00000       0.00000       0.00000       0.00000       0.00000       0.00000       0.00000       0.00000       0.00000       0.00000       0.00000       0.00000
   9  24 3923.9613    1.7163  8.3680 10.3408 -0.0001      0.396063  0.1731   0.0212   0.3211    0.0866   0.0000     0.0816923   452.3780       21.8324       19.0735       28.0345       11.4486      -4.74903      -6.24648      -13.0861      -1.12310       1.72255      0.107293      0.228018     0.0840191     0.0210933   -0.00529635    -0.0241754    0.00227770  -0.000391714       0.00000       0.00000       0.00000       0.00000       0.00000       0.00000       0.00000       0.00000       0.00000       0.00000       0.00000       0.00000       0.00000       0.00000       0.00000       0.00000       0.00000       0.00000       19.0376       23.7381       23.6804       22.2027       18.6641       15.2016       11.2915       7.72366       4.90495       2.99122       1.58137      0.802171      0.368309      0.155690     0.0547574     0.0169700    0.00411295   0.000705645       0.00000       0.00000       0.00000       0.00000       0.00000       0.00000       0.00000       0.00000       0.00000       0.00000       0.00000       0.00000       0.00000       0.00000       0.00000       0.00000       0.00000       0.00000
   9  25 4063.3163    1.4383  9.5428 10.2915 -0.0020     0.0705610  0.2040   0.0181   0.3701    0.0718   0.0000     0.0827288   452.1171       66.1394       54.1096       9.95497      -32.7330       13.3476      -9.99397      -10.2008     -0.188242     -0.342346      -4.38086     -0.590690      0.429456      0.242932     0.0129110    -0.0168494    0.00223766   0.000783573       0.00000       0.00000       0.00000       0.00000       0.00000       0.00000       0.00000       0.00000       0.00000       0.00000       0.00000       0.00000       0.00000       0.00000       0.00000       0.00000       0.00000       0.00000       22.8758       27.9338       28.6755       25.9692       21.7870       17.3112       12.7992       8.83966       5.52023       3.22165       1.77615      0.911505      0.413316      0.170062     0.0613154     0.0189456    0.00448268   0.000729215       0.00000       0.00000       0.00000       0.00000       0.00000       0.00000       0.00000       0.00000       0.00000       0.00000       0.00000       0.00000       0.00000       0.00000       0.00000       0.00000       0.00000       0.00000
  10  11 2162.9983    0.8649  0.6812  9.8072  0.0019       5.95835  0.0335   0.0308   0.0725    0.1866   0.0000       1.13320   437.8085       7.66218       3.99912       1.95536       3.77070       3.61394      -3.24440     -0.265358      0.189203     -0.165944     0.0843063     -0.388707     0.0762474     0.0113282     0.0396580   -0.00416948   -0.00162529  -0.000728039   0.000139711   2.86207e-05       0.00000       0.00000       0.00000       0.00000       0.00000       0.00000       0.00000       0.00000       0.00000       0.00000       0.00000       0.00000       0.00000       0.00000       0.00000       0.00000       4.48313       5.52053       5.39547       5.08465       4.22376       3.77196       2.67749       1.96720       1.33839      0.797977      0.484905      0.244880      0.136747     0.0541649     0.0267711    0.00912646    0.00358373   0.000947869   0.000205926   3.84204e-05       0.00000       0.00000       0.00000       0.00000       0.00000       0.00000       0.00000       0.00000       0.00000       0.00000       0.00000       0.00000       0.00000       0.00000       0.00000       0.00000
  10  12 2302.9815    1.1205  0.8002 10.3699 -0.0085       5.37162  0.0436   0.0381   0.0745    0.2143   0.0000       1.06915   442.0774       11.1245       6.11590       3.16067      -1.92739      -4.91435      -1.45096      -3.24106       1.22772      0.150572       1.28265      0.325935    -0.0906109     0.0619879    -0.0302418    0.00735531   -0.00161539   -0.00120997   0.000152530   2.69905e-05       0.00000       0.00000       0.00000       0.00000       0.00000       0.00000       0.00000       0.00000       0.00000       0.00000       0.00000       0.00000       0.00000       0.00000       0.00000       0.00000       4.99348       6.72475       5.79763       6.15179       5.11164       4.33964       3.28531       2.36775       1.58569      0.978995      0.628122      0.298620      0.166249     0.0669467     0.0332880     0.0108000    0.00407171    0.00110203   0.000289730   5.41682e-05       0.00000       0.00000       0.00000       0.00000       0.00000       0.00000       0.00000       0.00000       0.00000       0.00000       0.00000       0.00000       0.00000       0.00000       0.00000       0.00000
  10  13 2440.9978    1.5374  0.9312 10.6961  0.0018       5.41113  0.0458   0.0488   0.0852    0.2528   0.0000       1.11640   425.2275       10.5770       13.1954       9.49809      -7.04472     -0.599260      -3.11159      -3.43331      0.543640     -0.221512     -0.141609     -0.161638    -0.0779163   0.000203607    0.00669938   -0.00147436   0.000738012   -0.00305783  -8.73373e-05  -3.86144e-05       0.00000       0.00000       0.00000       0.00000       0.00000       0.00000       0.00000       0.00000       0.00000       0.00000       0.00000       0.00000       0.00000       0.00000       0.00000       0.00000       4.98883       6.28363       6.22551       6.01102       5.37321       3.91836       3.38582       2.17158       1.56484      0.918403      0.579511      0.314183      0.146414     0.0815950     0.0293774     0.0121554    0.00394917    0.00111165   0.000312450   4.69451e-05       0.00000       0.00000       0.00000       0.00000       0.00000       0.00000       0.00000       0.00000       0.00000       0.00000       0.00000       0.00000       0.00000       0.00000       0.00000       0.00000
  10  14 2578.7537    1.9777  1.1253 10.8354 -0.0236       2.38306  0.0569   0.0554   0.0841    0.5228   0.0000      0.934402   442.7552       17.0233       18.4548       4.21514       7.15630      0.299156       4.80636       2.53954     -0.889429      -1.19842       1.46202      0.121898      0.117776      0.174268     0.0180142     0.0277656    0.00668602   -0.00167965   0.000315752  -8.72780e-05       0.00000       0.00000       0.00000       0.00000       0.00000       0.00000       0.00000       0.00000       0.00000       0.00000       0.00000       0.00000       0.00000       0.00000       0.00000       0.00000       6.18836       7.52810       7.57737       6.97836       6.38802       4.70745       3.82343       2.73718       1.76648       1.11786      0.637621      0.362390      0.182668     0.0843206     0.0343588     0.0130046    0.00407100    0.00130515   0.000321669   4.69162e-05       0.00000       0.00000       0.00000       0.00000       0.00000       0.00000       0.00000       0.00000       0.00000       0.00000       0.00000       0.00000       0.00000       0.00000       0.00000       0.00000
  10  15 2717.0797    2.5352  0.9280 11.7301 -0.0024      0.436980  0.0482   0.0753   0.0756    0.2318   0.0000      0.997266   439.8348     0.0979397       8.69189       6.38052      -7.05012     -0.372585      -1.72823      -6.07017      -1.42134    -0.0831110      0.526280      0.205573     0.0148001     0.0426589    -0.0461427    -0.0125732    0.00559870   5.65739e-06  -0.000215097  -5.48578e-05       0.00000       0.00000       0.00000       0.00000       0.00000       0.00000       0.00000       0.00000       0.00000       0.00000       0.00000       0.00000       0.00000       0.00000       0.00000       0.00000       5.92829       7.40542       7.52076       6.98301       5.74128       4.42944       3.33484       2.24678       1.53781      0.910099      0.550189      0.301040      0.147031     0.0725683     0.0293365     0.0118679    0.00392482    0.00102346   0.000257951   4.15385e-05       0.00000       0.00000       0.00000       0.00000       0.00000       0.00000       0.00000       0.00000       0.00000       0.00000       0.00000       0.00000       0.00000       0.00000       0.00000       0.00000
  10  16 2855.7917    3.1645  0.8222 12.1129 -0.0026       1.05687  0.0503   0.1089   0.0748    0.2263   0.0000      0.885464   436.4995       17.8834       16.2490     -0.433112     -0.742562       1.20581      -6.37091      -1.16406     -0.798916    -0.0447771     -0.176403      0.411987    -0.0103813    -0.0224495     0.0380996   -0.00353673  -0.000492862   0.000606116   3.27281e-05   2.07259e-05       0.00000       0.00000       0.00000       0.00000       0.00000       0.00000       0.00000       0.00000       0.00000       0.00000       0.00000       0.00000       0.00000       0.00000       0.00000       0.00000       6.90033       5.96333       6.61538       8.02766       6.29192       3.94644       4.28324       3.60511       2.16984      0.946302      0.559697      0.435135      0.255401      0.111126     0.0415823     0.0117680    0.00342775   0.000969778   0.000218963   3.19326e-05       0.00000       0.00000       0.00000       0.00000       0.00000       0.00000       0.00000       0.00000       0.00000       0.00000       0.00000       0.00000       0.00000       0.00000       0.00000       0.00000
  10  18 3133.1470    3.7182  1.1030 12.5650 -0.0049       1.44216  0.0494   0.1047   0.0918    0.2720   0.0000      0.946983   440.3053       13.9987       26.4181       1.48780     -0.813132      -1.05934       4.31375      -4.95569       2.24444     -0.197273     -0.431228      0.517999    -0.0648636    -0.0325136    -0.0206132    0.00637952    0.00201129    0.00158145  -0.000253500  -6.67357e-05       0.00000       0.00000       0.00000       0.00000       0.00000       0.00000       0.00000       0.00000       0.00000       0.00000       0.00000       0.00000       0.00000       0.00000       0.00000       0.00000       5.34646       7.02744       6.51283       6.41416       5.56336       4.41201       3.52613       2.43198       1.65603       1.01256      0.594034      0.335724      0.154886     0.0813939     0.0300945     0.0126765    0.00403699    0.00118026   0.000309016   5.39497e-05       0.00000       0.00000       0.00000       0.00000       0.00000       0.00000       0.00000       0.00000       0.00000       0.00000       0.00000       0.00000       0.00000       0.00000       0.00000       0.00000
  10  19 3271.5132    3.7072  1.4312 12.0913 -0.0034      0.693865  0.0603   0.0907   0.0964    0.2999   0.0000      0.692713   431.7296       9.58202       18.0616       2.67350      -6.63204      -6.39075       2.91101       3.86411     -0.609336      -1.48734      0.168192      0.712968     -0.235360     -0.142563     0.0481358     0.0234103   -0.00158474   -0.00125595   0.000163708  -6.66316e-05       0.00000       0.00000       0.00000       0.00000       0.00000       0.00000       0.00000       0.00000       0.00000       0.00000       0.00000       0.00000       0.00000       0.00000       0.00000       0.00000       6.24559       7.47513       7.81399       7.17102       6.19488       5.12840       4.27094       2.92142       1.90995       1.24913      0.726708      0.382461      0.187422     0.0981662     0.0414201     0.0161920    0.00515514    0.00148214   0.000360523   5.57295e-05       0.00000       0.00000       0.00000       0.00000       0.00000       0.00000       0.00000       0.00000       0.00000       0.00000       0.00000       0.00000       0.00000       0.00000       0.00000       0.00000
  10  20 3410.3147    3.3314  1.9403 11.4845 -0.0019      0.293624  0.0661   0.0692   0.1123    0.2577   0.0000      0.400805   430.0542       15.7791       24.6518       15.9569      -5.30738      -4.59506     -0.238284      -4.64846     -0.493594      -1.62737      0.125345     0.0624587     0.0298561    -0.0229208    -0.0424376     0.0212828    0.00829069  -0.000889780   7.40556e-05  -4.39813e-05       0.00000       0.00000       0.00000       0.00000       0.00000       0.00000       0.00000       0.00000       0.00000       0.00000       0.00000       0.00000       0.00000       0.00000       0.00000       0.00000       7.49264       9.39738       9.57892       8.40289       7.58938       5.94881       4.74032       3.22726       2.21422       1.32163      0.754062      0.421498      0.210702     0.0963591     0.0411322     0.0164658    0.00560688    0.00158696   0.000401175   5.84419e-05       0.00000       0.00000       0.00000       0.00000       0.00000       0.00000       0.00000       0.00000       0.00000       0.00000       0.00000       0.00000       0.00000       0.00000       0.00000       0.00000
  10  21 3549.2289    2.7071  3.4289 11.2409 -0.0040      0.481906  0.0933   0.0443   0.1613    0.1327   0.0000      0.188725   434.1547       58.6004       37.3120      -6.98909       1.36194     -0.463233       7.93241       5.89464     -0.130840       2.86368      0.978242     -0.567556     -0.305579      0.245852    -0.0910357    -0.0149717  -0.000418283   -0.00290348    0.00134299  -0.000115766       0.00000       0.00000       0.00000       0.00000       0.00000       0.00000       0.00000       0.00000       0.00000       0.00000       0.00000       0.00000       0.00000       0.00000       0.00000       0.00000       10.1877       12.2510       11.7404       12.0355       10.2205       8.29048       6.06720       4.46924       3.00369       1.94370       1.15708      0.637500      0.317205      0.148148     0.0601876     0.0227317    0.00747823    0.00218116   0.000495462   8.92032e-05       0.00000       0.00000       0.00000       0.00000       0.00000       0.00000       0.00000       0.00000       0.00000       0.00000       0.00000       0.00000       0.00000       0.00000       0.00000       0.00000
  10  22 3688.9434    2.2493  4.6071 10.7279 -0.0015      0.572039  0.1056   0.0326   0.1956    0.1250   0.0000      0.134315   454.4172       17.9731       4.07366       10.5311      -2.55407       4.53161       9.60003      -9.05515       3.77643      -1.49611     -0.340194     -0.458176     -0.206456     0.0792113    -0.0112907   -0.00368283     0.0141107    0.00109935   0.000337706   6.49194e-06       0.00000       0.00000       0.00000       0.00000       0.00000       0.00000       0.00000       0.00000       0.00000       0.00000       0.00000       0.00000       0.00000       0.00000       0.00000       0.00000       11.9912       14.5090       14.5537       14.0931       11.8685       9.50470       7.17000       5.17719       3.44280       2.14478       1.25811      0.697834      0.357352      0.164550     0.0696139     0.0259367    0.00864768    0.00245883   0.000568073   9.66163e-05       0.00000       0.00000       0.00000       0.00000       0.00000       0.00000       0.00000       0.00000       0.00000       0.00000       0.00000       0.00000       0.00000       0.00000       0.00000       0.00000
  10  23 3828.5014    1.8801  6.3953 10.5956 -0.0021      0.558533  0.1396   0.0245   0.2519    0.0933   0.0000      0.109933   453.9814       56.0899       26.9628       8.94155      -11.8224      -5.68788      -1.69302       1.07910      -1.70906      -1.68938     -0.841575      -1.00900     -0.292587      0.359578    -0.0826770    -0.0102981     0.0143694   -0.00554340    0.00109005   0.000134165       0.00000       0.00000       0.00000       0.00000       0.00000       0.00000       0.00000       0.00000       0.00000       0.00000       0.00000       0.00000       0.00000       0.00000       0.00000       0.00000       14.1682       17.1334       17.3874       16.6749       14.3899       11.5388       9.17080       6.61613       4.45640       2.69363       1.57067      0.898476      0.468514      0.215034     0.0913810     0.0348893     0.0114827    0.00326152   0.000789156   0.000125760       0.00000       0.00000       0.00000       0.00000       0.00000       0.00000       0.00000       0.00000       0.00000       0.00000       0.00000       0.00000       0.00000       0.00000       0.00000       0.00000
  10  24 3968.7055    1.5501  8.1869 10.3925 -0.0014      0.394091  0.1690   0.0191   0.3156    0.0755   0.0000     0.0930171   448.7767       1.09271       47.4817       6.37029      -21.2250       8.39903      -33.3919      -4.10173       9.83625      -3.16757      0.111547     -0.560763    -0.0199780      0.102535     -0.129084    -0.0584192    0.00550769    0.00258203  -0.000255107  -9.28239e-05       0.00000       0.00000       0.00000       0.00000       0.00000       0.00000       0.00000       0.00000       0.00000       0.00000       0.00000       0.00000       0.00000       0.00000       0.00000       0.00000       16.9868       21.0704       21.2777       20.2682       17.5214       14.2883       10.8428       7.80946       5.18689       3.36654       1.95418       1.08282      0.545098      0.257087      0.109716     0.0421332     0.0139155    0.00415075   0.000940696   0.000153300       0.00000       0.00000       0.00000       0.00000       0.00000       0.00000       0.00000       0.00000       0.00000       0.00000       0.00000       0.00000       0.00000       0.00000       0.00000       0.00000
  10  28 4528.1162    0.8073 20.2338 10.0107 -0.0033     -0.291566  0.5667   0.0096   0.8359    0.0456   0.0000      0.102246   358.8925      -32.6530       45.1304       23.9275      -6.90094       25.8229       22.5312      -10.3145       9.01476      -13.4961       8.85587      -2.67566      -1.65068     -0.350730      0.374128    -0.0932974    -0.0377222    0.00927436    0.00250782   0.000350104       0.00000       0.00000       0.00000       0.00000       0.00000       0.00000       0.00000       0.00000       0.00000       0.00000       0.00000       0.00000       0.00000       0.00000       0.00000       0.00000       39.1790       48.7322       50.1560       47.2652       42.2352       34.8196       26.5016       19.7722       13.4969       8.59144       5.18980       2.93192       1.47320      0.720997      0.293710      0.115292     0.0388622     0.0111549    0.00245317   0.000377467       0.00000       0.00000       0.00000       0.00000       0.00000       0.00000       0.00000       0.00000       0.00000       0.00000       0.00000       0.00000       0.00000       0.00000       0.00000       0.00000
  11   8 1772.2400    0.3217  0.2983  9.8125 -0.0038       7.24017  0.0330   0.0187   0.0528    0.0622   0.0000       4.23619   437.9405     0.0632817       14.7051      -1.79101      -9.10753      0.289251      0.264847       1.92180      0.428409     -0.260611      0.367489      0.148033     -0.238496     0.0143836   0.000248588    0.00148344   0.000272981    0.00328362    0.00113256   0.000179889   1.02835e-05  -2.04399e-05       0.00000       0.00000       0.00000       0.00000       0.00000       0.00000       0.00000       0.00000       0.00000       0.00000       0.00000       0.00000       0.00000       0.00000       4.29500       5.57243       6.13050       5.51112       4.74384       4.06040       2.52744       1.98034       1.51438      0.774872      0.583174      0.368529      0.160644      0.103406     0.0525739     0.0187099    0.00658122    0.00346409    0.00113935   0.000268534   5.52281e-05   8.43996e-06       0.00000       0.00000       0.00000       0.00000       0.00000       0.00000       0.00000       0.00000       0.00000       0.00000       0.00000       0.00000       0.00000       0.00000
  11  10 2058.0781    0.6295  0.6049  9.8111 -0.0032       9.61562  0.0364   0.0236   0.0696    0.1123   0.0000       1.72421   442.4113     -0.527628       17.5593      -5.78151       8.85667      -5.21785      0.702236     -0.886155       1.35812      0.141038     -0.249620     -0.275982     0.0392661      0.162318     0.0368397    -0.0173331    0.00167593   -0.00118702    0.00150515  -0.000257279  -3.67642e-05   1.04315e-05       0.00000       0.00000       0.00000       0.00000       0.00000       0.00000       0.00000       0.00000       0.00000       0.00000       0.00000       0.00000       0.00000       0.00000       4.58573       5.88410       5.87420       5.04706       4.37542       3.86500       3.28759       2.47656       1.68402       1.03013      0.616661      0.348710      0.168336     0.0897250     0.0472698     0.0195117    0.00781582    0.00296038   0.000974685   0.000246561   5.63553e-05   8.87624e-06       0.00000       0.00000       0.00000       0.00000       0.00000       0.00000       0.00000       0.00000       0.00000       0.00000       0.00000       0.00000       0.00000       0.00000
  11  11 2199.8792    0.8701  0.7000 10.2294 -0.0015       3.38682  0.0598   0.0294   0.0653    0.1494   0.0000       1.29156   440.2143      -1.68027       11.0483       4.29448      -1.60484      -1.43992     -0.623545    -0.0721155      0.118923      -1.31081      0.290031      0.255739    -0.0780196    -0.0554451     0.0587336    0.00290120   -0.00740655   -0.00160595    0.00114500   0.000104014   4.87106e-05  -2.72980e-06       0.00000       0.00000       0.00000       0.00000       0.00000       0.00000       0.00000       0.00000       0.00000       0.00000       0.00000       0.00000       0.00000       0.00000       5.63429       7.90159       5.77305       8.92614       5.87544       6.40528       3.18716       4.20776       2.00771       1.81158      0.645768      0.643228      0.283775      0.216317     0.0708555     0.0398007    0.00987017    0.00586492   0.000916138   0.000561105   5.13497e-05   2.30403e-05       0.00000       0.00000       0.00000       0.00000       0.00000       0.00000       0.00000       0.00000       0.00000       0.00000       0.00000       0.00000       0.00000       0.00000
  11  12 2340.0725    1.2055  0.9017 10.5088 -0.0103       2.82157  0.0569   0.0366   0.0766    0.2392   0.0000      0.946641   437.2681      -4.37655       9.98994       3.81675      -4.98893      -3.49727     -0.173844      0.145002     -0.844826      0.684230      0.468693     -0.115724    -0.0878581     -0.140888    -0.0662323     0.0391666   -0.00914526    0.00496662    0.00133402  -0.000327144   2.01086e-05   5.50675e-06       0.00000       0.00000       0.00000       0.00000       0.00000       0.00000       0.00000       0.00000       0.00000       0.00000       0.00000       0.00000       0.00000       0.00000       6.85131       6.05392       8.08821       9.01632       6.06707       4.74160       5.11461       3.78526       1.77965       1.49191       1.17078      0.608869      0.233336      0.153996      0.103271     0.0478847     0.0173975    0.00514911    0.00133751   0.000359256   6.78896e-05   1.11974e-05       0.00000       0.00000       0.00000       0.00000       0.00000       0.00000       0.00000       0.00000       0.00000       0.00000       0.00000       0.00000       0.00000       0.00000
  11  13 2478.8075    1.5219  1.0068 11.0071 -0.0214       6.76185  0.0606   0.0456   0.0855    0.2550   0.0000       1.09995   436.5317      -1.49768       12.8679       2.81986      -7.23271      -3.18753      -2.45013     -0.492042    -0.0150209     -0.152505      0.820218      0.331888     -0.432177     -0.154453   -0.00663534     0.0207831   -0.00598253    0.00327912  -0.000679141   0.000809295  -8.85812e-05  -4.60056e-06       0.00000       0.00000       0.00000       0.00000       0.00000       0.00000       0.00000       0.00000       0.00000       0.00000       0.00000       0.00000       0.00000       0.00000       6.36420       5.75612       7.43916       7.83709       6.09726       5.01104       4.07197       3.04880       2.34542       1.52013      0.717343      0.498728      0.363158      0.181959     0.0746973     0.0338523     0.0143683    0.00502560    0.00132679   0.000323471   6.50395e-05   9.68178e-06       0.00000       0.00000       0.00000       0.00000       0.00000       0.00000       0.00000       0.00000       0.00000       0.00000       0.00000       0.00000       0.00000       0.00000
  11  14 2617.0445    2.0860  1.0319 11.1585  0.0034       3.22282  0.0477   0.0591   0.0775    0.2808   0.0000      0.876904   439.9134       3.63900       7.91086      -7.74022      -10.6978      -1.02593       6.30320     -0.405399       3.76497      0.698417      0.372775     -0.718242      0.115358     0.0298312     0.0466850    -0.0246644   -0.00149397   -0.00285828  -0.000336584   1.89852e-05   0.000135265  -7.07997e-07       0.00000       0.00000       0.00000       0.00000       0.00000       0.00000       0.00000       0.00000       0.00000       0.00000       0.00000       0.00000       0.00000       0.00000       4.85958       5.96998       6.38833       5.70764       4.95796       4.48880       3.60673       2.53008       1.87437       1.19074      0.705941      0.426950      0.223422      0.115191     0.0554392     0.0237345     0.0102690    0.00398356    0.00123839   0.000320228   7.07238e-05   1.07237e-05       0.00000       0.00000       0.00000       0.00000       0.00000       0.00000       0.00000       0.00000       0.00000       0.00000       0.00000       0.00000       0.00000       0.00000
  11  15 2756.2558    2.7289  0.8444 11.4530 -0.0057       2.52347  0.0425   0.0802   0.0652    0.3102   0.0000      0.810458   443.9711       15.5092       9.79257       4.83630       1.49092      0.568704       1.11452      0.302912     -0.999544      -1.03147     0.0920888      0.867723     -0.240734     -0.105833     0.0696733    0.00198019   -0.00126848   -0.00182279   0.000240580   0.000337373  -9.48337e-05  -9.08013e-06       0.00000       0.00000       0.00000       0.00000       0.00000       0.00000       0.00000       0.00000       0.00000       0.00000       0.00000       0.00000       0.00000       0.00000       5.01053       6.18495       6.32894       5.95015       5.17956       4.07889       3.21394       2.30290       1.53241       1.03260      0.640456      0.382169      0.198075     0.0979783     0.0516950     0.0205394    0.00882424    0.00294526   0.000909878   0.000255751   5.51099e-05   8.02688e-06       0.00000       0.00000       0.00000       0.00000       0.00000       0.00000       0.00000       0.00000       0.00000       0.00000       0.00000       0.00000       0.00000       0.00000
  11  16 2895.5775    3.5599  0.7819 11.8679 -0.0010       2.13363  0.0358   0.1101   0.0622    0.2771   0.0000      0.730317   440.3360       7.47068       16.3933       6.22861      -2.80469      -3.36983       3.53909      -2.17694      -1.52651     -0.724260     -0.607745     -0.853934     0.0451946     0.0811269    -0.0806729   -0.00403740    0.00529309   -0.00105659   0.000808904  -0.000407959   4.85728e-05   2.28880e-06       0.00000       0.00000       0.00000       0.00000       0.00000       0.00000       0.00000       0.00000       0.00000       0.00000       0.00000       0.00000       0.00000       0.00000       4.52175       5.54523       4.87010       4.72971       4.31535       3.87861       3.03142       2.33225       1.60746       1.07142      0.642867      0.374898      0.190875     0.0938851     0.0420669     0.0178962    0.00716581    0.00260448   0.000797492   0.000230287   4.85095e-05   8.57729e-06       0.00000       0.00000       0.00000       0.00000       0.00000       0.00000       0.00000       0.00000       0.00000       0.00000       0.00000       0.00000       0.00000       0.00000
  11  17 3034.7231    3.8048  0.9106 12.6515 -0.0053       1.44340  0.0430   0.1108   0.0735    0.2072   0.0000      0.862209   429.7986       15.3106       13.1614       11.5937      0.873926      -5.12152      -2.37381      -5.87857      -2.61280     -0.313780      0.102613     -0.239218    0.00919340     -0.191530    -0.0244477   -0.00901599   -0.00146672   0.000162027  -2.35132e-05  -0.000121990  -1.65418e-05  -7.62444e-06       0.00000       0.00000       0.00000       0.00000       0.00000       0.00000       0.00000       0.00000       0.00000       0.00000       0.00000       0.00000       0.00000       0.00000       4.69522       5.71894       6.22280       5.93970       4.97235       4.03222       3.05274       2.34882       1.58777      0.998842      0.634057      0.370257      0.216672      0.106619     0.0579724     0.0221320    0.00983923    0.00329938    0.00109334   0.000283446   6.00432e-05   9.64325e-06       0.00000       0.00000       0.00000       0.00000       0.00000       0.00000       0.00000       0.00000       0.00000       0.00000       0.00000       0.00000       0.00000       0.00000
  11  18 3173.5831    3.8537  1.0122 12.8277 -0.0023       1.77993  0.0522   0.1103   0.0803    0.2226   0.0000       1.03305   426.3922       12.0440       11.0198       6.24243       2.13997      -2.93491      -3.92883       1.05041      0.819309      -1.87946     0.0144595     -0.225731     0.0354184     0.0185798     0.0177410   -0.00977265     0.0244260   -0.00307454   -0.00157537  -0.000405616  -4.53254e-06   1.66975e-05       0.00000       0.00000       0.00000       0.00000       0.00000       0.00000       0.00000       0.00000       0.00000       0.00000       0.00000       0.00000       0.00000       0.00000       6.53207       7.50996       6.61312       5.79594       5.42229       5.12898       4.52781       3.68312       2.53640       1.48651      0.806796      0.438931      0.252849      0.129948     0.0574373     0.0249279    0.00962779    0.00322865    0.00105224   0.000276370   6.03606e-05   8.49297e-06       0.00000       0.00000       0.00000       0.00000       0.00000       0.00000       0.00000       0.00000       0.00000       0.00000       0.00000       0.00000       0.00000       0.00000
  11  19 3312.4320    3.6696  1.6415 11.5821 -0.0016     -0.163680  0.0634   0.0797   0.0983    0.3133   0.0000      0.510922   430.5291       24.5088      -3.31558       15.5845      0.475543      -3.93420       1.11452     -0.842907      0.742500       2.20247      0.436334     -0.293336     -0.386942     0.0349297     0.0533239    0.00186396     0.0202969  -0.000437132    0.00307643  -0.000107284   1.74210e-05  -9.22138e-06       0.00000       0.00000       0.00000       0.00000       0.00000       0.00000       0.00000       0.00000       0.00000       0.00000       0.00000       0.00000       0.00000       0.00000       6.16400       7.67266       7.47793       7.74165       6.54858       5.66477       4.26607       2.81545       2.25725       1.46001      0.963808      0.546681      0.320479      0.151126     0.0710560     0.0294932     0.0130907    0.00455948    0.00153518   0.000346856   8.78731e-05   1.48350e-05       0.00000       0.00000       0.00000       0.00000       0.00000       0.00000       0.00000       0.00000       0.00000       0.00000       0.00000       0.00000       0.00000       0.00000
  11  20 3451.9194    3.1003  2.3533 11.8424  0.0011       1.00197  0.0730   0.0602   0.1253    0.1491   0.0000      0.287710   433.8703       29.1816       15.9533      -9.64630      0.751337      -7.40552       1.40977      -1.60495      -3.08276      -2.90583     -0.185313     -0.436048     -0.481104    -0.0716330    -0.0694145    0.00566766   -0.00564851  -0.000610857  -0.000170677   0.000193713  -7.05234e-05  -1.06982e-06       0.00000       0.00000       0.00000       0.00000       0.00000       0.00000       0.00000       0.00000       0.00000       0.00000       0.00000       0.00000       0.00000       0.00000       7.09838       8.72761       9.14033       8.36778       7.63609       6.27654       5.04517       3.76762       2.55832       1.73607       1.06546      0.642265      0.322932      0.174084     0.0845000     0.0375557     0.0143088    0.00547219    0.00166791   0.000493770   0.000106566   1.55280e-05       0.00000       0.00000       0.00000       0.00000       0.00000       0.00000       0.00000       0.00000       0.00000       0.00000       0.00000       0.00000       0.00000       0.00000
  11  21 3591.5466    2.4817  3.8187 11.0858 -0.0031      0.872813  0.0924   0.0363   0.1656    0.1031   0.0000      0.178492   434.0773       32.7286       4.11655      -2.70072      -2.79570     -0.300328      -3.82201      0.412244     -0.647866      -1.97001      0.569104      -1.03201     -0.177574      0.424935     -0.195044    -0.0918289     0.0137007   -0.00512539   -0.00147309  -0.000267741  -0.000274425   3.74374e-06       0.00000       0.00000       0.00000       0.00000       0.00000       0.00000       0.00000       0.00000       0.00000       0.00000       0.00000       0.00000       0.00000       0.00000       8.97771       11.7963       11.5161       11.3241       9.66009       8.27933       6.32320       4.73175       3.28479       2.15453       1.33400      0.784713      0.428994      0.218481      0.106107     0.0451692     0.0184815    0.00673216    0.00218258   0.000604412   0.000134025   2.26216e-05       0.00000       0.00000       0.00000       0.00000       0.00000       0.00000       0.00000       0.00000       0.00000       0.00000       0.00000       0.00000       0.00000       0.00000
  11  22 3731.2231    2.0838  5.2678 10.7474 -0.0007      0.430143  0.1148   0.0273   0.2028    0.0924   0.0000      0.119563   415.7483       32.4380       14.6505      -8.34738      -4.97326       5.57756      -5.99218       6.39043      -3.35849      -2.19713     -0.478338     -0.122140      0.702989     -0.513591    -0.0222422  -0.000690205     0.0263393    0.00998974    0.00123492  -7.91311e-05  -0.000311849   5.27280e-05       0.00000       0.00000       0.00000       0.00000       0.00000       0.00000       0.00000       0.00000       0.00000       0.00000       0.00000       0.00000       0.00000       0.00000       11.3496       13.9535       14.6495       13.9282       12.1709       10.0322       7.82413       5.83201       4.01003       2.63226       1.70103      0.978592      0.535376      0.276592      0.136658     0.0592167     0.0236795    0.00838795    0.00275417   0.000737562   0.000161551   2.46779e-05       0.00000       0.00000       0.00000       0.00000       0.00000       0.00000       0.00000       0.00000       0.00000       0.00000       0.00000       0.00000       0.00000       0.00000
  11  23 3871.7412    1.7559  6.6270 10.7146 -0.0033      0.763058  0.1390   0.0224   0.2512    0.0714   0.0000      0.103803   431.5134       10.7733       5.29089       32.2297      -5.85487      -21.6747      -8.01893      0.790229      -3.96078      -6.37329       2.94372       1.55439     -0.446104     0.0833669      0.331663     -0.141527    -0.0528974     0.0204995  -0.000609922   -0.00260859   0.000244892  -3.21711e-05       0.00000       0.00000       0.00000       0.00000       0.00000       0.00000       0.00000       0.00000       0.00000       0.00000       0.00000       0.00000       0.00000       0.00000       13.4702       16.4145       17.0635       16.4901       14.4676       11.8783       9.41349       6.75872       4.71046       3.27582       2.00342       1.20522      0.652852      0.334696      0.159269     0.0707042     0.0286899     0.0104581    0.00313797   0.000881904   0.000193231   2.88659e-05       0.00000       0.00000       0.00000       0.00000       0.00000       0.00000       0.00000       0.00000       0.00000       0.00000       0.00000       0.00000       0.00000       0.00000
  11  24 4011.6308    1.4785  9.6150 10.3342 -0.0011      0.367875  0.1840   0.0173   0.3393    0.0680   0.0000     0.0808168   444.3410       15.0557       33.1425       9.70626       18.8217       15.8674       6.59784      -1.47882      -15.1764     -0.308659       4.58018     0.0277443      -1.72785    -0.0179414      0.101708     -0.105275  -0.000310273     0.0146089   -0.00387510  -0.000348193   0.000557344   1.34917e-05       0.00000       0.00000       0.00000       0.00000       0.00000       0.00000       0.00000       0.00000       0.00000       0.00000       0.00000       0.00000       0.00000       0.00000       16.6086       20.8437       21.2352       20.7577       18.5738       14.9361       12.0248       8.86567       6.31507       4.13338       2.66195       1.55969      0.868916      0.453428      0.216682     0.0966040     0.0379369     0.0135545    0.00437858    0.00118439   0.000271448   4.00242e-05       0.00000       0.00000       0.00000       0.00000       0.00000       0.00000       0.00000       0.00000       0.00000       0.00000       0.00000       0.00000       0.00000       0.00000
  11  25 4151.5986    1.2849 11.9276 10.2724 -0.0032      0.149933  0.2343   0.0153   0.4245    0.0604   0.0000     0.0754049   461.9503       5.75041      -9.91624       50.3682       5.02344      -32.0118       1.16476       4.56117      -3.36731      -5.62035       5.39823      0.157200      0.921865      0.254206     0.0787068    -0.0753828     0.0554624    0.00100211    -0.0110780   -0.00124896   8.98669e-05   7.58817e-05       0.00000       0.00000       0.00000       0.00000       0.00000       0.00000       0.00000       0.00000       0.00000       0.00000       0.00000       0.00000       0.00000       0.00000       20.1800       25.0352       25.6948       24.8955       21.8713       18.5738       14.7967       11.0958       7.69356       5.26742       3.19867       1.93862       1.05356      0.548849      0.264528      0.116678     0.0472577     0.0173158    0.00530331    0.00149587   0.000319421   4.87307e-05       0.00000       0.00000       0.00000       0.00000       0.00000       0.00000       0.00000       0.00000       0.00000       0.00000       0.00000       0.00000       0.00000       0.00000
  11  26 4291.8496    1.0927 14.2605 10.1929 -0.0025    -0.0345560  0.3031   0.0136   0.5322    0.0551   0.0000     0.0782269   478.9923      -11.8221       12.0963      -24.7930      -10.0447      -8.94946       4.78451       4.71508       10.9263      -5.13632       5.27839      0.273067     -0.720703      -1.00754     -0.424767      0.161580    -0.0542512    -0.0385679     0.0142131   -0.00291489   0.000374311   7.91384e-05       0.00000       0.00000       0.00000       0.00000       0.00000       0.00000       0.00000       0.00000       0.00000       0.00000       0.00000       0.00000       0.00000       0.00000       24.0205       29.4487       30.6378       29.1012       26.6252       22.2426       17.7977       13.2306       9.34551       6.39386       3.99092       2.36884       1.30642      0.665515      0.323483      0.140914     0.0582147     0.0210170    0.00665629    0.00185035   0.000396884   5.66773e-05       0.00000       0.00000       0.00000       0.00000       0.00000       0.00000       0.00000       0.00000       0.00000       0.00000       0.00000       0.00000       0.00000       0.00000
  11  27 4432.6326    0.9080 17.3462 10.1280 -0.0036    -0.0368065  0.4317   0.0106   0.6770    0.0468   0.0000     0.0904695   452.2695      -22.6534       4.59179       1.71971       37.4078       33.4617      -20.1552       9.63995       22.9425      0.981012      -1.26117      -2.64185      -1.49468      0.643328      0.268631      0.141006    -0.0488683     0.0236780    -0.0151664    0.00217854    0.00185293  -0.000177057       0.00000       0.00000       0.00000       0.00000       0.00000       0.00000       0.00000       0.00000       0.00000       0.00000       0.00000       0.00000       0.00000       0.00000       29.8039       37.7394       39.0026       37.2713       33.6356       28.1291       22.6653       16.5626       12.1094       8.07301       5.04163       3.00331       1.71406      0.884185      0.414671      0.187628     0.0764910     0.0276330    0.00875250    0.00234868   0.000524298   7.57977e-05       0.00000       0.00000       0.00000       0.00000       0.00000       0.00000       0.00000       0.00000       0.00000       0.00000       0.00000       0.00000       0.00000       0.00000
  12  10 2093.7638    0.7367  0.5587  9.8489 -0.0026       7.24583  0.0367   0.0262   0.0579    0.1106   0.0000       1.33690   443.8578       5.62257       6.46236     -0.125846      -1.37610      0.802363      0.370376     -0.850493      0.892857     -0.428301     -0.468897     -0.250015    -0.0646647    -0.0258856    -0.0164367    0.00438729    -0.0163228    0.00160753   -0.00186267  -0.000346053   0.000173842  -1.89891e-05  -1.39163e-05  -4.24539e-07       0.00000       0.00000       0.00000       0.00000       0.00000       0.00000       0.00000       0.00000       0.00000       0.00000       0.00000       0.00000       3.99344       4.90625       6.18811       4.77263       4.60668       4.41618       2.58654       2.40997       1.68959      0.945038      0.840284      0.457270      0.232404      0.173130     0.0715559     0.0317591     0.0193992    0.00734143    0.00211808    0.00109774   0.000385767   8.53530e-05   1.30723e-05   1.75405e-06       0.00000       0.00000       0.00000       0.00000       0.00000       0.00000       0.00000       0.00000       0.00000       0.00000       0.00000       0.00000
  12  11 2235.9269    1.0047  0.7217 10.3729 -0.0045       4.38900  0.0508   0.0305   0.0634    0.1311   0.0000       1.16922   440.1028     -0.678711       16.6231      0.513424       1.32320       4.29455     -0.767514     -0.519899       1.73141      0.657336     -0.651157    -0.0711067      0.163433     0.0307650      0.121109    -0.0163760    0.00831901   0.000134045   -0.00231474   0.000681233  -0.000284029   1.92789e-05   1.69327e-06   6.37409e-07       0.00000       0.00000       0.00000       0.00000       0.00000       0.00000       0.00000       0.00000       0.00000       0.00000       0.00000       0.00000       3.77935       6.52036       4.53171       6.30730       4.34325       4.90403       3.59725       2.90599       2.30351       1.45214       1.10816      0.517350      0.437273      0.148607      0.132126     0.0334215     0.0293561    0.00590375    0.00497580   0.000926856   0.000503685   9.58992e-05   2.34172e-05   4.83382e-06       0.00000       0.00000       0.00000       0.00000       0.00000       0.00000       0.00000       0.00000       0.00000       0.00000       0.00000       0.00000
  12  12 2376.4178    1.2715  0.8780 10.7776  0.0023       4.12347  0.0498   0.0378   0.0740    0.1845   0.0000       1.10605   438.5462       5.01473       2.72013      -9.09887     -0.225626       2.52430       3.12516     0.0708739     -0.522578     -0.344903      0.680087      0.718021     -0.616491     -0.161704     0.0457984   -0.00886033    -0.0411167    0.00272226   0.000410911  -0.000143015   1.84605e-05  -5.65798e-05  -1.11564e-05  -5.09426e-06       0.00000       0.00000       0.00000       0.00000       0.00000       0.00000       0.00000       0.00000       0.00000       0.00000       0.00000       0.00000       4.64386       6.44180       5.20057       6.12251       4.37859       4.88034       3.68048       3.34440       2.15018       1.67381      0.881655      0.602867      0.311769      0.195301     0.0854188     0.0477530     0.0186092    0.00947655    0.00300023    0.00120296   0.000285948   0.000103588   1.56649e-05   4.04194e-06       0.00000       0.00000       0.00000       0.00000       0.00000       0.00000       0.00000       0.00000       0.00000       0.00000       0.00000       0.00000
  12  13 2515.5754    1.7482  0.9694 10.8727 -0.0038       2.64680  0.0421   0.0491   0.0809    0.2879   0.0000      0.946057   435.0566       3.64355       12.0632       2.79298       3.86382      -6.98611       1.86973      -2.50566      -2.32823      -1.00203      0.245861     -0.340128     -0.154039     -0.127016     0.0673395     0.0281580    -0.0303594    0.00486982   0.000267449  -0.000127101   7.07596e-05  -0.000144354  -1.15556e-05  -9.43669e-09       0.00000       0.00000       0.00000       0.00000       0.00000       0.00000       0.00000       0.00000       0.00000       0.00000       0.00000       0.00000       4.11047       4.80550       5.48263       4.82988       4.53508       4.03301       3.08922       2.43308       1.79434       1.20118      0.793911      0.506892      0.284247      0.151512     0.0807739     0.0397388     0.0176610    0.00724363    0.00293540    0.00105981   0.000330319   8.38340e-05   1.55022e-05   2.07476e-06       0.00000       0.00000       0.00000       0.00000       0.00000       0.00000       0.00000       0.00000       0.00000       0.00000       0.00000       0.00000
  12  14 2654.7201    2.1738  0.9864 11.6384  0.0006       2.06883  0.0506   0.0629   0.0782    0.2486   0.0000      0.913576   441.1137       6.16155       8.61410    -0.0365162      -3.99860      -1.17002      -2.14886      -2.62022     -0.410907      -2.24457      0.451316     -0.537085      0.316367     -0.128181     0.0469406  -0.000261754    0.00566801    0.00620651   -0.00518775   -0.00124351   0.000281405  -1.00871e-05  -3.00448e-05   1.08603e-06       0.00000       0.00000       0.00000       0.00000       0.00000       0.00000       0.00000       0.00000       0.00000       0.00000       0.00000       0.00000       4.64701       5.91959       5.78626       6.52003       5.22259       4.46390       3.55362       2.82001       2.00232       1.32869      0.929770      0.534911      0.354777      0.176692      0.107038     0.0450190     0.0237955    0.00816903    0.00365517   0.000997834   0.000358094   8.09868e-05   1.92501e-05   3.40596e-06       0.00000       0.00000       0.00000       0.00000       0.00000       0.00000       0.00000       0.00000       0.00000       0.00000       0.00000       0.00000
  12  15 2794.5707    2.8910  0.9901 11.7296 -0.0029       2.22345  0.0448   0.0771   0.0723    0.2910   0.0000       1.08022   438.8806       6.11508       12.8451     0.0811096      -3.92817     -0.887746      -1.38559      -3.86119     -0.759733       1.00985      0.278678     -0.292308     0.0818394     -0.190183     0.0403127     0.0630448    0.00694291   -0.00728479   0.000313757   0.000787736   0.000258196  -0.000105233  -1.24456e-05  -3.83409e-06       0.00000       0.00000       0.00000       0.00000       0.00000       0.00000       0.00000       0.00000       0.00000       0.00000       0.00000       0.00000       3.96708       4.94690       4.94246       4.91697       4.85053       3.64930       3.24391       2.33105       1.88921       1.26998      0.767911      0.520449      0.290983      0.180383     0.0910097     0.0418399     0.0195962    0.00741619    0.00287761    0.00106423   0.000285055   8.21356e-05   1.94456e-05   2.50423e-06       0.00000       0.00000       0.00000       0.00000       0.00000       0.00000       0.00000       0.00000       0.00000       0.00000       0.00000       0.00000
  12  16 2934.4025    3.5823  0.9591 11.8812 -0.0107     -0.449783  0.0397   0.0956   0.0706    0.3462   0.0000      0.767473   432.8481     -0.733649       14.3732      -6.05521      -1.75752     -0.355434       1.43182      -1.80785       1.15887      -1.87675      0.496963      0.664847     -0.115814   -0.00977948   -0.00132157   -0.00238263   -0.00524051    0.00111583    0.00141896   0.000591441   0.000441686   5.76132e-05   6.98665e-06  -2.16770e-06       0.00000       0.00000       0.00000       0.00000       0.00000       0.00000       0.00000       0.00000       0.00000       0.00000       0.00000       0.00000       4.22148       5.06220       5.31670       5.01269       4.34730       3.90383       3.17486       2.25720       1.65934       1.19148      0.762070      0.455377      0.270897      0.147205     0.0728138     0.0326052     0.0159933    0.00684852    0.00275010   0.000900149   0.000268365   6.44151e-05   1.37290e-05   1.97885e-06       0.00000       0.00000       0.00000       0.00000       0.00000       0.00000       0.00000       0.00000       0.00000       0.00000       0.00000       0.00000
  12  17 3074.0270    3.8982  0.8628 12.6375 -0.0081       1.20493  0.0391   0.1129   0.0670    0.2426   0.0000      0.707185   440.5278       8.11003       6.88650       9.05239      -8.52035      -1.55375     0.0557191      -2.94152      -1.46096      -3.49696     -0.148729     -0.220026     -0.262811     0.0459699     0.0945288    -0.0298417     0.0268894    0.00559108   -0.00508244    0.00125405   0.000387761  -9.76292e-07  -1.19456e-05   1.51383e-06       0.00000       0.00000       0.00000       0.00000       0.00000       0.00000       0.00000       0.00000       0.00000       0.00000       0.00000       0.00000       4.05506       4.96990       5.29007       5.18410       4.57908       3.77721       3.09865       2.19718       1.62369       1.17437      0.734055      0.464381      0.264347      0.151884     0.0784113     0.0340466     0.0183004    0.00692039    0.00281665   0.000926451   0.000262375   6.91793e-05   1.54131e-05   2.19772e-06       0.00000       0.00000       0.00000       0.00000       0.00000       0.00000       0.00000       0.00000       0.00000       0.00000       0.00000       0.00000
  12  18 3213.3527    3.8047  1.4034 11.9370 -0.0062    -0.0813461  0.0521   0.0842   0.0902    0.2788   0.0000      0.620367   439.9674       14.0874      -1.59265      -5.34982       4.24133      0.492261      0.659213      -3.42238      -1.93180      -2.44238       1.55096     -0.833174    -0.0235109      0.287906     0.0260558    -0.0605263   -0.00400564     0.0159995    0.00110855    0.00201489   0.000341438   1.54621e-05  -2.27492e-05   3.17134e-06       0.00000       0.00000       0.00000       0.00000       0.00000       0.00000       0.00000       0.00000       0.00000       0.00000       0.00000       0.00000       4.57358       5.74538       5.85949       5.80750       5.27620       4.52720       3.53779       2.62648       1.96050       1.39158      0.892786      0.583771      0.339796      0.180274     0.0977613     0.0442265     0.0211244    0.00797613    0.00341610    0.00116988   0.000344670   9.02196e-05   1.88653e-05   2.94600e-06       0.00000       0.00000       0.00000       0.00000       0.00000       0.00000       0.00000       0.00000       0.00000       0.00000       0.00000       0.00000
  12  19 3352.8517    3.3608  1.7771 11.9364  0.0009      0.273654  0.0599   0.0670   0.1013    0.1772   0.0000      0.415504   436.0703       25.6680       31.6652       4.00068      -5.53566      -1.85745       7.73364       1.62300     0.0226221     -0.910359     -0.157517     -0.179983     -0.121251      0.184651    -0.0381595     0.0782653    -0.0596260    0.00178845  -2.09270e-05  -0.000820282  -6.47188e-05   1.30794e-05  -3.90061e-06  -1.81462e-06       0.00000       0.00000       0.00000       0.00000       0.00000       0.00000       0.00000       0.00000       0.00000       0.00000       0.00000       0.00000       5.48615       6.60224       6.95368       6.44703       5.80511       5.24284       4.28041       3.50983       2.51728       1.64308       1.12642      0.675688      0.378149      0.210885      0.110163     0.0545620     0.0260333     0.0103043    0.00381098    0.00136910   0.000437149   0.000108442   2.14594e-05   3.19691e-06       0.00000       0.00000       0.00000       0.00000       0.00000       0.00000       0.00000       0.00000       0.00000       0.00000       0.00000       0.00000
  12  20 3492.5908    2.9356  2.4772 11.5892 -0.0049      0.368046  0.0712   0.0510   0.1205    0.1319   0.0000      0.275820   433.2845       12.7962       5.84888       11.4821       2.71694      -4.76001      -7.01942      -1.63074      -1.05236      -4.04959      -1.70290     -0.866587     -0.632721    -0.0448039     -0.205084    -0.0824420    -0.0531458     0.0279354   -0.00204490  -0.000481484   5.17839e-05   0.000111807  -1.31336e-05   6.30401e-07       0.00000       0.00000       0.00000       0.00000       0.00000       0.00000       0.00000       0.00000       0.00000       0.00000       0.00000       0.00000       6.25029       7.71191       7.73120       7.83420       7.00307       6.15003       4.85333       3.89854       2.63901       1.97038       1.27573      0.797892      0.465921      0.250384      0.131483     0.0640854     0.0290508     0.0121735    0.00460649    0.00152223   0.000470843   0.000131399   2.54298e-05   4.09703e-06       0.00000       0.00000       0.00000       0.00000       0.00000       0.00000       0.00000       0.00000       0.00000       0.00000       0.00000       0.00000
  12  21 3632.6958    2.4073  4.0261 10.9563  0.0007      0.375291  0.0912   0.0332   0.1600    0.1041   0.0000      0.134340   421.8852       30.1682      0.757043       12.1559      -7.88365       8.23217       2.35040       1.67492      -2.99059       2.29798       1.85841     -0.484759     -0.321884     -0.442194     0.0224965     0.0794980   -0.00425607   -0.00485108   -0.00794063    0.00364249  -0.000290899   0.000194693   3.68866e-06  -4.20240e-06       0.00000       0.00000       0.00000       0.00000       0.00000       0.00000       0.00000       0.00000       0.00000       0.00000       0.00000       0.00000       8.53756       10.7488       10.6291       10.6529       9.45096       8.42392       6.48654       4.98030       3.50177       2.53599       1.64588       1.06066      0.594196      0.328917      0.161895     0.0808584     0.0348661     0.0151749    0.00561440    0.00203205   0.000588205   0.000163558   3.25119e-05   5.30260e-06       0.00000       0.00000       0.00000       0.00000       0.00000       0.00000       0.00000       0.00000       0.00000       0.00000       0.00000       0.00000
  12  22 3773.2796    2.0006  5.2347 10.9181 -0.0036      0.871396  0.1149   0.0260   0.1962    0.0764   0.0000      0.120547   433.0025       39.5307       21.0513      0.806574       12.0561       3.16694       3.10204      -8.46605       7.34487     -0.778636       4.08740      0.187537      0.151423      0.828523     -0.185878    0.00245257     0.0656640   -0.00844910   -0.00416419   -0.00460536   0.000777392   0.000396459  -5.44575e-05  -5.75435e-06       0.00000       0.00000       0.00000       0.00000       0.00000       0.00000       0.00000       0.00000       0.00000       0.00000       0.00000       0.00000       9.71060       12.4301       12.5703       12.8575       11.2918       9.52822       7.79324       5.92544       4.45418       2.98758       1.97788       1.23716      0.724708      0.412999      0.216316      0.104328     0.0481107     0.0195051    0.00751081    0.00261758   0.000782857   0.000201571   4.45742e-05   6.71145e-06       0.00000       0.00000       0.00000       0.00000       0.00000       0.00000       0.00000       0.00000       0.00000       0.00000       0.00000       0.00000
  12  24 4054.0844    1.4555  9.6754 10.3949 -0.0022      0.294225  0.1786   0.0166   0.3308    0.0622   0.0000     0.0750683   460.0732       38.2840       28.6375      -6.28343      -20.4871       1.44534       3.45968      -14.2131       1.14731       1.53486      -1.48004      -1.13521     -0.345774     -0.206439     -0.210080     0.0903730    0.00202071     0.0126308   -0.00419064    -0.0103609   0.000456635   1.22754e-05   2.32627e-05  -9.72984e-06       0.00000       0.00000       0.00000       0.00000       0.00000       0.00000       0.00000       0.00000       0.00000       0.00000       0.00000       0.00000       14.8635       18.6798       18.9554       18.8441       16.5744       14.4615       11.9224       9.27448       6.80451       4.61999       2.99255       1.86567       1.07944      0.611780      0.315727      0.157487     0.0702497     0.0298053     0.0111515    0.00391548    0.00116572   0.000304940   6.43683e-05   9.59358e-06       0.00000       0.00000       0.00000       0.00000       0.00000       0.00000       0.00000       0.00000       0.00000       0.00000       0.00000       0.00000
  12  25 4194.8610    1.2242 13.2768 10.2099 -0.0007      0.159612  0.2560   0.0136   0.4686    0.0572   0.0000     0.0756995   422.0266       6.36402       10.0955      -6.04188       21.9248      -1.46721      -32.7104      -9.50505       21.2816       3.98873     -0.473002       3.99149     -0.352757      -1.80668     -0.597261      0.370667     0.0395729     -0.116142   -0.00130833     0.0133179  -2.38910e-05   0.000883230   5.19239e-05  -1.19525e-05       0.00000       0.00000       0.00000       0.00000       0.00000       0.00000       0.00000       0.00000       0.00000       0.00000       0.00000       0.00000       19.0952       24.2529       25.2843       24.4659       22.4377       18.9788       15.7008       12.3396       8.90751       6.25203       4.03038       2.54194       1.48948      0.843959      0.439633      0.216402     0.0983434     0.0415891     0.0157424    0.00545766    0.00164815   0.000443398   9.08683e-05   1.28798e-05       0.00000       0.00000       0.00000       0.00000       0.00000       0.00000       0.00000       0.00000       0.00000       0.00000       0.00000       0.00000
  13  10 2128.6051    0.8040  0.6112  9.7207 -0.0045       5.35907  0.0344   0.0264   0.0573    0.1316   0.0000       1.09240   437.7391       1.52987       7.37068       2.34811     -0.772166      -3.98398       1.53837      -1.15994       2.09463      -1.25337     -0.222328      0.640038     0.0822234     -0.125118     0.0729230     0.0636596    -0.0513177   -0.00475774    0.00241734   -0.00224533   0.000393905   0.000258795  -8.89950e-05  -5.66014e-06  -1.75445e-06   4.92372e-08       0.00000       0.00000       0.00000       0.00000       0.00000       0.00000       0.00000       0.00000       0.00000       0.00000       3.07992       3.88269       4.41540       3.82237       3.81524       3.22860       2.86168       1.95162       1.64514       1.15451      0.756108      0.528833      0.321365      0.199315     0.0893269     0.0588332     0.0316712    0.00973476    0.00607538    0.00232933   0.000828263   0.000295653   7.77174e-05   2.09176e-05   4.46824e-06   5.14159e-07       0.00000       0.00000       0.00000       0.00000       0.00000       0.00000       0.00000       0.00000       0.00000       0.00000
  13  13 2551.8794    1.8726  0.9860 11.0179 -0.0080       4.68814  0.0414   0.0499   0.0737    0.2696   0.0000      0.953620   441.0200       11.7274       18.6549      -2.41207      -10.4036      0.791768       1.51414      -1.85989     -0.154149     -0.577866       1.34308      0.238331      0.702917     -0.161370     -0.155182    0.00474432    -0.0330742    -0.0269031   -0.00232706   -0.00232922  -0.000363506  -2.67312e-05   2.67632e-05   6.39761e-07   6.80339e-06  -6.31603e-07       0.00000       0.00000       0.00000       0.00000       0.00000       0.00000       0.00000       0.00000       0.00000       0.00000       3.60317       4.42855       4.83351       4.72709       4.20071       3.80614       2.82867       2.38186       1.76273       1.24729      0.837942      0.556233      0.330464      0.199523      0.117359     0.0568500     0.0286495     0.0140567    0.00569513    0.00218150   0.000863453   0.000290421   8.40994e-05   2.05045e-05   3.55828e-06   5.77922e-07       0.00000       0.00000       0.00000       0.00000       0.00000       0.00000       0.00000       0.00000       0.00000       0.00000
  13  14 2691.7159    2.5183  0.9264 11.0521 -0.0025      0.623032  0.0376   0.0672   0.0671    0.4133   0.0000      0.790190   430.4532       7.06799       9.84712      0.176597      -4.47525     -0.122945       4.08031      -2.33148       4.14350      0.287795      0.494782      0.126432     -0.693769     0.0593841     0.0460138    0.00998316    -0.0107593   -0.00785271    0.00899089   -0.00215980   0.000293365  -0.000170500  -3.76161e-08   5.33992e-07   1.34504e-06  -6.44830e-07       0.00000       0.00000       0.00000       0.00000       0.00000       0.00000       0.00000       0.00000       0.00000       0.00000       3.26733       4.07878       4.23506       4.29688       3.72387       3.51199       2.75893       2.17696       1.69303       1.16287      0.787004      0.536826      0.332343      0.183128      0.105954     0.0534490     0.0279603     0.0122983    0.00547492    0.00203395   0.000829719   0.000268289   7.71215e-05   1.80444e-05   3.57683e-06   5.74873e-07       0.00000       0.00000       0.00000       0.00000       0.00000       0.00000       0.00000       0.00000       0.00000       0.00000
  13  15 2832.2633    3.1107  0.9052 12.1390 -0.0049       1.27421  0.0417   0.0858   0.0754    0.2670   0.0000      0.745435   435.0259       16.0044       14.5050      -6.17354       10.3292       2.50655      0.499423      -3.85954       3.80582     -0.849089     -0.828330     -0.286783      0.671090     0.0146172    -0.0963841    -0.0916289    -0.0217227    -0.0161721    0.00257073    0.00410021   0.000235850  -7.80377e-05  -8.45722e-05  -1.51224e-05   1.17189e-06  -3.80903e-07       0.00000       0.00000       0.00000       0.00000       0.00000       0.00000       0.00000       0.00000       0.00000       0.00000       3.34249       4.45253       4.45305       4.49465       4.08282       3.63329       3.23413       2.26372       1.98095       1.19484      0.979198      0.576587      0.380056      0.229030      0.109822     0.0727471     0.0275653     0.0169750    0.00549746    0.00300832   0.000844673   0.000335555   9.43664e-05   1.91054e-05   5.34291e-06   6.80814e-07       0.00000       0.00000       0.00000       0.00000       0.00000       0.00000       0.00000       0.00000       0.00000       0.00000
  13  16 2972.6649    3.6537  0.8262 12.7029 -0.0140       1.86077  0.0455   0.1047   0.0634    0.2205   0.0000      0.945061   435.3389       12.5469       12.9374       5.52678      -5.15292    -0.0821709       2.35194      -3.74037      0.410325      -1.91598      0.780651     -0.149073      0.209215     -0.184490     0.0162404     0.0120539     0.0221975     0.0105314   -0.00248426   -0.00380488    0.00113497  -0.000558451  -7.71667e-05   2.26465e-05  -4.06525e-06  -1.20329e-06       0.00000       0.00000       0.00000       0.00000       0.00000       0.00000       0.00000       0.00000       0.00000       0.00000       3.73771       5.17659       4.91062       5.55147       4.62950       4.06183       3.83503       2.32781       2.31495       1.34728       1.08162      0.635386      0.461489      0.228682      0.130986     0.0771705     0.0353333     0.0174813    0.00619558    0.00323255    0.00110110   0.000347528   0.000106384   1.92861e-05   6.26262e-06   8.76252e-07       0.00000       0.00000       0.00000       0.00000       0.00000       0.00000       0.00000       0.00000       0.00000       0.00000
  13  17 3112.6490    3.8840  1.1368 12.2168 -0.0041      0.301398  0.0529   0.0949   0.0750    0.3407   0.0000      0.851015   436.2169       16.0320       9.76645       10.8822       2.60535      -2.91386       3.38364      -7.66648      -1.12401      -1.02340       2.11219     -0.716066    -0.0284696     -0.336621    -0.0462064     0.0252760    -0.0228474    0.00483036   -0.00112949   -0.00429858   0.000941912  -6.93550e-05   0.000104779   2.04334e-05  -6.69367e-06  -1.27725e-06       0.00000       0.00000       0.00000       0.00000       0.00000       0.00000       0.00000       0.00000       0.00000       0.00000       4.19752       6.02616       5.70121       5.27813       5.29883       4.10988       4.24439       2.94626       2.45009       1.69574       1.07022      0.768832      0.372121      0.270565      0.128974     0.0685218     0.0368509     0.0144341    0.00798717    0.00267677    0.00105067   0.000390425   8.63096e-05   2.83289e-05   6.72032e-06   8.11118e-07       0.00000       0.00000       0.00000       0.00000       0.00000       0.00000       0.00000       0.00000       0.00000       0.00000
  13  18 3252.4547    3.6904  1.4024 12.2534 -0.0044     0.0594642  0.0511   0.0812   0.0860    0.2280   0.0000      0.503117   440.4207       14.4020       19.0087       1.76603       1.18960      -3.53645       1.94545      -3.68100      -1.83408     -0.477890      0.264030     -0.538130      0.231118     -0.153214     0.0492635     0.0622164    -0.0494224   -0.00115585    -0.0103642   0.000585375   0.000771251  -6.95148e-06  -0.000174517   2.12621e-05  -4.68678e-06  -4.70763e-07       0.00000       0.00000       0.00000       0.00000       0.00000       0.00000       0.00000       0.00000       0.00000       0.00000       4.31831       5.15718       5.64569       5.42438       4.89679       4.35939       3.49745       3.01747       2.10781       1.51853       1.05943      0.687426      0.412457      0.245535      0.130461     0.0709090     0.0356666     0.0164131    0.00732105    0.00285856   0.000981910   0.000338262   0.000100864   2.50560e-05   4.38040e-06   6.60360e-07       0.00000       0.00000       0.00000       0.00000       0.00000       0.00000       0.00000       0.00000       0.00000       0.00000
  13  19 3392.5733    3.2970  1.8651 12.2048 -0.0031      0.691857  0.0601   0.0640   0.1051    0.1377   0.0000      0.403953   438.4253       19.2133       19.7428      -2.72007       9.70599      0.387130      -3.66813      -4.81837       1.75948      0.741068      -1.78025      -1.32098     -0.926906      0.162442    -0.0506778     -0.101723    0.00500268     0.0153209   -0.00187499    0.00296209   0.000240987   0.000880100   0.000261177  -4.70747e-05   3.41100e-08   4.05036e-07       0.00000       0.00000       0.00000       0.00000       0.00000       0.00000       0.00000       0.00000       0.00000       0.00000       5.08330       6.40402       6.74908       6.51508       5.83387       5.15893       4.10515       3.32143       2.38088       1.71598       1.15253      0.751282      0.464272      0.262800      0.143857     0.0777376     0.0376953     0.0176431    0.00737846    0.00302428    0.00109079   0.000364274   0.000107136   2.68228e-05   4.97052e-06   7.39757e-07       0.00000       0.00000       0.00000       0.00000       0.00000       0.00000       0.00000       0.00000       0.00000       0.00000
  13  20 3532.8855    2.6656  3.2421 11.2704 -0.0055      0.792529  0.0778   0.0393   0.1390    0.1069   0.0000      0.201957   445.4492       9.31242       6.60785       10.3188       2.54605       2.30163       6.08019     -0.618621      -1.54847      -3.70941      0.884454     -0.270791      -1.57404     0.0818234      0.244069      0.200816     0.0383822   -0.00775646   -0.00774038    0.00211148   -0.00206683   0.000303434   9.22590e-05  -2.13592e-06   4.88590e-07   1.87939e-09       0.00000       0.00000       0.00000       0.00000       0.00000       0.00000       0.00000       0.00000       0.00000       0.00000       6.34323       8.03456       8.27071       7.80240       7.44419       6.55166       5.39494       4.31457       3.20384       2.28013       1.59581       1.00959      0.626058      0.364028      0.197817      0.104430     0.0489814     0.0240537    0.00983131    0.00408773    0.00143692   0.000494404   0.000149418   3.69058e-05   7.41348e-06   1.02442e-06       0.00000       0.00000       0.00000       0.00000       0.00000       0.00000       0.00000       0.00000       0.00000       0.00000
  13  21 3673.4017    2.2656  4.2341 11.0002 -0.0018      0.482301  0.0919   0.0298   0.1620    0.0874   0.0000      0.146064   432.0136       18.1127       6.39872       13.9646       2.70884       1.52727      -9.60021      -8.27889       6.95020      0.468084     -0.668511     -0.197578     -0.926119    0.00981773     -0.252052     0.0280576    0.00654259     0.0111156     0.0320650    0.00595543   -0.00130357   0.000198597   7.61247e-05  -2.80290e-05   4.91934e-07   2.54647e-07       0.00000       0.00000       0.00000       0.00000       0.00000       0.00000       0.00000       0.00000       0.00000       0.00000       7.74119       9.85242       10.0276       9.81375       9.20904       7.75355       6.60664       5.11966       3.96020       2.79576       1.82983       1.21092      0.734023      0.429479      0.243182      0.125027     0.0628980     0.0279505     0.0122354    0.00469996    0.00179930   0.000584588   0.000166792   4.37479e-05   9.22589e-06   1.22586e-06       0.00000       0.00000       0.00000       0.00000       0.00000       0.00000       0.00000       0.00000       0.00000       0.00000
  13  22 3813.9781    1.9137  5.8281 10.8352 -0.0028      0.314659  0.1151   0.0232   0.2099    0.0738   0.0000      0.105755   443.8026       41.0241      -12.5125       7.21162       12.1619       3.78672       1.61924       3.47672      0.609789       1.84747      0.190058      -2.50350      0.420975     -0.557129     -0.314396     -0.123496      0.157733    0.00518052    -0.0143479   -0.00769007   0.000250905   0.000111190   0.000239716   0.000105531  -2.32325e-05  -2.57710e-07       0.00000       0.00000       0.00000       0.00000       0.00000       0.00000       0.00000       0.00000       0.00000       0.00000       9.44854       11.8980       12.2023       11.7909       11.0869       9.83932       8.08741       6.45742       4.87724       3.46654       2.36595       1.56709      0.948069      0.557209      0.299560      0.161735     0.0777472     0.0367023     0.0151571    0.00627719    0.00224059   0.000778921   0.000223915   5.67148e-05   1.12271e-05   1.54934e-06       0.00000       0.00000       0.00000       0.00000       0.00000       0.00000       0.00000       0.00000       0.00000       0.00000
  13  23 3954.7883    1.6090  8.2622 10.4801 -0.0013      0.272622  0.1516   0.0178   0.2726    0.0654   0.0000     0.0799363   433.9145       38.4456      -20.3901       19.2143       3.05249      -18.0374      -13.6350       11.3420       3.33176      -3.29382      -3.20779      -2.93935       3.11035      -1.77874     -0.945163      0.383626     0.0261297    -0.0596188    -0.0169006    0.00113804    0.00108091   -0.00273812   0.000136061   4.23603e-05   1.91946e-05   1.99936e-06       0.00000       0.00000       0.00000       0.00000       0.00000       0.00000       0.00000       0.00000       0.00000       0.00000       11.6807       14.9546       15.7328       15.0954       14.1221       12.1854       10.3845       7.93586       6.10409       4.33529       2.93361       1.96034       1.16109      0.705074      0.379659      0.201736     0.0985445     0.0462754     0.0199359    0.00803195    0.00292482    0.00101189   0.000279929   7.22985e-05   1.49629e-05   1.96700e-06       0.00000       0.00000       0.00000       0.00000       0.00000       0.00000       0.00000       0.00000       0.00000       0.00000
  13  24 4096.0568    1.3698 11.0507 10.3530 -0.0036      0.195746  0.1985   0.0151   0.3651    0.0569   0.0000     0.0699367   461.8479       26.0387       18.1688       5.85979       3.59893       4.19487      -2.65978       5.57002      -5.78437     -0.692048      -1.33954       3.45016      0.408209      0.390204      0.134676     -0.492046     -0.297413     0.0980492     0.0323884    -0.0177943    0.00221087    0.00180667   0.000694959   7.60479e-05  -7.18459e-06  -5.50122e-06       0.00000       0.00000       0.00000       0.00000       0.00000       0.00000       0.00000       0.00000       0.00000       0.00000       14.4357       18.2367       19.0141       18.8241       17.1755       15.2066       12.5351       10.1043       7.57669       5.52984       3.67688       2.42391       1.47300      0.887489      0.493534      0.258841      0.127070     0.0593365     0.0254822     0.0102665    0.00376096    0.00125740   0.000358282   9.15179e-05   1.77512e-05   2.52598e-06       0.00000       0.00000       0.00000       0.00000       0.00000       0.00000       0.00000       0.00000       0.00000       0.00000
  13  25 4237.0538    1.1629 12.8223 10.2395 -0.0039      0.191714  0.2506   0.0132   0.4381    0.0542   0.0000     0.0764933   420.2267       1.27177      -12.8648       3.08465      -21.5171      -1.57792       8.03241      -15.7713      -11.9655      -11.3219       6.15258     -0.578568     -0.935240     -0.258079      0.708727     0.0715601     -0.321142    -0.0644184     0.0193144    0.00476157   -0.00792138   0.000443933   2.66672e-05  -0.000122828  -3.20163e-05   5.93880e-06       0.00000       0.00000       0.00000       0.00000       0.00000       0.00000       0.00000       0.00000       0.00000       0.00000       17.1214       22.1465       23.0664       22.5383       21.0500       18.2034       15.1777       12.0055       9.08574       6.47366       4.45965       2.94894       1.81294       1.06720      0.590633      0.315161      0.157033     0.0728326     0.0313771     0.0125309    0.00459374    0.00153973   0.000446116   0.000111625   2.23729e-05   3.01692e-06       0.00000       0.00000       0.00000       0.00000       0.00000       0.00000       0.00000       0.00000       0.00000       0.00000
  13  27 4518.2870    0.7942 18.6168 10.1073 -0.0054     -0.362572  0.4700   0.0091   0.6979    0.0394   0.0000     0.0925709   445.1942       31.6834       2.38823       52.2776       47.2376       4.71778      -51.3284       10.8541     -0.398934      -6.44544      -7.32015      0.359959      -3.17309      -1.37888      0.772115      -1.21052     0.0193536     0.0785052    -0.0532658     0.0144906    0.00100049  -0.000722920  -0.000122237  -7.45443e-06  -1.41434e-06   4.66923e-06       0.00000       0.00000       0.00000       0.00000       0.00000       0.00000       0.00000       0.00000       0.00000       0.00000       26.5585       33.8365       36.0217       34.9431       32.8379       28.2925       23.9135       19.0933       14.3750       10.4007       7.15048       4.68688       2.97091       1.72150      0.965332      0.519806      0.261887      0.119163     0.0523331     0.0208913    0.00769019    0.00248446   0.000730645   0.000181407   3.55673e-05   4.70093e-06       0.00000       0.00000       0.00000       0.00000       0.00000       0.00000       0.00000       0.00000       0.00000       0.00000
  14   9 2017.1460    0.5938  0.4175 10.0135 -0.0153       10.0897  0.0273   0.0235   0.0456    0.0891   0.0000       1.73739   439.8271       7.49969       14.5991      -4.12463      -4.33841      -3.53933      0.963694      -1.05286       2.83174     -0.239791      0.741812     -0.148377      0.366202     -0.473782    -0.0453697    0.00120199    -0.0134812    -0.0426904    0.00184851   -0.00247232   -0.00176493   0.000122866  -5.41442e-05  -3.13187e-06   8.78552e-06  -1.42399e-07   1.39257e-08   6.52899e-08       0.00000       0.00000       0.00000       0.00000       0.00000       0.00000       0.00000       0.00000       2.68992       3.54491       3.93659       3.71766       3.52708       2.99759       2.44348       1.84493       1.43108      0.932937      0.755921      0.467244      0.337080      0.184246      0.112644     0.0631180     0.0304075     0.0176688    0.00793172    0.00357002    0.00134917   0.000589993   0.000193327   6.12972e-05   1.94936e-05   3.89865e-06   8.51340e-07   1.03262e-07       0.00000       0.00000       0.00000       0.00000       0.00000       0.00000       0.00000       0.00000
  14  10 2162.5753    0.8765  0.6843  9.7938 -0.0065       5.02306  0.0418   0.0279   0.0580    0.1522   0.0000       1.01919   439.1654      -3.98689       13.1886       4.57195       2.71772       1.39032      -3.94155      -3.67604      -2.14332      -1.45685       1.14652      0.723392      0.373770      0.269242     0.0714295    -0.0200428     -0.122790   -0.00683076    0.00232337   -0.00490015  -0.000951912   0.000437330   0.000294684  -7.26149e-05   1.61829e-05  -1.56844e-06   4.60055e-07   1.96629e-08       0.00000       0.00000       0.00000       0.00000       0.00000       0.00000       0.00000       0.00000       4.27053       4.52599       4.81304       5.03061       4.46228       3.29093       3.46076       3.41531       2.48722       1.71345       1.18421      0.817463      0.495992      0.260214      0.157728     0.0845255     0.0550337     0.0273974     0.0133266    0.00583044    0.00212506   0.000687446   0.000241872   6.74130e-05   2.08039e-05   4.99291e-06   8.79077e-07   1.09914e-07       0.00000       0.00000       0.00000       0.00000       0.00000       0.00000       0.00000       0.00000
  14  12 2446.8329    1.6350  0.9632 10.2749 -0.0021       2.78937  0.0385   0.0403   0.0670    0.2814   0.0000      0.704796   438.4322       4.47689       8.52927     -0.506813       4.02200      -3.01562     -0.174063      -3.57787      -1.21111       1.24212     -0.671540     0.0636370     -0.126515     -0.327392      0.179986    -0.0732426    0.00441925     0.0127894   -0.00531218   -0.00324244   -0.00123012   0.000913684   0.000411724  -2.74483e-05   1.49266e-05   4.79095e-07  -1.66449e-06  -7.83064e-08       0.00000       0.00000       0.00000       0.00000       0.00000       0.00000       0.00000       0.00000       3.36522       3.94557       4.24201       4.44556       3.91727       3.30687       3.05287       2.33480       1.81839       1.37202      0.956332      0.614012      0.385246      0.249503      0.146031     0.0824860     0.0428184     0.0209925     0.0102407    0.00451391    0.00195587   0.000718068   0.000233465   7.12021e-05   1.85718e-05   4.57899e-06   9.63135e-07   1.22443e-07       0.00000       0.00000       0.00000       0.00000       0.00000       0.00000       0.00000       0.00000
  14  13 2587.3976    2.0200  0.9676 11.4156 -0.0111       2.43142  0.0382   0.0535   0.0748    0.1916   0.0000      0.782092   436.4394       14.4594       13.4484      0.121527      -4.47344      -3.54858      -4.52749       1.55006      -1.03128     -0.113923      0.518156      -1.28276    -0.0415683      0.285891     0.0580085    -0.0367417    -0.0742451     0.0180019    0.00372888    0.00456277   0.000901140    0.00112181   0.000389329  -4.29388e-05  -1.38291e-05   1.18728e-05   9.73506e-07  -1.48642e-07       0.00000       0.00000       0.00000       0.00000       0.00000       0.00000       0.00000       0.00000       3.15962       4.32541       4.29237       4.33323       3.96290       3.54798       2.90691       2.27929       1.86175       1.36761      0.916327      0.612424      0.385662      0.249161      0.141594     0.0818214     0.0448154     0.0203708     0.0104070    0.00378049    0.00189711   0.000673806   0.000247908   8.04618e-05   2.16572e-05   5.41903e-06   1.08252e-06   1.56562e-07       0.00000       0.00000       0.00000       0.00000       0.00000       0.00000       0.00000       0.00000
  14  14 2728.3202    2.6977  0.8599 11.7348 -0.0118       1.90176  0.0389   0.0762   0.0682    0.2646   0.0000      0.731713   436.3690       6.97548       6.60358       6.06695     -0.398851      -4.45224       4.60822     -0.257314      0.929678     -0.617980     -0.323389     -0.340547    -0.0859848     -0.508849      0.297441     0.0243849    -0.0269279     0.0237601   -0.00337522   -0.00164899   0.000142720   0.000113846  -0.000216500   8.31405e-05  -8.95675e-06  -7.07501e-08   5.86670e-07  -6.05190e-08       0.00000       0.00000       0.00000       0.00000       0.00000       0.00000       0.00000       0.00000       3.12957       4.73770       4.07969       5.02034       3.72759       4.01423       2.68930       2.68313       1.61010       1.52544      0.821851      0.699960      0.337494      0.278710      0.128979     0.0935400     0.0346125     0.0244223    0.00860857    0.00508142    0.00147174   0.000820647   0.000197123   8.95350e-05   1.66883e-05   6.49790e-06   7.47922e-07   2.15591e-07       0.00000       0.00000       0.00000       0.00000       0.00000       0.00000       0.00000       0.00000
  14  15 2869.3765    3.1336  1.0987 11.4000  0.0021       1.71151  0.0505   0.0740   0.0729    0.4472   0.0000      0.762942   435.5022       5.97294       12.2447       2.50606       2.61896       1.87156      -1.69637      -2.98259       2.20399      0.444795     -0.634997     -0.593133     -0.208589     0.0887782     0.0324601     0.0222757    0.00630365     0.0106832   -0.00745035   -0.00344045   -0.00301902  -0.000912332   0.000197713   6.15481e-05  -2.23191e-05   2.00238e-06   1.32656e-06  -1.57824e-07       0.00000       0.00000       0.00000       0.00000       0.00000       0.00000       0.00000       0.00000       4.29515       6.04666       6.24281       6.52689       5.53331       4.83019       3.82131       3.06167       2.12242       1.53261       1.04298      0.722646      0.482044      0.266650      0.171576     0.0841957     0.0527463     0.0230228     0.0129642    0.00471089    0.00227589   0.000704831   0.000305563   7.75117e-05   2.54232e-05   6.02135e-06   1.15717e-06   1.96967e-07       0.00000       0.00000       0.00000       0.00000       0.00000       0.00000       0.00000       0.00000
  14  16 3010.2403    3.9936  0.9123 12.2077 -0.0074       1.25767  0.0374   0.1064   0.0652    0.3979   0.0000      0.721370   438.6677       14.5081       7.54230      0.593252      -3.31622      -2.02012       5.95941      -4.14465       1.63186      -1.37835      0.292124     -0.321408      0.345904      0.167853    0.00500252    -0.0644166    -0.0426881   -0.00669090   0.000553952   -0.00489841   0.000440381  -0.000493140  -0.000163023   8.24989e-05   2.76558e-05   4.08843e-06  -1.88831e-07  -1.18350e-07       0.00000       0.00000       0.00000       0.00000       0.00000       0.00000       0.00000       0.00000       3.23737       4.23219       4.52590       4.59190       4.14690       3.65123       2.88625       2.21559       1.78333       1.28948      0.841504      0.588811      0.374611      0.219286      0.147170     0.0782810     0.0410885     0.0200180    0.00981859    0.00403358    0.00159456   0.000647193   0.000254616   7.35965e-05   2.10689e-05   4.92256e-06   9.49413e-07   1.34743e-07       0.00000       0.00000       0.00000       0.00000       0.00000       0.00000       0.00000       0.00000
  14  17 3150.7174    3.9266  1.0655 12.8238 -0.0101       1.47100  0.0528   0.1031   0.0715    0.2533   0.0000       1.05565   438.9026       10.7821       11.2940       1.64604      -5.42903      -2.49299      -2.69669      -5.81675      0.303835      -1.22020      -1.17453     -0.832444     -0.594047     -0.239961     -0.154648    -0.0156753     0.0531933    -0.0122458   -0.00359935   0.000322332    0.00200414    0.00110342   7.07115e-05  -1.87372e-05   2.54255e-05  -6.62034e-06   1.07992e-06   6.67085e-08       0.00000       0.00000       0.00000       0.00000       0.00000       0.00000       0.00000       0.00000       4.73625       5.83477       6.46673       6.07137       5.57426       5.25658       4.05828       2.84364       2.31156       1.52566       1.07549      0.875409      0.549893      0.294254      0.188043     0.0999541     0.0439406     0.0247207     0.0127450    0.00474581    0.00177434   0.000850307   0.000333190   0.000100704   2.50247e-05   4.94517e-06   9.20683e-07   1.26290e-07       0.00000       0.00000       0.00000       0.00000       0.00000       0.00000       0.00000       0.00000
  14  18 3290.9815    3.5799  1.5747 12.1179  0.0020     0.0429360  0.0541   0.0721   0.0886    0.2297   0.0000      0.488334   441.5222       21.5151       2.42708      -5.30505      -1.12683       2.94774      -4.04748      -3.62327       2.33819      -2.24778     -0.609362      -1.02831    -0.0860253      0.264296      0.113402      0.136894     0.0395488    -0.0171383   -0.00505752   0.000517549   -0.00108556  -0.000370297  -6.10083e-05   3.24646e-06  -5.48557e-05   1.77643e-06   1.21962e-06  -1.25802e-07       0.00000       0.00000       0.00000       0.00000       0.00000       0.00000       0.00000       0.00000       4.25525       5.03750       5.35159       5.46493       4.99108       4.36666       3.81523       2.98960       2.49886       1.78875       1.23667      0.829029      0.522946      0.322832      0.195178      0.111178     0.0572655     0.0281442     0.0141338    0.00563274    0.00241299   0.000912401   0.000327207   0.000100640   2.67828e-05   6.21757e-06   1.31847e-06   1.66238e-07       0.00000       0.00000       0.00000       0.00000       0.00000       0.00000       0.00000       0.00000
  14  19 3431.7616    3.1183  2.1397 12.0817 -0.0018       1.25950  0.0654   0.0559   0.1073    0.1301   0.0000      0.314174   449.9121       6.65501       3.41139       17.1644       3.00319      -7.26372     -0.267311      -4.16256       4.46567      -3.53480      0.723288      0.144982      0.177975      0.133863     -0.401236     0.0898127     0.0297594    -0.0271997    0.00512641   -0.00600264  -0.000349939  -0.000668532   0.000546255  -0.000167132  -4.68649e-05   3.13590e-06   3.38396e-06   7.80782e-08       0.00000       0.00000       0.00000       0.00000       0.00000       0.00000       0.00000       0.00000       5.05327       6.31566       6.45472       6.19068       6.10431       5.24626       4.57987       3.64847       3.07582       2.19115       1.51696       1.00512      0.608373      0.401988      0.231463      0.132757     0.0696818     0.0328764     0.0164043    0.00652813    0.00296992    0.00104399   0.000380272   0.000127612   3.29181e-05   8.15713e-06   1.69018e-06   2.02155e-07       0.00000       0.00000       0.00000       0.00000       0.00000       0.00000       0.00000       0.00000
  14  20 3572.4642    2.6221  3.2851 11.5403 -0.0006      0.519841  0.0798   0.0377   0.1358    0.0950   0.0000      0.207949   441.9581       26.8156      -3.54166       17.3639      -7.24076      -3.46882      -4.52261      -1.36397      0.114303      -1.88103       3.32819     -0.370338      0.287884     -0.823413     0.0678543      0.132240      0.118472     0.0324111     0.0124245    0.00212222   0.000794499  -0.000246621   0.000529614   3.51801e-05   3.64971e-05  -1.00073e-05  -3.69096e-07  -1.51762e-07       0.00000       0.00000       0.00000       0.00000       0.00000       0.00000       0.00000       0.00000       6.33872       8.07025       8.49159       8.54862       7.84987       6.71463       5.69486       4.44186       3.41595       2.44890       1.74414       1.19815      0.759942      0.470243      0.271294      0.149987     0.0814983     0.0392609     0.0197572    0.00805389    0.00352541    0.00124885   0.000454511   0.000142979   3.91917e-05   9.52863e-06   1.91391e-06   2.51542e-07       0.00000       0.00000       0.00000       0.00000       0.00000       0.00000       0.00000       0.00000
  14  21 3713.6179    2.1612  4.8198 11.0104  0.0009      0.673794  0.1000   0.0265   0.1752    0.0793   0.0000      0.122023   443.9764       29.6274      -9.05507      -2.89719       8.96351      0.542216      -8.46581      0.570365       5.82540      0.419732      0.627129      -1.72273      0.442043     0.0154966      0.281610     0.0121946    -0.0143649     0.0678953   0.000130500     0.0153573   0.000656453  -0.000603292  -0.000555246   5.48931e-05  -1.67380e-05  -4.70052e-07   2.10988e-06   5.01523e-07       0.00000       0.00000       0.00000       0.00000       0.00000       0.00000       0.00000       0.00000       7.29369       9.61460       9.94877       9.87045       9.12981       8.35367       6.83399       5.63129       4.24449       3.13319       2.21985       1.54011      0.986657      0.596252      0.354124      0.192331      0.104030     0.0501371     0.0257759     0.0104085    0.00464170    0.00166625   0.000622995   0.000193724   5.56494e-05   1.34204e-05   2.52621e-06   3.59880e-07       0.00000       0.00000       0.00000       0.00000       0.00000       0.00000       0.00000       0.00000
  14  22 3854.8950    1.8239  6.8013 10.6316 -0.0019      0.602180  0.1229   0.0200   0.2256    0.0699   0.0000     0.0913801   434.7160       6.31045       2.87161      -3.07239       4.57334       6.04998      -3.27910      -4.90357      -7.67936      -4.71130       3.21244     -0.418760     0.0293861      0.394748     -0.713739     -0.541420      0.172776    -0.0335268   -0.00303935    0.00610304   -0.00301691  -0.000494932  -0.000254249   0.000219136   4.24624e-05  -1.56227e-05   2.25291e-07  -2.53843e-09       0.00000       0.00000       0.00000       0.00000       0.00000       0.00000       0.00000       0.00000       9.37432       12.1647       12.7113       12.1784       11.2825       10.2172       8.61113       7.13345       5.48095       4.07287       2.78895       1.88964       1.15088      0.739807      0.414554      0.232931      0.125097     0.0608159     0.0289030     0.0127633    0.00545571    0.00201762   0.000723220   0.000239758   6.44486e-05   1.62331e-05   3.00570e-06   4.08301e-07       0.00000       0.00000       0.00000       0.00000       0.00000       0.00000       0.00000       0.00000
  14  24 4137.0277    1.2919 11.6173 10.3659 -0.0025      0.105206  0.2104   0.0139   0.3785    0.0537   0.0000     0.0713654   459.5880       40.9227       18.1755      -9.04877      -11.8529       11.5432       17.0085      -7.48872       2.94489      -6.44266      -2.96192      -2.95728      0.922871     -0.110081     -0.290940     -0.300690      0.413822    -0.0752671     0.0516493     0.0277184   -0.00380679    0.00176134    0.00132214  -0.000238306   0.000120688  -3.73512e-05  -4.03395e-06  -1.34553e-06       0.00000       0.00000       0.00000       0.00000       0.00000       0.00000       0.00000       0.00000       13.9790       18.2947       18.8843       19.3886       17.5470       15.7743       13.4053       10.6399       8.23398       6.00314       4.30609       2.93887       1.92759       1.16088      0.688990      0.377936      0.207185      0.101043     0.0502896     0.0211547    0.00919700    0.00336510    0.00122216   0.000372354   0.000106048   2.50213e-05   4.98820e-06   6.83991e-07       0.00000       0.00000       0.00000       0.00000       0.00000       0.00000       0.00000       0.00000
  14  25 4278.4891    1.1133 14.9516 10.2576 -0.0039     0.0848985  0.2956   0.0113   0.4920    0.0471   0.0000     0.0753561   474.0180       43.4805      -10.8032       15.8049       15.9010      -16.6537       4.89894       14.3976       2.25358      -9.81621      -1.92283     -0.287568      -4.09260      0.172535     -0.401297     -0.280605     0.0397824     0.0629422     -0.191269     0.0219423     0.0102989   -0.00309663   -0.00128245   0.000526290   0.000130327  -7.26680e-05  -3.52619e-06   8.85011e-07       0.00000       0.00000       0.00000       0.00000       0.00000       0.00000       0.00000       0.00000       17.8035       22.5045       23.4702       23.9354       22.2616       19.6934       16.7133       13.5111       10.4779       7.75704       5.48827       3.76357       2.43321       1.50900      0.880261      0.491716      0.264912      0.132010     0.0621799     0.0274752     0.0113958    0.00432232    0.00152122   0.000480367   0.000134526   3.22355e-05   6.14495e-06   8.20587e-07       0.00000       0.00000       0.00000       0.00000       0.00000       0.00000       0.00000       0.00000
  14  26 4419.1813    0.8873 16.2185 10.2123 -0.0075     -0.137751  0.3715   0.0094   0.5867    0.0406   0.0000     0.0929700   392.6208       32.6514       1.03930       5.79598      -6.42476      -3.05322      -2.45118      -9.38641       9.34514      0.705080      -9.70007       8.09643       3.65100     -0.404189      0.573342      -1.53142     -0.416836     0.0644423      0.178524    -0.0180479   -0.00838827    0.00898308   0.000947160  -8.88455e-05   0.000118892   5.30240e-05  -3.45179e-06  -6.33298e-07       0.00000       0.00000       0.00000       0.00000       0.00000       0.00000       0.00000       0.00000       20.8480       26.3137       27.8271       27.7013       25.7041       23.7906       19.6422       15.9592       12.3385       9.14687       6.55738       4.52866       2.92428       1.82496       1.05411      0.598210      0.314544      0.157029     0.0762093     0.0326896     0.0139186    0.00530357    0.00185631   0.000597111   0.000163257   3.83938e-05   7.12721e-06   9.69382e-07       0.00000       0.00000       0.00000       0.00000       0.00000       0.00000       0.00000       0.00000
  15  11 2339.6474    1.2433  0.9183 10.2874 -0.0054       4.00523  0.0367   0.0313   0.0675    0.2033   0.0000      0.822430   440.5958       1.45333       13.5405       4.99305      -2.70252      -6.01638       4.63646     -0.899847      0.784273      0.212844      0.327932     -0.184620     -0.374480     0.0195145      0.177795    -0.0426276     0.0833367    -0.0361650    -0.0244543   -0.00210558  -0.000718086   0.000824371  -0.000782848   0.000223670   8.41209e-05  -3.25084e-05  -5.79881e-06  -1.78408e-07   2.97219e-07  -1.84079e-10       0.00000       0.00000       0.00000       0.00000       0.00000       0.00000       2.96586       3.71354       3.79045       3.96185       3.68450       3.44124       2.83000       2.29782       1.79920       1.32789      0.955755      0.703415      0.482133      0.312509      0.187000      0.100272     0.0613531     0.0316361     0.0167703    0.00733772    0.00342267    0.00138365   0.000574556   0.000194295   7.29991e-05   2.10774e-05   5.63113e-06   1.29134e-06   2.37610e-07   3.41591e-08       0.00000       0.00000       0.00000       0.00000       0.00000       0.00000
  15  12 2481.1383    1.6714  0.9384 11.0257 -0.0036       2.86221  0.0373   0.0421   0.0656    0.1683   0.0000      0.788948   442.8694       10.1629       11.1447      -5.33831      -3.03704      -1.19048      -6.99961      0.678394       3.09065      -2.82895      -1.10722      0.156138     -0.362738     -0.131238     0.0857909      0.137760    -0.0582341    0.00309317    -0.0255686  -0.000383833   -0.00548030  -0.000351088  -0.000427414  -7.68927e-06  -8.99035e-05  -1.09719e-05  -3.10131e-07   2.72690e-07   1.54381e-07  -2.00472e-08       0.00000       0.00000       0.00000       0.00000       0.00000       0.00000       3.06202       3.82060       4.06650       4.26594       3.91495       3.29920       2.88277       2.27647       1.89067       1.35345      0.971786      0.642273      0.445746      0.279686      0.171096     0.0974461     0.0563715     0.0333691     0.0158735    0.00746092    0.00339009    0.00144670   0.000525859   0.000204089   6.49905e-05   1.94781e-05   5.29485e-06   1.15555e-06   2.45650e-07   3.10179e-08       0.00000       0.00000       0.00000       0.00000       0.00000       0.00000
  15  13 2622.4931    2.1215  0.9828 11.6228 -0.0116       2.52600  0.0434   0.0526   0.0670    0.1769   0.0000      0.776333   437.1938       9.51798       10.4000      -3.08632      -2.58230     -0.816961       2.80510      -2.54161    -0.0744999     0.0912396       1.15575    -0.0904861      0.490478     -0.188364     0.0693587      0.189782     0.0433571   -0.00478851   -0.00636764    0.00982927    0.00137025   0.000281001  -0.000207438  -2.69286e-05   5.84744e-05  -5.07749e-05  -1.24883e-05  -2.01459e-06   1.53396e-07   6.05498e-08       0.00000       0.00000       0.00000       0.00000       0.00000       0.00000       3.11892       4.11275       4.64026       4.13800       4.37326       3.62365       3.00789       2.83478       1.75469       1.61698       1.13996      0.707187      0.552791      0.301809      0.208220      0.127791     0.0594798     0.0385076     0.0169376    0.00774359    0.00432074    0.00157797   0.000647480   0.000270299   7.34842e-05   2.38125e-05   8.34999e-06   1.88322e-06   2.81459e-07   3.67467e-08       0.00000       0.00000       0.00000       0.00000       0.00000       0.00000
  15  14 2764.2852    2.8672  0.9855 11.5048 -0.0048       2.22100  0.0369   0.0691   0.0661    0.2865   0.0000      0.664569   439.5438       8.89383       13.0460       4.71968       2.63461      -1.91555      0.672552      -2.44732     -0.747166      0.535960      0.394393      0.612863     0.0643915     0.0199168     0.0376698   -0.00434918    -0.0336650   -0.00237916     0.0266323   -0.00751606  -0.000468767    0.00241057   0.000623349  -0.000180272   4.77312e-05   6.32772e-06  -1.54991e-06  -2.44108e-06   2.26327e-07   9.46381e-09       0.00000       0.00000       0.00000       0.00000       0.00000       0.00000       3.14231       3.85989       4.06812       4.10008       3.89346       3.51460       2.81510       2.28566       1.74091       1.37968      0.969486      0.667826      0.430772      0.283784      0.179036      0.102787     0.0588951     0.0302904     0.0149160    0.00666544    0.00306819    0.00129421   0.000513957   0.000182095   6.31678e-05   1.85263e-05   5.04257e-06   1.17672e-06   2.01569e-07   2.76459e-08       0.00000       0.00000       0.00000       0.00000       0.00000       0.00000
  15  15 2905.9757    3.3564  1.0316 11.5281 -0.0013       1.89417  0.0400   0.0791   0.0664    0.4579   0.0000      0.713685   443.7332       10.1973       13.1883       2.77498       1.39243      -5.79646       2.93908      -3.89693       2.39111     0.0566132     -0.437640     -0.503758    -0.0825094     0.0781804     0.0130777     0.0461631    -0.0425424     0.0304091    0.00266753    -0.0114029   0.000433644  -0.000278359   4.52934e-05  -0.000202262  -5.38886e-05   5.20751e-07   2.60258e-06  -7.93379e-08  -2.58168e-08  -3.78981e-10       0.00000       0.00000       0.00000       0.00000       0.00000       0.00000       3.03962       3.98629       4.34402       4.39486       4.09857       3.42229       3.03517       2.41916       1.81927       1.37358      0.962667      0.686414      0.473698      0.286858      0.182757     0.0991262     0.0570627     0.0326620     0.0158086    0.00769099    0.00354792    0.00151624   0.000564863   0.000219323   7.25229e-05   2.06298e-05   5.99541e-06   1.44819e-06   2.70438e-07   3.32646e-08       0.00000       0.00000       0.00000       0.00000       0.00000       0.00000
  15  16 3047.2008    4.0365  1.0446 12.1526 -0.0018       1.12295  0.0377   0.0998   0.0741    0.3922   0.0000      0.884162   433.8262       11.1320       2.45882     -0.839334      0.170512      -4.55358       2.91780      -3.52552      -1.64304      -1.42621     -0.233503    -0.0249299      0.513526     -0.293376    -0.0901606     -0.155108     0.0399330    -0.0110862   -0.00229340   -0.00133543   -0.00130231   -0.00120534   0.000905795   9.40363e-05  -0.000101563  -1.55885e-05   8.61462e-07   1.00732e-06  -2.40465e-08  -7.14651e-09       0.00000       0.00000       0.00000       0.00000       0.00000       0.00000       2.79834       3.70125       3.89941       3.91626       3.63888       3.34678       2.68507       2.23933       1.78331       1.27754      0.977802      0.655191      0.431982      0.276512      0.178768     0.0978892     0.0582119     0.0294677     0.0148074    0.00730704    0.00315130    0.00143020   0.000535521   0.000190911   7.24242e-05   2.14240e-05   6.04215e-06   1.28049e-06   2.48789e-07   3.38582e-08       0.00000       0.00000       0.00000       0.00000       0.00000       0.00000
  15  17 3188.1379    3.7075  1.2230 13.1284 -0.0035     0.0374861  0.0495   0.0910   0.0839    0.1902   0.0000      0.762796   433.3797       24.9549       9.62207       5.76904      0.955750     -0.383323      -2.28665      -3.80193  -0.000773611      -1.10982    -0.0572273     -0.952213      0.514791     0.0702799     -0.205212     -0.139789    -0.0525554     0.0177414   -0.00169402    0.00203966    0.00116046    0.00270258  -0.000587778  -0.000206018   7.99369e-05  -3.14597e-05   9.11853e-06   9.15907e-07  -4.81540e-07  -1.99968e-08       0.00000       0.00000       0.00000       0.00000       0.00000       0.00000       3.63736       4.49837       4.76492       4.75976       4.74212       3.98018       3.72380       2.76906       2.37881       1.78509       1.25480      0.910729      0.582267      0.401019      0.221082      0.145009     0.0772944     0.0412203     0.0216410    0.00968668    0.00459351    0.00179546   0.000796051   0.000282978   8.98214e-05   2.94114e-05   6.77315e-06   1.78119e-06   3.57724e-07   4.02651e-08       0.00000       0.00000       0.00000       0.00000       0.00000       0.00000
  15  18 3329.0216    3.4704  1.7029 12.4893 -0.0032      0.623735  0.0583   0.0690   0.0968    0.1696   0.0000      0.467039   437.0279       20.5501       11.5823       2.22953      0.404582      -8.94135      -5.09684      0.884541    -0.0766061      0.541615       2.12143      -1.54850      -1.32096    -0.0635497     -0.268726     0.0625915     -0.129642     0.0408166    -0.0184188     0.0127232  -0.000199175   2.30408e-05   0.000439787   0.000164048   6.74753e-05  -2.20522e-05  -3.73503e-06  -4.69620e-07   5.38037e-08   1.93584e-08       0.00000       0.00000       0.00000       0.00000       0.00000       0.00000       4.24180       5.19603       5.20246       5.42766       5.19241       4.58121       3.96329       3.29589       2.65727       1.92107       1.39540      0.978130      0.711944      0.418315      0.254732      0.143944     0.0809363     0.0459642     0.0224846     0.0112245    0.00453323    0.00198809   0.000718411   0.000287497   9.12172e-05   2.68182e-05   7.83576e-06   1.72138e-06   3.45198e-07   4.39466e-08       0.00000       0.00000       0.00000       0.00000       0.00000       0.00000
  15  19 3470.3377    2.9454  2.6248 11.5192 -0.0023      0.587748  0.0645   0.0443   0.1172    0.1413   0.0000      0.232030   436.8850       21.4871       4.27385     -0.591824      -8.55659      -10.5069      -1.73795      -8.35271       4.76557      0.497947     -0.237153      -1.33315      0.705738      0.275327     -0.558558     -0.126035     0.0460003    -0.0378933    -0.0154320    0.00258662   -0.00424352   -0.00409353    0.00167155   0.000557794  -3.07547e-05   6.10203e-06  -4.37213e-06  -8.50964e-07  -1.88601e-07   3.28370e-09       0.00000       0.00000       0.00000       0.00000       0.00000       0.00000       4.74636       6.09759       6.17509       6.42516       5.84642       5.38022       4.58771       3.86880       2.97749       2.31731       1.65557       1.14517      0.738947      0.485560      0.289960      0.175196     0.0937571     0.0518798     0.0248073     0.0123435    0.00542612    0.00240979   0.000908075   0.000346103   0.000108043   3.49348e-05   9.13097e-06   2.22626e-06   4.06803e-07   5.76819e-08       0.00000       0.00000       0.00000       0.00000       0.00000       0.00000
  15  20 3611.7328    2.4841  3.6603 11.2230 -0.0014      0.724209  0.0782   0.0333   0.1452    0.1086   0.0000      0.156748   448.1186      0.606725       16.9103       5.49953       9.99121       3.10679      -6.37818      -8.52354      -1.75766      -2.95079      -3.24608      -1.78705     -0.179645     -0.678633      0.855470     -0.227645     0.0667999    0.00135514   -0.00890113    0.00588680    0.00309884    0.00231107  -0.000203905  -5.00741e-05   0.000142388  -6.73164e-06  -1.15555e-06  -3.37493e-06  -2.17481e-07  -9.36902e-08       0.00000       0.00000       0.00000       0.00000       0.00000       0.00000       5.80075       7.42755       7.86406       7.72633       7.49697       6.60921       5.64430       4.59008       3.48954       2.69305       1.91575       1.36229      0.915137      0.580920      0.358964      0.207921      0.115102     0.0613148     0.0305221     0.0149674    0.00653391    0.00283634    0.00109687   0.000413497   0.000137925   4.16014e-05   1.14940e-05   2.76182e-06   5.00436e-07   6.32895e-08       0.00000       0.00000       0.00000       0.00000       0.00000       0.00000
  15  21 3753.1800    2.0670  5.5934 10.8021 -0.0016      0.622511  0.1023   0.0232   0.1868    0.0757   0.0000     0.0981963   452.1771       17.0033       25.3322       7.48187       5.20387      -12.7918      0.443529       1.58185      -3.15259       2.09085      0.284598      0.277909      0.665412     -0.529073       1.53186     -0.308691    -0.0238928     0.0812391    -0.0710100   -0.00488840     0.0197593   2.60825e-05   0.000101573   0.000494372   0.000202659  -8.00786e-05  -1.85210e-05  -6.36011e-06  -1.49781e-06   7.38318e-08       0.00000       0.00000       0.00000       0.00000       0.00000       0.00000       7.36327       9.14842       9.77941       9.81708       9.19629       8.32944       7.30372       5.89306       4.55549       3.51468       2.55982       1.76139       1.22221      0.772542      0.469516      0.269776      0.151783     0.0806344     0.0406669     0.0193550    0.00869939    0.00378848    0.00152181   0.000555031   0.000183202   5.46308e-05   1.52748e-05   3.51021e-06   6.54400e-07   8.31726e-08       0.00000       0.00000       0.00000       0.00000       0.00000       0.00000
  15  22 3894.7667    1.7448  7.7448 10.4924 -0.0026      0.458637  0.1289   0.0180   0.2409    0.0671   0.0000     0.0731490   425.5926      0.557828       7.73706       4.03673      -19.0058      -7.06942      -22.7880       5.39426       2.27333      -5.66964      -9.22697       2.96718      -1.26520     -0.119843      0.222931    -0.0289456     -0.293755     0.0236780    -0.0340550     0.0223804    -0.0165241   -0.00473957    0.00298653  -0.000141730  -0.000380718   4.18312e-05  -5.06574e-06  -3.36908e-06  -4.40308e-07   2.11403e-08       0.00000       0.00000       0.00000       0.00000       0.00000       0.00000       9.11206       11.5328       12.2183       12.1376       11.6297       10.2436       8.91126       7.42876       5.85061       4.32487       3.23505       2.20845       1.48536      0.924494      0.577206      0.335981      0.184145     0.0990159     0.0495465     0.0243162     0.0109269    0.00462766    0.00177277   0.000666312   0.000222375   6.87323e-05   1.93449e-05   4.37480e-06   8.28661e-07   1.02118e-07       0.00000       0.00000       0.00000       0.00000       0.00000       0.00000
  15  23 4036.5478    1.4597  9.7492 10.4273 -0.0019      0.451203  0.1652   0.0150   0.3100    0.0569   0.0000     0.0739239   434.4781       34.5792       29.1347      -6.36004       13.2252      -5.12361      -8.76233       6.69027      -8.77548       3.09667       3.79832       2.26642     -0.105399      0.157292      0.841703     -0.111236     0.0949222    0.00616676     0.0603666     0.0231991   -0.00153275  -0.000226218   -0.00279398  -0.000824744  -0.000258956  -3.68068e-05   6.73111e-06  -3.06036e-06   5.60743e-07  -8.75425e-08       0.00000       0.00000       0.00000       0.00000       0.00000       0.00000       10.8431       13.5691       14.4631       14.4922       13.7790       12.3178       10.6581       8.86935       6.97729       5.37523       3.84569       2.72260       1.77352       1.14890      0.714168      0.417065      0.232141      0.125995     0.0623153     0.0301041     0.0137099    0.00586264    0.00225660   0.000849253   0.000284622   8.67123e-05   2.31600e-05   5.50865e-06   9.91453e-07   1.26029e-07       0.00000       0.00000       0.00000       0.00000       0.00000       0.00000
  15  24 4178.0377    1.2435 12.1773 10.3250 -0.0003      0.197547  0.2166   0.0129   0.3913    0.0513   0.0000     0.0710433   435.5315       18.6511       46.6723      -17.9493      -22.3702       25.5416       6.78678       5.63846      -8.80833       7.72634      -3.74372       6.70070      0.552225     -0.111136     -0.106181     -0.515076    -0.0819792    -0.0577495     0.0446831     0.0693575     0.0296664  -0.000472761    0.00296799    0.00143597  -0.000345878  -5.46666e-05  -1.64770e-05  -2.85495e-06  -1.37213e-07  -2.47263e-07       0.00000       0.00000       0.00000       0.00000       0.00000       0.00000       13.1373       16.8326       17.9143       18.1054       17.1560       15.2878       13.0910       11.1161       8.61271       6.61337       4.77262       3.38170       2.23804       1.44359      0.879618      0.530962      0.292563      0.155321     0.0799283     0.0390931     0.0173361    0.00740367    0.00292723    0.00107768   0.000358594   0.000111787   3.00599e-05   7.06556e-06   1.26316e-06   1.64088e-07       0.00000       0.00000       0.00000       0.00000       0.00000       0.00000
  15  25 4320.4855    1.0334 13.8680 10.2677 -0.0040      0.274991  0.2762   0.0110   0.4626    0.0452   0.0000     0.0797853   445.3751       29.5047       5.04188       43.1346       3.84823      -17.2713      -14.7515       10.9743       9.17378      -5.41546      -3.11161       1.04524       2.16999       3.22102     -0.404124     -0.789830     -0.263030     0.0840188    -0.0126357    -0.0606534    -0.0192843    0.00698436  -0.000519014   0.000168254   6.35213e-05  -0.000182056   3.68124e-05   5.78018e-06  -2.48565e-06   1.58390e-07       0.00000       0.00000       0.00000       0.00000       0.00000       0.00000       15.6675       20.3974       21.5477       21.4470       20.0855       18.4876       15.6454       13.3598       10.3477       7.92113       5.81913       3.96434       2.73181       1.74442       1.05827      0.618817      0.353772      0.187835     0.0958702     0.0466024     0.0204790    0.00906473    0.00358219    0.00130384   0.000438112   0.000134662   3.72002e-05   8.29380e-06   1.49893e-06   1.99109e-07       0.00000       0.00000       0.00000       0.00000       0.00000       0.00000
  16   6 1629.5418    0.2143  0.1576 10.0320 -0.0398       21.4579  0.0331   0.0211   0.0439    0.0395   0.0000       11.2717   435.5649      0.546229       13.7499     -0.565869      0.124888      0.383604      0.508876      -3.81081      -1.41502    -0.0253914      0.159806     -0.128265     -0.257768      0.100354     -0.193446    -0.0407621    -0.0498490  -0.000394006   -0.00139442     0.0135599   -0.00134157   -0.00186589  -0.000964380   0.000396949   5.03671e-05  -9.15770e-05  -1.79720e-05   1.61919e-06  -9.37291e-08   3.31320e-07  -6.94493e-08  -5.88157e-09       0.00000       0.00000       0.00000       0.00000       2.68241       3.60545       3.74681       2.81152       3.29002       3.10735       2.61585       2.91332       1.86094       1.37592       1.18832      0.656299      0.625705      0.347903      0.229743      0.142025     0.0775186     0.0422837     0.0237017     0.0154453    0.00487950    0.00378184    0.00110825   0.000511756   0.000224399   6.92633e-05   1.80233e-05   6.87278e-06   2.63575e-06   4.59033e-07   7.68145e-08   9.74145e-09       0.00000       0.00000       0.00000       0.00000
  16  10 2228.4141    1.0021  0.8595  9.9252  0.0044       3.81522  0.0417   0.0254   0.0614    0.1688   0.0000      0.932105   437.0961       5.43421       13.4789       1.89768      -3.82320       1.80479      -1.23519      -1.57190       1.78155      0.918447      0.190404     0.0399972      0.590556     -0.377327     -0.172779    0.00414963      0.116482    -0.0397125    -0.0389160    0.00238463   -0.00145285   -0.00238338  -0.000531015   0.000256634   0.000296909   6.26632e-05  -2.96771e-06  -5.05889e-06   3.81551e-07  -6.07074e-07  -2.89506e-09   8.37902e-09       0.00000       0.00000       0.00000       0.00000       3.23776       3.72291       4.09813       4.30665       3.61012       3.54923       3.26988       2.41511       2.11998       1.72999       1.16719      0.841818      0.594667      0.373463      0.223516      0.155322     0.0918506     0.0461236     0.0254693     0.0131571    0.00698316    0.00257949    0.00127015   0.000495197   0.000231080   7.42295e-05   2.24526e-05   6.04234e-06   1.37366e-06   3.23457e-07   6.15197e-08   8.23432e-09       0.00000       0.00000       0.00000       0.00000
  16  12 2514.9433    1.7671  1.0719 10.0809 -0.0052       1.93745  0.0407   0.0384   0.0677    0.3805   0.0000      0.715153   440.3404       2.62575       14.3488      0.390641      -4.24355     -0.387869       1.67778     -0.156739      -1.23408     -0.728141      0.849466      0.241180      0.244645      0.193626      0.235789      0.101114     -0.143975     0.0886645  -0.000728587    0.00456717  -5.34944e-05    0.00314134  -0.000379592   0.000129610   0.000191158   0.000149126  -2.08874e-05   6.27475e-06  -2.05669e-06   1.24207e-07  -6.24780e-08   7.61724e-09       0.00000       0.00000       0.00000       0.00000       2.86670       3.83789       3.96636       3.76298       3.47997       3.14220       2.88140       2.45030       2.10282       1.61636       1.18529      0.799827      0.535938      0.340362      0.210020      0.128214     0.0728690     0.0420038     0.0220286     0.0111007    0.00544140    0.00240309    0.00108404   0.000426103   0.000171514   6.22245e-05   1.97678e-05   6.04285e-06   1.55585e-06   3.44640e-07   6.62915e-08   8.06244e-09       0.00000       0.00000       0.00000       0.00000
  16  13 2657.0068    2.3184  0.9993 11.0142 -0.0034       1.27303  0.0365   0.0543   0.0655    0.2691   0.0000      0.538894   436.0803       6.40350       12.5527       13.0631      -8.36458       2.81018      -1.41371      -2.07037      -1.97778      -1.84213       1.22053      0.470006     -0.255933     -0.675962     -0.344563    -0.0181384     0.0584157    0.00590674    -0.0465137   -0.00615440   -0.00717796    0.00159161  -0.000814323   0.000864620  -9.70200e-05   7.18557e-05  -2.58967e-05   6.28600e-07   4.49158e-08   2.07127e-07   2.66415e-08   5.21182e-09       0.00000       0.00000       0.00000       0.00000       2.83621       3.49128       3.44087       3.47747       3.21724       3.03055       2.69656       2.45623       1.94666       1.58217       1.12158      0.816816      0.522396      0.363568      0.212923      0.132431     0.0762179     0.0422945     0.0216345     0.0117421    0.00543839    0.00248919    0.00104665   0.000457978   0.000156630   5.69957e-05   1.76640e-05   5.69264e-06   1.33286e-06   3.40158e-07   5.43002e-08   7.75327e-09       0.00000       0.00000       0.00000       0.00000
  16  14 2799.4913    2.8151  1.0174 11.4482 -0.0037     -0.693051  0.0396   0.0648   0.0665    0.2718   0.0000      0.677105   437.5174       11.5730       18.2576       4.15769       1.82633      -2.94187      -5.75925     -0.829332       2.56455       1.03781      -1.09813     -0.844100    -0.0332929     -0.358822     -0.159451     0.0757059     0.0400089     0.0715940   -0.00423664   -0.00287965  -0.000758694  -0.000742623  -0.000757825  -0.000230011  -0.000194763  -1.86200e-05   1.67745e-05   3.90799e-06  -4.95252e-07   1.72455e-07   3.53454e-08  -5.15997e-10       0.00000       0.00000       0.00000       0.00000       2.61958       3.57247       3.81440       3.85951       3.56604       3.31648       2.84415       2.29347       1.90590       1.44501       1.01920      0.780919      0.506341      0.354028      0.200051      0.142395     0.0725074     0.0451867     0.0221588     0.0120184    0.00579812    0.00266665    0.00111444   0.000456808   0.000180092   6.88275e-05   2.01585e-05   6.94906e-06   1.49867e-06   3.95573e-07   6.92005e-08   9.09640e-09       0.00000       0.00000       0.00000       0.00000
  16  15 2941.9432    3.5976  0.9261 11.9621 -0.0042       2.34007  0.0335   0.0863   0.0616    0.2993   0.0000      0.828440   443.2522       10.2446       12.4166       2.07775    -0.0262100       5.53493       3.42305      -1.77374      -1.56119     -0.880234       1.41918      -1.32304    -0.0566432      0.243663     -0.182486     -0.216180    -0.0122422   -0.00926060     0.0211999    0.00687412    0.00488311    0.00314211   0.000399522   0.000450065   6.34521e-05   6.28427e-05   3.76695e-05  -7.47797e-06   1.81138e-06   1.76147e-07  -6.90500e-08   3.30992e-09       0.00000       0.00000       0.00000       0.00000       2.65731       3.15962       3.37886       3.41086       3.37360       3.09093       2.48100       1.96289       1.64217       1.35508      0.960746      0.689341      0.439299      0.282357      0.195400      0.129776     0.0742352     0.0419652     0.0218780     0.0102133    0.00486874    0.00229117   0.000923646   0.000363133   0.000148810   5.47312e-05   1.74914e-05   4.95720e-06   1.26199e-06   2.91525e-07   4.87955e-08   6.23664e-09       0.00000       0.00000       0.00000       0.00000
  16  16 3083.6542    4.0781  0.9771 12.4705 -0.0012       1.72389  0.0346   0.0973   0.0681    0.2650   0.0000      0.842139   442.7135       10.5655       15.8800       10.1467       1.32350      0.242868      -2.45067      -3.32913      0.403507      -3.23641      0.339330     -0.370234     -0.903283     -0.467965     0.0604837    -0.0519464     0.0299412     0.0246585     0.0244592     0.0132194   -0.00153313  -0.000409061   0.000810103   0.000233233  -8.74745e-05  -5.03625e-05   1.91592e-05   1.77250e-06   1.28318e-06  -6.65316e-09  -8.42487e-08   1.31794e-08       0.00000       0.00000       0.00000       0.00000       2.59368       3.18513       3.48413       3.57351       3.27644       3.01368       2.57280       2.05230       1.72260       1.29842      0.954961      0.664503      0.466951      0.300500      0.185771      0.121263     0.0712008     0.0385831     0.0201785     0.0109362    0.00541394    0.00224935    0.00101961   0.000409098   0.000161645   5.66488e-05   1.77797e-05   5.20092e-06   1.28239e-06   2.71598e-07   5.31385e-08   6.63288e-09       0.00000       0.00000       0.00000       0.00000
  16  17 3225.1411    3.6807  1.5583 11.7689 -0.0022      0.433074  0.0499   0.0733   0.0846    0.4031   0.0000      0.478147   440.6831       8.65209       6.14932      -5.68172       3.40333      -3.59427       2.02027     -0.248086      -1.12390      -1.89445     0.0670945       1.87115    -0.0668559     -0.510754     -0.136274     0.0553148     0.0942408    -0.0108834    -0.0393421   -0.00254440  -0.000690848    0.00142339   -0.00209721   6.34334e-06   0.000114572   7.84752e-06   1.09728e-05  -7.03041e-06  -2.16702e-07   3.14924e-07   1.96549e-10  -6.90594e-09       0.00000       0.00000       0.00000       0.00000       3.56785       4.56359       4.94015       4.99768       4.68405       4.21421       3.60863       2.89075       2.35260       1.85986       1.32114      0.950084      0.635850      0.430955      0.269447      0.159608      0.100198     0.0529561     0.0302884     0.0145163    0.00710216    0.00311634    0.00137782   0.000566755   0.000226284   7.38649e-05   2.64043e-05   7.11112e-06   1.85016e-06   4.37136e-07   7.77364e-08   9.82649e-09       0.00000       0.00000       0.00000       0.00000
  16  18 3366.5649    3.3315  1.9343 12.1560  0.0007      0.942347  0.0576   0.0627   0.1032    0.1884   0.0000      0.351357   429.1384       16.5712       4.03953       8.09446      -1.91662     -0.816848      -5.39938      -2.57249      -2.21610      -2.83318     -0.705640      0.371017     0.0358111       1.06362     -0.168354     0.0251617    -0.0304261    -0.0713015    -0.0590172    0.00280535    0.00282990   -0.00587014   -0.00326951  -0.000762235   0.000141417   9.33128e-06  -3.20958e-05  -3.31000e-06   1.53606e-06  -4.25157e-07  -1.21773e-07   1.21799e-08       0.00000       0.00000       0.00000       0.00000       4.08921       5.27498       5.43288       5.71361       5.09459       4.63034       3.99696       3.57700       2.75360       2.16147       1.55727       1.14219      0.737405      0.509902      0.307093      0.185677      0.108275     0.0606412     0.0324912     0.0169810    0.00820694    0.00381174    0.00165304   0.000675160   0.000246248   8.49738e-05   2.79644e-05   8.45300e-06   2.09229e-06   5.02721e-07   8.30093e-08   1.20717e-08       0.00000       0.00000       0.00000       0.00000
  16  19 3508.2684    2.8272  2.8147 11.7479 -0.0029      0.826212  0.0737   0.0426   0.1180    0.1230   0.0000      0.225535   437.0504       30.6770       16.1970       12.7594       4.28776     -0.245220       2.52423      -1.64699      -2.58817      -3.52257     -0.115814     -0.939449      0.103932     -0.812994      0.456419      0.106694    -0.0395521    -0.0182448     0.0301275     0.0101503  -2.53156e-05    0.00282645   -0.00203170  -0.000570791   0.000477037  -4.95594e-05   2.11509e-05  -1.81026e-06   2.46106e-06   9.08668e-08   2.24860e-09  -2.46404e-08       0.00000       0.00000       0.00000       0.00000       4.65955       6.40491       6.55029       6.88184       6.40257       5.98257       4.82874       4.36027       3.05248       2.60496       1.78440       1.38588      0.927724      0.646901      0.396307      0.252959      0.135854     0.0853079     0.0413057     0.0234358     0.0101226    0.00526060    0.00206134   0.000938712   0.000315436   0.000127696   3.67131e-05   1.20069e-05   3.01568e-06   7.47004e-07   1.11507e-07   1.74562e-08       0.00000       0.00000       0.00000       0.00000
  16  20 3650.2704    2.3704  4.0256 11.1236 -0.0006      0.737465  0.0806   0.0299   0.1527    0.0983   0.0000      0.152016   434.8404       20.5904       11.9289       8.92023      0.328031       4.53870       1.46656      -10.7118     -0.879707      0.181126       2.19883      -1.16241       2.06217     -0.449157      0.860465      0.122534    -0.0438232    -0.0499696     0.0338059     0.0173727   -0.00428544    0.00179583    0.00117408   -0.00109640   0.000471748   0.000188703  -5.77475e-05   3.53780e-06   1.16855e-06  -1.26120e-06  -1.02875e-07   1.77142e-08       0.00000       0.00000       0.00000       0.00000       5.62505       7.01446       7.46261       7.63906       7.27213       6.48120       5.63433       4.73864       3.85756       2.90894       2.17647       1.57283       1.06177      0.701107      0.439353      0.276075      0.158968     0.0883331     0.0471215     0.0239724     0.0120436    0.00522363    0.00237021   0.000903602   0.000357696   0.000124238   4.08037e-05   1.22675e-05   3.10260e-06   7.09208e-07   1.28999e-07   1.55669e-08       0.00000       0.00000       0.00000       0.00000
  16  21 3791.9081    1.9862  5.9907 10.5818 -0.0023      0.309847  0.1058   0.0207   0.1850    0.0782   0.0000     0.0892836   432.6108       34.6863     -0.578394       14.3608      -3.43953       8.28466      -9.39647      -11.3067       8.29453      -1.34871     -0.601354     -0.665766      0.273376      -1.43907      0.468865     -0.347526     -0.142531     0.0489798     0.0309592   -0.00659340   -0.00476748   -0.00603525   0.000338343    0.00153482  -0.000476123  -0.000263490   8.14180e-05  -7.75719e-07   1.39392e-06  -8.94621e-07  -3.15609e-07   3.98509e-08       0.00000       0.00000       0.00000       0.00000       7.14543       9.08314       9.57888       9.66596       9.29793       8.40845       7.28996       6.24431       4.80795       3.67142       2.75918       2.01224       1.39433      0.908893      0.580511      0.353986      0.205219      0.111369     0.0604333     0.0307595     0.0152646    0.00711480    0.00302462    0.00122027   0.000465814   0.000161224   5.31008e-05   1.56249e-05   4.20118e-06   9.40425e-07   1.66359e-07   2.09375e-08       0.00000       0.00000       0.00000       0.00000
  16  22 3934.1312    1.6868  8.0330 10.3861 -0.0010      0.375013  0.1321   0.0165   0.2379    0.0656   0.0000     0.0674721   446.5637       29.1295       19.8105      0.937622       15.0370       6.60386      -10.8001      -8.54055      -2.78947       2.35693      -3.73879      -3.30511       1.92578     -0.198026      -1.31741      0.213575      0.120912     -0.255355  -0.000796658    -0.0467591    0.00510317    -0.0109403  -0.000422420    0.00180470  -0.000462483  -0.000269763  -2.63420e-05  -3.19175e-06   1.66971e-06  -1.30228e-06   2.64771e-08  -3.17469e-08       0.00000       0.00000       0.00000       0.00000       8.62129       11.0006       11.4541       11.6251       11.0068       10.0496       8.91282       7.47342       6.02674       4.69299       3.53195       2.44558       1.72277       1.11458      0.717667      0.432596      0.255006      0.143202     0.0755574     0.0389097     0.0189021    0.00849833    0.00380851    0.00154372   0.000590135   0.000208691   6.64926e-05   1.94520e-05   5.26239e-06   1.14552e-06   2.12443e-07   2.63268e-08       0.00000       0.00000       0.00000       0.00000
  16  23 4076.3439    1.4014 10.5006 10.3354 -0.0019      0.402407  0.1760   0.0140   0.3137    0.0565   0.0000     0.0701316   445.9318       24.6960       9.48773      -7.15011      -9.42250      -18.9425      -5.69268      -13.0973       3.85145      -4.54987       3.45054      -1.69678     -0.804990     -0.341298      0.171868     0.0655636      0.253048    0.00109576     -0.139189     0.0721127     0.0283591    0.00229953  -0.000591526   -0.00100920  -0.000586025  -0.000463404   2.34933e-05  -2.73707e-05  -4.32736e-06  -1.13281e-06   1.91239e-08   5.50754e-09       0.00000       0.00000       0.00000       0.00000       10.8636       13.6845       14.7597       14.9617       14.2631       12.9634       11.2950       9.18726       7.42528       5.84082       4.30684       3.07271       2.09557       1.40792      0.898967      0.549714      0.322292      0.182532     0.0973852     0.0485637     0.0237772     0.0106102    0.00483374    0.00192678   0.000753553   0.000265040   8.60915e-05   2.51901e-05   6.49406e-06   1.46622e-06   2.61837e-07   3.18770e-08       0.00000       0.00000       0.00000       0.00000
  16  25 4360.6587    1.0062 17.0142 10.2564  0.0004      0.238844  0.3408   0.0091   0.5492    0.0385   0.0000     0.0775015   416.3565       41.6058       3.20667      -12.4009       10.9699       32.6473       9.01215      0.247747      -4.33691      -10.3518       1.51266       3.16707     -0.221246     -0.466086      0.167291      0.945046     -0.467999    -0.0352328     0.0695373     0.0301278    -0.0313981   -0.00699568    0.00500316    0.00139290  -0.000121051   3.61772e-05   0.000305855   3.93375e-05  -1.09474e-05   1.19195e-06   4.47800e-07   1.99968e-08       0.00000       0.00000       0.00000       0.00000       16.8272       21.9642       23.1681       23.9429       22.5947       20.6317       17.7788       15.2667       12.1301       9.36658       7.09648       5.04537       3.54942       2.34791       1.50742      0.915494      0.547282      0.304988      0.163943     0.0852449     0.0418603     0.0188981    0.00841210    0.00342166    0.00129854   0.000456322   0.000150043   4.37187e-05   1.15707e-05   2.49393e-06   4.43518e-07   5.66817e-08       0.00000       0.00000       0.00000       0.00000
  16  26 4502.5446    0.8092 17.8676 10.1028 -0.0067    -0.0409378  0.4149   0.0079   0.6012    0.0371   0.0000     0.0997359   477.2366       16.0692     0.0757677      -34.4198      -13.4796       30.3962       7.58663      -23.3614      -16.6834       16.6080       12.4208       5.79993      -1.75831      -3.93268       2.95292     -0.696165     -0.234838    -0.0205443     0.0557177      0.152177   -0.00248637    -0.0156202    0.00538786   0.000120752  -3.69009e-05   0.000352019   0.000140675   2.58384e-05  -1.73792e-05  -2.69984e-06  -2.41278e-07   6.26837e-08       0.00000       0.00000       0.00000       0.00000       19.3261       25.1936       26.3207       27.0534       26.1093       23.7517       20.5227       17.3402       13.9921       10.7741       8.21668       5.86923       4.04845       2.74978       1.73789       1.08282      0.633926      0.359845      0.192002      0.100045     0.0471269     0.0227783    0.00942452    0.00404461    0.00148399   0.000532425   0.000171225   5.18529e-05   1.32067e-05   2.90941e-06   5.19764e-07   6.46315e-08       0.00000       0.00000       0.00000       0.00000
  17   8 1963.3682    0.5844  0.3839  9.8932 -0.0181       9.12297  0.0354   0.0238   0.0412    0.0712   0.0000       1.84319   439.2792      0.164457       10.7641       2.64073       1.00573       2.48999     -0.110180     -0.974202    -0.0822038       1.30134      0.335166      0.819317      0.327148     -0.238973     0.0848448      0.139257    -0.0121287     0.0188187    0.00621021    0.00902023  -0.000608838    0.00142809  -0.000267969  -0.000934508  -0.000180460   9.28537e-05   5.24948e-05   8.87776e-06  -1.25970e-06   1.78765e-06  -1.39246e-07   9.24448e-09  -3.68167e-09   5.18257e-10       0.00000       0.00000       2.50395       2.54909       3.89834       3.34045       2.94045       2.99330       2.63961       2.33058       1.92641       1.37532       1.20944      0.921864      0.462743      0.356770      0.311656      0.143358     0.0857626     0.0689040     0.0338917     0.0184646    0.00987546    0.00407740    0.00199139    0.00130551   0.000596601   0.000159305   5.22755e-05   2.50570e-05   7.75930e-06   1.93065e-06   4.30570e-07   7.97508e-08   1.39912e-08   1.50315e-09       0.00000       0.00000
  17   9 2113.0912    0.7764  0.6978  9.7074 -0.0059       6.51262  0.0338   0.0215   0.0555    0.1311   0.0000       1.05083   439.5911       1.19950       10.5031      -3.12509       7.92074     -0.877218     -0.179361      -1.64800      -1.10204      -1.41286      0.336208      0.584726     -0.463128      0.160665      0.188732     0.0123418    -0.0252392     0.0590481    -0.0348309     0.0102441    -0.0102829   0.000712809    0.00240647   0.000444613  -0.000263845   9.38863e-05   7.13294e-05   5.94051e-06   8.71209e-06  -8.09288e-07  -3.55501e-07  -8.14206e-08  -1.42079e-08  -1.23104e-09       0.00000       0.00000       2.77292       3.50106       4.08427       4.10612       3.76136       3.37297       3.07846       2.30974       1.69229       1.52556       1.05831      0.727347      0.545411      0.364570      0.236099      0.138318      0.101588     0.0581421     0.0265717     0.0162699    0.00888967    0.00395110    0.00185036   0.000703610   0.000408047   0.000159376   5.67323e-05   1.91485e-05   5.35322e-06   1.25933e-06   3.78424e-07   8.26564e-08   1.34011e-08   1.62252e-09       0.00000       0.00000
  17  11 2405.0907    1.4582  0.9425 10.2628 -0.0036       1.72229  0.0367   0.0342   0.0607    0.2340   0.0000      0.725070   432.5831       1.04038       11.2391      0.780475       1.34345     -0.258372       4.16873      -1.34154      0.276868      -2.04566     -0.561130      0.236341     0.0283736     -0.624338     -0.341467      0.247007     -0.109325     0.0652956     0.0212939     0.0454342    0.00152025   -0.00289501    0.00146794   0.000237011   0.000347310   0.000191917  -1.62068e-05   2.85852e-05   4.39063e-06   1.69112e-06  -4.65015e-08  -6.76852e-08  -8.10978e-09  -1.21604e-09       0.00000       0.00000       2.64112       3.16008       3.64756       3.56401       3.14191       3.05118       2.84362       2.29135       1.81480       1.62409       1.12739      0.788338      0.588244      0.404516      0.232934      0.153529      0.101196     0.0585210     0.0278073     0.0171789    0.00874597    0.00445661    0.00185968   0.000795613   0.000379408   0.000170780   5.71362e-05   1.96834e-05   5.32101e-06   1.54535e-06   3.73027e-07   8.37795e-08   1.31215e-08   1.72512e-09       0.00000       0.00000
  17  12 2548.1613    1.9149  1.0263 10.8421 -0.0013       1.78730  0.0374   0.0418   0.0661    0.2114   0.0000      0.683250   439.8666       2.97750       16.8126       2.07918     -0.373090      -1.37893       1.93520      -1.85666       3.10464     -0.340710     -0.819415     -0.122652      0.327397    -0.0367785      0.181579      0.114765    -0.0709146    0.00822957    0.00912112     0.0112572    0.00681363    0.00496434    0.00241940  -0.000521168   0.000119468   6.00867e-05  -2.02361e-05  -1.95771e-05   4.62440e-06   2.39523e-06  -5.05641e-08   2.25540e-09  -3.96253e-09   7.98543e-10       0.00000       0.00000       2.56563       3.39527       3.49330       3.79229       3.34796       3.30840       2.67575       2.35549       1.85106       1.51365       1.04540      0.826503      0.541308      0.411343      0.237106      0.164652     0.0916517     0.0567093     0.0301363     0.0174930    0.00835495    0.00438225    0.00190908   0.000874319   0.000340125   0.000149262   5.12176e-05   1.87248e-05   5.44792e-06   1.76781e-06   3.53979e-07   9.33153e-08   1.41560e-08   2.20382e-09       0.00000       0.00000
  17  13 2691.1809    2.4342  0.8986 11.4536 -0.0034       2.71107  0.0343   0.0575   0.0598    0.2073   0.0000      0.680503   439.5911      0.331166       16.7921       1.57475      -1.55532      -4.88512       3.00092     -0.678938       2.06208      -3.35412       1.25061      0.638427     -0.436901     -0.211710      0.199499      0.201819    -0.0252853    -0.0199092    -0.0420717   -0.00779636    0.00111693    0.00111162   0.000382274   -0.00112507   2.30995e-05  -2.40781e-05   3.66803e-05  -5.17077e-06  -1.90026e-06  -1.00575e-06   1.54733e-08  -7.21572e-08  -1.79282e-08  -1.33034e-09       0.00000       0.00000       2.60384       3.27956       3.33349       3.51982       3.31717       3.20077       2.74912       2.20248       1.76721       1.43002       1.02038      0.772365      0.564185      0.386857      0.255967      0.160104     0.0934844     0.0549812     0.0311850     0.0163388    0.00820658    0.00394312    0.00178860   0.000802873   0.000327453   0.000130422   5.02054e-05   1.69136e-05   5.05163e-06   1.37981e-06   3.43053e-07   7.68996e-08   1.34785e-08   1.89039e-09       0.00000       0.00000
  17  14 2834.5524    3.1126  0.8834 12.2489 -0.0021       3.79440  0.0349   0.0745   0.0607    0.1577   0.0000      0.767605   438.8139       5.24689       18.0313       5.03812       1.06616       1.78064      -1.25305      -1.67127       2.31427     -0.420431     -0.440117     -0.532805     -0.219692      0.220244     -0.460413     -0.188431     -0.173008     0.0479414     0.0329265  -0.000143290   -0.00575134  -0.000944411   0.000421670  -8.70831e-05   4.12722e-05  -3.04491e-05  -3.03454e-07   3.00850e-05   5.49254e-06   1.88909e-06  -4.44567e-08  -8.98020e-09  -2.67624e-08  -3.71019e-10       0.00000       0.00000       2.39921       3.07789       3.34308       3.52698       3.07958       3.11416       2.55388       2.13540       1.72499       1.44902      0.917185      0.775340      0.528410      0.362835      0.224331      0.158316     0.0859867     0.0504882     0.0303330     0.0167048    0.00742388    0.00429580    0.00186899   0.000884223   0.000289786   0.000147923   5.36329e-05   1.95080e-05   5.42572e-06   1.54526e-06   3.42465e-07   8.94033e-08   1.30258e-08   2.02890e-09       0.00000       0.00000
  17  15 2977.4025    3.7430  0.8967 12.4533 -0.0064       2.47052  0.0351   0.0926   0.0595    0.1887   0.0000      0.729711   437.9373       6.04747       14.1422       1.09974    -0.0178253      -1.65908     -0.404445      -2.18421     -0.787179     -0.529173      0.455364     -0.292410    -0.0381880     -0.550730     0.0710905      0.116870    -0.0609686    -0.0538825    0.00339504     0.0162480    -0.0104730    0.00498927   -0.00102187    0.00123121  -1.69276e-06   8.48217e-05  -3.38748e-05   6.25513e-07   1.37750e-05   7.30560e-08  -1.62523e-07  -2.33946e-09   1.93505e-08   1.01248e-09       0.00000       0.00000       2.51814       2.89268       3.19247       3.37983       3.37654       2.95531       2.45958       2.07156       1.77196       1.40625      0.926192      0.691966      0.540495      0.391202      0.249724      0.141736     0.0875264     0.0519181     0.0308462     0.0184445    0.00912425    0.00440993    0.00196452   0.000761735   0.000335440   0.000132547   4.76420e-05   1.67115e-05   5.25150e-06   1.34175e-06   3.43645e-07   7.70484e-08   1.25343e-08   1.49800e-09       0.00000       0.00000
  17  16 3119.6081    3.7641  1.1487 12.7790 -0.0128       1.71740  0.0435   0.0849   0.0708    0.2318   0.0000      0.860557   437.4422       15.6708       11.7998       9.53101       2.32300       10.9869       1.26062      -1.11388      0.797077      -2.01436      0.572594     -0.476268     -0.673032      0.567068     -0.171873     0.0778995   -0.00577550     0.0237073    -0.0278962    -0.0114605     0.0120904   -0.00236423  -0.000298556  -0.000688011  -0.000549158  -0.000143836   6.26773e-05   2.20645e-05   2.87750e-06  -1.86682e-06  -5.31120e-07  -1.26791e-07  -1.41460e-08  -2.29353e-09       0.00000       0.00000       2.85501       3.71064       3.91689       3.97076       3.65179       3.50627       2.92218       2.55428       2.07192       1.58911       1.21106      0.899108      0.612274      0.420952      0.270612      0.170779      0.104445     0.0585663     0.0343035     0.0172076    0.00942153    0.00431838    0.00221570   0.000893874   0.000408981   0.000144384   5.90755e-05   1.87548e-05   6.44980e-06   1.77949e-06   4.28727e-07   9.15176e-08   1.50965e-08   2.11429e-09       0.00000       0.00000
  17  17 3261.5016    3.7750  1.4659 12.1917 -0.0060      0.279625  0.0460   0.0749   0.0843    0.2860   0.0000      0.545101   438.5436       15.9508       18.6328      -2.08399      -1.65549      -2.43134       1.95523      -8.83727      0.530127     -0.346385      0.427031      0.412380      0.924584     0.0514024     -0.687755     0.0790131   -0.00684533     0.0254560    -0.0472257    -0.0171110     0.0229146   0.000947526   -0.00503461  -0.000667158  -0.000378222  -4.98384e-05   8.68462e-05  -3.66493e-05  -3.96523e-06   1.51208e-06   4.66234e-07  -1.15627e-08  -2.12239e-09   9.75427e-10       0.00000       0.00000       3.04599       3.97324       4.09163       4.18719       3.86186       3.48541       3.23477       2.76429       2.31041       1.80719       1.32819      0.977864      0.704554      0.446949      0.302708      0.183182      0.114743     0.0640114     0.0360560     0.0196215     0.0100186    0.00508929    0.00233468    0.00103571   0.000417724   0.000171339   6.26219e-05   2.19535e-05   6.70207e-06   1.77027e-06   4.75051e-07   1.01513e-07   1.89466e-08   2.35795e-09       0.00000       0.00000
  17  18 3403.5947    3.2054  2.3186 11.4994 -0.0038      0.377998  0.0590   0.0506   0.1036    0.2403   0.0000      0.257069   432.5870       5.97104       14.5967       10.1728      -17.8762      -9.47366      0.994128      -7.83902     -0.259214      -2.18743     -0.157473      -1.45548     0.0494217     -0.437884      0.477433    -0.0976603     0.0510598    -0.0325287      0.112398   -0.00975716    0.00999392  -0.000870926    0.00213408    0.00219637  -0.000363534  -0.000189601  -5.08403e-05   3.00466e-05   4.16369e-06  -3.50932e-06  -3.58898e-07   3.70605e-08  -1.41212e-09   8.74986e-10       0.00000       0.00000       3.77603       5.00100       5.28410       5.59857       5.13114       4.82119       4.06817       3.51081       2.73199       2.19049       1.64345       1.22059      0.841866      0.571038      0.378229      0.241217      0.146974     0.0842756     0.0480854     0.0252090     0.0128362    0.00632844    0.00304878    0.00132192   0.000558318   0.000218742   8.13955e-05   2.74062e-05   8.78535e-06   2.50794e-06   6.40920e-07   1.40062e-07   2.31819e-08   3.18866e-09       0.00000       0.00000
  17  19 3545.7488    2.7698  3.1842 11.2136 -0.0027      0.632825  0.0695   0.0378   0.1267    0.1591   0.0000      0.168780   445.6213       17.2499       5.75129       7.51353     -0.463918      -9.22331      -3.92188      -6.23419      -6.99608      -2.45085      -2.65257      0.486056      0.776208    -0.0128683     -0.258218     -0.115634     0.0458496     -0.101604     0.0699978     0.0356557    0.00425747    0.00971936   0.000100661   -0.00289035  -0.000107943   0.000147963   2.23252e-05  -7.28386e-06   5.09683e-06   3.49199e-07   7.24744e-07   5.61519e-08   2.13422e-08   1.92699e-09       0.00000       0.00000       4.48457       5.72254       5.98192       6.35030       5.99485       5.49984       4.82148       3.90894       3.36242       2.51107       1.95177       1.40691      0.997635      0.680492      0.459929      0.281587      0.172742      0.101431     0.0577737     0.0307727     0.0157940    0.00763449    0.00350567    0.00158985   0.000652080   0.000254347   9.36134e-05   3.24269e-05   1.03928e-05   2.84139e-06   7.12982e-07   1.50981e-07   2.93322e-08   3.52349e-09       0.00000       0.00000
  17  20 3688.2577    2.2882  4.6169 10.9921 -0.0016      0.572459  0.0889   0.0267   0.1570    0.0927   0.0000      0.112955   431.5378       22.7419       18.1050       13.7992       8.33788       8.41920      -9.47786      -4.72317      0.106557      -1.55392      -1.38625       2.63491     -0.877032     -0.559488      0.223853     -0.129424     -0.132798      0.227464    -0.0353506    -0.0658853     0.0230439     0.0211821   -0.00115138   0.000907555  -0.000265957   0.000160904  -0.000195088   1.07429e-06   1.16100e-05  -4.00263e-08  -9.48347e-07  -1.40167e-07   2.10822e-08  -4.85137e-10       0.00000       0.00000       5.65213       7.15365       7.47510       7.73168       7.39696       6.92744       6.07082       5.13958       4.17482       3.31261       2.46543       1.85716       1.29571      0.914434      0.583642      0.370268      0.223441      0.131668     0.0722643     0.0399564     0.0200091     0.0101006    0.00444664    0.00205123   0.000825888   0.000341398   0.000120753   4.23110e-05   1.30616e-05   3.78691e-06   9.20203e-07   2.09943e-07   3.60972e-08   4.51762e-09       0.00000       0.00000
  17  21 3830.7059    1.8895  6.5846 10.4893 -0.0028      0.579586  0.1112   0.0188   0.1976    0.0740   0.0000     0.0809779   432.3723       16.6494       8.51534       8.94452      -21.6445      -11.5291      -10.0733       2.61881       8.35776      -6.39957      -2.95489      -1.61564      -2.91988     -0.201034      0.979855     -0.684432      0.137112    -0.0742308     0.0868106     -0.100891     0.0162298    -0.0178699    0.00725356   0.000994051   0.000854554   0.000384037   4.27951e-05  -3.16799e-05  -1.59029e-05   3.26548e-06   6.98933e-07  -6.59339e-08   4.39271e-08  -1.04453e-08       0.00000       0.00000       6.89342       8.93732       9.52013       9.83422       9.31586       8.57492       7.57454       6.34754       5.09560       3.97248       3.02259       2.25250       1.54888       1.08053      0.692923      0.452636      0.267063      0.157472     0.0889112     0.0464916     0.0245302     0.0118167    0.00570268    0.00251086    0.00106707   0.000405347   0.000154777   5.09201e-05   1.61055e-05   4.68187e-06   1.13199e-06   2.59331e-07   4.51560e-08   5.57860e-09       0.00000       0.00000
  17  22 3973.0337    1.6286  8.7144 10.2888 -0.0026      0.356671  0.1365   0.0151   0.2477    0.0637   0.0000     0.0639575   435.6945       4.32040       9.61336      -13.2437       1.75084      -6.44029       21.2451      -2.30430     -0.503218      -4.35925       3.31972       1.41411       3.43889      -1.16007       1.16352     -0.185717      0.551663      0.269810    -0.0728553    -0.0102046    -0.0193080    -0.0111840   -0.00400567   -0.00387904   -0.00102377  -0.000769228   9.99821e-05   1.14587e-05  -4.72447e-06   6.17889e-07   4.33207e-08  -5.27719e-08   7.25793e-08  -5.28497e-09       0.00000       0.00000       8.31507       10.7596       11.5316       11.6433       11.3971       10.1873       9.15099       7.52471       6.36479       4.90272       3.79094       2.71322       1.93138       1.28670      0.850201      0.539572      0.329792      0.192299      0.107859     0.0582950     0.0295472     0.0146384    0.00685405    0.00300442    0.00125299   0.000498464   0.000183109   6.33442e-05   1.99388e-05   5.72278e-06   1.46574e-06   3.12194e-07   5.72598e-08   6.43753e-09       0.00000       0.00000
  17  23 4115.7687    1.3467 11.0323 10.3101 -0.0001      0.447845  0.1742   0.0129   0.3289    0.0521   0.0000     0.0654116   429.2220       14.9214       11.7200       2.86320       14.0457       12.9783      -3.49869      -10.3236       4.36120      0.689782      -2.00511      -4.16874       1.06058     -0.940075      0.918366     -0.695416      0.429025    -0.0949529     -0.134210   -0.00853364     0.0272792     0.0106237  -0.000147597    0.00283385   -0.00163301   0.000411752  -0.000383112  -0.000121944   1.26766e-05  -4.33914e-06  -1.62206e-06   1.40539e-07   9.38316e-08  -8.84324e-09       0.00000       0.00000       10.0079       12.8560       13.6910       14.1199       13.3435       12.3632       10.6895       9.36497       7.57165       5.95731       4.56797       3.36124       2.35746       1.58046       1.07043      0.667060      0.410253      0.239696      0.137035     0.0715692     0.0380969     0.0183432    0.00868438    0.00390343    0.00162678   0.000619388   0.000235804   7.94888e-05   2.56682e-05   7.11293e-06   1.83102e-06   3.82772e-07   6.51171e-08   8.20454e-09       0.00000       0.00000
  17  24 4258.2475    1.0973 12.8933 10.2951 -0.0020      0.209947  0.2419   0.0110   0.4052    0.0463   0.0000     0.0757823   451.9728       22.4219       24.1401      -42.6960       22.5903      -10.7788       7.53227       1.36135       11.2445      -12.5546      -1.93306      -2.49906      -1.08783      -4.97892      0.865431     -0.587271    -0.0990620     -0.661987      0.114698      0.163318    0.00479344   -0.00674706    0.00673564   -0.00450092    0.00390842   0.000597731  -0.000210913  -0.000121669   4.08102e-05  -1.26623e-05   4.91626e-08  -5.26284e-07  -3.60610e-08   5.85764e-09       0.00000       0.00000       12.5302       16.4018       17.8598       18.0001       17.4092       15.8716       13.9877       11.7991       9.62018       7.53971       5.71713       4.22458       3.01589       2.07303       1.34338      0.873398      0.522855      0.305739      0.174429     0.0938523     0.0478462     0.0240128     0.0112275    0.00500991    0.00205670   0.000834185   0.000310056   0.000105641   3.31539e-05   9.63529e-06   2.38354e-06   5.15572e-07   8.84142e-08   1.04431e-08       0.00000       0.00000
  17  25 4401.2215    0.9088 16.4044 10.2554 -0.0009      0.341029  0.3386   0.0089   0.5281    0.0385   0.0000     0.0863061   439.1233       56.9153      -11.5686       1.58357       26.4189       23.7666      -18.3217       15.6005      -9.55884       9.77890       4.06472      -3.97301      -2.55718      -1.92617      -2.13746      0.852166      0.188548      0.216200     -0.223879      0.102345    -0.0372279   -0.00189669   -0.00323242    0.00593878   0.000382671   -0.00317488   0.000138569  -0.000203186  -4.83242e-05  -1.21368e-05  -3.51894e-06  -1.05324e-06   1.06729e-07  -6.10630e-09       0.00000       0.00000       15.5189       20.1588       21.6271       21.9372       20.9339       19.4607       17.2400       14.9421       12.0737       9.73279       7.41099       5.43771       3.87550       2.63659       1.75936       1.11279      0.679068      0.400111      0.228373      0.120462     0.0641962     0.0303961     0.0149010    0.00641446    0.00282578    0.00106263   0.000410827   0.000136589   4.31839e-05   1.21691e-05   3.09275e-06   6.52538e-07   1.09536e-07   1.34367e-08       0.00000       0.00000
  18   9 2143.8308    0.8350  0.6553  9.8829 -0.0043       8.07251  0.0306   0.0224   0.0465    0.1253   0.0000       1.01460   439.4848      0.927455       10.5491       2.24858       1.75434     -0.930223      -3.11371      -2.23315     -0.993548      -1.42214     -0.644913    -0.0555393      0.466228     -0.479210     -0.302700     0.0503754    0.00379985    -0.0909656    -0.0128726     0.0441258    0.00302239   -0.00533285   -0.00194522    0.00160790  -0.000683238  -0.000380347  -0.000120086  -9.67237e-06  -2.34902e-06  -7.82980e-06  -1.74144e-07   9.87315e-07  -2.02440e-07  -3.25316e-08   2.45277e-09   2.80451e-10       2.05029       2.73886       2.78886       2.91656       2.96896       2.59966       2.44350       1.94562       1.65030       1.29331      0.962050      0.781100      0.536254      0.402011      0.247580      0.176229      0.110437     0.0652455     0.0400267     0.0199886     0.0118544    0.00582012    0.00295612    0.00149832   0.000568530   0.000282472   9.95381e-05   4.08130e-05   1.53021e-05   4.48106e-06   1.54547e-06   4.21904e-07   9.31924e-08   2.35242e-08   3.99490e-09   4.35781e-10
  18  11 2436.9553    1.5359  1.0378 10.2637 -0.0064       3.35875  0.0453   0.0335   0.0675    0.2555   0.0000      0.693531   438.9548       3.35168       11.8237       6.90771       1.02182      -1.27964     -0.340681      -3.45544     -0.982507      0.834321      0.504872       1.00451    -0.0298959     -0.156674    -0.0430114     0.0830878      0.127805    -0.0109763     0.0316605    -0.0214629    -0.0104116   -0.00540819   -0.00245969   0.000309162    0.00183200  -0.000437581   0.000199598   5.31805e-05   1.26577e-05   2.57870e-06  -5.01594e-07  -6.56346e-08  -2.94032e-08  -3.85976e-10  -2.71759e-09  -8.91537e-11       3.34010       3.04953       3.93432       5.01879       4.11300       2.80284       3.56213       3.40559       2.13661       1.56489       1.68627       1.29870      0.633267      0.475988      0.431711      0.283521      0.130951     0.0731324     0.0631405     0.0379034     0.0172674    0.00631846    0.00392121    0.00257085    0.00136958   0.000560766   0.000200052   6.06675e-05   1.88934e-05   5.42003e-06   1.71644e-06   4.31929e-07   1.01131e-07   2.44628e-08   3.84017e-09   4.23111e-10
  18  12 2580.9745    2.0150  0.9952 11.3590 -0.0094       2.94857  0.0345   0.0459   0.0642    0.1784   0.0000      0.700170   437.7777       9.76379       11.1761      0.147074      -2.00116       2.52803      -3.60466       2.05395      -4.81108      -2.34562      0.942397     -0.813443     -0.617689      0.209152      0.163320      0.250437    -0.0274333     0.0747484     0.0193056    -0.0109920    -0.0115950    0.00598334   0.000518402    0.00193898   5.99379e-05  -0.000446216   1.05655e-05  -2.86203e-05   9.23063e-06  -5.91609e-06  -5.07569e-06  -4.64775e-07   4.59045e-08  -5.34438e-08  -1.34289e-09   1.95385e-11       2.21072       2.81695       3.08477       3.12935       3.18034       2.72666       2.48341       2.11133       1.74624       1.40202       1.04864      0.811816      0.557479      0.388207      0.270911      0.169150      0.110726     0.0667831     0.0387400     0.0225617     0.0118015    0.00618477    0.00305749    0.00145112   0.000658842   0.000277848   0.000112938   4.14934e-05   1.42185e-05   5.04693e-06   1.55954e-06   4.07910e-07   1.06674e-07   2.33807e-08   3.76151e-09   4.06231e-10
  18  13 2724.9136    2.5179  1.0308 11.7661 -0.0010       3.98365  0.0377   0.0565   0.0639    0.1869   0.0000      0.788440   436.0441       7.74416       15.8584       4.00768      0.208060       3.17411      -4.77024      -2.67724      -2.18158      -1.66384      -1.52919      -1.03727     -0.627619      0.134982     -0.498639    -0.0936693  -0.000345245      0.100559    -0.0417736    -0.0215321    0.00261520    0.00214755   2.21327e-05    0.00145874  -8.27589e-05   0.000134097   0.000294069   9.01119e-05   1.42369e-05   4.41845e-06   1.27864e-06   5.35972e-07  -2.22248e-08  -2.28260e-08   5.03295e-09  -6.79780e-10       2.45242       3.06839       3.30635       3.49968       3.23667       2.99862       2.75623       2.24807       1.84372       1.49969       1.20921      0.857456      0.606707      0.424930      0.288694      0.184303      0.116566     0.0751777     0.0422281     0.0236459     0.0129128    0.00634189    0.00325181    0.00139765   0.000719663   0.000294602   0.000133344   4.50323e-05   1.64280e-05   5.22488e-06   1.52854e-06   4.30385e-07   1.02806e-07   2.15262e-08   3.86358e-09   4.52754e-10
  18  14 2868.7158    3.1763  1.0280 11.3384 -0.0046      0.847545  0.0375   0.0650   0.0606    0.3701   0.0000      0.612035   437.6667       8.92086       13.2934       2.49162       4.05757      -1.52581      0.681512      -1.43755      0.213126      0.429344    -0.0419126     -0.683046     -0.755348      0.428159     -0.259941    0.00934518     -0.173145    -0.0452958   -0.00548205    -0.0299361    -0.0142765  -0.000603416    0.00187463    0.00127654  -0.000361339  -0.000449175   4.28322e-05  -2.93058e-05  -1.60601e-05  -1.60110e-06  -6.43509e-07   2.45392e-07   2.93100e-08   1.07357e-08  -6.07260e-09   3.22917e-10       2.11992       3.06626       3.08498       3.21671       3.03806       2.91021       2.58702       2.13961       1.89712       1.46201       1.11568      0.868920      0.613592      0.420797      0.283976      0.184268      0.122106     0.0707801     0.0425807     0.0231324     0.0127545    0.00652888    0.00334868    0.00157258   0.000711601   0.000294959   0.000123214   4.72227e-05   1.76107e-05   5.77646e-06   1.85963e-06   4.79576e-07   1.18137e-07   2.59282e-08   4.65173e-09   5.67714e-10
  18  15 3012.3143    3.8903  0.9422 12.6463 -0.0013       1.67940  0.0379   0.0840   0.0568    0.1708   0.0000      0.658327   440.0986       6.75104       11.8622      0.167534     -0.767573     -0.300060     -0.264644      0.934757       2.18412      -2.20399      0.159956     -0.416071     -0.211042    -0.0838822      0.192787     -0.237011    -0.0357330    -0.0212705     0.0172301    -0.0151928    -0.0288247    0.00476425   0.000757642  -0.000382610   0.000493906   6.92464e-05  -5.13787e-05   7.19971e-06   7.57241e-06   4.17582e-06  -1.18708e-06  -1.43793e-07  -2.65333e-08  -1.39860e-08   4.00073e-09  -4.30501e-10       2.35491       3.11387       3.49998       3.33161       3.21514       3.18022       2.54184       2.30051       1.96351       1.37830       1.22275      0.899521      0.565719      0.446023      0.290634      0.177139      0.125570     0.0722691     0.0386869     0.0255776     0.0129120    0.00571693    0.00336383    0.00164523   0.000624547   0.000303813   0.000134670   4.41099e-05   1.43779e-05   5.86763e-06   1.96393e-06   5.26775e-07   1.11341e-07   2.23007e-08   3.94986e-09   4.87834e-10
  18  17 3297.6684    3.5600  1.5468 12.6598 -0.0041       1.63218  0.0487   0.0676   0.0849    0.1500   0.0000      0.517541   435.4829       28.1362       16.3472       11.0468      -2.34478      0.302765       1.73477       2.13059       4.27954     -0.333768       1.67460     -0.526635     -0.218392     0.0895795     -0.454875      0.190316     -0.108960      0.166479    -0.0311110   -0.00702691    -0.0107861    0.00219382   -0.00114116    0.00145201   0.000417699  -0.000327167  -4.58042e-05  -7.12825e-05  -3.13414e-06   5.25159e-07   3.39937e-06  -9.72359e-08  -1.97326e-07  -6.84873e-11  -2.34836e-09  -9.34747e-10       3.18085       4.05015       4.20545       4.24875       4.06309       3.84440       3.61559       3.06003       2.37576       1.87904       1.46509       1.11838      0.827563      0.583509      0.402074      0.255628      0.159136     0.0948895     0.0535736     0.0281658     0.0154707    0.00806822    0.00386506    0.00193497   0.000830537   0.000392620   0.000148145   5.77050e-05   2.00383e-05   6.50459e-06   1.97649e-06   5.32150e-07   1.37919e-07   2.88996e-08   4.85918e-09   5.73264e-10
  18  18 3440.2665    3.0924  2.5360 11.2992 -0.0034      0.825840  0.0601   0.0444   0.1026    0.2151   0.0000      0.229699   433.4867       16.2438       2.80477      -6.86392      -5.71522       6.05911      0.602211      -1.47776       1.41086     -0.641506       3.51102      -2.27171      0.186999      0.191528     -0.560061     -0.495247     0.0911027     -0.119539    -0.0569808    -0.0276088     0.0298919    0.00525611   -0.00254074   0.000164534  -0.000402788  -0.000452800   4.70206e-05  -2.75356e-05   2.64373e-05  -5.32451e-06  -2.81199e-06   2.16053e-07   1.16670e-07  -1.59599e-08   6.29949e-09  -1.72069e-10       3.59030       4.68119       4.99255       5.19647       4.74525       4.60079       3.85406       3.59112       2.94298       2.38151       1.81084       1.38355      0.941397      0.687725      0.451440      0.295635      0.179325      0.109036     0.0643166     0.0378027     0.0198826     0.0103501    0.00504765    0.00251022    0.00108508   0.000482979   0.000186736   7.34545e-05   2.51283e-05   8.69317e-06   2.66506e-06   7.45701e-07   1.73304e-07   3.77232e-08   5.90633e-09   8.05836e-10
  18  19 3583.0526    2.6747  3.3621 11.3428 -0.0030      0.890521  0.0700   0.0352   0.1263    0.1233   0.0000      0.163262   447.7746       14.5730       22.2477       1.13255      -2.43174      -7.69926       4.64563      0.894423     -0.465442     -0.336686      0.866352      -3.24487       2.98253      0.780805     -0.405754      0.444855     0.0622596      0.107793     -0.327024    -0.0536576     0.0143093    0.00626851   -0.00174266    0.00486937    0.00116404   0.000345085   0.000280718  -7.05394e-06  -3.18751e-05  -5.82549e-07  -7.71825e-07  -9.97785e-07   7.72325e-08   3.57768e-08   6.73382e-10   5.58082e-10       4.32337       5.43755       5.82848       5.97717       5.71462       5.29524       4.79631       4.09881       3.41799       2.71991       2.15325       1.57655       1.14598      0.793884      0.528582      0.344216      0.217118      0.134222     0.0756602     0.0426008     0.0225993     0.0119340    0.00580745    0.00275815    0.00121929   0.000537733   0.000216551   8.25848e-05   2.85880e-05   9.74880e-06   2.87268e-06   8.25719e-07   1.99352e-07   4.12746e-08   7.25004e-09   8.24979e-10
  18  20 3725.7218    2.1790  5.0075 10.7630  0.0005      0.540054  0.0894   0.0230   0.1616    0.0885   0.0000      0.107978   434.2410       14.3157       18.7357       13.1603      -5.70080      -4.06111      -4.56896      -4.52277       6.37370      -7.08577      -2.33220       2.38057      -1.61182      -1.66507     -0.167389     -0.535454    -0.0463916      0.107412     0.0660064     0.0399837    0.00458590    0.00957865   -0.00135962   -0.00683060    0.00233950   6.03495e-06  -3.70057e-05   9.72404e-05  -1.95978e-05  -1.03793e-05   5.04331e-06   2.37756e-07  -8.77984e-08  -5.07069e-08   2.92796e-09  -1.46080e-09       5.47917       7.09085       7.60865       7.57246       7.37321       6.88331       6.16027       5.32772       4.30590       3.43522       2.68826       1.98444       1.43913       1.02382      0.688864      0.450222      0.273089      0.164838     0.0981650     0.0538743     0.0293228     0.0148954    0.00744337    0.00338312    0.00166843   0.000669548   0.000284142   0.000104734   3.85978e-05   1.23251e-05   3.84432e-06   1.08231e-06   2.62823e-07   5.48300e-08   9.11371e-09   1.05456e-09
  18  21 3868.4772    1.8460  7.4066 10.3340 -0.0004      0.325543  0.1148   0.0166   0.2092    0.0697   0.0000     0.0677236   439.6215       18.2435       24.8971       9.04630      -15.3683      -4.25293      -1.07905      -15.7081      -2.26478       2.16659       3.90680      -3.12289      -1.04178     -0.858637      0.527816     -0.615037      0.248267      0.269205   -0.00196094    -0.0389534     0.0431971     0.0297639    0.00455177  -0.000650790  -0.000666230   0.000833901   0.000233818  -4.01750e-05   1.27927e-05   2.23416e-05  -5.56735e-06   4.33485e-07   8.38826e-08  -1.08746e-07   1.34823e-08   2.39777e-09       6.78247       8.79090       9.39131       9.61525       9.26262       8.45875       7.51731       6.73654       5.53549       4.34822       3.34646       2.54637       1.83870       1.28346      0.842312      0.551173      0.351121      0.214994      0.119958     0.0671555     0.0370080     0.0196384    0.00989953    0.00463565    0.00206489   0.000884105   0.000357802   0.000134014   4.78096e-05   1.60503e-05   4.90362e-06   1.37696e-06   3.32619e-07   7.11123e-08   1.18561e-08   1.39570e-09
  18  22 4011.5112    1.5172  9.7508 10.3100 -0.0031      0.346889  0.1510   0.0132   0.2698    0.0534   0.0000     0.0631344   441.6628       29.3898       20.1466      -7.19256      0.467808       16.8073      -13.8554       11.6303      -7.91391      -4.89096       2.08307       3.13273      -2.07015      -1.53565      0.556644      0.724714     -0.611622     -0.502499     0.0447464    -0.0169146     0.0404715     0.0126704    -0.0191814    0.00186132   -0.00587121   0.000544684  -6.11600e-05  -0.000361920   6.09316e-05  -3.11787e-05   5.87421e-06  -2.39832e-06   3.23516e-07   8.44213e-08  -2.09785e-08   3.18663e-10       8.24516       10.7305       11.4038       11.8010       11.4285       10.5420       9.45289       8.09168       6.71990       5.42556       4.20637       3.09733       2.27686       1.58796       1.06485      0.703057      0.434128      0.268494      0.155166     0.0882541     0.0475639     0.0247646     0.0121698    0.00580291    0.00258414    0.00112611   0.000451030   0.000174532   6.20325e-05   2.06119e-05   6.12829e-06   1.75186e-06   4.28588e-07   9.01796e-08   1.53592e-08   1.77169e-09
  18  23 4154.4581    1.3064 12.4266 10.2742 -0.0015      0.219599  0.2001   0.0115   0.3491    0.0485   0.0000     0.0615524   448.0165       34.9867      -26.0372      -25.2387      -2.25711      -1.60129      -11.6811      -3.60246       9.97633      -13.0130      -6.75547      -2.88745      -5.20298      -2.71872      0.332488      0.486437      0.214648     -0.211951      0.104796    -0.0499317     -0.171431    -0.0284870     0.0288203    0.00578832   7.56917e-06   -0.00208048   0.000138965   4.95080e-05   2.46208e-05   2.06943e-05   6.46492e-06   3.84508e-06   6.79878e-07  -1.40975e-07  -1.26636e-08  -1.43421e-09       10.2450       13.0941       14.2488       14.6409       14.0854       13.1296       11.7156       9.87579       8.30375       6.60151       5.15804       3.83562       2.76524       1.97860       1.30168      0.868431      0.543878      0.331427      0.193447      0.109649     0.0587810     0.0306036     0.0152196    0.00709758    0.00327330    0.00136922   0.000571468   0.000218100   7.73045e-05   2.55817e-05   7.83384e-06   2.19696e-06   5.15025e-07   1.08868e-07   1.84779e-08   2.10310e-09
  18  24 4297.8818    1.0402 14.7785 10.3067 -0.0032      0.384749  0.2732   0.0096   0.4677    0.0403   0.0000     0.0778279   439.8189       43.9300       27.0872      -6.23634      -19.4588       2.54511       5.26346      -20.4093      -11.4676      0.745704      0.682556      -11.7236     -0.727948       1.30133       1.04195    -0.0322176      -1.15878     -0.343078      0.143172      0.329917    -0.0333623    -0.0263395     0.0150582    0.00547830  -0.000484956   -0.00448999   -0.00131345   0.000147635  -3.48882e-05   2.73094e-05   4.08933e-06   1.85332e-06  -1.97794e-08   6.65022e-09  -1.89263e-09   1.06437e-09       12.7617       16.5456       17.9159       18.3405       18.1930       16.5819       14.6429       12.4030       10.4225       8.34184       6.54907       4.85737       3.49998       2.43200       1.68821       1.09779      0.692375      0.432031      0.252775      0.144770     0.0777314     0.0405228     0.0198286    0.00947491    0.00427270    0.00186219   0.000741478   0.000283592   0.000100824   3.40887e-05   1.01969e-05   2.82718e-06   6.87964e-07   1.40772e-07   2.39378e-08   2.68007e-09
  19   8 2021.8364    0.6224  0.5450 10.0113 -0.0056       7.83221  0.0266   0.0194   0.0490    0.0814   0.0000       1.32596   437.2702      -4.00847       16.1990      0.597822      -2.70565       2.78295       1.62342      0.952979       1.13638       1.27131      0.838158     -0.730123     -0.993415      0.125721      0.405649     -0.156421      0.117493    -0.0821276    -0.0410131   -0.00223633     0.0134608   -0.00128547   0.000771904   -0.00172263    0.00142289  -0.000297682  -0.000206959   1.93544e-06   6.35682e-06   7.43625e-07   3.10905e-06   1.40308e-06   2.43452e-07  -3.87525e-08   3.47414e-08   1.65992e-09       1.79937       2.27688       2.53781       2.57520       2.33783       2.29128       1.86881       1.90678       1.59916       1.25171       1.06825      0.758871      0.568831      0.390793      0.261878      0.166137      0.115893     0.0710332     0.0435205     0.0241370     0.0130608    0.00753793    0.00413010    0.00201871   0.000970766   0.000466397   0.000194478   8.20208e-05   3.23721e-05   1.15508e-05   3.73731e-06   1.27983e-06   3.92628e-07   1.09494e-07   2.65523e-08   4.27149e-09
  19   9 2173.8966    0.8717  0.6840 10.0603 -0.0075       8.01930  0.0273   0.0224   0.0512    0.1125   0.0000       1.06191   442.1218       2.19671       12.0061      -1.58781      -3.88601      -3.58488       4.19409       1.27820      0.539588     -0.785260     -0.143850     -0.191769     -0.191776      0.368276      0.467360      0.174562   -0.00139121     -0.120201    -0.0103635    -0.0356213    -0.0178181    0.00252669    0.00841268  -0.000853857    0.00162975  -0.000286443  -0.000107388  -4.03652e-06   4.49855e-05  -3.07226e-05  -5.91375e-07   1.84722e-06  -1.43601e-07  -9.50315e-08   5.64311e-08   4.62014e-10       2.05884       2.63044       2.83693       2.76439       2.72440       2.48957       2.27652       1.90946       1.61309       1.33695       1.05002      0.755608      0.558479      0.392494      0.266312      0.178308      0.110059     0.0702842     0.0403490     0.0243911     0.0138895    0.00714939    0.00365197    0.00181856   0.000858919   0.000367922   0.000166318   7.03045e-05   2.81312e-05   1.02567e-05   3.55863e-06   1.11054e-06   3.11908e-07   8.97503e-08   2.10241e-08   4.14522e-09
  19  10 2322.4682    1.2235  0.8457 10.2859 -0.0059       4.52662  0.0306   0.0284   0.0566    0.1607   0.0000      0.744651   439.9682      0.726081       13.8231       1.97198       3.02197       1.22062     -0.400539     -0.952180     -0.924378     -0.392855     0.0585297      -1.30210     -0.258840    -0.0408118     0.0404584     -0.139589     -0.206519     0.0857327    -0.0641192  -0.000965576    -0.0186091    0.00193929   -0.00318619   -0.00166052  -0.000229384   0.000195979   0.000215657  -7.36447e-05  -2.74023e-05  -5.21291e-06   5.75257e-06   7.17257e-07  -2.21675e-07  -3.83569e-08  -3.70976e-08  -6.92742e-09       2.14779       2.90051       2.73187       2.75526       2.67852       2.65254       2.45493       2.14454       1.76354       1.39119       1.10303      0.886875      0.622849      0.463445      0.311179      0.214614      0.134246     0.0846656     0.0483321     0.0277469     0.0151252    0.00776948    0.00395229    0.00196665   0.000934628   0.000432479   0.000186019   7.87540e-05   3.01516e-05   1.08443e-05   3.93594e-06   1.26545e-06   3.85174e-07   1.05667e-07   2.33392e-08   5.52724e-09
  19  11 2468.2274    1.6925  0.9786 10.9233 -0.0015       3.02122  0.0374   0.0369   0.0612    0.1686   0.0000      0.713233   436.6328       7.21567       12.0567       1.30124      -4.12217      0.645761      -4.62896      0.825835     -0.946167      0.411191     0.0259370     -0.148230      0.554029     -0.553749    0.00634152      0.308214    -0.0136890     -0.133569   -0.00521798    0.00630210   -0.00533150   -0.00588884   -0.00160197    0.00228900   -0.00131260    0.00107002  -0.000312270   6.53493e-05   4.25182e-05   2.12076e-06   9.07295e-07  -1.05036e-06   3.09411e-07   9.74401e-08  -8.93023e-09  -6.58769e-09       2.22192       2.79389       3.21780       3.09745       3.03023       3.07167       2.51332       2.05817       2.01165       1.41379       1.19983      0.974120      0.614587      0.463992      0.349136      0.204848      0.140312     0.0979778     0.0519024     0.0325730     0.0197947    0.00975865    0.00480133    0.00272630    0.00122756   0.000490512   0.000247651   0.000109266   3.83334e-05   1.30675e-05   5.13863e-06   1.94638e-06   5.52364e-07   1.30274e-07   2.76976e-08   5.46484e-09
  19  12 2613.2519    2.1546  1.0055 11.1455 -0.0098       3.18108  0.0336   0.0473   0.0622    0.2314   0.0000      0.675728   439.9893       5.10135       12.9013      0.463150      -5.45649       2.21296       2.69618      -3.28476      0.180421      0.856706     -0.576097     -0.874989     -0.872513      -1.26969      0.143062     0.0632442     0.0594051    -0.0597620      0.114857    -0.0208206    -0.0148304   -0.00159614   0.000412463  -0.000472239    0.00123940  -1.39542e-05  -4.06135e-05  -5.78635e-05   7.05698e-05   9.69995e-06  -3.12516e-06  -2.54202e-07   9.17452e-07   8.27330e-09   4.16449e-08  -8.11162e-09       2.17416       2.71021       2.90104       2.96360       2.88114       2.69502       2.33496       2.04903       1.77450       1.51777       1.16364      0.829237      0.623616      0.450321      0.318659      0.203497      0.130337     0.0731998     0.0485165     0.0299052     0.0167161    0.00929719    0.00468728    0.00221640    0.00106187   0.000489957   0.000203759   8.27224e-05   3.46057e-05   1.30231e-05   4.25779e-06   1.38710e-06   4.09876e-07   1.02868e-07   2.69718e-08   4.96762e-09
  19  13 2758.0513    2.7890  0.9032 11.6372 -0.0037       2.32458  0.0292   0.0631   0.0551    0.1967   0.0000      0.637742   439.8766       7.43246       9.20006       3.07309      0.561857       2.63894     -0.432786      -1.24235       2.63066      -2.10924     -0.984378     -0.844899     -0.712014     -0.393057     -0.339435     -0.104502      0.147228     0.0591105    -0.0506918    -0.0107457    -0.0352254     0.0114033    0.00345349   -0.00264391  -0.000862563   0.000195859   0.000172321   0.000111389   4.89828e-06  -1.26572e-05   8.19907e-06   4.44608e-07  -1.34291e-07   1.31983e-08  -2.23907e-08  -5.59846e-09       1.94607       2.44287       2.51762       2.71717       2.53629       2.47751       2.13278       1.91766       1.56936       1.26832       1.01469      0.776308      0.559975      0.397517      0.279119      0.189526      0.121678     0.0743555     0.0445310     0.0272722     0.0155487    0.00794668    0.00389180    0.00210219   0.000972017   0.000462872   0.000188912   8.34441e-05   2.99621e-05   1.13688e-05   3.82105e-06   1.24844e-06   3.65466e-07   9.67995e-08   2.21665e-08   4.42411e-09
  19  14 2902.6694    3.4154  0.8793 12.2913 -0.0087       1.68297  0.0327   0.0756   0.0527    0.1969   0.0000      0.642297   443.0140       11.0520       12.2399     -0.194195      0.403792      -2.07597      -1.90458      -3.21342     -0.229810      -1.15322      -2.29212     -0.437731     -0.515318     0.0160638      0.162574     0.0743577     -0.158145     -0.123353     -0.109272     0.0389708     0.0224036    -0.0154417   0.000137192    0.00454918  -0.000189005  -0.000310978  -3.84467e-05   0.000145178  -4.23843e-05  -1.68914e-05   6.01351e-06  -2.08062e-06  -8.33638e-07   7.85108e-08   3.70094e-09  -6.30691e-09       2.21059       2.69058       2.98623       3.12087       2.77851       2.63622       2.47928       2.09453       1.79004       1.50115       1.20039      0.845204      0.641627      0.441175      0.304860      0.194420      0.133584     0.0762739     0.0470055     0.0290445     0.0161762    0.00868992    0.00428931    0.00228537    0.00106892   0.000491102   0.000203937   9.29246e-05   3.62688e-05   1.39873e-05   4.30805e-06   1.39725e-06   4.00461e-07   9.75070e-08   2.56795e-08   4.66378e-09
  19  15 3046.7229    4.0588  0.9434 12.3771 -0.0051       1.65975  0.0334   0.0871   0.0572    0.2125   0.0000      0.637045   435.1356       8.74298       17.3579       3.48893      -2.80217      0.423138       1.33739      0.524883     -0.558665      -1.98662      -2.44449     -0.962979     -0.160110     -0.698522     -0.228626     -0.272301      0.171945      0.101976    -0.0180244   -0.00579759    -0.0253693    -0.0112167   -0.00294616  -0.000691948  -0.000193840  -0.000221428   5.85497e-05  -6.54423e-05   2.32895e-05   4.40339e-06  -5.81127e-06   6.36769e-07  -4.86423e-07   1.79048e-07   2.81679e-08   1.23409e-09       2.17849       2.73832       2.93572       2.91938       3.10046       2.59378       2.46124       2.02133       1.79063       1.51232       1.09785      0.898170      0.606700      0.448673      0.307414      0.197046      0.132999     0.0777300     0.0506829     0.0298330     0.0162068    0.00954625    0.00453075    0.00236272    0.00108988   0.000487954   0.000216827   8.38108e-05   3.19124e-05   1.34057e-05   4.03334e-06   1.48830e-06   4.21222e-07   9.70553e-08   2.65934e-08   6.15724e-09
  19  16 3190.0469    3.9088  1.2320 12.5963 -0.0044       1.43755  0.0432   0.0787   0.0693    0.1933   0.0000      0.649894   440.6541       9.10842       14.8725       3.93406      -5.27605      0.869497      -2.18497      0.496253     -0.394181      -4.80967     -0.281745       1.10369      0.423862     0.0530815     -0.471924      0.183084    -0.0591555    0.00833215    -0.0285518     0.0515508     0.0222487   -0.00934386    0.00991354    0.00269197   9.41173e-05  -0.000462445   0.000141245   9.85487e-06   1.84109e-05   1.34910e-06  -2.05992e-06  -3.15447e-07   2.64786e-07   1.04638e-07  -1.55376e-08  -7.12266e-09       2.62409       3.13555       3.26667       3.74607       3.64571       3.12594       2.75266       2.58627       2.27549       1.72545       1.22635       1.02053      0.816305      0.542860      0.363868      0.234381      0.167521      0.109277     0.0603794     0.0331641     0.0188379     0.0106905    0.00635897    0.00328310    0.00153081   0.000650088   0.000270218   0.000107029   4.04135e-05   1.41853e-05   5.13559e-06   1.71004e-06   4.61794e-07   1.26066e-07   3.07866e-08   6.05404e-09
  19  17 3333.1001    3.5340  1.7238 12.3490 -0.0065       1.04167  0.0485   0.0587   0.0836    0.1304   0.0000      0.415582   436.0306       20.4951       12.2740       13.2694       6.72738     -0.232574       1.70419      -1.65623       2.22480      -4.07861      0.371952      -1.51535      0.533196     -0.521851      0.480044     -0.207505      0.300763      0.131945   -0.00102396   -0.00432064     0.0128853     0.0230409    0.00550605    0.00254528   -0.00199904   0.000565144   1.95382e-05   2.15893e-05  -2.20747e-05   8.28833e-06   2.21307e-06  -1.56793e-06   4.23829e-07  -1.08551e-07   1.29102e-08  -3.41654e-09       2.70009       3.57645       3.79591       3.79980       3.96986       3.41404       3.36816       2.68842       2.34500       1.81893       1.45680       1.15171      0.817339      0.604226      0.388902      0.275771      0.184604      0.112271     0.0716201     0.0383389     0.0226347     0.0116479    0.00620406    0.00317012    0.00153067   0.000696351   0.000298938   0.000125531   4.83945e-05   1.80139e-05   6.41921e-06   1.86906e-06   6.25728e-07   1.60483e-07   3.71638e-08   8.03384e-09
  19  18 3476.3902    2.9611  2.5784 11.8153 -0.0000      0.590584  0.0633   0.0417   0.1042    0.1201   0.0000      0.255176   446.5214       19.9826       9.04149       4.01089       1.59647      -9.38798      -4.85015       1.40861      -2.31386       1.27467       1.60093     -0.963974     -0.431964      0.508164    -0.0550095      0.144503     -0.365296    -0.0838330     0.0951221     0.0613331     0.0237843    0.00412337    0.00260319     0.0134255   -0.00171310  -0.000522605   0.000333295   0.000187771   9.14215e-05   2.88258e-05  -1.01689e-05   2.29435e-06   6.72434e-07  -1.38498e-07   3.07969e-08   3.00630e-09       3.63005       4.55132       5.01379       5.17258       5.00377       4.67063       4.10213       3.56431       3.07472       2.36562       1.89228       1.45576       1.05990      0.764563      0.518514      0.354626      0.222661      0.147133     0.0867931     0.0501817     0.0280169     0.0156189    0.00824017    0.00410449    0.00191675   0.000912402   0.000382358   0.000161954   6.03059e-05   2.27831e-05   7.99008e-06   2.60505e-06   7.60699e-07   2.05646e-07   4.48604e-08   9.30770e-09
  19  19 3619.6495    2.5304  4.1635 10.6936 -0.0018      0.585062  0.0751   0.0273   0.1326    0.1273   0.0000      0.108677   435.9072       20.2786       19.5391       7.46187      -5.15969      -1.77336      0.292653      -3.32940      -7.19134      -2.02864     -0.191132      -1.95586       1.42001     -0.138450     -0.948539    -0.0342765      0.425651    0.00752782      0.136953   -0.00559474      0.100263     0.0174186    0.00122220    0.00186494    0.00177780  -0.000630431  -8.69861e-05  -0.000236450  -7.65980e-05  -6.63791e-06   1.53276e-05  -8.03988e-07   1.72088e-06  -5.87904e-08   3.77619e-08  -7.14631e-09       4.27065       5.47644       5.87229       6.01496       5.87922       5.48522       5.12130       4.24338       3.60154       2.91442       2.30866       1.76820       1.30234      0.921374      0.647151      0.427930      0.284225      0.174203      0.104531     0.0627680     0.0342583     0.0185791    0.00925002    0.00478417    0.00230452    0.00103401   0.000462288   0.000189838   7.56601e-05   2.84407e-05   9.43113e-06   3.16421e-06   9.13016e-07   2.38616e-07   5.87892e-08   1.21960e-08
  19  20 3763.0930    2.0819  5.6517 10.7009 -0.0002      0.739926  0.0954   0.0207   0.1727    0.0760   0.0000     0.0903466   438.3675       27.8913       6.32066       7.05051       7.30056      -2.32643      -7.41831       2.68439       7.53884      -11.8512       2.74523       2.43631       3.35832     -0.498842      0.906031     -0.786466     -0.170516      0.343302    -0.0973365     -0.105908     0.0100492    0.00378286    0.00124769   -0.00479091    0.00177057    0.00115279   1.96275e-05  -8.66310e-05   2.94998e-05   1.93783e-05  -2.45954e-05  -2.39212e-06   1.18629e-06   3.10306e-07  -2.85457e-08   4.37999e-09       5.36669       7.00156       7.63614       7.74098       7.48524       6.91813       6.28972       5.47658       4.56285       3.74118       2.95769       2.19394       1.60849       1.16624      0.793685      0.533265      0.335332      0.210881      0.128704     0.0740943     0.0420337     0.0230163     0.0120036    0.00587858    0.00284369    0.00129615   0.000585840   0.000238654   9.48826e-05   3.49119e-05   1.20278e-05   3.78665e-06   1.14521e-06   3.11556e-07   7.31085e-08   1.51491e-08
  19  22 4049.7784    1.4741 10.1825 10.3090 -0.0013      0.381651  0.1533   0.0127   0.2814    0.0507   0.0000     0.0626702   421.6940       11.5948       11.4710     -0.679460      -11.9719      0.717375     -0.433389       1.50104      -4.57839      -4.74829       6.61337      -3.92436       1.24948      -2.48911      0.576246     -0.639137      0.579022     -0.109922     -0.157421   -0.00764878     0.0692521     0.0356228   -0.00437590     0.0148043   -0.00203703    0.00204281    0.00123255  -0.000307360  -0.000217183   9.57995e-06  -1.14688e-05   2.64894e-06  -2.63147e-06  -1.93517e-07   2.22684e-07  -8.68146e-09       8.00546       10.4923       11.3602       11.5478       11.3363       10.5481       9.42244       8.28508       6.90292       5.66537       4.34543       3.40110       2.45633       1.78728       1.20577      0.814829      0.530576      0.327661      0.199391      0.115631     0.0647554     0.0352126     0.0185570    0.00920294    0.00447660    0.00202324   0.000889813   0.000360805   0.000145840   5.35328e-05   1.86242e-05   6.00293e-06   1.82133e-06   4.83835e-07   1.14688e-07   2.41812e-08
  19  23 4192.8958    1.2103 13.5114 10.3387 -0.0027      0.195542  0.2279   0.0100   0.3905    0.0420   0.0000     0.0669830   447.4057       23.2484       29.8232       23.1805       41.6918      -4.64191      0.275130      -10.7013      -13.6695      -8.69423       3.41933       3.88632      -4.92813      0.225285       2.81942      -2.24324      0.297171     -0.245375      0.109420     -0.101115      0.119394     0.0319766    -0.0303756    0.00576534   0.000632764   0.000502179   0.000130053   0.000292278   0.000123674   6.74653e-06   3.06792e-05   3.81639e-07   2.50646e-06   2.76765e-07  -1.51174e-07   1.56592e-08       10.4050       13.6955       14.7166       15.0051       14.6820       13.6143       12.3330       10.8734       8.98464       7.57550       5.85111       4.53639       3.31443       2.34200       1.62158       1.09517      0.704970      0.450616      0.272105      0.158508     0.0892839     0.0481329     0.0259450     0.0124177    0.00619888    0.00279170    0.00125595   0.000501442   0.000205404   7.33012e-05   2.62475e-05   8.27929e-06   2.42493e-06   6.58522e-07   1.58230e-07   3.25485e-08
  19  24 4337.8106    1.0141 15.8941 10.2674 -0.0037      0.522096  0.2868   0.0087   0.4668    0.0371   0.0000     0.0740879   446.6220       69.1290      -6.22485      -29.1668       36.2673       4.93616      -3.77162      -22.6995       20.3573       1.18267      -4.61682      -10.4295       2.14063     -0.395926       1.23197     -0.212761      0.829972     -0.788610      0.473984      0.145513     0.0597588    -0.0268164    -0.0268662    0.00859456   -0.00109428    0.00184743   0.000181743   0.000530112   0.000238827  -3.23676e-05  -5.17929e-05  -1.22247e-07   1.16349e-06   9.52171e-07   5.15477e-08  -1.30472e-08       12.1296       16.0179       17.0385       17.9208       17.2831       16.3074       14.6425       12.9502       10.5950       8.75667       6.85175       5.39400       3.90090       2.82350       1.94059       1.32809      0.865456      0.547841      0.330628      0.195527      0.107742     0.0593931     0.0305038     0.0155934    0.00744540    0.00348518    0.00150505   0.000630366   0.000244832   9.21346e-05   3.12182e-05   1.02625e-05   3.00768e-06   8.10233e-07   1.88609e-07   3.92609e-08
  20   8 2050.1518    0.6950  0.5661  9.9696 -0.0049       7.44938  0.0274   0.0192   0.0425    0.0869   0.0000       1.16919   435.7072       5.37704       16.2284       1.00597     -0.689917       3.08690       2.44645    -0.0766408       2.02733       1.45036     -0.338061      0.908286      0.200924      0.399317   -0.00198228     0.0927358      0.227152    -0.0538303    -0.0128909    0.00434363     0.0108147    0.00539418    0.00610267    0.00180035   -0.00136918  -0.000939817  -0.000103027   0.000190482   8.90529e-05   7.19768e-06   1.82655e-06  -7.46002e-08  -4.61777e-07  -8.34755e-07  -1.61699e-07  -2.82281e-08       1.88813       2.35293       2.67781       2.65400       2.39864       2.31160       2.15599       1.79327       1.71212       1.37909       1.09183      0.876431      0.613750      0.432428      0.297558      0.209582      0.131056     0.0851658     0.0507032     0.0301582     0.0200358     0.0106749    0.00540656    0.00277613    0.00158839   0.000744862   0.000328552   0.000155167   6.62617e-05   2.61439e-05   9.75459e-06   3.56301e-06   1.30239e-06   3.79243e-07   1.04205e-07   2.47638e-08
  20   9 2203.3138    0.9258  0.7560 10.0236 -0.0046       8.27231  0.0319   0.0231   0.0536    0.1339   0.0000      0.999193   433.7643       1.33762       8.64569       1.24865      0.682829      0.317228       1.84767      -1.56473     -0.362258       2.87116      0.803226      0.600358    -0.0377351      0.147917      0.435898     -0.292812     0.0441302     -0.110931     0.0707305    -0.0155047   -0.00181214   -0.00308680  -0.000737084    0.00322461  -0.000346904  -2.27576e-06   0.000276828  -6.97886e-05  -1.23501e-05  -4.03343e-05   7.38031e-06  -6.03789e-06  -1.26939e-07   1.92862e-07   1.81131e-07   3.17733e-08       2.19514       2.82814       2.95941       2.82237       2.61680       2.36806       2.36736       2.13434       1.91443       1.67285       1.31361       1.00194      0.746555      0.528552      0.345671      0.223074      0.151196     0.0992076     0.0574438     0.0326558     0.0209726     0.0104198    0.00574285    0.00299838    0.00169298   0.000766325   0.000345550   0.000141308   6.83693e-05   2.83368e-05   1.10409e-05   3.53337e-06   1.32555e-06   3.36248e-07   1.08308e-07   2.71447e-08
  20  10 2352.4843    1.2863  0.8909 10.7194 -0.0082       3.56807  0.0324   0.0297   0.0571    0.1297   0.0000      0.855071   438.6758       6.97381       10.4451      -2.13958      -1.07186     -0.103646     -0.720109      -3.13495    0.00225404      0.873969    -0.0718123      0.216748      -1.29594    -0.0582352      0.307834     -0.157617     -0.195433     0.0855689     0.0451868     0.0677834     0.0208034  -0.000627128   -0.00669381  -0.000766628    0.00211842  -0.000224609   -0.00100820   0.000117625   5.75288e-05   1.98091e-05  -3.24764e-05  -3.75876e-06   9.54117e-07   8.64668e-07   1.20341e-07  -4.79720e-09       1.91999       2.28698       2.50891       2.71631       2.48798       2.35522       2.19379       2.00794       1.66827       1.32511       1.14763      0.859357      0.652961      0.465855      0.336750      0.227725      0.154136     0.0961927     0.0581795     0.0370304     0.0225018     0.0119651    0.00644436    0.00348368    0.00166857   0.000865611   0.000430952   0.000170226   7.96099e-05   3.10463e-05   1.15854e-05   3.90024e-06   1.31091e-06   3.98894e-07   1.16511e-07   3.09486e-08
  20  11 2498.9848    1.7632  1.0693 10.8720 -0.0073       1.03848  0.0362   0.0367   0.0622    0.2191   0.0000      0.706226   437.6997      -1.72664       13.7988       1.95291       1.02539      -1.81629      0.529517      0.218629      0.820607      -1.87357      0.300036      0.570222      0.719771     -0.225221     -0.715018      0.117342     -0.109524     -0.135171    -0.0909084     0.0252126     0.0132384    0.00963447    0.00867977    0.00110351  -0.000102129  -0.000694742  -0.000290094  -0.000159719   3.26244e-05   2.01176e-05   1.07828e-05   3.14283e-06  -2.28592e-07   1.67283e-07  -4.39897e-08  -1.41427e-10       2.07533       2.53086       2.89753       2.92527       2.84203       2.58745       2.42474       2.16528       1.75836       1.44782       1.20747      0.904129      0.678416      0.494542      0.335227      0.239949      0.157197     0.0996901     0.0624081     0.0368393     0.0227891     0.0123384    0.00639979    0.00347564    0.00174817   0.000901767   0.000409398   0.000185470   7.70969e-05   3.27902e-05   1.16413e-05   4.25948e-06   1.37066e-06   4.04603e-07   1.23065e-07   3.33105e-08
  20  12 2644.9975    2.2790  1.0890 11.0559 -0.0055       2.19261  0.0373   0.0464   0.0642    0.2800   0.0000      0.655815   441.2135       6.23417       12.7924       3.21123     -0.562777      0.501636       1.05953      -4.51193       1.18320     -0.803410     -0.367657      0.598714      -1.81867      0.505767     -0.181427     -0.414082    -0.0437280      0.222826   -0.00551229    -0.0498288    -0.0262590    -0.0124850  -0.000270435   -0.00195947   0.000390863  -0.000297594   0.000290310  -4.68716e-05   2.74343e-05  -3.85521e-05   1.14947e-05   4.69250e-06  -1.13981e-06   2.82917e-07   2.24722e-07  -1.01241e-08       2.17877       3.02602       3.27603       3.41198       3.28871       3.00002       2.64360       2.42066       1.87790       1.60563       1.20699      0.951754      0.722781      0.502634      0.361536      0.243215      0.162005      0.101562     0.0635198     0.0371625     0.0230522     0.0117440    0.00704687    0.00337292    0.00185176   0.000849263   0.000426964   0.000173244   8.08671e-05   2.92793e-05   1.31027e-05   3.76287e-06   1.61770e-06   4.03885e-07   1.37736e-07   3.30774e-08
  20  13 2790.7850    2.8802  0.9199 12.0640 -0.0044       1.13561  0.0382   0.0629   0.0566    0.1527   0.0000      0.758341   436.2870       3.89165       16.1968       1.81121      -5.30140       1.92402       3.55142     -0.577348      -3.04329      -1.73666      -2.37822     -0.983628      -1.28772     0.0146518      0.156113     0.0900197     0.0104771     0.0961922   -0.00437034    -0.0289776    -0.0228131  -0.000246594   -0.00501683  -0.000853066   -0.00304664    0.00101723   1.67095e-05   2.79399e-05  -3.08697e-05   3.67474e-05   6.22431e-06  -4.83986e-06   2.24374e-07   1.09875e-06   8.00095e-08  -6.22639e-09       2.14835       2.95146       2.68436       2.86348       2.49838       2.87596       2.68959       2.37506       1.95350       1.53151       1.15128      0.913432      0.738096      0.575808      0.435598      0.304639      0.186753      0.122065     0.0673831     0.0429845     0.0215960     0.0136571    0.00677385    0.00360266    0.00178001   0.000828981   0.000380705   0.000176922   7.40775e-05   2.92270e-05   1.11273e-05   4.24662e-06   1.33480e-06   4.64466e-07   1.11787e-07   3.24061e-08
  20  14 2936.0661    3.5044  1.0357 11.7863 -0.0027      0.638955  0.0337   0.0709   0.0589    0.2564   0.0000      0.671050   441.2189       4.91600       12.5107     -0.163737      -1.25060      -4.45895      -3.06775      -1.87838       2.76120      -1.65880      -1.33452     -0.505642      0.191993     -0.454775      0.172300     0.0940707     -0.144173    -0.0828251    -0.0624308   0.000726416    -0.0161234     0.0123159    0.00178102   0.000623220  -0.000951277  -0.000878360  -3.11137e-05  -0.000122064   4.32947e-05   5.28081e-06   2.25248e-05  -4.82069e-06  -1.39738e-06   9.89489e-08  -1.30210e-07   3.09194e-08       2.04433       2.48677       2.74693       2.91569       2.83968       2.57480       2.40402       2.01083       1.69690       1.40462       1.10498      0.868983      0.605357      0.460380      0.338213      0.234241      0.142811     0.0971464     0.0600278     0.0355018     0.0219141     0.0123016    0.00658539    0.00346731    0.00168264   0.000793641   0.000386393   0.000166695   7.80582e-05   2.88672e-05   1.05146e-05   3.77329e-06   1.33127e-06   3.91561e-07   1.08271e-07   2.88395e-08
  20  15 3080.5370    3.9385  0.9220 12.8775 -0.0028    -0.0862930  0.0305   0.0856   0.0585    0.1512   0.0000      0.687004   439.8485       5.48607       8.62458      0.291441     0.0907385      -1.01279      -1.41952      -3.32184      0.119435      -3.16453    -0.0426510      0.884820      0.331658      0.453389     0.0283706     -0.157205    -0.0125249    -0.0460910     0.0945781     0.0260104     0.0205925    0.00758746    0.00301057   0.000877624  -0.000285319   0.000266922   9.61044e-05  -9.63039e-05  -3.21817e-05   6.53115e-05   3.32148e-06  -2.04121e-06  -9.88442e-07  -2.16231e-07   1.91982e-08  -1.67770e-08       1.93750       2.37470       2.49495       2.64010       2.40642       2.28999       2.14083       1.91191       1.69483       1.46291       1.14348      0.873598      0.659208      0.481399      0.320725      0.212351      0.145623     0.0947187     0.0572792     0.0346090     0.0198515     0.0114928    0.00608031    0.00330605    0.00170839   0.000819462   0.000346834   0.000161819   6.60729e-05   2.84228e-05   1.04831e-05   3.75281e-06   1.17299e-06   3.74952e-07   1.02248e-07   2.61755e-08
  20  16 3224.5553    3.7775  1.3030 12.2989 -0.0058      0.455244  0.0429   0.0697   0.0674    0.2081   0.0000      0.492273   437.5529       4.12670       17.9585       2.43660      -2.98587     -0.405143      -1.82345      -4.12674       1.09260      -2.34147      -1.51521     0.0629839      -1.72666       1.08380     -0.364901     0.0849823      0.158710   -0.00370454    -0.0695821    -0.0528521    -0.0403573     0.0258675    -0.0133421   0.000896786   -0.00184131    0.00109190  -1.74271e-05   7.55367e-05   5.72067e-05   3.98841e-06  -1.87134e-05   3.91415e-06   1.00851e-06  -2.52618e-07  -8.74159e-08  -4.09622e-09       2.67492       3.02944       3.43525       3.86738       3.61178       3.30868       3.06520       2.74136       2.04568       1.67510       1.47548       1.09537      0.755238      0.596832      0.438499      0.278769      0.182753      0.129692     0.0842276     0.0486614     0.0258527     0.0152386    0.00915065    0.00462528    0.00208963    0.00100974   0.000499962   0.000243277   0.000103118   4.09160e-05   1.41877e-05   4.57125e-06   1.45128e-06   4.62144e-07   1.32049e-07   3.40790e-08
  20  17 3368.2577    3.3797  1.9418 12.1765 -0.0045      0.528605  0.0480   0.0510   0.0862    0.1159   0.0000      0.307368   432.4139       15.4586       17.5528       2.52857      -1.17157      -5.08291       3.11718      -3.13785       1.12135      -2.88183      0.615291     -0.371425     -0.210425     0.0433210      0.483936   -0.00696214      0.140390     0.0369284     0.0784743    0.00338000    -0.0247610     0.0108673   -0.00479844   -0.00725887   6.80873e-05    0.00104410  -0.000236495  -4.68654e-05   2.89043e-05  -4.78507e-05  -2.78138e-07   1.91781e-06   2.69961e-06  -1.40234e-06  -1.49925e-07   5.86949e-08       2.81205       3.52545       3.70396       3.94745       3.93602       3.63788       3.19168       2.86367       2.41520       1.98100       1.53020       1.23244      0.925988      0.663445      0.454720      0.307426      0.210988      0.141186     0.0887490     0.0515087     0.0299249     0.0165021    0.00923547    0.00496806    0.00247771    0.00121495   0.000537317   0.000240296   9.62416e-05   3.97217e-05   1.43196e-05   5.26892e-06   1.78181e-06   5.47112e-07   1.57071e-07   4.02507e-08
  20  18 3512.1574    2.8063  2.9862 11.5978 -0.0042      0.844215  0.0653   0.0359   0.1110    0.0996   0.0000      0.191831   437.7696       12.3109       11.4659      -1.36629      -4.87887     -0.876364       3.80394      -4.44935     -0.608586      0.901805     -0.541595      -2.92283      -1.47158      -1.41285     -0.177480     -0.667704      0.127644      0.500569      0.180552    -0.0107296    -0.0419243   -0.00862133   -0.00130748    0.00505688   -0.00359359  -0.000356096   5.48670e-05  -0.000462349   9.87043e-05   3.54935e-05   3.06978e-05  -2.76216e-06  -2.31254e-07  -2.45163e-07   1.44695e-07  -1.75595e-08       3.45599       4.51391       4.89998       5.27172       5.00309       4.68803       4.27273       3.71070       3.07122       2.54996       2.03954       1.55546       1.18691      0.833224      0.610502      0.413491      0.273766      0.175898      0.113341     0.0661314     0.0395280     0.0214058     0.0125726    0.00611617    0.00320539    0.00151092   0.000725690   0.000329752   0.000136878   5.42980e-05   2.13550e-05   7.31050e-06   2.55690e-06   7.49878e-07   2.15330e-07   5.66542e-08
  20  19 3655.9379    2.3659  4.3124 11.1530 -0.0017      0.506240  0.0791   0.0254   0.1391    0.0800   0.0000      0.122812   437.4428      -1.95068       13.6459      -2.56110       4.02518       5.18291       4.12271       6.45488      -1.18096      -1.62071      0.199995     -0.758963      -1.14678       1.02261     -0.673288      0.480320      0.151546     0.0574732     0.0474105     0.0437561     0.0145629   -0.00969487     0.0146709   0.000426129   -0.00239566   -0.00149719  -0.000235523   0.000368582  -8.78647e-05  -5.56249e-05  -2.08034e-06  -1.72109e-06   2.03527e-06  -1.69603e-06  -1.91521e-07   9.60719e-09       4.21815       5.43193       5.80764       5.88893       5.93088       5.46347       5.10480       4.43150       3.82227       3.10094       2.55800       1.92859       1.46292       1.08111      0.751879      0.520981      0.345406      0.219566      0.139243     0.0827073     0.0483675     0.0270326     0.0149717    0.00762876    0.00388939    0.00184790   0.000865714   0.000384344   0.000163011   6.48666e-05   2.54140e-05   8.93913e-06   3.00589e-06   9.23907e-07   2.76444e-07   7.18621e-08
  20  20 3799.9784    1.9764  6.2217 10.7032 -0.0022      0.639325  0.0973   0.0183   0.1813    0.0625   0.0000     0.0793333   439.7604       22.7619       15.3824       4.80745       10.5841      -1.61452      -5.41215      -1.57258       2.20725      -6.10323     -0.291153      -1.38281      -1.69867      -2.68211      0.813937     -0.380273     -0.409766    -0.0701034     0.0246267    -0.0198046    -0.0376929     0.0127273     0.0233310   -0.00588245   -0.00649508   0.000506272  -0.000781690   0.000187538   0.000192406  -7.46171e-06  -1.14784e-05   1.75839e-05  -1.88113e-06  -5.80247e-08  -4.53563e-07  -8.10246e-08       5.27414       6.81184       7.36118       7.51380       7.43419       7.04098       6.46485       5.52512       4.78395       3.80398       2.99797       2.34987       1.78572       1.32092      0.944474      0.652173      0.426288      0.276149      0.170630      0.101401     0.0593596     0.0332052     0.0181852    0.00957591    0.00476038    0.00230056    0.00108360   0.000467323   0.000202701   8.01567e-05   3.05362e-05   1.12123e-05   3.85386e-06   1.18566e-06   3.34469e-07   8.66191e-08
  20  21 3943.5330    1.6703  8.4344 10.4397 -0.0029      0.344796  0.1233   0.0140   0.2301    0.0513   0.0000     0.0657043   449.8451       26.7912       10.4338     -0.981219       8.16281      -5.89793      -11.9473      -3.01879       4.69608      -12.9455       3.73913       2.12384      -1.37090      -2.71814      0.980601     -0.531596     -0.430778      0.439286      0.328869     0.0301384     0.0362203     0.0573925     0.0154750     0.0127158    0.00646080   0.000708517  -0.000507448  -0.000129925   0.000444816   4.26032e-05  -8.06009e-06   1.35765e-05  -1.36777e-06  -4.72549e-07  -6.76800e-10  -1.17280e-07       6.31151       8.21503       8.76766       9.18220       8.99142       8.39698       7.63498       6.78730       5.74558       4.75386       3.79093       2.97000       2.21041       1.60250       1.12908      0.769397      0.521990      0.328070      0.209600      0.123976     0.0737977     0.0412992     0.0222149     0.0115957    0.00600266    0.00290236    0.00132037   0.000604384   0.000249254   0.000100586   3.80337e-05   1.37515e-05   4.55527e-06   1.42906e-06   4.15381e-07   1.06808e-07
  20  22 4087.3341    1.4254 11.1752 10.3047 -0.0010      0.229667  0.1684   0.0116   0.2949    0.0465   0.0000     0.0594785   429.8898       16.5618       12.4006       11.6303       22.4989       3.03098      -6.74249       1.15429       11.4384     -0.966665      -5.84052      -4.81467      -1.02560       1.90149       1.08665      0.754071     -0.723250     0.0815006     -0.187613     -0.145785     -0.178540     0.0316653    -0.0507294    0.00181685   0.000992222  -0.000126315    0.00202547   0.000271239  -0.000288043   0.000177550  -0.000138184  -1.94513e-05  -7.72905e-06   3.84387e-07  -1.41639e-06   3.30824e-07       7.93385       10.6470       11.2990       11.7051       11.3316       10.8624       9.75321       8.65025       7.42414       6.14746       4.84965       3.81583       2.79930       2.10670       1.45599       1.00817      0.662350      0.430459      0.261645      0.160727     0.0940459     0.0526294     0.0287614     0.0150840    0.00759712    0.00368605    0.00171571   0.000746547   0.000321853   0.000130609   4.98609e-05   1.77845e-05   6.06295e-06   1.92363e-06   5.45082e-07   1.42962e-07
  20  23 4231.1512    1.1876 13.3201 10.3138 -0.0029      0.237671  0.2219   0.0097   0.3699    0.0404   0.0000     0.0692241   451.9927       2.28826       4.32242       5.50422       27.3174      -1.28708       3.53377     0.0602984       18.9478     -0.294479       2.64942      -1.98560       2.78998    -0.0523279      -1.68797      -2.49312     -0.634632      0.491423     -0.541975      0.217294     0.0692678      0.227834    -0.0282749    -0.0333623    -0.0149805    0.00126265   0.000665652  -0.000442056  -0.000243148  -0.000252685   5.91989e-05  -2.71241e-05  -3.75896e-06  -6.65663e-07  -7.56524e-08   1.69854e-07       9.77801       12.9307       14.1507       14.4926       14.1712       13.4174       12.0531       10.6378       8.88100       7.28666       5.87163       4.55440       3.41711       2.46604       1.75259       1.20952      0.808299      0.519839      0.328020      0.195487      0.117226     0.0647850     0.0352732     0.0183381    0.00945028    0.00456567    0.00214277   0.000949960   0.000407452   0.000162805   6.21951e-05   2.22647e-05   7.61077e-06   2.32808e-06   6.73008e-07   1.74716e-07
  21   7 1919.9109    0.5132  0.4435  9.8810 -0.0139       12.9473  0.0238   0.0163   0.0411    0.0636   0.0000       1.88532   437.3333      -1.02625       13.7228       2.65726      -3.40182     -0.298470       1.91240      -1.26780       1.03049    -0.0800573       1.03038      0.400644      0.581775     -0.786549     -0.489823     -0.102071     0.0149218   -0.00954210     0.0300963    -0.0313642    0.00949163    -0.0117562   -0.00125191    0.00172493   0.000379221   0.000511496  -0.000399646   0.000169845   0.000183644  -4.83751e-05  -2.34029e-05   4.54810e-06   3.25983e-06   1.47903e-07  -3.10642e-07   9.84627e-08       1.47723       1.82818       2.02730       1.85610       1.86487       1.98834       1.74443       1.59621       1.35681       1.15666      0.878148      0.708152      0.557897      0.403052      0.321304      0.222252      0.146383     0.0918986     0.0596690     0.0355083     0.0201508     0.0135408    0.00698925    0.00346685    0.00194706    0.00101122   0.000431057   0.000214624   9.84793e-05   4.66456e-05   1.62546e-05   6.67374e-06   2.59085e-06   1.02185e-06   3.18684e-07   1.01213e-07
  21   8 2077.8349    0.7230  0.5720  9.9986 -0.0057       8.06342  0.0236   0.0192   0.0430    0.0809   0.0000       1.17600   440.9003      0.907704       13.7840       1.87641      -1.57029     -0.464438      0.972781      0.699859       1.01629     -0.351669  -0.000394289     -0.250809     -0.724750     -0.507419      0.398089     0.0535005     -0.309714    -0.0596660      0.173468    -0.0766684    -0.0161083     0.0222667     0.0115887   -0.00283692  -0.000794834   0.000496314   0.000283143   1.55433e-05   4.96375e-05   1.83974e-05  -1.49693e-05  -8.36959e-06  -1.03313e-06  -1.59587e-06  -1.26484e-07   1.02770e-07       1.45459       1.94583       2.07216       2.27842       2.14104       2.10762       1.86280       1.62100       1.41303       1.12684      0.874473      0.697162      0.524281      0.404725      0.293463      0.205913      0.139806     0.0940898     0.0582421     0.0352556     0.0220608     0.0133710    0.00697380    0.00392602    0.00209991    0.00104581   0.000548453   0.000237257   0.000106913   4.53112e-05   2.03870e-05   7.28124e-06   2.72907e-06   1.02448e-06   3.22095e-07   9.93636e-08
  21   9 2232.0380    1.0235  0.8783  9.7239 -0.0025       5.75593  0.0313   0.0216   0.0524    0.1949   0.0000      0.770123   436.5690      0.490369       15.6840      -1.84775      -4.59841      -2.28145      -1.40307      0.312953       1.69634      -2.02930     -0.671556     0.0442622     -0.354036      0.194281     -0.148561    -0.0425164    0.00927276     0.0246114    -0.0201361    0.00401602   0.000530282    -0.0211940    0.00249899   -0.00102471   0.000465541    0.00116253   0.000155447  -0.000309957  -9.25431e-05   4.26908e-05   2.81113e-05  -7.03459e-06   9.84305e-07  -2.28335e-07   2.72195e-07   8.61500e-08       1.87943       2.44021       2.76096       2.90916       2.77053       2.57465       2.32348       1.98090       1.68813       1.41118       1.14635      0.847058      0.647391      0.483914      0.331164      0.228735      0.158851      0.103709     0.0645160     0.0406272     0.0249138     0.0149585    0.00812983    0.00443654    0.00236455    0.00122444   0.000590746   0.000271382   0.000120175   5.19872e-05   2.19984e-05   8.82788e-06   3.24664e-06   1.09087e-06   3.40799e-07   1.04665e-07
  21  10 2382.0336    1.3728  1.0161 10.6358 -0.0087       3.54702  0.0344   0.0285   0.0603    0.1595   0.0000      0.732738   440.2453       3.03635       11.2496      0.707997      -3.64858       1.50608      0.435958       1.96448      -1.33244       1.41141      0.688112      0.130189      0.100483      0.371353      0.232009     -0.524121    -0.0711588     0.0973821      0.107808    -0.0459988     0.0131568    -0.0201573     0.0245138    0.00208249    0.00347469   0.000516454   0.000152104   0.000427985   8.91935e-05   9.04913e-06  -2.42226e-05  -4.86266e-06   2.87353e-06   4.43508e-07  -5.65238e-07  -3.03573e-08       1.97368       2.56578       2.92173       2.83012       2.75758       2.58198       2.29587       2.08996       1.88461       1.61391       1.32806       1.01322      0.736318      0.567008      0.397555      0.268100      0.185522      0.112997     0.0721416     0.0447652     0.0288722     0.0162961    0.00985678    0.00520712    0.00261842    0.00143146   0.000654553   0.000309648   0.000147951   5.76397e-05   2.58377e-05   1.07611e-05   3.63553e-06   1.28877e-06   4.24676e-07   1.32922e-07
  21  11 2529.4020    1.8689  1.0593 10.5708 -0.0021       1.66663  0.0325   0.0360   0.0586    0.2366   0.0000      0.610924   439.7742       5.77937       14.6833      -4.84571       3.05101      -1.70967     -0.881737     -0.606925       2.00785      0.219566     -0.465132     -0.571475      -1.10079      0.478154      0.121926     -0.227253      0.216271     0.0787737     0.0584463   -0.00632766   -0.00666519     0.0130840    0.00181346  -0.000962148   -0.00181886   8.38107e-05  -0.000547052   6.64768e-05  -8.91795e-05   1.65897e-06  -5.35559e-06  -3.91623e-06  -1.93918e-06   8.17991e-07   1.13110e-07   6.70572e-08       1.91701       2.41547       2.49821       2.53388       2.54511       2.52323       2.29376       1.93191       1.68985       1.43227       1.17525      0.922292      0.694577      0.510647      0.360770      0.255962      0.172983      0.115049     0.0735507     0.0464814     0.0273344     0.0160643    0.00906849    0.00463585    0.00251704    0.00119919   0.000582576   0.000267566   0.000119029   5.28628e-05   2.09305e-05   8.31709e-06   3.25492e-06   1.06164e-06   3.67272e-07   1.09666e-07
  21  12 2676.3474    2.4445  1.0144 11.4986 -0.0054       2.59392  0.0340   0.0491   0.0597    0.1902   0.0000      0.644443   438.9495       4.27806       19.3083       3.01937     -0.306030      0.110259       5.66768      0.213401      -1.36361     -0.300699     -0.144283     -0.608313     0.0425117     -0.139426     -0.593790    -0.0501839     -0.177995      0.148897    -0.0826176     0.0385864    -0.0316146    0.00455265     0.0174128    0.00308189    0.00143266    0.00128159   0.000691432  -0.000411660   0.000125813   3.17137e-05  -1.94720e-05  -1.06475e-05  -1.23288e-06   1.10627e-06   9.25611e-07   1.86281e-07       2.05478       2.56615       2.70942       2.91055       2.58362       2.59083       2.53645       2.29380       1.84399       1.45405       1.16638      0.883895      0.717645      0.556389      0.421547      0.278061      0.203355      0.130159     0.0767511     0.0444046     0.0284638     0.0164594    0.00873853    0.00413605    0.00247093    0.00139753   0.000661543   0.000288269   0.000135550   6.02854e-05   2.55109e-05   1.00243e-05   3.48666e-06   1.13402e-06   3.74568e-07   1.13039e-07
  21  13 2823.0896    3.1292  0.8973 11.9533 -0.0047       2.28167  0.0301   0.0661   0.0509    0.1932   0.0000      0.685394   438.4478       8.58437       19.0402     -0.133508      -2.45652      -1.74428      0.864085      -2.08043      -2.31245      -1.99533      0.880617      -2.35511      0.349343     -0.255983     -0.215843     -0.264515     -0.145256    -0.0292870    -0.0627300    -0.0180599    -0.0473519    0.00906983    0.00976354    0.00465476    0.00225070   0.000290036   0.000709335   0.000502393   9.69342e-05  -3.94899e-05  -7.35682e-06   5.65117e-06   4.14958e-07  -2.12103e-07   2.23350e-09   1.64866e-07       1.77023       2.17959       2.32857       2.48615       2.26182       2.23859       2.05203       1.85310       1.63822       1.34347       1.09680      0.853394      0.638431      0.477277      0.360751      0.238667      0.166191      0.105863     0.0664028     0.0406439     0.0255418     0.0142550    0.00835185    0.00451787    0.00238959    0.00118401   0.000602652   0.000275927   0.000124200   5.31622e-05   2.25938e-05   8.52334e-06   3.09912e-06   1.04145e-06   3.48987e-07   1.08015e-07
  21  14 2968.9817    3.7082  0.8987 12.3109 -0.0067      0.742808  0.0295   0.0777   0.0509    0.2031   0.0000      0.560660   440.7792       8.26928       11.9371       1.09301      -1.45506      -1.19003      0.451924       3.25876       1.37710      0.784730     -0.127061      -1.91792    -0.0938004    -0.0347450     -0.155124     -0.285864    0.00902616    -0.0439591     0.0356492    -0.0230223     0.0227556     0.0297537    0.00564573   -0.00464778   -0.00286880  -0.000120472  -0.000374130   1.53584e-05  -0.000130810  -5.12152e-06   7.15832e-06   4.32159e-06   4.88358e-06   1.48908e-06  -2.99573e-07  -5.57682e-08       1.77017       2.16371       2.36321       2.45041       2.39789       2.36508       2.13720       1.78649       1.64466       1.29090       1.08160      0.878395      0.645717      0.474865      0.344055      0.243009      0.157435      0.107907     0.0726223     0.0432061     0.0252337     0.0151907    0.00854706    0.00452893    0.00241924    0.00121198   0.000552614   0.000263612   0.000124217   5.55166e-05   2.06183e-05   8.18425e-06   3.06811e-06   1.08202e-06   3.71866e-07   1.10320e-07
  21  15 3114.1676    3.9424  1.0564 12.7527 -0.0052       2.81691  0.0341   0.0795   0.0587    0.1690   0.0000      0.624700   438.8976       12.2490       10.2791       4.49132      -1.21191      -1.13047      -1.56232    0.00299617      -1.56717      -2.94249       1.16577     -0.224567      0.946333     -0.396621      0.328400    -0.0664052     -0.221548     0.0177113     0.0625319     0.0757810    0.00499062   -0.00275650    -0.0162443  -0.000614070   -0.00452262   0.000318612   0.000665165   0.000258710   6.22556e-06   4.50604e-05   1.85389e-05  -8.68172e-06   2.07623e-06   2.11226e-06  -4.05264e-07  -7.05806e-10       1.80507       2.28901       2.42443       2.57942       2.52881       2.44183       2.26496       1.90134       1.65850       1.41904       1.08947      0.899687      0.670370      0.502839      0.357889      0.252229      0.174961      0.113171     0.0749011     0.0453882     0.0284948     0.0154529    0.00917006    0.00503383    0.00252044    0.00130895   0.000620095   0.000303824   0.000132121   5.53139e-05   2.34292e-05   9.39025e-06   3.28253e-06   1.21955e-06   3.97554e-07   1.14748e-07
  21  16 3258.6808    3.8285  1.3789 12.2050 -0.0010       1.06522  0.0414   0.0662   0.0686    0.1787   0.0000      0.543075   432.6285       13.3286       11.5488     -0.484237      -5.67545      -2.65294      0.590404      -4.80448      -1.14331      -2.50376      -2.69805      -1.26733       1.10631     -0.462512     -0.156270      0.433717      0.161706    -0.0228051     0.0502004    -0.0144714    0.00600818    -0.0217583  -0.000430991   -0.00387040   -0.00279712   0.000585539  -0.000868252   0.000260678  -2.80415e-05   6.79076e-05  -1.86706e-05  -1.01368e-05   3.23411e-06  -1.89073e-06  -1.28962e-07   1.44366e-07       2.32740       2.80261       3.02463       3.05148       3.05337       3.09006       2.66463       2.31607       2.07523       1.77248       1.40201       1.16845      0.857891      0.609424      0.444913      0.311190      0.207889      0.140785     0.0897698     0.0566703     0.0343463     0.0204356     0.0110421    0.00611368    0.00310436    0.00154275   0.000740140   0.000361652   0.000147497   6.88153e-05   2.61719e-05   1.04207e-05   3.81359e-06   1.44169e-06   4.67217e-07   1.44338e-07
  21  17 3403.0944    3.2603  2.0755 11.9276 -0.0043      0.598306  0.0485   0.0463   0.0871    0.1056   0.0000      0.305681   443.4457       13.1620       16.6241       4.86877      -2.39677       7.17068      -4.72147      -2.01861      -3.09549      -1.42862     -0.603379      0.268571     -0.355344      -1.37670       1.45169      0.523700      0.297036      0.207641     0.0223112    -0.0650325    -0.0649829     0.0231385   -0.00435987    -0.0118018    0.00291150   -0.00179133  -0.000516937  -0.000246527   0.000135174   0.000101137  -2.08726e-05  -1.73595e-05  -3.36648e-06   1.17687e-06   5.78247e-07  -1.02404e-07       2.55792       3.23364       3.54386       3.59529       3.56695       3.33898       3.05597       2.73956       2.34747       1.97939       1.60016       1.27709      0.952607      0.708665      0.504417      0.348977      0.232803      0.158803     0.0999502     0.0627202     0.0379061     0.0215654     0.0123628    0.00680913    0.00355252    0.00177644   0.000869472   0.000421932   0.000179885   8.19363e-05   3.26440e-05   1.29325e-05   4.62948e-06   1.62965e-06   5.45794e-07   1.63955e-07
  21  18 3547.5192    2.6986  3.1970 11.6277 -0.0019      0.846568  0.0649   0.0321   0.1125    0.0772   0.0000      0.172066   439.6567       21.5199       7.80429       11.5492       7.57149      0.144838       1.42531      -3.35629       1.28643      0.215642     -0.567450     -0.867329       1.06501      -2.40833     -0.480441      0.971997     -0.373468     -0.157156     -0.246903    -0.0489293     0.0212294     0.0344492   -0.00577277   0.000785262    0.00118481   0.000307933  -0.000561578  -0.000202681  -0.000428522   0.000166332  -8.17353e-05  -2.24434e-05  -3.28546e-07  -7.30170e-07   5.65877e-08   2.35279e-07       3.28894       4.41368       4.54174       4.93137       4.71689       4.60004       4.06027       3.73159       3.12512       2.57728       2.04149       1.63938       1.24900      0.930946      0.674462      0.481469      0.329433      0.211423      0.134228     0.0828085     0.0510638     0.0301621     0.0166291    0.00891808    0.00468651    0.00246876    0.00120197   0.000560081   0.000257077   0.000107396   4.37621e-05   1.70756e-05   6.23205e-06   2.21705e-06   7.04008e-07   2.19293e-07
  21  19 3691.9533    2.2469  4.7469 10.8790  0.0011      0.631371  0.0789   0.0224   0.1462    0.0794   0.0000      0.106102   442.5168       19.5541       12.7733       21.1030      -10.8929       4.05200      -5.81832      -12.4109       4.53777       5.81128      0.337415      -5.74499    -0.0458142      -1.21546     -0.688101      0.541460     0.0594773     -0.233427    -0.0701147     0.0913860     0.0183827    0.00232857    -0.0100465     0.0172775   -0.00439740    0.00264636  -0.000969744   0.000516948  -0.000228009   5.87626e-06   2.65119e-05   5.03700e-05  -1.24853e-05  -3.89178e-06   9.07481e-07  -3.61923e-07       4.20851       5.47567       5.79893       6.13043       5.84037       5.61058       5.11478       4.62692       3.92332       3.34567       2.66719       2.11502       1.61109       1.18518      0.845183      0.593953      0.388721      0.264752      0.169364      0.104428     0.0613147     0.0355845     0.0205367     0.0109728    0.00583347    0.00302406    0.00141238   0.000663200   0.000312483   0.000131834   5.30058e-05   2.12436e-05   7.69032e-06   2.72248e-06   8.85920e-07   2.60015e-07
  21  20 3836.1640    1.8942  6.5709 10.6866 -0.0005      0.398774  0.1013   0.0172   0.1830    0.0593   0.0000     0.0776048   442.4243       2.99547       15.1581       8.67063      -1.41008       9.19083      -6.73004      -4.77798      -1.14498      -8.61978      -1.29368       1.04174       3.00022       2.10321       1.30917       1.41363     -0.428462      0.269976     -0.187758     -0.123247    -0.0116389    -0.0916350   5.15120e-05   -0.00419967    0.00186844    0.00526250    0.00339705   -0.00102394  -0.000343201   4.97359e-05  -8.56918e-05   1.75017e-05   3.32869e-06   6.74487e-07  -1.08127e-06  -1.40148e-07       5.09351       6.43186       7.05627       7.32149       7.30500       6.89074       6.27570       5.57772       4.74970       3.97396       3.27092       2.57121       1.91781       1.44204       1.03584      0.718683      0.502287      0.319599      0.210385      0.129476     0.0790327     0.0461613     0.0262008     0.0139258    0.00731649    0.00381040    0.00179691   0.000858049   0.000388146   0.000168792   6.74147e-05   2.72462e-05   9.83612e-06   3.41936e-06   1.09546e-06   3.43091e-07
  21  21 3980.3391    1.5820  9.1460 10.4587 -0.0021      0.313237  0.1316   0.0128   0.2455    0.0458   0.0000     0.0623197   436.1637       25.1789       22.9677       15.8533      0.789092       4.64140      -9.57494      -6.07364      -5.75888       2.49364      -2.40720       2.86107      0.795371      -2.03112       1.98808    -0.0914493     0.0101972    -0.0154515     -0.192639     0.0667637      0.104732    -0.0479148     0.0183707    0.00472666   -0.00646262    -0.0104866   0.000318761    0.00126318   0.000389788  -0.000327838  -7.98224e-05   4.22320e-05  -1.31209e-06  -5.67212e-06   1.45675e-06  -5.58006e-07       6.37957       8.31471       9.05355       9.51635       9.35031       8.81023       7.93192       6.98278       6.09797       5.10756       4.05634       3.27981       2.43293       1.79829       1.29373      0.911736      0.608841      0.408984      0.259271      0.163464     0.0983141     0.0586301     0.0324769     0.0180609    0.00938608    0.00479710    0.00235429    0.00109007   0.000500503   0.000210511   8.81093e-05   3.36335e-05   1.24954e-05   4.47178e-06   1.45019e-06   4.45075e-07
  21  22 4124.8245    1.3407 12.0161 10.3105 -0.0007      0.308747  0.1821   0.0103   0.3138    0.0425   0.0000     0.0619151   433.1416       20.5683       21.8303      -24.1710       28.5471      -15.7681      -8.30877      -7.63547      0.853675      -9.40519       6.06465      0.157111     0.0930227      0.345562      0.288001      0.746827      0.159226     0.0679016      0.405582     -0.191347     -0.230993    -0.0510210     0.0141282    -0.0378740    -0.0148820    0.00602013   0.000229742   -0.00260190   7.83650e-06   9.37923e-05  -8.10151e-05  -3.78127e-05   8.10283e-06   7.98083e-06   2.68150e-06  -8.98909e-07       8.13457       10.5980       11.5987       11.9389       11.8847       11.2185       10.2163       9.00368       7.58713       6.43431       5.13565       4.08712       3.05521       2.31511       1.63851       1.15597      0.790759      0.517502      0.340858      0.210965      0.125354     0.0739811     0.0418224     0.0228531     0.0120007    0.00613682    0.00294525    0.00139301   0.000636992   0.000274046   0.000111523   4.43119e-05   1.64371e-05   5.73445e-06   1.80344e-06   5.59489e-07
  21  23 4268.7490    1.0979 14.0934 10.2852 -0.0004      0.229191  0.2417   0.0087   0.3926    0.0384   0.0000     0.0714954   468.6128       41.6448       24.8694       19.3586       17.9427      -14.0750      -13.7936       3.27854      -8.65981      -11.0456       9.42318       1.49282       4.30494      -1.72130      0.545314      0.302199       1.76958     -0.113389    0.00394501      0.363916     -0.151417     -0.169959     0.0232623     0.0161844     0.0143567   -0.00819709   -0.00197472   0.000490376    0.00121728   0.000171857  -0.000288752  -3.81610e-05   1.22543e-05   1.89132e-06   4.04096e-07  -2.72855e-07       9.78276       12.7036       13.9716       14.6438       14.3213       13.6000       12.3780       10.9832       9.44965       7.76471       6.36358       4.98059       3.83132       2.82978       2.05550       1.44548      0.984970      0.658873      0.414929      0.263736      0.159383     0.0925737     0.0528218     0.0288387     0.0151865    0.00774620    0.00385821    0.00178708   0.000833371   0.000344390   0.000147556   5.66828e-05   2.10441e-05   7.26884e-06   2.38125e-06   7.22150e-07
  21  24 4412.9709    0.9021 16.2995 10.2661 -0.0037      0.144780  0.3225   0.0074   0.4835    0.0336   0.0000     0.0902297   446.0751       10.8294       17.5091      -8.49765       10.1852       11.3734       17.5060      -19.6275     -0.183175      -6.28145      -4.59068      -1.11340       4.73237      0.299953       1.66999       1.46429     -0.218829      0.430364     0.0246250      0.274106      0.155694   0.000615428     0.0288920    -0.0184159     0.0565339     0.0100985    0.00585884   -0.00483486  -0.000138852    0.00131420   0.000117306  -4.98695e-05  -3.88749e-05   2.65128e-05   3.71016e-06  -5.39817e-07       11.6724       15.6841       16.9846       17.6226       17.5235       16.5840       15.1381       13.5126       11.5106       9.61696       7.80732       6.15024       4.69226       3.55728       2.50875       1.82073       1.21335      0.830250      0.518755      0.329734      0.199363      0.118645     0.0658673     0.0364824     0.0194054    0.00981419    0.00491366    0.00229508    0.00102617   0.000448205   0.000187022   7.20452e-05   2.68774e-05   9.39878e-06   2.94835e-06   9.04324e-07
  22   6 1781.5641    0.3709  0.3421  9.9441 -0.0082       13.7145  0.0228   0.0135   0.0409    0.0469   0.0000       3.04118   437.9895      0.472193       19.0813     0.0212392     -0.950284      0.977909     -0.232457      0.467305     -0.487455      0.305551      -1.36247     0.0525901     -0.461885      0.589245     0.0790828    -0.0732230     0.0724401  -0.000290657    0.00753383     0.0190369    -0.0206715     0.0110376    0.00980283  -0.000849686   0.000256734  -0.000191712  -0.000612825  -0.000318521  -0.000120757   8.53306e-05   3.69045e-05  -3.69970e-06  -2.41999e-06   2.89545e-06   5.57815e-07  -1.11750e-07       1.51986       1.66751       2.57311       2.14352       2.13209       2.45740       1.60417       1.70581       1.52358       1.03632      0.918493      0.786511      0.535661      0.401236      0.319153      0.208047      0.134928      0.113446     0.0616679     0.0392861     0.0282938     0.0156297    0.00799143    0.00514048    0.00276866    0.00139882   0.000705623   0.000409766   0.000196060   7.41536e-05   3.39633e-05   1.66773e-05   6.89686e-06   2.07452e-06   9.25180e-07   4.02549e-07
  22   8 2104.8266    0.7711  0.6986 10.0027  0.0000       4.55584  0.0258   0.0184   0.0477    0.0975   0.0000      0.962350   439.9750     -0.375093       17.8504       1.68865      -1.43265      0.451212       1.35194      -1.66780     -0.706044     -0.782890    0.00206708       1.24457      0.138857     -0.272661      0.468332      0.204887     -0.218185   -0.00164342    -0.0126868    -0.0111074   -0.00674421   -0.00967332    0.00463707    0.00175163    0.00188088  -7.41486e-05   0.000603502   3.07401e-05  -0.000120420  -0.000198455   4.47444e-05  -5.09890e-06  -7.09938e-06   7.27732e-07  -3.29703e-08  -2.74189e-08       1.48014       1.88153       2.05299       2.18125       2.11631       1.99594       1.81886       1.63847       1.48670       1.18165       1.01224      0.790284      0.611223      0.451549      0.343854      0.234924      0.166744      0.113923     0.0714856     0.0439482     0.0289464     0.0180895     0.0101581    0.00584868    0.00318695    0.00162400   0.000945408   0.000423853   0.000210174   9.91957e-05   3.96597e-05   1.83959e-05   7.29969e-06   2.40975e-06   9.49587e-07   3.14341e-07
  22   9 2260.0739    1.0975  0.7629 10.3198 -0.0122       4.99683  0.0278   0.0252   0.0489    0.1275   0.0000      0.808144   441.0695       4.22518       15.7189       3.01303      -4.33628     -0.598718     0.0742729      -2.44704     -0.227838     -0.895508      0.594770      0.567622      -1.48420     -0.423710     -0.105241     -0.113987      0.215202     0.0745273    -0.0922526    -0.0108552     0.0245337    -0.0193438    -0.0197602   0.000949881    0.00233664  -2.80654e-05  -0.000227738   0.000722943   0.000158995  -7.60047e-05   9.91780e-06   2.04905e-05  -1.00712e-05   5.18514e-06   1.62525e-06  -1.78647e-07       1.62421       1.93447       2.09353       2.31998       2.24187       2.09829       1.99415       1.73454       1.48148       1.27561       1.05888      0.794815      0.676538      0.494093      0.335850      0.226592      0.178072      0.115133     0.0759010     0.0499385     0.0318324     0.0185459     0.0103119    0.00634245    0.00335248    0.00167178   0.000892197   0.000460705   0.000218111   9.42806e-05   3.74470e-05   1.66780e-05   7.04043e-06   2.68485e-06   9.67143e-07   2.99137e-07
  22  10 2410.9162    1.5421  0.9705 10.4908 -0.0027       3.34576  0.0312   0.0311   0.0545    0.1929   0.0000      0.671561   434.6109       6.35334       15.8506       3.57579       1.20491      -1.02031       1.47372     -0.860447     -0.438748     -0.777185      -1.50589      -1.00907     -0.356189      0.848843     0.0827796      0.119732      0.380709     0.0187950     0.0971579     0.0301191    -0.0521658    -0.0140618    -0.0189293    0.00395851   -0.00624578   0.000377341  -0.000624618  -0.000209037   2.19164e-05  -8.45083e-05  -1.58223e-05   1.32218e-05   2.40821e-06  -4.45216e-06  -1.77003e-08   4.79293e-08       1.75473       2.23347       2.26437       2.49567       2.44125       2.38304       2.12739       1.87475       1.66957       1.36929       1.19587      0.897545      0.700915      0.512690      0.388530      0.275559      0.202566      0.124121     0.0820088     0.0505281     0.0334087     0.0203215     0.0123420    0.00658921    0.00356856    0.00187993   0.000903802   0.000478743   0.000218033   9.92451e-05   4.29180e-05   1.81507e-05   6.69428e-06   2.78245e-06   9.09088e-07   3.06362e-07
  22  11 2559.3004    1.9877  1.0007 11.2109 -0.0030       1.93910  0.0310   0.0397   0.0570    0.1620   0.0000      0.619208   440.8170       3.99231       16.0134      0.473253      -4.08919       2.42854      -3.02157     -0.660330      0.146809      -2.16684      -1.97990      0.800976     -0.670652     -0.572327      0.411928   -0.00508956     -0.373314     0.0375524      0.112556     -0.104126     0.0332465  -0.000107636   -0.00775996   0.000899768   0.000364998   -0.00109284  -0.000911226   8.04689e-05   0.000187964  -0.000119874   3.79724e-05  -7.48107e-06   7.46358e-08  -1.12786e-06  -1.72023e-06  -1.43560e-07       1.74041       2.19575       2.33227       2.35210       2.32573       2.31361       2.16427       1.95340       1.63847       1.32976       1.12211      0.913202      0.700114      0.519989      0.385191      0.278078      0.193687      0.132319     0.0857404     0.0538807     0.0343374     0.0200368     0.0112795    0.00641521    0.00331293    0.00172031   0.000885452   0.000435318   0.000216825   9.66368e-05   4.32619e-05   1.75178e-05   7.33134e-06   2.60324e-06   9.46074e-07   3.27726e-07
  22  12 2707.2230    2.5562  0.9862 11.6456 -0.0036       2.63542  0.0334   0.0509   0.0544    0.1857   0.0000      0.660014   439.4197       3.74700       16.0510      0.131877     -0.466123      -3.46682      -2.97617     -0.116987       1.01679      -2.18009      -2.04634     -0.320826     -0.773489      0.470577     -0.192143     -0.350166     0.0118767      0.207947      0.191751    -0.0321782     0.0470886    -0.0224339    0.00901093   -0.00641011   -0.00102549    0.00119875  -0.000468412   0.000253777   0.000264163   0.000144998  -5.03886e-05   2.46079e-05  -5.87481e-07  -2.11608e-06   1.66679e-07   7.42279e-08       1.97160       2.64025       2.81826       2.94157       2.72408       2.45771       2.30744       2.12515       1.91301       1.61360       1.35608       1.08712      0.810016      0.585541      0.419160      0.293371      0.193733      0.126051     0.0825080     0.0533636     0.0316236     0.0188774     0.0111653    0.00635660    0.00347991    0.00179528   0.000928815   0.000447055   0.000218482   0.000106810   4.43398e-05   1.89841e-05   7.00554e-06   2.75283e-06   9.28716e-07   3.08744e-07
  22  13 2854.8689    3.3562  0.9051 12.0224  0.0018       1.11162  0.0284   0.0684   0.0509    0.1935   0.0000      0.629440   438.3691       3.83359       12.0841       2.54748     -0.952908      -3.86604      -4.53091      -1.51138       1.51127      -1.30133      -1.48502     -0.352501      0.879232      0.669461      0.199821     -0.217994      0.155242      0.165162    -0.0785713    0.00972081    -0.0166446    0.00329553    -0.0163028  -0.000204104   -0.00292515    0.00156240  -0.000215596   0.000587776  -0.000348602  -8.16955e-05   1.05353e-05  -3.01220e-06  -5.74751e-06   4.35770e-06   2.53923e-07  -2.10361e-08       1.59560       2.02731       2.17835       2.20659       2.16328       2.08279       1.95664       1.71205       1.55121       1.32985       1.11164      0.850294      0.667181      0.510817      0.365444      0.258510      0.180108      0.116343     0.0768332     0.0498412     0.0292121     0.0180867     0.0108077    0.00600232    0.00319959    0.00176082   0.000885224   0.000411568   0.000199681   9.12000e-05   4.05258e-05   1.59833e-05   6.70834e-06   2.62104e-06   9.58089e-07   3.09068e-07
  22  14 3001.5421    3.7226  0.9648 12.5989 -0.0100       1.11647  0.0323   0.0769   0.0553    0.1755   0.0000      0.617851   437.6934       10.6945       16.8756       1.17472     0.0219874      -1.19306      -1.30302      -3.53769    0.00406657     -0.687164    -0.0905682      -1.35446    -0.0634191      0.263244     -0.144345      0.271684     -0.260338     -0.173484     0.0812383   -0.00845484   -0.00951240    -0.0193732   -0.00187229   0.000653336   -0.00762526    0.00198992   1.76066e-05   0.000990174   0.000216560   8.39908e-05  -1.33237e-05   7.11112e-06  -1.34965e-05  -2.96481e-06   7.89896e-07   3.25834e-08       1.81620       2.13052       2.49705       2.69802       2.52106       2.40501       2.36577       2.02785       1.59314       1.35495       1.15677      0.882520      0.656076      0.534051      0.391536      0.259156      0.176500      0.134458     0.0885307     0.0505837     0.0331402     0.0211480     0.0121694    0.00614941    0.00333176    0.00195228    0.00108485   0.000469995   0.000203475   0.000103898   4.64686e-05   2.20405e-05   8.77127e-06   3.06589e-06   1.05052e-06   3.49893e-07
  22  15 3147.1938    4.0576  1.1876 12.5938 -0.0030       1.22043  0.0370   0.0750   0.0638    0.1995   0.0000      0.621785   440.3953       7.79300       14.8094       5.29434      -1.31778      -2.50047    -0.0455605     -0.104497     -0.960895     -0.496577     -0.235151      -1.72485       1.07623     -0.889566    -0.0581279     -0.310458      0.176785     0.0291448    -0.0226376     0.0186605     0.0209982  -0.000811044     0.0187130    0.00400629   -0.00108361    0.00220635    0.00174024  -1.70014e-05   0.000119039   0.000127951   1.05511e-05  -1.21661e-05   5.56648e-06   2.18769e-07  -1.20747e-07   2.32861e-07       1.99159       2.52079       2.76709       2.84368       2.85529       2.76388       2.41665       2.11079       1.84414       1.60798       1.33609      0.987609      0.751736      0.591049      0.433222      0.302379      0.219686      0.135772     0.0865651     0.0580978     0.0355981     0.0216788     0.0135816    0.00747832    0.00402726    0.00218591    0.00100980   0.000505357   0.000236193   0.000103425   4.59473e-05   1.89695e-05   7.93376e-06   3.23927e-06   1.07114e-06   3.64340e-07
  22  16 3292.4166    3.6583  1.6348 12.2940 -0.0026      0.709200  0.0428   0.0577   0.0759    0.1375   0.0000      0.410009   439.8896       16.2083       14.9597       4.66544      -1.50366      -6.88127      -3.61773       1.41854       2.01989      -2.67233      0.295339      -2.17614     -0.229623     -0.939462     -0.417899      0.548172     0.0989409    -0.0657226    -0.0724549      0.123702   -0.00456537  -0.000561943   -0.00156541    -0.0103724    0.00455371   -0.00363768   -0.00122419  -0.000468758   0.000661123   9.62123e-05  -2.36543e-05  -4.50545e-05   1.04705e-05  -3.66665e-06  -1.73928e-07  -1.41926e-07       2.20254       2.96838       3.08133       3.28670       3.07501       3.12414       2.71567       2.52721       2.14283       1.80786       1.47875       1.21016      0.915889      0.689248      0.492617      0.340652      0.242387      0.159887      0.107733     0.0688458     0.0421074     0.0244398     0.0143780    0.00788013    0.00442982    0.00224975    0.00115731   0.000570067   0.000270735   0.000124174   5.26058e-05   2.26829e-05   8.81458e-06   3.42932e-06   1.23508e-06   4.08329e-07
  22  17 3437.5186    3.1552  2.3491 11.6144 -0.0024      0.785651  0.0514   0.0394   0.0850    0.0994   0.0000      0.222747   441.2058       11.0769       19.2647       2.73336      -1.85044      -4.97093       4.44088      -3.08972       4.44737      -2.67891       3.45076     -0.707194     -0.314192     -0.909890     -0.229273     -0.117328    -0.0545461      0.291232     0.0232486    -0.0150685     0.0276936     0.0238856    0.00442411   -0.00184697   -0.00963044    0.00157696   1.50326e-05   -0.00101022  -0.000191409  -4.43196e-05  -7.96556e-06   2.40803e-05  -2.44575e-05  -7.34612e-06   1.93407e-07  -2.52610e-07       2.56173       3.30224       3.55247       3.76474       3.74257       3.54883       3.20206       2.95001       2.54704       2.05749       1.71983       1.34240       1.07125      0.792959      0.584985      0.423420      0.290482      0.196418      0.131010     0.0821834     0.0514182     0.0302498     0.0181014    0.00988503    0.00571486    0.00291649    0.00151285   0.000754124   0.000360640   0.000160353   7.20104e-05   2.93856e-05   1.14988e-05   4.38099e-06   1.57370e-06   5.26935e-07
  22  18 3582.5428    2.5311  3.5584 11.4612 -0.0007      0.857850  0.0664   0.0278   0.1158    0.0678   0.0000      0.144598   431.9607       12.2619       19.2081       11.5777      -3.92192       3.34059     -0.427077      -3.57690       2.03926       3.80595      -3.18363      -1.59786      0.908436      0.155452     -0.881566    -0.0669426     0.0412655     -0.111996     -0.169491      0.105955     0.0346946     0.0600769     0.0326146   -0.00187834   -0.00112739   -0.00234241    0.00119862   0.000738439   -0.00112665   0.000471054   8.95317e-05   4.36569e-05  -3.19786e-05  -2.15194e-06  -1.29386e-07  -1.50501e-06       3.28954       4.33050       4.65217       4.81334       4.91307       4.47383       4.24554       3.68013       3.32638       2.74913       2.26003       1.82463       1.41625       1.04628      0.761788      0.543231      0.378579      0.254364      0.167352      0.105197     0.0666078     0.0399887     0.0234820     0.0129250    0.00716023    0.00374737    0.00195966   0.000953946   0.000464033   0.000202265   9.16466e-05   3.67123e-05   1.50478e-05   5.57941e-06   2.02591e-06   6.89707e-07
  22  19 3727.3126    2.1558  5.1480 10.9961 -0.0011      0.543805  0.0842   0.0205   0.1488    0.0618   0.0000     0.0974920   439.3763       21.8427       10.0833       1.09959     -0.909533      -11.6270      -6.70530      -3.11595     -0.677611      -4.55939      -1.74773      -2.45686      -2.95464       1.34045       1.04400      0.730751     -0.430474     -0.178928      0.338245     0.0936802     -0.141448     0.0669525     0.0820643    -0.0131145    0.00738157    0.00649211   0.000250228   -0.00243440   6.39498e-05  -0.000131305   0.000166773  -0.000135430  -4.47254e-05   7.75952e-06   2.75171e-06  -2.56026e-07       4.17776       5.34855       5.87343       6.12432       5.97839       5.71957       5.30161       4.65069       4.06360       3.45044       2.84356       2.27985       1.75158       1.34557      0.927155      0.662932      0.464581      0.318658      0.207366      0.134330     0.0841098     0.0498419     0.0285920     0.0163718    0.00891768    0.00469252    0.00240544    0.00120650   0.000574467   0.000253915   0.000111269   4.70268e-05   1.93952e-05   7.32499e-06   2.60126e-06   8.72696e-07
  22  20 3872.3326    1.8195  7.2738 10.5185 -0.0033      0.466510  0.1059   0.0151   0.1870    0.0546   0.0000     0.0660247   435.9880       17.0144       14.4895       6.94083     -0.845558      -3.45900       1.97223       6.43353      -4.05590      -6.36953      -4.28748      -6.10714      -4.44618       1.18611     -0.328848     -0.707900     -0.259223     0.0946903      0.469498     -0.111374      0.175571     0.0360617    -0.0107100   -0.00648011    0.00220308     0.0110747   -0.00579633   -0.00228721    0.00132532   0.000180568   0.000193442   7.51748e-06  -3.56949e-05  -1.47916e-05   9.40454e-07   1.95724e-06       5.15015       6.64289       7.30557       7.52734       7.37596       7.02189       6.48926       5.81473       5.04455       4.34656       3.53710       2.86101       2.18376       1.63693       1.18277      0.847684      0.577743      0.389483      0.260854      0.166186      0.101237     0.0620893     0.0352287     0.0204625     0.0111137    0.00586629    0.00298076    0.00147829   0.000695867   0.000325842   0.000139481   6.00681e-05   2.33574e-05   8.92574e-06   3.25257e-06   1.10788e-06
  22  21 4016.7890    1.5030  9.6120 10.4665 -0.0014      0.338177  0.1402   0.0120   0.2504    0.0433   0.0000     0.0638536   433.1091       25.9262       18.6736       4.94843      -12.7497       1.61643      -2.71395      -18.2498       13.4288      -11.7394      -4.40129      -5.66662       1.72557       2.19479       1.19621      -1.51428     -0.153391    -0.0805426      0.587836      0.101158     0.0286604    0.00552104    -0.0851355    -0.0345856     0.0298150    0.00973166    0.00162952   -0.00296984    0.00110119   0.000389200   7.29660e-05   7.30588e-05   2.05507e-05  -2.77365e-06  -4.08369e-06   5.23574e-07       6.38979       8.32150       9.12009       9.48517       9.37104       9.05042       8.24744       7.18327       6.36402       5.35546       4.40054       3.46999       2.67201       2.02457       1.46651       1.07919      0.734697      0.497793      0.320697      0.205127      0.130061     0.0778858     0.0455646     0.0262737     0.0139275    0.00745767    0.00373250    0.00185596   0.000881609   0.000398252   0.000174446   7.20739e-05   2.98714e-05   1.13051e-05   4.02036e-06   1.42184e-06
  22  22 4161.4279    1.2879 12.5475 10.3645 -0.0028      0.191078  0.1936   0.0096   0.3280    0.0388   0.0000     0.0621607   439.4342       15.6496       17.0860       32.3544       16.4085      -4.86344       27.2282      -11.0403       6.92022      -3.29878     -0.779507       2.04711      -4.50073      -1.55218       1.11118      -1.64053     -0.673398      -1.63513    -0.0285993    -0.0996427     -0.194865     -0.105651   -0.00590473     0.0430048     0.0111197   0.000440011    0.00989680   -0.00281612   -0.00169766   0.000408858  -0.000137268  -1.19555e-05   9.21055e-05   1.48224e-05  -7.32775e-06   1.49456e-06       7.88760       10.2022       11.2837       11.7984       11.5582       10.9918       10.1873       9.00436       7.98105       6.67023       5.50161       4.31896       3.40914       2.55406       1.86267       1.33482      0.934182      0.627073      0.406118      0.265689      0.163733     0.0970695     0.0581502     0.0324954     0.0179873    0.00954181    0.00481985    0.00242995    0.00115343   0.000523991   0.000229698   9.53920e-05   3.82124e-05   1.50935e-05   5.24341e-06   1.77590e-06
  22  23 4307.0121    1.0771 14.9126 10.2910 -0.0002      0.348762  0.2499   0.0081   0.3969    0.0350   0.0000     0.0689797   451.4262       23.5006       5.16016       9.46400       6.82012      -19.0029      -1.59503      -19.2574      -2.12866       19.3554       5.33409      -2.13401      -7.32827       5.29782      0.543973      -2.57874      -2.09561      0.191270      0.280112     -0.695141     -0.336357      0.167817    0.00871023     -0.130444    0.00714122    0.00191455    0.00220790    0.00191012  -9.44851e-06   9.42719e-05   0.000625970   6.65224e-05  -2.57818e-06  -2.51551e-05  -1.05643e-05   2.78347e-06       9.55887       12.4396       13.6854       14.6397       14.1182       13.6093       12.3986       11.2093       9.44242       8.09957       6.66373       5.31918       4.08969       3.07952       2.27070       1.62149       1.11024      0.772580      0.505460      0.327189      0.205090      0.121931     0.0722477     0.0409218     0.0229715     0.0117754    0.00623532    0.00298429    0.00147898   0.000659955   0.000299257   0.000123437   5.07609e-05   1.84781e-05   6.64389e-06   2.21495e-06
  23   7 1969.7267    0.5630  0.4853 10.0731 -0.0135       11.6228  0.0226   0.0163   0.0410    0.0623   0.0000       1.65925   440.2364     -0.372141       15.2334      -2.32993      -4.28052      -1.53286      -3.24254      0.102320      -1.20561      0.373856    -0.0724527     -0.972595      0.319057     -0.223560     -0.208442     -0.117791     -0.115482     -0.174043    -0.0258724   -0.00525070     0.0149631    0.00820352    0.00301667   -0.00264789    0.00620064   0.000207673    0.00146584   0.000978746   0.000167505  -7.18775e-05   2.19844e-06   4.05820e-05  -7.91086e-06   2.16704e-06  -3.55271e-06   5.74134e-07       1.40650       1.92718       2.07831       2.20256       2.15030       2.11065       1.92896       1.66150       1.39973       1.17529      0.962260      0.760838      0.577757      0.427237      0.327590      0.231391      0.177446      0.112283     0.0770625     0.0471052     0.0313917     0.0194406     0.0119451    0.00648938    0.00399014    0.00200529   0.000970512   0.000512213   0.000267977   0.000120142   5.45929e-05   2.46123e-05   1.11595e-05   4.21780e-06   1.78274e-06   6.71118e-07
  23   8 2131.2295    0.8255  0.6875 10.0068 -0.0053       7.79383  0.0273   0.0198   0.0461    0.0992   0.0000      0.969467   438.0286      -2.35394       15.2193      0.735628      -2.11166      0.467769     -0.635468       1.26593      0.315871      0.798161      0.900369     -0.620099      0.148892      0.768336      0.355995      0.280341      0.132043     -0.231573     0.0365412     0.0218133    -0.0421362    -0.0548582    -0.0101270    0.00622949    0.00657292    0.00262589    0.00202755   0.000660955   3.81235e-05   4.17299e-06   3.30978e-05   4.52632e-05   3.16276e-05  -4.30127e-06  -2.27817e-06   7.38336e-07       1.53664       1.90347       2.08577       2.09857       2.27241       2.15819       1.66080       1.71113       1.56975       1.35029       1.14620      0.791055      0.671679      0.576285      0.400920      0.277502      0.187209      0.119289     0.0994532     0.0624308     0.0371360     0.0233005     0.0123909    0.00777245    0.00511025    0.00284676    0.00155380   0.000853628   0.000333869   0.000169787   8.46239e-05   2.83984e-05   1.47165e-05   5.90982e-06   1.88791e-06   7.87500e-07
  23   9 2287.6469    1.1431  0.9047 10.3386 -0.0017       4.59267  0.0319   0.0229   0.0518    0.1352   0.0000      0.766518   441.3420       1.04327       18.1630     -0.571770     -0.849651      0.646024      -2.75755       1.12136       1.22359     -0.607941     -0.121840     -0.701533    -0.0952540      0.239195      0.248396    -0.0591413     -0.234645    -0.0755615      0.103588   -0.00383826     0.0301441    0.00729291   -0.00944838    0.00108016    0.00343275    0.00285936   -0.00126750   0.000126580  -8.44024e-06  -2.51407e-05  -0.000111385   7.37380e-06  -3.10435e-06  -2.96042e-07   2.49156e-06   1.52750e-07       1.63218       2.19343       2.35048       2.68480       2.36500       2.43664       2.17746       1.97741       1.69156       1.44501       1.16730      0.978966      0.753173      0.546755      0.420354      0.311418      0.211496      0.142271      0.101575     0.0656750     0.0406275     0.0254943     0.0155039    0.00870042    0.00505697    0.00277975    0.00145162   0.000741701   0.000358355   0.000180480   8.19687e-05   3.90501e-05   1.60781e-05   6.82440e-06   2.31154e-06   9.12891e-07
  23  10 2439.2937    1.5582  1.0804 10.6114 -0.0013       2.56938  0.0342   0.0295   0.0608    0.2003   0.0000      0.659157   439.7041     0.0622726       15.4934       4.43114      -3.97321      -1.10506       2.60144     -0.724643      0.157004      -2.16191       1.04711      0.531388      0.932163     -0.152841      0.224263     -0.151127    -0.0102257     0.0449848     0.0240352     0.0796919    -0.0436127    -0.0397081     0.0150970     0.0112000   -0.00964590   -0.00236453    0.00117740  -8.31779e-05  -0.000329120   0.000134155   3.98661e-05  -2.16263e-05  -6.14168e-06  -1.08606e-06   1.44627e-06  -6.30047e-08       1.81707       2.21632       2.34721       2.52192       2.38919       2.38405       2.26218       2.12318       1.75212       1.50392       1.21078      0.970940      0.754208      0.586969      0.467559      0.339318      0.242586      0.164158      0.113481     0.0694957     0.0438595     0.0266695     0.0164100    0.00932279    0.00513556    0.00282106    0.00153029   0.000780214   0.000372414   0.000179260   8.65248e-05   3.83043e-05   1.64447e-05   6.56794e-06   2.54944e-06   9.11062e-07
  23  11 2588.7342    2.1613  1.0934 10.6819 -0.0020       1.50045  0.0352   0.0402   0.0573    0.2851   0.0000      0.618585   439.7567       5.48492       15.2466      0.162134      -1.44877       1.56694      -3.96103     -0.274381       1.62338      0.124589      0.915854    -0.0671226      -1.15628     -0.253282      0.341293     0.0241958      0.179153      0.204903    -0.0970941   0.000921574     0.0151613   0.000427026     0.0132867   -0.00370672   -0.00124252   0.000186042  -0.000860360   0.000378949  -0.000565792   0.000132341   7.25191e-05   2.96595e-05  -3.23950e-05  -3.96102e-06   6.25224e-07   8.36491e-07       1.90096       2.33716       2.56087       2.72589       2.37912       2.28445       2.26009       1.97133       1.80378       1.69099       1.39473       1.11702      0.896881      0.629880      0.461120      0.341555      0.231369      0.146477      0.100640     0.0647777     0.0397604     0.0233990     0.0157694    0.00876613    0.00471385    0.00264424    0.00146234   0.000720792   0.000340900   0.000169350   8.48012e-05   3.71823e-05   1.52893e-05   5.84695e-06   2.44687e-06   9.11113e-07
  23  12 2737.6729    2.6449  0.9649 11.6460 -0.0041       1.23687  0.0282   0.0519   0.0543    0.1741   0.0000      0.584847   437.5970       8.61848       14.9708      0.462118      -3.42288      0.726913      -1.52892      -3.88166     -0.246892       1.26897     -0.729364     -0.937862      0.590481     -0.516553     -0.266773     -0.278503     -0.273225      0.145543     0.0256441   -0.00306394    -0.0135512     0.0278222     0.0147394    -0.0196281   -0.00514494    0.00321194   -0.00246342  -0.000226563  -0.000628920  -0.000336037   3.45408e-05  -2.08612e-05  -1.65333e-05  -1.67908e-06   1.30654e-06  -6.36958e-07       1.45084       1.92331       2.09495       2.20923       2.17585       2.02024       1.92221       1.73834       1.46585       1.27543       1.04955      0.852258      0.651692      0.494421      0.371975      0.259004      0.189317      0.130090     0.0848437     0.0558752     0.0352521     0.0224062     0.0134951    0.00768264    0.00445368    0.00230794    0.00129737   0.000610418   0.000345298   0.000152984   7.09915e-05   3.28849e-05   1.38517e-05   5.63972e-06   2.27759e-06   7.74722e-07
  23  13 2886.2151    3.4002  1.0128 11.7582 -0.0047       2.49800  0.0316   0.0652   0.0556    0.2631   0.0000      0.684138   437.0605       5.23863       12.3629       4.04998      -1.87999       3.56597      -2.95940     -0.682104      -2.33214     -0.375785     -0.579357      -1.17782     -0.373260     -0.484042     -0.740503    -0.0536388    -0.0260917     0.0987676    0.00158886    0.00121719    -0.0447933    0.00716422    0.00948838    -0.0137558    0.00269010    0.00124599  -0.000127449  -0.000494496   4.65215e-05   0.000160212  -1.65007e-05  -1.25814e-06   5.57802e-06   1.23613e-05   1.77172e-06  -2.87469e-07       1.63671       2.25827       2.39738       2.52827       2.43338       2.45587       2.22340       1.99366       1.65944       1.40103       1.10802      0.885691      0.652038      0.538460      0.396060      0.309536      0.213629      0.144393     0.0945960     0.0613718     0.0366666     0.0234748     0.0144893    0.00820532    0.00453243    0.00260727    0.00128521   0.000685106   0.000340470   0.000157304   6.93265e-05   3.50098e-05   1.38775e-05   5.65019e-06   2.22327e-06   8.68826e-07
  23  14 3033.5049    3.8702  1.0582 12.5170 -0.0077    -0.0505935  0.0314   0.0748   0.0579    0.2058   0.0000      0.618785   435.6847       8.75358       14.9076     -0.474192      -6.14580     0.0482408     -0.715663      -3.42583     -0.240866      -1.61477       2.56551     -0.929891    0.00312935     -0.276663      0.499690     0.0434865     -0.282968     0.0707167     0.0527969     0.0275325    -0.0185464     0.0161740    -0.0137787    -0.0256092   -0.00365531   0.000499292    0.00134370  -0.000834245   0.000469647  -9.26711e-05  -3.56796e-05   9.14201e-05   3.33390e-05   5.80387e-06   1.88163e-06  -3.50059e-07       1.60999       2.07580       2.20961       2.39059       2.24595       2.23915       2.00130       1.83041       1.64231       1.44082       1.13813      0.926022      0.734277      0.554207      0.412129      0.306861      0.212091      0.141219     0.0981316     0.0625920     0.0390044     0.0244858     0.0143594    0.00854105    0.00484535    0.00272123    0.00142030   0.000719977   0.000367900   0.000170983   7.87962e-05   3.48548e-05   1.48590e-05   5.89374e-06   2.29216e-06   8.57411e-07
  23  15 3179.8235    3.8658  1.2405 12.6390 -0.0077      0.704943  0.0358   0.0666   0.0630    0.1536   0.0000      0.463098   439.9883       8.84497       16.4971       6.45416     -0.682776      -1.98393      -3.16481      -2.00489      -1.85339      -2.86288       1.11064     -0.634830     -0.669275     -0.448481     -0.939190      0.199614    -0.0281404     0.0530608    -0.0457192    -0.0396839    -0.0120889    -0.0398637     0.0119911   -0.00810889    0.00520984  -0.000327992   -0.00267896  -8.98625e-05  -0.000144918  -0.000364288   9.86813e-05  -2.66739e-05  -2.02220e-05  -3.12242e-06   7.52904e-06  -7.24999e-07       1.73108       2.29003       2.48532       2.51360       2.58552       2.41623       2.30945       2.05943       1.78316       1.51918       1.20010      0.990084      0.751768      0.614384      0.440105      0.323417      0.232825      0.156789      0.105899     0.0681699     0.0428696     0.0264694     0.0155951    0.00906492    0.00515671    0.00273087    0.00152548   0.000779375   0.000372906   0.000186868   8.38386e-05   3.67684e-05   1.55379e-05   6.58189e-06   2.51151e-06   9.49340e-07
  23  16 3325.7881    3.4638  1.7262 12.3089 -0.0054       1.64188  0.0428   0.0527   0.0762    0.1091   0.0000      0.363813   435.3723       9.10693       6.03749       6.24836       4.07406       1.39600       1.57917      -3.42667      -1.84488      -2.00863       1.00419     -0.833392     -0.189631      -1.25927     -0.410403     -0.298351      0.477196      0.203248      0.242046      0.133198    0.00569389     0.0124720    0.00463234     0.0118421    0.00162243   -0.00160811   -0.00140810   1.83303e-05   0.000166873   0.000574154  -7.38379e-05  -2.10540e-05  -2.93601e-06  -5.42899e-06   5.44060e-06   5.21213e-07       2.14873       2.67266       2.90769       3.22514       3.13539       2.93197       2.68526       2.47244       2.14128       1.75771       1.50400       1.23444      0.959297      0.679625      0.526366      0.400913      0.266820      0.178492      0.121290     0.0839273     0.0525612     0.0319645     0.0183094     0.0115524    0.00666599    0.00364536    0.00181225   0.000922654   0.000459927   0.000243404   0.000109770   5.19112e-05   1.96989e-05   8.45266e-06   2.93593e-06   1.13785e-06
  23  17 3471.5541    3.0182  2.7609 11.6547 -0.0017      0.753788  0.0548   0.0348   0.0934    0.0745   0.0000      0.193433   435.4463       9.53424       10.6411       5.41847      -3.86912     -0.313931     -0.477492      -2.26341       2.11176      -4.55765      0.754988    -0.0337204     -0.395140     -0.157834      0.800127      0.457559     0.0881660      0.104292    0.00983577   -0.00938267   -0.00706112    -0.0471643     0.0174352  -0.000152901   -0.00667766    0.00452888   -0.00166180   -0.00219396   0.000147218   0.000710391  -3.73703e-06   3.56950e-05  -1.14808e-05  -2.99409e-06  -4.75112e-06   9.34710e-07       2.72130       3.51712       3.74934       4.11051       3.99227       3.76693       3.55088       3.19897       2.71038       2.29150       1.87176       1.50477       1.16361      0.918079      0.683191      0.488515      0.348522      0.239797      0.164386      0.106160     0.0663398     0.0407966     0.0245572     0.0144801    0.00758971    0.00450141    0.00233236    0.00124854   0.000584206   0.000282914   0.000132879   5.88357e-05   2.50869e-05   9.96941e-06   3.96330e-06   1.45687e-06
  23  18 3617.2120    2.4698  3.9785 11.2879 -0.0009      0.818354  0.0685   0.0248   0.1181    0.0618   0.0000      0.121581   438.1530       17.7225       16.0537      0.542651      -5.02838      -1.35217       3.61483      -3.50966       4.25493     0.0999290      -2.99060      -3.83792       1.84057      0.565190     -0.812880     -0.588212      0.554199      0.334303     0.0449923     -0.131219    -0.0535834     0.0435682   -0.00766422   -0.00117048    -0.0142893  -2.71173e-06  -0.000402443    0.00276853  -0.000560531  -0.000381109   5.44514e-06   7.52102e-05  -2.46266e-05  -3.95631e-07   1.68870e-06  -1.48583e-06       3.26780       4.13324       4.61000       4.75694       4.69196       4.62121       4.32952       3.73682       3.31083       2.88058       2.30192       1.92255       1.50970       1.14681      0.847368      0.609191      0.425155      0.297548      0.202670      0.137979     0.0836716     0.0520922     0.0315640     0.0176398     0.0102713    0.00559235    0.00301017    0.00152167   0.000750239   0.000358704   0.000165837   7.33965e-05   3.20143e-05   1.27474e-05   5.04335e-06   1.93823e-06
  23  19 3762.5520    2.0613  5.9291 10.8041 -0.0009      0.477859  0.0876   0.0179   0.1615    0.0578   0.0000     0.0845481   438.4417       14.0005       9.16933       4.67058      -6.90371      -1.09595       2.66037      -3.48277     -0.587619      -9.10874     -0.694813     0.0336304     -0.842625      0.111113     -0.269449     -0.422251     -0.349404     -0.158862      0.323401      0.202553    -0.0599589    -0.0208661    -0.0401859   -0.00643166     0.0156188  -0.000531701  -0.000744168    0.00159279    0.00166359   0.000496125  -5.31691e-05  -3.29210e-05   3.49536e-06   1.06826e-05   2.07341e-06   3.17108e-06       4.14696       5.45849       5.96096       6.30480       6.12627       5.85416       5.42154       4.92385       4.27883       3.59650       3.01773       2.40841       1.89272       1.43277       1.06345      0.776806      0.544940      0.373238      0.252420      0.160823      0.104350     0.0634816     0.0380090     0.0224216     0.0123987    0.00686210    0.00360903    0.00187722   0.000921127   0.000450620   0.000208496   9.24720e-05   3.93083e-05   1.61397e-05   6.14087e-06   2.26763e-06
  23  20 3907.8253    1.7319  7.9043 10.6294 -0.0001      0.287768  0.1108   0.0139   0.2038    0.0471   0.0000     0.0648634   436.8400       18.1462       13.9688       15.3407       3.25961       2.32857       4.69105      -9.83214      -2.16922      -4.34027     -0.267966      -3.31274      0.512317     -0.493923      -1.90673     -0.298855     -0.360054    -0.0296784      0.199614     -0.212431    -0.0599032     -0.144403     0.0428688   -0.00285179    -0.0110690   -0.00311017  -0.000542427    0.00227034   0.000655220  -0.000334067  -7.16333e-05   8.08644e-05  -0.000100262  -2.27556e-06   8.41046e-07  -7.94900e-07       5.04461       6.52370       7.24607       7.54948       7.40034       7.12678       6.67080       5.98605       5.18686       4.40078       3.68752       2.93349       2.30181       1.76578       1.31342      0.959225      0.670558      0.463954      0.310508      0.204018      0.129317     0.0790919     0.0477169     0.0274685     0.0160034    0.00862325    0.00462689    0.00232211    0.00118886   0.000566788   0.000258767   0.000119839   4.96092e-05   2.07677e-05   7.92072e-06   2.94106e-06
  23  21 4053.3041    1.4510 10.1466 10.4565 -0.0022      0.374000  0.1455   0.0112   0.2567    0.0408   0.0000     0.0611573   437.6859       14.6216       19.1653       13.6265      -10.1544     -0.596009      -3.76661       5.69397      -3.01522      -21.6649       2.22390      -2.05664      -1.94134       3.34127      -1.21203     -0.739584     -0.643190     -0.123307      0.212959     -0.315206    0.00994217     0.0113971    -0.0130788    -0.0201251   -0.00511804    0.00656225    0.00163930   -0.00244824   0.000891352   -0.00117459  -0.000611846   9.37077e-05  -1.47794e-05  -1.32340e-05  -1.62563e-05  -7.25674e-07       6.23508       8.25849       8.82190       9.45435       9.48349       8.96292       8.25881       7.48022       6.38830       5.58137       4.55499       3.72393       2.84503       2.20727       1.65090       1.19150      0.834738      0.578733      0.392229      0.256311      0.162986      0.100972     0.0604619     0.0356241     0.0202343     0.0111283    0.00590925    0.00303794    0.00148972   0.000709910   0.000336954   0.000144573   6.38219e-05   2.54105e-05   9.68023e-06   3.52620e-06
  23  22 4197.9794    1.2167 12.4563 10.3775 -0.0013      0.160130  0.1938   0.0092   0.3296    0.0374   0.0000     0.0681294   437.4337       24.1004      -1.85160      -2.10920       7.46352       1.85217      -4.78942      -9.92909       3.94593      -1.77944      -5.97616       8.71645       2.15747      -2.29661      -3.79035      -3.75065     -0.690297     -0.229862     -0.646533     -0.236277  -0.000473147     0.0904014    -0.0106472    -0.0655861   -0.00594915    -0.0156609   -0.00514497    0.00624847  -0.000815236  -0.000461629  -0.000200853  -6.05450e-05  -6.35429e-05   3.02622e-05  -9.70213e-06  -9.95978e-07       7.72706       10.1035       11.1174       11.3571       11.4578       10.8976       10.1826       9.21680       7.98927       6.86721       5.58755       4.61489       3.58063       2.73051       2.03616       1.50805       1.05836      0.730283      0.487068      0.315949      0.203039      0.125663     0.0751400     0.0443208     0.0246680     0.0138231    0.00706054    0.00372315    0.00185497   0.000899326   0.000410309   0.000186589   7.81956e-05   3.20064e-05   1.21042e-05   4.54692e-06
  24   7 1993.6441    0.6088  0.5371  9.9293 -0.0059       8.85345  0.0213   0.0170   0.0442    0.0724   0.0000       1.25496   440.2124     -0.963295       18.5485       1.15198      -2.98109      -2.35161      0.870741      0.948530      -1.87448    -0.0328223      0.465332      0.341710     0.0777720     -0.271861     -0.107301     -0.114864     0.0745410    0.00257797      0.193884     0.0615828     0.0228384  -0.000195851     0.0257366    -0.0120830   -0.00758603   -0.00218752   0.000398745   0.000743991   0.000181046   0.000427326  -0.000311410  -2.06196e-05   1.08272e-05  -9.01425e-06  -4.06269e-06  -1.72654e-06       1.19580       1.49467       1.52257       1.73255       1.80334       1.67259       1.54822       1.39138       1.21147       1.07878      0.919531      0.714077      0.544323      0.414920      0.352861      0.252938      0.174074      0.125449     0.0840428     0.0612664     0.0353015     0.0230846     0.0146396    0.00909701    0.00513199    0.00311020    0.00169477   0.000924700   0.000465557   0.000214130   0.000103250   4.78555e-05   2.23004e-05   1.02713e-05   3.91005e-06   1.52588e-06
  24   8 2156.8763    0.8845  0.6979  9.9710 -0.0066       7.36001  0.0251   0.0202   0.0468    0.1073   0.0000      0.900539   439.3874       1.55515       19.2622      0.120653     0.0625127      -1.96132     -0.442035       3.51172      -1.79201      -2.24509      0.342653     -0.589962      0.420521     0.0333244     -0.690409    -0.0137638     -0.122545     -0.281765    -0.0560207    0.00971825     0.0542062   -0.00294608    0.00481814    0.00718132    0.00173534   -0.00442112   0.000557297    0.00171350   0.000210902  -1.66497e-05  -0.000202393  -1.23399e-05   1.83503e-05   1.82479e-05  -6.55516e-06  -6.80357e-07       1.40108       1.68302       1.89733       1.91815       2.08062       1.94535       1.62944       1.47515       1.52541       1.28148       1.01550      0.830676      0.668455      0.519680      0.405545      0.270620      0.194534      0.143419     0.0947331     0.0636976     0.0407676     0.0263870     0.0159387    0.00953611    0.00582154    0.00337347    0.00179446    0.00109041   0.000545134   0.000253518   0.000130203   5.55592e-05   2.21739e-05   1.05990e-05   4.16374e-06   1.47691e-06
  24   9 2314.4118    1.2133  0.8942 10.5586 -0.0046       3.63106  0.0301   0.0248   0.0523    0.1254   0.0000      0.776535   439.1465       3.86273       16.9261      -1.13041      -4.03488     -0.593602       2.30019       2.43376     -0.460241     -0.902324     0.0634714      -1.87706     -0.235575      0.562544     -0.462517     -0.177145     0.0350136     0.0559552      0.118139     -0.113279    -0.0343551    -0.0177828     0.0202705   -0.00422964   -0.00244713    0.00135645   0.000894899  -0.000145199   -0.00124083  -1.80527e-05  -0.000130920   2.21343e-05   3.85331e-06   2.07433e-06  -2.35101e-06  -1.72105e-06       1.58889       1.98425       2.08087       2.18133       2.26459       2.19380       1.94488       1.76825       1.57121       1.40552       1.17207      0.948924      0.764334      0.599454      0.458563      0.312128      0.212328      0.148213      0.106660     0.0801779     0.0497452     0.0302262     0.0174172     0.0110403    0.00600323    0.00376079    0.00210972    0.00112287   0.000562336   0.000271632   0.000123707   5.95088e-05   2.72375e-05   1.12310e-05   4.45542e-06   1.92269e-06
  24  10 2467.0965    1.6917  1.0645 10.6052 -0.0075       1.48197  0.0346   0.0317   0.0565    0.2263   0.0000      0.640428   441.2799       1.63707       12.9989      0.959811      -1.31327      0.234354     -0.848897      -2.55896     0.0338981      -1.26345      0.997773      0.303583      -1.46236     -0.129285    0.00337594      0.279015      0.143299      0.134705     0.0911475     0.0394831    -0.0592436    0.00566805    -0.0124400     0.0161521    0.00318432    0.00852441    0.00270001   -0.00243137  -4.90430e-05  -0.000253047   0.000248961   0.000115523   1.11571e-05  -1.27595e-05  -1.24780e-06  -2.34258e-06       1.85998       2.39858       2.54279       2.52265       2.45018       2.35686       2.30372       2.18436       1.94721       1.66051       1.28776       1.00785      0.837575      0.643350      0.521788      0.391694      0.288148      0.203288      0.127067     0.0835891     0.0507852     0.0312493     0.0190428     0.0112070    0.00650808    0.00364249    0.00199554    0.00105947   0.000563932   0.000273370   0.000138142   6.16078e-05   2.70727e-05   1.16188e-05   4.64094e-06   1.88831e-06
  24  11 2617.8012    2.1879  1.0942 11.2343 -0.0007       2.36559  0.0319   0.0395   0.0562    0.1894   0.0000      0.600428   438.3941       4.07740       15.5452       4.73346      -4.18872     -0.955830      -3.57639     -0.415715       1.52492     -0.234467      -1.57955     -0.105402     -0.328269     -0.512123    -0.0955219     -0.262279      0.396800     -0.193399    -0.0407430    -0.0121002     0.0135817     0.0149729    0.00356811    -0.0110267    0.00676689   0.000261963   -0.00203861  -0.000179434   0.000273710   0.000358588  -6.17977e-06  -7.56856e-05   1.43975e-05   1.09278e-05  -2.45374e-06   2.46945e-07       1.56044       1.93519       2.17279       2.36388       2.28055       2.16265       2.06647       1.85745       1.63626       1.37782       1.12976      0.931486      0.729640      0.563330      0.440234      0.316313      0.229855      0.162705      0.111406     0.0705277     0.0481340     0.0298936     0.0178454     0.0112432    0.00623943    0.00366603    0.00200872    0.00104954   0.000567186   0.000277148   0.000137971   6.42896e-05   2.79291e-05   1.27244e-05   5.15704e-06   2.07952e-06
  24  12 2767.7852    2.8478  1.0394 11.2458 -0.0063       1.45630  0.0312   0.0517   0.0527    0.2635   0.0000      0.549940   438.5657       2.48649       17.3168      0.990653      -2.02276       1.40215     -0.707864      -1.60448       2.51880      -1.99711      0.865684     -0.908088     -0.652704    -0.0707806      0.628477     -0.413234      0.159651      0.165651     0.0551872  -0.000916328    -0.0222256    -0.0251952   0.000440742     0.0154475     0.0109941   -0.00264658    0.00200980   0.000392457   8.65632e-05   0.000419664   8.68473e-05   6.01594e-05   3.50613e-05   1.76809e-06  -1.15629e-06   2.27541e-06       1.70489       2.01732       2.10366       2.33929       2.34764       2.23959       2.15889       1.93631       1.60997       1.39318       1.20900      0.945547      0.724475      0.600181      0.479748      0.324772      0.213914      0.158110      0.122271     0.0805149     0.0512668     0.0321166     0.0193862     0.0113143    0.00635516    0.00374319    0.00216639    0.00116648   0.000571913   0.000270250   0.000122121   5.78270e-05   2.65442e-05   1.21251e-05   5.03021e-06   1.98188e-06
  24  13 2917.0614    3.4611  0.9678 12.3504 -0.0048       1.41989  0.0312   0.0658   0.0494    0.1722   0.0000      0.628522   441.0091       8.21593       13.5346       4.62004      -2.01089    -0.0120745     -0.760343    -0.0722906       1.63830      -2.25169       1.47226      0.185726     -0.735687     -0.542723      0.126620    -0.0550513    -0.0191616     -0.103556    -0.0787775      0.171775    -0.0999712    -0.0332972   -0.00755304    0.00577553   -0.00527242    0.00102829  -0.000412411   0.000786653   0.000466991   0.000366982   2.99072e-05   5.80493e-05   1.37347e-05   6.34951e-06  -3.18909e-06   9.96490e-07       1.55683       2.01641       2.02056       2.14261       2.22628       2.27937       2.05333       1.84965       1.54142       1.31651       1.08746      0.947469      0.728121      0.590970      0.407521      0.312406      0.211091      0.164486      0.110580     0.0776288     0.0507404     0.0323153     0.0199150     0.0119336    0.00650386    0.00366303    0.00195191    0.00105521   0.000539890   0.000262690   0.000125795   5.83279e-05   2.59795e-05   1.10386e-05   4.55576e-06   1.81511e-06
  24  14 3065.1085    3.9438  1.0217 12.5891 -0.0045      0.761606  0.0333   0.0722   0.0536    0.1835   0.0000      0.662515   439.8448       6.84656       14.2105       4.56509      -6.55786      0.384736       1.53047       1.71706      0.117498     -0.281064       1.01701     -0.221951      0.262179     -0.963894    -0.0295305     -0.194506      0.173281   -0.00516540    -0.0793408     0.0202445     0.0440624     0.0438235     0.0270157     0.0120927   -0.00555496   -0.00114444    0.00147943    0.00108610   0.000120401  -0.000105586  -8.76981e-05   7.11438e-05  -2.01888e-05  -1.35166e-05   4.19679e-06   1.51636e-06       1.68339       2.05171       2.12235       2.44399       2.45566       2.18890       1.99494       1.91301       1.74530       1.42945       1.16626      0.957672      0.797475      0.630290      0.447780      0.310964      0.231501      0.171715      0.113843     0.0737671     0.0477838     0.0312763     0.0195883     0.0115113    0.00626910    0.00365576    0.00196429    0.00115603   0.000618020   0.000317027   0.000150136   6.67627e-05   2.80101e-05   1.20398e-05   4.98972e-06   1.90815e-06
  24  15 3212.1221    3.8810  1.3494 12.8202 -0.0081       1.02165  0.0377   0.0661   0.0650    0.1378   0.0000      0.512413   436.2510       8.35858       12.7221       1.81965      -3.96426      0.469326       1.15946      -1.82410     -0.562445      -3.21900      0.747437     -0.754649      0.174748     -0.866503     0.0545527     -0.636650     -0.107321    -0.0458797     0.0593092      0.154998   -0.00506081    -0.0151562     0.0100257     0.0200611   -0.00809682   -0.00386652   -0.00261426   0.000113284   0.000365817   0.000108287   7.50041e-05  -2.77153e-06   3.64838e-08   1.97404e-05   4.12551e-07  -1.82018e-06       1.75465       2.24227       2.37745       2.52234       2.55798       2.45264       2.19990       2.04154       1.85042       1.57517       1.30976       1.08468      0.857144      0.661059      0.498924      0.364302      0.260951      0.181182      0.124052     0.0839129     0.0548122     0.0340503     0.0207188     0.0125582    0.00729264    0.00423874    0.00224899    0.00123956   0.000624388   0.000311933   0.000153819   7.06353e-05   3.10312e-05   1.35097e-05   5.35851e-06   2.07331e-06
  24  16 3358.6563    3.4823  1.8710 12.1951 -0.0053      0.638931  0.0432   0.0484   0.0755    0.1037   0.0000      0.347090   441.3613       8.55023       11.6998      0.462324      -5.47226      -1.62225      -2.82772      -3.00284      -1.71582      -2.59626       1.56724     -0.629352      -1.68733      -1.31148      0.173652     -0.943009     -0.257051     -0.268628     0.0968534     -0.121620    -0.0161210    -0.0621409    -0.0511228     0.0241337    0.00962301   -0.00359261    0.00144367   -0.00100544   0.000468390  -0.000419275   7.35377e-06  -8.64862e-06  -1.49596e-05  -3.82497e-06  -4.82303e-06  -5.12032e-07       2.02217       2.62606       2.78041       2.97905       3.01026       2.85911       2.63192       2.37090       2.16560       1.82133       1.49595       1.19028      0.975428      0.761756      0.573127      0.423356      0.295731      0.211867      0.146090     0.0974567     0.0634188     0.0395239     0.0238650     0.0142009    0.00828524    0.00482871    0.00266889    0.00140888   0.000740461   0.000370955   0.000175497   7.90771e-05   3.59636e-05   1.51055e-05   6.22536e-06   2.45016e-06
  24  17 3505.0043    2.8652  3.0117 11.4673 -0.0011     0.0661364  0.0555   0.0305   0.0968    0.0679   0.0000      0.166462   435.0296       11.5602       14.2148     -0.755750       1.19098      -3.94533      -3.88631      -11.9924      -2.51028      -3.53039      0.154705      -3.55391      0.555554      0.980153      0.132565      0.395885     0.0894497     -0.616845     -0.253361     -0.224922     0.0714080    0.00108066    -0.0285402    0.00831113    0.00267622   -0.00198856   0.000735533    0.00370074   0.000928644  -0.000580766   3.03691e-05   3.80604e-05   3.22944e-05   2.91313e-05  -5.08566e-06   4.71839e-07       2.62277       3.34639       3.61958       3.71704       3.81645       3.66286       3.35664       3.04150       2.74727       2.33663       1.96978       1.62786       1.32732      0.999719      0.738173      0.534219      0.378001      0.270496      0.185382      0.124902     0.0811043     0.0523324     0.0317504     0.0187824     0.0109586    0.00615836    0.00331837    0.00181533   0.000926029   0.000471279   0.000223174   0.000105758   4.46541e-05   2.01316e-05   7.87417e-06   3.16235e-06
  24  18 3651.3437    2.3564  4.3475 11.2007 -0.0010      0.542716  0.0699   0.0222   0.1244    0.0549   0.0000     0.0985401   436.7228       23.4768       13.2276      -2.08917       5.65008     -0.562023      -2.25521      -11.1670      -4.90347       2.93039      -2.93605     -0.636766      0.571009     0.0829617       1.49568      0.913406     -0.559521     -0.216715      0.586512    -0.0451119    -0.0259566     0.0652753     0.0738660    -0.0254693    -0.0132484    -0.0120523    0.00302389    0.00244547   -0.00182893  -0.000928847  -0.000410039   5.41227e-05  -0.000125448  -2.28716e-05  -3.45188e-06  -1.78177e-06       3.28241       4.16754       4.68273       4.88130       4.79846       4.66171       4.31508       3.86883       3.42993       2.96771       2.50447       2.03709       1.58874       1.23318      0.927925      0.686412      0.495544      0.342175      0.235943      0.152740     0.0983686     0.0651973     0.0392845     0.0235737     0.0140990    0.00788826    0.00423987    0.00228399    0.00117994   0.000581992   0.000288590   0.000131287   5.85300e-05   2.59492e-05   1.10920e-05   4.24429e-06
  24  19 3797.2258    1.9733  6.0684 10.8462 -0.0010      0.507857  0.0889   0.0166   0.1629    0.0518   0.0000     0.0822395   441.5960       14.1724       12.8591       2.62351      -11.1493       1.54011      -12.9505     -0.592143      -6.92313       2.68749      0.801758      0.582323       3.52445     0.0812968      0.606343     -0.408010      0.588688     -0.533664     -0.154637     -0.319428     0.0833835    -0.0448881    0.00115761    -0.0135148    -0.0139335    0.00206217   -0.00174268    0.00278890   0.000913365   0.000299944   0.000262511  -0.000162299   7.75576e-05  -1.45660e-05   6.97188e-06  -1.13546e-06       4.05712       5.29602       5.80789       6.00492       6.07653       5.78002       5.44465       4.89686       4.23809       3.68548       3.08082       2.55479       2.00236       1.53257       1.16923      0.836963      0.612723      0.424138      0.294327      0.191719      0.128358     0.0800364     0.0494516     0.0298386     0.0173479    0.00951281    0.00536592    0.00279051    0.00144946   0.000716148   0.000350305   0.000162471   7.40567e-05   3.10752e-05   1.33009e-05   5.26389e-06
  24  20 3943.0706    1.6384  8.2076 10.5611 -0.0003      0.374917  0.1151   0.0129   0.2108    0.0457   0.0000     0.0653081   441.4487       24.0907       3.46001      -5.22550      0.890948       9.04035      -2.31333      -3.30122      0.356968     -0.147569       5.21971      -4.27789      -4.45055      -2.02610       1.78810    -0.0585967     -0.865231      0.329390      0.468977     -0.123479    -0.0525261     0.0790073     0.0767744  -0.000493913    -0.0257502   -0.00478324    0.00656786   -0.00307060    0.00280054   0.000191389  -1.23962e-05   0.000240840  -9.54542e-05  -5.34678e-05   3.36469e-05   1.08339e-06       4.92046       6.51775       7.11187       7.36169       7.49294       7.15084       6.78017       6.02852       5.35856       4.57291       3.80853       3.16101       2.51386       1.92154       1.45181       1.08157      0.771521      0.533530      0.376732      0.249570      0.161213      0.103853     0.0626351     0.0378561     0.0218630     0.0125076    0.00680873    0.00362423    0.00186577   0.000948597   0.000449168   0.000214904   9.52152e-05   4.25970e-05   1.65861e-05   6.65771e-06
  24  21 4088.9748    1.3881 10.9557 10.4477 -0.0023      0.329783  0.1574   0.0103   0.2747    0.0389   0.0000     0.0620428   443.2683       1.38524       29.3390       5.09460      -1.37038     -0.932406       13.7098      -11.9708      -2.24460       4.49427     -0.847343      -3.24229       1.18629      -3.34334      -1.93982     -0.807636       2.53475       1.09390     -0.829815     -0.464425     -0.171009     -0.141427     0.0779314     0.0975774    -0.0178498    -0.0328055    0.00198995     0.0132008    0.00297823   -0.00231222  -0.000133135   2.45491e-06   0.000141138   6.63590e-06   6.06175e-06  -2.83539e-06       6.36206       8.46998       9.16336       9.75092       9.63431       9.44689       8.75929       7.83129       6.90336       5.86387       4.86991       3.93477       3.14295       2.43204       1.85214       1.36064      0.993502      0.690858      0.473067      0.318090      0.203728      0.130475     0.0795509     0.0480451     0.0280777     0.0157334    0.00869298    0.00467003    0.00240889    0.00117678   0.000587211   0.000269580   0.000121328   5.18505e-05   2.15975e-05   8.43068e-06
  24  22 4234.4472    1.1721 13.8396 10.3547 -0.0037      0.205526  0.2150   0.0081   0.3597    0.0345   0.0000     0.0678954   438.8145       14.1215       25.6801     -0.660763      -16.5810       3.80282       16.4971      -10.1192      -23.3067      -10.5177       5.64320      -2.02303      -7.47993      -1.35813       1.15756       2.24182     -0.201653     -0.458054    -0.0179744     -0.283712      0.190365      0.111649     -0.225376     0.0540838     0.0480029     0.0248223    0.00173513    0.00719278    0.00142537  -0.000152262  -0.000794310  -0.000165463  -0.000153711   9.62063e-06   8.59025e-06  -4.47289e-06       7.71398       10.3330       11.4182       11.9666       11.9431       11.4679       10.8116       9.49645       8.64629       7.27398       6.11375       4.98575       3.97744       3.05028       2.35540       1.67717       1.24051      0.869677      0.590535      0.399540      0.257426      0.164946      0.101561     0.0616603     0.0355716     0.0200735     0.0111682    0.00602158    0.00308716    0.00156575   0.000747798   0.000352581   0.000158939   6.80787e-05   2.79015e-05   1.12433e-05
  25   7 2017.0112    0.6456  0.6683  9.9571 -0.0089       9.19706  0.0251   0.0155   0.0483    0.0754   0.0000       1.17376   440.6983      0.160872       20.1325      -1.09347      -1.83991      0.586066      -1.58190      0.128557     -0.487889      0.538067       1.01422     -0.444161     -0.182583     -0.239266    -0.0153427      0.346439      0.122487     0.0336644     -0.210459     0.0410784    0.00410781     0.0383269     0.0123331     0.0141950   0.000162950   -0.00358432   -0.00148850    0.00144622   3.47920e-05  -0.000664279  -2.79612e-05  -1.47701e-05   3.67045e-06   9.43674e-06  -6.19475e-07  -6.90835e-07       1.38213       1.72203       1.68849       1.86718       1.84261       1.92241       1.80646       1.68478       1.37826       1.13578      0.985416      0.882099      0.763699      0.564047      0.399632      0.298952      0.207254      0.147842      0.108070     0.0805054     0.0559880     0.0372194     0.0224701     0.0131817    0.00782644    0.00455392    0.00247223    0.00127932   0.000701470   0.000320842   0.000193793   9.23316e-05   4.45493e-05   2.03737e-05   7.94392e-06   3.61939e-06
  25   8 2181.8727    0.8907  0.8329 10.0388 -0.0018       6.97037  0.0278   0.0183   0.0492    0.1095   0.0000      0.898359   439.1781       2.53247       15.7230     -0.132563     -0.362645       3.39931      0.116447    -0.0349616       1.79571      -1.01884      0.172491      0.445273     -0.233226      -1.11147      0.121514      0.220108     -0.400637     -0.110214     0.0529212    0.00753463    -0.0273234    -0.0481917    -0.0129483     0.0195605    0.00106257   -0.00238616    0.00464964   0.000206460  -3.12188e-05  -0.000159978   4.87957e-05   0.000148124   1.96574e-05  -2.71985e-05   1.29146e-05   5.60141e-06       1.27503       1.74439       1.82564       2.01509       2.00171       1.92142       1.85996       1.58795       1.50402       1.17944       1.12349      0.823002      0.698542      0.539553      0.415831      0.314757      0.221001      0.162106      0.107284     0.0809868     0.0481809     0.0346520     0.0198079     0.0128168    0.00739204    0.00452621    0.00247794    0.00142484   0.000748332   0.000375121   0.000193914   9.00195e-05   4.43179e-05   1.89012e-05   8.89876e-06   3.60382e-06
  25   9 2340.6340    1.2698  1.0570 10.2614 -0.0032       4.13409  0.0335   0.0232   0.0565    0.1600   0.0000      0.692942   439.1431       2.76888       17.3418      0.247137      -1.57976       1.15136       3.48220      -4.78364      -1.69602    -0.0340665     -0.579592      -2.39126      0.116281      0.935400     -0.104208     -0.124953    -0.0412458     -0.196284     0.0659562     0.0347670    -0.0727566    -0.0242681     0.0507385   -0.00771548    0.00317749   -0.00367552   -0.00364525   0.000288638  -1.75497e-05   0.000157285  -0.000306888   2.62033e-05   2.19393e-05   2.40504e-05  -5.35386e-06   1.07333e-06       1.53645       1.98904       2.04498       2.33520       2.14574       2.23834       2.09201       1.86605       1.67387       1.42765       1.21005      0.964041      0.763557      0.587627      0.471965      0.370239      0.265302      0.189234      0.131047     0.0898753     0.0558687     0.0375312     0.0229181     0.0145903    0.00847970    0.00517761    0.00286127    0.00161311   0.000826064   0.000431637   0.000201137   0.000102999   4.69677e-05   2.14022e-05   9.81651e-06   4.08202e-06
  25  10 2494.5053    1.7768  0.9583 11.1348  0.0006       3.82702  0.0288   0.0337   0.0512    0.1408   0.0000      0.676657   438.2006       4.09780       14.5839       2.53142      -3.28867     -0.833712    -0.0429651       2.52420     -0.240803      -2.49394       1.42648     -0.743582     -0.972124      0.267852      0.484966     -0.268704     -0.250657      0.118606      0.179401    -0.0433450    -0.0405180    -0.0268258     0.0203261   -0.00133008    -0.0236194    0.00175518    0.00302021   -0.00170003  -0.000144928   0.000206590   0.000165110  -4.97418e-05  -1.86103e-05  -1.16367e-07  -3.30113e-06   4.86794e-06       1.36161       1.71462       1.90117       2.03618       2.00816       1.89380       1.82937       1.68459       1.48524       1.23236       1.09868      0.878460      0.700448      0.562172      0.413218      0.324638      0.239346      0.158726      0.120408     0.0774727     0.0529252     0.0322362     0.0215422     0.0129898    0.00807793    0.00430668    0.00259742    0.00137691   0.000784137   0.000392122   0.000192001   9.71391e-05   4.54692e-05   2.17527e-05   9.56500e-06   4.03506e-06
  25  11 2646.3319    2.3005  1.0164 11.6592 -0.0029       1.69548  0.0312   0.0432   0.0546    0.1605   0.0000      0.629792   438.7552       7.01547       14.9606     -0.168827      -2.64856      0.108868     -0.378932      -1.17273     -0.798595      0.547075       1.03746      0.166594      -1.59587      0.264992    -0.0850711    -0.0706743     -0.149091     0.0618607    -0.0518547    -0.0407345     0.0982804    -0.0168637    -0.0389561   -0.00463442    0.00642873   -0.00200886   0.000976836    0.00107320    0.00148432   0.000508511  -2.64859e-06   2.48146e-05   2.13896e-05   1.61199e-05   9.03779e-06   1.65936e-06       1.57666       1.98234       2.24562       2.42286       2.32527       2.29152       2.11859       1.92827       1.64058       1.39219       1.17867      0.994506      0.749877      0.567259      0.455407      0.344604      0.248763      0.174499      0.125778     0.0805036     0.0525720     0.0335912     0.0227034     0.0136880    0.00828797    0.00474322    0.00273544    0.00144420   0.000799698   0.000398408   0.000209951   9.37158e-05   4.65299e-05   2.25526e-05   9.94213e-06   4.37779e-06
  25  12 2797.5128    2.8191  1.0183 11.8063 -0.0045       2.52856  0.0284   0.0518   0.0554    0.1725   0.0000      0.557809   441.9061       8.82736       13.0512       3.16206       1.97646     -0.951404     -0.818551     -0.640854      0.317769     -0.692379     -0.301621      -1.09379      0.204773     -0.979886     -0.131408      0.134595     -0.110498     -0.233118     0.0230538     0.0456567   0.000545152   -0.00373839    -0.0223489    0.00722515    0.00817461    0.00856554    0.00120047    0.00116736   0.000145533  -0.000321640   0.000164761  -3.32897e-05  -1.72065e-05  -1.09625e-05   2.89762e-06   1.46013e-06       1.47947       1.86294       1.99061       2.18792       2.25015       2.18996       1.99581       1.75363       1.53062       1.31089       1.08270      0.893827      0.722934      0.566591      0.432084      0.310203      0.231599      0.157467      0.116211     0.0794336     0.0565479     0.0352320     0.0216965     0.0134171    0.00790049    0.00471122    0.00274748    0.00146896   0.000748599   0.000406267   0.000197414   9.84162e-05   4.47230e-05   2.05133e-05   8.62505e-06   3.52205e-06
  25  13 2947.5330    3.6912  1.0332 11.5823 -0.0033       1.38063  0.0275   0.0661   0.0535    0.2944   0.0000      0.519630   438.4631       6.05461       15.5392       1.92167       1.02075      -1.30756      0.712194      -1.40289      -1.30104     -0.883779       1.93748     -0.119338     -0.444695      -1.19110      0.122815      0.342821   -0.00223669     0.0184447     0.0214780     0.0465576    -0.0220881    -0.0338530    -0.0129524    0.00692257     0.0111232    0.00512729    0.00111739    0.00160870   0.000670487  -0.000169153   1.05548e-06  -5.13798e-05   2.27740e-05   2.93592e-05  -9.54266e-06   1.25690e-06       1.32389       1.69363       1.83336       1.88092       1.95784       1.76918       1.68907       1.56596       1.40959       1.25071       1.08891      0.892332      0.704238      0.567993      0.425481      0.306576      0.224261      0.156533      0.109148     0.0736652     0.0494525     0.0315508     0.0199624     0.0120590    0.00736777    0.00422498    0.00248625    0.00131078   0.000718457   0.000373854   0.000183177   9.22634e-05   4.09871e-05   1.96869e-05   8.15144e-06   3.56923e-06
  25  14 3096.4062    3.9974  1.1386 12.6907 -0.0039       2.61647  0.0332   0.0725   0.0588    0.1721   0.0000      0.733121   437.5266       9.37518       14.1987       6.23838     -0.764612      -1.69797      -1.14038      -1.95131      0.147879      -3.37542     -0.583774      -2.40638     0.0178077      -1.32108      0.385701     -0.186072     -0.450742    -0.0739599     0.0839529    -0.0371255    -0.0564136     0.0574012    -0.0214902    0.00763719    0.00735433    0.00136704   -0.00477400   -0.00101017  -0.000584655   0.000417515  -0.000113918  -4.47393e-05   3.24708e-05  -3.89019e-05  -7.06719e-06   3.05109e-06       1.48329       1.90959       2.12641       2.20593       2.13749       2.13557       1.94558       1.80297       1.68775       1.38409       1.18462      0.972019      0.741427      0.627414      0.452209      0.350170      0.258376      0.184102      0.123059     0.0846461     0.0548755     0.0354994     0.0221283     0.0132401    0.00803817    0.00473844    0.00265109    0.00146125   0.000789270   0.000409783   0.000208642   0.000103468   4.75964e-05   2.17533e-05   9.34654e-06   3.97047e-06
  25  15 3243.9751    3.9029  1.4831 12.2197 -0.0045    -0.0225569  0.0392   0.0589   0.0645    0.1686   0.0000      0.454163   439.3133       11.5547       13.2700       1.85318       3.42715       1.67936     -0.954108      -3.67590      0.412058      -1.17933       1.55890    0.00360676    -0.0890352      -1.19545      0.156465      0.243144      0.373992     -0.125160    -0.0686678     0.0150080     0.0238203     0.0138439    0.00561006   -0.00544874    -0.0148557    0.00169023   -0.00217220   0.000437012  -6.13327e-05   0.000320119   9.65627e-05  -0.000185951   0.000156488   1.93185e-05   1.32820e-05   2.74827e-06       1.83322       2.37398       2.53368       2.60289       2.42285       2.55184       2.46352       2.31917       2.01273       1.73894       1.34936       1.12467      0.873872      0.729507      0.575355      0.433759      0.321843      0.241640      0.158494      0.108846     0.0705719     0.0447851     0.0264636     0.0167765    0.00984132    0.00545739    0.00301016    0.00177855   0.000903268   0.000488355   0.000225421   0.000120733   5.68699e-05   2.46096e-05   1.11074e-05   4.55155e-06
  25  16 3391.2829    3.2149  2.0284 12.3735 -0.0027      0.686252  0.0475   0.0435   0.0773    0.0816   0.0000      0.274735   440.8189       11.5478       13.2401       2.81665       1.43503      -7.85175     -0.750367      -5.35975      0.321851      -1.36346     -0.301274      -3.14571     -0.622408      0.425930      0.567630     -0.840275     -0.232638      0.241564     0.0393746     0.0129297     0.0886538    -0.0271378    -0.0204440   -0.00779997   -0.00920322    0.00158110   -0.00733291   -0.00107040    0.00135027  -0.000919248  -2.26353e-05   7.48617e-05   8.17473e-05  -3.17948e-05   5.69258e-06   5.41660e-06       2.04588       2.84119       2.85330       3.22722       3.04993       3.14826       2.81992       2.67080       2.26403       1.96991       1.68309       1.39083       1.09799      0.868583      0.674180      0.494543      0.365296      0.250617      0.182098      0.123961     0.0845550     0.0530364     0.0333022     0.0207961     0.0123659    0.00705617    0.00413919    0.00223410    0.00124189   0.000600956   0.000305153   0.000145998   7.12864e-05   3.18250e-05   1.38270e-05   5.83054e-06
  25  17 3538.2610    2.6688  3.0804 11.9987 -0.0012      0.315255  0.0601   0.0297   0.1017    0.0549   0.0000      0.181329   434.7768       15.9017       15.3996       3.89878       4.62251      0.827402       1.47401      -1.18376      -2.74081      -2.11482      -1.03959      -3.36109      0.592614     -0.408958      0.801176       1.60787     -0.197825     -0.143635    -0.0861558    0.00939163    -0.0598250     0.0270937     0.0225637     0.0118856    0.00112623   -0.00367707   -0.00576291   -0.00319509    0.00281694   0.000116001  -0.000232225  -0.000204724   0.000107149   5.74850e-05   7.61501e-06   1.98155e-06       2.60470       3.49209       3.61645       3.96116       3.89267       3.95977       3.58399       3.23175       2.90123       2.46354       2.17566       1.70785       1.42177       1.07522      0.848835      0.629466      0.460952      0.332978      0.229559      0.156121      0.102345     0.0680933     0.0419625     0.0271727     0.0155356    0.00942425    0.00510337    0.00289412    0.00152551   0.000785282   0.000391925   0.000189775   8.85822e-05   4.00025e-05   1.71387e-05   7.28298e-06
  25  18 3685.2666    2.2939  4.5269 11.1019 -0.0020      0.446028  0.0710   0.0207   0.1255    0.0544   0.0000     0.0957968   438.5522       11.8819       8.28387       9.05532      -9.72675      -5.63125      -4.85676       5.83340      -3.98142       2.37851      -5.08495      -6.69392      0.379086       1.02278      -1.72606       1.33096       1.02477     -0.134641      0.246564     0.0180583    -0.0947068     0.0415349     0.0561805    -0.0245024     0.0122293     0.0121107   -0.00183303    0.00124702   -0.00303758    0.00161293   5.43565e-06  -8.26217e-05  -9.47298e-05  -3.54553e-05   2.88565e-05   8.16410e-06       3.24061       4.27761       4.71736       4.98099       5.05763       4.84736       4.46781       4.03138       3.52413       3.04235       2.60162       2.11578       1.67457       1.27062      0.978232      0.749314      0.549370      0.384996      0.268669      0.176389      0.115246     0.0767059     0.0480993     0.0307526     0.0181977     0.0107013    0.00595621    0.00327395    0.00172876   0.000895640   0.000453310   0.000215276   0.000102670   4.74542e-05   2.02932e-05   8.67443e-06
  25  19 3832.0605    1.8795  6.7209 10.8147 -0.0021      0.700271  0.0948   0.0154   0.1745    0.0468   0.0000     0.0742741   439.4578       16.3040       14.4559       16.8256      -5.96731      -1.98376       12.6777      -3.12697      -8.67988      -6.25872      -4.34559      -2.33692      0.422097     -0.684658      0.478887     -0.421062      0.661902      0.506101      0.457041     -0.423295     -0.137573     0.0744919    -0.0834803     0.0767270    0.00736966   -0.00887120     0.0158928   0.000128976  -2.75075e-06   0.000212641   0.000201894   0.000216649  -1.57785e-05  -0.000100060  -2.55605e-05  -9.65498e-06       4.00765       5.26717       5.59607       6.06626       5.93271       5.86358       5.46908       4.96367       4.49538       3.81464       3.29199       2.65747       2.18203       1.71414       1.30006      0.961804      0.703992      0.504809      0.348162      0.243384      0.156381      0.102465     0.0644338     0.0403477     0.0234736     0.0134606    0.00777976    0.00421972    0.00230748    0.00118151   0.000605547   0.000283273   0.000135107   6.21308e-05   2.62493e-05   1.11051e-05
[truncated: 1,525,720 more chars]
