# Supplementary material for: Global-Mode Analysis of Full-Disk Data from the Michelson Doppler Imager and the Helioseismic and Magnetic Imager
Source: Sol Phys. 2018 Jan 31;293(2):29. doi: 10.1007/s11207-017-1201-5 (PMC6566312; doi:10.1007/s11207-017-1201-5)
Supplement: Supplementary file 2 — (TAR 362.4 MB) [file 11207_2017_1201_MOESM2_ESM.tar › HMI/hmiv72d.6400.18]

   0  13 1957.4871    0.5188  0.2955 10.6135  0.0000  0.0789   0.1182   0.2314    0.2745   0.0000    -0.0000       0.00000       0.00000       0.00000       0.00000       0.00000       0.00000       0.00000       0.00000       0.00000       0.00000       0.00000       0.00000       0.00000       0.00000       0.00000       0.00000       0.00000       0.00000       0.00000       0.00000       0.00000       0.00000       0.00000       0.00000       0.00000       0.00000       0.00000       0.00000       0.00000       0.00000       0.00000       0.00000       0.00000       0.00000       0.00000
   0  15 2228.6330    0.8632  0.6565 10.6769 -0.0300  0.2732   0.1911   0.6635    0.9184   0.0000    -0.0000       0.00000       0.00000       0.00000       0.00000       0.00000       0.00000       0.00000       0.00000       0.00000       0.00000       0.00000       0.00000       0.00000       0.00000       0.00000       0.00000       0.00000       0.00000       0.00000       0.00000       0.00000       0.00000       0.00000       0.00000       0.00000       0.00000       0.00000       0.00000       0.00000       0.00000       0.00000       0.00000       0.00000       0.00000       0.00000
   0  16 2362.8755    1.4413  0.8531 10.0613  0.0000  0.1242   0.2001   0.4375    2.7915   0.0000    -0.0000       0.00000       0.00000       0.00000       0.00000       0.00000       0.00000       0.00000       0.00000       0.00000       0.00000       0.00000       0.00000       0.00000       0.00000       0.00000       0.00000       0.00000       0.00000       0.00000       0.00000       0.00000       0.00000       0.00000       0.00000       0.00000       0.00000       0.00000       0.00000       0.00000       0.00000       0.00000       0.00000       0.00000       0.00000       0.00000
   0  17 2496.0962    1.6290  1.1237  1.5821  0.0000  0.1480   0.2160   0.6350 1000.0000   0.0000    -0.0000       0.00000       0.00000       0.00000       0.00000       0.00000       0.00000       0.00000       0.00000       0.00000       0.00000       0.00000       0.00000       0.00000       0.00000       0.00000       0.00000       0.00000       0.00000       0.00000       0.00000       0.00000       0.00000       0.00000       0.00000       0.00000       0.00000       0.00000       0.00000       0.00000       0.00000       0.00000       0.00000       0.00000       0.00000       0.00000
   1  12 1885.0749    0.4302  0.3720  9.8370  0.0000  0.0576   0.0534   0.1416    0.1815   0.0000   467.6986      -51.7643       0.00000       0.00000       0.00000       0.00000       0.00000       0.00000       0.00000       0.00000       0.00000       0.00000       0.00000       0.00000       0.00000       0.00000       0.00000       0.00000       65.7023       44.7497       0.00000       0.00000       0.00000       0.00000       0.00000       0.00000       0.00000       0.00000       0.00000       0.00000       0.00000       0.00000       0.00000       0.00000       0.00000       0.00000
   1  13 2020.6960    0.6933  0.6898  9.8076  0.0000  0.0704   0.0652   0.2148    0.4176   0.0000   347.5264       55.3848       0.00000       0.00000       0.00000       0.00000       0.00000       0.00000       0.00000       0.00000       0.00000       0.00000       0.00000       0.00000       0.00000       0.00000       0.00000       0.00000       93.6712       45.4532       0.00000       0.00000       0.00000       0.00000       0.00000       0.00000       0.00000       0.00000       0.00000       0.00000       0.00000       0.00000       0.00000       0.00000       0.00000       0.00000
   1  14 2156.6799    0.8568  0.5723 10.0621  0.0000  0.0753   0.0818   0.1699    0.4472   0.0000   321.1081      -21.2689       0.00000       0.00000       0.00000       0.00000       0.00000       0.00000       0.00000       0.00000       0.00000       0.00000       0.00000       0.00000       0.00000       0.00000       0.00000       0.00000       88.9710       58.5024       0.00000       0.00000       0.00000       0.00000       0.00000       0.00000       0.00000       0.00000       0.00000       0.00000       0.00000       0.00000       0.00000       0.00000       0.00000       0.00000
   1  15 2291.8408    1.0048  0.8876 10.2408  0.0000  0.0768   0.0852   0.2908    0.7193   0.0000   517.9971      -53.2841       0.00000       0.00000       0.00000       0.00000       0.00000       0.00000       0.00000       0.00000       0.00000       0.00000       0.00000       0.00000       0.00000       0.00000       0.00000       0.00000       91.6852       50.7153       0.00000       0.00000       0.00000       0.00000       0.00000       0.00000       0.00000       0.00000       0.00000       0.00000       0.00000       0.00000       0.00000       0.00000       0.00000       0.00000
   1  16 2425.5742    1.4743  0.6818 10.8847  0.0000  0.0709   0.1294   0.1773    0.5144   0.0000   421.2094       47.7639       0.00000       0.00000       0.00000       0.00000       0.00000       0.00000       0.00000       0.00000       0.00000       0.00000       0.00000       0.00000       0.00000       0.00000       0.00000       0.00000       89.4301       49.7796       0.00000       0.00000       0.00000       0.00000       0.00000       0.00000       0.00000       0.00000       0.00000       0.00000       0.00000       0.00000       0.00000       0.00000       0.00000       0.00000
   1  17 2559.0934    2.1938  0.9951  6.5562  0.0000  0.0852   0.1672   0.2668  116.6230   0.0000   534.2178     -0.155239       0.00000       0.00000       0.00000       0.00000       0.00000       0.00000       0.00000       0.00000       0.00000       0.00000       0.00000       0.00000       0.00000       0.00000       0.00000       0.00000       80.7626       65.7010       0.00000       0.00000       0.00000       0.00000       0.00000       0.00000       0.00000       0.00000       0.00000       0.00000       0.00000       0.00000       0.00000       0.00000       0.00000       0.00000
   1  22 3233.3101    3.7366  1.4715  6.3227  0.0000  0.1020   0.2838   0.3722  707.5897   0.0000   584.5991       4.96372       0.00000       0.00000       0.00000       0.00000       0.00000       0.00000       0.00000       0.00000       0.00000       0.00000       0.00000       0.00000       0.00000       0.00000       0.00000       0.00000       145.668       66.0602       0.00000       0.00000       0.00000       0.00000       0.00000       0.00000       0.00000       0.00000       0.00000       0.00000       0.00000       0.00000       0.00000       0.00000       0.00000       0.00000
   1  23 3368.6681    3.4985  1.9865  2.3047  0.0000  0.1244   0.2370   0.3801 1000.0000   0.0000   749.6562      -42.2359       0.00000       0.00000       0.00000       0.00000       0.00000       0.00000       0.00000       0.00000       0.00000       0.00000       0.00000       0.00000       0.00000       0.00000       0.00000       0.00000       163.460       83.4105       0.00000       0.00000       0.00000       0.00000       0.00000       0.00000       0.00000       0.00000       0.00000       0.00000       0.00000       0.00000       0.00000       0.00000       0.00000       0.00000
   1  24 3504.3756    2.9506  3.2375  4.7477  0.0000  0.1504   0.1522   0.5370  732.6717   0.0000    23.1574       197.073       0.00000       0.00000       0.00000       0.00000       0.00000       0.00000       0.00000       0.00000       0.00000       0.00000       0.00000       0.00000       0.00000       0.00000       0.00000       0.00000       182.967       106.315       0.00000       0.00000       0.00000       0.00000       0.00000       0.00000       0.00000       0.00000       0.00000       0.00000       0.00000       0.00000       0.00000       0.00000       0.00000       0.00000
   1  25 3640.2438    2.5967  4.3708  2.8403  0.0000  0.2023   0.1276   0.7068 1000.0000   0.0000   710.7451       161.743       0.00000       0.00000       0.00000       0.00000       0.00000       0.00000       0.00000       0.00000       0.00000       0.00000       0.00000       0.00000       0.00000       0.00000       0.00000       0.00000       234.039       154.322       0.00000       0.00000       0.00000       0.00000       0.00000       0.00000       0.00000       0.00000       0.00000       0.00000       0.00000       0.00000       0.00000       0.00000       0.00000       0.00000
   1  26 3776.3588    2.0903  4.2738 10.1868  0.0000  0.2022   0.1093   0.6711    1.6447   0.0000   478.9698      -111.873       0.00000       0.00000       0.00000       0.00000       0.00000       0.00000       0.00000       0.00000       0.00000       0.00000       0.00000       0.00000       0.00000       0.00000       0.00000       0.00000       269.481       135.413       0.00000       0.00000       0.00000       0.00000       0.00000       0.00000       0.00000       0.00000       0.00000       0.00000       0.00000       0.00000       0.00000       0.00000       0.00000       0.00000
   2  10 1674.5385    0.2879  0.1635  9.9223  0.0000  0.0452   0.0470   0.0753    0.0949   0.0000   425.4784      -16.5591       9.25614       4.20837       0.00000       0.00000       0.00000       0.00000       0.00000       0.00000       0.00000       0.00000       0.00000       0.00000       0.00000       0.00000       0.00000       0.00000       33.6669       24.0195       18.0687       5.81456       0.00000       0.00000       0.00000       0.00000       0.00000       0.00000       0.00000       0.00000       0.00000       0.00000       0.00000       0.00000       0.00000       0.00000
   2  11 1810.2947    0.3874  0.3131  9.8815  0.0000  0.0770   0.0471   0.1481    0.1289   0.0000   480.3032      -48.9265       43.3211      -4.86356       0.00000       0.00000       0.00000       0.00000       0.00000       0.00000       0.00000       0.00000       0.00000       0.00000       0.00000       0.00000       0.00000       0.00000       43.5946       27.4481       29.9000       10.1530       0.00000       0.00000       0.00000       0.00000       0.00000       0.00000       0.00000       0.00000       0.00000       0.00000       0.00000       0.00000       0.00000       0.00000
   2  12 1945.6319    0.5717  0.4684  9.7856  0.0000  0.0473   0.0623   0.2033    0.2029   0.0000   359.0598      -29.1499     0.0429532      -5.07990       0.00000       0.00000       0.00000       0.00000       0.00000       0.00000       0.00000       0.00000       0.00000       0.00000       0.00000       0.00000       0.00000       0.00000       28.1973       26.7291       15.8808       5.73531       0.00000       0.00000       0.00000       0.00000       0.00000       0.00000       0.00000       0.00000       0.00000       0.00000       0.00000       0.00000       0.00000       0.00000
   2  13 2082.1206    0.6996  0.3890 10.3900  0.0000  0.0498   0.0633   0.0891    0.1722   0.0000   398.2004       8.26609       25.6427       1.09725       0.00000       0.00000       0.00000       0.00000       0.00000       0.00000       0.00000       0.00000       0.00000       0.00000       0.00000       0.00000       0.00000       0.00000       36.9841       31.1790       17.0591       6.39994       0.00000       0.00000       0.00000       0.00000       0.00000       0.00000       0.00000       0.00000       0.00000       0.00000       0.00000       0.00000       0.00000       0.00000
   2  15 2352.1667    1.2678  0.9125  8.5095  0.0000  0.0576   0.0767   0.1873    3.0062   0.0000   471.9702       12.9687       7.90350       1.89981       0.00000       0.00000       0.00000       0.00000       0.00000       0.00000       0.00000       0.00000       0.00000       0.00000       0.00000       0.00000       0.00000       0.00000       43.6407       36.6657       17.6571       7.29387       0.00000       0.00000       0.00000       0.00000       0.00000       0.00000       0.00000       0.00000       0.00000       0.00000       0.00000       0.00000       0.00000       0.00000
   2  16 2485.8376    1.6516  0.9203 11.6274  0.0000  0.0724   0.1156   0.1740    0.4062   0.0000   452.8735      -4.61540       15.9107      -7.11665       0.00000       0.00000       0.00000       0.00000       0.00000       0.00000       0.00000       0.00000       0.00000       0.00000       0.00000       0.00000       0.00000       0.00000       55.7656       43.1598       27.3900       8.84546       0.00000       0.00000       0.00000       0.00000       0.00000       0.00000       0.00000       0.00000       0.00000       0.00000       0.00000       0.00000       0.00000       0.00000
   2  19 2889.6746    3.5751  1.0722  5.2360  0.0000  0.0645   0.2166   0.1649  694.9033   0.0000   429.2919       19.6620       2.85700     -0.562000       0.00000       0.00000       0.00000       0.00000       0.00000       0.00000       0.00000       0.00000       0.00000       0.00000       0.00000       0.00000       0.00000       0.00000       45.6002       37.8146       22.8509       7.66303       0.00000       0.00000       0.00000       0.00000       0.00000       0.00000       0.00000       0.00000       0.00000       0.00000       0.00000       0.00000       0.00000       0.00000
   2  22 3294.9861    3.8471  1.3893  1.2466  0.0017  0.0854   0.2048   0.2492  112.2828   0.0000   401.9294      -45.9262       37.0018       22.1017       0.00000       0.00000       0.00000       0.00000       0.00000       0.00000       0.00000       0.00000       0.00000       0.00000       0.00000       0.00000       0.00000       0.00000       58.5235       44.7223       34.5585       10.5399       0.00000       0.00000       0.00000       0.00000       0.00000       0.00000       0.00000       0.00000       0.00000       0.00000       0.00000       0.00000       0.00000       0.00000
   2  23 3430.8738    3.2017  2.6843  9.1266  0.0000  0.1146   0.1171   0.2989    5.4282   0.0000   415.1846       99.4574       42.0147       3.50892       0.00000       0.00000       0.00000       0.00000       0.00000       0.00000       0.00000       0.00000       0.00000       0.00000       0.00000       0.00000       0.00000       0.00000       92.1934       71.1041       37.4502       12.8063       0.00000       0.00000       0.00000       0.00000       0.00000       0.00000       0.00000       0.00000       0.00000       0.00000       0.00000       0.00000       0.00000       0.00000
   2  24 3566.7379    2.7123  3.6243  9.5314  0.0000  0.1199   0.0909   0.3763    2.2499   0.0000   501.3233      -17.6326      -39.7164      -18.4826       0.00000       0.00000       0.00000       0.00000       0.00000       0.00000       0.00000       0.00000       0.00000       0.00000       0.00000       0.00000       0.00000       0.00000       86.8053       70.3147       44.5105       15.4176       0.00000       0.00000       0.00000       0.00000       0.00000       0.00000       0.00000       0.00000       0.00000       0.00000       0.00000       0.00000       0.00000       0.00000
   3  11 1865.2275    0.4201  0.3531 10.0821  0.0000  0.0720   0.0429   0.1453    0.1189   0.0000   439.3797      -11.7858       10.9820      -6.61926      -8.40740      0.842087       0.00000       0.00000       0.00000       0.00000       0.00000       0.00000       0.00000       0.00000       0.00000       0.00000       0.00000       0.00000       40.2355       40.8949       24.3877       18.0939       5.57962       1.03819       0.00000       0.00000       0.00000       0.00000       0.00000       0.00000       0.00000       0.00000       0.00000       0.00000       0.00000       0.00000
   3  12 2001.1439    0.6537  0.4744 10.0927  0.0000  0.0374   0.0473   0.1054    0.1711   0.0000   435.6853      -7.46887      -25.7163       4.74639       2.91238      -1.07970       0.00000       0.00000       0.00000       0.00000       0.00000       0.00000       0.00000       0.00000       0.00000       0.00000       0.00000       0.00000       19.1570       18.5259       13.7702       8.07740       3.57477       1.03774       0.00000       0.00000       0.00000       0.00000       0.00000       0.00000       0.00000       0.00000       0.00000       0.00000       0.00000       0.00000
   3  13 2137.6923    0.7759  0.5963 10.3822  0.0000  0.0713   0.0520   0.1167    0.2091   0.0000   439.7706       10.7082       11.2926      -4.29600      -1.60156     -0.442709       0.00000       0.00000       0.00000       0.00000       0.00000       0.00000       0.00000       0.00000       0.00000       0.00000       0.00000       0.00000       45.7503       45.0392       26.3806       11.1478       4.46391       1.21256       0.00000       0.00000       0.00000       0.00000       0.00000       0.00000       0.00000       0.00000       0.00000       0.00000       0.00000       0.00000
   3  14 2273.3995    1.0384  0.6759 10.9536  0.0000  0.0640   0.0681   0.1292    0.2075   0.0000   450.2026       29.6766      -14.5295      -15.2377     -0.452873       2.17377       0.00000       0.00000       0.00000       0.00000       0.00000       0.00000       0.00000       0.00000       0.00000       0.00000       0.00000       0.00000       33.9305       27.5770       21.4860       13.3397       5.34943       1.46391       0.00000       0.00000       0.00000       0.00000       0.00000       0.00000       0.00000       0.00000       0.00000       0.00000       0.00000       0.00000
   3  15 2407.5051    1.4508  1.0967 10.8467  0.0000  0.0597   0.0779   0.1997    0.4217   0.0000   419.6946       44.2687       10.5523      -8.63953     -0.863436      -2.33014       0.00000       0.00000       0.00000       0.00000       0.00000       0.00000       0.00000       0.00000       0.00000       0.00000       0.00000       0.00000       27.1738       26.9208       19.5100       12.4140       5.12523       1.78938       0.00000       0.00000       0.00000       0.00000       0.00000       0.00000       0.00000       0.00000       0.00000       0.00000       0.00000       0.00000
   3  16 2541.5612    2.0381  0.9668 10.0020  0.0000  0.0556   0.1017   0.1479    1.5057   0.0000   447.0266      -39.9077       16.1696       1.69540       4.49805      -1.07866       0.00000       0.00000       0.00000       0.00000       0.00000       0.00000       0.00000       0.00000       0.00000       0.00000       0.00000       0.00000       30.9475       26.1785       20.3627       12.2772       5.01108       1.22455       0.00000       0.00000       0.00000       0.00000       0.00000       0.00000       0.00000       0.00000       0.00000       0.00000       0.00000       0.00000
   3  17 2676.0145    2.6189  1.2283  0.8980  0.0000  0.0611   0.1224   0.1843 1000.0000   0.0000   466.2296       33.6654      -24.3061       7.60656      -6.10465      -3.29754       0.00000       0.00000       0.00000       0.00000       0.00000       0.00000       0.00000       0.00000       0.00000       0.00000       0.00000       0.00000       32.1096       26.6331       22.5175       14.7929       6.13072       1.60628       0.00000       0.00000       0.00000       0.00000       0.00000       0.00000       0.00000       0.00000       0.00000       0.00000       0.00000       0.00000
   3  18 2811.3609    3.1269  0.8587  2.6956  0.0000  0.0471   0.1583   0.1235 1000.0000   0.0000   414.5700      -9.74640       14.0337       4.02622      -4.45053       1.06468       0.00000       0.00000       0.00000       0.00000       0.00000       0.00000       0.00000       0.00000       0.00000       0.00000       0.00000       0.00000       24.8936       24.7103       17.6682       9.21503       4.59028       1.35068       0.00000       0.00000       0.00000       0.00000       0.00000       0.00000       0.00000       0.00000       0.00000       0.00000       0.00000       0.00000
   3  20 3082.1844    4.1140  1.0159  6.1404  0.0000  0.0577   0.1993   0.1300  319.7785   0.0000   455.8070       1.71606       26.2519      -11.7439      -3.28952     -0.217230       0.00000       0.00000       0.00000       0.00000       0.00000       0.00000       0.00000       0.00000       0.00000       0.00000       0.00000       0.00000       27.5450       25.4900       20.5036       14.2717       5.52969       1.71411       0.00000       0.00000       0.00000       0.00000       0.00000       0.00000       0.00000       0.00000       0.00000       0.00000       0.00000       0.00000
   3  21 3217.7323    4.0440  1.1740 11.6190  0.0000  0.0592   0.2044   0.1789    2.1787   0.0000   440.4669      -42.3230       38.0130     0.0510401       7.90728      0.231295       0.00000       0.00000       0.00000       0.00000       0.00000       0.00000       0.00000       0.00000       0.00000       0.00000       0.00000       0.00000       30.0218       27.0154       21.8788       12.7923       5.70439       1.56724       0.00000       0.00000       0.00000       0.00000       0.00000       0.00000       0.00000       0.00000       0.00000       0.00000       0.00000       0.00000
   3  22 3353.4385    3.3832  1.5396 11.9517  0.0000  0.0695   0.1433   0.1831    0.6595   0.0000   450.7027      -31.1521       71.4248       9.54115      -7.22268       3.05246       0.00000       0.00000       0.00000       0.00000       0.00000       0.00000       0.00000       0.00000       0.00000       0.00000       0.00000       0.00000       35.6273       35.2446       24.9458       14.5622       6.60923       2.02114       0.00000       0.00000       0.00000       0.00000       0.00000       0.00000       0.00000       0.00000       0.00000       0.00000       0.00000       0.00000
   3  23 3489.3180    2.8738  2.7095 11.5160 -0.0005  0.0927   0.0941   0.2656    0.3642   0.0000   393.2913       2.47018       12.8143      -15.4127       6.50887      -2.36581       0.00000       0.00000       0.00000       0.00000       0.00000       0.00000       0.00000       0.00000       0.00000       0.00000       0.00000       0.00000       47.5690       43.5865       34.0125       20.3490       8.83161       2.52594       0.00000       0.00000       0.00000       0.00000       0.00000       0.00000       0.00000       0.00000       0.00000       0.00000       0.00000       0.00000
   3  24 3625.9853    2.3649  3.5713 11.2433  0.0034  0.1128   0.0711   0.3454    0.2795   0.0000   454.5597      -83.2457       45.2906      -10.1358      -4.36954      -2.42642       0.00000       0.00000       0.00000       0.00000       0.00000       0.00000       0.00000       0.00000       0.00000       0.00000       0.00000       0.00000       56.0208       54.8267       39.8546       24.3650       10.5536       3.44803       0.00000       0.00000       0.00000       0.00000       0.00000       0.00000       0.00000       0.00000       0.00000       0.00000       0.00000       0.00000
   3  25 3762.3986    1.9585  4.9126 10.8867  0.0000  0.1372   0.0524   0.3922    0.2233   0.0000   361.9630       26.8399       59.5042    0.00572334       2.09062      -1.48405       0.00000       0.00000       0.00000       0.00000       0.00000       0.00000       0.00000       0.00000       0.00000       0.00000       0.00000       0.00000       71.1014       68.8487       49.5212       28.8461       12.7668       3.90623       0.00000       0.00000       0.00000       0.00000       0.00000       0.00000       0.00000       0.00000       0.00000       0.00000       0.00000       0.00000
   3  26 3899.4077    1.6972  6.8383 10.4302  0.0000  0.1736   0.0408   0.5105    0.2277   0.0000   560.8369       169.406      -57.4403      -25.8878      -19.0757       7.11190       0.00000       0.00000       0.00000       0.00000       0.00000       0.00000       0.00000       0.00000       0.00000       0.00000       0.00000       0.00000       90.5846       89.2635       63.2621       34.4039       16.2578       4.94365       0.00000       0.00000       0.00000       0.00000       0.00000       0.00000       0.00000       0.00000       0.00000       0.00000       0.00000       0.00000
   4  12 2051.6349    0.6563  0.6191 10.1553  0.0014  0.0428   0.0392   0.1195    0.1761   0.0000   434.6456       15.2857       4.96936      -3.99115     -0.987700      -4.88018      0.300532    -0.0941942       0.00000       0.00000       0.00000       0.00000       0.00000       0.00000       0.00000       0.00000       0.00000       0.00000       16.9083       16.7625       14.3120       10.0179       5.91580       2.80983       1.06532      0.255044       0.00000       0.00000       0.00000       0.00000       0.00000       0.00000       0.00000       0.00000       0.00000       0.00000
   4  13 2188.3142    0.8419  0.7720 10.1390 -0.0011  0.0560   0.0457   0.1297    0.2871   0.0000   437.5497      -1.72834       14.8028      -25.9130      -2.91638       1.19462     -0.327552     -0.194381       0.00000       0.00000       0.00000       0.00000       0.00000       0.00000       0.00000       0.00000       0.00000       0.00000       20.7553       20.7642       21.8621       12.4836       6.63720       4.67877       1.73633      0.357855       0.00000       0.00000       0.00000       0.00000       0.00000       0.00000       0.00000       0.00000       0.00000       0.00000
   4  14 2324.1048    1.1515  0.7469 10.9861  0.0040  0.0507   0.0603   0.1089    0.2542   0.0000   400.3987      -27.2825      -8.74595      -28.0407      0.504542     -0.702553      0.378495     -0.201349       0.00000       0.00000       0.00000       0.00000       0.00000       0.00000       0.00000       0.00000       0.00000       0.00000       19.1565       20.7196       15.9395       12.8394       7.58603       3.62298       1.23283      0.369158       0.00000       0.00000       0.00000       0.00000       0.00000       0.00000       0.00000       0.00000       0.00000       0.00000
   4  15 2458.4787    1.7319  1.0119  9.6238  0.0038  0.0523   0.0847   0.1737    2.0876   0.0000   466.4227      -12.9022       7.48685      -4.70612      -2.95290      -4.32590      0.692327     -0.124221       0.00000       0.00000       0.00000       0.00000       0.00000       0.00000       0.00000       0.00000       0.00000       0.00000       20.1045       22.3593       16.9458       12.5842       6.61201       3.63483       1.20244      0.370974       0.00000       0.00000       0.00000       0.00000       0.00000       0.00000       0.00000       0.00000       0.00000       0.00000
   4  16 2593.0098    2.1050  0.7407 11.4397  0.0039  0.0442   0.1046   0.1082    0.5201   0.0000   438.8703      -27.9984       1.73827       4.68170      -5.93136      -7.34931     -0.325087     -0.370277       0.00000       0.00000       0.00000       0.00000       0.00000       0.00000       0.00000       0.00000       0.00000       0.00000       17.6538       15.9500       14.0034       11.6506       6.88971       3.31791       1.09057      0.269741       0.00000       0.00000       0.00000       0.00000       0.00000       0.00000       0.00000       0.00000       0.00000       0.00000
   4  17 2728.3949    2.8792  0.7190 11.9370 -0.0028  0.0441   0.1528   0.1051    0.5595   0.0000   434.2191       16.2041       35.7269       8.55086       4.71299       4.87441     -0.554913      0.473279       0.00000       0.00000       0.00000       0.00000       0.00000       0.00000       0.00000       0.00000       0.00000       0.00000       15.9882       16.5832       14.2118       10.2823       5.77477       3.13196       1.10881      0.305988       0.00000       0.00000       0.00000       0.00000       0.00000       0.00000       0.00000       0.00000       0.00000       0.00000
   4  18 2864.1805    3.3400  0.8968 11.4917 -0.0034  0.0526   0.1585   0.1178    1.1254   0.0000   422.9915    -0.0724097       3.74050      -3.74119       5.17785     -0.915598    -0.0192486     -0.444379       0.00000       0.00000       0.00000       0.00000       0.00000       0.00000       0.00000       0.00000       0.00000       0.00000       21.4462       16.7526       15.7210       14.2741       9.07962       3.67241       1.21478      0.273419       0.00000       0.00000       0.00000       0.00000       0.00000       0.00000       0.00000       0.00000       0.00000       0.00000
   4  19 3000.0346    3.6903  0.9429 12.3090 -0.0010  0.0595   0.1698   0.1290    0.5805   0.0000   404.5765      -1.27317       30.7434       8.50931      -7.94209      -3.43959     0.0892732    -0.0455912       0.00000       0.00000       0.00000       0.00000       0.00000       0.00000       0.00000       0.00000       0.00000       0.00000       19.6680       26.0928       18.9687       12.8244       7.98602       3.41864       1.64194      0.500889       0.00000       0.00000       0.00000       0.00000       0.00000       0.00000       0.00000       0.00000       0.00000       0.00000
   4  20 3135.8221    3.7772  0.9743 13.3769  0.0007  0.0609   0.1836   0.1436    0.2957   0.0000   431.7667      -6.00246      -15.8871       3.09318       14.9891      0.196657      -2.23576     -0.377072       0.00000       0.00000       0.00000       0.00000       0.00000       0.00000       0.00000       0.00000       0.00000       0.00000       17.1246       24.9164       17.4261       14.1385       7.66442       4.45187       1.64001      0.577608       0.00000       0.00000       0.00000       0.00000       0.00000       0.00000       0.00000       0.00000       0.00000       0.00000
   4  22 3408.0251    3.0700  2.0342 12.3044 -0.0012  0.0712   0.1068   0.2149    0.2752   0.0000   443.0400       53.2494      -20.6625       18.8991       6.27110      -7.72744      -3.41696     -0.221110       0.00000       0.00000       0.00000       0.00000       0.00000       0.00000       0.00000       0.00000       0.00000       0.00000       25.6485       27.5703       23.3829       16.4970       9.63612       5.06344       1.93009      0.511889       0.00000       0.00000       0.00000       0.00000       0.00000       0.00000       0.00000       0.00000       0.00000       0.00000
   4  23 3544.5425    2.6468  2.8769 11.7506 -0.0022  0.0922   0.0759   0.2412    0.2369   0.0000   420.2317       7.50700       53.2443      -2.73891       3.50130       2.07679       2.80117      -1.05360       0.00000       0.00000       0.00000       0.00000       0.00000       0.00000       0.00000       0.00000       0.00000       0.00000       34.3290       37.8946       31.6172       20.3080       12.3533       6.09858       2.54877      0.646080       0.00000       0.00000       0.00000       0.00000       0.00000       0.00000       0.00000       0.00000       0.00000       0.00000
   4  27 4093.9916    1.2876  9.1331 10.2130 -0.0035  0.2055   0.0275   0.5831    0.1620   0.0000   422.2496       9.27827      -51.5887       8.57700      -70.1858       13.7060      0.156750      -4.54798       0.00000       0.00000       0.00000       0.00000       0.00000       0.00000       0.00000       0.00000       0.00000       0.00000       75.3813       80.5309       67.9748       48.9000       30.4392       14.0583       5.74918       1.49388       0.00000       0.00000       0.00000       0.00000       0.00000       0.00000       0.00000       0.00000       0.00000       0.00000
   5  11 1960.5416    0.5618  0.3472 10.1588  0.0055  0.0312   0.0401   0.0756    0.0999   0.0000   447.5531       6.24097       11.9341     -0.498319      -9.07652       3.03747      0.867870     -0.229752    -0.0455544     0.0255105       0.00000       0.00000       0.00000       0.00000       0.00000       0.00000       0.00000       0.00000       9.82601       11.6032       9.35801       7.56477       4.44869       2.99044       1.22955      0.656554      0.188770     0.0566110       0.00000       0.00000       0.00000       0.00000       0.00000       0.00000       0.00000       0.00000
   5  12 2098.4256    0.7103  0.7275  9.9651 -0.0019  0.0465   0.0352   0.1071    0.1693   0.0000   430.4611       4.08609      -17.4651      -20.0592      -7.71966       7.78316     -0.917640     -0.480712    -0.0736637     -0.104767       0.00000       0.00000       0.00000       0.00000       0.00000       0.00000       0.00000       0.00000       11.6671       15.0973       12.4497       9.92760       6.84383       3.43622       2.40861      0.799835      0.339616     0.0856962       0.00000       0.00000       0.00000       0.00000       0.00000       0.00000       0.00000       0.00000
   5  14 2371.0763    1.3918  0.7251 10.9887  0.0000  0.0422   0.0655   0.0900    0.2114   0.0000   423.3276       10.8521       30.1055       5.72309      0.589739      -1.67124     -0.764228      0.176057    -0.0264203    0.00456567       0.00000       0.00000       0.00000       0.00000       0.00000       0.00000       0.00000       0.00000       13.2221       14.2379       11.9197       9.68151       7.13221       4.02215       1.92282      0.756379      0.277973     0.0646242       0.00000       0.00000       0.00000       0.00000       0.00000       0.00000       0.00000       0.00000
   5  15 2505.9739    1.7244  1.0945 11.0948 -0.0055  0.0538   0.0706   0.1293    0.3883   0.0000   445.4302      0.423423       18.0573       2.63788      -10.6857      -9.12372       7.68777      0.828119      0.103791     0.0264735       0.00000       0.00000       0.00000       0.00000       0.00000       0.00000       0.00000       0.00000       16.3503       17.9407       17.5002       11.6419       8.32948       4.91688       2.48838       1.07767      0.386650     0.0777974       0.00000       0.00000       0.00000       0.00000       0.00000       0.00000       0.00000       0.00000
   5  16 2641.1743    2.4054  0.8781  5.0843  0.0000  0.0402   0.0991   0.1004  163.9015   0.0000   419.3858       1.41100      -2.50282       6.31871      -6.77978      -7.11890       0.00000       0.00000       0.00000       0.00000       0.00000       0.00000       0.00000       0.00000       0.00000       0.00000       0.00000       0.00000       12.7249       13.9869       11.0537       9.88783       6.69367       3.89913       1.91251      0.740819      0.242054     0.0652435       0.00000       0.00000       0.00000       0.00000       0.00000       0.00000       0.00000       0.00000
   5  17 2777.3303    2.7226  0.9084 11.7358 -0.0068  0.0430   0.1194   0.1138    0.5538   0.0000   427.0337       8.81217       9.25373      -11.3858       3.31730      -8.57084      -2.17896     -0.653786     -0.228860    -0.0314014       0.00000       0.00000       0.00000       0.00000       0.00000       0.00000       0.00000       0.00000       14.6035       13.9286       12.2043       10.6289       7.60959       4.50214       2.14314      0.846105      0.263211     0.0611922       0.00000       0.00000       0.00000       0.00000       0.00000       0.00000       0.00000       0.00000
   5  21 3322.6191    3.5774  1.6094 11.9809 -0.0078  0.0638   0.1289   0.1658    0.8360   0.0000   425.9842      -15.2746      -19.9237      -26.5254       20.5620      -5.72174       4.15091      0.869689    -0.0726255     0.0860182       0.00000       0.00000       0.00000       0.00000       0.00000       0.00000       0.00000       0.00000       19.7365       20.9375       18.2553       15.5238       9.82853       6.17564       3.23433       1.31477      0.407804      0.105891       0.00000       0.00000       0.00000       0.00000       0.00000       0.00000       0.00000       0.00000
   5  22 3459.4373    2.9301  2.2741 12.2364  0.0011  0.0770   0.0914   0.2111    0.2776   0.0000   474.0023       6.71816      -21.6359      -8.01882       14.2506       2.69834      -2.77418      -1.77425      0.105508     -0.112950       0.00000       0.00000       0.00000       0.00000       0.00000       0.00000       0.00000       0.00000       22.3564       24.3902       20.6426       18.3408       12.8574       7.66945       3.93971       1.59448      0.520474      0.130860       0.00000       0.00000       0.00000       0.00000       0.00000       0.00000       0.00000       0.00000
   5  24 3733.7671    2.1424  4.7563 10.6595 -0.0011  0.1183   0.0455   0.2894    0.2580   0.0000   498.1430       23.5271       40.0778       33.9884       10.6952      -1.92877       4.10319      -1.97589   -0.00803989      0.245626       0.00000       0.00000       0.00000       0.00000       0.00000       0.00000       0.00000       0.00000       37.0691       42.3297       37.5763       28.5098       17.8262       10.7726       5.65848       2.46137      0.815836      0.194637       0.00000       0.00000       0.00000       0.00000       0.00000       0.00000       0.00000       0.00000
   5  25 3871.7109    1.7454  6.3828 10.0723 -0.0007  0.1314   0.0317   0.3667    0.2206   0.0000   432.7185       25.3204      -41.6418      -8.89169      -34.1064       8.93324      -12.6910      0.322038      0.182930     0.0115927       0.00000       0.00000       0.00000       0.00000       0.00000       0.00000       0.00000       0.00000       38.5719       43.7653       38.0258       31.0899       21.3024       12.8826       6.52620       2.77899      0.946567      0.230103       0.00000       0.00000       0.00000       0.00000       0.00000       0.00000       0.00000       0.00000
   6  10 1866.0973    0.4362  0.3181 10.0770 -0.0088  0.0315   0.0327   0.0634    0.0853   0.0000   439.1424      -11.3090       16.4750      -3.47760      -4.83938      -4.78517      0.877138     -0.467973     0.0145579     0.0463839     0.0723356     0.0337839       0.00000       0.00000       0.00000       0.00000       0.00000       0.00000       8.07338       8.47771       6.54125       6.64844       5.69469       4.17154       2.23118       1.08640      0.411305      0.171755     0.0484576     0.0135463       0.00000       0.00000       0.00000       0.00000       0.00000       0.00000
   6  11 2004.0415    0.6483  0.3435 10.1487 -0.0114  0.0429   0.0479   0.0595    0.1129   0.0000   438.4366       6.60874       10.5865      -6.02468       8.20424     -0.448693      0.610035       1.52607       1.10236     -0.178989     -0.132930    0.00209877       0.00000       0.00000       0.00000       0.00000       0.00000       0.00000       7.53922       12.1822       8.22908       10.0700       5.95239       5.22892       2.57850       1.76744      0.670087      0.313117     0.0762439     0.0235482       0.00000       0.00000       0.00000       0.00000       0.00000       0.00000
   6  12 2142.4741    0.8366  0.6198 10.3602 -0.0064  0.0526   0.0410   0.0912    0.1394   0.0000   446.9061      -2.53359       7.27475       2.24383      -5.24739      0.283429       1.78871      0.715353     -0.270665      0.163776    -0.0700859   -0.00125675       0.00000       0.00000       0.00000       0.00000       0.00000       0.00000       11.2011       15.4265       11.9642       10.8549       9.41738       5.53424       4.10069       1.25938       1.02700      0.237649      0.118335     0.0250125       0.00000       0.00000       0.00000       0.00000       0.00000       0.00000
   6  14 2415.4537    1.4485  0.8996 10.8634 -0.0026  0.0512   0.0627   0.1136    0.2462   0.0000   423.6277      -7.30150       25.0568      -13.7258      -4.84464       7.51485      -1.97669      0.112844      0.775854      0.112036    -0.0933031    -0.0206600       0.00000       0.00000       0.00000       0.00000       0.00000       0.00000       10.4626       15.9316       11.6220       12.8155       6.98902       6.69266       2.46281       2.27179      0.549813      0.417615     0.0823376     0.0285949       0.00000       0.00000       0.00000       0.00000       0.00000       0.00000
   6  15 2551.0210    1.8646  0.7862 11.8402  0.0009  0.0392   0.0772   0.0957    0.1822   0.0000   433.8290       5.66920       7.89644      -13.5517       7.52303      -2.61569      -5.68846      -2.07010       1.71730     -0.176526   -0.00849114   -0.00207400       0.00000       0.00000       0.00000       0.00000       0.00000       0.00000       10.8252       11.6878       9.95391       8.88154       7.19062       4.99680       2.83557       1.30772      0.601853      0.223557     0.0674475     0.0146930       0.00000       0.00000       0.00000       0.00000       0.00000       0.00000
   6  16 2687.0252    2.4374  0.9644 11.6534 -0.0057  0.0443   0.0942   0.1016    0.3100   0.0000   452.9858       7.35488       30.8335       8.06725       4.06137       3.60745      -1.21946     -0.339220     -0.635574      0.210723     0.0126497    -0.0165554       0.00000       0.00000       0.00000       0.00000       0.00000       0.00000       10.8609       12.2146       12.6767       8.82817       7.85057       4.90022       2.81450       1.57762      0.635791      0.282116     0.0944631     0.0158183       0.00000       0.00000       0.00000       0.00000       0.00000       0.00000
   6  17 2823.7355    3.1036  0.7145 12.2947 -0.0009  0.0395   0.1315   0.0795    0.2534   0.0000   443.0464      -8.52559       20.2649      -4.64989      -1.53263      -2.37532     -0.427541     -0.857013     -0.417765     -0.221842   -0.00734821     0.0117995       0.00000       0.00000       0.00000       0.00000       0.00000       0.00000       9.35895       9.93193       11.1626       7.97323       6.17373       4.81603       2.51698       1.21582      0.668823      0.280236     0.0800669     0.0139054       0.00000       0.00000       0.00000       0.00000       0.00000       0.00000
   6  18 2960.5813    3.6898  0.8089 12.6941 -0.0009  0.0388   0.1502   0.0868    0.2707   0.0000   423.5184       6.86208       4.86972      -8.37545      -1.12545      -10.3404       2.56323      0.415861     -0.541734    -0.0828778    -0.0302611    -0.0187241       0.00000       0.00000       0.00000       0.00000       0.00000       0.00000       11.8067       13.7138       12.6574       9.63925       6.42302       4.02248       2.38430       1.14017      0.568771      0.208902     0.0635663     0.0132590       0.00000       0.00000       0.00000       0.00000       0.00000       0.00000
   6  19 3097.2588    3.8609  0.8809 13.0532 -0.0037  0.0470   0.1616   0.0984    0.2917   0.0000   441.2492       6.45697       4.17625       15.8833      -8.05844      -2.09095      0.270926      0.837258     -0.786431    -0.0876726     0.0189240     0.0260632       0.00000       0.00000       0.00000       0.00000       0.00000       0.00000       12.2825       12.1585       14.1156       10.6541       7.16283       5.76108       3.17577       1.46096      0.877350      0.342313     0.0863908     0.0146500       0.00000       0.00000       0.00000       0.00000       0.00000       0.00000
   6  20 3233.9697    3.7151  1.1731 12.5713 -0.0009  0.0475   0.1371   0.1243    0.4719   0.0000   432.3181      -16.1906      -7.27475       18.8926       8.34374      -2.30021    -0.0156090     -0.917253    -0.0877071     0.0440212    -0.0596139   0.000559543       0.00000       0.00000       0.00000       0.00000       0.00000       0.00000       12.4798       14.8472       12.6156       10.6582       8.19763       5.23405       3.08004       1.51707      0.682007      0.247967     0.0835979     0.0189537       0.00000       0.00000       0.00000       0.00000       0.00000       0.00000
   6  21 3370.9625    3.4149  2.0677 10.2401  0.0104  0.0641   0.0919   0.1602    1.1768   0.0000   439.6176      -1.53760      -12.4516       7.14903      -1.21123       3.91966     -0.189977     -0.489328       1.43429      0.518558      0.257582    -0.0152986       0.00000       0.00000       0.00000       0.00000       0.00000       0.00000       15.8109       19.1916       18.4293       14.3361       11.1155       6.88888       4.11441       2.27519      0.974425      0.401365      0.135680     0.0262720       0.00000       0.00000       0.00000       0.00000       0.00000       0.00000
   6  22 3508.1428    2.7809  3.0403 11.0478 -0.0010  0.0809   0.0625   0.2087    0.3554   0.0000   398.4965      -31.8147       4.99722       11.3908      -4.91534       4.15820      -5.03929       1.12320     -0.442149     -0.439156     -0.263904     0.0621308       0.00000       0.00000       0.00000       0.00000       0.00000       0.00000       19.3689       22.9961       21.1551       18.2827       13.4183       8.79561       5.53042       2.78178       1.34784      0.489645      0.160742     0.0346631       0.00000       0.00000       0.00000       0.00000       0.00000       0.00000
   6  23 3645.8395    2.4102  3.6759 11.0005 -0.0076  0.0884   0.0509   0.2302    0.2829   0.0000   494.5245       62.1237      -24.4917      -1.10133      -25.0093      -8.20570       1.57832       1.38685      -1.79322    0.00300166     0.0574114    -0.0351732       0.00000       0.00000       0.00000       0.00000       0.00000       0.00000       22.4785       26.2007       24.1736       20.1244       15.6733       10.4941       6.04265       3.24978       1.40789      0.569324      0.177006     0.0363420       0.00000       0.00000       0.00000       0.00000       0.00000       0.00000
   6  24 3783.7633    1.9889  5.0965 10.5412  0.0005  0.1075   0.0373   0.2951    0.1957   0.0000   479.5715      -4.67136       45.9664       7.19457       11.6940     -0.154265      -12.6765      -1.03600      0.727385     -0.115303     -0.446323      0.100613       0.00000       0.00000       0.00000       0.00000       0.00000       0.00000       26.7291       32.1637       29.4509       24.6406       18.1791       12.2643       7.27319       3.74853       1.75951      0.686815      0.216044     0.0464176       0.00000       0.00000       0.00000       0.00000       0.00000       0.00000
   6  26 4060.2709    1.3709  8.7483 10.0055 -0.0033  0.1597   0.0215   0.4479    0.1251   0.0000   403.6878      -38.6879      -11.4214      -18.6047      -11.2270      -26.6698      -7.28520      -5.75271       3.55119       1.30379     -0.453534    -0.0965602       0.00000       0.00000       0.00000       0.00000       0.00000       0.00000       38.9474       48.2946       42.7657       37.3385       27.0000       18.4206       10.7077       5.54751       2.59256       1.00909      0.317120     0.0721853       0.00000       0.00000       0.00000       0.00000       0.00000       0.00000
   6  27 4198.7770    1.1396 10.8831  9.9016  0.0032  0.1899   0.0180   0.5657    0.1027   0.0000   427.2113       4.89097       27.1916      -69.9651      -11.8939      -26.4919      0.505890      -19.4217      -4.37087     -0.574184    -0.0644976    -0.0169628       0.00000       0.00000       0.00000       0.00000       0.00000       0.00000       47.5475       55.5941       50.7818       44.0952       33.1767       22.5806       13.5115       6.96264       3.25217       1.22790      0.381905     0.0814641       0.00000       0.00000       0.00000       0.00000       0.00000       0.00000
   7   9 1767.6838    0.3230  0.2258 10.1058 -0.0064  0.0241   0.0259   0.0522    0.0609   0.0000   429.0299      -21.6038       11.9662     -0.480340      -1.02283     -0.885337      0.339499      -1.55443      -1.74456     -0.110460      0.113588    -0.0328170     0.0145834    0.00549184       0.00000       0.00000       0.00000       0.00000       5.44918       5.29175       5.28503       4.95129       3.93283       3.05745       2.00987       1.18315      0.641472      0.295333      0.116654     0.0410482     0.0104862    0.00213227       0.00000       0.00000       0.00000       0.00000
   7  11 2045.8507    0.6664  0.5360 10.2417 -0.0022  0.0381   0.0328   0.0723    0.1108   0.0000   449.3990      0.374210       15.1460      -1.80813       14.2323      -2.95255     -0.344879       1.87134      0.993924      0.147388    -0.0776966    -0.0114075    -0.0290852  -0.000188798       0.00000       0.00000       0.00000       0.00000       7.74994       10.0735       9.13403       7.06886       6.72844       4.49508       2.88512       1.86741      0.784604      0.462568      0.146739     0.0687676     0.0217505    0.00395418       0.00000       0.00000       0.00000       0.00000
   7  12 2184.4825    0.8507  0.7036 10.4067 -0.0087  0.0372   0.0356   0.0794    0.1392   0.0000   445.9469      -7.75342       10.8566       7.18737      -4.84667    -0.0768822      -7.13750       3.62878      0.965170     -0.706725      0.167378     0.0418606   -0.00410767    0.00138886       0.00000       0.00000       0.00000       0.00000       7.93454       9.02907       9.26189       7.29341       6.49737       4.74994       2.99084       1.85056      0.996863      0.397715      0.185345     0.0709653     0.0195578    0.00331953       0.00000       0.00000       0.00000       0.00000
   7  13 2322.1558    1.2623  0.7369 10.8217 -0.0046  0.0411   0.0496   0.0762    0.1766   0.0000   431.1324       7.66727      -16.9680       6.93605      -1.20723       6.35664      -4.55588     -0.412860     -0.122050      0.361226      0.207752    -0.0146159   -0.00569523    0.00345120       0.00000       0.00000       0.00000       0.00000       9.64616       9.38640       10.8207       9.32375       6.36398       4.91799       3.51643       1.79407      0.930857      0.565922      0.225612     0.0714203     0.0172529    0.00295332       0.00000       0.00000       0.00000       0.00000
   7  14 2458.1731    1.6984  0.8412 10.8513 -0.0073  0.0342   0.0640   0.0899    0.2595   0.0000   433.7132      -14.8917       6.60793       3.29814      -1.00168      0.238392      -1.82168      -1.39053     0.0658057     -0.147555    -0.0712785    -0.0502143   -0.00776518    0.00546177       0.00000       0.00000       0.00000       0.00000       7.87087       9.12607       8.67573       7.59008       5.59259       4.26958       2.54941       1.61276      0.795176      0.398485      0.154692     0.0594981     0.0143837    0.00321213       0.00000       0.00000       0.00000       0.00000
   7  16 2731.0989    2.5980  0.8716 12.2235  0.0030  0.0481   0.0983   0.0986    0.2260   0.0000   440.1992       6.90336       2.44687     -0.233213      -2.23748    0.00781292     -0.590435      -2.54174      0.400141      0.202119     0.0287038    -0.0197726     0.0115940   -0.00258666       0.00000       0.00000       0.00000       0.00000       7.97404       12.6410       10.4803       9.90111       7.03279       5.64211       3.00533       2.35533      0.851589      0.635450      0.174980     0.0962348     0.0236351    0.00610703       0.00000       0.00000       0.00000       0.00000
   7  18 3005.6047    3.9461  0.7378 12.7784 -0.0024  0.0305   0.1569   0.0843    0.2432   0.0000   438.8460       2.14059       15.2092      -6.21852       2.41387      -1.93090     -0.448432      0.682278      0.229645    -0.0501122    -0.0898046    -0.0230926    0.00324779    0.00279184       0.00000       0.00000       0.00000       0.00000       7.18307       8.46295       7.76890       7.01818       5.09373       3.72639       2.38287       1.34356      0.712639      0.343392      0.146485     0.0485151     0.0129215    0.00297560       0.00000       0.00000       0.00000       0.00000
   7  19 3142.7472    4.2847  0.8059 12.9734 -0.0077  0.0377   0.1686   0.0889    0.2599   0.0000   438.7489     -0.395370       13.9655      -4.26559       2.46908      -3.53721      -1.30077       1.00400     -0.368370     -0.401155     0.0752406    -0.0390823     0.0167510    0.00379078       0.00000       0.00000       0.00000       0.00000       8.92966       11.5842       10.9958       8.46042       6.55381       4.03849       2.62987       1.51670      0.873864      0.370317      0.168044     0.0575028     0.0190661    0.00336649       0.00000       0.00000       0.00000       0.00000
   7  20 3279.8279    3.6138  1.2371 12.9328 -0.0188  0.0467   0.1230   0.1151    0.2825   0.0000   433.3101       8.79738      -19.3510     -0.702991      -15.3752      -6.57775       7.10558      -1.50845      -1.81867      0.433488      0.282509     0.0785271  -6.51036e-05    0.00739467       0.00000       0.00000       0.00000       0.00000       10.8042       12.0124       10.8108       10.2372       8.02265       5.74078       3.80349       2.26251       1.17540      0.566480      0.214708     0.0743928     0.0206158    0.00446297       0.00000       0.00000       0.00000       0.00000
   7  21 3417.4443    3.1564  1.8701 12.4253 -0.0083  0.0584   0.0897   0.1445    0.2261   0.0000   446.1203       31.8158      0.817013      -17.8847     0.0966835     -0.786185      -2.27864      -1.20466       1.13446      0.143255     -0.313531     0.0213388    -0.0333551    0.00288810       0.00000       0.00000       0.00000       0.00000       13.5363       15.3892       13.6863       11.9716       10.3622       7.98855       4.83239       2.91324       1.40521      0.654029      0.253790      0.101366     0.0269026    0.00534010       0.00000       0.00000       0.00000       0.00000
   7  22 3555.1926    2.7480  2.9150 11.4883 -0.0041  0.0699   0.0608   0.1911    0.2459   0.0000   459.1603       22.4707       12.9452       6.70130       5.93269      -19.5591      -6.75111      -2.18173      -2.30957     -0.764025      0.304645     0.0243638    -0.0725701    0.00666427       0.00000       0.00000       0.00000       0.00000       15.8388       18.8488       17.7779       15.5754       11.7780       8.46230       5.56604       3.20510       1.66554      0.831421      0.336581      0.116901     0.0329757    0.00663484       0.00000       0.00000       0.00000       0.00000
   7  23 3693.3853    2.2742  4.1050 10.9608 -0.0006  0.0878   0.0452   0.2264    0.2227   0.0000   458.0829      -24.5712      -11.5285       11.6581      -1.73065      -8.59379      -3.49781       1.11803       3.18608      0.417779     -0.413480      0.160207    0.00879063    0.00118832       0.00000       0.00000       0.00000       0.00000       20.0271       22.8071       22.5473       18.8714       15.3101       10.7926       7.11772       4.11633       2.24864       1.03404      0.439329      0.152634     0.0439067    0.00774355       0.00000       0.00000       0.00000       0.00000
   7  24 3831.7047    1.9194  6.0969 10.1895  0.0001  0.1076   0.0295   0.2914    0.1831   0.0000   426.0187       12.0231       20.3318      -20.7883       24.7301      -7.82809      -2.80513      -7.56439       1.02478      0.579816      -1.33765      0.217188     0.0190195    0.00314463       0.00000       0.00000       0.00000       0.00000       24.6484       28.5557       27.1975       23.6379       18.8345       13.5350       8.74640       5.21863       2.74442       1.29916      0.529728      0.189175     0.0532618     0.0100642       0.00000       0.00000       0.00000       0.00000
   7  25 3970.3178    1.5972  7.5387 10.1776 -0.0027  0.1272   0.0237   0.3729    0.1318   0.0000   388.4940       38.6183       24.2072      -3.13345      -42.1628      -29.2731      -1.05602      -2.47714      -8.09491       1.68728      0.740557      0.260009     0.0144099    -0.0127054       0.00000       0.00000       0.00000       0.00000       27.6142       32.2336       30.5975       27.6249       22.0200       15.7522       10.4166       6.16475       3.41583       1.53285      0.658303      0.226341     0.0649065     0.0125036       0.00000       0.00000       0.00000       0.00000
   7  27 4248.6153    1.0928 12.0926 10.0248  0.0004  0.1971   0.0157   0.5670    0.0775   0.0000   447.7949       14.2877       11.3401      -17.3577      -39.9510       6.79679       10.7484     -0.472126      0.946032       1.38207      0.228805      0.322822      0.151018     0.0192236       0.00000       0.00000       0.00000       0.00000       41.1364       50.0384       48.1879       43.4007       33.9020       24.8862       16.0636       9.73040       5.26673       2.47792       1.05161      0.383626      0.106142     0.0206604       0.00000       0.00000       0.00000       0.00000
   8  11 2086.1730    0.7114  0.5450 10.2669 -0.0229  0.0283   0.0348   0.0786    0.1136   0.0000   431.5915      -10.2090       13.4259      -10.9844       4.68458       1.55320      -2.09563     -0.269875      0.398338       1.50328    -0.0392358    -0.0190147    -0.0794613     0.0443176    0.00450106  -0.000270332       0.00000       0.00000       5.06294       5.86490       6.03720       5.67988       4.27022       3.51647       2.43132       1.64237      0.893673      0.525184      0.263516      0.117997     0.0448633     0.0157198    0.00337328   0.000663268       0.00000       0.00000
   8  12 2225.1587    0.9833  0.5302 10.7301 -0.0004  0.0278   0.0477   0.0751    0.1143   0.0000   437.0424       3.41731       12.0800       1.96475       6.86514      -2.01925      -3.57858     -0.930660      0.604996     -0.536054     0.0290619   -0.00956402   -0.00609765    -0.0112662    0.00551615   0.000649727       0.00000       0.00000       5.67638       6.29905       6.07023       5.45616       4.61742       3.79036       2.54455       1.70916       1.00024      0.499412      0.219615     0.0989901     0.0414007     0.0127974    0.00319159   0.000585848       0.00000       0.00000
   8  13 2362.8702    1.3742  0.8299 10.9696 -0.0023  0.0350   0.0486   0.0791    0.1711   0.0000   441.8918       4.65893       10.8113      -10.0018      -2.61973      -4.24593     -0.284918      -2.55452       1.06781      0.849298    -0.0566934     0.0367583    -0.0345042    0.00436580  -0.000927233   0.000319290       0.00000       0.00000       6.77623       7.83982       7.16546       7.19081       5.68595       4.42509       3.06398       2.07860       1.17492      0.680717      0.299717      0.141164     0.0477895     0.0160185    0.00394203   0.000843902       0.00000       0.00000
   8  14 2499.4999    1.6803  0.8270 11.5614 -0.0048  0.0370   0.0664   0.0983    0.1568   0.0000   440.6823       5.47867       16.4505       9.86116      -16.6104      -7.47256     0.0106197      -3.58502     -0.867852      0.574529      0.300516    -0.0412721   -0.00813060     0.0240293    0.00204564  -0.000555109       0.00000       0.00000       8.71862       11.0485       10.2835       8.92652       6.71249       4.89230       3.18478       1.94303       1.12023      0.568695      0.280664      0.110417     0.0461056     0.0146394    0.00380693   0.000796251       0.00000       0.00000
   8  15 2636.0780    2.3014  0.8245 11.8755 -0.0033  0.0480   0.0830   0.0790    0.1967   0.0000   444.2799       1.92282       9.70656      -3.47752      -1.92380       5.89916       1.03088      -3.47117       1.25708      0.893841     0.0882430     0.0808394    -0.0652116     0.0140150    0.00104403  -0.000377452       0.00000       0.00000       7.84575       11.6425       8.01197       9.68322       7.20764       5.80889       4.16254       2.39513       1.77642      0.725134      0.464550      0.129568     0.0782759     0.0173194    0.00584380    0.00144922       0.00000       0.00000
   8  16 2773.7739    2.9885  0.7812 12.3504 -0.0119  0.0363   0.1121   0.0816    0.2086   0.0000   441.5325       2.78207       13.7728      -5.29567       2.56876      -3.06503    -0.0706190      0.923158       2.25901     -0.267031    -0.0412296      0.120770      0.119322   -0.00749365   0.000919119   0.000814207       0.00000       0.00000       7.36181       6.62806       8.23410       8.07692       5.37706       3.93696       3.55287       2.20640      0.980902      0.650045      0.405798      0.173374     0.0556747     0.0155131    0.00368890   0.000616877       0.00000       0.00000
   8  17 2911.5818    3.4209  0.8069 12.8552 -0.0064  0.0331   0.1205   0.0819    0.2025   0.0000   441.8874      -7.19090       2.93353       3.06230       9.00878       4.19240       3.01073      0.125343     -0.173405      0.956825      0.318474      0.127024    0.00104841   -0.00356802   -0.00646741  -0.000412493       0.00000       0.00000       6.36970       7.56455       7.57128       6.74602       5.38326       4.22630       3.00870       1.89486       1.07581      0.589148      0.296003      0.130680     0.0500156     0.0160722    0.00417450   0.000761328       0.00000       0.00000
   8  18 3049.0867    4.0802  0.7247 12.8114  0.0042  0.0316   0.1516   0.0696    0.2164   0.0000   440.4072       19.3042       14.0424      -12.7780      -8.03094      -2.75849      -1.21198      -5.32880     -0.796858      0.585499     -0.173493      0.149083    -0.0390454    -0.0300740   -0.00101053    0.00173373       0.00000       0.00000       6.66608       7.78034       7.67040       7.01101       5.50588       4.08587       2.51484       1.74623       1.14041      0.584081      0.266260      0.110443     0.0465018     0.0144328    0.00347982   0.000683821       0.00000       0.00000
   8  19 3186.7205    3.9872  1.0271 13.2532 -0.0119  0.0394   0.1360   0.1031    0.2230   0.0000   415.7157       5.24993      -4.15091      -4.86104      -1.72723      -4.15864      -1.90123      -3.57565       1.25506      0.618361      0.202537     -0.153087     0.0364810    0.00439503    0.00222100   0.000812434       0.00000       0.00000       7.97633       9.17774       9.28874       8.27801       6.18524       5.15847       3.60094       2.30637       1.23126      0.644999      0.347479      0.150635     0.0608733     0.0185436    0.00437721   0.000847904       0.00000       0.00000
   8  20 3324.2982    3.4307  1.4740 12.7798 -0.0091  0.0573   0.0977   0.1191    0.1959   0.0000   427.2930       4.86696       20.1873       13.9326      -7.52667      -7.46383       1.65597       2.21981       1.65866     -0.598426     0.0940294      0.178075     0.0850540    0.00730996    0.00835012   0.000881775       0.00000       0.00000       10.8555       11.6276       13.4956       10.8282       10.0962       6.85048       4.11888       3.43984       1.91180       1.08149      0.576596      0.206360     0.0814477     0.0321843    0.00758140    0.00104258       0.00000       0.00000
   8  21 3462.3649    2.9955  1.8925 12.4934 -0.0079  0.0551   0.0788   0.1374    0.1562   0.0000   417.9825       23.6725       4.53293      -1.66157      -7.00485       1.28519      -5.65526      -1.06688       1.51849    -0.0316865    0.00216060     -0.174054    -0.0906885    -0.0255793   -0.00506565   -0.00194703       0.00000       0.00000       10.9804       12.4889       13.1584       11.3228       9.02442       7.05452       4.95827       3.08840       1.80692      0.967800      0.481543      0.216549     0.0852286     0.0271311    0.00678503    0.00116567       0.00000       0.00000
   8  22 3600.7818    2.4068  3.0178 11.9620 -0.0078  0.0751   0.0543   0.1837    0.1337   0.0000   432.1465      -26.1808       19.7871       5.60104       2.54438      -4.08537      -1.25893       4.71335      -1.77476     -0.279183      0.468880    -0.0870100     -0.104981     0.0270416   -0.00174583    0.00284571       0.00000       0.00000       14.5366       17.5954       17.4386       15.9588       12.3234       9.30625       6.44121       4.34210       2.33392       1.37821      0.669633      0.308234      0.106413     0.0371905    0.00916916    0.00180105       0.00000       0.00000
   8  23 3739.2034    2.1368  4.7790 10.7375 -0.0044  0.0873   0.0347   0.2347    0.1639   0.0000   435.7784       10.5284      -14.6054      -19.6718       11.8461       7.62890      -6.35951      -7.72879       1.64945   -0.00614846      -1.43661      0.204894      0.297740     0.0119028    0.00539979  -0.000569013       0.00000       0.00000       17.5677       20.1394       20.1050       17.9754       14.5731       11.3658       7.87002       5.16093       2.88541       1.57616      0.792474      0.338295      0.128554     0.0425987     0.0104355    0.00186212       0.00000       0.00000
   8  24 3878.2539    1.7289  6.7951 10.3692 -0.0020  0.1156   0.0244   0.2972    0.1156   0.0000   432.8479       13.8236       13.5962      -1.32784       24.9870      -12.8006      -23.2066      -2.07966       2.70816       1.03681     -0.990066      0.169508    -0.0215260     0.0100683   -0.00564806    0.00214828       0.00000       0.00000       21.3660       27.4390       26.1564       24.4431       18.4939       14.9948       9.89050       6.69059       3.67612       2.09577       1.01987      0.461394      0.173084     0.0609983     0.0145361    0.00299776       0.00000       0.00000
   8  27 4296.1294    1.0145 13.2858 10.0044 -0.0002  0.2102   0.0136   0.6086    0.0655   0.0000   472.1146      -34.3315      -29.4466      -1.69540      -11.2847       29.2932      -25.2509       5.81793      -6.57433     -0.680343      0.574578     0.0233131      0.311536      0.122761    0.00316906   0.000579420       0.00000       0.00000       37.4461       47.9157       46.1082       42.0342       35.5567       27.1531       19.3655       12.6438       7.44096       3.96088       2.07463      0.863165      0.344720      0.114314     0.0304646    0.00542939       0.00000       0.00000
   8  28 4436.2487    0.8194 13.6687 10.1748 -0.0049  0.2497   0.0139   0.6940    0.0563   0.0000   486.3655      -98.8019       41.5712      -17.8749       34.1338       2.07812      -42.3826       23.5598      -4.13182       5.00317      0.772603     -0.862870     -0.301028      0.125266    -0.0160659   -0.00460398       0.00000       0.00000       46.4402       58.3373       56.8930       51.5784       42.8938       32.7842       23.1377       15.0050       9.07994       4.83090       2.44744       1.04508      0.418565      0.135710     0.0357114    0.00628761       0.00000       0.00000
   9  10 1984.2074    0.5562  0.4153 10.1545 -0.0105  0.0363   0.0357   0.0631    0.0906   0.0000   434.9338      -14.3067       17.1290       9.44161       6.64615      0.926093      0.630397    -0.0452223       2.08944       2.12991      0.294836     0.0152731     0.0492810     0.0285930   -0.00468488   -0.00588542   -0.00206400  -7.44178e-05       8.42515       11.3894       12.4183       9.28612       6.87190       5.09524       3.61450       2.57692       1.18706      0.784907      0.423922      0.167478      0.112932     0.0333523     0.0123415    0.00483680    0.00111337   0.000150976
   9  11 2125.1394    0.8248  0.4795 10.4433 -0.0066  0.0290   0.0402   0.0629    0.1112   0.0000   439.1286      -8.63748       5.49438       15.6530     -0.889956       3.10603       1.04939      -1.17488       1.92075     -0.441354     -0.255366    -0.0199464    -0.0783435   -0.00192845    -0.0198248    0.00327516   -0.00199144  -5.11018e-05       4.98637       6.17587       5.75004       6.05452       4.50418       3.70159       2.74661       1.78048       1.23260      0.672525      0.423684      0.163052      0.102803     0.0319830     0.0139668    0.00332033   0.000914836   0.000183890
   9  13 2402.3108    1.3579  0.8302 11.3132 -0.0132  0.0410   0.0486   0.0770    0.1386   0.0000   437.1482       1.83500       10.4116      -1.28749       4.38064       2.47209     0.0327363       1.19886       2.98321      0.814145     -0.317000    -0.0343381      0.126467    -0.0276849    -0.0186498    -0.0100687   0.000424538   0.000310483       7.39477       7.97299       8.15843       8.67630       6.53214       4.57276       3.91941       2.88142       1.63041      0.813674      0.573055      0.306051      0.143094     0.0477334     0.0164634    0.00465357    0.00112058   0.000208469
   9  14 2539.4934    1.7672  0.9363 11.4851 -0.0074  0.0355   0.0573   0.0913    0.1777   0.0000   430.0102      0.750232       2.64729      -9.44490       2.19470     -0.331943      -5.60894      0.542650     -0.173038      0.271448    -0.0414322      0.195059      0.138489   -0.00731521    -0.0172069   0.000280222  -0.000432553  -0.000145500       6.93475       8.73569       8.69635       7.78432       6.50013       4.45591       3.26752       2.05764       1.37525      0.807199      0.430236      0.222582     0.0924372     0.0392516     0.0132906    0.00407722    0.00113365   0.000180444
   9  15 2677.0415    2.4032  0.9117 11.8875  0.0008  0.0312   0.0766   0.0843    0.1916   0.0000   441.1187      -1.23000       8.18288       5.65706       2.08009      -7.06369      -2.14595      0.156345      -1.09827     -0.553592     -0.589354    -0.0743288     0.0171138     0.0182593   -0.00664217   -0.00212889  -0.000120816  -1.96510e-05       5.61789       6.84875       6.44756       6.20983       5.01150       4.18489       2.99640       2.04716       1.28550      0.757448      0.399384      0.197854     0.0895773     0.0370095     0.0129470    0.00398315   0.000937732   0.000183833
   9  16 2815.1672    3.0432  0.8516 12.3600 -0.0110  0.0300   0.1023   0.0815    0.1880   0.0000   435.2960      -2.53240       9.78689    -0.0188555       5.42726      -2.58856       1.76344       2.73178      -1.81809     -0.282730     -0.507772     -0.107225     0.0386786    0.00220037   -0.00669413   -0.00606792  -0.000977862  -0.000230868       5.24763       6.10164       5.94905       5.63892       4.83189       3.95089       2.88098       1.94364       1.26986      0.768436      0.398167      0.177857     0.0893871     0.0344390     0.0125709    0.00383835   0.000939918   0.000166386
   9  17 2953.5539    3.7099  0.8071 12.7774 -0.0046  0.0315   0.1342   0.0856    0.1899   0.0000   436.9257      -5.61833       2.54522      0.993581       1.12378      0.108832      -1.52623      -2.41227      0.267654     -0.313015    -0.0684342     -0.235024     0.0510277    0.00221261     0.0195908    0.00328362  -0.000996002   6.70073e-05       5.28403       6.72715       6.45761       6.26605       5.05409       3.82593       2.94930       2.05833       1.18456      0.669151      0.419326      0.191336      0.103549     0.0335983     0.0133694    0.00415832    0.00100386   0.000186584
   9  18 3091.4358    4.0915  0.8046 12.9205 -0.0079  0.0300   0.1394   0.0768    0.2103   0.0000   438.1443      -1.77304       11.9579     -0.151547       7.16445      -7.76059     -0.395759      -2.02395     -0.553172      0.819078     -0.124165      0.204625     0.0766453     0.0815908    0.00189376   0.000844922   0.000411246   7.68286e-05       5.17298       6.13996       5.80818       5.92694       4.90017       3.69366       2.87490       1.98060       1.22040      0.742448      0.398381      0.216179     0.0868192     0.0384752     0.0117335    0.00373453   0.000962488   0.000175387
   9  19 3229.5253    3.7860  1.0784 13.2905 -0.0071  0.0403   0.1168   0.0988    0.1959   0.0000   443.5888       5.09716      -6.16590       6.18161       18.3339      -1.22875      -3.39487       2.01249       2.64183     0.0665192      -1.17045      0.404094      0.126167    -0.0660126    0.00870894    0.00663971  -0.000669184   4.31844e-05       7.21505       8.72272       8.77123       7.86570       6.60568       5.17028       3.91881       2.38163       1.67863      0.977446      0.502330      0.255756      0.107081     0.0505447     0.0175360    0.00493615    0.00132756   0.000215982
   9  20 3367.7442    3.3562  1.8417 12.2645 -0.0074  0.0488   0.0787   0.1252    0.1661   0.0000   443.9312       9.44548       25.8084       8.36888      -1.59940      -8.90183     -0.682286      -3.36492      -3.85002       1.81182      0.634325     -0.496466     -0.137365     0.0633986     0.0174606   -0.00784157   -0.00136816   0.000201683       8.86588       10.7758       10.6049       9.99983       8.03811       6.28136       4.53279       3.11877       2.00375       1.13249      0.638385      0.310936      0.147190     0.0558628     0.0202848    0.00604130    0.00144871   0.000267729
   9  21 3506.3115    2.7838  2.2762 12.2899 -0.0043  0.0554   0.0652   0.1530    0.1216   0.0000   449.1109      -3.32376     -0.883633      -5.43377      -8.10655       6.17605      -2.36589      -1.88299      0.197034     -0.509456      0.277184      0.192132     -0.312953    -0.0603539     0.0761103   -0.00118981  -7.88757e-05   0.000277656       9.81327       11.9002       12.3353       11.1084       9.10221       7.04020       5.10898       3.50022       2.19480       1.22819      0.714347      0.348296      0.169028     0.0634769     0.0249672    0.00718587    0.00175620   0.000294522
   9  22 3645.1476    2.3720  3.5423 11.3316 -0.0027  0.0695   0.0423   0.1793    0.1237   0.0000   479.6165       9.10280       3.76029       6.69417      -23.4808      -12.0540      0.508128      -4.61806      -2.43808      0.201864       2.00440      0.303557     -0.496404    -0.0949617     0.0300510     0.0117599    0.00285099   0.000243227       12.6281       15.2740       15.2834       14.1553       11.6158       8.95549       6.56059       4.49130       2.75872       1.67192      0.882992      0.461716      0.202312     0.0849561     0.0283777    0.00895892    0.00215892   0.000375638
   9  23 3784.3085    1.9013  4.8232 11.1996 -0.0025  0.0893   0.0324   0.2427    0.0976   0.0000   455.7284      -42.5333       42.5345       25.0888      -5.14738      -2.97781       10.4098     -0.645698      -8.57912      -1.34606     -0.110369      0.590204      0.142258    -0.0367827     0.0200344    0.00210861    0.00178618   -0.00159797       15.4678       19.2885       18.5639       17.4288       14.7505       11.6475       8.68552       5.72132       3.76644       2.14510       1.17134      0.576970      0.259877      0.106946     0.0391189     0.0115197    0.00302406   0.000525825
   9  24 3923.3898    1.6023  7.1575 10.6741 -0.0015  0.1153   0.0228   0.3179    0.0815   0.0000   438.0632      -49.3641       4.05834      -14.4799       32.1329       19.2001      -4.58298      -6.34328      -5.25231      -1.24880      -4.51266      -1.41846    -0.0700755     0.0683443    -0.0969863     0.0109315   -0.00128702   0.000383095       18.8211       23.4497       23.4983       22.0398       18.8099       14.5192       10.8277       7.47571       4.77855       2.83116       1.55540      0.807697      0.353591      0.147907     0.0522792     0.0161882    0.00409193   0.000686929
   9  25 4063.0897    1.3743  8.8435 10.3339 -0.0021  0.1325   0.0180   0.3725    0.0763   0.0000   454.1362      -24.6864       61.4449       14.8506      -6.83043      -14.1397      -3.53071      0.310169      -2.41107       1.08295       1.21773      -1.38618      0.128863      0.161521    -0.0555526     0.0266552    0.00188130   0.000751699       23.1175       27.4746       27.6595       25.9952       21.9112       17.5520       12.8270       8.79714       5.61880       3.40171       1.81726      0.913477      0.411788      0.171699     0.0601115     0.0182823    0.00437029   0.000743902
   9  26 4202.8364    1.1541 10.9634 10.0829 -0.0050  0.1610   0.0148   0.4569    0.0702   0.0000   435.9253      -27.1268       14.8061       44.8953       25.8318      -38.3528       10.2689       20.7171       4.17350       6.00898      0.643027       2.59246    -0.0158481      0.165437     -0.157059     0.0340564    0.00801276    0.00175914       26.8337       34.0987       33.6251       31.1429       26.8944       21.0521       15.5225       10.7728       6.78200       4.03513       2.19232       1.11144      0.499468      0.205354     0.0741297     0.0235617    0.00582014   0.000969569
   9  27 4342.8504    0.9304 13.2699 10.1515  0.0010  0.2128   0.0132   0.6006    0.0562   0.0000   401.4904      -31.5285      -30.8786      -1.93533       22.8690       1.39620       6.00328      -1.69475      -6.47317      -3.69881       1.87132       1.80978      0.117509     -0.472969     0.0547832    0.00747331   0.000345686   -0.00277655       34.5648       42.8503       43.5241       40.6166       34.6100       27.7067       20.8879       14.2292       9.21576       5.55845       3.02237       1.54726      0.705954      0.296533      0.104099     0.0319091    0.00780436    0.00127241
  10  10 2021.4471    0.6043  0.5555 10.2809 -0.0067  0.0327   0.0242   0.0726    0.0933   0.0000   441.2038      0.444987       5.66409       5.54629       3.36693      -4.69727      -1.66997      0.498702      -1.44334     -0.272435      0.375155     -0.199600    -0.0145259    0.00847124    -0.0218957    0.00260881    0.00599399   -0.00151654       5.79308       5.60751       6.64487       6.37729       4.69719       4.21247       3.77324       2.35440       1.42882       1.11161      0.632417      0.278731      0.129205     0.0848611     0.0384014     0.0137954    0.00376379    0.00104181
  10  11 2162.8762    0.8203  0.5922 10.4892 -0.0055  0.0368   0.0323   0.0638    0.1069   0.0000   429.8126       6.48659       9.26812      -2.33373      -4.62629      -6.83389      -5.32029      -2.37970       1.58099      0.360023    -0.0762251     -0.323592    -0.0385156      0.103692     0.0571434     0.0194374    0.00750665    0.00136741       6.51452       6.97319       6.03539       6.26195       5.96455       5.79207       3.87919       2.84144       2.11733       1.36818      0.773632      0.408397      0.179900     0.0693605     0.0312357     0.0125759    0.00476259    0.00119396
  10  12 2302.7804    1.2007  0.7535 10.7307 -0.0059  0.0306   0.0402   0.0730    0.1535   0.0000   441.0247      -2.30324       10.6175       4.51248       7.55761      -1.13937     -0.691729     -0.277802       1.04110      0.798586     -0.193980      0.183022     0.0734543   -0.00369635     0.0339000    -0.0264213    0.00184166    0.00159823       5.15675       6.46826       6.20199       6.12590       5.22751       4.00777       2.92822       1.91428       1.42379      0.882556      0.535933      0.288308      0.138173     0.0646258     0.0248917     0.0106110    0.00328019   0.000910602
  10  13 2440.6831    1.5687  1.1640 10.7575 -0.0008  0.0387   0.0429   0.0992    0.2317   0.0000   439.2008       16.4755       16.1008      -1.13706       2.36926       3.29803      -1.64199       2.18138      -2.05876      0.529237     -0.303229     -0.422842     0.0356256     0.0739982     0.0128665    -0.0116336  -0.000522936  -0.000282058       5.46202       7.49225       6.47528       6.79713       5.88295       4.84502       3.69411       2.58756       1.86723       1.07524      0.707593      0.346895      0.183490     0.0822674     0.0353839     0.0121856    0.00472774    0.00124097
  10  14 2578.5577    2.0327  0.8712 11.4964 -0.0063  0.0327   0.0644   0.0783    0.1905   0.0000   437.9445       2.77232     -0.686630      -6.18507       11.5864      -2.58206      -4.11428     -0.109872     -0.421953      -1.50357      0.687635      0.229442     -0.186754     0.0844708    -0.0466483    0.00385649    0.00532320   0.000401101       5.55548       6.13842       6.23520       6.63150       5.40787       3.88997       3.04239       2.45812       1.53042      0.885448      0.524966      0.342570      0.179180     0.0835283     0.0309944     0.0111883    0.00341989    0.00101659
  10  15 2716.9357    2.5037  0.9042 11.9654 -0.0016  0.0323   0.0783   0.0790    0.1827   0.0000   437.7357       3.03003       14.2773       2.10333      -12.5256     -0.623229      -2.99073      -4.45319      -1.36634      0.230740     -0.208837    -0.0202386     -0.196176     0.0857192    -0.0513347    -0.0173642    0.00515701  -0.000966560       5.50884       6.02293       5.83079       5.68861       5.15123       4.24638       3.33654       2.51498       1.58141      0.997033      0.601168      0.304806      0.152722     0.0752447     0.0296373     0.0102248    0.00353370    0.00103416
  10  16 2855.6630    3.2144  0.7561 12.5941 -0.0024  0.0299   0.1036   0.0654    0.1552   0.0000   446.8035      -14.0122       14.6334       4.55121      -2.45695      0.435346       1.26281      -1.23407     0.0197055     -0.326018      0.406046     -0.168644     -0.281322    -0.0747636     0.0148541    0.00598981   -0.00139699  -0.000231298       4.90969       5.86228       5.51004       5.06622       4.84395       3.99618       3.11889       2.18184       1.51710      0.944642      0.540079      0.297959      0.139355     0.0658911     0.0257762     0.0104172    0.00353451   0.000999147
  10  17 2994.4864    3.8197  0.7862 13.1976 -0.0016  0.0289   0.1316   0.0727    0.1494   0.0000   437.7108      -8.96541       11.0776       5.75880      -5.89864       7.33819      -4.80439       2.44927       2.72776      0.248072     -0.119184    -0.0823178    0.00118501      0.111928     0.0134492   -0.00514287   3.24043e-05   -0.00195048       4.77489       5.76214       5.95381       5.44426       4.72816       3.89756       2.82844       2.06192       1.33958      0.848286      0.485332      0.267069      0.133132     0.0633195     0.0261362     0.0104959    0.00339879    0.00104517
  10  18 3132.8483    3.9686  0.8535 13.0277 -0.0047  0.0307   0.1289   0.0789    0.2004   0.0000   434.0741       2.85441      0.199839       13.5941      -6.30539      0.593148       1.80670      -2.14117      0.340235     -0.409006      0.412363     -0.116449    -0.0601234      0.111195     0.0397729    0.00145619    0.00145448  -0.000395065       5.09643       5.96798       6.06108       5.66261       5.10317       3.86297       3.21491       2.25383       1.51195      0.927143      0.543213      0.307687      0.140964     0.0794379     0.0288862     0.0112541    0.00359166    0.00101358
  10  19 3271.1504    3.6744  1.3742 12.9615 -0.0018  0.0385   0.0962   0.1090    0.1585   0.0000   438.6113      -1.48764       19.5198       2.98452       1.81709     -0.260873       3.62532      -2.28130      -1.57350      0.338995     0.0799020     -0.722026     -0.395326    -0.0581453    -0.0129542    0.00818448   -0.00882636   -0.00108079       6.34052       7.65805       7.70017       7.13733       6.24505       5.12594       3.88618       2.93251       1.87733       1.12224      0.675963      0.366935      0.183726     0.0901107     0.0353250     0.0133575    0.00480565    0.00139216
  10  20 3410.0613    3.1074  1.8929 12.3809  0.0010  0.0500   0.0702   0.1193    0.1468   0.0000   434.0884       16.1003       6.59686      -13.5716       6.15257      -12.5647      -2.88322      -2.41662       1.49742      0.215907       1.24243     0.0184818     -0.187813     0.0942715     0.0653033     0.0138289   -0.00492782   0.000278370       8.08179       9.71673       9.39662       9.15724       8.38501       6.56334       4.89307       3.25794       2.39841       1.57782      0.964776      0.504261      0.240086      0.114597     0.0460269     0.0181802    0.00589545    0.00167203
  10  21 3549.0656    2.6627  2.7642 11.9868 -0.0049  0.0576   0.0506   0.1555    0.1045   0.0000   451.4962      -11.2941       7.83745      -18.2133       22.6995       2.87922       3.88258      -7.64674      0.646801       1.75946      -1.28602     -0.207988     -0.134470     -0.179483     0.0757108   -0.00451212   -0.00354975   1.05675e-05       9.42146       11.2435       11.0833       11.0292       9.26086       7.66931       5.75893       4.20394       2.74446       1.77049       1.03154      0.560400      0.281483      0.132115     0.0556200     0.0206299    0.00681211    0.00196111
  10  22 3688.2367    2.1481  4.1938 11.4703 -0.0017  0.0746   0.0349   0.2025    0.0839   0.0000   447.3518       14.3366      -10.9469      -5.48705       9.43047       2.05619       1.12262     -0.924307      -1.16291     -0.572144      -1.22500     0.0889269     -0.285164      0.102794    -0.0831472     0.0278294    0.00713924   -0.00198122       11.6969       14.3025       14.6897       13.5956       11.7602       9.60326       7.44947       5.16715       3.64084       2.15877       1.27329      0.725999      0.353113      0.173637     0.0684699     0.0288679    0.00945954    0.00261758
  10  23 3828.1368    1.8572  5.4231 10.9168 -0.0038  0.0897   0.0274   0.2298    0.0910   0.0000   437.6852      -18.0585      -4.74039       12.5059       12.2255      -21.2052       15.5136       9.80236      -1.62659      -7.96682       1.99216     -0.976851     -0.628633     0.0372198    -0.0109914     0.0292002    0.00124878    0.00308888       13.7671       17.3664       17.1174       16.4243       14.4285       11.4196       9.11409       6.15787       4.38193       2.68030       1.59562      0.884322      0.435906      0.210903     0.0853424     0.0344186     0.0109842    0.00314545
  10  24 3967.4737    1.5357  7.3665 10.5730 -0.0045  0.1098   0.0205   0.2988    0.0800   0.0000   447.5584      -12.1927       47.9050      -13.8299      -5.98899      -13.9244       17.3363      -12.4626      -5.27920       5.84040      0.133170      -2.26205      0.749088      0.348509    -0.0156655    -0.0302995    -0.0229905    0.00307302       17.2735       21.6280       21.3473       20.6251       17.7788       14.1969       11.1655       7.92922       5.31950       3.28220       1.93567       1.07621      0.550237      0.257857      0.107682     0.0408959     0.0134942    0.00392457
  10  25 4107.6214    1.3010 10.0258 10.2526  0.0001  0.1381   0.0155   0.3897    0.0658   0.0000   437.5095      -43.0729      -2.88158       6.59363      -13.2688      -6.01143      -7.52309       1.87303      -11.0370       8.95409       1.38781      0.272732      0.174560      0.493581    -0.0848427    -0.0747307     0.0330708    0.00260703       21.1757       27.3040       26.2212       25.1832       22.0974       18.6332       13.9713       10.1036       6.84338       4.32885       2.53418       1.37068      0.689953      0.316930      0.135928     0.0527891     0.0178653    0.00523191
  10  26 4247.9980    1.0555 11.4627 10.2353 -0.0005  0.1634   0.0139   0.4794    0.0580   0.0000   408.0281      -85.7796       30.2842      -22.4846       16.4906      -3.27233    -0.0159066       17.4505       9.01650      -2.02988      -1.18087       2.84349     -0.861744     -0.673932      0.239425    -0.0643556     0.0130793    0.00950226       25.2539       31.7430       31.6851       30.2439       26.4673       21.6830       16.4880       12.1044       7.99731       5.15103       2.99830       1.64952      0.863842      0.384205      0.172454     0.0639349     0.0215302    0.00639540
  11   9 1915.3646    0.4349  0.4655 10.1656 -0.0241  0.0316   0.0191   0.0616    0.0656   0.0000   437.3813      0.514222       8.22317       5.67226      -1.35019       1.43256       2.79168      -1.69398       1.09984      0.274056      -1.36362     0.0312515     -0.238730    -0.0223304     0.0145291     0.0278756    0.00905319   0.000748157       4.07375       5.64610       4.95894       5.31405       4.33249       3.73123       3.06189       2.26895       1.77071      0.953570      0.588334      0.334750      0.207452      0.104000     0.0496040     0.0201331    0.00777443    0.00319112
  11  10 2057.9568    0.7080  0.4739 10.3241 -0.0100  0.0239   0.0307   0.0623    0.0876   0.0000   433.5281      -5.59854       15.2552       1.57387      0.849345     -0.995271      -2.93558      -2.13449     -0.127119      0.166637     -0.801019     -0.306879     0.0538666    -0.0146506     0.0682338   -0.00256924   -0.00419092   -0.00222811       3.77992       4.52991       4.20844       4.29245       4.00537       3.16085       2.37205       1.81937       1.26585      0.812731      0.552620      0.298826      0.179385     0.0859941     0.0385342     0.0170181    0.00612121    0.00202352
  11  11 2199.8225    0.9427  0.6668 10.3512 -0.0090  0.0326   0.0322   0.0650    0.1364   0.0000   447.2108     -0.520490       3.65963       5.79415      -1.31216      -1.05677       5.13293      -1.99755     -0.793121     -0.241464      0.499148      0.138344      0.301584     0.0575209     0.0180791     0.0194506    0.00317601    0.00236551       5.01541       5.10771       5.57674       5.49239       4.73857       4.17040       3.59691       2.23727       1.56923       1.26694      0.781947      0.449706      0.220022      0.119441     0.0500530     0.0245813    0.00984896    0.00382663
  11  12 2339.9708    1.2745  0.7928 11.0283 -0.0079  0.0317   0.0424   0.0765    0.1422   0.0000   436.9911       14.9584       1.71214      -1.11472      -6.25181     0.0224028      0.471571       2.15738      -2.45139       1.00705       1.22035    -0.0710695    -0.0216766    -0.0395431     0.0788822     0.0289674   -0.00633915   -0.00331322       4.66238       5.88042       5.76243       5.83168       4.76639       4.55138       3.11320       2.42720       1.73458       1.09910      0.669555      0.436955      0.207577      0.113054     0.0602356     0.0233851    0.00833967    0.00432664
  11  13 2478.5471    1.6174  0.9262 11.3644 -0.0002  0.0311   0.0488   0.0833    0.1645   0.0000   445.8776       2.80271       7.03332      0.430050       2.48014       3.21629      -1.54325      -2.85620       2.34911       1.22210      0.390109     -0.335451      0.261073    -0.0922365     0.0177241   -0.00626044   0.000259887   0.000142020       4.30680       5.62492       5.61335       5.46110       4.80773       3.98355       3.01963       2.20509       1.57595       1.06529      0.632586      0.406672      0.210453      0.109562     0.0557699     0.0226067    0.00922223    0.00358660
  11  14 2616.8390    2.1759  0.7994 11.8558 -0.0010  0.0292   0.0673   0.0691    0.1604   0.0000   432.6936       1.96836       4.98040      -9.36087      -3.28571      -4.69372      -5.02822      0.674678       1.68767      -1.23842      0.223503      0.245560     -0.234817    -0.0405806     0.0384818  -0.000413754   -0.00888285    0.00555441       4.14043       5.07982       5.29694       4.81322       4.54026       3.70251       2.97725       2.06000       1.52870       1.02817      0.608847      0.351952      0.214245      0.103684     0.0460430     0.0205237    0.00926320    0.00318044
  11  15 2756.1017    2.7141  0.9671 12.2761 -0.0039  0.0309   0.0778   0.0786    0.1663   0.0000   441.3532       3.38247       14.4307      -4.61284       6.67145      -3.90074      -2.66967      0.416442     0.0348884      0.775004     -0.515772     -0.917137     0.0339907   -0.00250481    -0.0227757   0.000488656   0.000216026    0.00251081       4.52452       5.52671       5.43079       5.65006       4.92166       4.00258       3.37331       2.51318       1.60727       1.16682      0.698409      0.455088      0.206338      0.117847     0.0585134     0.0248494    0.00971492    0.00341337
  11  16 2895.3796    3.4013  0.8073 12.7562 -0.0038  0.0321   0.1063   0.0709    0.1578   0.0000   434.9369      -8.17972       16.6461       4.52049       5.49155     -0.612651       1.64520      -2.63958      -2.26883     -0.768646     -0.505163     -0.885591      0.207346    -0.0789352     0.0241501    0.00662930   -0.00550938    0.00401020       4.49447       4.73047       5.87297       5.39473       4.17097       4.14467       3.14924       1.88376       1.57379       1.15832      0.622857      0.394716      0.240108      0.112490     0.0446750     0.0229364     0.0113969    0.00404277
  11  17 3034.5295    3.9543  0.8776 13.0670 -0.0056  0.0335   0.1166   0.0749    0.1668   0.0000   435.3725      -1.68699       14.2974      -2.56181       6.84539      -1.33441       1.61769      -4.58425     -0.561319      0.369059      0.259190      0.649402    -0.0441241     -0.233384    -0.0907525   -0.00650277   -0.00865228    0.00309290       5.66567       7.41879       7.82056       7.17594       6.06148       4.77936       3.24016       2.54233       1.50548       1.04894      0.630142      0.364205      0.207266      0.109273     0.0488752     0.0234142    0.00851710    0.00297717
  11  18 3173.4757    3.9053  0.9808 13.2161 -0.0036  0.0329   0.1144   0.0822    0.1569   0.0000   426.7853     -0.417185       16.9261      0.673511      -1.82281      0.568929      -1.75993      -2.54161      0.688499    -0.0364962     -0.298271      0.262888     -0.322118    -0.0796935    -0.0112785    -0.0101677    0.00129896    0.00222563       4.83425       6.07224       5.81945       6.14628       5.42003       4.23432       3.11271       2.30522       1.69887       1.11609      0.704820      0.424491      0.249391      0.124790     0.0576874     0.0236574    0.00905534    0.00319612
  11  19 3312.3525    3.6163  1.3040 13.1124  0.0002  0.0389   0.0948   0.0968    0.1587   0.0000   436.7506      0.746732       7.35065      -1.06706      -1.44477       5.87717      -1.91811      -3.80309      -1.47234      0.302225      0.690849       1.21044      0.287837     -0.205926     0.0765844    -0.0207796   -0.00166261   -0.00467866       5.70187       6.57910       6.87578       6.52385       5.47127       5.06901       4.19474       3.07591       2.19653       1.47486      0.824587      0.520440      0.274179      0.145983     0.0676710     0.0300418     0.0126215    0.00478448
  11  20 3451.6041    2.9827  2.0299 12.4975 -0.0016  0.0464   0.0628   0.1258    0.1095   0.0000   432.6123       5.67636       16.3634       12.5501       7.15826      0.280311      -10.5949     -0.126582       2.80188      0.406874      -1.26379     0.0920510      0.685484     -0.101243     -0.148019     0.0920488     0.0267319   -0.00194126       6.75481       8.29682       8.60425       7.91598       7.04108       6.19449       4.74717       3.56326       2.48989       1.64474       1.02541      0.589144      0.328071      0.161827     0.0793083     0.0341863     0.0143608    0.00513013
  11  21 3591.1796    2.4994  3.2529 11.6439 -0.0005  0.0599   0.0412   0.1558    0.0967   0.0000   445.9912     -0.713497       17.5788       16.7843       2.71165      -4.74789       2.73409      -1.73805       2.69848     -0.791686     -0.114678     -0.365301     0.0703436     -0.276597      0.115818     0.0353695    -0.0309712    0.00871215       8.63809       10.5855       11.0517       10.6947       9.32635       7.73453       6.00930       4.47276       3.16826       2.07721       1.28531      0.739569      0.439030      0.215893      0.104088     0.0445047     0.0188284    0.00644262
  11  22 3730.8382    2.0625  4.5371 11.3334 -0.0006  0.0740   0.0306   0.2055    0.0737   0.0000   445.4921      -1.56822       40.0677      -22.2040      -16.7926       15.5891       3.04837      -13.1765      -4.49659       5.87070     0.0585115      0.532644     -0.305858     -0.193304     0.0445969     0.0144359    0.00414970   -0.00350521       10.6178       13.2523       13.5968       13.1426       11.5118       9.65352       7.40135       5.52433       3.95901       2.56526       1.61636      0.946457      0.533403      0.275064      0.127233     0.0570491     0.0223570    0.00821082
  11  23 3870.6711    1.7102  6.0680 10.8946 -0.0003  0.0931   0.0234   0.2450    0.0732   0.0000   422.0442      -20.2136       31.6351       8.06942     0.0540863       10.9899      -5.20366      -1.11803       3.09843      0.361282       2.35931       1.09978     -0.321416      0.437369     -0.156134    -0.0454281     0.0108574    0.00394428       13.6902       16.5438       16.6720       16.2424       14.8404       12.0558       9.59767       6.96172       5.00440       3.39825       2.07339       1.23230      0.692869      0.345840      0.159886     0.0695324     0.0284224     0.0101172
  11  24 4010.9880    1.4414  7.6978 10.5805 -0.0021  0.1084   0.0182   0.3019    0.0668   0.0000   454.0492       15.1162       7.30395      -30.5617      -8.13044       4.92529      -19.0343      -21.3878       8.39289      -2.44084     -0.838350      -2.00169     -0.115684     -0.801126    -0.0181533    -0.0247192   -0.00189244     0.0166951       15.5870       18.8405       19.5524       18.8988       16.9955       13.9127       11.1824       8.11455       5.87831       3.82304       2.50457       1.46016      0.783947      0.415209      0.194292     0.0879683     0.0335697     0.0125294
  11  26 4291.8503    0.9674 11.5785 10.3162 -0.0019  0.1704   0.0128   0.4771    0.0503   0.0000   458.5498      -17.4279       29.8338       13.6054       29.2847       9.31591      -23.7870      -18.3399       2.62513      -9.61716      -2.89742      -2.85952       2.33785     -0.705521      0.420561    0.00639892    -0.0105778   -0.00742757       23.6887       29.8279       31.0035       29.8059       26.7975       22.0217       17.2766       13.2617       9.08268       6.22237       3.89534       2.32863       1.28788      0.672198      0.322197      0.143080     0.0554682     0.0199280
  11  28 4573.9957    0.6615 17.2812 10.1703 -0.0013  0.3024   0.0093   0.8088    0.0385   0.0000   418.1954       31.4460       89.5613       76.1672       22.3628       9.32524       54.8546      -13.2343       8.44100       10.2199      -17.5433      -2.55919      -1.14617       1.32149     -0.706644      0.171788    -0.0238792     0.0222492       39.6147       52.5402       52.7523       51.2727       46.1666       38.8915       31.8564       23.0836       17.2281       11.2766       7.28212       4.32504       2.41160       1.25288      0.605811      0.266531      0.104411     0.0384853
  12   9 1949.9790    0.5619  0.4728  9.9621 -0.0096  0.0263   0.0250   0.0606    0.0709   0.0000   432.6619      -1.49960       15.4885     0.0135064       2.94249      0.437096      -1.93386       1.05980      -2.65378     -0.228755     -0.222144      0.652817     0.0623862    -0.0553622     0.0678878    -0.0860741    0.00424988    -0.0114450       2.97921       3.77649       3.92562       3.52100       3.78495       2.70482       2.47907       1.77942       1.18378      0.929984      0.602259      0.403296      0.229994      0.116142     0.0625692     0.0325013     0.0134921    0.00595211
  12  10 2093.6018    0.7649  0.5448 10.2800 -0.0068  0.0270   0.0291   0.0565    0.0956   0.0000   434.1538      0.798102       10.0715      0.565778       2.78382     -0.759098      -1.32115     0.0237052       2.71638      0.197832     0.0259567     -0.111739     -0.103325     0.0311191    -0.0354919     0.0560989    0.00315113   0.000316677       3.35456       3.84717       4.36128       3.75679       3.81023       3.10035       2.53229       2.04619       1.37306      0.944098      0.684848      0.441341      0.242647      0.124373     0.0672526     0.0369223     0.0157894    0.00631688
  12  11 2235.8023    1.0109  0.7398 10.5308 -0.0133  0.0284   0.0342   0.0706    0.1226   0.0000   439.9317      0.252171       9.90102       1.32304      0.509029      -6.27256       5.16359      -2.05673      -1.85871      0.399497      0.879013     -0.139052     -0.597565      0.143645     0.0894435    -0.0266911    0.00575819   -0.00326644       3.81674       4.53915       4.47537       4.40047       3.99543       3.66990       2.88065       2.11865       1.65767       1.08015      0.747252      0.462726      0.270300      0.147397     0.0740912     0.0344847     0.0155571    0.00612180
  12  12 2376.3062    1.3993  0.8341 11.0497 -0.0003  0.0284   0.0427   0.0732    0.1492   0.0000   436.0178       4.28562       17.7191      -5.36175     -0.802403      -1.74792      -4.26070       3.20340      0.756815     -0.734459     -0.424822      0.125553      0.100106     -0.153594     -0.188478     0.0227598    0.00225788   0.000242467       4.00397       5.09074       5.53184       5.20979       4.61651       3.75040       3.00267       2.18777       1.52223       1.03760      0.701657      0.426023      0.249289      0.140526     0.0739967     0.0351975     0.0169439    0.00683137
  12  13 2515.4189    1.8105  0.8343 11.7282 -0.0069  0.0311   0.0581   0.0733    0.1573   0.0000   431.9299      -13.2246       10.9085       3.02918      -5.42524      -9.82399      -3.67344       3.59492     -0.163404     -0.494120      0.868039      0.327440     -0.332720     -0.307125    -0.0538630     0.0636104    -0.0138086    0.00117027       4.47431       5.05646       5.36608       5.61429       4.51974       3.82774       3.29077       2.60464       1.69875       1.14422      0.827213      0.538142      0.268902      0.152511     0.0747478     0.0429931     0.0228236    0.00843696
  12  14 2654.5817    2.2438  0.8238 12.2658 -0.0063  0.0303   0.0681   0.0703    0.1392   0.0000   436.2415       5.85904       15.3175      -5.90249      -4.82158       4.35463      -2.87952      0.537155      0.427103      0.213954     0.0363653      0.619912     -0.423647     -0.253886    -0.0741640     0.0595971    -0.0118075   -0.00400239       4.56562       5.30308       5.05740       4.64540       4.03102       3.88171       3.51474       2.97235       2.11887       1.37396      0.848272      0.497069      0.278293      0.142883     0.0778350     0.0400712     0.0173103    0.00706255
  12  15 2794.4953    2.9934  0.6964 12.6824 -0.0053  0.0270   0.0972   0.0621    0.1384   0.0000   441.2674      -2.71270       21.0571       4.66281      -1.62878       5.08931     -0.708017      -2.01085      0.276486      -1.15537      -1.18880     0.0863399      0.233796      0.170061    -0.0890330    0.00556220    -0.0148418     0.0101357       3.85468       4.10483       3.96165       4.72222       4.19618       3.39324       2.51967       2.25764       1.59814       1.09626      0.668273      0.450697      0.269226      0.161628     0.0808294     0.0404656     0.0164943    0.00662689
  12  16 2934.3327    3.5366  0.7726 12.9037 -0.0071  0.0260   0.1073   0.0640    0.1403   0.0000   436.3102      -2.22985       9.76962     -0.541556       5.58785     -0.318110      -3.69977     -0.745834      -3.93308      -2.45591     -0.523073      0.232865      0.156545      0.237380    -0.0415094     0.0408932    -0.0109903    0.00479624       3.83172       4.50784       4.70062       4.82521       4.22349       3.43593       2.57160       2.01978       1.58157      0.998294      0.633572      0.405803      0.238784      0.142688     0.0726719     0.0360160     0.0153894    0.00608314
  12  17 3073.7706    4.0393  0.8477 13.2399 -0.0044  0.0313   0.1139   0.0638    0.1508   0.0000   436.3727       9.44822       8.87929      -7.74250      -9.09646      -4.42505       2.13274      -3.62412     -0.108215     -0.406409     -0.185838     -0.840389     0.0385174     0.0134519    -0.0916847    -0.0228794   -0.00568535   0.000115634       4.41228       4.92457       4.77050       4.97315       4.89023       4.33165       3.17391       2.26360       1.58421       1.27645      0.910597      0.586787      0.336699      0.175739     0.0858985     0.0398854     0.0176862    0.00723135
  12  18 3213.1955    3.7492  1.0384 13.3890 -0.0007  0.0331   0.1024   0.0808    0.1475   0.0000   436.4415      -1.89770       5.28193      0.814683       16.9912      -1.35100      -7.51098       1.98868     0.0157564     -0.233018     -0.996449      0.513743     0.0642454      0.210809    -0.0303989    -0.0539803    -0.0104237    0.00623763       4.47263       5.75049       5.75287       5.77411       5.02864       4.16586       3.47777       2.57968       1.96415       1.23281      0.845504      0.502653      0.291466      0.170466     0.0857852     0.0418288     0.0199977    0.00773816
  12  19 3352.6197    3.3398  1.4807 12.9607 -0.0101  0.0435   0.0802   0.0993    0.1293   0.0000   438.3311      -1.58338       10.9931       4.70098      -5.62621      -5.69768      -5.64305      -2.11668      -1.52449     -0.597331     -0.428167     -0.546925     -0.305330      0.472073    -0.0746730     0.0297826    -0.0269979   -0.00442631       5.98797       7.04777       6.50615       6.85990       6.72883       6.10614       4.17164       3.23155       2.19409       1.71331       1.27767      0.806870      0.471955      0.243065      0.117414     0.0563978     0.0234491    0.00958226
  12  20 3492.2834    2.9336  2.3717 11.9635  0.0000  0.0485   0.0527   0.1211    0.1089   0.0000   438.0136       12.0261       11.1556       2.24274       12.5064       10.6836     -0.947108       3.20246       6.24032       2.19111      0.271841     0.0103666     -0.914558     0.0898223      0.143289    -0.0301823     0.0323544   -0.00808334       6.89344       8.28662       8.41561       8.34536       7.50912       6.32734       5.27268       3.78779       2.97581       2.02626       1.26457      0.753798      0.484438      0.256196      0.134380     0.0614055     0.0272054     0.0115300
  12  21 3632.4782    2.3709  3.4153 11.7268 -0.0001  0.0598   0.0383   0.1653    0.0799   0.0000   435.9586      -5.04121       23.8010      -5.91092       10.5519       15.4853      -16.1382     -0.561158       6.43521     -0.445106     -0.840552      0.745701      0.253398     -0.113413     -0.132391     0.0799609     0.0348011     0.0118288       8.12580       10.2940       10.6224       10.0394       9.48697       7.75605       6.17486       4.65081       3.42050       2.33075       1.54742      0.946755      0.572523      0.304296      0.160777     0.0766837     0.0331082     0.0137397
  12  22 3772.3986    1.9778  5.2486 11.0314 -0.0015  0.0773   0.0255   0.2011    0.0718   0.0000   438.6685      -12.4127       21.5803       17.5051      -4.53085      -12.7041       1.32396       2.06588     -0.596348      -1.62627       2.38437     0.0955155    -0.0814905      0.276421      0.227395     0.0341000    -0.0499148    0.00314329       10.4646       13.0479       13.4428       12.8329       11.7798       9.90537       8.17649       6.37211       4.52672       3.14074       2.04963       1.25289      0.730002      0.400599      0.206732      0.100725     0.0455449     0.0188346
  12  23 3912.7830    1.6202  6.8880 10.7959 -0.0034  0.0983   0.0205   0.2510    0.0650   0.0000   426.1946       10.0536       19.6728      -21.2425      -5.69254       2.78697      -13.1857       4.67216       2.22508       5.41511      -1.43539     -0.687876      -1.14495      0.499627      0.280090     0.0805052      0.104763    0.00493728       12.9814       16.0067       16.3588       16.2376       14.7374       12.6024       10.2118       7.61517       5.81216       3.92148       2.59906       1.64788      0.956243      0.531269      0.277083      0.132257     0.0595761     0.0239619
  12  24 4053.3329    1.3582  8.3021 10.5801 -0.0025  0.1112   0.0164   0.3140    0.0581   0.0000   406.0626       1.59186       26.9650      -37.1163       7.43024      -8.21243       27.0241       5.18661       1.19726     -0.669779      -1.64423      -2.47528      0.931310     -0.271242      0.385416      0.157751     0.0285738     0.0481717       14.4307       18.1351       18.7020       18.4756       16.9394       14.0066       11.4794       8.78813       6.60841       4.45374       2.90746       1.83965       1.07607      0.612895      0.317270      0.154505     0.0683013     0.0277641
  12  25 4193.9097    1.1346 10.7366 10.3061 -0.0021  0.1380   0.0132   0.4017    0.0541   0.0000   432.8074      -11.7500       22.2264      -1.39427       30.5971      -3.75948       6.27780      -7.41410      -1.73302       13.9260      -9.65119      -3.94888       3.16374      0.707555     -0.867579     -0.206562    -0.0274867    -0.0123997       18.1480       22.3638       23.3626       22.9438       20.7313       17.8134       14.3414       11.0897       8.08180       5.63224       3.69924       2.35828       1.36683      0.762192      0.400328      0.196281     0.0867727     0.0360600
  12  26 4335.2591    0.9449 13.3699 10.2804 -0.0015  0.1896   0.0119   0.5180    0.0469   0.0000   464.4393      -37.3520       18.6036      -43.5678       62.5291       6.00267       2.55770      -8.45315      -7.44171      -4.92052       2.53708      -2.49090      -1.72531      0.171170     -0.320714    -0.0563264      0.142746     0.0227745       23.5364       30.5197       31.0478       30.1737       28.2547       24.0295       19.8394       15.0547       11.1258       7.90750       5.16808       3.30351       1.94119       1.06602      0.559891      0.268180      0.117754     0.0491478
  13   9 1983.8563    0.5891  0.4473 10.2022 -0.0039  0.0238   0.0231   0.0494    0.0726   0.0000   436.9450     -0.643205       7.17890   -0.00399765    -0.0144721       3.27633      -4.55639       2.46583      0.355464      0.203440      0.550281    -0.0200849      0.215715     0.0865142      0.148153    -0.0593077    -0.0505273    0.00187257       3.15564       3.83245       3.57736       4.12201       4.23752       2.76082       2.77818       2.44353       1.64115       1.06272      0.719053      0.520131      0.309930      0.162730     0.0919513     0.0570216     0.0379718     0.0164796
  13  10 2128.4577    0.7943  0.5957 10.3158 -0.0005  0.0237   0.0258   0.0565    0.0912   0.0000   438.7552      -3.26794       14.2113     -0.900365       3.62172     -0.457341      -4.08987      -2.66775    -0.0614220      0.287101      0.379202      0.258231      0.152235     0.0209068    -0.0967946    -0.0452767     0.0167907   -0.00590604       2.71940       3.21839       3.54912       3.63193       3.28985       2.73177       2.36738       1.77190       1.39969      0.954753      0.699586      0.428196      0.268566      0.172426     0.0888019     0.0524597     0.0234441     0.0114100
  13  11 2271.1412    1.1191  0.7819 10.5382 -0.0062  0.0249   0.0339   0.0689    0.1230   0.0000   436.7219      0.187160       11.4582       1.28247      -1.58474     -0.574491      -6.70958       1.01194      -1.29190     -0.467266     -0.235407      0.595427      0.447346   0.000155560      0.121672    -0.0387581    -0.0366050    0.00963477       3.25809       3.89185       4.12189       4.03037       3.73561       3.22169       2.64356       1.95250       1.54385       1.10225      0.729934      0.464990      0.289707      0.179152     0.0986103     0.0515160     0.0233323     0.0112871
  13  12 2411.7728    1.4793  0.8704 11.3017 -0.0140  0.0289   0.0443   0.0736    0.1351   0.0000   441.4997      -9.75619       13.1442      -4.79823     0.0895148      0.589085     -0.183002       4.93171      -1.29211      0.730016      -1.87001      0.989989      -1.29951     0.0601246    -0.0557030    -0.0421357    -0.0100482    0.00414417       3.48694       4.42478       4.49675       4.51049       3.86411       3.57103       3.02352       2.31650       1.78963       1.30106      0.881895      0.498802      0.361993      0.189697      0.112026     0.0544967     0.0277973     0.0119145
  13  13 2551.6300    1.8670  0.8845 11.7672 -0.0032  0.0285   0.0539   0.0716    0.1419   0.0000   442.5233      -3.66939       10.6520       3.48080      0.451906       4.67363      0.555756      -5.77767      0.777842     -0.688090       1.15506      -1.14969      0.191740      0.205590    -0.0384628    0.00624476    0.00513915  -5.90999e-05       3.77598       4.77744       4.89386       5.17716       4.55951       3.82892       2.93965       2.34504       1.60710       1.18174      0.816939      0.552403      0.334230      0.192563      0.116781     0.0555479     0.0283644     0.0138502
  13  14 2691.6383    2.3187  1.1406 11.8582 -0.0030  0.0336   0.0595   0.0864    0.2063   0.0000   438.6333      -2.51616       11.0217      -3.14266       2.62976      -4.25317      -1.14199       2.28476       1.58539      0.663656       1.01446     -0.669916     -0.546377      0.509911      0.239289     0.0764921   -0.00952193    -0.0105316       3.76908       5.12099       4.89412       5.25107       4.40545       4.27432       3.28954       2.52070       2.00291       1.37505      0.981244      0.605818      0.401794      0.225658      0.125838     0.0660360     0.0318991     0.0134590
  13  15 2832.1368    3.1611  0.8104 12.4368 -0.0003  0.0307   0.0880   0.0602    0.1824   0.0000   437.2634      -1.05081       6.42212      -7.61938       6.30631      -1.01225      0.136500       1.18994       1.07258      -1.42578       1.04671     0.0602531    -0.0951379     -0.219768    -0.0768525     0.0832547     0.0334725    0.00307908       4.41157       5.09319       4.93296       4.52564       4.40015       3.83748       3.47024       2.96655       2.35505       1.69405       1.02233      0.556925      0.359302      0.215571      0.123683     0.0624999     0.0280948     0.0122782
  13  16 2972.5812    3.7019  0.7651 13.1618 -0.0047  0.0245   0.1087   0.0621    0.1334   0.0000   442.6870       11.5557       9.16776       1.79340       1.91021      -3.47016       1.02415      -1.42969      -1.49594     -0.209406      -1.69873     -0.894337     -0.163983    -0.0214015    0.00668714     0.0542797    -0.0563866   -0.00812238       3.32075       3.95086       4.26640       4.25159       3.73312       3.24173       2.69506       2.09724       1.49073       1.07027      0.775540      0.497957      0.281547      0.178093     0.0985514     0.0488044     0.0238047     0.0122358
  13  17 3112.4276    4.0075  0.9369 13.4231 -0.0013  0.0293   0.1110   0.0789    0.1349   0.0000   446.1046      -1.99979       11.7621      -6.31279       8.67904      -7.75848      0.167070       3.39600      0.433531     0.0131870      -1.93250   -0.00772329    -0.0830777     0.0578847     -0.144887   -0.00355200     0.0454028    0.00733633       4.16849       4.84629       4.75795       4.59547       4.48209       4.19663       3.30056       2.39243       1.74694       1.26657      0.973792      0.636011      0.397341      0.217626      0.112908     0.0557638     0.0275026     0.0120520
  13  18 3252.3173    3.7687  1.2667 13.0957 -0.0045  0.0362   0.0905   0.0876    0.1527   0.0000   440.3606       5.27020       2.53024       4.15702       1.90715      -3.77312      -3.65267      -1.80419      -3.87729      -1.38543       1.55609      0.211357     0.0716404     -0.182897     -0.107405     0.0260326     0.0100006    -0.0175910       4.31014       5.47690       6.01230       5.68614       5.49974       4.39046       3.66377       2.81334       2.05490       1.44181       1.02221      0.696488      0.420316      0.244380      0.138607     0.0699589     0.0371651     0.0162123
  13  19 3392.3618    3.1585  1.6997 12.9123 -0.0037  0.0411   0.0682   0.1074    0.1004   0.0000   439.6284      -8.85885     -0.604426      -5.00094      -5.47380      -7.30649       3.60666      -5.19887      -3.68089      -1.44485       1.73697      -1.55203     -0.726101      0.143455      0.263644     0.0177009     -0.157163    -0.0270284       4.88972       6.25830       6.23242       6.24849       5.66163       5.27219       4.08020       3.42697       2.49822       1.79556       1.25779      0.803891      0.498616      0.290594      0.159340     0.0820239     0.0412785     0.0180591
  13  20 3532.4670    2.7652  2.4242 12.1529 -0.0018  0.0479   0.0496   0.1247    0.0916   0.0000   428.8677      -5.36084       19.3311       7.44535      -17.7811      -2.16858      -6.10096     -0.177319      -1.47055      -6.34781      -3.57980     -0.341976      0.363141     -0.646201      0.282133      0.130840     0.0379086    0.00417895       5.77499       7.25519       7.44374       7.65212       6.84587       5.94445       4.92336       3.96990       2.95455       2.06724       1.47327      0.903308      0.577646      0.330833      0.183641     0.0977266     0.0486207     0.0223859
  13  21 3673.0157    2.2727  4.0220 11.3219 -0.0025  0.0633   0.0313   0.1621    0.0751   0.0000   455.1283       1.11147       25.9211      -1.69734      -3.22446      -7.23290       6.04025       5.64629      -6.66111      -4.93628     -0.189995      0.127942      0.568225      0.457751     -0.326935     0.0392566    -0.0198137     0.0436504       7.84136       10.0085       10.0025       9.90915       9.21403       8.07519       6.64283       5.18795       4.09195       2.82085       1.92284       1.22087      0.753800      0.444685      0.248116      0.125980     0.0620585     0.0273555
  13  22 3813.5813    1.8147  5.5492 11.0332 -0.0017  0.0793   0.0229   0.2095    0.0641   0.0000   427.3864      -16.9840       11.2946       12.2049      -12.4971       3.60063      -8.09804      -6.86221       11.2417      -6.23848     -0.987341      -1.38425     -0.945674     -0.205889      0.241585    -0.0593654    -0.0148462    -0.0694970       9.70997       12.4020       12.8727       12.7214       11.3482       10.1105       8.38648       6.45106       4.94411       3.47116       2.39144       1.52530      0.952321      0.553242      0.298870      0.162248     0.0763346     0.0359638
  13  23 3954.2822    1.5273  7.4798 10.7705 -0.0015  0.0983   0.0179   0.2653    0.0559   0.0000   427.9537      -1.46650       17.0656      -3.02828      -1.39414      -9.55373       7.29091      -14.3517     -0.815350      -2.49800       3.93141      -2.61410      0.184266     -0.284859      0.953136     0.0850316     0.0378481     0.0245207       12.2086       15.0346       15.6848       15.3654       14.3980       12.6133       10.3804       8.00764       6.05098       4.33835       3.05277       1.96036       1.25554      0.709721      0.389890      0.206862     0.0996263     0.0448071
  13  25 4236.3043    1.0769 11.4883 10.3181 -0.0019  0.1464   0.0124   0.4119    0.0487   0.0000   433.8958      -9.22710       27.5234       50.2867      -7.02167       5.66411      -5.78100      -1.29014       5.94426       4.06980       6.97619      -4.36202       2.17488     0.0782879      -1.16158     -0.215407     -0.647371     0.0636794       17.5829       22.1505       23.0308       23.3712       21.0667       18.5957       15.3197       12.0171       9.02593       6.54729       4.52059       2.91828       1.83598       1.07486      0.595392      0.316090      0.151070     0.0710241
  14   8 1870.8108    0.4452  0.3768 10.0943 -0.0099  0.0264   0.0220   0.0511    0.0628   0.0000   435.2973       5.06149       12.6466       2.85292       1.88825    -0.0677993      -2.15891      0.390464       2.36801      -1.09482      0.594143     -0.411926    -0.0365398     -0.510766     0.0765796     0.0508241   -0.00753248    0.00933976       3.06933       3.44736       3.32874       3.73497       3.81534       3.76758       2.98623       1.81561       1.78377       1.70646       1.23971      0.600033      0.414028      0.285918      0.214483      0.128853     0.0554937     0.0215500
  14   9 2017.0202    0.6331  0.4804 10.2440 -0.0038  0.0217   0.0236   0.0557    0.0750   0.0000   437.9876       2.04915       9.04228       1.26294      -1.44825      -3.42955      -3.08002      -2.00057       1.55483     -0.209857     -0.658189     -0.981029    -0.0899473     -0.222716    -0.0414380    0.00772280   -0.00655564   -0.00784933       2.39686       2.74184       3.26375       3.00095       2.54703       2.48655       2.12217       1.62177       1.38019      0.930076      0.675065      0.471964      0.274564      0.167070      0.109346     0.0615793     0.0274931     0.0152133
  14  10 2162.5302    0.8763  0.6913 10.3607 -0.0026  0.0282   0.0254   0.0555    0.0926   0.0000   435.7011     -0.777678       7.32121       6.13501      -4.68615       1.95934       1.83209      0.910603      -1.69229     -0.786248     -0.430443     -0.197195      0.505254      0.489236    -0.0239789     0.0723152     0.0358803   -0.00104313       2.73498       4.42584       3.78305       4.65661       3.44431       3.59423       2.57162       2.37809       1.66585       1.32565      0.808186      0.630509      0.366565      0.235481      0.119019     0.0738525     0.0370982     0.0198209
  14  11 2305.7330    1.2004  0.7387 10.6560  0.0008  0.0264   0.0350   0.0580    0.1187   0.0000   438.6038       5.46457       14.7444      -3.59005      -6.29624       1.72243       1.88384     -0.636400       1.72965       2.03903    -0.0163144      -1.07933      0.330691      0.245016     -0.142152    -0.0613498    -0.0120724     0.0172620       3.55177       4.47858       4.99362       4.60028       4.06459       3.68871       3.03961       2.39884       1.87515       1.29132      0.916775      0.574856      0.361711      0.227505      0.125563     0.0722325     0.0358909     0.0183133
  14  12 2446.6061    1.5524  0.8592 11.5337 -0.0046  0.0268   0.0427   0.0662    0.1147   0.0000   440.7675      -8.51886       14.7052      -1.61473       7.57850       3.03144     -0.890890       1.49769       2.98424       3.09491       1.91781     -0.277444      0.106574      0.108597      0.209774     0.0343928     0.0920130     0.0131250       3.15091       3.88341       4.08009       3.93165       3.68850       3.19635       2.81285       2.31214       1.82603       1.30205      0.933522      0.609852      0.374597      0.239046      0.136292     0.0727869     0.0417580     0.0199011
  14  13 2587.2613    2.0414  0.9115 11.9791 -0.0014  0.0293   0.0533   0.0650    0.1248   0.0000   432.3382      -1.34106       15.9010      0.830896       3.85959     -0.979171      0.482709     0.0158090      -3.80166     0.0579238     -0.629687      0.207376      0.161857    -0.0433831     0.0573097     -0.110441    -0.0506438    -0.0399356       3.39102       4.32992       4.42563       4.76677       4.16088       3.58540       3.02167       2.40504       1.91834       1.28239      0.954015      0.652829      0.409001      0.258776      0.136376     0.0819098     0.0452076     0.0236315
  14  14 2728.1059    2.7109  0.7113 12.3541 -0.0010  0.0228   0.0844   0.0589    0.1319   0.0000   439.1178      -6.92428       8.69077      0.343387       3.95903      -4.74929       1.06960      -1.31361       1.73838       1.95415     -0.282569     -0.173121     -0.716434      0.126663     0.0365061      0.128191    0.00499868   -0.00495862       2.78013       3.43223       3.60337       3.72855       3.21309       3.09538       2.56107       1.86754       1.44924       1.11785      0.748892      0.516515      0.363843      0.207877      0.116368     0.0666782     0.0352463     0.0170286
  14  15 2869.2180    3.2398  0.7846 12.9191 -0.0053  0.0254   0.0931   0.0636    0.1414   0.0000   436.7128       2.94197       9.27029       4.27029       4.40892      -1.61607       5.03456     -0.848000    -0.0407293      -1.11915       1.19298      0.525987      0.322398     -0.291578    -0.0687403     0.0134449   -0.00657029    -0.0123758       3.13596       3.63434       3.82767       3.99565       3.67162       3.06586       2.59969       2.19652       1.67616       1.17406      0.823549      0.566465      0.362637      0.215597      0.127437     0.0704167     0.0393873     0.0196913
  14  16 3010.0657    3.9119  0.8128 13.3126  0.0033  0.0257   0.1096   0.0625    0.1420   0.0000   436.4042      0.413058       7.13653      -5.69148      -3.38506      -5.86618      -5.90415      -3.44530       1.38125       1.71426      -1.17392      0.162553      0.261662    -0.0715989   -0.00327732    -0.0155523    0.00955941   -0.00950665       3.25729       4.04426       3.99510       3.92504       3.63120       3.27759       2.85787       2.23779       1.85141       1.31518      0.929659      0.585109      0.373366      0.232819      0.131791     0.0760712     0.0368678     0.0189484
  14  17 3150.5145    3.9138  0.8792 13.5973 -0.0065  0.0283   0.1091   0.0668    0.1283   0.0000   435.7045       2.53222       20.3979      -3.03604      -7.30609      -2.88254      0.679415       1.62620       1.42097     -0.682345      0.907190     -0.718508     -0.186014    -0.0264151      0.126538     0.0420682    -0.0598678    -0.0365750       3.29673       3.91646       4.21687       4.26605       3.54095       3.56654       2.90963       2.38459       1.84678       1.30270      0.930651      0.648740      0.402540      0.235830      0.142937     0.0778143     0.0393590     0.0204170
  14  18 3290.8361    3.5379  1.2295 13.3569 -0.0087  0.0328   0.0888   0.0914    0.1341   0.0000   430.1338       8.61858       16.4620       1.52204      -2.22940      -6.27792       5.54308       2.41995      0.829639      0.180509     -0.397218      -1.45842      0.126016      0.425450     0.0102311     0.0463034     0.0171636     0.0266677       3.81114       4.77618       5.24438       5.24807       4.54498       4.08954       3.51124       2.74030       2.09165       1.58146       1.03470      0.717016      0.473305      0.277509      0.156046     0.0897582     0.0500134     0.0253764
  14  19 3431.4099    2.9983  2.0749 12.4898  0.0014  0.0426   0.0550   0.1153    0.0934   0.0000   444.2890      -5.87220       8.70008       5.56908      -2.30934      -4.72085      -3.40692      0.362191       2.49927      -1.76662     -0.599163      0.260103      0.569843     -0.716142      0.204000     0.0472409     0.0135404     0.0129900       4.91639       6.34153       6.54372       6.50273       5.99359       5.16464       4.31320       3.66627       2.72983       2.01073       1.40877      0.927522      0.598205      0.366659      0.212577      0.117561     0.0632616     0.0318422
  14  20 3572.1523    2.5644  3.0111 11.8581 -0.0029  0.0521   0.0387   0.1350    0.0814   0.0000   437.4623       11.9546       3.73340       6.44616      -8.04263      -9.54663      -3.52939       1.30119      -3.71782       2.32000      -1.12052       2.16709     -0.614997     -0.131978    -0.0421498     0.0644399    -0.0150365     0.0239309       5.69205       7.27886       7.51111       7.60803       6.86370       6.33240       5.24024       4.33155       3.41026       2.40548       1.76284       1.16728      0.730670      0.456542      0.274656      0.145811     0.0789774     0.0391273
  14  21 3713.0957    2.1054  4.4029 11.3775 -0.0023  0.0665   0.0278   0.1736    0.0656   0.0000   435.4395      -1.76755       42.5683      -19.0388       11.2847       7.23811       11.9771      -7.80131      0.926663       1.88846     -0.119607     -0.139976       1.24141      -1.33209      0.121840    -0.0563545    -0.0198939    -0.0125054       7.34694       9.32884       9.86091       9.92679       8.94763       8.19494       6.67342       5.46311       4.33266       3.16060       2.15634       1.46782      0.946782      0.570383      0.345213      0.195346     0.0994671     0.0512544
  14  22 3853.8868    1.7831  6.2286 10.8901 -0.0005  0.0801   0.0205   0.2202    0.0598   0.0000   426.3685       12.9735       4.24186       8.96303       11.2238      -7.94450       10.1501       8.49195       2.02631      -2.95993       3.20553      -2.15944     -0.546721      0.698881     -0.424943     -0.178220     0.0115541     0.0155697       9.03464       11.3206       11.9998       11.6686       11.3035       9.85999       8.27115       6.76185       5.10759       3.75597       2.73777       1.82755       1.16812      0.732241      0.423725      0.234831      0.121735     0.0600331
  14  23 3995.3332    1.4645  7.6347 10.6571 -0.0009  0.0961   0.0162   0.2657    0.0529   0.0000   429.2144       6.41440       14.9435       13.4381      -3.69779       4.78798       7.01149      -10.2259       1.98688     -0.414824       2.14345     0.0261112     -0.906037     0.0913784     -0.128845      0.196720     -0.180188    -0.0244312       10.4170       13.3983       14.1513       14.0577       12.8040       11.6756       9.71359       8.03878       6.32840       4.54532       3.19765       2.20514       1.39282      0.846635      0.501822      0.279973      0.144113     0.0750963
  14  24 4136.6736    1.1783 10.4356 10.5148  0.0009  0.1296   0.0132   0.3718    0.0463   0.0000   407.9468       14.1883       19.8932      -2.13769       38.9282       22.9084       34.2914      -4.00940       4.15628      -9.98791      -1.92134      -2.38905       1.82883       1.99383    -0.0807384      0.353856     -0.183745     0.0191154       14.0684       17.9582       19.3932       19.0900       18.0260       15.6113       13.2328       10.6276       8.32760       6.07744       4.23860       2.97196       1.84945       1.19552      0.669438      0.383425      0.204006      0.101944
  14  25 4278.1018    0.9901 11.7415 10.3932 -0.0006  0.1507   0.0116   0.4288    0.0436   0.0000   422.9855      -39.0674       23.3475       13.2891       18.7907       12.6017      -15.0779      -9.23175       20.7194      -2.12658       1.86421      -2.36670     -0.640910       2.77957     -0.606493     -0.219913    -0.0252300     -0.151203       17.1413       21.3974       22.9104       22.4368       21.0131       18.8620       15.6777       12.8775       9.77127       7.28918       5.17508       3.55003       2.27447       1.40223      0.836113      0.453924      0.238163      0.118694
  14  27 4562.1739    0.6830 16.7251 10.1951 -0.0002  0.2483   0.0082   0.6857    0.0336   0.0000   471.3859      0.463373       15.1926       23.9086       7.55371      -18.0100      -49.6330      -7.99966      -4.15484      -15.7965       4.34579      -1.22431      -3.35485      -4.58903     -0.301398       1.18822     -0.418020      0.261566       27.2655       34.3638       36.1594       36.3585       34.4866       30.1014       26.0050       20.7762       16.2438       12.0063       8.66461       5.91270       3.86697       2.39505       1.41284      0.791624      0.408608      0.206302
  15   8 1902.3019    0.4659  0.4002 10.1745 -0.0097  0.0222   0.0188   0.0480    0.0572   0.0000   440.8652      0.845125       15.7845      -6.25576      -1.21605       2.52850       2.06801      -1.27354     -0.497553       1.17959      -1.38929     -0.627844      0.321352      0.354990     0.0500651     -0.116784    0.00595400   -0.00326940       2.08511       2.90741       3.02485       2.81196       3.01226       2.39935       2.20387       1.85029       1.39579       1.21149      0.756405      0.504044      0.419621      0.256403      0.119669     0.0837568     0.0455720     0.0276880
  15   9 2049.5741    0.6428  0.5764 10.2930 -0.0062  0.0256   0.0220   0.0550    0.0769   0.0000   438.8045      -1.43923       15.3334      -1.09900      -4.46831     -0.223479      -5.52544       1.88798       1.09087     -0.844981      -1.02281       1.44001     -0.384975     -0.265366      0.168414   -0.00277121   -0.00107319     0.0255894       3.12929       3.99750       3.72384       3.22081       3.15338       3.04925       2.88163       2.46497       1.99695       1.46113       1.08468      0.740779      0.479195      0.283133      0.161162     0.0917885     0.0485507     0.0243343
  15  10 2195.7455    0.8980  0.6871 10.7342 -0.0067  0.0226   0.0279   0.0627    0.0844   0.0000   438.4952      -3.78495       15.0632      0.919730      0.574182     -0.485636      -2.29416    -0.0266507      -1.20988      0.786149      0.339566      0.214797       1.32087     -0.225829     -0.200777    0.00699238     0.0523924    -0.0671843       2.32235       2.76699       3.12060       3.14521       2.83603       2.62316       2.25451       1.84203       1.43133       1.08651      0.783437      0.550724      0.396508      0.243028      0.146747     0.0822716     0.0476237     0.0275937
  15  11 2339.4757    1.2714  0.8280 11.1939  0.0005  0.0258   0.0332   0.0637    0.0998   0.0000   436.5535      -4.33867       11.0976      -4.97252     -0.960352      -4.20838       1.42606      -1.37603      0.879030       1.13169      0.345885       1.38340     -0.175742     0.0812888     -0.117832     0.0474062    -0.0138375    -0.0101467       2.88991       3.47925       3.87155       3.92365       3.29501       3.21281       2.69453       2.19524       1.80217       1.35867      0.912179      0.651920      0.433522      0.282485      0.156507     0.0921119     0.0547880     0.0289367
  15  12 2481.0356    1.7256  0.8382 11.3937  0.0012  0.0281   0.0454   0.0604    0.1268   0.0000   436.6601      -5.90340       8.47811       1.03424       1.55960       3.44472       1.54796     -0.822165       3.70107       2.96363     -0.319030     -0.347845      0.467622      0.139565      0.341622     0.0155162    -0.0430925   -0.00766040       3.28878       3.52112       3.38387       3.64079       3.95928       3.55436       2.78264       2.15956       1.83475       1.57341       1.09800      0.693007      0.427636      0.303576      0.202222      0.126834     0.0714242     0.0367345
  15  13 2622.3493    2.2595  0.8402 12.1457 -0.0046  0.0254   0.0630   0.0660    0.1197   0.0000   436.1435      -3.01723       10.3669       2.00442       2.19604      -3.94292      -8.81444      -3.00998      0.393447     -0.675643     -0.875775      0.793292     0.0671692      0.183926     0.0307392     0.0665338    -0.0448598    -0.0513814       2.97455       3.75331       3.99473       4.18380       3.77055       3.32480       2.77585       2.18782       1.71476       1.20384      0.842017      0.635126      0.421579      0.276304      0.161616     0.0874110     0.0520402     0.0290368
  15  14 2764.1636    2.6959  0.8248 12.6999  0.0030  0.0235   0.0745   0.0675    0.1070   0.0000   435.5053       2.06356       5.04126      -1.65596      -1.38756      -5.33259      -1.16453       2.16250    -0.0653673      0.239436      -1.26590      0.983601     -0.117217     0.0461943     -0.231754     -0.138248    -0.0425367     0.0620036       2.75091       3.41736       3.69512       3.62031       3.53401       3.09816       2.58318       2.00754       1.51160       1.14308      0.824717      0.606413      0.391639      0.257314      0.159146     0.0877827     0.0496335     0.0277812
  15  15 2905.7524    3.4236  0.8358 12.7642 -0.0056  0.0235   0.0921   0.0641    0.1541   0.0000   437.5566      -3.39866       11.7790      -2.77983      -7.25623      -4.46818       3.43366       2.33845      -1.85042   -0.00668771       2.30661      0.475637     -0.361116      0.358549    -0.0158951     0.0327859   -0.00851786     0.0494880       2.58341       3.19697       3.44021       3.19978       3.07305       2.76336       2.46314       2.07378       1.60494       1.21002      0.908515      0.595456      0.405516      0.254821      0.149120     0.0865159     0.0483541     0.0253502
  15  16 3047.0765    3.8155  0.9326 13.0516 -0.0004  0.0261   0.0947   0.0670    0.1682   0.0000   439.6417      -6.20635       10.0800       1.35270      -3.73838       1.14675      0.576731      0.807293       1.82183      -1.56282      -1.31848     0.0841003      0.282185     -0.391866    -0.0607720    -0.0834312    0.00972602     0.0323124       2.94665       3.75778       3.79700       3.90574       3.60643       3.17938       2.74455       2.24440       1.80269       1.31982      0.949780      0.670016      0.431757      0.272968      0.164451     0.0989860     0.0529383     0.0283781
  15  17 3188.0378    3.9070  1.0052 13.6064 -0.0041  0.0298   0.1000   0.0727    0.1368   0.0000   442.6791      -4.85545       16.7404       3.97593      -8.31301      -12.9277       2.99859      -3.65223       1.81459      -1.47830       1.13712    -0.0179103      0.342159      0.158758     0.0121122    -0.0252445     0.0157230     0.0375737       3.34273       4.09500       4.04623       4.35833       4.13816       3.76148       3.08418       2.46295       1.92311       1.46230       1.07179      0.737761      0.513537      0.334660      0.203746      0.113568     0.0662266     0.0358987
  15  18 3328.8126    3.4416  1.6322 12.8811 -0.0044  0.0376   0.0711   0.0960    0.1338   0.0000   449.2468       3.04058       10.3616      -11.5590      -3.61881     -0.557554      -2.47808      -1.24341     -0.969830      -1.72617     -0.327535     -0.660650     0.0766791      0.382219    -0.0837192     -0.276349     0.0662460    -0.0490700       4.07436       5.08188       5.16542       5.41402       4.93127       4.58559       3.69407       3.23258       2.50685       1.95033       1.33996      0.961928      0.628859      0.414930      0.239643      0.143715     0.0811588     0.0425596
  15  19 3469.9649    2.8879  2.1581 12.6014  0.0009  0.0443   0.0531   0.1139    0.0926   0.0000   438.3834      -5.81018       13.2455       8.33274      -9.39260      -10.8593      -1.97082      -5.42685      -3.39146     -0.950553      -1.78714     -0.190831      0.555733     0.0816594     -0.346769     -0.328714     0.0513387     0.0191448       4.60067       5.95978       6.31449       6.28185       5.73248       5.38690       4.61121       3.66653       2.92441       2.19873       1.59252       1.11150      0.754364      0.472222      0.290600      0.169566     0.0905311     0.0477478
  15  20 3611.1742    2.4540  3.5747 11.6753 -0.0032  0.0550   0.0342   0.1478    0.0791   0.0000   436.0976      -14.3237       21.3709       2.31865       2.35423      -7.32772       3.66233       5.18258       3.73652       4.47432       1.16980     -0.317008      -1.37559     -0.694948      0.530848     0.0931990    -0.0513141     0.0437928       5.87074       7.70863       7.99502       8.12172       7.52397       6.70823       5.75580       4.74766       3.76115       2.75372       2.00384       1.40695      0.925684      0.593145      0.353274      0.202710      0.112558     0.0617869
  15  21 3752.6280    2.0032  4.8719 11.2718 -0.0042  0.0676   0.0245   0.1818    0.0623   0.0000   426.1075      -14.4500      -2.75915       18.6871       1.07564      -15.6301       3.59860       13.1430      -3.73130      -6.03721      -5.09002      -1.06637      0.524393     0.0682739     0.0653571      0.239246      0.130230     0.0915688       7.08614       8.94759       9.94195       9.56741       8.94512       8.26279       6.67995       5.70015       4.50834       3.36802       2.40425       1.69259       1.10873      0.712308      0.437939      0.254614      0.141628     0.0765379
  15  22 3894.0440    1.7075  6.5133 10.8529 -0.0026  0.0809   0.0189   0.2195    0.0577   0.0000   454.3856      -16.8522       16.8405      -6.99417      0.841210      -22.6411       12.0617       6.63162       6.15138      -5.66139       2.77450     -0.545080      0.893697      0.620506      0.425346     -0.314899      0.295807      0.188455       8.48955       10.7963       11.3833       11.3058       10.9170       9.66525       8.49086       6.80891       5.35137       4.08015       2.99774       2.07787       1.36755      0.882809      0.544485      0.317314      0.174621     0.0904469
  15  23 4035.3598    1.3589  8.7470 10.6729 -0.0014  0.1051   0.0145   0.2968    0.0482   0.0000   433.4573       25.9751       19.5620      -18.9675      -12.1703      0.380887       11.8654      -12.0934      -4.04352       8.40518      0.860590       1.24975     -0.416486      0.809774      -1.28640      0.172409     -0.300078     0.0300815       11.0780       14.2310       14.9389       14.7801       13.8927       12.6849       10.9441       9.15112       6.99867       5.51492       3.94293       2.74274       1.80492       1.16111      0.711097      0.415663      0.225200      0.119490
  15  24 4177.1973    1.1626 10.4644 10.5263 -0.0016  0.1259   0.0127   0.3554    0.0457   0.0000   420.4735      -3.96946       25.7464      -31.6972       1.73564       16.8056      -25.7711       6.28946       2.36955      -4.57660      -8.29417       2.34377     -0.929228      -2.05574      0.619066      0.563803     -0.248560     0.0832892       13.2303       16.6219       17.6782       17.7324       16.8321       15.1434       12.9515       10.7215       8.55075       6.52494       4.71676       3.27031       2.17466       1.39898      0.858356      0.509924      0.280602      0.148479
  15  25 4319.3769    0.9222 13.2351 10.4324 -0.0022  0.1706   0.0107   0.4956    0.0408   0.0000   421.1742      -32.8859       34.1091       32.8835      -37.2594      -1.30871       2.72257      -9.10810      -9.91746       6.74692     -0.721518      0.580041       2.77312      -1.07653      -3.02952       1.06555     0.0719826     0.0372953       17.2562       22.4294       23.7295       23.9355       22.3704       20.3983       17.4989       14.3063       11.5673       8.61586       6.33867       4.47842       2.93993       1.90796       1.17003      0.704420      0.370831      0.198971
  16   7 1783.2793    0.3526  0.2568 10.0821 -0.0094  0.0188   0.0197   0.0451    0.0434   0.0000   440.2516     -0.191301       15.7523      -3.68258      -1.01757      0.748553      -1.09056      -1.29718     -0.669959      0.146841     -0.181209    -0.0783775   -0.00113384     -0.106711      0.129670    -0.0501806     0.0835258     0.0127120       2.23140       2.77308       2.57931       2.38395       2.59857       2.61770       2.35777       1.90385       1.12377      0.922349      0.786219      0.548147      0.421308      0.268605      0.163383      0.100044     0.0614102     0.0283979
  16   8 1933.1250    0.5306  0.4976 10.0286 -0.0053  0.0250   0.0180   0.0473    0.0644   0.0000   437.4605      -4.90471       12.6126      -3.94012      -3.12033       3.03398       1.74702       2.20425     0.0890717       1.36512      0.349114      0.133207     -0.625839     -0.411265     -0.106840     0.0133013     0.0150292     0.0100385       2.28719       3.25801       3.18116       3.10329       3.05797       2.56286       2.64191       1.82567       1.61304       1.29145      0.876379      0.798140      0.382345      0.355552      0.165520      0.124589     0.0763346     0.0362334
  16   9 2081.5739    0.7174  0.6617 10.2082 -0.0022  0.0243   0.0215   0.0551    0.0885   0.0000   436.1134      -2.98259       14.7000      -1.08756       2.57876     -0.954068      -3.19690      0.857084      0.590869       1.23725      -1.50866     -0.130651     -0.118943      0.535591      0.140995     -0.121694    -0.0224979    -0.0251524       2.47937       3.09146       3.42006       3.34696       3.09065       2.89687       2.44826       2.20488       1.60330       1.38176      0.945945      0.662105      0.480296      0.315590      0.203103      0.106896     0.0683375     0.0381661
  16  10 2228.3928    1.0010  0.7914 10.6639 -0.0034  0.0254   0.0264   0.0585    0.1005   0.0000   439.0328      -3.07307       16.3241       5.18423      -5.58075     -0.293963      -3.68776      -4.05699       1.71531     -0.374596     -0.769616    -0.0897318     -0.574332     -0.448680    -0.0574191      0.103733      0.101220  -0.000650788       2.46570       3.15015       3.36043       3.56393       3.16694       2.84331       2.56292       2.11470       1.68762       1.29510      0.947503      0.687229      0.444356      0.313945      0.190812      0.117926     0.0669652     0.0387375
  16  11 2372.6137    1.3346  0.8502 11.2081 -0.0086  0.0266   0.0349   0.0668    0.1109   0.0000   436.9930      -3.13750       16.7143      0.493843      -2.81506      -2.79932       4.99786     0.0298083      -2.81789      -1.00941       1.33323     -0.584699      0.400722    -0.0320771      0.169143    0.00472654     0.0362992    -0.0678384       3.12524       4.13531       4.60042       4.73772       4.34957       3.77448       3.05801       2.36011       1.82843       1.32362      0.928945      0.661313      0.458116      0.302440      0.191665      0.112402     0.0682123     0.0371237
  16  12 2514.8172    1.8444  0.9101 11.3963 -0.0026  0.0257   0.0459   0.0671    0.1368   0.0000   438.9049      -5.07063       10.7018       6.60875       3.00896      -1.01402      -2.22318      -8.21325     -0.641452      -1.64729     -0.629041      0.218761     -0.458553      0.517791     0.0278924     0.0848115     0.0277848    -0.0311098       2.79502       3.58497       3.76457       3.84975       3.58308       3.15028       2.61405       2.36927       1.91252       1.36729       1.01995      0.695783      0.483682      0.310878      0.180229      0.114739     0.0677720     0.0366919
  16  13 2656.9084    2.2966  0.8940 12.1666  0.0004  0.0252   0.0576   0.0642    0.1114   0.0000   440.3817       1.91740       13.7546       1.76729      -7.15462      -1.52965       1.37855      -1.29417     -0.291527      -1.79838    -0.0320652      0.250682      0.491325     0.0337426     -0.124093     -0.171551      0.166803     0.0107087       2.52519       3.24905       3.38741       3.55632       3.24996       3.11794       2.71125       2.13216       1.69529       1.31458      0.890886      0.706014      0.503741      0.344265      0.206339      0.123649     0.0716610     0.0385980
  16  14 2799.5186    3.0197  0.8385 12.5224  0.0035  0.0226   0.0759   0.0610    0.1189   0.0000   438.8233      -3.82011       11.2920       5.98575       7.63904      -3.79416      -3.28723      -1.95998       2.82028      -1.11700      -1.46544      0.652920      0.491279      0.205638      0.109252     0.0871895     0.0458887    -0.0169489       2.32965       2.99267       2.98517       2.90003       2.86057       2.61174       2.39888       1.96737       1.59428       1.17220      0.911086      0.655794      0.458666      0.291289      0.186582      0.113687     0.0628716     0.0332555
  16  15 2941.7188    3.6751  0.7423 13.2530 -0.0041  0.0243   0.0970   0.0533    0.1106   0.0000   440.2759    0.00854980       13.9862     -0.452517       4.38857      -5.62563      0.697937       1.56978       1.61806      -1.32999     -0.799377      0.485797     -0.631766      0.231521     -0.134270     0.0112743    0.00346047     0.0446122       2.78373       3.59417       3.93319       4.06381       3.65335       3.23884       2.79062       2.16718       1.75632       1.28876      0.899851      0.632359      0.473364      0.311983      0.177746      0.106168     0.0627382     0.0361726
  16  16 3083.4497    3.9842  0.8152 13.3878 -0.0063  0.0251   0.1050   0.0594    0.1285   0.0000   438.1181       4.57824       12.1304     0.0468778      0.411480      -3.30079     -0.826716       1.03200    -0.0193848      0.248467     -0.874886       1.43671     -0.667026     -0.323415     -0.138878      0.164372     0.0274758   -0.00893520       2.63086       3.29528       3.16263       3.13883       3.14185       3.16722       2.74843       2.13614       1.69906       1.24445      0.942751      0.740048      0.559393      0.355958      0.228409      0.139446     0.0740161     0.0394378
  16  17 3224.9684    3.6585  1.0649 13.4207 -0.0022  0.0307   0.0874   0.0750    0.1410   0.0000   440.3450       2.40774       16.1061       2.01660      0.284666      -11.7000       1.10677     -0.230670     -0.156151      -1.27994     -0.203418      0.628694      0.327732     -0.318933      0.242291      0.103665     0.0832500     0.0334222       3.21584       3.69959       3.84993       4.35263       4.07565       3.49721       3.02217       2.56303       2.05586       1.50486       1.17308      0.816792      0.564802      0.376513      0.245989      0.145011     0.0871664     0.0492444
  16  18 3366.2636    3.3049  1.5555 12.8497 -0.0000  0.0349   0.0682   0.0918    0.1356   0.0000   434.9689       2.43902       3.58620      0.130818       7.16864      -11.5441       3.41801      -3.40163      -2.47157      -2.77675      0.624000      0.231125     -0.223133      0.317505      0.436483      0.186915     -0.117576    -0.0500009       3.62921       4.59413       4.74630       4.79292       4.44158       4.14796       3.63441       3.10449       2.48155       1.84268       1.40074       1.01126      0.705345      0.470186      0.281482      0.179293     0.0978586     0.0534078
  16  19 3507.8737    2.8167  2.4704 12.3743 -0.0017  0.0445   0.0468   0.1205    0.0897   0.0000   435.2174       6.42070       5.18323       3.57235       1.73555      -2.47218     -0.848000       1.78483      -1.02723     -0.317761      -2.38339     -0.472778    0.00872412     -0.699117      0.820091     -0.198623    -0.0367425     0.0437634       4.52673       5.62033       5.90958       6.07537       5.66223       5.21444       4.46963       3.72118       3.16991       2.41396       1.76982       1.27859      0.843267      0.547503      0.351012      0.222641      0.129510     0.0705683
  16  20 3649.6900    2.3121  3.7755 11.5664 -0.0047  0.0572   0.0309   0.1448    0.0744   0.0000   425.2159       11.7913       17.7827       3.04173       3.21568       4.36558       5.22031      -4.86369      -6.37136      -6.20486       1.11633      -4.00484    -0.0386690     -0.207811      0.498353     -0.144475     -0.170572    -0.0206767       5.63566       7.20286       7.45776       7.61844       7.43273       6.73688       5.73480       4.80022       3.88864       2.97849       2.23817       1.57720       1.10828      0.734335      0.466334      0.284087      0.163742     0.0917602
  16  21 3791.4240    1.9066  5.4646 11.0443 -0.0029  0.0715   0.0219   0.1868    0.0617   0.0000   443.5335       12.2724       19.3360       1.43294      -9.49100      -8.58576       14.9122       3.16034      -3.42719      -6.60003      -3.03546       2.39502     -0.819089     0.0723248      0.622100      0.886140     -0.176565     0.0116288       7.11334       9.33125       9.59630       9.76826       9.11511       8.41531       7.43819       6.20577       5.02144       3.79927       2.79108       2.05957       1.42036      0.919251      0.582193      0.349497      0.198065      0.108848
  16  22 3933.4530    1.5698  6.9574 10.8676 -0.0006  0.0849   0.0169   0.2369    0.0495   0.0000   449.2347       5.14027      -12.4654      -5.80959      -15.1912       6.43267      -13.0414       4.28441       3.33473      -6.31284      -4.18147     -0.965678       1.76616     -0.367617      0.870502      0.294915     -0.223376    -0.0446464       8.50882       10.7952       11.5507       11.5597       11.1049       10.1605       8.63980       7.22875       5.89478       4.60834       3.35972       2.38137       1.66471       1.07941      0.691491      0.420600      0.248217      0.137108
  16  23 4075.3919    1.3186  8.9451 10.6399 -0.0007  0.1077   0.0137   0.2913    0.0456   0.0000   433.5743      -9.89169       25.4017      -11.8462      -24.2907      -6.03657      -15.3089      -12.0431      -12.3261       2.86480     -0.879633      -1.50074      -1.56173     -0.266088     -0.505728      0.483451      0.212637      0.117280       10.4051       13.3598       13.7272       14.2293       13.5988       12.6077       10.7567       9.30030       7.21743       5.72289       4.19378       3.12470       2.08914       1.42710      0.884438      0.544831      0.316176      0.174979
  16  24 4217.3668    1.0880 11.7098 10.4245 -0.0016  0.1362   0.0113   0.3897    0.0437   0.0000   438.5276       5.03832       33.1502      -13.5890       28.4191      -7.56121      -32.4046      -17.3868       1.04407      -14.7484       2.12544      -2.16856     -0.721466      0.413473       1.08628     -0.549513      0.264234      0.268617       13.3934       16.9934       17.9799       18.3954       17.7482       16.1970       13.8748       11.5522       9.18293       7.22003       5.45965       3.80777       2.73969       1.73467       1.14843      0.702924      0.407843      0.228698
  16  25 4359.7479    0.9090 14.8710 10.3593 -0.0002  0.1839   0.0091   0.5252    0.0366   0.0000   409.5588       10.6435       43.7538       38.5455      -33.2089      -1.39098       14.0599     -0.733116      -7.50829       28.1321      -4.13065      -7.08470      -2.65015       2.44193      -1.64397     -0.702524     -0.202846     -0.242447       17.2851       22.5604       24.3583       24.2460       23.2905       21.0127       18.6455       15.4674       12.7462       9.77046       7.22702       5.31467       3.60511       2.41789       1.53275      0.936490      0.532595      0.296728
  16  26 4502.9445    0.7334 15.7902 10.3001  0.0002  0.2205   0.0083   0.5932    0.0328   0.0000   448.7557      -29.8217       41.5755      -69.7912      -5.53491       49.7555       11.1090       6.25717      -4.80220       5.27319      -2.00734       2.15069      -5.23454      -1.35789     -0.491145      0.814760      -1.78781     -0.262140       20.7814       27.4224       29.1693       30.1657       27.5511       26.2271       22.1440       18.8195       15.0213       11.8101       8.71551       6.28254       4.41481       2.93244       1.85885       1.13937      0.644239      0.362227
  16  27 4645.0548    0.5886 19.2706 10.1425  0.0012  0.2988   0.0067   0.7706    0.0285   0.0000   444.9036       13.0009      0.950624     -0.854057       14.1760      -39.8470       33.9063      -52.6135      -11.8234       2.22984      -8.63284      -4.00240      -8.28986     -0.689724       6.87355      -2.83823     -0.989174      0.485882       28.1211       36.7387       39.1576       39.6132       37.7010       34.5186       30.3409       25.1774       20.7231       16.2061       12.1223       8.82027       5.94145       4.01445       2.59144       1.59383      0.911225      0.516447
  17   7 1811.9819    0.4096  0.3278 10.1109 -0.0024  0.0170   0.0166   0.0383    0.0454   0.0000   437.8085      -2.91320       12.3519      -5.07884       1.95336       2.58044      -2.64369      0.614458      0.947970     -0.956465     -0.911414     0.0340051      0.290775    -0.0493122    -0.0192803      0.183332     0.0230122     0.0382246       1.41306       1.86996       2.00746       1.98264       1.99614       1.80519       1.66048       1.31988       1.08074      0.825124      0.649512      0.493324      0.334839      0.225981      0.163801      0.101058     0.0599507     0.0341468
  17   8 1963.3145    0.5620  0.4196 10.2265 -0.0016  0.0178   0.0195   0.0428    0.0548   0.0000   435.7612       3.80191       17.3801       1.08190      0.188818       1.56343     -0.522248      -1.61271       1.28257      0.213660     -0.167225     -0.888508     0.0764676     0.0507303     0.0587079    -0.0188711    -0.0550826    -0.0284495       1.71647       2.04088       2.07170       2.29777       2.14451       2.05909       1.76075       1.55777       1.15615      0.910244      0.721656      0.559815      0.375797      0.269065      0.176981      0.107665     0.0721355     0.0406750
  17   9 2112.9286    0.7353  0.6920 10.2446  0.0037  0.0223   0.0203   0.0589    0.0796   0.0000   443.4710       1.58288       10.0813     -0.772112      -1.07943      -4.16897      0.374788     -0.846785      -1.74277      0.750659     -0.510272     -0.937742      0.720090     0.0153752     -0.298748     0.0862330    0.00919395    -0.0296012       2.09958       2.80603       3.00212       2.98331       3.01055       2.57588       2.32094       1.84170       1.47168       1.17919      0.857171      0.643350      0.427654      0.305971      0.195150      0.126976     0.0743344     0.0448285
  17  10 2260.2904    1.0790  0.8095 10.6086 -0.0013  0.0224   0.0273   0.0606    0.1056   0.0000   438.1064      -2.33028       10.9309     -0.359000       2.48978      -4.30345     -0.696320    -0.0362057     -0.124703      -1.13682      0.870784     -0.335254     -0.246886      0.269535      0.355170    -0.0980382   -0.00730209    -0.0443576       2.13037       2.69468       2.90152       2.90693       2.80275       2.49671       2.29826       1.83458       1.59366       1.21892      0.886420      0.677760      0.479239      0.321876      0.207463      0.131628     0.0798622     0.0453691
  17  11 2404.9555    1.4223  1.0803 10.9936 -0.0038  0.0275   0.0315   0.0687    0.1308   0.0000   441.8765       1.91461       13.1761      -3.69035       4.40794      0.664247     -0.949597      -1.63678      0.955617   -0.00905932     -0.292211      -1.41909      0.395447      0.659743      0.243263     -0.136962    -0.0709932     0.0196353       2.58053       3.09955       3.47237       3.43148       3.23047       3.14457       2.68093       2.26982       1.90020       1.46518       1.11515      0.816523      0.595005      0.399165      0.260303      0.165061      0.100139     0.0579054
  17  12 2548.0203    1.8814  0.9652 11.7041 -0.0063  0.0260   0.0436   0.0642    0.1142   0.0000   433.9457       1.76627       21.5189      -1.05731     -0.530824      0.653673       3.55240      -1.41569      -5.26629     -0.833340       1.92903       1.35480      0.285079     -0.416669    -0.0322532    -0.0606479     -0.168429    -0.0506937       2.44890       2.99204       3.29154       3.38119       3.28129       2.83512       2.53695       2.24854       1.80986       1.34415       1.07985      0.800834      0.533026      0.347758      0.241325      0.153083     0.0977191     0.0533245
  17  13 2690.9932    2.4682  0.9535 11.9588 -0.0013  0.0251   0.0559   0.0655    0.1356   0.0000   438.7090       4.58665       13.3934      -1.90682     -0.137274     0.0662449      -1.13855      -3.57234       3.27711     -0.575797     -0.585379       1.43998     -0.433252     -0.107749     0.0671802    -0.0405492     0.0329652    -0.0706649       2.32185       3.07973       3.34627       3.40916       3.06114       2.99048       2.49365       2.20761       1.68018       1.31692       1.00419      0.770338      0.492325      0.348612      0.222766      0.150376     0.0847037     0.0527547
  17  14 2834.2950    3.1931  0.8217 12.5150 -0.0016  0.0218   0.0766   0.0556    0.1224   0.0000   432.5341       3.98186       14.4472       2.40510      -4.64670      -8.55769       2.13759      0.685369       1.87138     -0.480335    -0.0722526      0.271150     -0.483025      0.261926    -0.0871975     -0.107870    -0.0226808     0.0154481       2.17127       2.68750       2.79664       2.88332       2.82726       2.56087       2.20956       1.88487       1.54931       1.19941      0.911384      0.672479      0.467489      0.318245      0.201401      0.133380     0.0812955     0.0452173
  17  15 2977.1903    3.8106  0.8038 13.0168 -0.0007  0.0232   0.0965   0.0590    0.1244   0.0000   437.7180      -1.13295       13.4272      0.140492      -1.33469     -0.490795      -1.26451      -1.37896      -1.15654      -3.37615     -0.813184    -0.0119606     0.0100022      0.238982     0.0157729     -0.123662    -0.0148063     0.0200194       2.50718       3.31567       3.66747       3.80182       3.51001       3.19036       2.64043       2.06724       1.60474       1.25603      0.897111      0.640691      0.438197      0.310179      0.201009      0.122856     0.0774156     0.0443993
  17  16 3119.3484    4.0261  0.8594 13.5806  0.0043  0.0240   0.1003   0.0598    0.1076   0.0000   437.3514       2.80818       12.1024     -0.615931       2.16382      -5.00145      -3.27566      -2.52439       3.35444    -0.0597377      -1.37187      0.214346      0.498807     -0.102717      0.334165    -0.0204386    -0.0478939     0.0362591       2.35302       2.98959       2.86148       3.14268       2.93351       2.82142       2.39674       2.05283       1.69207       1.37455       1.07879      0.746503      0.517869      0.354872      0.223388      0.145789     0.0958209     0.0544809
  17  17 3261.3670    3.8024  1.2209 13.2519 -0.0058  0.0302   0.0842   0.0755    0.1484   0.0000   441.6183       2.68195       24.7737      -2.70797      -3.53753      -1.24308      -1.54960       3.82141       1.42440      0.705465      -1.28394      0.484827     -0.451364      0.355248     0.0377570     -0.102813     -0.202848    -0.0676472       2.94481       3.72292       3.75235       3.95396       3.70588       3.45503       3.03703       2.68660       2.12902       1.62411       1.29515      0.915178      0.666343      0.465843      0.294312      0.188785      0.107283     0.0642995
  17  18 3403.3513    3.2694  1.9370 12.5496 -0.0030  0.0371   0.0588   0.1018    0.1220   0.0000   434.0460      -4.25447       11.1675      -3.31972       5.36429      -3.34430      -2.14134      -7.15251       1.96017       2.19151       1.42067       1.91430      0.780950     -0.138343     -0.515766      0.119146     -0.156220      0.174844       3.44567       4.44128       4.64077       4.85820       4.54484       4.29939       3.76883       3.14742       2.45926       1.92283       1.49347       1.09895      0.794981      0.540743      0.353776      0.225934      0.138651     0.0795741
  17  19 3545.4716    2.7290  2.6432 11.9573 -0.0023  0.0445   0.0424   0.1175    0.1040   0.0000   436.6336       1.26472       7.91461      0.628601     -0.505977       7.42744       2.84279       2.45916      0.485684       1.93391      -1.53242     -0.961824       1.37138      0.677006      0.302407      0.217469      0.207329     0.0845249       4.14052       5.37367       5.55186       5.77645       5.42439       5.16991       4.46160       3.83671       2.91681       2.37049       1.83458       1.31487      0.956432      0.635062      0.423521      0.266412      0.165038     0.0924400
  17  20 3687.7845    2.2413  4.2752 11.3326  0.0004  0.0577   0.0277   0.1573    0.0756   0.0000   445.9991       1.57487       5.75215     -0.747548       6.04440      -1.27840       2.57557     -0.722747     0.0538921      -4.70272     -0.872835       1.51914       3.76480      -1.12673      0.603753      0.342509     0.0780485     0.0889182       5.46265       6.74925       7.34027       7.54571       7.01388       6.44796       5.78361       4.89743       4.08766       3.25198       2.40194       1.76684       1.24401      0.850751      0.547483      0.344598      0.206971      0.119484
  17  21 3829.7003    1.8556  5.8659 10.8431 -0.0008  0.0731   0.0197   0.1859    0.0635   0.0000   431.7193       8.60580      -7.21746      -9.76072      -9.89596      -9.81871      -5.98798      -10.1266      0.493107       2.44594       2.79108      -4.71835       3.78111     -0.531613      0.755834      0.249732  -0.000101950      0.105500       6.88813       8.83920       9.64121       9.74143       9.20452       8.43728       7.57806       6.16046       5.13735       3.94309       3.11715       2.19756       1.57313       1.02596      0.685305      0.441900      0.262558      0.157054
  17  22 3972.3999    1.5240  7.3917 10.6997 -0.0013  0.0859   0.0154   0.2389    0.0494   0.0000   452.1203       4.28137       35.8792       4.96169      -8.32097      -9.55657       12.8103      -7.40805      0.926954      -5.73350       1.31126       3.41006       4.37421       1.57982      0.160161      0.236931      0.482355     -0.352394       7.86968       10.2404       10.8479       11.2078       10.5356       9.77551       8.63469       7.21858       6.12826       4.76049       3.68957       2.61046       1.84892       1.26541      0.826396      0.510548      0.310798      0.182593
  17  23 4114.9474    1.2490  9.7456 10.5628 -0.0009  0.1104   0.0123   0.3086    0.0417   0.0000   439.7719       12.9199       26.5379       2.17615      -19.5393      -17.1014       13.3885      -16.0248      -14.3438       8.48204       1.75629      -3.21105       2.47896       1.54764       1.72611    -0.0862023     0.0293655     -0.211222       10.1942       13.0823       14.0273       14.5245       14.0576       12.7052       11.0374       9.47287       7.57848       6.06415       4.59339       3.38321       2.34228       1.60997       1.06859      0.665375      0.416716      0.239300
  17  24 4257.2412    1.0596 12.2646 10.3498 -0.0014  0.1372   0.0103   0.3974    0.0416   0.0000   434.8274       13.2613       22.1135      0.481216      -1.55263      0.548371      -16.9690       8.21102       16.8028      -13.3864      -4.32006       5.26344     -0.249889       1.47803       1.42021     -0.589554     -0.308597      0.168068       12.4484       16.0954       17.2623       17.7459       17.1976       15.5906       13.6967       11.6499       9.52718       7.45990       5.79878       4.12421       2.98588       2.03936       1.33739      0.857261      0.498590      0.299705
  17  25 4399.8275    0.8361 14.7653 10.3830 -0.0028  0.1881   0.0086   0.5234    0.0339   0.0000   423.5346      0.619477      -23.6696       5.53587       16.2523      -17.8972       11.7310      -17.6097       14.7116      -6.14030      -4.59573       3.92730       2.13382    -0.0879014      0.205050     -0.880328      0.289158     -0.238767       16.8887       21.8456       23.1835       23.9262       22.7359       21.2810       18.5903       15.9961       13.0850       10.3984       7.93425       5.83694       4.16558       2.83690       1.87615       1.19117      0.705507      0.418272
  18   7 1839.9734    0.4083  0.3527 10.0236 -0.0049  0.0182   0.0157   0.0424    0.0481   0.0000   438.3703      -2.97951       15.2568      -2.28896      -3.13296       1.32177     -0.185022     -0.438908     -0.179502      0.277667      0.120792      0.379735     -0.262939     0.0958412     0.0445257      0.162546    -0.0421398    -0.0524731       1.66394       2.16900       2.11707       2.36019       1.94587       2.12796       1.76834       1.59748       1.20229       1.08909      0.758462      0.582886      0.407476      0.296657      0.209083      0.123051     0.0748132     0.0513178
  18   8 1992.8414    0.6152  0.5334 10.1225  0.0002  0.0195   0.0194   0.0495    0.0656   0.0000   439.4482     -0.961794       14.0419      0.745289      -5.74823      0.628854       1.76163      0.973652     -0.713519     -0.398090     -0.851226      0.290065     -0.294051     -0.486516     -0.215073     -0.205048     0.0629757    -0.0108827       1.70302       2.26429       2.23349       2.39933       2.17414       2.11659       2.00651       1.63316       1.39683       1.05102      0.858213      0.627938      0.464340      0.336693      0.217276      0.145684     0.0893502     0.0516593
  18   9 2143.6916    0.8495  0.5602 10.5098 -0.0037  0.0192   0.0249   0.0459    0.0741   0.0000   438.2434       1.98354       13.0003       1.84360      -3.57458       4.60059      -2.24023     -0.214581      0.781053      0.525938      0.466992     -0.447781     -0.162831     -0.304657     -0.246807    -0.0132251    -0.0355843    -0.0432854       1.85881       2.38430       2.44639       2.49584       2.17107       2.27839       1.98541       1.74698       1.42148       1.09804      0.861023      0.641441      0.489589      0.312480      0.216389      0.134460     0.0889001     0.0526953
  18  10 2291.6306    1.1706  0.8107 10.8217  0.0024  0.0228   0.0293   0.0593    0.1043   0.0000   437.6381      -2.16058       15.4936      -2.59216      0.623069      -2.21673      -2.90475     -0.199503       1.58714    -0.0411847      0.315289     -0.694491      0.770697     -0.230816    -0.0902829      0.120062     0.0333385    -0.0155952       2.03976       2.55911       2.80786       2.92679       2.68733       2.45879       2.28566       1.90398       1.54566       1.28039      0.976474      0.746088      0.509024      0.363597      0.235630      0.149099      0.102517     0.0590866
  18  11 2436.8105    1.5842  0.8598 11.2922 -0.0003  0.0240   0.0367   0.0554    0.1076   0.0000   441.8011       2.34755       12.8575       1.98165     -0.467010      -1.49370      -1.75329      -1.21266      0.258160      -1.47480     -0.399929      0.356387      0.647641      0.550891      0.299241     0.0809028     0.0306646    -0.0740644       2.15089       2.71714       2.87880       2.84860       2.64779       2.68260       2.46636       2.01189       1.67336       1.26682       1.00802      0.748459      0.576968      0.397643      0.266736      0.175710      0.103514     0.0678342
  18  12 2580.8052    2.0680  0.8781 11.8751 -0.0016  0.0226   0.0489   0.0602    0.1110   0.0000   443.4970       3.15854       10.5741      -1.35218       6.75256       2.22801      -3.20247      -1.43106      0.189743    -0.0846896      -1.56385      0.571045     -0.402995      0.439867    -0.0235664    0.00996964     0.0611707     0.0874662       2.04599       2.62611       2.87084       2.84139       2.76229       2.49336       2.19729       1.96613       1.61949       1.33232       1.05266      0.725426      0.527061      0.374877      0.238969      0.158682     0.0937694     0.0575528
  18  13 2724.6912    2.6666  0.8092 12.5212 -0.0031  0.0245   0.0638   0.0560    0.1019   0.0000   440.6268       2.88476       12.3472      -2.34988       6.13247      -3.21192      -2.80934       1.39191      0.543062      -1.06500      0.559903      0.510232     -0.397992     -0.306972     0.0841654    -0.0361323      0.140123     0.0709467       2.29603       2.82085       2.44822       2.79987       2.90532       2.93542       2.45160       1.83226       1.55771       1.36825       1.09218      0.796407      0.531245      0.384185      0.264978      0.175903      0.116995     0.0635668
  18  14 2868.6145    3.5139  0.7914 12.6472 -0.0000  0.0220   0.0839   0.0520    0.1220   0.0000   438.7389     -0.494237       13.8531       1.06529       2.77213      -10.5125      -2.61490     -0.204890      0.570425      0.707436      -1.00243      0.679152      0.733110      0.468683    -0.0943641      0.217506     -0.156810     0.0204002       1.90427       2.60594       2.54567       2.78382       2.49873       2.54111       2.07257       1.86357       1.44722       1.16786      0.925117      0.685146      0.500679      0.332832      0.246636      0.152576     0.0949526     0.0556472
  18  15 3012.1476    4.1091  0.7778 13.0515 -0.0010  0.0207   0.0986   0.0530    0.1158   0.0000   437.1766      0.934145       12.9486    -0.0378093     -0.533113      -3.72373     -0.685139      -3.19012     -0.684475      -1.70209      0.302507      0.311576     -0.195530      0.198609      0.178367     0.0803777     -0.109649     0.0106678       1.83134       2.26976       2.58104       2.75020       2.51599       2.27332       2.09887       1.85672       1.39686       1.06502      0.893248      0.725010      0.483854      0.312984      0.206016      0.155104      0.102935     0.0597689
  18  16 3154.7547    3.9601  1.0352 13.2902 -0.0054  0.0262   0.0871   0.0676    0.1309   0.0000   437.9257       5.63788       12.1166      -2.16589      -4.40292      -2.53454     -0.824873     0.0763743      -2.32618      0.859401      0.841555     -0.440788      -1.01596     -0.340033     0.0566565     -0.199818    -0.0505955     -0.101252       2.24259       3.04706       2.99544       3.25916       3.03773       2.93304       2.49492       2.10617       1.86180       1.46916       1.14566      0.792232      0.613152      0.424484      0.276507      0.177311      0.115409     0.0701688
  18  17 3297.3039    3.6005  1.3927 13.2031 -0.0080  0.0298   0.0729   0.0843    0.1155   0.0000   433.9040       4.24371       11.7687      0.332218      -1.65128      -1.12667      -4.25309      -4.86875       1.03912     -0.907785     -0.206564     -0.738769     -0.781457       1.16183    -0.0651726     -0.364360      0.319473      0.164453       2.64765       3.33162       3.52211       3.74139       3.66624       3.35473       2.93711       2.50188       2.04587       1.62332       1.28222      0.956611      0.662593      0.480721      0.323957      0.213841      0.133469     0.0863070
  18  18 3439.9080    3.0108  2.1316 12.4299 -0.0043  0.0394   0.0505   0.1029    0.1041   0.0000   439.2178     -0.946169       16.3219      -4.31749       4.93608       4.33718       1.85624      -2.81357      -2.50805    -0.0723099       2.56913  -0.000374173      -1.13070      0.172781     -0.355391     -0.435056     -0.312091   -0.00524641       3.39015       4.43603       4.81521       5.04032       4.62513       4.35384       3.96766       3.22138       2.70785       2.20354       1.67652       1.19749      0.918353      0.611689      0.437068      0.272144      0.167878     0.0986961
  18  19 3582.5201    2.5742  3.1372 11.8720 -0.0015  0.0483   0.0368   0.1268    0.0896   0.0000   432.9801     -0.412589       6.62696      0.364480       2.63820      -2.54991       4.34341      -3.27086      -2.52845      -2.56673      0.614162     0.0256175     -0.348490      0.674148     -0.347100      0.282465    -0.0185861     -0.100794       4.38539       5.53595       5.88370       6.04675       5.96580       5.49628       4.72101       4.08595       3.42807       2.65364       2.11413       1.56417       1.11614      0.791278      0.529835      0.342315      0.221686      0.135541
  18  20 3725.2828    2.1171  4.6488 11.2890  0.0005  0.0598   0.0248   0.1656    0.0671   0.0000   434.6986      -12.6365       14.3438      -6.59833       6.72545      -7.16887     -0.476348     -0.617124      -3.20627       2.98349    -0.0576773       1.66291       2.74001      0.379987    -0.0371209     -0.555013     -0.396798     0.0194683       5.46505       6.94223       7.28303       7.71120       7.22842       6.81752       5.93770       5.18793       4.21372       3.50972       2.68280       2.04784       1.40809      0.983845      0.635293      0.433170      0.277074      0.165704
  18  21 3867.9398    1.7866  6.4814 10.7911 -0.0015  0.0743   0.0177   0.2025    0.0555   0.0000   437.5192       8.64950       10.0822      -10.6644      -4.52677      0.879812      -3.90705     -0.869506      -12.8260      0.187968       1.12532       1.03755       1.35486      0.262052      -1.37584      0.499657     -0.473621      0.205516       6.34314       8.37589       8.85637       9.13046       8.91412       8.15661       7.42086       6.21715       5.20814       4.13861       3.20916       2.36833       1.78153       1.20050      0.818634      0.529941      0.335537      0.200822
  18  22 4010.8314    1.4392  7.8967 10.6605 -0.0011  0.0877   0.0140   0.2476    0.0452   0.0000   431.6704       14.4206       26.0207      -8.23360      -7.07977       4.57544       13.1222      -12.3023      -11.0355      -2.16235      -2.92783      -6.13658     -0.460426       3.45724      0.261212      0.339260      0.191505     -0.122331       7.80663       9.95064       10.9687       11.1478       10.8268       9.86115       8.80125       7.56553       6.20945       4.93950       3.81558       2.87913       2.04780       1.45382      0.974728      0.629176      0.397545      0.236361
  18  23 4153.8955    1.1806 10.5258 10.4386 -0.0026  0.1146   0.0109   0.3293    0.0407   0.0000   446.9114      -21.2700       28.0588       21.4602       6.69627      -5.06127      -6.52953      -9.59516      -9.60706      -11.5517      -1.20560      -5.29128       7.19555       1.15560      -2.51429       1.83787      0.236463      0.320709       9.78949       12.8231       13.8921       14.0468       13.7228       12.7347       11.4194       9.70590       7.99325       6.41557       4.92978       3.79474       2.70001       1.90458       1.26639      0.849008      0.514553      0.317327
  18  25 4439.7504    0.8177 15.2479 10.3338 -0.0023  0.1908   0.0081   0.5183    0.0324   0.0000   439.8927      -55.1105      -9.03673       30.5132       46.2071      -41.5663       1.85192      0.250003       7.10845       5.07794      -9.55183      -4.55149       6.56760      -5.57990       1.43700      -2.26538      0.664594     0.0919189       16.4044       20.9889       23.0550       23.1715       22.7736       20.5490       18.7977       16.2271       13.3010       11.0590       8.39095       6.40431       4.56028       3.20836       2.14339       1.41594      0.877695      0.533313
  19   7 1867.2895    0.4198  0.3760 10.1611 -0.0169  0.0219   0.0177   0.0462    0.0471   0.0000   434.3135      -3.52241       14.1433      -1.85111      -5.37791      -1.04207      -1.15481     -0.128442     -0.565679      0.246743     -0.191759      0.437017     -0.328591     -0.585022      0.280781     -0.215233      0.183065     0.0955322       2.25899       3.12003       3.71065       3.84025       3.63613       3.16047       2.68244       2.06993       1.63120       1.20008      0.898440      0.631106      0.470762      0.301403      0.223950      0.145218     0.0958292     0.0573850
  19   8 2021.7239    0.6431  0.5078 10.3530 -0.0072  0.0202   0.0201   0.0447    0.0621   0.0000   439.9618     -0.286116       15.2324      -4.74508       1.05994       2.53394     -0.963260      -2.17082      0.248977      -1.05386       2.44253       1.10410     -0.378590    -0.0259743      0.394840     0.0678542     0.0281714    0.00512901       1.64376       2.32650       2.34353       2.44301       2.39861       2.14516       2.00148       1.65964       1.39575       1.12658      0.900424      0.638804      0.492270      0.344250      0.243260      0.163152      0.105369     0.0587073
  19   9 2173.7012    0.9211  0.7570 10.4269 -0.0023  0.0216   0.0229   0.0555    0.0846   0.0000   436.6156       3.16869       17.8152      -4.13296      -2.78178       3.08760       1.28299      0.278355      0.228883      -1.75214      0.792960      0.304086     -0.620362      0.163024     0.0855464   -0.00231862      0.155075    -0.0392516       1.70582       2.30203       2.33696       2.67522       2.48449       2.32311       2.09607       1.71962       1.46670       1.14648      0.887876      0.722948      0.484247      0.374693      0.256325      0.158307      0.115082     0.0711482
  19  11 2468.1253    1.6739  0.9411 11.4262 -0.0009  0.0236   0.0379   0.0626    0.1102   0.0000   441.5277      -4.19259       9.07056       3.07719      -3.46850      -3.46903       2.12681      0.389557       3.13205     -0.284725      -3.01115       1.01505     0.0806975     -0.358733     -0.404023      0.322212     -0.439244     0.0698544       2.00118       2.62896       2.85282       2.92727       2.81333       2.69760       2.37051       1.94021       1.66199       1.30570       1.04955      0.792248      0.553179      0.416619      0.280055      0.184983      0.130390     0.0746755
  19  12 2613.0066    2.0927  1.0398 11.9593 -0.0060  0.0251   0.0460   0.0682    0.1229   0.0000   440.3523      -2.54087       18.1631      -2.80943      -6.75650      -1.19070       2.93658     -0.664759      -1.53128       1.30124      -1.17096     -0.911132      0.168641      0.114037      0.447272     -0.124526    0.00214959     -0.184561       2.04530       2.69663       2.77127       2.96752       2.85296       2.72443       2.39645       2.02317       1.74182       1.43214       1.12314      0.811518      0.632143      0.429846      0.305940      0.207537      0.131116     0.0798883
  19  13 2757.9237    2.7184  0.9687 12.5163 -0.0016  0.0251   0.0601   0.0604    0.1106   0.0000   434.3066    -0.0967310       15.5870       7.29216      -4.83802      -2.60639       4.71155     -0.595196       1.12023      0.117671      -1.03805      0.425027      0.610327     -0.389650      0.291491     -0.351450    -0.0811144      0.102579       2.13638       2.65921       2.72165       2.89230       2.75985       2.71601       2.41647       1.97335       1.70055       1.44974       1.18253      0.855891      0.621460      0.442035      0.303989      0.202757      0.142188     0.0818454
  19  14 2902.5201    3.3891  0.7493 13.2575 -0.0042  0.0225   0.0850   0.0521    0.0864   0.0000   439.8182       2.32631       14.7703     -0.947079       2.71266      -3.46791       2.13535      -1.18667     -0.257132      -1.55045     -0.779885      0.587008      0.599232     -0.785527     -0.588093     -0.161614     0.0828068    -0.0424047       1.87841       2.07670       2.75115       2.67104       2.33103       2.43371       2.19923       1.72843       1.53830       1.21901      0.962631      0.703881      0.521866      0.380948      0.249432      0.173279      0.108988     0.0720952
  19  15 3046.5297    3.9129  0.9151 13.2206 -0.0025  0.0239   0.0852   0.0561    0.1154   0.0000   439.5583       2.35871       13.0654     -0.929893      -2.07466      -2.57189      -2.48834     -0.130285       2.47260     -0.219262       1.60388      -1.19731     -0.706566     -0.371967      0.294075      0.129724     0.0157713   -0.00463958       1.92682       2.56893       2.61041       2.78577       2.65727       2.57608       2.27632       1.96073       1.68971       1.30110       1.02216      0.775432      0.590197      0.428420      0.302272      0.202280      0.126249     0.0768253
  19  16 3189.7739    3.9506  1.0968 13.3985  0.0041  0.0267   0.0821   0.0682    0.1133   0.0000   443.3081       1.81147       10.8532       2.98028      -4.56096     -0.712133      -6.06264      -1.88073       1.28669    -0.0134760     -0.455887      -1.29406      0.116393      0.378937      0.159868    -0.0950510    -0.0581388     0.0107492       2.18581       2.83178       2.88769       3.29050       2.86584       2.86981       2.52126       2.24679       1.84052       1.53049       1.14252      0.919602      0.670373      0.466399      0.324495      0.214642      0.146291     0.0869874
  19  17 3332.8351    3.4518  1.6348 12.9620 -0.0002  0.0332   0.0605   0.0851    0.0947   0.0000   433.2331      0.810213       14.9194      0.134780      -7.15134      -4.82367      -5.29638      -2.77144      0.356834     -0.206322       1.71984      0.406951    -0.0400787     -0.365650     -0.140006      0.212691    -0.0453308    -0.0108164       2.78003       3.69345       3.88903       4.04306       4.00680       3.69157       3.25749       2.79799       2.31913       1.86013       1.50370       1.12456      0.810880      0.594498      0.385976      0.282353      0.172628      0.109720
  19  18 3476.0786    2.8474  2.3154 12.4958 -0.0002  0.0420   0.0439   0.1059    0.0792   0.0000   435.7057      -4.67499       9.40179       2.39662     0.0334428      -5.71130     -0.746775      -1.54042     -0.674741    0.00920217       1.18703    -0.0244435     -0.577400     -0.319314     0.0353494     -0.113776     0.0378538    -0.0346793       3.36136       4.38788       4.70669       5.05923       4.62619       4.42304       3.87234       3.41274       3.00306       2.37363       1.86400       1.40033       1.05672      0.731708      0.503506      0.339663      0.211539      0.134936
  19  19 3619.2566    2.4869  3.4342 11.7006 -0.0003  0.0497   0.0328   0.1309    0.0820   0.0000   431.8112       8.28307       14.4439      -5.21465      -3.17220       2.69942      -5.54729       5.31902       2.18179      -6.83856       1.46778     0.0776985      0.693354      -1.49317     -0.359561    -0.0587740     -0.146832     0.0403944       4.24565       5.42482       5.88443       6.11028       5.97553       5.50921       5.04566       4.07135       3.59373       2.83573       2.25609       1.65204       1.28474      0.872286      0.620513      0.403046      0.271950      0.166339
  19  20 3762.3985    2.0147  4.9940 11.1956 -0.0004  0.0619   0.0228   0.1701    0.0636   0.0000   436.8488       4.54142       37.9175      -3.54884      -3.79431      -11.1524       7.69126       4.87448      0.523289     -0.578317      0.389714      -4.42718       1.39227     -0.336051     -0.225175     -0.682856    -0.0673458      0.221789       5.38014       6.87772       7.14409       7.32671       7.16925       6.82353       6.17568       5.33448       4.48348       3.64923       2.89803       2.22432       1.60429       1.15895      0.801170      0.531263      0.341259      0.214931
  19  21 3905.6788    1.6731  6.8955 10.7830 -0.0014  0.0774   0.0161   0.2095    0.0501   0.0000   442.9966       13.3142       25.0794      -1.78342       5.28918      -2.98052      -7.52869      -8.95940      0.112945       2.03074       3.71152       4.62806      -2.56493     -0.448645     -0.376438       1.05212     -0.317784     -0.389015       6.48915       8.62630       9.26426       9.39427       9.31696       8.56885       7.77475       6.77063       5.49551       4.63077       3.44248       2.77327       1.98275       1.41474      0.976797      0.658304      0.413026      0.257848
  19  22 4049.0271    1.3701  8.6619 10.6090  0.0001  0.0940   0.0128   0.2602    0.0420   0.0000   436.4982      -7.92370       26.2421       10.7853      -3.05574      -4.30710      -15.3556      -13.9493       2.08097      -1.57140      -4.21250       1.05317       5.36094     -0.464702      0.407244      0.534060     -0.347600    -0.0438777       7.80413       10.0591       10.7811       10.9820       10.8704       10.1676       9.19871       8.02125       6.68600       5.37481       4.29097       3.27319       2.42798       1.72595       1.19980      0.807239      0.512197      0.323542
  19  23 4192.2513    1.1689 11.6492 10.3039 -0.0005  0.1208   0.0099   0.3335    0.0405   0.0000   435.4304      -3.39568       38.7482       22.7998       13.6136      -1.08338       7.70607       14.6008     -0.914758      -12.9577      -2.09815       7.34901      -2.32125     -0.494516       1.02448      -1.55674      0.146412      0.505066       10.0280       12.7785       14.0446       14.2639       13.9639       13.0231       11.7142       10.3237       8.63595       7.01616       5.52602       4.17882       3.13134       2.24586       1.55801       1.04053      0.656239      0.415665
  19  24 4335.7107    0.9424 13.7620 10.3542 -0.0025  0.1561   0.0083   0.4388    0.0336   0.0000   443.1117      -3.11467       44.4027       10.0707      -10.1915       18.1081      -11.0057       4.44435       1.28369       17.6643       1.13238     -0.201352       3.83611      -6.40897      -1.94783      0.756990     -0.407974     -0.966428       12.6798       16.5544       17.6964       18.4013       17.9737       16.6976       15.5194       13.0245       10.9986       8.91559       6.94486       5.45928       3.99773       2.90343       1.98085       1.35106      0.863436      0.544804
  20   6 1734.1675    0.3437  0.2377 10.0246 -0.0041  0.0144   0.0161   0.0310    0.0380   0.0000   439.2246      -2.77225       15.6170      0.312029      -3.95258      -1.28463      0.275932      -3.26543      0.564354     -0.768835      -1.08805      0.289801      0.341875     0.0764335    -0.0439097     -0.117413     0.0432414  -0.000927180       1.12193       1.44924       1.36052       1.55820       1.56297       1.47504       1.34148       1.27352      0.992218      0.845718      0.717021      0.644826      0.461147      0.313394      0.170122      0.145164      0.114041     0.0719266
  20   7 1893.8630    0.4811  0.4635 10.1044 -0.0036  0.0181   0.0157   0.0446    0.0517   0.0000   439.0222      -1.28511       13.4062      -1.35909      -1.38173     -0.863243      0.150553      -1.92150      -2.22994      -1.37874     0.0142144     -0.222781      0.339300     -0.270344    -0.0550433      0.274188    -0.0312558    -0.0385850       1.46045       1.72364       1.90240       2.04924       2.09490       1.90727       1.66241       1.47263       1.21189       1.07145      0.780712      0.642370      0.472056      0.344089      0.218890      0.163581      0.112374     0.0724108
  20   8 2050.0214    0.6635  0.5191 10.3577 -0.0039  0.0190   0.0197   0.0454    0.0622   0.0000   436.9059      -5.60071       16.1836     0.0943009      -4.47351       6.43959       1.74981       1.11943      0.512764      -1.49081     -0.806846      -1.00014      0.421276    -0.0874108      0.458922      0.165487    -0.0563789     0.0471323       1.63681       2.03197       2.00240       2.21064       2.11885       2.09487       1.91246       1.61743       1.23253       1.07414      0.897919      0.731708      0.511363      0.374179      0.244408      0.165306      0.116578     0.0847562
  20   9 2203.1134    0.9514  0.7385 10.8178  0.0007  0.0218   0.0241   0.0554    0.0782   0.0000   440.4865       1.96209       14.6284      -4.32583      -2.16494      0.474909      0.271074      -2.93764       2.05265      0.472558     -0.900400       1.04065      0.510437      0.233562      0.472841      0.109653      0.206527    -0.0450637       1.79859       2.29638       2.48520       2.67693       2.41517       2.39240       2.22649       1.84463       1.53029       1.18834      0.999329      0.720757      0.578024      0.404789      0.306240      0.204713      0.142401     0.0845136
  20  10 2352.3743    1.3064  0.9310 11.1016 -0.0029  0.0228   0.0289   0.0598    0.0965   0.0000   438.9362      -2.62767       17.7419      -3.78262      -1.83552       2.72282      0.291599      -2.26247       1.59130     -0.574864       1.17309      0.334266     -0.563321      0.351373     -0.216533    -0.0160287     0.0111339    -0.0457775       1.79348       2.31526       2.52017       2.51062       2.60759       2.49928       2.11443       1.87248       1.59370       1.28768       1.06425      0.798432      0.576089      0.461091      0.308334      0.213255      0.143609     0.0932253
  20  11 2498.9259    1.7981  0.9130 11.5782  0.0029  0.0229   0.0396   0.0571    0.1097   0.0000   437.5475       6.15153       17.9328       1.20101      -1.96766      -1.93239       2.02532     -0.186835       2.37621      0.314520      -1.26691      0.638963      0.425915      0.481212    -0.0332620    -0.0888667   -0.00770306   -0.00822570       1.87979       2.33429       2.54864       2.54089       2.48544       2.38517       2.18993       1.91463       1.59612       1.37847       1.10907      0.854138      0.629208      0.452616      0.321910      0.213768      0.140338     0.0976127
  20  12 2644.8488    2.3669  0.8422 11.9415 -0.0026  0.0213   0.0534   0.0544    0.1124   0.0000   439.5721       1.88454       15.5433     -0.576968      -5.61074      -2.85183      0.929763      -3.34159       1.34565     -0.723326     -0.838112     -0.510753     -0.937271      0.700923     0.0286641     -0.192575    -0.0829375    -0.0573381       1.73225       2.22169       2.45381       2.48024       2.29698       2.31884       1.96100       1.74851       1.54545       1.26113      0.981676      0.787882      0.595635      0.404127      0.278324      0.192541      0.122318     0.0821934
  20  13 2790.6894    2.8665  0.9564 12.5954  0.0004  0.0221   0.0607   0.0603    0.1043   0.0000   433.7031      -2.61785       12.1012      -2.43594      0.414353      -1.07615      -2.02969      -2.43176     -0.505883       1.31999     -0.398587     -0.145291      0.556343      0.163717      0.467333     -0.109560     -0.163744     0.0316230       1.80185       2.31455       2.44356       2.61085       2.38460       2.38725       2.21631       1.87112       1.60287       1.32049       1.02361      0.740488      0.612084      0.445938      0.329412      0.228051      0.154168     0.0879926
  20  14 2935.9094    3.6181  0.7200 13.3252  0.0000  0.0191   0.0885   0.0491    0.0849   0.0000   438.0956       1.70255       14.5645      -2.47669      -1.59553      -2.59686      0.888814      -3.54329      0.982765     -0.491481      -1.18637      0.805981      0.653818      0.426316      0.269700    0.00924336      0.155441      0.115792       1.63706       2.06974       2.19746       2.20223       2.11890       2.04299       1.85610       1.60068       1.46248       1.16319      0.944055      0.722688      0.544848      0.381291      0.276056      0.185096      0.124071     0.0757138
  20  15 3080.4531    4.0223  0.8706 13.2118 -0.0008  0.0220   0.0885   0.0546    0.1174   0.0000   439.2659     -0.734516       12.4093      -3.53480       5.87259      -3.63915      0.800650      -1.09776      0.693971     0.0537135     -0.313034    -0.0328132     -0.459335      0.192273     -0.261902      0.102180     0.0144287      0.146417       1.99006       2.35385       2.37196       2.59698       2.58985       2.33785       1.98069       1.83751       1.68433       1.39253       1.08477      0.842422      0.630984      0.459230      0.301171      0.201822      0.138569     0.0910115
  20  16 3224.3489    3.8715  1.2417 13.2114 -0.0010  0.0282   0.0758   0.0714    0.1253   0.0000   439.1963       1.99480       12.0181      -1.08032      -5.70405     -0.138196      -3.34454      0.774264      -1.90528      0.978377      -1.76360     -0.660313     -0.331043      0.286931     -0.197510      0.706917   -0.00232344     0.0156824       2.46589       3.31357       3.63301       3.64981       3.63496       3.29564       2.92871       2.60580       2.13233       1.73913       1.33548       1.01025      0.757930      0.569707      0.397595      0.275718      0.174364      0.110769
  20  17 3368.0592    3.3135  1.7522 12.8438 -0.0027  0.0333   0.0547   0.0857    0.0853   0.0000   435.9983       3.27985       15.7719      -7.22214      -3.19576      -2.32807      -1.26755      -1.64742      -7.14382      -2.42626       1.64238      0.111684     -0.536451      0.699642     -0.293751    -0.0427478      0.107428    0.00630272       2.79646       3.47743       3.81448       3.99502       3.76877       3.54597       3.18879       2.77723       2.48331       2.01422       1.60069       1.25758      0.911571      0.657786      0.457011      0.323104      0.198456      0.132919
  20  18 3511.8028    2.7785  2.5942 12.3669  0.0016  0.0415   0.0397   0.1115    0.0693   0.0000   430.8318      -5.07615       15.0862      -4.41693      -2.56860      -8.06301      0.159347      -6.48410       2.53671      -2.32781      -1.35477      0.915118      0.743437       1.22202       1.02064     -0.179539      0.200272      0.156125       3.42980       4.47177       4.68814       4.89309       4.77352       4.47616       3.95205       3.58643       3.04486       2.47074       1.95347       1.52975       1.16556      0.811947      0.578793      0.393635      0.264984      0.168666
  20  19 3655.5253    2.2946  3.7431 11.7876 -0.0009  0.0520   0.0284   0.1376    0.0629   0.0000   444.7274       6.39494       14.5317     -0.296002       3.01794      -1.27150      -2.24794      -2.14182       6.52410      0.976859       1.55426       1.66307      -1.34759      -2.10005      0.648173     -0.635953    -0.0402020    -0.0969495       4.26439       5.30232       5.87145       6.14461       6.03241       5.53862       5.12514       4.41093       3.76645       2.99814       2.40313       1.87758       1.43637       1.02554      0.719533      0.491512      0.334397      0.213994
  20  20 3799.1151    1.9349  5.4639 11.0847 -0.0011  0.0637   0.0195   0.1741    0.0546   0.0000   446.7005       14.8177       18.5028      -3.46200      -7.75395       4.63039      -4.23888      -8.55994      -4.87904      -3.69312      -1.08877     -0.695475       1.96573       2.10510     -0.364349     -0.316238     -0.397277      0.327484       4.95792       6.48314       6.96567       7.30638       6.94692       6.83783       5.99314       5.30040       4.57341       3.74484       3.00742       2.24231       1.73919       1.28117      0.897261      0.620014      0.403293      0.250650
  20  21 3942.8769    1.6013  7.4095 10.7489 -0.0010  0.0782   0.0146   0.2214    0.0457   0.0000   433.7407      -5.37000       22.3500      -10.3276       3.66414       7.01124       2.89112      -4.10121       4.43522      -1.93967      -4.91240      -1.57093     -0.458847      -1.22621       1.30507       1.36664     -0.521721     -0.903263       6.34255       8.32762       8.88340       9.41973       9.11574       8.50248       7.65465       6.77673       5.66061       4.72916       3.71584       2.85773       2.15386       1.57349       1.09327      0.739612      0.495967      0.318083
  20  22 4086.6597    1.3128  9.6202 10.5642  0.0001  0.0976   0.0114   0.2847    0.0388   0.0000   439.1466       6.59267       11.8933       24.0774      -11.3713      -4.46249       1.11681      -11.3011       1.73343       6.86694       6.96125      -3.26850      -3.46855     -0.187237       1.80799      0.450699      -1.03981      0.732661       7.77283       9.91125       11.0665       11.3080       11.2115       10.5087       9.42514       8.23015       6.97041       5.75246       4.57769       3.52524       2.66819       1.91326       1.36958      0.937314      0.615757      0.391686
  20  23 4230.4177    1.1199 11.4900 10.3874 -0.0015  0.1199   0.0094   0.3319    0.0371   0.0000   435.1550       19.1141       20.6466       3.17408       5.41034       4.38893       5.21061       13.0295      -4.23738      -11.3917     0.0767767       8.90788      -2.96052      -1.40854       1.02460      0.712618       1.02939     -0.666702       9.45637       12.3172       13.4481       13.5328       13.3814       12.4659       11.4686       10.1353       8.63464       7.21120       5.72887       4.45533       3.33412       2.41638       1.71040       1.17040      0.758062      0.483314
  20  24 4374.4171    0.8879 14.2536 10.3842 -0.0004  0.1625   0.0077   0.4530    0.0316   0.0000   438.4305      -7.71539       20.8579      -23.7131       9.68733       33.9723      -25.1989      0.861216       8.58740      -14.5465      0.590494       4.16909       4.92722      -1.42908       2.23534      -2.22710      0.499404       1.01741       12.4957       16.2477       17.7483       18.2508       17.8003       17.0135       15.6028       13.4438       11.6232       9.28647       7.63259       5.99632       4.44653       3.28115       2.29034       1.59907       1.05390      0.669463
  20  25 4517.6861    0.6969 16.2209 10.3211 -0.0015  0.2124   0.0067   0.5620    0.0283   0.0000   434.1793       10.8376      0.763135       2.51030     -0.473744       7.37030       26.0633      -24.5144      -6.90091      -10.4163      -7.10146       4.59581      -8.85855      -4.86145       5.48838      0.706133      -2.80499       1.52136       16.2741       21.1533       23.4690       24.1028       23.4129       22.1808       20.4259       17.8696       15.0175       12.3206       9.90419       7.74924       5.81717       4.28152       3.05375       2.09067       1.36028      0.884356
  21   6 1758.1901    0.3666  0.2818 10.0876 -0.0060  0.0159   0.0144   0.0314    0.0382   0.0000   439.8943       1.03229       17.6243      0.804094      -2.92314     -0.496436     -0.280053       1.29290       1.61913     -0.147770      0.173722    -0.0543402     -0.604821     -0.640880     0.0592698    -0.0309957    -0.0852029    -0.0695000       1.11263       1.47116       1.53222       1.68883       1.74263       1.40656       1.42075       1.22823       1.09051      0.877225      0.696850      0.569688      0.390730      0.319667      0.231561      0.158514      0.113439     0.0677771
  21   7 1919.8428    0.5256  0.4217 10.1288 -0.0057  0.0171   0.0166   0.0363    0.0516   0.0000   436.5508     -0.613796       16.0919      -2.95098      -3.37998     -0.186998      -1.21986       1.25781      0.380158     -0.659074     -0.169703       1.15884      0.101383     -0.110075     0.0280960    -0.0567588   -0.00681932     0.0735187       1.23063       1.59672       1.71386       1.89060       1.76495       1.67050       1.51993       1.44438       1.09500       1.02792      0.790746      0.627677      0.462445      0.348803      0.262275      0.164651      0.118767     0.0747699
  21   8 2077.7381    0.7084  0.5616 10.4756 -0.0019  0.0186   0.0201   0.0456    0.0618   0.0000   440.2399     -0.376784       16.1703      -3.13989      -2.79376      0.575663     -0.965580       2.49230      -1.40812      -1.34224      -2.47163     0.0791869      0.537536     -0.221766     -0.317199      0.124115     -0.157296    -0.0182070       1.52386       1.93181       2.01657       2.12554       2.00922       1.96662       1.83206       1.61432       1.38322       1.05671      0.894542      0.671918      0.533728      0.396235      0.279193      0.208561      0.139878     0.0843551
  21   9 2231.8553    1.0070  0.7731 10.8089  0.0027  0.0222   0.0236   0.0515    0.0806   0.0000   439.6695      -2.00144       15.3286       3.86924      0.410508      0.520741       2.44777      0.704953     -0.900278      0.746569      0.858260     -0.575866     -0.800172      0.120111     -0.433336     0.0482875      0.303268    -0.0576148       1.64982       2.22367       2.24547       2.45892       2.38837       2.13081       1.96780       1.85948       1.59102       1.32469       1.12809      0.858986      0.666997      0.471678      0.327944      0.232879      0.151376      0.104720
  21  10 2381.8862    1.4649  0.8245 11.0873 -0.0045  0.0202   0.0336   0.0534    0.0993   0.0000   439.4483      -4.13336       12.9266       1.94143      -2.50651      -1.61232      -3.42058      -8.15786     -0.795792      0.288373      0.612678      0.579072     -0.389167     -0.266010      0.566166     -0.227994     -0.311579    -0.0809214       1.58829       2.03030       2.13245       2.31728       2.17240       2.07900       1.99178       1.71131       1.44319       1.19469      0.992591      0.756713      0.585713      0.412504      0.300420      0.214777      0.150012     0.0914067
  21  11 2529.2710    1.8997  0.9661 11.6332  0.0004  0.0227   0.0399   0.0575    0.1023   0.0000   438.5215       3.48461       16.7976     -0.109228      -3.27947     -0.483839     -0.461555       1.00358       2.00910      0.646370       1.04182     -0.725169      -1.71312     -0.254989      0.601476    -0.0547535     -0.207215     -0.216061       1.72450       2.29939       2.29823       2.46949       2.45484       2.42588       2.20857       1.82896       1.62048       1.26273       1.12792      0.819857      0.652217      0.473765      0.342034      0.244447      0.171145      0.107887
  21  12 2676.1941    2.3966  0.8756 12.3896 -0.0114  0.0218   0.0550   0.0560    0.1033   0.0000   438.4750      -1.84878       12.4164     -0.621844     -0.950198     -0.718118      -2.14920      -1.25182      -4.43203      -2.54014      0.355082    -0.0565584     -0.540095      0.529278     -0.731738      0.364506      0.164225     0.0582268       1.76080       2.16833       2.35927       2.59102       2.42203       2.36889       2.11033       1.82975       1.67000       1.33744       1.01025      0.770957      0.627687      0.462392      0.349188      0.237318      0.162501      0.103913
  21  13 2822.9081    2.9916  0.8240 12.9265 -0.0021  0.0214   0.0668   0.0526    0.0972   0.0000   437.0019     -0.459095       15.1063      -1.39281      -7.03866      -1.17785     -0.266399      0.786422      -1.13830      -1.16107     -0.716392     -0.433278     -0.438971     -0.383808     0.0677923     -0.222738     -0.253957     0.0449966       1.66657       2.16122       2.36519       2.38787       2.35200       2.21598       2.02033       1.83176       1.56487       1.25226       1.03161      0.786332      0.616952      0.472410      0.317066      0.221076      0.159754      0.100069
  21  14 2968.8776    3.8064  0.7995 13.2006 -0.0042  0.0204   0.0851   0.0511    0.0996   0.0000   439.0851      0.657199       15.9329      0.326683       4.55069      0.373338      -3.45485     -0.492164      -4.11170     -0.247096      0.766674      0.880315     -0.247817      0.421311     0.0789802      0.536801     -0.212338    0.00353475       1.53295       2.13199       2.07215       2.37486       2.17000       2.22330       1.94201       1.71772       1.45699       1.17633      0.925137      0.755321      0.584880      0.412640      0.304692      0.208275      0.144051     0.0931036
  21  15 3113.8830    3.9393  0.9611 13.3463 -0.0014  0.0224   0.0835   0.0584    0.1071   0.0000   440.6368       1.59363       14.8224       2.00779      -1.58406      -2.86611      -1.84156      0.158039      0.450569      -1.86864       1.74409      0.272383       1.51615     0.0922436     -0.628805      0.366739     -0.207268     0.0140045       1.77793       2.13113       2.26667       2.39291       2.36399       2.29176       2.11329       1.83251       1.55969       1.32445       1.03982      0.828817      0.654705      0.479272      0.341114      0.238189      0.167853      0.109139
  21  16 3258.4562    3.7364  1.2777 13.3935  0.0009  0.0278   0.0722   0.0737    0.1026   0.0000   439.1315       6.12926       18.7745       2.10810     -0.514140      0.893505      -5.34824      -1.96184      0.379730       2.60936      -1.20289      -1.20003     -0.219331     -0.214756      0.372417      0.217661     -0.607159     -0.209300       2.18010       2.70074       3.09398       3.38455       2.91322       2.95623       2.70502       2.27546       1.97212       1.73632       1.32585       1.03200      0.788965      0.596063      0.394228      0.299437      0.187114      0.125188
  21  17 3402.8111    3.1843  1.7415 12.9618 -0.0042  0.0324   0.0526   0.0856    0.0749   0.0000   436.6444      0.426992       17.0389     -0.940207     -0.688444      -5.02729      -1.90214      -5.19930    -0.0166639      0.152398      -1.87587      -1.81613     -0.380992      0.360509     -0.127445     -0.659210     -0.362426      0.134788       2.51306       3.28411       3.48465       3.54890       3.57775       3.41134       3.12109       2.75149       2.36270       1.99340       1.53759       1.26784      0.964058      0.705371      0.513416      0.350063      0.244249      0.164220
  21  18 3547.1354    2.7083  2.8784 12.1230 -0.0009  0.0425   0.0350   0.1100    0.0651   0.0000   435.8494      -1.10830       16.6888      -5.96818      -1.86037      0.988072       8.28188      -2.02855     -0.155247      -1.71855       2.02062       1.89477     -0.414042      0.606824      0.257604     -0.224523    -0.0618971     -0.114429       3.31095       4.18557       4.38293       4.66414       4.66498       4.39404       4.10493       3.49242       3.00911       2.51527       2.08111       1.59068       1.20587      0.888308      0.671702      0.470769      0.321156      0.205901
  21  19 3691.4342    2.2435  4.1415 11.3903 -0.0002  0.0525   0.0244   0.1359    0.0623   0.0000   445.1900       4.14407       14.4430      0.767568      -8.71796      -7.36046      -4.04256      -1.36199       7.72980      -2.46818      0.527730     -0.121596      -2.93103     -0.848038       1.42070     0.0155755     -0.999082     -0.104846       3.94703       5.18692       5.42085       5.81569       5.64381       5.41056       4.90887       4.26342       3.76702       3.14936       2.55514       1.98993       1.53388       1.09647      0.811259      0.564852      0.380086      0.250167
  21  20 3835.5431    1.8374  6.0366 10.9815 -0.0005  0.0660   0.0174   0.1814    0.0498   0.0000   428.3038       4.36899       6.67605       5.53292      0.776579      -2.55713       5.76781      -2.00353       6.06175      -2.74225      -1.20673      -3.35485      -1.06350       2.54872       1.21312     -0.613894      0.300873     0.0593424       5.17538       6.45881       6.96019       7.35585       7.16558       6.88759       6.33881       5.55034       4.72549       3.94577       3.24235       2.51509       1.89798       1.46393       1.02417      0.718275      0.495146      0.329123
  21  21 3979.6153    1.5233  8.0510 10.7020 -0.0004  0.0821   0.0132   0.2315    0.0413   0.0000   429.9226      -6.16073       18.3736       22.9044       1.28469      -3.80063       3.17548      -12.4014      -11.4492       4.21409     -0.179133      -1.81706    -0.0583866       1.20999       1.31596      0.768028     -0.625874      0.123892       6.26942       8.12870       8.67890       9.05002       8.87481       8.38720       7.73946       6.94504       5.94109       4.98804       4.04920       3.11662       2.41665       1.79362       1.30370      0.901036      0.614256      0.397275
  21  22 4123.7786    1.2592 10.0688 10.4603 -0.0000  0.1012   0.0106   0.2859    0.0388   0.0000   408.7692       25.2839       27.3399       5.43136      -10.4647      -20.8804      -9.07493      -9.07244      -4.02873       3.51914       2.99981      -1.51649       2.59692     -0.808202      0.208252      -1.38255      0.276396      0.559317       7.70451       9.93215       11.0068       11.2843       11.1030       10.4439       9.71138       8.51425       7.26723       6.09100       4.94446       3.85901       2.93719       2.19056       1.57619       1.11075      0.739522      0.486540
  21  23 4268.1563    1.0341 12.5376 10.3559 -0.0009  0.1320   0.0084   0.3686    0.0347   0.0000   435.1696      -1.78419     -0.805057     -0.635619       46.7557      -24.7682       10.5931      -15.8630      -5.51860       10.7715     0.0600603      -2.22257       2.96589       5.31549     0.0955142      -3.45884      0.210537      0.163968       9.83705       12.8266       13.8472       14.3202       14.2394       13.5475       12.3358       11.0123       9.44637       7.89097       6.41929       5.08605       3.84060       2.87815       2.06613       1.44904      0.971676      0.644540
  21  25 4556.0824    0.6727 17.4556 10.2813 -0.0021  0.2225   0.0063   0.5835    0.0262   0.0000   469.6388       19.5320       54.4124       15.6486       9.98402      -13.4785       1.59124       30.6446       22.2465       5.97731       6.80519       6.42862      -8.26587      0.660205       3.05595       1.02882      -3.81883      0.698476       16.1464       21.1947       23.3059       24.0267       23.9952       22.2696       20.6822       18.4024       15.8561       13.2585       10.5755       8.43829       6.50304       4.85007       3.48718       2.47003       1.64115       1.07776
  22   6 1781.5311    0.3887  0.3195 10.0426  0.0016  0.0151   0.0141   0.0362    0.0402   0.0000   439.4141      0.251942       17.4127      0.418547      -3.40080       1.40860     -0.147276     -0.745762     -0.548264       1.66327     -0.236499     -0.977613     -0.463772      0.839313     -0.127360     -0.166898     0.0281478     0.0771461       1.03999       1.52482       1.59439       1.69720       1.67654       1.64113       1.54794       1.14499       1.07380      0.842271      0.715777      0.591539      0.404668      0.325508      0.226436      0.154110      0.112983     0.0808485
  22   8 2104.7503    0.7609  0.6955 10.5090 -0.0024  0.0209   0.0187   0.0490    0.0682   0.0000   439.3532      -2.79669       15.7137     -0.595732      -7.44736      -3.92544       1.18610       2.91116      -2.97904     -0.295888      0.268386      0.133096      0.418673      0.536008    -0.0572600     -0.283751     -0.114193   -0.00451308       1.47110       1.92726       1.95008       2.07775       2.10876       2.02191       1.94098       1.56991       1.45836       1.21372      0.965916      0.780191      0.609747      0.446731      0.339233      0.245471      0.176556      0.113139
  22   9 2259.9635    1.0919  0.7875 10.9010  0.0010  0.0209   0.0248   0.0509    0.0826   0.0000   437.6958      0.271319       17.1402      -1.23792      -2.57957      0.207516      0.870384      -1.73251     -0.967037     -0.619890      -1.38762       1.21160     -0.438515     -0.180518     0.0193304    -0.0482940     -0.222213      0.301764       1.57428       2.00278       2.14196       2.22206       2.23184       2.10053       1.94754       1.71532       1.48610       1.23964       1.03331      0.834494      0.636110      0.486780      0.343180      0.242491      0.162168      0.117083
  22  10 2410.8145    1.4442  0.8871 11.2635 -0.0034  0.0225   0.0318   0.0541    0.0987   0.0000   437.6024      -3.69209       10.7380      -3.89029       1.54756      -3.75040      -1.18367     -0.457102       2.10345       5.13400      0.719711      -2.04023      0.616719     -0.460465     -0.397953     -0.109949    -0.0737112      0.117713       1.64936       2.10145       2.23606       2.38603       2.20455       2.18851       2.04536       1.89092       1.54657       1.31819       1.03887      0.858159      0.658576      0.489634      0.359844      0.270655      0.193728      0.120889
  22  11 2559.1726    1.9956  0.9445 11.7327 -0.0028  0.0219   0.0408   0.0549    0.1052   0.0000   438.6214       2.63804       16.9743      0.929310      -2.00648       1.09650      0.873620      -3.09926      0.171510     -0.753036      0.270497      -1.38551    -0.0256235      0.401087     -0.173124      0.387556      0.358154    -0.0796576       1.56695       2.15915       2.31565       2.50467       2.42153       2.27604       2.13638       1.81009       1.61746       1.26316       1.11809      0.804879      0.661829      0.480206      0.347293      0.246081      0.174489      0.116053
  22  12 2707.0630    2.5716  0.8663 12.3713 -0.0084  0.0204   0.0560   0.0521    0.1031   0.0000   438.5946       2.22921       14.6762       1.83869      -4.10863      -1.53469       5.35089      -4.50563      -2.03850      -1.17869      -1.87014      0.583976      0.476375      0.843289     -0.242278      0.143665    -0.0720185    -0.0115773       1.52937       1.91439       2.09126       2.24869       2.14573       2.08796       1.95734       1.72794       1.41518       1.23474      0.972368      0.818117      0.604051      0.464489      0.326737      0.243664      0.169941      0.113033
  22  13 2854.7158    3.3412  0.8061 12.7488 -0.0039  0.0195   0.0731   0.0493    0.1074   0.0000   441.9850       2.26496       13.2104      -4.46825       3.82078     -0.263580      0.699805      -1.71623     -0.822065      -1.71912   -0.00499772    -0.0176264       1.45323    -0.0610978      0.326537     -0.361216     -0.423420    -0.0210404       1.46871       1.84883       2.04928       2.17164       2.18787       2.00816       1.92006       1.57398       1.34264       1.19891      0.977637      0.747799      0.568836      0.422291      0.313083      0.233843      0.154316      0.104420
  22  14 3001.3696    3.9004  0.8176 13.2236 -0.0011  0.0195   0.0840   0.0475    0.0990   0.0000   435.7156      -3.14120       11.7338       1.69402      -3.01724     -0.564738     -0.947824     -0.420036      0.176871      -3.12766     -0.880853      0.832503      0.157638     -0.185771     -0.240809      0.450643      0.151867     0.0185713       1.41192       1.79881       1.93778       2.06664       2.01266       1.91217       1.79261       1.55541       1.37390       1.17687      0.948357      0.747645      0.579969      0.440964      0.317446      0.231440      0.157466      0.105573
  22  15 3146.9975    4.1030  0.9678 13.3137  0.0011  0.0220   0.0825   0.0576    0.1089   0.0000   439.1188       4.39461       14.3469       5.05926      -2.83577     -0.245452      -1.19876      -3.19405      0.649826     -0.200639      -1.67752      0.173626      0.579496      0.853076      0.493741    -0.0967807     -0.192807    0.00129012       1.59517       2.07652       2.23867       2.37489       2.25770       2.33398       1.97329       1.75024       1.56410       1.32514       1.11492      0.889793      0.688065      0.535210      0.345567      0.252435      0.172896      0.120289
  22  16 3292.1939    3.6276  1.3926 13.0383  0.0051  0.0268   0.0634   0.0757    0.0952   0.0000   439.6334       5.87998       13.4328      -9.96923      0.790072      -7.28110      -3.63073      -3.09881      0.916893       3.24333      0.101915     -0.135627      -1.36256    -0.0944645      0.915017      0.661890     -0.442238    -0.0724300       1.93424       2.57793       2.80902       2.97124       2.85904       2.71693       2.55284       2.24161       1.94481       1.55677       1.30684      0.994247      0.788438      0.597948      0.449174      0.315012      0.214008      0.147578
  22  17 3437.2300    3.0757  2.1018 12.5561 -0.0011  0.0349   0.0438   0.0905    0.0713   0.0000   441.7337       3.26365       11.9500     -0.822180      -3.24698      0.499501     -0.805009       2.16194       3.16139      -2.66785     0.0454913       1.02135     -0.367094       1.06293     -0.666855      0.310089      0.305806    -0.0528996       2.64939       3.52355       3.77516       3.84863       3.67248       3.45884       3.27913       2.91766       2.57874       2.26666       1.86201       1.51176       1.12032      0.850230      0.597142      0.413903      0.285582      0.187749
  22  18 3582.1644    2.5082  2.9574 12.1519 -0.0005  0.0432   0.0316   0.1107    0.0541   0.0000   436.4311       3.19928       16.2478       1.90751       2.59174      -7.13473       2.87809      -4.20588       1.83190    -0.0975337      -5.07415       1.80728       3.63120      -1.19688      0.355536     0.0572233     0.0296049    0.00445134       3.13734       4.10253       4.35182       4.48810       4.46921       4.18653       3.98937       3.52792       3.12124       2.68184       2.13380       1.71912       1.32213       1.01427      0.734991      0.534636      0.365009      0.246737
  22  19 3726.9480    2.0710  4.5885 11.5487 -0.0009  0.0562   0.0220   0.1532    0.0472   0.0000   438.2157      -2.77039       18.3503       5.48850     -0.695423       10.0885       8.30427    -0.0726480       1.85737       3.13058       4.18226      -1.68736      -3.36192      -1.14210      0.951915     -0.100103      0.298651     -0.320519       3.96134       5.20608       5.46196       6.00050       5.81715       5.50857       5.12036       4.49230       3.97076       3.37893       2.77326       2.17798       1.72104       1.29322      0.922482      0.647519      0.455682      0.310924
  22  20 3871.6379    1.7503  6.1758 10.9582 -0.0006  0.0679   0.0161   0.1787    0.0455   0.0000   430.9470       10.7754       17.0555      -9.03521      -14.7696      -1.79655      0.486122      -3.38825      -8.70887       1.30596       1.39132      -5.41626       3.44717       1.86865      -1.30916      0.398653     -0.338599     -0.393437       4.78347       6.25513       6.71606       7.14296       6.97167       6.77722       6.18062       5.55189       4.74170       4.02642       3.33884       2.65561       2.03937       1.50687       1.15042      0.813526      0.549654      0.374964
  22  21 4016.2634    1.4301  8.6578 10.6376 -0.0007  0.0870   0.0118   0.2392    0.0382   0.0000   445.8425      -7.45346     -0.262264      -4.41482      0.837440      -14.0375       2.46800       2.13967      -1.04451       1.00754     -0.998776      -4.14262       5.63387      0.380007      -2.57340      0.583668     -0.222784      0.134249       6.22353       8.04428       8.79569       9.14353       9.02854       8.64705       8.10874       7.18166       6.17157       5.18723       4.26834       3.39646       2.63987       1.99534       1.46127       1.05459      0.723053      0.484249
  22  22 4160.6688    1.2108 10.8318 10.4812 -0.0009  0.1085   0.0097   0.2949    0.0351   0.0000   443.1213       2.49813       24.8919     -0.660934       29.2075      -15.3459      -12.7104      -6.26255       2.76925       12.1549       8.86741     -0.766748       2.24204      -2.29914     -0.744480      0.172366     -0.545181      0.217569       7.83229       10.0862       10.9683       11.5103       11.3409       10.7947       10.0302       8.94395       7.77851       6.58678       5.42045       4.28513       3.34136       2.51137       1.86082       1.31228      0.906236      0.609348
  22  23 4305.3108    0.9889 13.6937 10.3770 -0.0001  0.1410   0.0077   0.4004    0.0315   0.0000   438.6878       17.6381      -5.97910      -13.2403       14.1243      -2.39546       8.66250      -20.6307      -4.40385       11.3611       3.96383      0.481250      0.895363       1.59002       4.56598       1.86044       1.14890      0.405177       10.0449       13.1782       14.3202       14.9870       14.9103       14.2604       13.3111       11.4095       10.0949       8.57256       6.89092       5.44291       4.27170       3.23190       2.40386       1.70050       1.17039      0.792866
  22  24 4450.1371    0.7740 14.3392 10.4045 -0.0014  0.1746   0.0072   0.4685    0.0280   0.0000   454.2828      -8.96940       13.7966      -18.7390       6.44166      -8.31803       22.7615       1.30748      -21.4695      0.917126       6.86741       2.58551      -4.13872       3.94120       5.19516      -2.54502     -0.301232      0.361866       12.2293       16.1678       17.7569       18.7221       18.2921       17.4492       16.1768       14.3350       12.3888       10.5510       8.52287       6.92566       5.21090       4.02814       2.96758       2.10119       1.41876      0.975002
  22  25 4594.7209    0.6398 18.3853 10.2398 -0.0023  0.2387   0.0058   0.6116    0.0242   0.0000   444.9549       11.3308       29.1028       20.0531     -0.220437      -17.6689      -10.1204      -6.20455      -8.84559       9.77058       40.6799    -0.0331787       4.25642      -4.85785       6.94133       1.59743      -1.07520      -4.66903       16.4887       21.7888       24.3636       24.5415       24.8026       23.4006       21.8133       19.7036       16.8719       14.3616       11.6563       9.27679       7.36743       5.54974       4.04713       2.91761       1.96918       1.34386
  23   5 1632.7887    0.2396  0.2229 10.0369 -0.0150  0.0147   0.0117   0.0353    0.0315   0.0000   439.1579      -1.33646       23.0509     -0.995643      -1.21303      0.124071      0.750627      0.160737      -1.10947      0.140071   -0.00512496     -0.635834     -0.252767     -0.563734     -0.273797     0.0440872   -0.00978347     0.0175771       1.10526       1.49733       1.58132       1.51067       1.56152       1.46690       1.29660       1.11095       1.24784      0.972946      0.865545      0.638247      0.566760      0.362347      0.288739      0.188320      0.157270     0.0896029
  23   6 1804.2108    0.3949  0.2998 10.0560  0.0007  0.0151   0.0143   0.0320    0.0384   0.0000   439.3398     -0.451451       19.1186     -0.684008      -1.21670      0.565254       1.67473      0.558016   -0.00650680     0.0222492     -0.397431     0.0222803      0.324760      0.384268     -0.142759    -0.0615134     -0.144756     -0.121351       1.02576       1.31532       1.49310       1.46515       1.38880       1.45615       1.27671       1.32003       1.20623      0.905566      0.723364      0.557857      0.404577      0.370090      0.282184      0.213571      0.162227      0.107238
  23   7 1969.6073    0.5966  0.5034 10.2228 -0.0019  0.0176   0.0165   0.0398    0.0545   0.0000   439.4866      -3.45921       18.8444      -4.04835      -6.65918       1.80460       1.72739      -1.26196    -0.0546042    -0.0232212     -0.354419     -0.101818     -0.319519     0.0909518      0.147203     0.0808390     -0.223121    -0.0782378       1.32060       1.64175       1.71717       1.73318       1.79202       1.81573       1.69252       1.47281       1.26716       1.00274      0.799433      0.659103      0.554089      0.403089      0.305512      0.227648      0.157354      0.106595
  23   8 2131.0795    0.8241  0.6706 10.4484 -0.0008  0.0189   0.0194   0.0460    0.0684   0.0000   438.7777    -0.0857817       15.2272       5.00553      -2.93083       1.04219     -0.141026       1.61564      -1.84318      0.167592      0.151933      0.174029     0.0241617     -0.279084     -0.224003      0.254865     -0.157690     -0.119950       1.28389       1.74601       1.91725       1.93314       2.01446       1.81819       1.74232       1.55529       1.37963       1.08680      0.882096      0.735577      0.560172      0.425892      0.322764      0.234670      0.168626      0.115383
  23   9 2287.4284    1.1573  0.8422 10.9079  0.0020  0.0205   0.0247   0.0519    0.0864   0.0000   437.8783      0.685448       14.4293       1.60692      -1.47434      -3.42776      -3.45104     -0.691866       1.69447       1.92553      0.536427       1.02568       1.22979      0.309755     -0.812983     0.0316163      0.288258    -0.0527496       1.53481       1.97912       2.14115       2.25023       2.15702       2.10146       1.90641       1.71154       1.56694       1.34157       1.05524      0.837853      0.670290      0.503630      0.371315      0.275434      0.193723      0.133722
  23  10 2439.1654    1.6146  0.9018 11.4699 -0.0000  0.0220   0.0332   0.0532    0.0968   0.0000   439.1207      0.111512       16.0225      -3.96566       4.10495     -0.105825    -0.0915045     -0.993675      0.167615      0.423682      0.543360   0.000888416     -0.646621     -0.378561     -0.227716     -0.732878      0.447963     0.0801509       1.48567       1.90806       2.11434       2.15019       2.18458       2.17366       1.90899       1.75137       1.55612       1.22814       1.14950      0.853345      0.650448      0.520871      0.387423      0.288726      0.198574      0.138647
  23  11 2588.6166    2.0562  0.9691 12.0719 -0.0050  0.0238   0.0415   0.0566    0.0939   0.0000   436.7926       4.34624       15.6769      0.147076     -0.841218      -1.51631      -4.19714       2.35156     -0.736517      -1.31217      0.303197     -0.259772      0.972792      0.297078     -0.117855     -0.259154     -0.482165      0.272992       1.84723       2.35960       2.33417       2.32625       2.30415       2.42753       2.36244       2.12413       1.76887       1.35394       1.15486      0.912807      0.790966      0.616358      0.437568      0.314083      0.224052      0.150325
  23  12 2737.5426    2.7228  0.8054 12.6114 -0.0027  0.0201   0.0588   0.0506    0.0879   0.0000   438.9653      -2.05891       15.8755      0.280782      -2.26087      -6.66787      0.582810      -1.37930      -1.03894      -2.08911     -0.813780     -0.389443      -1.42305     -0.224060     -0.358645      0.202490     -0.216844     0.0195525       1.64831       2.26597       2.51731       2.65871       2.52128       2.42005       2.21752       1.93451       1.66267       1.32790       1.07067      0.856267      0.651553      0.491627      0.364883      0.250211      0.182231      0.117710
  23  13 2886.0201    3.3969  0.9992 12.4683  0.0002  0.0212   0.0646   0.0552    0.1307   0.0000   437.9317     -0.244712       15.2945      0.313933      0.114833      0.892557       2.56045     -0.298643      0.352530      0.414487    -0.0957287     -0.115994      0.529102    -0.0134334     -0.473022     0.0171448    -0.0430642      0.212702       1.47749       1.86230       2.02039       2.16708       2.06017       2.05113       1.84141       1.65597       1.47417       1.33209       1.05061      0.880008      0.684801      0.520357      0.377131      0.269451      0.190479      0.131006
  23  14 3033.3909    3.9706  0.7462 13.4134 -0.0032  0.0184   0.0870   0.0452    0.0915   0.0000   438.0730       2.24444       11.1734     -0.211655      -4.12338       2.98319      -1.58404      0.425994     -0.277134      0.486481      0.807425     -0.308486    -0.0676850      -1.15878     -0.434420     -0.142937     0.0993915     0.0899935       1.33064       1.73189       1.80286       1.87298       1.87014       1.83206       1.62451       1.59246       1.36503       1.17808      0.887736      0.713498      0.581258      0.459734      0.348803      0.256867      0.181981      0.128193
  23  15 3179.6323    3.8791  1.2106 13.3058 -0.0027  0.0253   0.0716   0.0657    0.1034   0.0000   440.1225       4.72428       11.9428     -0.339805     -0.438946      -4.02357       1.15142     -0.604104      0.106562     -0.729114       2.34093       1.69442      -1.65417     -0.181299     0.0755076     -0.180606      0.130511      0.298516       1.90617       2.35605       2.49511       2.73165       2.57149       2.45883       2.26566       2.03549       1.86033       1.59022       1.32897       1.06548      0.844560      0.620850      0.461087      0.332357      0.231969      0.159965
  23  16 3325.4843    3.5133  1.4141 13.2703 -0.0047  0.0278   0.0610   0.0734    0.0847   0.0000   438.8802      -1.27653       12.4379      -2.96997      -2.58174      -4.03660     -0.654525      -2.74533      -2.81768     -0.314902     -0.543296     0.0711372      0.158353     -0.965976      -1.01850      0.105957     -0.331615     -0.114165       1.90450       2.55678       2.66137       2.86763       2.87754       2.71654       2.53293       2.30757       1.96505       1.67289       1.31724       1.10442      0.837222      0.673759      0.496107      0.347025      0.248535      0.173030
  23  17 3471.1325    2.9312  2.4757 12.3483 -0.0003  0.0365   0.0375   0.0995    0.0603   0.0000   440.1635       2.60750       17.4249      0.323160      -6.25314      -6.12990      -2.14274       2.10817      -2.06628     -0.881091     -0.652730     -0.846479     -0.830659     -0.965727     -0.100429     -0.537932     -0.423487      0.494293       2.61069       3.49289       3.61972       3.86175       3.85677       3.73053       3.44932       2.99056       2.64770       2.17361       1.84028       1.49700       1.15216      0.865832      0.643716      0.468615      0.325894      0.235757
  23  18 3616.5935    2.3959  3.4399 11.8468 -0.0003  0.0454   0.0271   0.1188    0.0520   0.0000   444.9748       1.08417       11.9122      -9.74731       7.49308      -7.92578      -10.9799      -7.44313       2.67122       2.43848       3.00871      -2.05718     -0.219582     -0.484205      0.164321     -0.805644    -0.0776127     -0.687363       3.23123       4.24731       4.57209       4.92920       4.80384       4.58866       4.30532       3.74151       3.35932       2.79585       2.32774       1.80901       1.42060       1.10615      0.824986      0.594470      0.420163      0.284677
  23  19 3761.8742    2.0060  5.1514 11.3160 -0.0004  0.0575   0.0195   0.1565    0.0458   0.0000   439.3271      -2.26606       19.2913      -9.31890       1.46031      -12.6341      -4.98953       1.11531       1.66700      -4.49733      -3.98559       3.49747      -1.71136     -0.197333     -0.424585      0.809039     -0.218940     -0.398053       4.03825       5.32532       5.74395       6.15068       5.90189       5.71792       5.35737       4.81279       4.19866       3.52540       2.90063       2.31792       1.83785       1.40696       1.05027      0.755887      0.533261      0.365853
  23  20 3907.1794    1.6551  7.0570 10.7828 -0.0005  0.0724   0.0141   0.1929    0.0429   0.0000   430.8101       3.19008       19.3452       3.19832      -11.2518      -14.0453       9.52789      -8.84912     -0.730902       5.25517      0.986739      -4.08523       2.83442    -0.0710692      -3.09301       1.01857     -0.224750      0.587198       4.89364       6.52176       6.91439       7.56876       7.32186       7.12946       6.45268       5.92270       5.15187       4.46705       3.55375       2.90831       2.24752       1.75520       1.28864      0.952906      0.661537      0.456249
  23  21 4052.3240    1.3548  8.8914 10.6255 -0.0009  0.0889   0.0110   0.2449    0.0360   0.0000   431.1780       4.54630       18.8136      0.288798       7.95431       9.89113      -9.74975      -22.1181      -6.38390      0.771011       5.02180       6.33725     -0.145380     -0.351823      -2.49563       2.12579     -0.598875      -1.03256       6.02992       7.92846       8.46280       8.79222       8.76396       8.48451       7.97182       7.15616       6.34987       5.39641       4.41325       3.67946       2.85787       2.17469       1.65327       1.16417      0.827126      0.574901
  23  22 4197.3936    1.1672 11.6190 10.4602  0.0006  0.1152   0.0090   0.3157    0.0333   0.0000   432.5827       8.74836       16.6107      -16.6571       2.14465      -6.23455      -2.17918       1.76807      -3.63634      -3.89038      -1.92966      -10.1686     -0.616155       4.49752     -0.976134      -1.23894      0.539800     -0.261884       7.73581       10.2729       11.1869       11.8430       11.8397       11.2178       10.3596       9.43491       8.12057       6.95076       5.76908       4.65668       3.64138       2.77335       2.09767       1.48625       1.03204      0.715003
  24   5 1653.7102    0.2687  0.2053 10.0310 -0.0136  0.0138   0.0123   0.0263    0.0319   0.0000   440.4008     -0.169104       20.1976      0.844366      -2.66616    -0.0517268       2.13515     -0.281114      -1.16987      0.990002     0.0850984      0.232099      0.644655     0.0790081     -0.210572     -0.223106     0.0392336  -0.000743601      0.992585       1.33531       1.51667       1.59291       1.63987       1.55514       1.47579       1.15093       1.02983      0.980595      0.677806      0.644045      0.475412      0.370599      0.258483      0.186842      0.124092     0.0890062
  24   6 1826.2889    0.4276  0.3853 10.1232 -0.0035  0.0146   0.0139   0.0381    0.0410   0.0000   439.9803      -4.20478       17.9096      -1.16690      -1.60820      -2.04374       1.38620      -2.64974      -2.13087      0.798240     -0.164906     -0.662630     -0.140152     0.0770491     0.0459233     0.0899608     -0.175321    -0.0109756      0.947404       1.20050       1.35294       1.45503       1.40208       1.41709       1.23831       1.17384       1.02789      0.863670      0.704543      0.568492      0.484763      0.349878      0.261236      0.199686      0.147189     0.0979612
  24   7 1993.5598    0.6360  0.5271 10.1683 -0.0021  0.0161   0.0167   0.0398    0.0553   0.0000   440.1312       1.24730       16.9444      -2.82621      -2.17781      0.889370     -0.781784     -0.429195       2.47908      0.588805     -0.394151      0.777528       1.23250     -0.710351     -0.486709      0.387721     0.0187243     0.0277038       1.06241       1.40854       1.47310       1.57963       1.62843       1.53432       1.43592       1.20663       1.13102      0.945794      0.827685      0.647086      0.548094      0.415153      0.299488      0.208516      0.163983      0.114501
  24   8 2156.7562    0.8989  0.6796 10.5879  0.0001  0.0187   0.0206   0.0448    0.0694   0.0000   439.8491      -2.04431       14.5420     -0.328212      0.507583       2.37767      0.270040      -1.54522       1.05800     0.0730111      -1.63835     -0.346501     -0.185955    -0.0317370     -0.113993      0.507656     -0.122264    -0.0186876       1.27279       1.66252       1.67868       1.72769       1.77912       1.67222       1.64030       1.47292       1.25383       1.14201      0.949623      0.786533      0.630556      0.494218      0.364571      0.255489      0.181202      0.130993
  24   9 2314.2503    1.2242  0.8515 11.1944 -0.0048  0.0211   0.0259   0.0506    0.0769   0.0000   438.7365      -1.97540       16.3145      -1.66185     -0.182544       2.95356       2.50613      -2.51653     -0.492247      0.482830      -1.13059     -0.254120       1.05914      0.552832      0.484876     0.0647217     -0.375595     -0.152851       1.45297       1.91675       1.98964       2.12691       2.08195       2.08344       1.81278       1.65490       1.51081       1.32540       1.12484      0.896744      0.713374      0.547065      0.405784      0.297489      0.216260      0.152898
  24  10 2467.0209    1.5998  0.9891 11.5600 -0.0011  0.0218   0.0316   0.0597    0.0924   0.0000   438.2281     -0.452982       14.5211     -0.524914     0.0993463      0.730546      -1.51662      -1.10467    -0.0930257     -0.997778      -1.05225      0.299807      -1.59333      0.216833     -0.312318     0.0688307     -0.297383     -0.112032       1.48485       1.95019       2.00436       2.08988       2.12620       2.11315       1.96614       1.82532       1.51534       1.30006       1.08118      0.876961      0.704395      0.555629      0.417170      0.307196      0.222331      0.151487
  24  11 2617.6542    2.1000  1.0324 12.3238 -0.0046  0.0224   0.0422   0.0629    0.0901   0.0000   439.4260       1.66119       11.4575     -0.930698      -4.37562       1.23221      0.992606      -3.26390      -1.75526      0.381892      0.505360      -1.17755     -0.820069      0.106148     -0.179829     -0.120013      0.122018     -0.213081       1.55878       1.97003       2.18378       2.23177       2.29086       2.24825       2.05111       1.82006       1.64494       1.36875       1.12750      0.921069      0.725698      0.541892      0.424508      0.318258      0.238083      0.171315
  24  12 2767.6526    2.8924  0.8807 12.6016  0.0006  0.0197   0.0590   0.0513    0.0931   0.0000   440.9914       1.77912       14.4692      -4.89276     -0.305208      -3.21886      -2.57899      -2.26927      0.485878      0.855871     -0.282017     0.0510996     -0.719247      0.204614      0.516820     -0.568404     0.0992226    -0.0227903       1.34708       1.60297       1.78254       2.07159       1.89096       1.85176       1.78522       1.61551       1.33105       1.14774       1.02050      0.802822      0.605969      0.481355      0.362265      0.276205      0.196706      0.135315
  24  13 2916.9026    3.6640  0.8177 13.0474  0.0003  0.0187   0.0743   0.0474    0.0991   0.0000   439.9933     -0.441298       13.9055      -1.79466      0.952383      -1.12042     -0.696330      -1.19336      0.670173     -0.102860     -0.438904     -0.310670     0.0405350     -0.304362      0.520057    -0.0225369    -0.0834134      0.148230       1.37653       1.78676       1.98586       2.05523       2.07649       1.96745       1.84427       1.60034       1.39530       1.19929      0.986231      0.784232      0.622770      0.480499      0.365208      0.257045      0.188532      0.132787
  24  14 3064.9729    4.0897  0.8516 13.5353 -0.0028  0.0191   0.0834   0.0508    0.0855   0.0000   438.9576       3.40008       13.9693       1.18251    -0.0264879      -5.61047     -0.468427      -3.01814      0.795163     -0.441796      0.470302    -0.0913866     -0.500396     -0.253435     0.0896940    0.00113555      0.441359    -0.0911463       1.31531       1.70185       1.85140       2.04795       1.99917       1.94457       1.74571       1.58519       1.40766       1.15254      0.965954      0.777236      0.627744      0.461251      0.364395      0.261992      0.192213      0.133742
  24  15 3211.9160    3.8589  1.2267 13.3895  0.0001  0.0246   0.0692   0.0663    0.0985   0.0000   439.9190      0.263272       17.8223      -1.54996       1.29874      0.895464     -0.801299    0.00141703       1.32665     0.0494636     -0.866891     -0.127813      0.571218      0.435276      0.207816      0.231467      0.423479    -0.0766417       1.62151       2.15483       2.21506       2.44487       2.36763       2.30776       2.15104       1.94636       1.75686       1.47069       1.23798       1.04996      0.818613      0.614519      0.451971      0.359692      0.253601      0.177724
  24  16 3358.3427    3.3836  1.7591 12.8931 -0.0020  0.0302   0.0505   0.0789    0.0727   0.0000   437.4907       1.78507       20.0607      -4.52424      -1.29582      0.568986       2.35831      -3.56660       5.73618      0.895414       1.71040     -0.351822      0.678888     -0.844860      0.958905     -0.681942     0.0242937      0.307864       1.97928       2.65357       2.76304       2.94852       2.92513       2.82342       2.60273       2.48960       2.15008       1.78531       1.50199       1.23991      0.967740      0.764241      0.573648      0.425288      0.307945      0.213123
  24  17 3504.7111    2.8420  2.4836 12.4697  0.0009  0.0378   0.0362   0.0952    0.0564   0.0000   436.8241       8.32020       14.4456       3.59472      -5.06581      -5.45162       1.03998       3.62614       3.01016      -6.61018      -2.56851      -1.21218      0.784668       1.10291      0.118746      0.160391     -0.303910     -0.330306       2.39052       3.26202       3.43917       3.74173       3.66505       3.56213       3.31696       2.97389       2.71419       2.20218       1.88799       1.52845       1.18770      0.934906      0.702434      0.519949      0.380930      0.265139
  24  18 3650.9092    2.3000  3.9715 11.6873  0.0006  0.0480   0.0233   0.1257    0.0452   0.0000   434.8567      -4.26527       17.0961       5.55925      0.559559      -3.47626      -4.35594      -1.04725     0.0692246       2.94333      0.446917      -4.71366      -1.16352    -0.0545357     -0.115996      0.514197     -0.120420     -0.287927       3.15600       4.12827       4.53442       4.72276       4.78144       4.62439       4.23632       3.92313       3.30477       2.90722       2.40934       1.98223       1.59744       1.21463      0.894967      0.663993      0.482164      0.338115
  24  19 3796.8257    1.8947  5.2460 11.2925  0.0000  0.0569   0.0175   0.1562    0.0407   0.0000   441.3946      -5.27551       12.8441       9.95510       3.12132      -12.2481      -11.8377      -1.84198       1.30140      -2.57051       2.48559      -1.47563      -1.39736       2.08560       1.51148      -1.62752     -0.201105    -0.0810726       3.79809       4.93776       5.32152       5.61441       5.55404       5.38577       5.07356       4.54666       4.05671       3.47535       2.90532       2.40539       1.89727       1.48163       1.10077      0.810659      0.583553      0.406254
  24  20 3942.4186    1.5744  7.5113 10.8379 -0.0002  0.0747   0.0129   0.2028    0.0378   0.0000   443.5727       3.30958       17.4437      -9.17955      -11.5621      -6.19971      -5.95623      -3.54573      -1.20260      -5.22210      -8.31708      0.449152      -1.47194     -0.436860     -0.674312      0.142620     -0.143558     -0.204013       4.85205       6.38691       6.98001       7.44407       7.45696       7.11353       6.58258       6.10428       5.25529       4.52837       3.73290       3.08738       2.41750       1.89119       1.44162       1.03848      0.747443      0.520949
  24  21 4088.0764    1.3090  9.5956 10.6474 -0.0002  0.0945   0.0103   0.2543    0.0334   0.0000   443.0103       17.2678       13.0956      -8.14758       12.8233       20.5648      -1.36177     -0.154713      -2.28103       3.32803      -4.50680      -1.16245      -2.88757      -1.53161     -0.827877       1.32405     -0.996857      0.842018       6.14815       8.08668       8.87901       9.35505       9.37170       9.04753       8.45339       7.64097       6.60746       5.72510       4.77137       3.87696       3.09011       2.38989       1.80762       1.34002      0.935862      0.665349
  24  22 4233.5555    1.0772 12.2338 10.4666 -0.0013  0.1224   0.0080   0.3381    0.0305   0.0000   432.9235      -4.00120       22.9826      -9.84721      -29.7868       6.18704      -28.0000       9.98351      -3.11055       2.45147      -1.13791       1.01822      -1.85166      -8.29213       4.35703      -1.38432      0.878996     -0.593468       7.90948       10.6971       11.4039       12.2221       11.7677       11.6215       10.7773       9.93748       8.62171       7.54723       6.24268       5.14886       4.09537       3.17740       2.36146       1.76577       1.23236      0.876230
  24  23 4379.1013    0.8419 13.9052 10.4958 -0.0007  0.1563   0.0070   0.4317    0.0269   0.0000   445.7856       3.95724       10.1530       2.91974      -2.42370      -15.2008      -29.4363      -2.42902      -4.04145      -1.94520      -6.03943     -0.298036      -2.16140       2.13078      -1.54537      -2.71620       1.09013      0.100415       9.85774       13.3768       14.3060       15.3081       15.0493       14.7629       13.5747       12.4951       10.9053       9.55590       7.90210       6.43435       5.17252       3.99347       2.99913       2.23478       1.58196       1.10084
  25   5 1674.1053    0.2632  0.1836 10.1041 -0.0101  0.0149   0.0125   0.0270    0.0295   0.0000   439.3448      0.490077       19.6152      -4.23235      -2.85194      0.805316      0.396529     -0.548063      0.471143      0.180620    0.00138721      0.137810     -0.821985    -0.0668701     -0.219441      0.346755     0.0259527    -0.0313899      0.982498      0.922162       1.31153       1.29551       1.24003       1.07700       1.10756       1.12288      0.769706      0.769093      0.745003      0.648194      0.387144      0.337432      0.334609      0.220988      0.130653      0.134055
  25   6 1847.8950    0.4701  0.3946 10.0031 -0.0030  0.0152   0.0138   0.0335    0.0450   0.0000   439.6093     -0.732680       17.4835       1.93970      -3.87286       1.27008       1.55621      -1.14044      -1.57172     0.0951471       1.30334     0.0940139     -0.683885      0.272100     0.0990156     -0.220446     -0.148850     -0.210352      0.996377       1.17849       1.43096       1.42215       1.48492       1.54378       1.26979       1.19445       1.09486      0.876620      0.729791      0.604407      0.465470      0.363932      0.288750      0.213744      0.167164      0.122387
  25   7 2016.9068    0.6546  0.5979 10.2105 -0.0010  0.0180   0.0157   0.0412    0.0596   0.0000   440.2601      0.260324       19.5940       2.67830      -1.23484      0.392998       2.24691      -1.59586     -0.769204       1.29275      -1.11808     -0.117865      0.292200     -0.498221     -0.348537      0.190557      0.268431     0.0140366       1.08010       1.42262       1.61891       1.63949       1.63564       1.63268       1.44195       1.36996       1.20158       1.04370      0.906526      0.723564      0.593250      0.469250      0.359931      0.254641      0.184074      0.130564
  25   8 2181.7074    0.9276  0.7926 10.6224 -0.0032  0.0200   0.0197   0.0487    0.0742   0.0000   440.4804       1.96091       15.8653      0.746081      -1.44418     -0.879103       2.30735     -0.823805      -3.90110      0.231565      0.350568     0.0189842      -1.62196      0.511963    -0.0767079     -0.188010      0.166495    -0.0293441       1.30806       1.70629       1.72666       1.86086       1.94354       1.91420       1.75140       1.53010       1.39037       1.20899       1.01937      0.832636      0.665383      0.525789      0.397941      0.291618      0.212532      0.150851
  25   9 2340.4657    1.3057  0.8705 11.0287  0.0014  0.0211   0.0262   0.0497    0.0856   0.0000   439.3479     -0.514514       13.8510      0.683147      -3.94690      0.180548      -2.44613      -2.67282      0.284404      -1.76517      -2.36820      0.645452      -1.46270     -0.197054      0.210329     0.0368202     -0.196389     -0.136270       1.44682       1.89854       2.25839       2.35804       2.36510       2.26821       2.16264       1.86165       1.60073       1.33792       1.05615      0.837128      0.671431      0.536008      0.408065      0.294082      0.218203      0.155754
  25  10 2494.3163    1.8161  1.0244 11.4619 -0.0038  0.0215   0.0332   0.0541    0.1039   0.0000   439.5146      -1.01716       19.1778      -2.64436      -4.79954      -1.62627     -0.303337      -2.18988      -1.44865     -0.439145      0.592848       1.64404     -0.208971     -0.502503     -0.266560      0.127989      0.471400    -0.0843431       1.32214       1.75757       1.88133       1.93380       1.99637       1.91597       1.83863       1.68404       1.48599       1.29360       1.07957      0.875978      0.691064      0.558568      0.427646      0.326309      0.245940      0.177749
  25  11 2646.2294    2.3034  0.9594 12.2877  0.0025  0.0212   0.0452   0.0538    0.0927   0.0000   436.8871     -0.513965       18.4378      -1.80762      -4.11870       1.04175      -2.73521      0.931616       2.35188      0.212304      -1.86466      0.557681      0.561853     -0.814826      0.479966     0.0992205    -0.0138768     -0.197063       1.36439       1.80076       1.94186       2.13066       2.05755       2.04923       1.97266       1.70411       1.53890       1.25924       1.06452      0.840045      0.710495      0.556973      0.425058      0.310828      0.220085      0.162008
  25  12 2797.3037    2.9562  0.8954 12.6358 -0.0037  0.0195   0.0575   0.0493    0.0897   0.0000   440.0729       2.84224       14.2261       2.79158      -3.95983    -0.0388084       1.05967       1.67019     -0.310311       1.06084      0.234371    -0.0744692     -0.752898     -0.116668      0.243271    -0.0617168     0.0374254     0.0986751       1.19657       1.59116       1.76678       1.85493       1.87142       1.82942       1.69741       1.53662       1.36365       1.16262      0.935170      0.818385      0.625292      0.499754      0.374064      0.295619      0.204358      0.142551
  25  13 2947.3651    3.6930  0.8132 13.2695 -0.0007  0.0183   0.0756   0.0474    0.0821   0.0000   436.8985      -2.65039       15.9020       2.46034      -6.63572     -0.146656     -0.432242      0.824381       1.31861      -1.66027     -0.545177      0.312364     -0.767554      0.197119    -0.0486024    -0.0595707    0.00495555     -0.145885       1.22998       1.52003       1.71083       1.86479       1.81683       1.72326       1.64060       1.46210       1.35530       1.11198      0.947015      0.751916      0.611390      0.497891      0.357334      0.267303      0.208611      0.149675
  25  14 3096.1493    4.0857  1.0096 13.2466 -0.0015  0.0215   0.0760   0.0551    0.1096   0.0000   439.4517      -1.27524       9.71271      0.777643       1.47873      -4.43217      -4.10003      -2.57704      -2.18500     -0.700028       1.87236     -0.726827     -0.597351       1.14345      0.655126      0.168960     -0.174995     0.0175688       1.42824       1.88662       2.10676       2.23217       2.21899       2.16380       1.94799       1.76543       1.54507       1.32475       1.16123      0.906260      0.719781      0.572648      0.426455      0.317312      0.232778      0.159899
  25  15 3243.8316    3.7169  1.2895 13.4562  0.0012  0.0253   0.0645   0.0695    0.0846   0.0000   437.6193       2.57992       10.5335       1.59286     -0.304992      -2.18684      -1.37834      -1.39353      0.501093     -0.379656       1.93740     -0.914729      -1.62277     0.0619842    -0.0417036      0.324255     -0.104346      0.376030       1.65331       2.18499       2.29340       2.46052       2.47645       2.41527       2.21661       2.13758       1.77594       1.55100       1.24879       1.07982      0.832489      0.663888      0.496022      0.394755      0.285231      0.198685
  25  16 3391.0436    3.2026  1.8922 12.9557 -0.0004  0.0313   0.0469   0.0830    0.0661   0.0000   435.5408     -0.792192       13.9892     -0.281001       2.14256      -4.79169      -2.94546      -2.66302      0.508613      -1.94522      -1.01973     0.0154183       1.95285      0.190416     -0.527649     -0.633720     -0.215470     0.0221810       2.08916       2.56328       2.75888       2.94287       2.94942       2.98780       2.80016       2.42310       2.17742       1.86224       1.62603       1.35309       1.10574      0.820775      0.617419      0.488395      0.352957      0.251362
  25  17 3537.9925    2.6448  2.8503 12.2377 -0.0007  0.0386   0.0312   0.1028    0.0515   0.0000   440.4654       3.62234       11.3670     0.0681130      -6.79585       3.93357       1.09303      0.587332       3.85641      0.951094       4.35197       1.28870      0.683568      -1.06849      -1.09379      0.137826     0.0460975     -0.339142       2.50811       3.29066       3.55548       3.78171       3.64831       3.63876       3.34219       3.13787       2.71946       2.44342       2.02165       1.67210       1.33734       1.05716      0.804127      0.602458      0.430637      0.302568
  25  18 3684.8005    2.2069  4.0840 11.6915 -0.0012  0.0483   0.0219   0.1276    0.0419   0.0000   438.9518       3.35680       5.08686       4.85150      -2.68222       4.28375      -1.77044      -4.22749      -4.52029       5.54264       5.40679     -0.815394      -1.12570       2.35913      0.453766      0.357589     0.0968769     -0.402905       3.06194       4.12436       4.41441       4.71170       4.76834       4.59738       4.35191       3.86299       3.39493       2.88647       2.51181       1.99917       1.59775       1.25655      0.975360      0.718247      0.512693      0.372173
  25  19 3831.0640    1.8277  6.1103 11.1094 -0.0003  0.0614   0.0153   0.1660    0.0384   0.0000   441.1253       1.38567       9.21144      -13.0990       4.45439       3.14213      -9.29049      0.862133      -5.55385      -5.00677       6.82710       1.59171     -0.613366       1.41767      -1.19921     -0.654359     -0.346967     -0.275807       3.98858       5.07017       5.60548       5.87977       5.83680       5.87412       5.41956       4.89900       4.25954       3.74751       3.17107       2.61077       2.15956       1.65631       1.25277      0.928803      0.675255      0.481893
  25  20 3977.4335    1.4833  7.8234 10.8765 -0.0004  0.0773   0.0123   0.2126    0.0354   0.0000   435.4583      -6.45167       28.2671       8.19362      -9.47370      -9.79526       8.45644      -8.80333       4.26698      -8.34902      0.201850     -0.613397       2.53584      -1.19916      -2.61865      0.693843     -0.584024      0.360852       5.01370       6.60326       7.14633       7.65965       7.65358       7.37862       6.93193       6.28683       5.55872       4.81736       4.01373       3.34463       2.71028       2.13011       1.56474       1.17269      0.869369      0.610396
  25  21 4123.6048    1.2605 10.0468 10.6020 -0.0006  0.0969   0.0096   0.2645    0.0325   0.0000   448.7658      -11.7291       3.92503      0.291712      -15.1006     -0.802767       12.8213       5.14968      -2.88094      -4.03012      -1.43351       2.94474      0.118151      -6.05217       1.10137      -1.20723       2.80154      0.884871       6.15640       8.14666       9.06828       9.40831       9.49233       9.16190       8.57806       7.87002       6.84605       6.02236       4.99634       4.15758       3.29281       2.63262       1.96968       1.48299       1.07707      0.754830
  25  23 4415.3597    0.8457 15.6729 10.3935 -0.0007  0.1672   0.0063   0.4446    0.0260   0.0000   445.6842      -1.58723       18.3049     -0.987672       18.3580      -27.8913      -20.3003       28.9251       21.2860      -11.5569       4.60222      -1.39793       1.74610     -0.102866       1.09907       1.21241       2.89159      0.132263       10.4922       13.6339       15.0775       15.9207       16.0461       15.4794       14.4461       13.3108       11.7491       10.2114       8.64403       7.04454       5.72541       4.41658       3.43902       2.58084       1.87470       1.32866
  26   5 1694.0323    0.3077  0.2300 10.0613 -0.0044  0.0117   0.0124   0.0270    0.0309   0.0000   439.2525     -0.637505       21.2490     -0.500177      -4.02134      -1.64364      0.702046      0.406748     -0.562797      -1.00315      0.510060      0.418364     -0.222094    -0.0929455      0.235012      0.115815    -0.0693610     0.0313492      0.781286      0.954553       1.01516       1.11094       1.09738       1.02789      0.997956       1.01134      0.874803      0.721821      0.619213      0.466821      0.400367      0.334613      0.257858      0.199246      0.147414      0.115119
  26   7 2039.7305    0.6770  0.6549 10.3071  0.0002  0.0179   0.0158   0.0475    0.0579   0.0000   439.2000     -0.869387       20.2626       1.39605      -1.54001      -1.52047       2.34416       1.35049       1.31749     -0.101024      -1.11019      0.887914   -0.00266448     -0.383193     -0.351556     -0.101021     -0.184549    -0.0430626       1.08294       1.42635       1.51695       1.73416       1.66103       1.57258       1.51710       1.39553       1.23755       1.04598      0.879659      0.748707      0.627589      0.465125      0.373567      0.272531      0.197064      0.139803
  26   8 2206.0445    1.0126  0.7507 10.6651 -0.0023  0.0183   0.0212   0.0439    0.0743   0.0000   439.3389       1.62667       15.8364      0.972289      -2.90016      0.934222      0.571875     -0.900449       1.36810     -0.353417      -1.13821     -0.189354      0.351709      0.191724     -0.356002     -0.525640      0.171526      0.216658       1.10878       1.44606       1.58314       1.70035       1.69353       1.59598       1.53948       1.42471       1.28182       1.09036      0.946299      0.762943      0.646981      0.509295      0.394018      0.291289      0.222687      0.148159
  26   9 2366.0139    1.3598  0.9142 11.3043 -0.0010  0.0212   0.0270   0.0530    0.0807   0.0000   440.1573      -2.63883       17.1784     -0.602200     -0.773597      -4.23662      -2.91493     -0.768029      0.318919       2.33553      -2.47311     -0.131692      -1.19329     -0.776770     -0.427838      0.337125     -0.611238    -0.0566560       1.33591       1.80310       1.88374       2.02159       1.92970       1.80408       1.77992       1.59618       1.52056       1.33811       1.16998      0.981538      0.798114      0.636988      0.469237      0.348842      0.263966      0.177507
  26  10 2521.1643    1.8621  0.9666 11.7785 -0.0015  0.0211   0.0349   0.0515    0.0910   0.0000   439.9335       1.65980       17.7294       1.87938      -3.45941      0.120112     -0.749545      -2.88029       3.05977      -1.27997      -1.61607      0.446044     -0.745906       1.04717   -0.00895877     -0.286426    -0.0368458     -0.112020       1.33413       1.73605       1.88912       1.99972       1.96935       1.87773       1.73071       1.67247       1.46571       1.35121       1.14978      0.999304      0.826217      0.657269      0.491587      0.365612      0.254086      0.174091
  26  11 2674.3327    2.3902  0.8946 12.4291 -0.0014  0.0207   0.0464   0.0485    0.0881   0.0000   438.8701      0.434769       13.9436      -3.97090      -3.31726       1.12632     0.0740720      -3.40120     -0.733486     -0.208463     -0.566024     0.0367709     -0.108320    -0.0733614     -0.371061     -0.179476     -0.184758     -0.103596       1.25164       1.59756       1.79814       1.90981       1.91465       1.87804       1.73102       1.56906       1.48017       1.20591       1.03099      0.862253      0.673056      0.555164      0.429045      0.318652      0.241401      0.175132
  26  12 2826.4934    3.1824  0.8494 12.8248 -0.0029  0.0185   0.0620   0.0470    0.0891   0.0000   437.9627       1.55889       14.5099     -0.397831      -2.33880      -2.74719    -0.0589946      -2.63856    -0.0848898      -1.78958      0.913298      0.125921     -0.440971      0.637298    -0.0379456     -0.169387     0.0872817      0.390508       1.15755       1.48525       1.66747       1.78142       1.74180       1.71391       1.57584       1.45588       1.28533       1.12869      0.975357      0.804560      0.653613      0.502926      0.379876      0.311482      0.218044      0.153633
  26  13 2977.3720    3.7987  0.8884 13.2183 -0.0001  0.0190   0.0731   0.0500    0.0905   0.0000   438.4998       1.62663       14.9904      -1.77099      -4.94013      0.322965      0.119393      -2.58336      0.240621      -2.44221     -0.549282      0.178106       1.44989      0.161718      0.337679     0.0454619     -0.146455      0.313084       1.22765       1.63013       1.69064       1.77983       1.76275       1.77389       1.67232       1.54334       1.35377       1.18708      0.993389      0.825227      0.689392      0.524151      0.412941      0.304352      0.240962      0.162458
  26  14 3126.8635    3.9451  0.9893 13.5304 -0.0022  0.0212   0.0745   0.0549    0.0906   0.0000   439.3151       3.13032       14.9596      -3.75567      -3.72669      -1.70178       2.12091      0.187565      0.201718      -1.02159      -1.30829      0.663244      0.269955     -0.190628      0.193509     -0.136555      0.146290      0.186168       1.19828       1.67485       1.78604       1.94873       1.91830       1.78939       1.76656       1.58737       1.44001       1.26901       1.04589      0.901411      0.689275      0.581317      0.444197      0.340580      0.231276      0.167125
  26  15 3275.3250    3.6156  1.3998 13.1418 -0.0025  0.0257   0.0580   0.0674    0.0865   0.0000   440.2648       6.50855       11.9856      0.423578      0.597664     -0.140429      -2.40213      -2.20033       1.71626     -0.498444      -1.55455       3.31270      0.500312     -0.910936      0.214186      0.114240     -0.479545    -0.0999332       1.58598       2.04145       2.25744       2.48465       2.43748       2.32479       2.21502       1.99299       1.79852       1.58582       1.31026       1.10717      0.868807      0.687054      0.545059      0.399852      0.308283      0.221034
  26  16 3423.2138    3.1618  1.9747 12.7264 -0.0011  0.0309   0.0433   0.0813    0.0658   0.0000   440.8360      -2.45293       16.3499       1.00440       1.39718     -0.434019      -3.28045      -6.62282       4.92840      0.459501      -2.86119       1.05719      0.358500    -0.0202594      -1.22804      0.508979     -0.684915      0.219483       1.88160       2.41482       2.69693       2.89187       2.85503       2.76502       2.66769       2.42529       2.13211       1.86372       1.61553       1.30781       1.07994      0.828256      0.652630      0.503826      0.367458      0.273096
  26  17 3570.9286    2.5629  3.1473 12.1084 -0.0009  0.0392   0.0282   0.1091    0.0478   0.0000   438.2300       1.49056       16.7240       1.17430      -2.03256       5.34438       5.24980      -4.73621     -0.484937       2.73113       1.90604      0.953000     -0.542403      0.171250      0.914062     0.0535687    -0.0798328     -0.273809       2.39707       3.15524       3.43416       3.67793       3.64740       3.59340       3.33554       3.02011       2.78545       2.37772       2.01798       1.72534       1.35816       1.06999      0.837252      0.629605      0.474479      0.338501
  26  18 3718.2889    2.1044  4.6354 11.5679 -0.0003  0.0514   0.0194   0.1356    0.0395   0.0000   433.1609       6.44097       10.8791       7.87023      -5.90266      -9.68480     0.0300289      -3.64419      -4.99980       3.76325       4.18750     -0.291514     -0.272088      -1.25695       2.26599      0.910085     -0.348098     -0.602276       3.12585       4.08107       4.44514       4.63165       4.78989       4.56080       4.41941       3.98147       3.57048       3.20073       2.64751       2.22450       1.77594       1.40027       1.10780      0.835020      0.638603      0.460863
  26  19 3865.2658    1.7155  6.4189 11.1395 -0.0005  0.0641   0.0142   0.1746    0.0351   0.0000   431.2169      0.561531       11.3674      -3.35670       6.97099     -0.983382       6.72397      0.914698     -0.934776     -0.723588      -6.05697     -0.581166     0.0284399     -0.753190      0.587146      -1.46731      0.153840     -0.454822       3.96321       5.03670       5.63803       5.92890       6.01238       5.73906       5.39108       5.06635       4.55951       3.88453       3.31936       2.78679       2.27174       1.81025       1.41156       1.05215      0.762317      0.554814
  26  20 4011.9733    1.4229  8.7208 10.8336 -0.0015  0.0823   0.0111   0.2328    0.0325   0.0000   442.9884      -8.23294       11.6198      -15.3756       11.0505      -9.13218      -9.11678      -9.70666       1.79106      -2.22533      -5.43743      -1.89579       4.92094     -0.153373     0.0618386     -0.959252     0.0726432     0.0564846       4.94056       6.57956       7.17474       7.54764       7.63761       7.48164       6.90670       6.48831       5.74796       5.02254       4.33544       3.52959       2.89127       2.30344       1.77824       1.35080      0.974987      0.709516
  26  21 4158.7471    1.2116 11.3137 10.5573 -0.0002  0.1067   0.0086   0.2926    0.0310   0.0000   443.1577      -15.5383       7.78205       5.67041       15.0048      -12.6523      -5.64370       4.92459       4.54674       3.58407      -6.24950      -6.27387      0.812195     0.0103341      0.749502      -1.19033      -3.48493     -0.189942       6.43335       8.44441       9.32951       9.82323       9.93452       9.49262       9.07455       8.35790       7.45949       6.54255       5.53409       4.63367       3.74016       2.98236       2.33124       1.74155       1.27805      0.921026
  26  22 4305.3300    0.9734 12.8608 10.5226 -0.0004  0.1300   0.0074   0.3596    0.0276   0.0000   429.3318      -8.59695       13.0609      -3.17130       6.08030      -11.0093      -16.0148       17.7033      -1.83260       24.7704       4.10287      -6.03057      -4.15531       4.51249       1.54995     -0.524138      -1.95791      -1.88609       7.93387       10.4201       11.2998       12.1280       12.0477       11.7856       11.0841       10.2839       9.12676       8.01968       6.79258       5.64486       4.58107       3.64491       2.84389       2.13618       1.56858       1.14352
  26  24 4597.4634    0.6433 17.4881 10.2648 -0.0005  0.2074   0.0053   0.5449    0.0221   0.0000   435.6228      -5.31007       12.4102       30.4375      -3.40024      -5.66586      -12.0605      -16.1525       5.59534      -26.0473       3.39329       9.49823      -11.5199     -0.763926       4.67640      -7.87607       7.44698       2.64141       12.5612       16.2543       18.1448       19.0609       19.5158       18.8918       17.7802       16.2362       14.6398       12.6617       10.6850       8.90649       7.16760       5.82898       4.47743       3.42045       2.48134       1.81466
  27   4 1527.5272    0.1845  0.1748 10.0523 -0.0177  0.0155   0.0115   0.0275    0.0271   0.0000   440.1412    -0.0513786       20.9203     -0.932482      -2.06055       1.44425     0.0116293      0.214901     -0.760482     -0.359947     -0.964224    -0.0194282     -0.334956     -0.712106     0.0596213      0.218542     -0.210338      0.129744       1.01487       1.35724       1.43141       1.45444       1.46877       1.36524       1.32888       1.49831       1.27878       1.10434      0.811350      0.571447      0.502234      0.457405      0.396247      0.322143      0.214417      0.166429
  27   5 1713.5631    0.3374  0.2331 10.1042 -0.0012  0.0118   0.0135   0.0286    0.0312   0.0000   439.6302      -1.37400       19.5891       1.57536     -0.696698      -2.11601       1.90254     -0.338905     0.0318913     -0.206696       1.60650     0.0862084      0.347377     -0.252716    -0.0116702     -0.365895    -0.0616721     0.0150254      0.693834      0.952936       1.04030       1.02381       1.15821      0.922374      0.993338      0.891784      0.835181      0.761922      0.590079      0.534759      0.383163      0.314602      0.248908      0.205837      0.169128      0.113097
  27   6 1889.7642    0.5029  0.4294 10.1293 -0.0029  0.0157   0.0141   0.0352    0.0440   0.0000   439.5636      0.189404       18.5714     -0.447521      -4.52389     -0.112123      -2.01392     -0.614128   -0.00940196       1.90078      0.259545     -0.289713     -0.745477    -0.0359639    -0.0378605      0.344086     0.0268988     -0.117271       1.00687       1.30611       1.53495       1.77920       1.72233       1.66922       1.58669       1.33157       1.14741       1.04106      0.836420      0.621189      0.530553      0.419723      0.322956      0.239302      0.181279      0.124889
  27   7 2062.0422    0.7365  0.6570 10.3182 -0.0040  0.0177   0.0165   0.0427    0.0627   0.0000   441.4783      -3.16493       17.7090     -0.495598      -5.07323       1.26256       1.10049      -1.07816     -0.870341     -0.736775      -1.02994     -0.101756     -0.927433    -0.0394159      -1.02263     -0.153992      0.383374     0.0107904       1.09909       1.39929       1.58816       1.60518       1.67323       1.56462       1.36988       1.35172       1.22958       1.06287      0.971731      0.801397      0.724611      0.589020      0.452041      0.329494      0.230395      0.159722
  27   8 2229.6920    1.0227  0.8650 10.8507 -0.0015  0.0196   0.0202   0.0508    0.0704   0.0000   439.1566       1.78150       18.6707      -1.13444      -3.35399       1.54860     -0.478042     0.0802779      0.457238     -0.610616     -0.183594      -1.15002     -0.680047     -0.297615     -0.259054      0.281610     -0.249830     -0.287186       1.26681       1.58151       1.71990       1.94816       1.92697       1.93228       1.76216       1.57345       1.41954       1.25016       1.07694      0.873421      0.675922      0.529896      0.446469      0.346444      0.255784      0.179912
  27   9 2390.9686    1.4897  0.9653 11.3234 -0.0043  0.0199   0.0279   0.0536    0.0862   0.0000   441.7181     -0.260391       17.9927      0.616201     -0.676995       1.95876      -1.37807      -2.80591     -0.777168      0.441390       1.26821       2.09740     -0.282214     -0.208995     -0.104121     -0.613451     0.0624025     -0.400586       1.22580       1.57555       1.70992       1.82367       1.89078       1.83459       1.80083       1.54165       1.40669       1.22338       1.04183      0.865086      0.682437      0.551426      0.449502      0.326512      0.249028      0.190902
  27  10 2547.4978    1.9512  1.0487 11.8061 -0.0021  0.0216   0.0349   0.0559    0.0932   0.0000   439.0490       1.61800       15.4253      -1.01278      -2.04655       2.76359      -3.53329     -0.374494     0.0584173      0.393190       1.47513      0.751020     0.0857082     -0.349146     0.0733157     -0.714880     -0.249759     0.0975486       1.32641       1.71064       1.79581       1.92694       1.86974       1.86496       1.76200       1.66419       1.56673       1.33351       1.14514      0.917199      0.786913      0.637686      0.484041      0.392372      0.287807      0.222139
  27  11 2702.0491    2.5804  0.9551 12.3850 -0.0042  0.0195   0.0482   0.0505    0.0913   0.0000   438.4789       1.81583       15.3777      -1.58132      -1.76171      -1.87834       1.58114      0.757544     -0.222129      0.330003     -0.790662     -0.666512     -0.780194      0.465795    -0.0405523      0.437948      0.300835    -0.0489257       1.16518       1.54414       1.62447       1.81321       1.66916       1.79668       1.66347       1.54679       1.34745       1.20401      0.970352      0.840576      0.673178      0.578050      0.429502      0.329515      0.247712      0.180526
  27  12 2855.3635    3.3504  0.8691 12.8139 -0.0011  0.0182   0.0648   0.0494    0.0941   0.0000   438.9860      0.156049       13.4203     -0.157796      -4.36615      0.557794      -1.93474      0.213744      0.670733     -0.605887      0.464862      -1.93571     -0.327801     -0.957721      0.878863    -0.0583839      0.261116     -0.146272       1.08804       1.46338       1.57949       1.69810       1.66853       1.56424       1.54176       1.40740       1.30412       1.12257      0.966733      0.804837      0.694068      0.547884      0.430034      0.328714      0.225933      0.166450
  27  13 3006.9962    3.9090  0.8801 13.1750 -0.0014  0.0185   0.0728   0.0469    0.0879   0.0000   440.3460      0.524039       13.9688       3.48400      -3.22212      -3.45607      0.546334      -3.85928      -1.12632     -0.849970      0.719232      0.369545     -0.224900      0.116612      0.224444    -0.0919782      0.257125    -0.0783752       1.13958       1.48726       1.55141       1.68710       1.57961       1.59877       1.54761       1.49219       1.29312       1.16035      0.986194      0.824679      0.655013      0.517607      0.410752      0.333145      0.253146      0.187849
  27  14 3157.1822    4.1135  1.0759 13.2531 -0.0058  0.0215   0.0717   0.0548    0.1098   0.0000   437.2391       1.93346       15.7387      -2.92901      -1.15333      -2.00627     -0.560935      -2.02850      -3.42839       1.06328     -0.164252      0.568947     -0.689039       1.36108     0.0324935     0.0326751     -0.248140      0.151271       1.35091       1.59779       1.68593       1.93979       1.98561       1.81558       1.72886       1.69089       1.55414       1.27380       1.05861      0.887008      0.747389      0.624710      0.490164      0.362089      0.261646      0.197991
  27  15 3306.4632    3.6586  1.4505 13.2051 -0.0035  0.0259   0.0576   0.0694    0.0837   0.0000   439.7874       1.18840       15.9762      -4.82322      -4.02788      0.397854       3.68810      -2.60996     -0.815891     -0.701621      0.566264     -0.335005     -0.752743     -0.342621       1.26660      0.363919      0.347189    -0.0814287       1.52842       2.03775       2.15532       2.30551       2.41439       2.28265       2.13536       1.93523       1.75537       1.57356       1.37788       1.15919      0.921131      0.756300      0.585115      0.443725      0.331877      0.236451
  27  16 3455.1143    3.0345  2.1989 12.7155 -0.0004  0.0329   0.0390   0.0858    0.0576   0.0000   437.8961     -0.844310       17.3660      -2.44469      -6.72538      -1.00961      -2.53590     -0.743821     -0.478992     -0.426261      -1.67138     -0.243304     -0.534097      0.519488    -0.0471291     -0.514037      0.368214     -0.105174       1.90415       2.50949       2.79367       2.95907       3.00313       2.90297       2.72477       2.51531       2.28491       1.97378       1.69993       1.43567       1.19959      0.957743      0.721432      0.568640      0.408945      0.301955
  27  17 3603.4478    2.4580  3.2948 12.0516 -0.0015  0.0405   0.0261   0.1090    0.0452   0.0000   437.5656       2.99467       15.3312       1.20695       1.66588      -2.53920       4.23426      -2.31726      -2.49447       1.89082     -0.444088     -0.397512     -0.259233       1.72856      0.530892     -0.356995    -0.0574426     -0.369644       2.35131       3.02790       3.39016       3.61881       3.52970       3.58241       3.34497       3.03549       2.77818       2.42984       2.10956       1.72639       1.41862       1.16126      0.900687      0.700268      0.503166      0.372430
  27  18 3751.3790    2.0121  4.9654 11.4198 -0.0004  0.0520   0.0177   0.1397    0.0383   0.0000   436.8553      0.874848       14.2232       2.16254       7.07562      -4.08584      -4.53615      -2.75449       3.49018       3.70985      -1.52861       4.04350      0.652628      0.419835       1.54908      0.550494      0.212615     -0.626839       3.09309       4.08502       4.44786       4.73646       4.75089       4.59434       4.36206       4.01733       3.66701       3.15028       2.76959       2.31279       1.92203       1.52473       1.18203      0.908689      0.664413      0.486474
  27  19 3899.0163    1.6408  6.7809 11.1175 -0.0008  0.0660   0.0133   0.1859    0.0329   0.0000   438.7833      -9.70376       8.33347       5.97828      0.963289      -15.4693      -4.11652      0.735618    -0.0292124      -3.12886      0.684146       9.83168     -0.400383       1.17808      -1.82054      -2.02863      0.702950      -1.38377       3.91165       5.10108       5.57427       6.03468       6.17118       5.85286       5.56052       5.10221       4.67623       4.03743       3.45924       2.86666       2.36672       1.88510       1.47532       1.13214      0.842210      0.628232
  27  20 4046.3403    1.3754  9.1957 10.7787 -0.0002  0.0854   0.0102   0.2341    0.0308   0.0000   433.4068       7.64266       20.3664     -0.986444      -3.33356      -2.36470      -5.18161       3.00482       5.80025     -0.103793      -6.30167      -1.50520     -0.922749      -5.17010     -0.474356       1.89503     -0.133031      0.366065       4.97698       6.58158       7.14468       7.66602       7.76200       7.61565       7.18936       6.61586       5.90470       5.23079       4.43342       3.76949       2.99056       2.46118       1.87210       1.47127       1.10761      0.807734
  27  21 4193.4391    1.1620 11.9961 10.6057 -0.0004  0.1115   0.0080   0.3107    0.0281   0.0000   437.5930       14.9463       1.08892       11.1224       8.52061      -14.9877      -12.8527       6.66813       11.9167       2.92349     -0.758352      -3.86651      -2.94554      -2.84116      -4.16816       1.74592       1.90991       1.38211       6.48599       8.61773       9.63150       10.1728       10.3074       9.90878       9.55447       8.68730       7.85782       6.77893       5.89043       4.89284       4.03049       3.23147       2.48825       1.94161       1.42446       1.04063
  27  22 4340.7630    0.9216 13.8664 10.5318 -0.0003  0.1407   0.0067   0.3890    0.0255   0.0000   429.4707      -2.01485       32.0468       8.37230      -3.35669      -12.1304       18.9198       5.43879       2.78254      0.667574       3.65792     -0.927010      -15.9704       4.31138      -1.91545       1.57149      -1.23381       2.20868       8.13825       10.8975       11.8537       12.5915       12.8407       12.4271       11.9376       10.7680       9.88400       8.51302       7.43522       6.16403       5.03559       4.13146       3.16572       2.45372       1.78971       1.31695
  27  23 4487.0837    0.7482 16.1423 10.3749 -0.0006  0.1760   0.0056   0.4703    0.0235   0.0000   472.1130      -19.2979      -14.5278      -14.6457       16.3774       9.75682       11.3991      0.427873      -6.93092      -21.9218      -8.55421      -9.36478       2.48538       2.64106       1.13147      -8.79847       1.18020       1.76081       10.2078       13.3759       14.9315       15.5559       15.8487       15.4333       14.5967       13.6783       12.1677       10.6472       9.24324       7.83790       6.31430       5.19652       3.97202       3.11029       2.25731       1.66072
  28   6 1910.1321    0.4935  0.5564 10.1509 -0.0032  0.0179   0.0123   0.0400    0.0469   0.0000   441.0793      -1.08362       20.6829      -1.87992      -4.32610     -0.405548       1.70601     -0.823240      0.819812      -1.18575     -0.771608      0.353323      0.650983     -0.394032      0.170311     -0.264260    -0.0254952   -0.00285985       1.01451       1.29451       1.42701       1.45564       1.52006       1.55916       1.43825       1.32696       1.20210       1.05996      0.914618      0.767087      0.641093      0.514903      0.413451      0.315123      0.232829      0.179369
  28   7 2083.8737    0.7660  0.6640 10.3731 -0.0015  0.0166   0.0167   0.0437    0.0599   0.0000   438.8184     -0.332217       17.9699     -0.226631      -5.17788      -2.38684      0.939138     -0.920928      0.737915      0.644589      -1.58230      -1.00194      0.265075     -0.278509     -0.274230     0.0681396      0.359795     -0.197721      0.928146       1.17445       1.28061       1.38146       1.39567       1.34760       1.30324       1.21194       1.14295      0.937144      0.849270      0.686531      0.598167      0.482667      0.376567      0.293102      0.216864      0.157091
  28   8 2252.8161    1.0847  0.8082 10.9281 -0.0022  0.0182   0.0215   0.0477    0.0685   0.0000   441.5465      -2.27495       17.9490      0.581173      -3.93315      0.565190      -1.40640       1.58435      -1.05660     -0.446129      -1.02344      0.506379    -0.0560676      0.381810     0.0879305      0.375051     -0.106728      0.247783       1.03022       1.29899       1.48110       1.53754       1.61416       1.52326       1.54466       1.33846       1.19641       1.07414      0.921530      0.773250      0.648504      0.517608      0.396265      0.320321      0.232512      0.178516
  28   9 2415.3206    1.5276  0.9791 11.4689 -0.0008  0.0212   0.0277   0.0519    0.0803   0.0000   441.5584      0.688469       17.3826       2.13161      -2.28963     -0.213684     -0.305089     -0.914766       1.43855     -0.809774      0.125747      -1.11632      -1.00318     -0.136864      0.359520     -0.221342     0.0209401      0.127077       1.21053       1.60075       1.69899       1.94888       1.72335       1.74189       1.71031       1.61234       1.45712       1.26199       1.11249      0.934654      0.766304      0.607515      0.474723      0.382289      0.292890      0.220754
  28  10 2573.3188    2.1140  1.0582 11.9924 -0.0022  0.0211   0.0370   0.0540    0.0895   0.0000   438.1284      0.270348       16.8217       5.05671      -3.59492     -0.837601     -0.575149       1.46455     -0.307802      -1.74459      -1.06139      -1.15816     -0.171485     -0.414358     -0.154083    -0.0444127      0.678382     -0.441797       1.22631       1.60202       1.81776       1.98086       1.91794       1.91905       1.86764       1.66418       1.50234       1.30249       1.09154      0.916810      0.749391      0.620585      0.465522      0.380741      0.277400      0.212869
  28  11 2729.3171    2.7405  0.9295 12.5338  0.0007  0.0191   0.0494   0.0482    0.0844   0.0000   438.2885       1.79977       15.5669       1.40811      -1.23120      -1.41710    -0.0632947      0.136533      0.745574      -2.03939      0.278516     -0.849622      -1.15839      0.324781      0.406795    -0.0127150     -0.234943    -0.0383350       1.15505       1.49694       1.64395       1.74120       1.68282       1.65115       1.57375       1.52889       1.35344       1.23504       1.04475      0.833021      0.714551      0.583552      0.461657      0.358576      0.269653      0.206967
  28  12 2883.6960    3.4385  0.8721 12.9647 -0.0021  0.0185   0.0643   0.0461    0.0891   0.0000   436.7701      -3.36873       16.3574      -1.55575      -2.85575      -1.10224      0.817542      -3.68854      -1.13253     -0.211992       1.88204      0.377913      0.634583      0.222313     -0.264066      0.224603     0.0572632      0.151582       1.12604       1.36572       1.51126       1.67720       1.71092       1.72265       1.56014       1.43583       1.27135       1.12207       1.00070      0.837096      0.645572      0.517795      0.422769      0.329767      0.240964      0.189433
  28  13 3036.1695    3.9874  0.9038 13.3036 -0.0041  0.0189   0.0729   0.0460    0.0889   0.0000   439.4908       1.09123       12.1578     -0.504177     -0.414490      -1.81979      -2.02912      -3.18803      -1.60709      0.124564      0.221024      0.522185     -0.842767       1.37322     -0.390371      0.148240    -0.0395250      0.329031       1.11351       1.42617       1.56428       1.68042       1.68761       1.65664       1.57169       1.44683       1.28381       1.13681      0.996873      0.850957      0.688127      0.572206      0.444438      0.337954      0.253852      0.189141
  28  14 3187.1367    4.1220  1.0989 13.3263 -0.0023  0.0217   0.0708   0.0532    0.1030   0.0000   437.0017      0.536997       14.8671      0.686143      -4.89260      -2.57326       1.31103      -1.26718       1.36446     -0.224106      -1.55353     -0.265452      -1.43230     -0.946229      0.212361      0.177664     -0.610142     -0.170662       1.24913       1.67097       1.77232       1.86800       1.91492       1.92549       1.74382       1.71736       1.51210       1.32509       1.11306      0.942159      0.775732      0.649126      0.517610      0.394215      0.302377      0.213922
  28  15 3337.1738    3.4238  1.6440 13.2322 -0.0010  0.0282   0.0514   0.0732    0.0682   0.0000   438.0943       1.64874       13.5611      0.640108     -0.171295      -1.07410      0.262498      -1.68713      -1.67997      0.575643     -0.451888     -0.482442     -0.201327       1.29421      0.136581     -0.156731     -0.601439    -0.0779064       1.57291       2.17721       2.26132       2.59643       2.43760       2.51050       2.33825       2.16569       1.93432       1.72672       1.44838       1.24466      0.988272      0.810926      0.640769      0.502953      0.373854      0.276051
  28  16 3486.6563    2.8300  2.5685 12.3956  0.0001  0.0360   0.0332   0.0913    0.0535   0.0000   442.1154      0.775554       17.9069      -1.77734      -4.60589      -2.98985      -2.39787       6.04975      -1.57212      -4.85566      0.515636       3.00891     -0.366974      -2.00000       2.23726      0.913035     -0.563908    -0.0826537       1.93665       2.67397       2.76287       3.22610       3.04614       3.09127       2.89629       2.69492       2.40782       2.15257       1.84204       1.53840       1.26756       1.02134      0.809748      0.637459      0.471140      0.352473
  28  17 3635.6367    2.3801  3.8000 11.7217  0.0002  0.0432   0.0229   0.1136    0.0451   0.0000   437.8748      0.211339       16.1177       2.85537      0.824431      -5.43999      -6.57934       5.19942      0.263023      -2.13815     -0.369466      -1.09184      -1.02680     0.0805697      0.367556      0.781776       1.53733     -0.215009       2.41747       3.24075       3.52076       3.72167       3.77565       3.67328       3.59459       3.31047       3.02267       2.62900       2.25091       1.87283       1.56531       1.25955       1.00231      0.787200      0.592901      0.442899
  28  18 3784.2553    1.9311  5.2788 11.2723 -0.0011  0.0532   0.0161   0.1442    0.0369   0.0000   437.2726       3.89011       22.8115       2.73320      -5.40022      -8.30911     -0.189763      -4.98088      -11.6263       1.00357      -2.87924    -0.0369426      -3.28180      0.617031      0.588124     -0.528487      -1.24128     0.0844639       2.97450       3.89802       4.24148       4.58317       4.71525       4.48534       4.31366       4.04436       3.67161       3.16924       2.73488       2.33446       1.93855       1.55422       1.23995      0.943551      0.723021      0.531037
  28  19 3932.3073    1.6098  7.4045 10.9301 -0.0001  0.0687   0.0121   0.1870    0.0330   0.0000   437.5994       1.84186       7.40805       1.43716       3.74005      -4.56270     -0.264805     -0.709353     -0.860832     -0.600851       3.92351       2.54391      -1.10575     0.0686296      -1.51652      0.439092     -0.961683      0.206436       3.87599       5.04398       5.55446       5.91582       5.99800       5.86642       5.54628       5.26271       4.73393       4.18595       3.53670       3.05474       2.49707       2.03014       1.62501       1.27481      0.929787      0.697791
  28  20 4080.5076    1.2908  9.5328 10.7715 -0.0006  0.0889   0.0096   0.2462    0.0297   0.0000   426.4364      -6.09617       28.1998      -9.41158      -8.78828      -16.4608       17.1802       3.08917      -7.78603      -2.93815      -2.43195      0.489796      -6.58204       2.50123      0.484692       2.02662     -0.576803      -1.21081       4.99891       6.60037       7.30530       7.68326       7.80702       7.60338       7.36441       6.81733       6.16158       5.42995       4.71674       3.94936       3.21351       2.64879       2.10846       1.61203       1.23346      0.917889
  28  21 4227.7119    1.0523 11.6876 10.6356 -0.0007  0.1163   0.0077   0.3193    0.0270   0.0000   436.5952      -13.2156       36.7691      -5.98500      -24.1722      -4.31356       6.32113      -3.88513      -13.7181      -2.21080      -2.81310       6.32485       3.52837       2.40225      -5.99977       2.50181      -1.15165     0.0524479       6.46959       8.60679       9.39586       10.1409       10.2332       10.2020       9.49941       8.86940       7.94744       7.10898       6.03851       5.15464       4.21009       3.43367       2.70118       2.12839       1.55766       1.16085
  28  22 4375.5256    0.8823 14.4761 10.4847 -0.0001  0.1480   0.0063   0.3971    0.0245   0.0000   434.3556      -18.2099       6.13768       15.9910      -2.56871      -22.2186      -8.80028      -32.4855      -21.2984      -1.95104      -3.79348      -3.53514       15.4573      -2.14785     -0.524840      -1.47198    -0.0891394     -0.548022       8.20910       10.8569       12.0447       12.7801       13.1110       12.8621       11.9806       11.2993       10.0839       8.97517       7.71190       6.55644       5.41590       4.40653       3.46971       2.64896       2.02427       1.48800
  29   5 1751.5359    0.3544  0.3093 10.0629  0.0007  0.0151   0.0120   0.0288    0.0330   0.0000   440.3225      0.809604       21.0559     -0.486834      -2.99845      0.254399     0.0847237      0.623508     -0.951006      0.544760      0.522402     -0.593211      0.492585      0.340624    -0.0194984    -0.0740247     -0.279890      0.187761       1.10118       1.25092       1.18623       1.12939       1.34039       1.53524       1.59364       1.27245      0.979901      0.939231      0.861108      0.798578      0.601117      0.452207      0.362813      0.303243      0.230812      0.173517
  29   6 1930.1512    0.5678  0.5411 10.1207 -0.0029  0.0162   0.0136   0.0376    0.0505   0.0000   440.8539     -0.278312       24.4131     -0.473148      -2.77094      -4.07367      0.822019      0.700024     -0.453525      -2.13950     0.0652154      0.508865      0.163155     -0.215677     -0.442834     -0.161253      0.279407      0.172586      0.898268       1.20554       1.26075       1.37050       1.36044       1.40472       1.35203       1.25268       1.07993       1.01008      0.869707      0.696054      0.549968      0.459062      0.373410      0.299472      0.241681      0.180682
  29   7 2105.2964    0.8224  0.7288 10.3767  0.0010  0.0173   0.0168   0.0440    0.0647   0.0000   439.7703      -1.32525       20.3038      0.125521       2.03191       3.98903      -2.37453      -1.23317      0.982305    -0.0538007      0.277913     -0.516045     -0.318520      0.329751      0.570153     -0.634563     -0.215611     -0.248724      0.904674       1.25330       1.34879       1.44546       1.42972       1.42034       1.36498       1.26120       1.16094       1.00444      0.905758      0.762599      0.607438      0.518402      0.407941      0.314324      0.243906      0.184227
  29   8 2275.3337    1.1744  0.9272 10.9835 -0.0028  0.0201   0.0215   0.0503    0.0741   0.0000   441.0734     -0.717206       17.5406      0.250518      -1.71290      -2.86607      0.855826     -0.172782      -1.98368       1.42516       1.70656     -0.407927      -1.10190      0.332892      0.151509     -0.211443     0.0844530      0.114573       1.15003       1.48067       1.61944       1.68782       1.67117       1.64420       1.68718       1.58136       1.37426       1.21681       1.08654      0.847342      0.730084      0.613585      0.499513      0.368785      0.297651      0.213852
  29   9 2439.0491    1.6156  0.9433 11.5522 -0.0024  0.0200   0.0292   0.0505    0.0803   0.0000   440.3775       2.53706       15.2213      -1.07995      -4.15225       3.49393     -0.929317      0.385605     -0.921318      -1.97261      0.656394       1.46640     -0.855756     -0.944314      0.322002     0.0981960     0.0653959      0.430254       1.12249       1.52745       1.65680       1.82256       1.82823       1.77679       1.67267       1.54099       1.42016       1.25364       1.07263      0.903249      0.711816      0.606101      0.471542      0.383156      0.281924      0.214537
  29  10 2598.6469    2.1886  0.9388 12.1882 -0.0017  0.0193   0.0392   0.0488    0.0808   0.0000   436.5244       1.19315       15.5925      0.614971      -2.10098      0.415061       1.17311      -1.81932     -0.464202       2.70776      0.813952   -0.00866169    -0.0725927      0.435151     -0.359694      0.484496     -0.241557     -0.194744       1.07691       1.38521       1.52774       1.62022       1.59955       1.62268       1.54956       1.44110       1.36814       1.16203      0.997031      0.860676      0.682225      0.594965      0.462249      0.376544      0.278653      0.206520
  29  11 2756.0862    2.8974  0.9424 12.5256 -0.0004  0.0186   0.0516   0.0474    0.0904   0.0000   438.6078       2.74909       14.0464      0.439922      -1.62930     -0.776694       1.44697       2.20659      -1.89936     -0.175103     -0.120271       1.74047     -0.668946      0.372535      0.623090      0.153402      0.380008    0.00714351       1.04762       1.33711       1.44835       1.60849       1.64521       1.60225       1.50083       1.39600       1.29470       1.13827      0.998319      0.849790      0.671457      0.531284      0.436154      0.348833      0.275844      0.214327
  29  12 2911.5906    3.6627  0.8525 13.0188 -0.0044  0.0175   0.0687   0.0439    0.0882   0.0000   440.4021      0.506990       14.1268     -0.186219      -5.49887       3.46617      0.796752      -1.47627       1.02926     -0.671408       1.66165     -0.504108     -0.796377      0.403229      0.173638     -0.582022      0.353951      0.171343       1.06025       1.35279       1.46619       1.53905       1.48162       1.51852       1.45237       1.35100       1.23535       1.09905      0.980559      0.819801      0.722591      0.583101      0.478115      0.354720      0.272417      0.195665
  29  13 3064.9294    4.0345  1.0151 13.3325  0.0009  0.0204   0.0716   0.0516    0.0997   0.0000   439.7469      0.696103       15.7373      -2.11506     -0.115119      -4.36435      0.691384      -1.73172       2.68319      0.460156     -0.503552      0.449568      0.845136       1.10092     -0.159381      0.118018     -0.594453      0.180561       1.13877       1.53056       1.61318       1.82513       1.75853       1.82688       1.72214       1.58017       1.45104       1.23901       1.04696      0.864840      0.740352      0.622295      0.469851      0.370676      0.291804      0.212132
  29  14 3216.7164    3.9393  1.1505 13.6583 -0.0019  0.0225   0.0683   0.0580    0.0867   0.0000   439.9894      0.650336       15.6627       1.54119       2.50349      -3.33008      0.205039      0.760078     -0.766966      -1.53656       1.09345      -2.40980     -0.481656      0.703201      0.857799     -0.591835     -0.546835    0.00556100       1.27851       1.63462       1.73576       1.89829       1.92177       1.86804       1.83693       1.70939       1.56834       1.38700       1.16755      0.997191      0.811168      0.697910      0.557818      0.430999      0.317978      0.252685
  29  15 3367.4863    3.3375  1.9246 12.9298 -0.0012  0.0291   0.0441   0.0758    0.0580   0.0000   439.1714       3.55644       12.4690      -1.48460      -2.60774      -4.81621      -1.40367      -5.16213      -4.28426      -2.98787    -0.0388097      -2.91480      0.231308      -1.04213       1.53533      0.142450     -0.678047     -0.277791       1.65441       2.20730       2.45820       2.73696       2.68451       2.68216       2.56518       2.34926       2.08820       1.81189       1.58401       1.30052       1.07082      0.859105      0.676638      0.549799      0.414775      0.312255
  29  16 3517.7878    2.8099  2.7579 12.2404 -0.0000  0.0349   0.0309   0.0939    0.0537   0.0000   441.6698       3.11647       9.65072      -3.10965       3.18389      -1.18124       3.55379       2.66352       3.65972     -0.737836       1.39908       1.04685     -0.628020      0.480624     -0.111736      0.611371      0.370101     0.0914122       1.91261       2.51570       2.82005       2.97136       3.02431       2.92330       2.75744       2.59270       2.36579       2.10110       1.87638       1.58175       1.33989       1.07319      0.854484      0.652884      0.502841      0.387323
  29  17 3667.5066    2.2443  4.1675 11.7032 -0.0000  0.0451   0.0208   0.1232    0.0408   0.0000   434.2921       2.92965       18.2225       3.51791      -8.88900      -6.18352      -2.00501       4.19654       2.08018       3.21962    -0.0138885       1.02597      -1.18198       1.04115      0.326780     -0.748864     0.0762262      0.553131       2.44851       3.15428       3.62619       3.84945       3.90949       3.92593       3.61338       3.42039       3.05164       2.75985       2.34651       2.02831       1.62289       1.33436       1.07128      0.853103      0.643931      0.486769
  29  18 3816.6587    1.8977  5.7962 11.1551 -0.0011  0.0557   0.0149   0.1485    0.0361   0.0000   440.4315      -3.53418       15.6555      -1.72636      0.514932      -4.23606       4.66373      -5.29312      -1.01739      -5.75396       1.37459       1.84490      0.222394       1.38388      -3.67694      -1.23500   -0.00643187     -0.194466       3.05175       4.06823       4.44732       4.78426       4.79063       4.69270       4.50909       4.20547       3.85006       3.40496       2.92425       2.52351       2.09879       1.72667       1.37669       1.06781      0.812291      0.609267
  29  19 3965.5568    1.5314  8.2064 10.8923 -0.0004  0.0738   0.0110   0.2024    0.0308   0.0000   434.8039      -9.91909       19.4879      -7.51409      -17.8434       2.56959       3.56548      -5.93624      -3.20083       8.13977       6.63039      -1.27708      -2.66603       3.00555      0.844992     -0.119281     -0.282768      0.111948       4.13336       5.34432       5.85939       6.20451       6.27343       6.15528       5.91315       5.66661       5.04804       4.53801       3.95320       3.30900       2.81530       2.27175       1.81563       1.40666       1.08783      0.854235
  29  20 4113.8862    1.2671 10.6684 10.7151 -0.0006  0.0967   0.0088   0.2706    0.0288   0.0000   436.1210     0.0229620      -3.36957      -9.28323      0.792881      -2.47454      -4.18148      -2.94146      -1.70944      -2.58194       4.08053       6.26414      -2.69940      0.630918       2.59709      0.613889       1.09168      0.972232       5.20566       7.00899       7.74460       8.18882       8.32040       8.13315       7.83987       7.17470       6.65606       5.85270       5.14694       4.37697       3.64182       3.03069       2.33838       1.85841       1.40041       1.05212
  29  22 4410.0383    0.8190 14.9460 10.4665 -0.0015  0.1583   0.0057   0.4187    0.0232   0.0000   432.0475      -3.74047       21.5962       2.72703       4.98822      -7.82271      -18.8952      -6.11004       8.86345      -2.22957       11.7829       15.1442      0.844692       1.74884      -2.22225     -0.345813       2.88188      -2.06883       8.18066       11.2280       12.1337       13.1434       13.2663       13.2286       12.4782       11.5747       10.5274       9.55474       8.20814       7.11365       5.82063       4.76620       3.80788       2.98163       2.25607       1.69107
  30   5 1770.0547    0.3896  0.2855 10.1196 -0.0047  0.0123   0.0128   0.0288    0.0338   0.0000   442.2774    -0.0987526       20.3260      -1.05505      -4.63914     -0.325507      0.160356      -1.55998      -1.78065      0.390837      0.130106     -0.324227      0.187100      0.391909   0.000166461     -0.321097     0.0108787      0.143855      0.745588      0.982832      0.995358       1.04808       1.02776       1.09386       1.10437       1.04726      0.950890      0.718849      0.615958      0.560158      0.503626      0.433279      0.333772      0.267291      0.191630      0.143558
  30   6 1949.9559    0.5925  0.5074 10.2198 -0.0021  0.0144   0.0144   0.0362    0.0466   0.0000   439.4720      -1.31588       21.4745       1.09548      -4.29640      -2.42769       1.04172      0.580776     -0.134567      -1.35009     -0.314338     0.0610329      0.387381      0.347926      0.302541      0.350306     0.0414415    -0.0862931      0.795150       1.05238       1.21522       1.27374       1.31594       1.29161       1.21940       1.12183       1.03076      0.889918      0.773453      0.657087      0.562484      0.443234      0.357014      0.292842      0.216077      0.161088
  30   7 2126.3075    0.8732  0.6794 10.5090 -0.0040  0.0165   0.0181   0.0412    0.0617   0.0000   439.3043      -1.11016       19.2110      -1.12335      -4.31243      0.918153    -0.0606542       1.28659      -3.32776     -0.477972      -1.16354     -0.202967     0.0731646      0.127265     -0.402716      0.133657     0.0719319     -0.382249      0.838939       1.12254       1.25032       1.29628       1.32269       1.35110       1.29213       1.18645       1.10954      0.974568      0.828830      0.712841      0.603824      0.481554      0.377624      0.311508      0.240183      0.187607
  30   8 2297.3770    1.2353  0.9173 11.0948 -0.0023  0.0192   0.0228   0.0505    0.0742   0.0000   440.1203      -1.80584       19.8984     -0.750798      -2.39751      -1.55174      -1.53240    -0.0978397     -0.321799      0.910335      -1.52541       1.60411     -0.481205     -0.280454      0.133285      0.419547     0.0977909     -0.114103       1.06493       1.35009       1.51486       1.58702       1.69380       1.68527       1.56753       1.48224       1.34273       1.15119       1.00820      0.842030      0.678037      0.563671      0.461158      0.361271      0.277963      0.219952
  30   9 2462.2625    1.6797  1.0153 11.6975 -0.0012  0.0201   0.0293   0.0527    0.0781   0.0000   441.8416      -2.96226       15.9971      0.905790      -3.06059     -0.173684      -1.26143      0.468251      -1.79325      0.646301      -1.30746      0.156050     -0.213276     -0.650608      0.523614     0.0405247     -0.175242     -0.307842       1.06345       1.37362       1.55236       1.65616       1.59934       1.63818       1.55342       1.40559       1.35324       1.19554       1.03903      0.913401      0.784679      0.640484      0.506390      0.391810      0.309201      0.237343
  30  10 2623.4306    2.3221  0.9651 12.2641 -0.0013  0.0194   0.0412   0.0495    0.0794   0.0000   440.1746      -2.22696       15.0840      -3.47636      -3.29042       1.78197      -1.33831      -2.26201       2.19410       2.09800     -0.505947      -1.81510      0.741406     -0.385499     -0.317709      0.862396     -0.188501      0.261607       1.01224       1.38122       1.52373       1.67095       1.69055       1.70557       1.57421       1.44767       1.33154       1.16295       1.01160      0.860941      0.731399      0.569367      0.472989      0.359522      0.284888      0.214488
  30  11 2782.4303    3.0170  0.9570 12.5073  0.0007  0.0186   0.0516   0.0468    0.0932   0.0000   439.4672      0.448362       16.2038     -0.506223      -1.92966      0.749885      0.332550     -0.949240      0.638637     -0.945511      -2.41378     -0.530955    -0.0814889      0.354327      0.673458      0.223699     -0.421246     -0.288575       1.01020       1.33507       1.36821       1.50953       1.57342       1.58090       1.53546       1.34144       1.25682       1.10040       1.00242      0.841745      0.689127      0.566991      0.445619      0.361101      0.276259      0.225494
  30  12 2939.0812    3.7219  0.9216 13.0216  0.0023  0.0181   0.0658   0.0475    0.0881   0.0000   441.7244       1.64670       15.5502      -2.22530      -1.10548      -4.69328      -2.17661       1.62741       1.79990      0.799371      -1.88918    -0.0788115     -0.242169       2.03373     -0.435467      -1.09930     -0.535066      0.159449       1.01740       1.36347       1.51675       1.66462       1.66867       1.72247       1.59338       1.44745       1.27244       1.12670      0.970521      0.847459      0.687208      0.571334      0.444649      0.353312      0.256838      0.199725
  30  13 3093.2702    4.1751  0.9623 13.5378 -0.0015  0.0194   0.0743   0.0499    0.0923   0.0000   439.9796     -0.621177       15.0053    -0.0832673       1.97872      -5.41689       2.50119     -0.582063       1.37520      -1.74363       1.34654      -1.42355    -0.0232013      0.382765      0.733091     -0.712327      0.373978      0.118648       1.11084       1.49726       1.64677       1.82988       1.82981       1.77420       1.65890       1.60546       1.43662       1.22740       1.05309      0.905204      0.763437      0.604425      0.507989      0.391057      0.289698      0.220732
  30  14 3245.8930    3.9644  1.3247 13.3215 -0.0011  0.0232   0.0611   0.0601    0.0867   0.0000   439.1023       1.47192       16.1235      -2.37796      -1.05291      -2.04071      -2.23342      0.991381       2.22677      -1.34266      0.598748     -0.190366      -1.03866      0.621580      0.443972      0.632518     0.0579889      0.153907       1.22503       1.66373       1.78821       1.94116       1.96532       1.85910       1.88766       1.72997       1.58079       1.39159       1.22489       1.05536      0.848032      0.727725      0.579456      0.460677      0.349876      0.263806
  30  15 3397.5889    3.2243  1.9866 12.8192 -0.0021  0.0288   0.0407   0.0759    0.0583   0.0000   442.3922      -1.96256       16.8564       1.34425     -0.830137      -2.73106      -2.38267      -3.84390       1.50772     -0.983101     -0.752068      -2.53507     -0.813690     -0.413038      0.300144     -0.435204     -0.192687      0.854970       1.53655       2.05229       2.18787       2.35491       2.39048       2.39415       2.38327       2.11533       1.95241       1.69252       1.48229       1.29767       1.07344      0.903035      0.713699      0.563146      0.427858      0.326472
  30  16 3548.6410    2.6686  3.1018 12.1450 -0.0001  0.0371   0.0269   0.0977    0.0448   0.0000   438.5735       3.69746       16.8016      -6.68890       2.27190      -1.73520      0.409402     -0.970061       2.38155      0.221827      0.614947       1.35878     -0.165803     -0.427680     -0.217151      0.571789      0.228799     -0.372311       1.93414       2.60376       2.81247       3.02195       3.14247       2.99391       3.00045       2.71164       2.55865       2.18301       1.96257       1.63838       1.36689       1.12714      0.903472      0.719795      0.555190      0.429432
  30  17 3699.0175    2.1888  4.4205 11.6366 -0.0010  0.0463   0.0196   0.1245    0.0396   0.0000   438.1815       5.23194       8.29000      -4.23406      0.463256       1.99544       2.27488      -2.27558      0.964020      -3.97321       1.50847      0.204863     0.0357039     -0.264128     -0.268909      -1.11575      0.947390     -0.805942       2.49588       3.34203       3.68578       3.94395       3.85325       3.95395       3.71004       3.45909       3.16532       2.85293       2.48946       2.16808       1.80289       1.47798       1.17320      0.927872      0.716796      0.546657
  30  18 3848.7928    1.7871  6.3354 11.2048  0.0001  0.0591   0.0138   0.1654    0.0325   0.0000   435.0126      0.302150       11.3737      -1.13957       5.83532       1.53626      -5.23773      -1.69597     0.0742556     -0.743841      0.951355     -0.950143      -3.69497      0.938304       2.30875       2.95803     -0.277112     -0.588449       3.12460       4.16122       4.52329       4.87591       4.94683       4.86441       4.64092       4.32090       4.00572       3.58033       3.14030       2.69416       2.26535       1.87531       1.50953       1.19193      0.904113      0.689481
  30  19 3998.3635    1.4603  8.4687 10.8797 -0.0002  0.0752   0.0104   0.2150    0.0298   0.0000   438.1286       2.92785       5.78579       6.13664      -1.32900      -7.39232      -13.1022      -5.00411      0.113328      -10.5676      -2.18821      -3.58610       2.53287      -2.16049      -3.70244      -1.49550       1.74004      0.407107       3.97522       5.27018       5.78144       6.12674       6.27793       6.27219       6.01805       5.63194       5.08596       4.48233       3.98330       3.43021       2.84998       2.40039       1.89036       1.47419       1.15653      0.871711
  30  20 4147.2687    1.2320 11.2917 10.6348  0.0001  0.1016   0.0080   0.2770    0.0284   0.0000   453.9925       4.76710       1.72179      -2.47950       11.4047       5.39779      -4.09225      -3.27019      -2.74660       5.06071       8.99809      0.814145       6.34319      0.864785       3.16480       2.25190     -0.313393       1.16382       5.37240       6.90774       7.86847       8.43625       8.52128       8.37958       8.03000       7.51376       6.92155       6.09697       5.40550       4.59972       3.88455       3.16658       2.57464       2.01237       1.55093       1.17695
  30  21 4295.9275    0.9907 13.4441 10.5579 -0.0002  0.1274   0.0065   0.3515    0.0251   0.0000   422.7799      0.582746       8.17027       10.3956       2.35053      -23.6300       23.0482       1.38338       12.4527       15.8173      -2.62597       1.42563       3.69528       4.94031      -4.85943       1.08041      0.968009      -1.72553       6.73203       8.94335       9.93465       10.5431       10.7287       10.6200       10.2025       9.52855       8.71745       7.74348       6.79931       5.86410       4.81570       4.04846       3.20096       2.54921       1.97568       1.50470
  31   3 1393.1549    0.1188  0.0863 10.0372  0.0115  0.0163   0.0096   0.0240    0.0228   0.0000   440.0050     -0.438485       21.4425     -0.325413      -3.43085       1.42391      0.770065      -1.80454     -0.623244      0.740230      0.576142     -0.341521     -0.375593      0.515982      0.138790     -0.397054      0.173642      0.125859      0.640522       1.14846      0.884546       1.66514      0.974380       1.51418      0.825812       1.32095      0.735783      0.994981      0.809498      0.651995      0.607975      0.599811      0.391221      0.483536      0.212150      0.245643
  31   5 1788.2335    0.4041  0.3312 10.0857 -0.0077  0.0131   0.0126   0.0296    0.0345   0.0000   440.5638      0.356448       18.7210      -1.10817      -2.89214      0.381895       1.47486       1.99186      0.607040      0.239644       1.60681      0.220233     -0.636752    -0.0108091     -0.417694     -0.283900     -0.345548    -0.0680865      0.699694      0.873937       1.00752       1.03189       1.06270       1.12505       1.02061      0.952704      0.920775      0.803102      0.695944      0.560511      0.482910      0.393441      0.315773      0.278731      0.211433      0.159079
  31   6 1969.4066    0.6194  0.5662 10.1592 -0.0043  0.0149   0.0139   0.0366    0.0503   0.0000   441.3086     -0.229703       18.8601      -1.78621      -3.68637      0.457089     -0.118852       1.32980     -0.483376     -0.726170      0.328815     -0.452453      -1.50997     -0.245169     -0.379950      0.175369     -0.181653     0.0837396      0.794662       1.05000       1.07450       1.19241       1.18302       1.18903       1.07595       1.08284      0.988482      0.913856      0.808271      0.695588      0.580097      0.497633      0.385219      0.303530      0.237302      0.193129
  31   7 2147.0190    0.8785  0.7556 10.4917 -0.0025  0.0175   0.0170   0.0425    0.0627   0.0000   441.9848      -2.77914       19.9795      0.498591      -1.73170      -1.01716      0.249812      -3.69467      0.809174      0.335179      -1.21466      0.831118      0.568255      0.182547    -0.0723025     0.0938670     -0.212512     -0.232492      0.879429       1.18624       1.24316       1.42277       1.42522       1.31114       1.38339       1.21705       1.18066       1.02652      0.888379      0.800480      0.632693      0.563531      0.434975      0.350784      0.277094      0.205586
  31   8 2318.8905    1.3109  0.9503 11.0898 -0.0004  0.0191   0.0231   0.0510    0.0763   0.0000   441.6342     -0.415395       20.1475     0.0225937      -3.24465      -1.81857      0.272120      -1.88083       1.46960       2.05557      -1.02940      0.679795      -1.95704      0.795791      0.522221     -0.550558     -0.463834     0.0153050       1.00968       1.32021       1.40768       1.53812       1.51401       1.44314       1.40059       1.38953       1.29035       1.12982       1.03157      0.876475      0.719827      0.605748      0.496736      0.399751      0.315652      0.233732
  31   9 2484.9602    1.8162  1.0030 11.6503 -0.0013  0.0196   0.0314   0.0495    0.0835   0.0000   440.0480       1.66634       17.3711      0.126561      -2.39709      -2.28881      -1.04974      -2.67740       3.03998      -3.13266      -2.24400       1.59662      -1.30643      0.214854     -0.195561      0.217918     -0.578405      0.238525       1.02211       1.34357       1.43821       1.60110       1.62772       1.55921       1.57107       1.41667       1.31412       1.16292       1.06008      0.880462      0.746178      0.605703      0.505112      0.399645      0.309484      0.236007
  31  10 2647.7709    2.4806  0.9864 12.0516  0.0007  0.0190   0.0413   0.0470    0.0969   0.0000   439.4545     -0.416713       17.0146      0.871732      -2.17257      -1.25110      -1.87848      -3.66650      0.866114     0.0106394     -0.913943     -0.144157     -0.276584      0.194292     0.0559303      0.461903     -0.258990      0.171305      0.984633       1.34729       1.42678       1.59459       1.65387       1.63858       1.56053       1.40895       1.28020       1.17559      0.999560      0.870027      0.705499      0.600017      0.471769      0.382723      0.291745      0.225631
  31  11 2808.3254    3.0937  0.9038 12.8161 -0.0027  0.0187   0.0544   0.0444    0.0780   0.0000   441.3126     -0.617527       16.1709      0.946065      -3.62055     -0.863596      -1.44749     0.0415429     -0.608114       1.68565     -0.338698      0.774398     -0.394798      0.140874       1.27228     -0.409371     0.0550639     0.0900387       1.03648       1.36817       1.59674       1.78248       1.71210       1.75028       1.68059       1.48182       1.37156       1.18434       1.03092      0.894771      0.716774      0.604930      0.469666      0.374218      0.287470      0.231884
  31  12 2966.0795    3.8872  0.8856 13.1425  0.0004  0.0167   0.0690   0.0466    0.0860   0.0000   439.5842      0.856166       13.3605      0.212897     -0.878175      -1.30654      -3.08363      -3.11030       2.72736       1.24679      -1.31315      -2.21185      0.342052     -0.475435      0.221601      0.140209     -0.502060      0.377195      0.929159       1.17785       1.32087       1.48967       1.45640       1.44268       1.41597       1.30880       1.18745       1.04937      0.922604      0.782265      0.653012      0.512233      0.421746      0.338269      0.280910      0.206748
  31  13 3121.2616    4.1471  1.0217 13.3266  0.0010  0.0190   0.0691   0.0494    0.0986   0.0000   441.3928      0.666403       14.9596    -0.0757715      -1.11264     -0.438610       2.27833      -1.22499      0.112849      -1.79406     -0.381512       1.15776     -0.677238      0.248055      0.156298      0.233373      0.148964    -0.0937190       1.03637       1.29437       1.43286       1.53963       1.62049       1.60169       1.54670       1.40945       1.29771       1.15967       1.02150      0.862974      0.732751      0.603772      0.495550      0.396634      0.303821      0.232660
  31  14 3274.7281    3.7279  1.5002 13.1311 -0.0036  0.0244   0.0536   0.0635    0.0775   0.0000   440.0716       2.02324       14.7408     -0.165366      0.338974      -4.54661       1.37673      -2.83315     -0.107445      -1.51659      -2.15014      -2.11746      -1.56547       1.19814      0.247654      0.780706     -0.827203      0.693441       1.28288       1.69327       1.87056       2.06002       2.07764       2.11163       2.00023       1.83523       1.66649       1.45989       1.30265       1.12879      0.928612      0.769954      0.616589      0.493909      0.381109      0.297727
  31  15 3427.2700    3.1735  2.1014 12.6709 -0.0001  0.0291   0.0379   0.0774    0.0565   0.0000   436.8820       4.14182       18.2552      -1.00056      -2.01365     -0.467698      -1.21234     0.0416455      0.730896      0.633849      -1.37471      -1.74374      -1.68844     -0.509594     -0.451679       1.12836     -0.346759      0.401766       1.53419       2.05645       2.26596       2.39495       2.52463       2.42808       2.42188       2.21628       2.01145       1.77614       1.56314       1.35914       1.10615      0.929868      0.770484      0.600689      0.471049      0.351507
  31  16 3579.1243    2.5394  3.2654 12.0865 -0.0003  0.0378   0.0252   0.1014    0.0438   0.0000   439.9608      -3.43652       14.7703      0.613254       2.63528      -2.67937      -2.93546      -4.33914      0.408018     -0.968383     -0.566553      -2.97199      -1.71972     0.0314297     -0.666074     -0.243377      0.360534      0.316240       1.97883       2.54825       2.84249       3.03949       3.07968       3.05409       2.95627       2.75277       2.55235       2.31309       1.99726       1.71551       1.46945       1.20558      0.989407      0.784196      0.618731      0.471172
  31  17 3730.2495    2.0743  4.9581 11.4938  0.0001  0.0492   0.0172   0.1341    0.0356   0.0000   439.5342     -0.757887       14.2976      -4.10004       7.54653     -0.319874      -4.37803       6.54101    -0.0624954      -5.65691      -1.09432      -1.72686       1.79835      0.915554      0.178174     -0.214020      -2.33457      0.360359       2.49555       3.30884       3.59367       3.92860       3.97575       3.93698       3.77734       3.54867       3.28917       2.92642       2.60702       2.22832       1.90796       1.58317       1.24483       1.00749      0.800403      0.602871
  31  18 3880.5871    1.7395  7.0080 11.0155 -0.0002  0.0632   0.0124   0.1677    0.0317   0.0000   439.1363       4.11343       7.83727      -3.47401      -1.28408      -6.08992      -1.95497      -1.09933      -2.85525      0.399703       1.45013      -3.97937      -6.44864      -1.49741       1.71065     -0.126563     -0.879697     -0.166104       3.18963       4.22097       4.68554       4.95734       5.10924       5.06407       4.85002       4.55408       4.27207       3.74699       3.29312       2.85532       2.43253       2.00377       1.59633       1.29539       1.01831      0.767632
  31  19 4030.5239    1.4268  9.3159 10.7603 -0.0002  0.0801   0.0093   0.2220    0.0288   0.0000   435.8874     -0.939491      -1.33801       4.01450     -0.896688      -8.35398      -13.8245       4.52172      -5.48058      -4.72618      -1.33290       4.93548      0.998257      -1.58288       2.60754      -1.15228      0.247042    -0.0378719       4.13568       5.43333       6.06571       6.48671       6.56151       6.49896       6.37949       5.85508       5.42599       4.86122       4.30168       3.65902       3.10920       2.58442       2.08571       1.67076       1.30198       1.00594
  31  20 4180.5305    1.1533 11.9332 10.6241 -0.0013  0.1078   0.0072   0.2948    0.0266   0.0000   440.5681      -30.2674       22.9593      -13.9394      -3.77802       9.69824       2.94035      -11.8792       1.71303      -1.32298      -12.5780       3.13570       6.77303       3.22583      -4.74153      0.960962       1.45461      0.114416       5.39341       7.21385       8.02887       8.51214       8.89964       8.64235       8.37400       7.83310       7.14808       6.42817       5.66546       4.92149       4.15358       3.42098       2.75283       2.21651       1.70050       1.32224
  31  21 4329.8744    0.9349 14.5308 10.5373 -0.0010  0.1412   0.0060   0.3746    0.0237   0.0000   440.8313       5.34369      -1.94404       3.76051       5.57979      -23.1259      -15.4560      -6.63087       4.31425      -4.53139       3.09159      -10.7534      0.668253       9.85044      -2.31344      -2.42538       1.39903     -0.906967       7.01516       9.28613       10.3735       11.0656       11.3879       11.1829       10.9274       10.2416       9.32344       8.48685       7.31933       6.38254       5.40474       4.45517       3.62345       2.86620       2.26246       1.73954
  32   4 1616.4370    0.2420  0.1814 10.0373 -0.0151  0.0111   0.0115   0.0263    0.0266   0.0000   440.6480     -0.588701       21.5394      0.343502      -2.94788     -0.330265      0.438705     -0.291756      -1.13455     0.0991420       1.16288      0.183339     -0.475840     -0.100412     -0.185441      0.590116    -0.0530167    -0.0122809      0.596940      0.798931      0.865159      0.923015      0.887742      0.865006      0.888406      0.812173      0.712187      0.790277      0.781821      0.541148      0.411097      0.457023      0.420965      0.332202      0.195486      0.151791
  32   5 1806.1776    0.4377  0.3202 10.0992 -0.0036  0.0123   0.0132   0.0269    0.0346   0.0000   440.3473      -1.00474       21.1053     -0.663360      -3.93055     -0.787381      0.547533      0.139429     -0.916720      0.965074     -0.468201      0.214531     -0.104362      0.131049    -0.0423674     -0.353601      0.166343      0.353307      0.719321      0.928506       1.01687      0.983793       1.01986      0.978452       1.06448       1.03637      0.965065      0.841412      0.670089      0.563096      0.467637      0.393183      0.321429      0.268707      0.236285      0.164973
  32   6 1988.6344    0.6385  0.5294 10.4048 -0.0040  0.0154   0.0151   0.0365    0.0469   0.0000   439.2752      -1.08987       20.0235       1.19504      -1.94496      -1.60103       1.53147      -1.07524      -1.25694    -0.0597193      0.950155       2.03692     -0.155144      0.617293      0.570288     -0.413718      0.221808    -0.0976598      0.972106       1.29415       1.48957       1.44582       1.39737       1.26707       1.09769       1.05473       1.07833       1.09777       1.10191       1.01234      0.844933      0.688747      0.552016      0.416040      0.300372      0.211094
  32   7 2167.3362    0.9407  0.7288 10.7705 -0.0020  0.0178   0.0183   0.0410    0.0637   0.0000   442.5324      -1.31347       20.0993       1.48525      -3.42271      -1.11832     -0.542898      0.337128     -0.134198      -1.36415      0.169449      0.225501      -1.18598   -0.00275660     -0.458160      0.169030      0.170447      0.113751      0.948285       1.19156       1.22546       1.32926       1.44805       1.37571       1.30687       1.16483       1.19676       1.11965      0.992076      0.782781      0.668250      0.552195      0.450884      0.378390      0.289300      0.236504
  32   8 2340.0894    1.3845  0.9167 11.2091 -0.0016  0.0179   0.0244   0.0461    0.0754   0.0000   442.5920       1.59301       16.5221     -0.322163      -2.66194       1.16122     -0.248961     -0.934199      -2.15980       1.19944      -1.86217      0.789271      -1.00402     -0.735512      0.562890      0.690421     -0.337482      0.266973      0.932726       1.21088       1.31039       1.45430       1.40885       1.39564       1.39683       1.29081       1.24401       1.10251      0.996623      0.797813      0.705853      0.591798      0.481394      0.386877      0.307644      0.241067
  32   9 2507.2430    1.8666  1.0534 11.8563  0.0004  0.0201   0.0309   0.0524    0.0829   0.0000   441.2454       1.64794       20.9674      -2.42154      -1.93042      0.998452     -0.129252     -0.606156       1.82046      -1.01438      0.192190     -0.512809     -0.989275      0.475564     0.0468915     -0.483733     0.0797536      0.111826       1.02116       1.38061       1.38255       1.58065       1.52605       1.58366       1.54067       1.49708       1.32523       1.21616       1.01040      0.939651      0.763423      0.685608      0.528374      0.432241      0.331433      0.256893
  32  10 2671.6112    2.6062  0.9809 12.3527 -0.0008  0.0186   0.0432   0.0465    0.0863   0.0000   441.0608      0.507997       17.5652       1.50929      -1.81909      -1.19655     -0.788559      -1.03010     -0.427454       1.23372     0.0137016     -0.673477     -0.499569     0.0716157     -0.957598     -0.677708      0.538140     -0.381741      0.975597       1.25488       1.38695       1.50481       1.49039       1.50326       1.43234       1.27628       1.22724       1.14498       1.00045      0.873505      0.754838      0.649538      0.533033      0.427054      0.326746      0.245024
  32  11 2833.6311    3.2677  0.9292 12.8812 -0.0001  0.0176   0.0556   0.0446    0.0816   0.0000   438.8798     -0.472823       19.3967      -1.47748      -3.23785      -1.78119       1.33546      -2.36348     -0.249006     -0.422668      -1.79998     -0.293665     0.0316257    -0.0186985     0.0504040     -0.482982     -0.174743      0.282980      0.895977       1.14828       1.25541       1.39831       1.41463       1.41879       1.33718       1.28826       1.20537       1.03831      0.948539      0.794985      0.675081      0.555894      0.465301      0.375075      0.300498      0.223244
  32  12 2992.6535    3.9164  0.8691 13.3773 -0.0009  0.0175   0.0677   0.0426    0.0764   0.0000   439.4205       2.06287       14.2379      -2.31126      -1.88494      -1.84923      0.356312     -0.745604     -0.970822     -0.607687      0.245932      0.797148     -0.877817      0.369567     -0.460477      0.204840      0.329771     -0.213537      0.915109       1.25727       1.38676       1.51972       1.54043       1.51231       1.51834       1.36614       1.28085       1.06514      0.978681      0.781591      0.682214      0.583216      0.462928      0.362116      0.280417      0.215054
  32  13 3148.8154    4.0074  1.0358 13.7614  0.0019  0.0193   0.0699   0.0550    0.0771   0.0000   437.8527      0.483097       14.0871       4.63780      -2.88180      -2.66750     -0.557337      0.599460       1.17582      -2.63174      0.323625     -0.542588     -0.388336     -0.248340       1.94956      0.299564      -1.13654      0.374342      0.997768       1.30893       1.40961       1.58547       1.63891       1.58023       1.56354       1.43610       1.33403       1.16569       1.02163      0.878858      0.769126      0.660323      0.511599      0.403888      0.325245      0.251720
  32  14 3303.2335    3.6896  1.5313 13.1553 -0.0004  0.0257   0.0514   0.0614    0.0778   0.0000   439.7343      0.591324       13.7232      0.482772      -1.03792      0.265565      -2.54935      0.577237      -1.18208      -1.95590      -2.49144      0.324933     -0.507355     -0.100622      0.412331      0.243964      0.370123     -0.186773       1.23021       1.69635       1.86997       2.00492       2.05626       1.90327       1.94534       1.72106       1.62227       1.48908       1.33917       1.19661       1.02960      0.864222      0.696212      0.553034      0.438764      0.334233
  32  15 3456.6715    2.9852  2.4381 12.5598 -0.0017  0.0315   0.0328   0.0814    0.0481   0.0000   439.5589       2.22707       17.9422      -5.36658      -5.13690      -2.36299       1.58049      -1.91923      -2.75455     -0.115804      -2.32670      -1.51781      -1.16606      0.805851     -0.390758     -0.655314     -0.610112     -0.736148       1.59388       2.06415       2.25945       2.49120       2.45734       2.49382       2.40717       2.27014       2.11093       1.88865       1.66527       1.45274       1.21475       1.04260      0.832671      0.675973      0.530799      0.417310
  32  16 3609.3641    2.4627  3.4476 12.0069 -0.0007  0.0385   0.0232   0.1026    0.0411   0.0000   437.1994      0.661320       12.9467      0.427051      -1.85550      -1.31881       4.94385      -1.10786      -4.03421    -0.0331543       4.51819       1.45677       1.56568      -1.64143      0.254957       2.10182      0.642198      0.351015       1.89306       2.47791       2.74967       2.88781       3.02047       3.04221       2.89166       2.78687       2.48999       2.28985       2.03799       1.70819       1.46561       1.24543       1.00697      0.823448      0.640846      0.497064
  32  17 3761.1293    2.0097  5.1709 11.4859 -0.0005  0.0496   0.0160   0.1352    0.0338   0.0000   441.7249      -5.49036       16.8963       10.1675      -5.49409     0.0188844      -8.44105     -0.603777       6.00034      -3.54106      -7.25021     -0.304389       2.03456       1.02847      -2.33231      0.882220     -0.679763       1.38789       2.46977       3.20440       3.58892       3.84267       3.93654       3.86430       3.80586       3.53811       3.24501       2.95037       2.63167       2.28899       1.92781       1.62529       1.32857       1.07635      0.841045      0.645204
  32  18 3912.2213    1.6544  7.1981 10.9979  0.0001  0.0641   0.0116   0.1725    0.0313   0.0000   437.3800       5.80518   -0.00426348      -3.04938    -0.0625106       7.79462      -9.75976       13.6986     -0.568530      -2.95179      -2.65849      -3.54775      -2.84757      0.249780      0.591710      -1.10965      0.625836      -1.04615       3.15607       4.10467       4.53275       4.88680       5.08400       5.00199       4.82922       4.53276       4.27184       3.81816       3.30806       2.91157       2.43034       2.07638       1.68277       1.37126       1.05480      0.826272
  32  19 4062.8435    1.3584 10.3685 10.7323 -0.0001  0.0887   0.0084   0.2448    0.0279   0.0000   445.2336      -2.40125      -2.92606       9.53810       4.73869      -16.7822      -20.0466       1.13513      0.373308      -4.51683      -5.21364       3.47787      -5.76449       1.29683      -3.74907       2.89950      -1.35140       1.14552       4.39185       5.81547       6.36155       6.81995       6.88620       6.95358       6.73901       6.34690       5.86125       5.36440       4.65247       4.11336       3.41321       2.88170       2.37670       1.90892       1.51178       1.17013
  32  20 4212.9902    1.1093 12.5700 10.6402  0.0004  0.1144   0.0067   0.3079    0.0255   0.0000   449.9345       9.80579       8.66228      -6.82966      -5.04996       3.97724      -4.69532      -10.0509       5.11977       12.7537       3.50373      -3.80350      0.818616       6.10901     -0.210546     -0.423210      -1.88979      0.337647       5.65105       7.44131       8.35772       8.84080       9.12629       9.10041       8.70006       8.22094       7.56530       6.90499       6.06325       5.23568       4.50361       3.73082       3.07207       2.47579       1.92826       1.48758
  32  21 4362.6898    0.8895 15.2095 10.5366 -0.0012  0.1511   0.0055   0.3888    0.0228   0.0000   445.4547       18.2699       10.5747      -15.7336       8.94371      -19.9094       24.9082       11.7413      -18.3694       1.55432       3.55809       5.59410      -6.28213       7.95889       2.80337       5.00682      -1.42727      -1.54801       7.28059       9.74578       10.8034       11.6979       11.8046       11.6990       11.4956       10.8571       9.87291       9.05062       7.90252       6.84057       5.78171       4.89598       4.01492       3.21500       2.48431       1.95198
  33   6 2007.5976    0.6699  0.6227 10.2602 -0.0014  0.0151   0.0139   0.0388    0.0530   0.0000   441.3386      -1.70847       21.1318      -2.14262      -5.69999       1.63096      0.980918      0.627831      0.388544     -0.593421     -0.988216      0.218179    -0.0252232      -1.04332      0.193124      0.186373      0.110044      0.302005      0.731720      0.973605       1.06096       1.18957       1.20047       1.19714       1.17535       1.07215       1.00652      0.983075      0.785880      0.703766      0.580569      0.483254      0.402240      0.323505      0.263463      0.210880
  33   7 2187.3000    0.9646  0.8252 10.6526 -0.0008  0.0183   0.0177   0.0439    0.0668   0.0000   441.7956      -1.67046       20.2920       1.12007      -2.97592      -1.07982      -1.22881       1.80342       2.40626      -1.03320      -1.62673     -0.172252    -0.0782279      0.618486      0.142445      0.198428     -0.180223    -0.0943687      0.911836       1.18049       1.19307       1.31153       1.40243       1.43465       1.35823       1.27409       1.15993       1.03442      0.927418      0.809132      0.717743      0.592264      0.489171      0.377916      0.305096      0.243221
  33   8 2360.7602    1.3820  1.0328 11.2963 -0.0043  0.0203   0.0231   0.0518    0.0790   0.0000   438.6145      -1.30881       17.8675     -0.640080      -4.02026      -1.39328       1.62024      0.666923      -1.02488      -1.16285       2.30713       1.22982     -0.802273     0.0832171      0.171195     0.0335773    -0.0120824      0.394828       1.05161       1.37299       1.48938       1.55816       1.56836       1.52482       1.42529       1.34830       1.24765       1.22492       1.12005       1.01427      0.864435      0.729304      0.584727      0.481731      0.386326      0.298611
  33   9 2529.1048    1.9649  0.9752 11.9191 -0.0032  0.0186   0.0327   0.0462    0.0774   0.0000   441.0465     -0.546019       21.2856      -1.74310      -2.18519      -2.74962       4.27609      -3.07415       1.20739      -1.56232     0.0881651     -0.117570     -0.366356    -0.0380075      0.503707     -0.150583     -0.234681     -0.474512      0.912546       1.18995       1.29289       1.43396       1.40034       1.42680       1.43832       1.34098       1.23830       1.09862      0.982439      0.838696      0.714827      0.616985      0.503506      0.393186      0.320850      0.254993
  33  10 2694.9580    2.6565  1.1294 12.1331 -0.0031  0.0205   0.0408   0.0496    0.1070   0.0000   440.9887     -0.458778       17.5121     -0.193907      -2.45765      0.110391      -2.66528      -1.41920      -1.16974       2.40423      0.340827      0.342367     0.0981719      0.419399      0.462459      0.327574    -0.0562770     -0.504295       1.05913       1.34385       1.46520       1.58200       1.64267       1.59275       1.58910       1.51621       1.37339       1.22464       1.07321      0.935328      0.802725      0.703647      0.580803      0.446858      0.346454      0.280508
  33  11 2858.5262    3.4080  0.8282 13.1982 -0.0033  0.0170   0.0601   0.0415    0.0702   0.0000   440.4407      -2.39899       17.6116       1.04062     -0.269313      -2.12409       1.72231      -1.23414       1.84561     -0.972287      0.318382      0.999676     -0.137618      -1.21158    -0.0477519     0.0289563    -0.0625961     0.0270467      0.879381       1.20637       1.34924       1.53768       1.55075       1.57814       1.46408       1.41538       1.24681       1.12590      0.937874      0.835951      0.692741      0.598143      0.468932      0.367211      0.288413      0.230727
  33  12 3018.7930    4.0556  0.9794 13.2892 -0.0020  0.0183   0.0664   0.0457    0.0831   0.0000   439.6964      0.764961       17.2868      -3.25970      -1.88767      -1.08524      -1.50641      -2.15942    -0.0422362     -0.320207       2.15504     -0.886277      -1.30154      0.767327      0.167802      0.703859     -0.377761     -0.131109      0.882210       1.17954       1.26836       1.44004       1.34559       1.42203       1.26599       1.28245       1.18345       1.09001      0.928985      0.890811      0.713443      0.621099      0.491472      0.421837      0.328042      0.253935
  33  13 3176.0113    4.0913  1.1882 13.5328  0.0020  0.0211   0.0646   0.0558    0.0885   0.0000   439.7433       1.42755       15.5166      -3.59675      -1.02681     0.0139162      -1.62599      -2.42822       2.66225      0.588639      -1.82656     -0.825333     -0.239965      0.875744     0.0643772     -0.352768      0.258567     -0.789925       1.01472       1.34231       1.44088       1.64300       1.62937       1.58176       1.54069       1.50947       1.36520       1.22951       1.09489      0.975852      0.810737      0.683755      0.591422      0.447538      0.364978      0.289249
  33  14 3331.3427    3.4744  1.7206 13.0444  0.0002  0.0253   0.0448   0.0677    0.0624   0.0000   438.9868      -2.49942       12.9754     -0.471524      -1.83909      -1.16250      -1.73312      -3.79041     -0.441932       1.33194     -0.391626      -1.57987      0.339281     0.0646159     -0.419299      0.414774     -0.789246      0.523455       1.23758       1.58446       1.79455       1.92255       1.95804       1.98252       1.90221       1.74829       1.62385       1.51606       1.33956       1.18905      0.979172      0.839864      0.690550      0.569994      0.445201      0.337880
  33  15 3485.7090    2.9785  2.5273 12.4062 -0.0010  0.0312   0.0315   0.0829    0.0499   0.0000   441.0007       1.89048       15.2368     -0.427711      -4.13670      -2.86549      0.549037      0.202444      0.638644     -0.405155      0.662734      0.836876       1.63752      -1.03466     -0.331361       1.15811      0.489409     -0.479987       1.47103       1.98366       2.13147       2.33050       2.39441       2.40523       2.32601       2.13507       2.04370       1.77849       1.66388       1.40596       1.21229       1.01355      0.823249      0.668940      0.540262      0.418417
  33  16 3639.0539    2.3596  3.8576 11.8904 -0.0004  0.0400   0.0209   0.1093    0.0371   0.0000   439.6266       1.31381       15.5305      -6.75431      -2.04374      -3.21100       4.42322       2.11016      -3.51729      -2.30897      -2.76046      -1.84719       1.79462      0.521203      0.978124      0.223470       1.30795     -0.401077       1.99255       2.58318       2.85463       3.09643       3.17369       3.15440       3.10451       2.88431       2.63392       2.39225       2.12291       1.87083       1.61425       1.36476       1.10459      0.899373      0.707405      0.550400
  33  17 3791.6213    1.9302  5.8079 11.2332 -0.0005  0.0526   0.0140   0.1427    0.0330   0.0000   440.7262       3.60889       13.6116      -3.28777      -4.70398      -4.47487       3.70305      -3.86242      -1.47957      -1.12825      -1.86319      -3.13558      -1.48020       3.42013      0.773795      -2.43221     -0.272872     -0.277714       2.52610       3.40490       3.71289       4.04538       4.03048       4.09761       3.95449       3.78552       3.42787       3.14628       2.77754       2.44283       2.08881       1.75229       1.44532       1.16141      0.922449      0.719277
  33  18 3943.4048    1.6021  8.3069 10.8859  0.0003  0.0693   0.0103   0.1890    0.0292   0.0000   431.4743      -7.80724       20.7739      -8.30551      -6.24121      -9.60117       3.28406      -1.78286       5.51847      0.384633       5.63377     -0.918427      -2.06306      0.197949     0.0786031      0.822070      0.995536     -0.378302       3.36030       4.38935       4.85705       5.26709       5.33032       5.35708       5.17708       4.86712       4.52893       4.14138       3.63630       3.23023       2.78215       2.32907       1.93257       1.55624       1.21836      0.964401
  33  19 4094.7419    1.2975 10.1913 10.7499 -0.0005  0.0881   0.0082   0.2440    0.0269   0.0000   437.1689      -1.72907       28.5970      -4.60254     -0.419909       1.05884       15.9852       1.50841       1.24178       5.68932       4.19381      -1.88330      -10.4540      -2.09093       1.58069      -2.48931     -0.692011      0.169574       4.18654       5.53793       6.15597       6.63552       6.79926       6.77083       6.51208       6.16978       5.76696       5.23675       4.59691       4.08026       3.47252       2.91995       2.39833       1.94931       1.52190       1.21424
  33  20 4245.5904    1.0667 13.4095 10.6153 -0.0004  0.1183   0.0062   0.3251    0.0243   0.0000   435.5765      -5.63403       23.7663       11.1319       3.45419      -1.73119       4.44855      -8.51007       11.9164      -6.73527      0.174134     -0.694695      -6.78301       4.83918     -0.285095      -3.20418      0.388904       2.38811       5.59108       7.35435       8.27899       8.95239       9.08964       9.06208       8.72870       8.38529       7.73489       7.04993       6.12701       5.43751       4.64884       3.88602       3.23487       2.59905       2.05792       1.61638
  34   4 1649.7367    0.2716  0.2172 10.0625 -0.0003  0.0102   0.0099   0.0235    0.0265   0.0000   441.6056      -1.48597       21.9697     -0.200441      -4.91426    -0.0227329      0.362357     -0.504062      0.367234    -0.0211215      0.408970      0.304899      -1.36539      0.444489    -0.0707586    -0.0733686      0.142501     0.0332738      0.507629      0.620497      0.711892      0.766286      0.769691      0.763531      0.674699      0.699887      0.644042      0.598202      0.552065      0.497875      0.474657      0.398114      0.292661      0.241700      0.191382      0.170299
  34   5 1841.2671    0.4646  0.4196 10.0412 -0.0014  0.0131   0.0115   0.0317    0.0380   0.0000   440.4450     -0.922804       19.4634     -0.841133      -2.41745      0.624916       2.31345     -0.175174     -0.878042       1.15193     -0.112107      0.358367    -0.0983063     -0.448949      0.122101     -0.299850     -0.293577     -0.137835      0.646819      0.866578      0.898383      0.902721      0.972355      0.964332       1.03461      0.923935      0.840965      0.723388      0.652279      0.602201      0.510659      0.437299      0.347716      0.286612      0.237015      0.177214
  34   6 2026.2997    0.6980  0.5903 10.3152 -0.0053  0.0148   0.0146   0.0353    0.0508   0.0000   440.4212       1.36469       20.0984      -1.55584      -2.83213    -0.0136141       1.10776      0.443120      -2.86292      0.175448       2.66376     -0.740850      -1.92187      0.449534      0.186894      0.131670     -0.251290    -0.0549778      0.770674       1.01062       1.14166       1.18712       1.25152       1.19464       1.12992       1.03882       1.00149      0.898895      0.844846      0.749312      0.655499      0.552593      0.441046      0.357286      0.288405      0.216939
  34   7 2207.0031    1.0422  0.9061 10.6346 -0.0028  0.0182   0.0176   0.0443    0.0734   0.0000   439.8629      -1.25194       23.8907      -3.18105      -2.35348     -0.916197       1.05919     -0.908965       1.01561       1.57757      0.290205      0.652511     -0.363062      0.440418      0.708909     -0.343284     -0.188134     0.0440004      0.819024       1.10212       1.23034       1.37697       1.35396       1.40308       1.30067       1.26078       1.16742       1.07371      0.923821      0.808213      0.691760      0.597213      0.497408      0.404665      0.317515      0.248215
  34   8 2381.1795    1.4851  1.0606 11.2727 -0.0013  0.0191   0.0237   0.0506    0.0813   0.0000   441.4704       2.50664       20.1327       4.03315      -1.46743      -1.79795     -0.858725       1.89216      -1.98944      0.228150      0.895220     0.0104726     -0.889835    -0.0612596       1.32329      0.243952      0.100013      0.167272      0.914220       1.18796       1.34648       1.41149       1.48672       1.42272       1.38040       1.34588       1.22874       1.12373       1.02405      0.879135      0.781776      0.645008      0.559929      0.453865      0.344216      0.276336
  34   9 2550.6556    2.1038  1.0525 11.9891  0.0004  0.0189   0.0333   0.0490    0.0796   0.0000   440.3932      0.439493       20.0451     0.0281920      -1.39986     -0.606486     -0.316387     -0.127991      -1.25399       1.90144     -0.726838      0.545986     -0.529821     -0.233557   -0.00202791      0.341428      0.147603   -0.00952424      0.905230       1.17207       1.30125       1.38338       1.38662       1.40235       1.33212       1.30659       1.24551       1.10686       1.00577      0.870296      0.757992      0.622028      0.538872      0.433415      0.354979      0.266666
  34  10 2717.9523    2.7154  1.0028 12.5787  0.0010  0.0189   0.0435   0.0456    0.0756   0.0000   439.9727      -1.37384       16.7556       1.21672      -1.45326     -0.192897    -0.0140950      0.576504      0.649438     -0.634911      0.837845     -0.716957     -0.642649     -0.531284      0.730054     0.0352819     -0.857474     0.0497303      0.850898       1.18858       1.22555       1.39523       1.36386       1.42838       1.36236       1.31506       1.23560       1.08946      0.999351      0.843704      0.711520      0.611021      0.509333      0.413022      0.319432      0.271459
  34  11 2882.8931    3.5046  0.9635 12.9902 -0.0004  0.0176   0.0565   0.0449    0.0825   0.0000   439.4723       1.47263       17.9230       1.32615     -0.438495      -5.24406    -0.0809532      -1.70963       1.31662     0.0279029       3.06342      0.327874     -0.890120     -0.109043      0.856633      0.425923     -0.205315     -0.201476      0.855287       1.10606       1.19828       1.37107       1.34130       1.34705       1.27047       1.23124       1.18019       1.05839      0.970431      0.863618      0.686198      0.587765      0.490118      0.414276      0.334764      0.252365
  34  12 3044.3701    4.0743  0.9798 13.3362 -0.0029  0.0178   0.0665   0.0454    0.0840   0.0000   440.2630      0.266127       18.8047      0.774786      -3.14337      -1.74911      -1.31049       2.55695     -0.829567      0.284838     -0.904697      0.729784     -0.244765     -0.781663     -0.858010     -0.815669      0.254432    -0.0451098      0.856508       1.16327       1.22671       1.37296       1.35996       1.39903       1.33869       1.31465       1.23558       1.06555      0.928990      0.809710      0.708364      0.605040      0.492378      0.404694      0.317200      0.248270
  34  13 3202.7489    3.9898  1.3145 13.3122 -0.0013  0.0224   0.0573   0.0558    0.0810   0.0000   440.4874      0.701052       15.5743      -1.38060      -2.95860      -1.72471      0.270532       2.41220       1.84504       1.51019     -0.138865     -0.325450     -0.975908     -0.322565     -0.344137     -0.798551    -0.0164626     -0.355533       1.01732       1.43909       1.43403       1.65419       1.58024       1.71677       1.60765       1.57052       1.36983       1.30249       1.12827       1.05027      0.870057      0.745802      0.614762      0.490613      0.393352      0.308885
  34  14 3359.1129    3.4564  1.7142 13.2011 -0.0012  0.0258   0.0461   0.0677    0.0618   0.0000   437.4394      -2.21512       15.7776      -1.10319      -3.02076     -0.125810       3.09978     -0.197674       2.46707      -1.95613       1.29231       2.52049     -0.575161      0.831852     -0.287678     -0.241392      0.317755      0.910414       1.22868       1.61540       1.83564       1.98897       1.98650       1.93450       1.90167       1.78435       1.64467       1.51633       1.37399       1.23333       1.04977      0.894412      0.745709      0.606196      0.477524      0.376478
  34  15 3514.3296    2.8168  2.9395 12.1632 -0.0009  0.0337   0.0270   0.0856    0.0475   0.0000   440.4092      0.785998       13.5734       1.02343      -6.63597       2.44151       1.26654      -3.86522      -3.14190       1.10844      -2.28730     -0.518107      -1.07725       1.15973     -0.812845     -0.549292     -0.789436     -0.416658       1.59988       2.07935       2.33832       2.52153       2.60136       2.54072       2.48631       2.34163       2.18741       1.98524       1.79390       1.57679       1.34763       1.15548      0.927818      0.779116      0.613394      0.492365
  34  16 3668.5324    2.2737  4.2396 11.6479 -0.0008  0.0418   0.0186   0.1121    0.0369   0.0000   437.7881       3.64267       12.1650      0.655762      -2.08488      -3.03146       3.22587       3.27848     -0.286910      -1.87560      -1.17829       1.51100     -0.396524       1.20119     -0.309989       1.12304     0.0754192      -1.44695       1.93851       2.54905       2.83352       3.08277       3.21110       3.17738       3.05490       2.95161       2.69945       2.44779       2.18319       1.90150       1.64057       1.38648       1.16373      0.926803      0.741993      0.584024
  34  17 3821.8979    1.8687  6.3646 11.1393 -0.0003  0.0555   0.0129   0.1492    0.0322   0.0000   435.3514      -1.06913       22.6148     -0.157597      -7.74235       3.41139       6.38266     -0.652723      -3.42324     -0.740282      0.659464     -0.561258      -4.40446     -0.265992     -0.364116    -0.0238819     -0.172248      -1.79698       2.59018       3.39274       3.75212       4.05778       4.21293       4.14426       4.10183       3.83920       3.60033       3.26019       2.90770       2.55825       2.19731       1.85168       1.54546       1.24949      0.985492      0.799022
  34  18 3974.5483    1.5205  8.2296 10.8801 -0.0007  0.0690   0.0098   0.1942    0.0294   0.0000   440.8382      -1.48225       10.4370      -10.2802     -0.100182      -2.60591       1.26276      -10.0795       11.8721     -0.108429       2.20622      -3.47606      0.346920      -1.72658      -1.25336      -1.47370     -0.874878      0.241678       3.25400       4.31837       4.81158       5.27721       5.38593       5.27571       5.11897       4.90102       4.55451       4.13172       3.71728       3.23549       2.78602       2.31063       1.93455       1.59513       1.27998      0.990975
  34  20 4277.3836    1.0184 14.3222 10.6309  0.0007  0.1297   0.0059   0.3540    0.0233   0.0000   436.5979       3.86174      -15.7446       2.62968       9.89498      -13.7386       13.0921     -0.568927      -13.0961       10.5087       6.47455       2.74344      -5.63977      -4.44777       4.59194       3.81534     -0.801731      -1.81636       5.91273       7.92340       8.90409       9.65711       9.77787       9.74826       9.60838       9.09403       8.31765       7.74626       6.81712       5.98344       5.12152       4.31867       3.60053       2.92396       2.30692       1.85560
  35   6 2044.8377    0.7199  0.6455 10.3835 -0.0015  0.0152   0.0144   0.0377    0.0519   0.0000   440.2359      -1.01510       20.6772     -0.853937     -0.467291      0.753190     -0.592281     -0.987188     -0.107027       1.13904      -1.72718      -1.22749       1.06510     -0.129998     -0.138564      0.120969      0.523191     0.0413920      0.691346      0.880315       1.01139       1.08310       1.08408       1.13184       1.09634      0.998456      0.958393      0.870861      0.791320      0.688759      0.599675      0.523204      0.446685      0.348993      0.289988      0.226152
  35   7 2226.3859    1.1014  0.8916 10.8073  0.0004  0.0175   0.0189   0.0469    0.0684   0.0000   440.4429     -0.160556       17.7633     -0.934387      -3.04293       2.01033      -1.15000      -1.13415      0.255485      -2.49230      -1.63824      -1.76467      0.679801     0.0417209     0.0336696      0.365204     -0.419142     0.0250099      0.855419       1.06359       1.13926       1.21606       1.37056       1.32907       1.23023       1.14437       1.06773       1.03564      0.918819      0.823586      0.678565      0.581683      0.497904      0.400185      0.325975      0.256297
  35   8 2401.3109    1.5424  1.1661 11.3994 -0.0010  0.0207   0.0236   0.0532    0.0806   0.0000   439.4402       1.51668       19.8748     -0.806455      -4.03608      0.271228       3.17231      0.355956      -2.97671      0.315025     -0.161554     -0.205606      -1.03120     -0.664658    -0.0890813     -0.512791     -0.903306     -0.490488      0.959369       1.32141       1.43387       1.67523       1.64748       1.69910       1.62512       1.52667       1.41284       1.28175       1.10586      0.981928      0.822188      0.694728      0.564891      0.479241      0.377375      0.305104
  35   9 2571.8158    2.0972  1.1815 12.0760 -0.0002  0.0211   0.0319   0.0534    0.0827   0.0000   441.1963       2.05143       19.7067      -2.43650      -1.93833     0.0728826     -0.715321    -0.0421323     -0.952583      -1.37297     -0.385784      -1.22236     -0.160082   -0.00260404       1.18874     -0.517990      0.145825      0.522153      0.926419       1.23314       1.32998       1.54132       1.50000       1.54522       1.50262       1.39623       1.33845       1.20261       1.10876      0.968311      0.792575      0.698937      0.567704      0.483356      0.379173      0.313524
  35  10 2740.4762    2.9106  0.9965 12.5508 -0.0037  0.0187   0.0459   0.0443    0.0886   0.0000   439.3869     -0.942571       18.7605     -0.161244      0.698546     -0.954193       1.66774      -1.15232      0.244623      0.114335     -0.685539       1.05371      0.327703     -0.210166      0.726865      0.729138      0.412983      0.120298      0.864277       1.23798       1.32632       1.53819       1.50067       1.51710       1.41420       1.33858       1.24560       1.14491      0.996348      0.892934      0.775498      0.680261      0.545761      0.450298      0.364138      0.279583
  35  11 2906.7928    3.6370  0.8869 13.2907 -0.0011  0.0167   0.0608   0.0425    0.0707   0.0000   441.6498       1.14529       16.9394      0.183142      -3.41167     -0.523831      0.255202      0.235006      0.129868     -0.922447     -0.148175     -0.586108     -0.264932     -0.801631     -0.330262      0.279110     -0.567812     -0.302557      0.791618       1.03561       1.11223       1.26262       1.23027       1.28151       1.22695       1.20189       1.09407      0.995366      0.883035      0.785333      0.651316      0.570960      0.468141      0.391523      0.310066      0.242145
  35  12 3069.5491    4.1287  0.9836 13.5406  0.0016  0.0175   0.0665   0.0466    0.0753   0.0000   441.2799      0.251762       18.1851      0.326402      -4.07899      -3.23673      -1.66975       1.36924       2.23129     -0.447960      -1.30559      -1.61010     -0.226917      0.680361      0.801782     -0.157159     0.0873081      0.119127      0.859461       1.10777       1.25820       1.37017       1.35680       1.35791       1.33685       1.24918       1.19249       1.09078      0.951337      0.845759      0.730976      0.620167      0.502194      0.423168      0.339052      0.270339
  35  13 3229.0765    3.8926  1.3324 13.5432 -0.0022  0.0215   0.0569   0.0595    0.0732   0.0000   440.2460       1.55035       12.6055      -4.50270      -3.28109      -5.38114      0.112661      -2.48710      -1.76215      -2.13685       1.35093     -0.136058     -0.759048      0.765284      0.123625     -0.219019     -0.295687      0.136402      0.974871       1.28562       1.42904       1.56423       1.61491       1.62228       1.56214       1.49319       1.38495       1.23992       1.11246      0.971120      0.868681      0.718568      0.610482      0.502736      0.399972      0.313966
  35  14 3386.5598    3.3984  2.0368 12.5418 -0.0030  0.0264   0.0377   0.0675    0.0590   0.0000   442.1115       2.22871       12.4499       2.02927      -4.09991      -4.52692      0.868637      -5.21415      0.485670      -2.29027     0.0316976     -0.670717     -0.394608      0.419814      0.377979     0.0695205      0.479791     -0.144614       1.20207       1.60913       1.83371       1.95543       2.03248       2.06057       1.96394       1.89646       1.74880       1.56599       1.42256       1.21636       1.04413      0.892976      0.757790      0.597353      0.480072      0.386213
  35  15 3542.6288    2.6628  3.0558 12.3151 -0.0007  0.0349   0.0257   0.0924    0.0409   0.0000   439.6567       2.48095       17.7097      -2.19118      -4.05224       7.96842      0.777525     -0.908471      -1.42281     -0.593574     -0.312215      -2.84755      -1.12672       2.44472       1.30542      0.179546     -0.435217      0.165995       1.55963       2.07683       2.32834       2.49279       2.51919       2.55876       2.50426       2.37167       2.25027       2.01840       1.78930       1.62538       1.37234       1.18400      0.978239      0.819791      0.635306      0.520638
  35  16 3697.6616    2.2447  4.7613 11.4576 -0.0003  0.0443   0.0170   0.1158    0.0366   0.0000   438.7189       3.19417       18.2220      -4.13133      -2.54461      -1.96904       4.75936     -0.698959     -0.350329       3.41194      -1.18488      -3.02388       1.09326      0.655319       1.18867      0.579462     -0.568322      -1.34977       1.98636       2.62762       2.93202       3.17454       3.25863       3.19999       3.16809       2.97669       2.88383       2.56823       2.34932       2.01309       1.77835       1.48953       1.27542       1.01623      0.811685      0.657676
  35  17 3851.6864    1.7878  6.6204 11.1690 -0.0004  0.0566   0.0122   0.1564    0.0304   0.0000   438.8695     -0.815886       15.9443      -5.04612       3.58627      -7.17585      0.657284      -4.13916       2.39283     -0.407012     -0.497295       1.61710       2.02331      0.203214       1.94453      0.715151      -2.99363     -0.573678       2.60299       3.42555       3.79447       4.13480       4.28490       4.34233       4.15079       3.99222       3.66092       3.39052       2.95069       2.64755       2.26298       1.94443       1.63807       1.34602       1.06246      0.850060
  35  18 4004.8956    1.4803  9.3555 10.8725  0.0001  0.0758   0.0090   0.2132    0.0276   0.0000   440.0288      -5.57685       21.0698      -3.45592      -2.83260      -8.99840       7.31011       6.44460     -0.584039       3.93445      -1.10421      -3.92635      -1.08555       2.71586      0.603292      -1.58765      -1.85245     -0.144813       3.48268       4.60962       5.17298       5.58333       5.72575       5.68850       5.57829       5.38737       4.92429       4.54404       4.01542       3.53842       3.06879       2.62197       2.17175       1.77485       1.42547       1.13087
  35  19 4157.3946    1.2215 11.7894 10.7468  0.0001  0.0996   0.0070   0.2745    0.0245   0.0000   444.4567       2.94241       20.0504       3.30906      -6.87299      -5.31208      -2.35355     -0.857593      -14.5008      0.252034     -0.115135       7.48036       1.81279       1.99918       1.93468      0.450482      0.200479       1.99396       4.42638       5.85714       6.51536       7.09479       7.35009       7.31075       7.09016       6.80188       6.30001       5.84337       5.16361       4.58398       3.93389       3.38927       2.81729       2.33272       1.83126       1.46924
  35  20 4309.1595    0.9888 14.7932 10.5793  0.0004  0.1334   0.0055   0.3560    0.0225   0.0000   451.0858      -2.82112      -3.67723      -1.23213     -0.816119       13.1755       9.24651      0.676737       9.98399      -14.2673       1.54542      -1.75643     -0.247667       3.18974      0.901643      -3.34592       1.67408      0.401633       5.84771       7.86143       8.72606       9.51647       9.78251       9.76777       9.59651       8.99400       8.38895       7.78393       6.92772       6.16243       5.28985       4.52592       3.74763       3.11074       2.44842       1.96525
  36   4 1681.8965    0.3142  0.2601 10.0674 -0.0038  0.0115   0.0108   0.0267    0.0277   0.0000   440.6938     -0.923520       21.8410     -0.137163      -2.73588     -0.504200     -0.361806      0.184938      0.564488     0.0911344      0.519529     0.0690262     -0.235829      0.161786      0.702169     -0.236341     0.0920406     0.0921451      0.606227      0.716375      0.863533      0.888179      0.801955      0.827629      0.751692      0.748081      0.738695      0.752253      0.712544      0.594763      0.501789      0.420945      0.399634      0.329371      0.247316      0.218855
  36   5 1875.4047    0.4908  0.4323 10.2104 -0.0025  0.0134   0.0117   0.0296    0.0378   0.0000   440.7943     -0.580738       21.6598      -1.03201      -2.05902      0.173165     -0.689557       1.30553     -0.865708     0.0665875      -1.10081       1.27125     -0.816980      0.159653     -0.168823      0.260808     -0.152898    -0.0500386      0.613488      0.817948      0.880831      0.928101      0.947052      0.973082      0.872003      0.895182      0.863043      0.792432      0.697152      0.628628      0.550614      0.466697      0.377471      0.303045      0.269879      0.228874
  36   6 2063.0775    0.7229  0.7102 10.3746 -0.0052  0.0171   0.0138   0.0396    0.0528   0.0000   441.8299      -1.23470       21.7164      0.727530      -4.22472      -1.21482     -0.393016   -0.00593844      -3.19965     -0.598304       1.23376     -0.168031     0.0882851     -0.981762     -0.389908     -0.562389     -0.175977      0.271889      0.711008       1.05086       1.10435       1.23371       1.27200       1.21758       1.25510       1.11154       1.11246      0.951573      0.885069      0.777244      0.658385      0.564158      0.462012      0.381782      0.307109      0.248756
  36   7 2245.5221    1.1188  0.9212 10.9273 -0.0017  0.0175   0.0188   0.0469    0.0642   0.0000   440.6958      -1.47148       21.9202       1.24727      -2.93689     -0.309476     -0.750451      -1.18968      -3.28703      -1.14006    -0.0414354     -0.578083      0.745283     -0.176602      0.448635     -0.418397     -0.800958    -0.0451082      0.737760       1.01454       1.09171       1.25208       1.23003       1.31374       1.21498       1.20633       1.06921       1.00385      0.901137      0.799152      0.665136      0.593595      0.464503      0.407010      0.325580      0.255819
  36   8 2421.1249    1.6169  1.1397 11.4335  0.0009  0.0199   0.0240   0.0498    0.0820   0.0000   439.9497      -1.76974       21.3756       2.90126      -1.46031      -1.96547      0.775157      0.413542      0.183187     -0.233154      0.304935      0.956907      0.851312      0.725601     -0.132048     -0.655057     0.0400040     0.0572362      0.879533       1.14967       1.29029       1.42605       1.44490       1.47037       1.41825       1.31241       1.30264       1.15265       1.03503      0.896382      0.800890      0.683323      0.568688      0.448920      0.389641      0.297260
  36   9 2592.7369    2.1934  1.1305 12.0457 -0.0003  0.0195   0.0332   0.0509    0.0867   0.0000   441.3653      0.318559       19.5462       1.40518      -4.90818      -2.26372     -0.780704    -0.0269717      0.260861      -2.31871      -1.32492      0.941743     -0.309994     -0.548404     -0.154335       1.00444      0.734466     -0.384349      0.838191       1.15503       1.23680       1.34865       1.41625       1.37657       1.40432       1.26450       1.22229       1.11604       1.04177      0.872815      0.795290      0.651538      0.559239      0.456559      0.373802      0.290928
  36  10 2762.6790    3.0109  1.0332 12.5678  0.0018  0.0177   0.0452   0.0449    0.0831   0.0000   441.1473      0.122732       18.7759      -3.67914     -0.232252      -1.43747       1.22278      -1.80261       1.91126      -1.24868      -1.34013    -0.0459196    -0.0506668    -0.0190130     0.0430909     -0.127433     -0.260523     -0.207527      0.790625       1.04325       1.15776       1.27360       1.33531       1.30992       1.30079       1.23179       1.12097       1.06700      0.934509      0.827595      0.719183      0.596689      0.497594      0.412060      0.343861      0.266753
  36  11 2930.2408    3.7407  0.9659 13.3141 -0.0013  0.0175   0.0601   0.0446    0.0764   0.0000   440.3416     0.0863935       17.0715     -0.716122     -0.667215       1.13418       1.14144      -1.15679       1.94896     -0.848149     -0.813496       1.31530     0.0157330     -0.305984     -0.335315      0.123566     -0.427020      0.387267      0.787234       1.08880       1.17094       1.27990       1.32699       1.29846       1.26296       1.18523       1.12164       1.03381      0.930722      0.841493      0.733656      0.619386      0.542281      0.425106      0.344413      0.282800
  36  12 3094.2343    4.1829  1.0859 13.4281 -0.0008  0.0196   0.0637   0.0500    0.0870   0.0000   440.7766       1.28615       16.4484      -2.23339     -0.545689     -0.564984     -0.213488      -1.14897      0.530571      0.313242    -0.0556755      0.708378     -0.765412     0.0550617     -0.209010      0.385983     -0.207972     -0.716228       1.06349       1.47900       1.78066       2.01168       2.14407       2.14543       2.03662       1.90927       1.72279       1.50216       1.29243       1.06675      0.895541      0.722046      0.584623      0.458645      0.372260      0.287051
  36  13 3255.0392    3.8763  1.4011 13.3794 -0.0001  0.0216   0.0527   0.0578    0.0706   0.0000   440.3211       2.58601       13.8783     -0.697580       1.05821      -2.60260     -0.447994      -2.10959       2.26570      0.639763     -0.531619     -0.920290       1.04238      0.157973      0.901389      0.615385      0.304719    -0.0789084      0.967113       1.30380       1.43390       1.56393       1.60021       1.61301       1.58492       1.52113       1.41862       1.30381       1.15727      0.990646      0.869575      0.738259      0.631082      0.502575      0.410379      0.331918
  36  14 3413.5803    3.2207  2.0723 12.9152  0.0005  0.0274   0.0366   0.0720    0.0488   0.0000   441.7450       1.11110       13.9602      -3.48239      -3.47450      -4.50823      -1.11979      -1.98946       1.92222      0.552189      0.421056      -1.92857      -1.29365     -0.538666      0.158516     -0.477519     -0.889227      0.265594       1.19406       1.62013       1.77835       1.92088       1.96367       1.93998       1.92249       1.87239       1.73770       1.59975       1.45634       1.24511       1.09983      0.925309      0.806077      0.649911      0.545870      0.425467
  36  15 3570.6724    2.6047  3.5169 12.0455  0.0006  0.0359   0.0226   0.0966    0.0388   0.0000   438.3372      -2.93218       18.3583       4.37595      -1.34897       2.29769     -0.146920      -3.05110    -0.0145969     -0.319569      -3.11893      -2.91106     -0.220221      0.368372      0.515686       1.55088     -0.409003     0.0810815       1.62396       2.10912       2.37481       2.51613       2.61323       2.62023       2.52035       2.42256       2.29270       2.06889       1.89953       1.69421       1.46763       1.28724       1.05791      0.878380      0.708472      0.568205
  36  16 3726.5105    2.1068  4.9108 11.5715 -0.0008  0.0454   0.0161   0.1223    0.0330   0.0000   437.4243     -0.499392       12.8341       1.84940       1.66572     -0.810589      -1.21700      -2.36529      -1.90001       5.26874       1.98681      -4.75097       1.93900       4.49483      0.632835      -1.13662      0.746170      0.964868       2.05066       2.66161       2.92516       3.21667       3.24145       3.26547       3.27922       3.09944       2.89839       2.63474       2.41088       2.10993       1.83141       1.58746       1.31312       1.09614      0.880251      0.712227
  36  17 3881.2525    1.7254  7.1555 11.1677 -0.0003  0.0597   0.0113   0.1656    0.0281   0.0000   437.2237       2.90686       22.6768     -0.222818      -4.34480      -5.19179      -1.32922      -4.06142       4.30815     -0.245470      -3.04020       3.98708       5.12888       3.08548       1.16625       2.02966     -0.217674      0.575654       2.63203       3.50387       3.86161       4.13464       4.30008       4.36858       4.22791       4.04959       3.80629       3.45422       3.11150       2.79010       2.39267       2.07375       1.73942       1.44485       1.15289      0.925877
  36  18 4035.2637    1.4244  9.4316 10.8622 -0.0004  0.0784   0.0085   0.2155    0.0268   0.0000   437.9214      -1.84298       19.3011       3.15144       2.98503      -6.25580      -5.13891      -5.16764       3.60269      -4.60837     -0.332243      -2.08515       2.67221      -1.15319       2.56409       1.70697       2.45165      -1.57893       3.39891       4.55866       5.03848       5.53298       5.70760       5.70311       5.50445       5.32194       4.96007       4.53469       4.07429       3.63652       3.16301       2.69025       2.26504       1.87428       1.50134       1.20797
  36  19 4188.5533    1.1463 12.1741 10.7648 -0.0007  0.1062   0.0065   0.2911    0.0238   0.0000   450.7729       9.92458       9.03971       2.00841       2.06637      -9.72025      -10.1088      -4.08283      -3.40069      -11.8312      -1.33270       2.10928      -3.38972       3.60154       4.42721      -3.97690     -0.617605       1.56416       4.58788       6.14341       6.86491       7.32897       7.67098       7.73752       7.46378       7.17197       6.69030       6.15932       5.57031       4.84969       4.32420       3.65195       3.04923       2.54275       2.03533       1.62161
  37   6 2081.0975    0.8142  0.8053 10.3132 -0.0023  0.0164   0.0142   0.0412    0.0613   0.0000   441.5066     -0.335213       19.5510       1.59072      -3.06845      0.384442       1.49250      0.639194      -1.54381    -0.0394611      0.974065      -1.26231     -0.394292     -0.877171      0.231366     -0.272547      0.573155      0.250312      0.716688      0.942092       1.03034       1.12266       1.12523       1.13304       1.16634       1.07081      0.997798      0.922713      0.876050      0.749520      0.660460      0.579924      0.476996      0.401691      0.330243      0.263136
  37   7 2264.3249    1.1598  0.9465 11.0109 -0.0025  0.0174   0.0189   0.0466    0.0661   0.0000   439.1082      0.125885       20.9350     -0.551320      -2.16273      0.589467     -0.945058     -0.330926      -1.46439       1.33672      0.961853     -0.709205      0.374650     -0.109395     -0.126983     -0.628446     -0.464744      0.375786      0.752491      0.990650       1.13831       1.26119       1.28704       1.27697       1.23429       1.17145       1.13240       1.01238      0.891803      0.826391      0.703928      0.614772      0.501115      0.421391      0.340471      0.280349
  37   8 2440.6347    1.7006  1.1010 11.6446 -0.0052  0.0190   0.0263   0.0503    0.0772   0.0000   441.8170       2.59554       21.9635     -0.288113     -0.645723       1.39299       2.23391      0.927299      -1.26348       1.44976      0.141199     -0.248045      -1.40543     0.0249537      0.361663      -1.57464     -0.372005     -0.553724      0.851118       1.14558       1.18769       1.30681       1.30320       1.39898       1.34958       1.27592       1.21970       1.07455      0.978739      0.911157      0.807791      0.682606      0.564871      0.479044      0.395971      0.322893
  37   9 2613.3132    2.3296  1.0734 12.2300 -0.0025  0.0180   0.0356   0.0491    0.0780   0.0000   439.5332     -0.102730       20.5064     -0.916359      -3.40915       1.37377      -1.91256      -1.09920      -1.83862     -0.676011      0.120359     -0.201013     0.0748744      0.484634      0.680412      0.193869      0.291002    -0.0495864      0.780263       1.05061       1.18794       1.32256       1.26146       1.31832       1.29359       1.24535       1.15538       1.07047      0.968860      0.840319      0.720612      0.643520      0.525597      0.434558      0.357402      0.288796
  37  10 2784.5317    3.0460  1.0595 12.9026 -0.0015  0.0184   0.0475   0.0485    0.0755   0.0000   439.8168      0.979438       19.3092       1.66446      -1.43787     -0.249415       1.84716      -3.65318       1.41216      -1.15129      -2.46840      0.384864       1.12084     -0.572238      0.513795     -0.431045    -0.0333792      0.165237      0.801532       1.03115       1.14319       1.30692       1.34312       1.32587       1.32158       1.24714       1.17613       1.07160      0.954797      0.871083      0.765930      0.623481      0.512416      0.435334      0.357448      0.291770
  37  11 2953.2444    3.8898  1.0217 13.1845  0.0018  0.0172   0.0595   0.0465    0.0812   0.0000   441.0570      -1.36695       19.2186     -0.754850      0.554303     -0.778196      -1.10759       1.16550       1.16708      -1.73238      -2.09099     -0.345394     0.0623248      0.463529      0.262678      0.423656     -0.538558      0.432760      0.753481      0.997220       1.07673       1.19217       1.23592       1.25699       1.23879       1.15467       1.10224       1.00429      0.893163      0.792694      0.690278      0.587938      0.508769      0.403467      0.333893      0.265995
  37  12 3118.4624    4.1670  1.1131 13.4565 -0.0010  0.0188   0.0624   0.0494    0.0868   0.0000   441.2031       1.34366       18.2419     -0.210333      -1.74041      0.217491      -2.13340     -0.680403     -0.381699      -2.88163      0.979361     -0.457742      0.740890   -0.00956028     -0.676293     -0.274952     -0.254313      0.502943      0.799853       1.08119       1.16336       1.28815       1.31636       1.29210       1.29672       1.18045       1.16333       1.05502      0.986378      0.880640      0.759682      0.688322      0.550705      0.464943      0.381063      0.299486
  37  13 3280.5285    3.8515  1.4777 13.3099  0.0004  0.0227   0.0498   0.0555    0.0630   0.0000   441.1914       3.20643       17.3034      -1.14685      -5.19533      -3.04846     -0.659556       1.29482      0.255445      -1.84599     -0.911707      0.798616     -0.241773      0.361797    -0.0419058      0.864620     -0.205392      0.310989       1.00389       1.29847       1.52086       1.66972       1.67524       1.68902       1.64633       1.56901       1.48432       1.35596       1.22863       1.07225      0.943163      0.770940      0.655438      0.556766      0.445637      0.356314
  37  14 3440.3399    3.1658  2.2639 12.7515 -0.0004  0.0283   0.0334   0.0726    0.0460   0.0000   439.9515      -2.05166       14.7663      -2.83968      -2.70350      -2.49576       2.44735      -2.38915      0.723158      -1.17642      0.173927     -0.400294       1.99266      0.878908      -1.08452      0.252389     -0.753494      0.142175       1.25753       1.70540       1.87895       1.98583       2.07538       2.06352       2.02018       1.90870       1.82928       1.67649       1.53814       1.37083       1.19716       1.00480      0.865274      0.689074      0.569613      0.467358
  37  15 3598.3516    2.5734  3.4475 12.0997 -0.0005  0.0354   0.0225   0.0962    0.0380   0.0000   442.3602      -1.64632       16.5652       2.06752      -5.00332     -0.172730      -1.14111      -1.78169       3.11769      -2.73549     0.0269537     -0.290015      -1.13622     0.0565385    -0.0601053      0.153894     -0.544377      0.962335       1.50670       2.02034       2.22955       2.44083       2.52191       2.52761       2.50163       2.38805       2.19096       2.04256       1.85501       1.66211       1.41865       1.20774       1.03596      0.860433      0.690743      0.560261
  37  16 3754.9726    2.0326  5.5183 11.3717 -0.0004  0.0475   0.0141   0.1309    0.0311   0.0000   439.2630       1.33492       22.2522      -6.29555       4.47665      -5.54982       2.30833      -1.25906       2.98363     -0.911754      -5.48453       3.68720     -0.631435      -1.03015      0.601188      -1.15541      0.459090    -0.0150101       2.02736       2.67765       2.99866       3.22702       3.36193       3.32032       3.28100       3.17636       2.96553       2.67863       2.51000       2.16942       1.91929       1.66800       1.40396       1.18346      0.962095      0.766284
  37  17 3910.6134    1.6635  7.6777 11.1287 -0.0007  0.0629   0.0106   0.1729    0.0270   0.0000   438.4117    -0.0406876       14.2567      -5.49756      -6.82420      -1.42482      0.669684       4.13620      -4.14568       1.86485      -3.60960      -2.46745       1.75649       2.84825      -2.29925       1.00461       4.50227       1.48980       2.71696       3.65209       4.04715       4.38864       4.50082       4.58867       4.41225       4.23592       3.99003       3.65717       3.30908       2.96947       2.60070       2.24768       1.87382       1.56961       1.27543       1.02849
  37  18 4065.3812    1.3905 10.3925 10.8134  0.0003  0.0845   0.0077   0.2308    0.0258   0.0000   441.3791       8.45041       18.4821      -10.6662      -4.04047      -4.54182     -0.293951       5.34621       2.47366       4.19301       1.83729      -5.29112       3.02177      0.840388       3.20759       3.38498      -1.50079      -2.35905       3.59455       4.77108       5.42127       5.74648       6.06784       5.89035       5.92845       5.60763       5.29264       4.85376       4.42251       3.95601       3.45296       2.93296       2.48426       2.06711       1.69351       1.35565
  37  19 4219.3002    1.1051 13.0740 10.7385  0.0017  0.1136   0.0061   0.3070    0.0231   0.0000   443.1918      -6.46138       10.4898       2.74987      -8.83896      -2.35516      -2.58803      -16.5794      -13.3822       6.71407       2.61336      -4.87291      -1.78681      -2.87250       2.45330       2.44262      -3.31352       1.75086       4.73281       6.31951       7.10440       7.69467       8.02313       7.91178       7.86107       7.59655       6.97644       6.51995       5.81378       5.25611       4.55611       3.90649       3.35718       2.73005       2.24046       1.80133
  38   4 1713.0119    0.3443  0.2736 10.0305 -0.0089  0.0106   0.0104   0.0228    0.0283   0.0000   441.5860     -0.451079       20.8412       1.68816      -3.89271       1.11925      0.601222      -1.30657      0.530260      0.226315     -0.258866      0.337843      0.218947     0.0554401     -0.680674     -0.118677     -0.306019      0.250474      0.506385      0.634582      0.632559      0.691766      0.786273      0.794815      0.825699      0.744363      0.671925      0.605269      0.578886      0.534268      0.459978      0.373707      0.328607      0.279120      0.225313      0.185641
  38   5 1908.7951    0.5589  0.4616 10.1957 -0.0002  0.0121   0.0123   0.0295    0.0392   0.0000   441.1353     -0.334927       21.1546       1.08329      -2.68637       1.27106      0.515615     -0.653227     -0.205333      0.909363      0.413444     -0.176587     -0.372501      0.517600      0.128396      0.619774     0.0732603      0.107272      0.526767      0.657414      0.761092      0.810299      0.835010      0.842278      0.830381      0.782110      0.739300      0.684134      0.656471      0.567596      0.505765      0.412721      0.360088      0.305460      0.247431      0.210039
  38   6 2098.9626    0.8234  0.7800 10.3637 -0.0008  0.0161   0.0142   0.0390    0.0591   0.0000   441.4163     -0.112858       22.0421      0.699816      -4.04181      -1.46957     -0.198034      -1.18607      0.487714     -0.474535      0.726674      0.139641      0.231609      0.940496      0.254138      0.325940      0.167097      0.309721      0.669303      0.897872       1.01984       1.10077       1.08517       1.11079       1.11816       1.01822      0.989409      0.906471      0.834774      0.764524      0.653680      0.563670      0.499659      0.401187      0.324320      0.265013
  38   7 2282.8775    1.2230  1.0057 10.9631 -0.0010  0.0179   0.0190   0.0464    0.0700   0.0000   440.3471     -0.324011       19.8751       1.24942      -1.82570      0.155079      -2.27057     -0.680736      -1.16395      -1.66668      -1.28189       2.67583      -1.19016     -0.465299      0.573709     -0.360136     -0.430510      0.276415      0.775763       1.01990       1.10273       1.28157       1.30542       1.32591       1.27657       1.21582       1.18999       1.08286      0.921763      0.841012      0.720756      0.629382      0.531896      0.426545      0.359743      0.292425
  38   8 2459.9836    1.7515  1.1254 11.6136 -0.0008  0.0191   0.0261   0.0510    0.0815   0.0000   440.5427      0.324642       20.4814     -0.543891      -2.94674      0.135893     -0.282110      -1.33896      -2.59400       3.42369       1.92871     -0.444639      -1.59814      0.333576     -0.135866      0.244214     0.0411810     0.0199954      0.777351       1.05074       1.16147       1.28022       1.32841       1.27946       1.31906       1.22570       1.17415       1.05946      0.973583      0.865857      0.761942      0.659397      0.567095      0.470880      0.375205      0.314947
  38   9 2633.7177    2.4434  1.1275 12.2893 -0.0018  0.0184   0.0361   0.0504    0.0790   0.0000   441.4815      0.871496       19.9032      0.946522      -3.38522      -1.79153       1.67150     -0.253258      -1.39847      -2.07060       1.96764      -1.14401      -1.02104       1.09338     -0.372921      0.143346     -0.308431      0.215985      0.776888       1.02751       1.12088       1.26560       1.27744       1.28628       1.26121       1.23098       1.16087       1.08112      0.933154      0.849090      0.724453      0.670273      0.537988      0.475129      0.373335      0.298347
  38  10 2806.0373    3.2535  1.0139 12.9230 -0.0024  0.0178   0.0493   0.0442    0.0740   0.0000   440.7782      0.232059       18.2339     -0.825268      -1.00997     -0.324160      -1.07278     -0.758080     -0.319571      -3.07433     -0.466743     -0.595509     -0.570175       1.11203      0.781280     -0.156184    -0.0115135     -0.487731      0.711721       1.01102       1.04765       1.21224       1.15630       1.24848       1.17186       1.15605       1.03789       1.04224      0.902099      0.816645      0.700319      0.617455      0.515995      0.440469      0.368197      0.298270
  38  11 2975.8725    3.9799  1.0345 13.1821 -0.0018  0.0169   0.0599   0.0458    0.0825   0.0000   441.0919       1.64470       17.5983     -0.553439      -2.77437      -2.39252       3.11835      0.906411      0.419394      0.859186      0.206248     -0.995719      -1.03641     -0.524819      0.407859      0.758474   -0.00744532      0.146584      0.737194      0.969432       1.03980       1.16675       1.17344       1.22284       1.20157       1.15243       1.05479      0.993183      0.890966      0.798397      0.684635      0.575072      0.506091      0.428332      0.340924      0.289878
  38  12 3142.2538    4.1576  1.1312 13.6177 -0.0012  0.0187   0.0615   0.0491    0.0759   0.0000   440.5344       1.05722       17.8991     -0.904981      -3.00124     -0.445279      -1.35683     -0.493773     -0.222655     -0.889913      0.167601     -0.632655      0.450827      0.320061      0.574377    -0.0872695      0.657331     0.0161684      0.821748       1.06502       1.20412       1.35364       1.33475       1.35802       1.38401       1.25880       1.20386       1.10249       1.01272      0.872892      0.765858      0.660761      0.574681      0.473430      0.388549      0.318724
  38  13 3305.6571    3.7598  1.5788 13.2613  0.0002  0.0229   0.0476   0.0603    0.0621   0.0000   440.3312      0.750773       17.8355      -1.58693      -1.45446      -2.89704     -0.647322       1.75404     -0.494618     -0.688820      -1.35051    -0.0516412     -0.364225      0.835977     -0.190700     -0.710430     -0.570849     -0.125611      0.972112       1.26089       1.38241       1.51726       1.60916       1.57681       1.58550       1.47047       1.38431       1.29367       1.18301       1.07071      0.915036      0.791852      0.680234      0.562494      0.466939      0.383897
  38  14 3466.6542    3.0765  2.5306 12.5445 -0.0009  0.0288   0.0305   0.0779    0.0442   0.0000   440.8403       1.89359       16.9345      -2.48021     -0.314170     -0.139936       1.08605      0.376804      0.874282     -0.144624     0.0141802     -0.640000      -2.87995     -0.278423       2.57911     -0.156584      -1.18382     -0.104481       1.26714       1.63850       1.86353       2.03508       2.11123       2.14390       2.12209       1.99552       1.88829       1.71710       1.54335       1.35920       1.19999       1.01274      0.851816      0.717932      0.588687      0.473324
  38  15 3625.6925    2.4449  3.8529 11.8949 -0.0007  0.0369   0.0198   0.1005    0.0350   0.0000   439.6244       1.90116       13.0710       1.39360       2.05815      0.269964      -5.06526      -3.64371       6.99613      -2.13443      -1.84389      -4.10648      0.636357       2.15429      -1.79012     -0.683314     -0.478785      0.957213       1.55703       2.07037       2.35322       2.52198       2.59307       2.65651       2.57026       2.48190       2.33040       2.09788       1.93073       1.74008       1.52947       1.31019       1.13651      0.935787      0.771357      0.618152
  38  16 3783.1640    2.0047  6.1338 11.2115 -0.0001  0.0505   0.0129   0.1339    0.0305   0.0000   439.9394       2.15258       15.6774      -2.63515      -5.59888      -7.23845       5.40842      -1.85476     -0.943121      0.906677      -4.40098    -0.0951524       2.62300      0.575537     -0.405844      0.806847       1.47488     -0.871793       2.10088       2.79412       3.16539       3.38941       3.50743       3.53226       3.47996       3.33319       3.12285       2.90171       2.63335       2.35823       2.09903       1.77508       1.52383       1.25364       1.04819      0.834392
  38  17 3939.5622    1.5881  8.1744 11.0298 -0.0009  0.0658   0.0096   0.1834    0.0269   0.0000   439.4712      -1.69385       16.0502       8.75185       1.38838      -8.02653     -0.877569      -3.30703       3.25321      -2.31427       5.55108      -3.75219       3.75475      -2.33293      -2.45387      0.276704    -0.0563124      0.482330       2.72790       3.62537       4.09089       4.41669       4.63955       4.64124       4.51095       4.33797       4.08796       3.75398       3.44504       3.06094       2.67380       2.33020       1.95542       1.64935       1.35389       1.08862
  38  18 4095.1798    1.3049 10.7341 10.8475 -0.0006  0.0885   0.0073   0.2443    0.0249   0.0000   436.7408      -9.23847       9.28352       6.86111      -2.69214      -4.35673      -4.42696      -2.51359      -1.16198       2.51090      -1.50028      0.380914       5.36740       4.31028      -1.41305      -5.67810      -1.43500       1.85273       3.74091       4.94879       5.44394       5.88214       6.13084       6.08227       6.03481       5.90344       5.46943       5.08498       4.62941       4.12723       3.62574       3.16067       2.65782       2.21066       1.80972       1.47476
  38  19 4249.4661    1.0605 13.3247 10.7008  0.0002  0.1161   0.0058   0.3122    0.0225   0.0000   440.2415       2.88512       17.8591      0.366863      -4.45667      0.301744       9.00475       3.08659       15.7049      -4.37156      -2.19260       2.78974      -7.66197     -0.130629       1.08425       11.3885      0.412583     -0.107767       4.79798       6.39825       7.04632       7.74752       8.01984       8.09270       7.87359       7.70326       7.03123       6.68005       5.98788       5.42758       4.68468       4.10436       3.46885       2.92618       2.37722       1.92628
  39   5 1925.1774    0.6104  0.5065 10.1926 -0.0029  0.0126   0.0129   0.0308    0.0428   0.0000   441.3463     -0.237793       21.0731    -0.0579073      -2.84704      0.117900       1.31596       1.13059      -1.27370      -1.69073      0.800063       1.33147     -0.892048     -0.445131      0.787428      0.381057     -0.790967     0.0781497      0.511262      0.668415      0.747301      0.814021      0.901975      0.870770      0.881462      0.795217      0.769719      0.730093      0.629717      0.571609      0.504688      0.425903      0.370126      0.310631      0.251963      0.199715
  39   6 2116.5367    0.8704  0.8075 10.7007  0.0002  0.0166   0.0150   0.0413    0.0536   0.0000   441.0917      -2.12283       20.5598      0.740372      -4.13310      -1.46060      0.961173      0.473207      -1.17352     -0.552474       1.37412      0.671621     -0.578504     -0.360869     -0.215934      0.255784    -0.0732431    -0.0113734      0.669928      0.890447      0.994088       1.14029       1.06980       1.12569       1.10029       1.05412      0.970471      0.960549      0.845168      0.736588      0.667258      0.579671      0.483684      0.414346      0.341350      0.272448
  39   7 2301.2312    1.2921  1.0041 11.1082 -0.0000  0.0173   0.0198   0.0472    0.0694   0.0000   441.0713      0.831161       19.9832     -0.968868      -2.95776      -1.03116       1.60466      -2.47889      -1.66783     -0.383528      0.217089     0.0474303      0.164933      0.414276     -0.163540     -0.137084     -0.363519     0.0212732      0.719856      0.953293       1.03887       1.11720       1.19149       1.15794       1.16378       1.13108       1.04970      0.999611      0.873824      0.826296      0.696323      0.611361      0.523845      0.440095      0.365865      0.294697
  39   8 2478.9994    1.8515  1.1478 11.6113 -0.0005  0.0181   0.0263   0.0489    0.0788   0.0000   440.1616      -2.39054       22.0346     -0.577382      -3.84397      -2.04997     0.0223713      -1.90778     -0.124225     -0.493359      0.139837     -0.460720      0.760897     -0.316605     -0.200330     0.0600879     -0.421295    -0.0568467      0.753542      0.981460       1.10146       1.20012       1.23918       1.23968       1.22108       1.15221       1.10596       1.02825      0.948791      0.820574      0.763919      0.654306      0.565665      0.471082      0.393639      0.312285
  39   9 2653.8688    2.4349  1.1192 12.5061 -0.0016  0.0186   0.0360   0.0502    0.0721   0.0000   442.1609     -0.207666       21.1107       2.43480      -3.54886      -2.71666      0.765212     -0.440411      -1.54423     -0.704756      0.920868      0.660163      -1.06753      -1.54294      0.903491     0.0123246     -0.588830      0.208884      0.808298       1.04638       1.20139       1.31075       1.33019       1.37481       1.26489       1.25670       1.17758       1.07141      0.994643      0.903400      0.797200      0.699194      0.573387      0.486917      0.415200      0.323606
  39  10 2827.2551    3.3336  1.0077 13.0800 -0.0002  0.0170   0.0510   0.0456    0.0733   0.0000   441.2775       1.51304       21.0829     -0.268033      -2.18045     -0.727430      -1.55126      -1.21152       1.70454      0.264935      0.464840     -0.607861    -0.0476491       1.40241     -0.584405     -0.683789      0.147343     0.0973780      0.732123      0.984435       1.08188       1.19640       1.19647       1.23787       1.18435       1.12846       1.08014       1.01298      0.905493      0.803670      0.716437      0.638777      0.552739      0.449446      0.388678      0.316094
  39  11 2998.0804    4.1575  1.0131 13.3958 -0.0003  0.0166   0.0626   0.0449    0.0754   0.0000   442.4719      0.347824       19.5318     -0.362761      -1.63005       1.10147      0.110208      -1.37609       1.00811      -2.88638     -0.587599      0.163923     -0.463302     -0.298527     -0.420286      0.294757     -0.707357     -0.260932      0.681624      0.948548       1.00357       1.11422       1.16230       1.15492       1.16043       1.07091       1.02826      0.933040      0.865869      0.782186      0.710301      0.605695      0.528642      0.444956      0.365417      0.297422
  39  12 3165.6943    4.1281  1.2473 13.6197 -0.0031  0.0200   0.0583   0.0527    0.0742   0.0000   440.1155      0.758003       18.5288     -0.319248      -3.00846      -1.66707      0.402638     -0.591896      -1.32403      -1.35044      -1.87506     -0.142630       1.32636       1.58590      0.395659       1.05668       1.12312      0.482836      0.810110       1.08766       1.18553       1.33512       1.37969       1.38125       1.38223       1.32854       1.23235       1.12833       1.02480      0.910117      0.812659      0.693323      0.603805      0.493005      0.410434      0.330523
  39  13 3330.2981    3.5440  1.7491 13.1467 -0.0004  0.0241   0.0418   0.0623    0.0532   0.0000   439.5194    -0.0518948       16.9618      0.586773      -1.10861     -0.966654     -0.881307      -1.33175       1.68406     -0.138713    -0.0462683      0.433125    -0.0335263     -0.976107      0.760144     -0.157212     -0.176647      0.733554      0.954983       1.26133       1.42373       1.56341       1.60088       1.58830       1.61062       1.52031       1.47233       1.31938       1.23095       1.09346      0.946320      0.836610      0.714893      0.600419      0.491810      0.404895
  39  14 3492.5199    2.8842  2.8619 12.4029 -0.0007  0.0309   0.0263   0.0824    0.0391   0.0000   438.8552       1.42871       14.6073      -1.82500       2.46313     -0.448804      -2.60363      -3.05011     -0.422937      -2.19022       2.02224      -2.28175      -1.62151      0.137129      0.271857      0.305096      0.314476      0.307789       1.26368       1.67733       1.83642       2.02160       2.04228       2.06893       2.07608       1.95173       1.88742       1.73811       1.60078       1.44636       1.25040       1.11617      0.924322      0.786938      0.641413      0.525529
  39  15 3652.5898    2.3844  4.2148 11.8263 -0.0006  0.0395   0.0183   0.1038    0.0331   0.0000   440.1828      -1.70152       17.4603      -4.04799      -1.45527      -6.06063      -1.60824       2.97281      0.708468      -6.08396       1.34537       2.91825       2.47077       2.41839      0.571850      0.896698     -0.826199      -1.13515       1.60519       2.15794       2.44476       2.63616       2.74817       2.75465       2.70270       2.64725       2.46460       2.27721       2.06767       1.85087       1.59635       1.39654       1.18854       1.00143      0.819061      0.672255
  39  16 3811.0637    1.8983  6.2979 11.2966 -0.0001  0.0519   0.0122   0.1393    0.0284   0.0000   443.8272      -1.87875       19.5850      -4.78895      -2.72817      -1.85853      -2.73313      0.183921       2.16339      -8.33664     0.0604166       2.37317       1.74899      -2.83053    0.00449736       1.04937      -1.05288       1.33785       2.14066       2.84628       3.21156       3.49861       3.64906       3.63381       3.58109       3.42567       3.23844       3.05498       2.73565       2.44673       2.14303       1.87246       1.56687       1.32950       1.10899      0.889116
  39  17 3968.1559    1.5720  8.7628 11.0003 -0.0002  0.0692   0.0090   0.1903    0.0263   0.0000   434.7001     -0.473330       16.2806       5.45298      -14.1962      -2.87918       9.38689       3.85514      -5.00486       1.99548      -4.94384       1.71260       4.44735      0.746326      -4.88650     -0.382244       1.84253      0.818742       2.82963       3.75875       4.17868       4.53917       4.72221       4.83555       4.69466       4.60755       4.22976       3.93275       3.56917       3.20855       2.84683       2.47044       2.13152       1.80158       1.47441       1.17485
  39  18 4124.4880    1.2480 11.6801 10.8510  0.0006  0.0971   0.0067   0.2648    0.0239   0.0000   440.4794      -2.24730       15.0692      -8.88497       3.00001      -3.05091       9.20931       14.6606      -2.88600      0.995259     -0.898021       3.61977     -0.670160     -0.834056      0.285752       3.97241       1.12615     -0.981131       3.84953       5.21756       5.88143       6.25264       6.61930       6.62026       6.47969       6.26743       5.86502       5.49318       5.01514       4.48147       4.00218       3.45104       2.92973       2.45900       2.03175       1.65018
  39  19 4279.6282    1.0299 14.3771 10.6554 -0.0005  0.1228   0.0053   0.3319    0.0215   0.0000   434.3667     -0.539027       24.8394      -9.27992      0.405971       1.19175       6.17087      -12.5316      -2.90045       4.61407       9.89792      -3.83897       4.84875       6.93482     -0.614135       3.04321       1.98863     -0.803982       4.92344       6.58068       7.36010       7.96166       8.37667       8.37510       8.27135       7.84996       7.49567       6.93168       6.29414       5.71551       4.98330       4.40507       3.70090       3.14596       2.57646       2.10665
  40   3 1530.3187    0.1968  0.1688 10.0424 -0.0037  0.0106   0.0083   0.0240    0.0221   0.0000   442.2821      0.964226       22.0269      0.911884      -2.25421      -1.14639      0.247474      0.749057     -0.543555     -0.208798   -0.00287942     0.0775793     0.0868927      0.100258    -0.0341859      0.163813    -0.0165707     -0.116924      0.386972      0.574624      0.636065      0.636463      0.657615      0.593413      0.629326      0.584511      0.688932      0.556977      0.547492      0.506899      0.375507      0.386460      0.278415      0.243425      0.210598      0.180519
  40   4 1743.2268    0.3680  0.3514 10.0815 -0.0020  0.0119   0.0095   0.0278    0.0295   0.0000   440.4582      -1.70076       22.0500      0.141279      -3.16572     -0.118688       1.01387    -0.0628799      0.510536     -0.351995      0.590191     -0.980505     -0.742703     -0.224073      0.372459     -0.140942      0.335878    -0.0648461      0.505497      0.679307      0.815267      0.830106      0.900305      0.906989      0.856239      0.824738      0.762317      0.705323      0.634248      0.545211      0.506500      0.437919      0.347672      0.343077      0.304207      0.246468
  40   5 1941.4001    0.5903  0.6223 10.1980 -0.0038  0.0144   0.0114   0.0358    0.0441   0.0000   441.5797     0.0665999       21.8805      0.347389      -4.34791      -1.38108      -1.46617     -0.152072      -1.04610      -1.85767      -1.55643     0.0378423     -0.371142     -0.445093      0.139847     -0.755584     0.0648357     0.0384356      0.578633      0.798506      0.868062       1.00575       1.03150       1.06482       1.01673      0.961456      0.939656      0.868592      0.781641      0.686336      0.608940      0.518597      0.416523      0.360801      0.291138      0.229196
  40   6 2133.9264    0.8833  0.8245 10.6259 -0.0014  0.0158   0.0148   0.0416    0.0568   0.0000   440.6138     -0.486819       21.5246      0.185958      -2.41337      -1.10137      0.861405      0.768584     -0.914183    0.00945774      0.855146      0.662412    -0.0707291      0.826868      -1.35231     -0.664256      0.177503     0.0705449      0.657996      0.877689      0.940978       1.03035       1.02782       1.04234       1.03285       1.02032      0.988884      0.907038      0.831448      0.740480      0.669196      0.562568      0.478320      0.402594      0.342449      0.280690
  40   7 2319.2649    1.2961  1.0490 11.2339 -0.0038  0.0184   0.0197   0.0473    0.0702   0.0000   441.3402      0.839762       22.4431     -0.155250      -5.48004     -0.683146      0.400255     -0.173441     -0.781323      0.388263       2.07749      0.708353      0.835372      -1.36602      0.608561      0.174799      0.317667     -0.227459      0.736292      0.969186       1.07900       1.20005       1.25316       1.26628       1.20851       1.17508       1.07554       1.04824      0.950616      0.858041      0.759297      0.651927      0.574320      0.477186      0.391887      0.316448
  40   8 2497.8644    1.8369  1.1984 11.6654  0.0001  0.0187   0.0259   0.0508    0.0807   0.0000   440.5369      0.918262       21.5475      0.344958     -0.831237      -1.70298      0.663778       1.60057      0.280080     -0.382751     -0.737653     -0.591132       1.27292      0.145840    -0.0747942      0.216754     0.0203728      0.119671      0.760945       1.00496       1.10090       1.23828       1.25433       1.27648       1.26197       1.19381       1.16443       1.02773      0.977508      0.864486      0.788353      0.658276      0.591093      0.485041      0.421223      0.341756
  40   9 2673.7423    2.5765  1.1272 12.4161 -0.0011  0.0179   0.0369   0.0497    0.0758   0.0000   441.5444       1.40014       21.5333      0.798555      -2.93473      -2.96483      -1.93573     -0.559055       1.95890      0.571385      0.607072      0.916779      0.771365      -1.01605     -0.557878      0.131235     -0.572357    -0.0358263      0.736058      0.985311       1.06412       1.17504       1.23359       1.27694       1.20831       1.21068       1.10026       1.05333      0.938876      0.823109      0.724980      0.673001      0.575869      0.491100      0.396761      0.333261
  40  10 2848.2167    3.4448  1.0397 12.8982 -0.0011  0.0168   0.0496   0.0440    0.0788   0.0000   441.3955      0.886858       18.9996     -0.234532      -2.64743      -1.46761     -0.220041      0.406533    -0.0286306       1.75818      -1.67523     -0.657069      -1.15047      0.808834     -0.540712     -0.281220     0.0365289      0.336881      0.706171      0.912612       1.06257       1.13700       1.12851       1.19957       1.15801       1.08970       1.07434      0.957696      0.872869      0.800173      0.711037      0.628971      0.529296      0.454460      0.366982      0.299100
  40  11 3019.9985    4.2004  0.9774 13.4254 -0.0015  0.0160   0.0625   0.0418    0.0732   0.0000   441.3889      0.915157       20.4732     -0.822956      -3.90376     -0.173628       1.26157      -1.25117     -0.475268     0.0396216      0.152191      0.282828       1.54456      0.596330     -0.256038      0.385124     -0.459065     0.0753472      0.675178      0.876648      0.986135       1.03392       1.07355       1.08599       1.05793       1.00426      0.940293      0.885828      0.860356      0.771066      0.683510      0.614657      0.539433      0.454737      0.379772      0.313195
  40  12 3188.6619    4.1289  1.2688 13.7382 -0.0030  0.0208   0.0586   0.0515    0.0713   0.0000   440.7861      0.445630       20.9155     -0.178990      -4.19943    -0.0488689       1.73467      -1.81034      -1.91800     -0.266943      -1.49514      0.109315      0.192084      0.754247    -0.0823924      0.256707    -0.0262726     0.0455221      0.827077       1.13757       1.22642       1.29971       1.36823       1.39911       1.40138       1.34956       1.26808       1.15992       1.07319      0.951633      0.863955      0.727276      0.615892      0.530716      0.450410      0.360021
  40  13 3354.5473    3.5389  1.9469 12.9344 -0.0008  0.0247   0.0386   0.0653    0.0522   0.0000   440.9761      0.590588       17.2734       1.30654      -5.06168      -1.94607      -1.85036     -0.434412      -2.29031      -1.20830      0.900722       1.13137     -0.248293      -1.63239     0.0543187      0.457224     -0.617885     -0.836131      0.964525       1.28946       1.38892       1.51169       1.58017       1.59334       1.57510       1.54986       1.48633       1.33716       1.26372       1.11751      0.967254      0.860762      0.734199      0.625161      0.510319      0.422801
  40  14 3517.9841    2.8755  2.9554 12.3634 -0.0000  0.0313   0.0255   0.0821    0.0383   0.0000   438.3115       1.77996       17.6126      -1.48347      -8.20431      -1.62412       4.36326      -3.50001      0.626737       2.81837     -0.219961      -2.10429      0.717697      0.794540      -2.39897     -0.281592      -1.20901     -0.217296       1.25991       1.68734       1.87788       2.01060       2.07901       2.13147       2.12135       2.06665       1.85639       1.79789       1.60995       1.43519       1.30312       1.12827      0.978984      0.840873      0.681811      0.571234
  40  15 3679.3127    2.2957  4.5152 11.7269 -0.0005  0.0400   0.0166   0.1090    0.0306   0.0000   441.6722      -1.43209       20.3172      -3.21288      -4.10894      0.966133       1.50885      -1.10811       2.14033      -1.86898       1.54807       3.91191       1.30516      -1.98021       1.88126      0.927633      0.908042      -1.10168       1.61341       2.14922       2.34437       2.56298       2.62165       2.66345       2.65022       2.59634       2.43331       2.30833       2.04710       1.84808       1.62939       1.42997       1.25200       1.04168      0.880695      0.716845
  40  16 3838.5656    1.8179  6.7838 11.2905 -0.0007  0.0550   0.0114   0.1510    0.0276   0.0000   438.4406      0.441103       16.0921       1.32593      -2.77668       1.11195       1.89614      -4.78186      -1.34036      -3.77781      -1.59981       1.76712     -0.238558       1.67326      0.766977     -0.668308     -0.589602       1.34161       2.19324       2.86466       3.19843       3.49617       3.59461       3.73007       3.68799       3.51728       3.28758       3.09107       2.81392       2.52397       2.23540       1.95573       1.69393       1.43362       1.18306      0.975755
  40  17 3996.5288    1.4902  9.1247 10.9971 -0.0015  0.0725   0.0083   0.2019    0.0255   0.0000   442.0475      -2.41039       17.8888       1.42306      -12.8681      -2.99916      0.262847       5.60524       7.46083       1.45869       1.46972      -1.73667       1.17908      0.723509      -3.89744      -2.71775       2.86009      0.100154       2.88182       3.83802       4.31404       4.65366       4.90842       4.85662       4.82969       4.71741       4.41777       4.09093       3.75263       3.43997       2.96421       2.60955       2.24187       1.87961       1.54518       1.29165
[truncated: 761,929 more chars]
