# Supplementary material for: Global-Mode Analysis of Full-Disk Data from the Michelson Doppler Imager and the Helioseismic and Magnetic Imager
Source: Sol Phys. 2018 Jan 31;293(2):29. doi: 10.1007/s11207-017-1201-5 (PMC6566312; doi:10.1007/s11207-017-1201-5)
Supplement: Supplementary file 2 — (TAR 362.4 MB) [file 11207_2017_1201_MOESM2_ESM.tar › HMI/hmiv360dasym.7768.36]

   0  12 1822.1754    0.3270  0.3203 11.4152  0.0000       5.65198  0.0497   0.0340   0.1052    0.1414   0.0000       8.92247     0.0000       0.00000       0.00000       0.00000       0.00000       0.00000       0.00000       0.00000       0.00000       0.00000       0.00000       0.00000       0.00000       0.00000       0.00000       0.00000       0.00000       0.00000       0.00000       0.00000       0.00000       0.00000       0.00000       0.00000       0.00000       0.00000       0.00000       0.00000       0.00000       0.00000       0.00000       0.00000       0.00000       0.00000       0.00000       0.00000       0.00000       0.00000       0.00000       0.00000       0.00000       0.00000       0.00000       0.00000       0.00000       0.00000       0.00000       0.00000       0.00000       0.00000       0.00000       0.00000       0.00000       0.00000       0.00000       0.00000       0.00000       0.00000       0.00000       0.00000       0.00000       0.00000       0.00000       0.00000       0.00000       0.00000       0.00000       0.00000       0.00000       0.00000       0.00000       0.00000
   0  13 1957.4734    0.5457  0.2899 11.6002  0.0000       9.59294  0.0335   0.0661   0.1310    0.1983   0.0000       5.95547     0.0000       0.00000       0.00000       0.00000       0.00000       0.00000       0.00000       0.00000       0.00000       0.00000       0.00000       0.00000       0.00000       0.00000       0.00000       0.00000       0.00000       0.00000       0.00000       0.00000       0.00000       0.00000       0.00000       0.00000       0.00000       0.00000       0.00000       0.00000       0.00000       0.00000       0.00000       0.00000       0.00000       0.00000       0.00000       0.00000       0.00000       0.00000       0.00000       0.00000       0.00000       0.00000       0.00000       0.00000       0.00000       0.00000       0.00000       0.00000       0.00000       0.00000       0.00000       0.00000       0.00000       0.00000       0.00000       0.00000       0.00000       0.00000       0.00000       0.00000       0.00000       0.00000       0.00000       0.00000       0.00000       0.00000       0.00000       0.00000       0.00000       0.00000       0.00000       0.00000
   0  14 2093.6013    0.7354  0.7017 10.8636  0.0000       6.85220  0.0645   0.0505   0.1542    0.7271   0.0000       2.55657     0.0000       0.00000       0.00000       0.00000       0.00000       0.00000       0.00000       0.00000       0.00000       0.00000       0.00000       0.00000       0.00000       0.00000       0.00000       0.00000       0.00000       0.00000       0.00000       0.00000       0.00000       0.00000       0.00000       0.00000       0.00000       0.00000       0.00000       0.00000       0.00000       0.00000       0.00000       0.00000       0.00000       0.00000       0.00000       0.00000       0.00000       0.00000       0.00000       0.00000       0.00000       0.00000       0.00000       0.00000       0.00000       0.00000       0.00000       0.00000       0.00000       0.00000       0.00000       0.00000       0.00000       0.00000       0.00000       0.00000       0.00000       0.00000       0.00000       0.00000       0.00000       0.00000       0.00000       0.00000       0.00000       0.00000       0.00000       0.00000       0.00000       0.00000       0.00000       0.00000
   0  15 2228.9064    0.8624  0.7608 12.0145  0.0000       9.54247  0.0754   0.0643   0.1761    0.3663   0.0000       4.06868     0.0000       0.00000       0.00000       0.00000       0.00000       0.00000       0.00000       0.00000       0.00000       0.00000       0.00000       0.00000       0.00000       0.00000       0.00000       0.00000       0.00000       0.00000       0.00000       0.00000       0.00000       0.00000       0.00000       0.00000       0.00000       0.00000       0.00000       0.00000       0.00000       0.00000       0.00000       0.00000       0.00000       0.00000       0.00000       0.00000       0.00000       0.00000       0.00000       0.00000       0.00000       0.00000       0.00000       0.00000       0.00000       0.00000       0.00000       0.00000       0.00000       0.00000       0.00000       0.00000       0.00000       0.00000       0.00000       0.00000       0.00000       0.00000       0.00000       0.00000       0.00000       0.00000       0.00000       0.00000       0.00000       0.00000       0.00000       0.00000       0.00000       0.00000       0.00000       0.00000
   0  19 2764.2495    2.6428  1.0357  1.3016  0.0000      0.585444  0.0899   0.1612   0.1876 1000.0000   0.0000       1.95395     0.0000       0.00000       0.00000       0.00000       0.00000       0.00000       0.00000       0.00000       0.00000       0.00000       0.00000       0.00000       0.00000       0.00000       0.00000       0.00000       0.00000       0.00000       0.00000       0.00000       0.00000       0.00000       0.00000       0.00000       0.00000       0.00000       0.00000       0.00000       0.00000       0.00000       0.00000       0.00000       0.00000       0.00000       0.00000       0.00000       0.00000       0.00000       0.00000       0.00000       0.00000       0.00000       0.00000       0.00000       0.00000       0.00000       0.00000       0.00000       0.00000       0.00000       0.00000       0.00000       0.00000       0.00000       0.00000       0.00000       0.00000       0.00000       0.00000       0.00000       0.00000       0.00000       0.00000       0.00000       0.00000       0.00000       0.00000       0.00000       0.00000       0.00000       0.00000       0.00000
   1  10 1612.7240    0.2259  0.1055 11.6558  0.0000       36.5394  0.0188   0.0274   0.0364    0.0602   0.0000       27.2791   442.1665       6.54927       0.00000       0.00000       0.00000       0.00000       0.00000       0.00000       0.00000       0.00000       0.00000       0.00000       0.00000       0.00000       0.00000       0.00000       0.00000       0.00000       0.00000       0.00000       0.00000       0.00000       0.00000       0.00000       0.00000       0.00000       0.00000       0.00000       0.00000       0.00000       0.00000       0.00000       0.00000       0.00000       0.00000       0.00000       16.0439       11.6401       0.00000       0.00000       0.00000       0.00000       0.00000       0.00000       0.00000       0.00000       0.00000       0.00000       0.00000       0.00000       0.00000       0.00000       0.00000       0.00000       0.00000       0.00000       0.00000       0.00000       0.00000       0.00000       0.00000       0.00000       0.00000       0.00000       0.00000       0.00000       0.00000       0.00000       0.00000       0.00000       0.00000       0.00000
   1  11 1749.2566    0.3903  0.1731 11.5492  0.0000       8.25038  0.0193   0.0369   0.0472    0.0707   0.0000       6.86009   471.5646       22.8330       0.00000       0.00000       0.00000       0.00000       0.00000       0.00000       0.00000       0.00000       0.00000       0.00000       0.00000       0.00000       0.00000       0.00000       0.00000       0.00000       0.00000       0.00000       0.00000       0.00000       0.00000       0.00000       0.00000       0.00000       0.00000       0.00000       0.00000       0.00000       0.00000       0.00000       0.00000       0.00000       0.00000       0.00000       17.9190       13.6293       0.00000       0.00000       0.00000       0.00000       0.00000       0.00000       0.00000       0.00000       0.00000       0.00000       0.00000       0.00000       0.00000       0.00000       0.00000       0.00000       0.00000       0.00000       0.00000       0.00000       0.00000       0.00000       0.00000       0.00000       0.00000       0.00000       0.00000       0.00000       0.00000       0.00000       0.00000       0.00000       0.00000       0.00000
   1  12 1885.1224    0.4847  0.3200 11.5184  0.0000       10.2399  0.0247   0.0301   0.0592    0.0922   0.0000       3.58855   475.5397    -0.0766754       0.00000       0.00000       0.00000       0.00000       0.00000       0.00000       0.00000       0.00000       0.00000       0.00000       0.00000       0.00000       0.00000       0.00000       0.00000       0.00000       0.00000       0.00000       0.00000       0.00000       0.00000       0.00000       0.00000       0.00000       0.00000       0.00000       0.00000       0.00000       0.00000       0.00000       0.00000       0.00000       0.00000       0.00000       27.3257       14.6553       0.00000       0.00000       0.00000       0.00000       0.00000       0.00000       0.00000       0.00000       0.00000       0.00000       0.00000       0.00000       0.00000       0.00000       0.00000       0.00000       0.00000       0.00000       0.00000       0.00000       0.00000       0.00000       0.00000       0.00000       0.00000       0.00000       0.00000       0.00000       0.00000       0.00000       0.00000       0.00000       0.00000       0.00000
   1  13 2020.8902    0.6089  0.4225 11.6672  0.0000       12.5012  0.0335   0.0325   0.0631    0.1171   0.0000       3.12900   397.8297       11.1114       0.00000       0.00000       0.00000       0.00000       0.00000       0.00000       0.00000       0.00000       0.00000       0.00000       0.00000       0.00000       0.00000       0.00000       0.00000       0.00000       0.00000       0.00000       0.00000       0.00000       0.00000       0.00000       0.00000       0.00000       0.00000       0.00000       0.00000       0.00000       0.00000       0.00000       0.00000       0.00000       0.00000       0.00000       34.2003       18.9341       0.00000       0.00000       0.00000       0.00000       0.00000       0.00000       0.00000       0.00000       0.00000       0.00000       0.00000       0.00000       0.00000       0.00000       0.00000       0.00000       0.00000       0.00000       0.00000       0.00000       0.00000       0.00000       0.00000       0.00000       0.00000       0.00000       0.00000       0.00000       0.00000       0.00000       0.00000       0.00000       0.00000       0.00000
   1  14 2156.8591    0.8368  0.6281 11.1456  0.0000       5.53793  0.0391   0.0337   0.0703    0.2962   0.0000       1.44700   386.1193       12.3304       0.00000       0.00000       0.00000       0.00000       0.00000       0.00000       0.00000       0.00000       0.00000       0.00000       0.00000       0.00000       0.00000       0.00000       0.00000       0.00000       0.00000       0.00000       0.00000       0.00000       0.00000       0.00000       0.00000       0.00000       0.00000       0.00000       0.00000       0.00000       0.00000       0.00000       0.00000       0.00000       0.00000       0.00000       37.9260       20.9841       0.00000       0.00000       0.00000       0.00000       0.00000       0.00000       0.00000       0.00000       0.00000       0.00000       0.00000       0.00000       0.00000       0.00000       0.00000       0.00000       0.00000       0.00000       0.00000       0.00000       0.00000       0.00000       0.00000       0.00000       0.00000       0.00000       0.00000       0.00000       0.00000       0.00000       0.00000       0.00000       0.00000       0.00000
   1  15 2292.0303    1.1541  0.8185 11.4834  0.0000       3.92889  0.0421   0.0431   0.0943    0.4574   0.0000       1.20578   373.5091       21.5035       0.00000       0.00000       0.00000       0.00000       0.00000       0.00000       0.00000       0.00000       0.00000       0.00000       0.00000       0.00000       0.00000       0.00000       0.00000       0.00000       0.00000       0.00000       0.00000       0.00000       0.00000       0.00000       0.00000       0.00000       0.00000       0.00000       0.00000       0.00000       0.00000       0.00000       0.00000       0.00000       0.00000       0.00000       38.7702       22.3264       0.00000       0.00000       0.00000       0.00000       0.00000       0.00000       0.00000       0.00000       0.00000       0.00000       0.00000       0.00000       0.00000       0.00000       0.00000       0.00000       0.00000       0.00000       0.00000       0.00000       0.00000       0.00000       0.00000       0.00000       0.00000       0.00000       0.00000       0.00000       0.00000       0.00000       0.00000       0.00000       0.00000       0.00000
   1  16 2425.6298    1.4647  1.0227 11.8141  0.0000       3.36014  0.0558   0.0544   0.1123    0.7314   0.0000       1.18850   445.3050       32.4462       0.00000       0.00000       0.00000       0.00000       0.00000       0.00000       0.00000       0.00000       0.00000       0.00000       0.00000       0.00000       0.00000       0.00000       0.00000       0.00000       0.00000       0.00000       0.00000       0.00000       0.00000       0.00000       0.00000       0.00000       0.00000       0.00000       0.00000       0.00000       0.00000       0.00000       0.00000       0.00000       0.00000       0.00000       51.0139       24.9973       0.00000       0.00000       0.00000       0.00000       0.00000       0.00000       0.00000       0.00000       0.00000       0.00000       0.00000       0.00000       0.00000       0.00000       0.00000       0.00000       0.00000       0.00000       0.00000       0.00000       0.00000       0.00000       0.00000       0.00000       0.00000       0.00000       0.00000       0.00000       0.00000       0.00000       0.00000       0.00000       0.00000       0.00000
   1  17 2559.1978    1.9441  1.0929  3.4334  0.0000       2.10594  0.0494   0.0654   0.1226 1000.0000   0.0000      0.888066   464.6009       29.2777       0.00000       0.00000       0.00000       0.00000       0.00000       0.00000       0.00000       0.00000       0.00000       0.00000       0.00000       0.00000       0.00000       0.00000       0.00000       0.00000       0.00000       0.00000       0.00000       0.00000       0.00000       0.00000       0.00000       0.00000       0.00000       0.00000       0.00000       0.00000       0.00000       0.00000       0.00000       0.00000       0.00000       0.00000       44.4296       23.5060       0.00000       0.00000       0.00000       0.00000       0.00000       0.00000       0.00000       0.00000       0.00000       0.00000       0.00000       0.00000       0.00000       0.00000       0.00000       0.00000       0.00000       0.00000       0.00000       0.00000       0.00000       0.00000       0.00000       0.00000       0.00000       0.00000       0.00000       0.00000       0.00000       0.00000       0.00000       0.00000       0.00000       0.00000
   1  18 2693.5103    2.4909  1.0746 11.9598  0.0000       2.31227  0.0490   0.0863   0.1296    1.9319   0.0000      0.971221   465.0735      -1.23083       0.00000       0.00000       0.00000       0.00000       0.00000       0.00000       0.00000       0.00000       0.00000       0.00000       0.00000       0.00000       0.00000       0.00000       0.00000       0.00000       0.00000       0.00000       0.00000       0.00000       0.00000       0.00000       0.00000       0.00000       0.00000       0.00000       0.00000       0.00000       0.00000       0.00000       0.00000       0.00000       0.00000       0.00000       46.3437       23.2813       0.00000       0.00000       0.00000       0.00000       0.00000       0.00000       0.00000       0.00000       0.00000       0.00000       0.00000       0.00000       0.00000       0.00000       0.00000       0.00000       0.00000       0.00000       0.00000       0.00000       0.00000       0.00000       0.00000       0.00000       0.00000       0.00000       0.00000       0.00000       0.00000       0.00000       0.00000       0.00000       0.00000       0.00000
   1  19 2828.3583    3.1483  0.8015 13.8354  0.0000       2.16500  0.0440   0.1201   0.0944    0.4812   0.0000       1.26134   453.0246       55.0123       0.00000       0.00000       0.00000       0.00000       0.00000       0.00000       0.00000       0.00000       0.00000       0.00000       0.00000       0.00000       0.00000       0.00000       0.00000       0.00000       0.00000       0.00000       0.00000       0.00000       0.00000       0.00000       0.00000       0.00000       0.00000       0.00000       0.00000       0.00000       0.00000       0.00000       0.00000       0.00000       0.00000       0.00000       43.5265       22.8430       0.00000       0.00000       0.00000       0.00000       0.00000       0.00000       0.00000       0.00000       0.00000       0.00000       0.00000       0.00000       0.00000       0.00000       0.00000       0.00000       0.00000       0.00000       0.00000       0.00000       0.00000       0.00000       0.00000       0.00000       0.00000       0.00000       0.00000       0.00000       0.00000       0.00000       0.00000       0.00000       0.00000       0.00000
   1  22 3233.4176    3.7136  1.4412 12.0430 -0.0006       1.55423  0.0640   0.1197   0.1482   19.6402   0.0000      0.805884   289.3676       120.608       0.00000       0.00000       0.00000       0.00000       0.00000       0.00000       0.00000       0.00000       0.00000       0.00000       0.00000       0.00000       0.00000       0.00000       0.00000       0.00000       0.00000       0.00000       0.00000       0.00000       0.00000       0.00000       0.00000       0.00000       0.00000       0.00000       0.00000       0.00000       0.00000       0.00000       0.00000       0.00000       0.00000       0.00000       56.0964       30.1268       0.00000       0.00000       0.00000       0.00000       0.00000       0.00000       0.00000       0.00000       0.00000       0.00000       0.00000       0.00000       0.00000       0.00000       0.00000       0.00000       0.00000       0.00000       0.00000       0.00000       0.00000       0.00000       0.00000       0.00000       0.00000       0.00000       0.00000       0.00000       0.00000       0.00000       0.00000       0.00000       0.00000       0.00000
   1  24 3504.3738    2.8964  2.8069 12.1001  0.0025      0.399819  0.0920   0.0736   0.2252    1.0624   0.0000      0.300038   502.4889       148.391       0.00000       0.00000       0.00000       0.00000       0.00000       0.00000       0.00000       0.00000       0.00000       0.00000       0.00000       0.00000       0.00000       0.00000       0.00000       0.00000       0.00000       0.00000       0.00000       0.00000       0.00000       0.00000       0.00000       0.00000       0.00000       0.00000       0.00000       0.00000       0.00000       0.00000       0.00000       0.00000       0.00000       0.00000       77.1612       45.8319       0.00000       0.00000       0.00000       0.00000       0.00000       0.00000       0.00000       0.00000       0.00000       0.00000       0.00000       0.00000       0.00000       0.00000       0.00000       0.00000       0.00000       0.00000       0.00000       0.00000       0.00000       0.00000       0.00000       0.00000       0.00000       0.00000       0.00000       0.00000       0.00000       0.00000       0.00000       0.00000       0.00000       0.00000
   1  25 3640.4694    2.5446  4.1187  7.5661  0.0017     0.0993861  0.1194   0.0553   0.2889   18.7237   0.0000      0.212540   425.6155       216.187       0.00000       0.00000       0.00000       0.00000       0.00000       0.00000       0.00000       0.00000       0.00000       0.00000       0.00000       0.00000       0.00000       0.00000       0.00000       0.00000       0.00000       0.00000       0.00000       0.00000       0.00000       0.00000       0.00000       0.00000       0.00000       0.00000       0.00000       0.00000       0.00000       0.00000       0.00000       0.00000       0.00000       0.00000       98.7242       55.5319       0.00000       0.00000       0.00000       0.00000       0.00000       0.00000       0.00000       0.00000       0.00000       0.00000       0.00000       0.00000       0.00000       0.00000       0.00000       0.00000       0.00000       0.00000       0.00000       0.00000       0.00000       0.00000       0.00000       0.00000       0.00000       0.00000       0.00000       0.00000       0.00000       0.00000       0.00000       0.00000       0.00000       0.00000
   2  10 1674.5308    0.2462  0.1661 11.5833  0.0000       10.2595  0.0156   0.0168   0.0389    0.0487   0.0000       10.0126   432.9368       4.04914       1.70363       1.35692       0.00000       0.00000       0.00000       0.00000       0.00000       0.00000       0.00000       0.00000       0.00000       0.00000       0.00000       0.00000       0.00000       0.00000       0.00000       0.00000       0.00000       0.00000       0.00000       0.00000       0.00000       0.00000       0.00000       0.00000       0.00000       0.00000       0.00000       0.00000       0.00000       0.00000       0.00000       0.00000       8.72950       7.87458       5.45264       1.94264       0.00000       0.00000       0.00000       0.00000       0.00000       0.00000       0.00000       0.00000       0.00000       0.00000       0.00000       0.00000       0.00000       0.00000       0.00000       0.00000       0.00000       0.00000       0.00000       0.00000       0.00000       0.00000       0.00000       0.00000       0.00000       0.00000       0.00000       0.00000       0.00000       0.00000       0.00000       0.00000
   2  11 1810.3156    0.3870  0.2000 11.6278  0.0020       14.5023  0.0155   0.0219   0.0310    0.0552   0.0000       4.83677   419.4138       3.50689      -1.02926       5.06464       0.00000       0.00000       0.00000       0.00000       0.00000       0.00000       0.00000       0.00000       0.00000       0.00000       0.00000       0.00000       0.00000       0.00000       0.00000       0.00000       0.00000       0.00000       0.00000       0.00000       0.00000       0.00000       0.00000       0.00000       0.00000       0.00000       0.00000       0.00000       0.00000       0.00000       0.00000       0.00000       8.95753       8.59094       4.35348       2.06579       0.00000       0.00000       0.00000       0.00000       0.00000       0.00000       0.00000       0.00000       0.00000       0.00000       0.00000       0.00000       0.00000       0.00000       0.00000       0.00000       0.00000       0.00000       0.00000       0.00000       0.00000       0.00000       0.00000       0.00000       0.00000       0.00000       0.00000       0.00000       0.00000       0.00000       0.00000       0.00000
   2  12 1945.8347    0.4779  0.4294 11.6383  0.0000       10.7800  0.0234   0.0198   0.0569    0.0757   0.0000       2.65127   424.4212      -1.27359       21.5915       3.77588       0.00000       0.00000       0.00000       0.00000       0.00000       0.00000       0.00000       0.00000       0.00000       0.00000       0.00000       0.00000       0.00000       0.00000       0.00000       0.00000       0.00000       0.00000       0.00000       0.00000       0.00000       0.00000       0.00000       0.00000       0.00000       0.00000       0.00000       0.00000       0.00000       0.00000       0.00000       0.00000       13.4332       11.6473       6.95361       2.61482       0.00000       0.00000       0.00000       0.00000       0.00000       0.00000       0.00000       0.00000       0.00000       0.00000       0.00000       0.00000       0.00000       0.00000       0.00000       0.00000       0.00000       0.00000       0.00000       0.00000       0.00000       0.00000       0.00000       0.00000       0.00000       0.00000       0.00000       0.00000       0.00000       0.00000       0.00000       0.00000
   2  13 2082.1836    0.7043  0.4126 11.5902  0.0000       9.77693  0.0212   0.0272   0.0467    0.1079   0.0000       1.71405   437.7449      -21.2689       4.15843       3.64214       0.00000       0.00000       0.00000       0.00000       0.00000       0.00000       0.00000       0.00000       0.00000       0.00000       0.00000       0.00000       0.00000       0.00000       0.00000       0.00000       0.00000       0.00000       0.00000       0.00000       0.00000       0.00000       0.00000       0.00000       0.00000       0.00000       0.00000       0.00000       0.00000       0.00000       0.00000       0.00000       12.8942       10.8848       6.07277       2.45906       0.00000       0.00000       0.00000       0.00000       0.00000       0.00000       0.00000       0.00000       0.00000       0.00000       0.00000       0.00000       0.00000       0.00000       0.00000       0.00000       0.00000       0.00000       0.00000       0.00000       0.00000       0.00000       0.00000       0.00000       0.00000       0.00000       0.00000       0.00000       0.00000       0.00000       0.00000       0.00000
   2  14 2217.7001    1.0026  0.6317 11.7229  0.0000       5.78853  0.0265   0.0318   0.0632    0.1823   0.0000       1.08954   426.1653       25.6733      -6.00299      0.512403       0.00000       0.00000       0.00000       0.00000       0.00000       0.00000       0.00000       0.00000       0.00000       0.00000       0.00000       0.00000       0.00000       0.00000       0.00000       0.00000       0.00000       0.00000       0.00000       0.00000       0.00000       0.00000       0.00000       0.00000       0.00000       0.00000       0.00000       0.00000       0.00000       0.00000       0.00000       0.00000       16.1067       12.6146       7.79499       2.69637       0.00000       0.00000       0.00000       0.00000       0.00000       0.00000       0.00000       0.00000       0.00000       0.00000       0.00000       0.00000       0.00000       0.00000       0.00000       0.00000       0.00000       0.00000       0.00000       0.00000       0.00000       0.00000       0.00000       0.00000       0.00000       0.00000       0.00000       0.00000       0.00000       0.00000       0.00000       0.00000
   2  16 2486.0443    1.7293  1.0837  1.1939  0.0000       3.67101  0.0410   0.0446   0.0809 1000.0000   0.0000      0.738439   442.3446       20.5196       7.09291       5.13835       0.00000       0.00000       0.00000       0.00000       0.00000       0.00000       0.00000       0.00000       0.00000       0.00000       0.00000       0.00000       0.00000       0.00000       0.00000       0.00000       0.00000       0.00000       0.00000       0.00000       0.00000       0.00000       0.00000       0.00000       0.00000       0.00000       0.00000       0.00000       0.00000       0.00000       0.00000       0.00000       20.5745       16.9160       9.58600       3.54564       0.00000       0.00000       0.00000       0.00000       0.00000       0.00000       0.00000       0.00000       0.00000       0.00000       0.00000       0.00000       0.00000       0.00000       0.00000       0.00000       0.00000       0.00000       0.00000       0.00000       0.00000       0.00000       0.00000       0.00000       0.00000       0.00000       0.00000       0.00000       0.00000       0.00000       0.00000       0.00000
   2  17 2619.8228    2.1177  0.9314 11.9556  0.0000       2.33149  0.0367   0.0560   0.0732    0.7650   0.0000      0.736903   441.9379       14.8405       6.75187      0.552661       0.00000       0.00000       0.00000       0.00000       0.00000       0.00000       0.00000       0.00000       0.00000       0.00000       0.00000       0.00000       0.00000       0.00000       0.00000       0.00000       0.00000       0.00000       0.00000       0.00000       0.00000       0.00000       0.00000       0.00000       0.00000       0.00000       0.00000       0.00000       0.00000       0.00000       0.00000       0.00000       21.6483       16.8337       9.32870       3.10069       0.00000       0.00000       0.00000       0.00000       0.00000       0.00000       0.00000       0.00000       0.00000       0.00000       0.00000       0.00000       0.00000       0.00000       0.00000       0.00000       0.00000       0.00000       0.00000       0.00000       0.00000       0.00000       0.00000       0.00000       0.00000       0.00000       0.00000       0.00000       0.00000       0.00000       0.00000       0.00000
   2  19 2889.7089    3.3491  0.8747 12.9547  0.0000       1.26401  0.0324   0.0912   0.0720    0.7966   0.0000      0.721640   462.1443       23.5471      -6.13728    -0.0761173       0.00000       0.00000       0.00000       0.00000       0.00000       0.00000       0.00000       0.00000       0.00000       0.00000       0.00000       0.00000       0.00000       0.00000       0.00000       0.00000       0.00000       0.00000       0.00000       0.00000       0.00000       0.00000       0.00000       0.00000       0.00000       0.00000       0.00000       0.00000       0.00000       0.00000       0.00000       0.00000       18.6813       15.1401       8.64234       3.08163       0.00000       0.00000       0.00000       0.00000       0.00000       0.00000       0.00000       0.00000       0.00000       0.00000       0.00000       0.00000       0.00000       0.00000       0.00000       0.00000       0.00000       0.00000       0.00000       0.00000       0.00000       0.00000       0.00000       0.00000       0.00000       0.00000       0.00000       0.00000       0.00000       0.00000       0.00000       0.00000
   2  22 3295.1895    3.7059  1.6540 12.1455 -0.0006      0.203553  0.0507   0.0781   0.1094    1.5384   0.0000      0.378839   422.6635       130.485      0.811387       6.84056       0.00000       0.00000       0.00000       0.00000       0.00000       0.00000       0.00000       0.00000       0.00000       0.00000       0.00000       0.00000       0.00000       0.00000       0.00000       0.00000       0.00000       0.00000       0.00000       0.00000       0.00000       0.00000       0.00000       0.00000       0.00000       0.00000       0.00000       0.00000       0.00000       0.00000       0.00000       0.00000       26.2226       21.7363       11.6174       4.43169       0.00000       0.00000       0.00000       0.00000       0.00000       0.00000       0.00000       0.00000       0.00000       0.00000       0.00000       0.00000       0.00000       0.00000       0.00000       0.00000       0.00000       0.00000       0.00000       0.00000       0.00000       0.00000       0.00000       0.00000       0.00000       0.00000       0.00000       0.00000       0.00000       0.00000       0.00000       0.00000
   2  23 3430.9905    3.2018  2.4738 12.1859  0.0000      0.602673  0.0643   0.0543   0.1288    0.6570   0.0000      0.247105   430.4802       72.9609       29.6294       9.55202       0.00000       0.00000       0.00000       0.00000       0.00000       0.00000       0.00000       0.00000       0.00000       0.00000       0.00000       0.00000       0.00000       0.00000       0.00000       0.00000       0.00000       0.00000       0.00000       0.00000       0.00000       0.00000       0.00000       0.00000       0.00000       0.00000       0.00000       0.00000       0.00000       0.00000       0.00000       0.00000       31.1730       26.0111       15.1428       5.69091       0.00000       0.00000       0.00000       0.00000       0.00000       0.00000       0.00000       0.00000       0.00000       0.00000       0.00000       0.00000       0.00000       0.00000       0.00000       0.00000       0.00000       0.00000       0.00000       0.00000       0.00000       0.00000       0.00000       0.00000       0.00000       0.00000       0.00000       0.00000       0.00000       0.00000       0.00000       0.00000
   2  24 3567.0618    2.6836  3.4781 12.1260 -0.0004      0.286940  0.0793   0.0405   0.1626    0.3854   0.0000      0.178167   442.0626       67.2905       9.44814       8.20394       0.00000       0.00000       0.00000       0.00000       0.00000       0.00000       0.00000       0.00000       0.00000       0.00000       0.00000       0.00000       0.00000       0.00000       0.00000       0.00000       0.00000       0.00000       0.00000       0.00000       0.00000       0.00000       0.00000       0.00000       0.00000       0.00000       0.00000       0.00000       0.00000       0.00000       0.00000       0.00000       38.9933       32.4411       19.0256       7.03919       0.00000       0.00000       0.00000       0.00000       0.00000       0.00000       0.00000       0.00000       0.00000       0.00000       0.00000       0.00000       0.00000       0.00000       0.00000       0.00000       0.00000       0.00000       0.00000       0.00000       0.00000       0.00000       0.00000       0.00000       0.00000       0.00000       0.00000       0.00000       0.00000       0.00000       0.00000       0.00000
   3   9 1591.5540    0.2032  0.1109 11.6277  0.0000       10.7168  0.0149   0.0135   0.0205    0.0361   0.0000       14.3739   432.8445     -0.610677       6.45239       4.69579      -1.04199      0.311149       0.00000       0.00000       0.00000       0.00000       0.00000       0.00000       0.00000       0.00000       0.00000       0.00000       0.00000       0.00000       0.00000       0.00000       0.00000       0.00000       0.00000       0.00000       0.00000       0.00000       0.00000       0.00000       0.00000       0.00000       0.00000       0.00000       0.00000       0.00000       0.00000       0.00000       5.88785       5.51159       4.67940       2.83900       1.35038      0.399413       0.00000       0.00000       0.00000       0.00000       0.00000       0.00000       0.00000       0.00000       0.00000       0.00000       0.00000       0.00000       0.00000       0.00000       0.00000       0.00000       0.00000       0.00000       0.00000       0.00000       0.00000       0.00000       0.00000       0.00000       0.00000       0.00000       0.00000       0.00000       0.00000       0.00000
   3  10 1729.1330    0.2685  0.1881 11.5534  0.0000       28.1762  0.0141   0.0142   0.0299    0.0473   0.0000       6.65025   438.5920       4.04951       8.87646      -3.28979      0.405496      0.173390       0.00000       0.00000       0.00000       0.00000       0.00000       0.00000       0.00000       0.00000       0.00000       0.00000       0.00000       0.00000       0.00000       0.00000       0.00000       0.00000       0.00000       0.00000       0.00000       0.00000       0.00000       0.00000       0.00000       0.00000       0.00000       0.00000       0.00000       0.00000       0.00000       0.00000       5.77755       5.72370       4.46846       2.55505       1.28152      0.384136       0.00000       0.00000       0.00000       0.00000       0.00000       0.00000       0.00000       0.00000       0.00000       0.00000       0.00000       0.00000       0.00000       0.00000       0.00000       0.00000       0.00000       0.00000       0.00000       0.00000       0.00000       0.00000       0.00000       0.00000       0.00000       0.00000       0.00000       0.00000       0.00000       0.00000
   3  11 1865.2978    0.4544  0.2317 11.4616  0.0000       13.1967  0.0148   0.0197   0.0274    0.0615   0.0000       2.83114   433.5547       4.52244       14.8279      -3.70391      -1.30177      0.486811       0.00000       0.00000       0.00000       0.00000       0.00000       0.00000       0.00000       0.00000       0.00000       0.00000       0.00000       0.00000       0.00000       0.00000       0.00000       0.00000       0.00000       0.00000       0.00000       0.00000       0.00000       0.00000       0.00000       0.00000       0.00000       0.00000       0.00000       0.00000       0.00000       0.00000       6.83636       6.37445       4.73257       2.69007       1.21951      0.345560       0.00000       0.00000       0.00000       0.00000       0.00000       0.00000       0.00000       0.00000       0.00000       0.00000       0.00000       0.00000       0.00000       0.00000       0.00000       0.00000       0.00000       0.00000       0.00000       0.00000       0.00000       0.00000       0.00000       0.00000       0.00000       0.00000       0.00000       0.00000       0.00000       0.00000
   3  12 2001.2281    0.5959  0.3694 11.5116  0.0000       7.59178  0.0180   0.0204   0.0363    0.0924   0.0000       1.56650   423.3576       2.84596       1.56482      -2.44536      -3.29531    -0.0154174       0.00000       0.00000       0.00000       0.00000       0.00000       0.00000       0.00000       0.00000       0.00000       0.00000       0.00000       0.00000       0.00000       0.00000       0.00000       0.00000       0.00000       0.00000       0.00000       0.00000       0.00000       0.00000       0.00000       0.00000       0.00000       0.00000       0.00000       0.00000       0.00000       0.00000       8.21750       7.67939       5.86314       3.13711       1.56547      0.413570       0.00000       0.00000       0.00000       0.00000       0.00000       0.00000       0.00000       0.00000       0.00000       0.00000       0.00000       0.00000       0.00000       0.00000       0.00000       0.00000       0.00000       0.00000       0.00000       0.00000       0.00000       0.00000       0.00000       0.00000       0.00000       0.00000       0.00000       0.00000       0.00000       0.00000
   3  13 2137.8194    0.8333  0.5312 11.4277  0.0000       7.01830  0.0212   0.0242   0.0414    0.1483   0.0000       1.03368   426.5823       7.67384       4.38998       1.78217       1.09432     0.0188489       0.00000       0.00000       0.00000       0.00000       0.00000       0.00000       0.00000       0.00000       0.00000       0.00000       0.00000       0.00000       0.00000       0.00000       0.00000       0.00000       0.00000       0.00000       0.00000       0.00000       0.00000       0.00000       0.00000       0.00000       0.00000       0.00000       0.00000       0.00000       0.00000       0.00000       9.07596       8.85253       6.25082       3.66192       1.57199      0.491773       0.00000       0.00000       0.00000       0.00000       0.00000       0.00000       0.00000       0.00000       0.00000       0.00000       0.00000       0.00000       0.00000       0.00000       0.00000       0.00000       0.00000       0.00000       0.00000       0.00000       0.00000       0.00000       0.00000       0.00000       0.00000       0.00000       0.00000       0.00000       0.00000       0.00000
   3  14 2273.4980    1.0835  0.8774 11.1938  0.0000       3.08902  0.0313   0.0253   0.0572    0.3382   0.0000      0.699419   420.0484       8.18466       6.32405       5.72328      -2.40202      0.642533       0.00000       0.00000       0.00000       0.00000       0.00000       0.00000       0.00000       0.00000       0.00000       0.00000       0.00000       0.00000       0.00000       0.00000       0.00000       0.00000       0.00000       0.00000       0.00000       0.00000       0.00000       0.00000       0.00000       0.00000       0.00000       0.00000       0.00000       0.00000       0.00000       0.00000       10.8912       10.6933       8.38415       5.12320       2.36497      0.717629       0.00000       0.00000       0.00000       0.00000       0.00000       0.00000       0.00000       0.00000       0.00000       0.00000       0.00000       0.00000       0.00000       0.00000       0.00000       0.00000       0.00000       0.00000       0.00000       0.00000       0.00000       0.00000       0.00000       0.00000       0.00000       0.00000       0.00000       0.00000       0.00000       0.00000
   3  15 2407.7488    1.4264  0.8681 12.0037 -0.0046       3.57951  0.0295   0.0333   0.0577    0.2685   0.0000      0.683542   436.2676       9.06796       7.91659       4.75852      -1.03439      0.651690       0.00000       0.00000       0.00000       0.00000       0.00000       0.00000       0.00000       0.00000       0.00000       0.00000       0.00000       0.00000       0.00000       0.00000       0.00000       0.00000       0.00000       0.00000       0.00000       0.00000       0.00000       0.00000       0.00000       0.00000       0.00000       0.00000       0.00000       0.00000       0.00000       0.00000       11.0141       10.9331       7.80903       4.69156       2.05810      0.651205       0.00000       0.00000       0.00000       0.00000       0.00000       0.00000       0.00000       0.00000       0.00000       0.00000       0.00000       0.00000       0.00000       0.00000       0.00000       0.00000       0.00000       0.00000       0.00000       0.00000       0.00000       0.00000       0.00000       0.00000       0.00000       0.00000       0.00000       0.00000       0.00000       0.00000
   3  17 2676.2883    2.4294  0.9683 11.9631  0.0000       1.53272  0.0313   0.0550   0.0616    0.8447   0.0000      0.594165   430.7451       16.6554       12.1816      -3.02994       1.01378      0.453019       0.00000       0.00000       0.00000       0.00000       0.00000       0.00000       0.00000       0.00000       0.00000       0.00000       0.00000       0.00000       0.00000       0.00000       0.00000       0.00000       0.00000       0.00000       0.00000       0.00000       0.00000       0.00000       0.00000       0.00000       0.00000       0.00000       0.00000       0.00000       0.00000       0.00000       12.3658       11.6576       8.40493       4.82707       2.10945      0.623704       0.00000       0.00000       0.00000       0.00000       0.00000       0.00000       0.00000       0.00000       0.00000       0.00000       0.00000       0.00000       0.00000       0.00000       0.00000       0.00000       0.00000       0.00000       0.00000       0.00000       0.00000       0.00000       0.00000       0.00000       0.00000       0.00000       0.00000       0.00000       0.00000       0.00000
   3  19 2947.1111    3.5620  0.9004 13.2280  0.0000      0.523307  0.0286   0.0807   0.0609    0.4824   0.0000      0.610166   430.3982       42.5210      -4.20423       3.69809      -2.01432     -0.147732       0.00000       0.00000       0.00000       0.00000       0.00000       0.00000       0.00000       0.00000       0.00000       0.00000       0.00000       0.00000       0.00000       0.00000       0.00000       0.00000       0.00000       0.00000       0.00000       0.00000       0.00000       0.00000       0.00000       0.00000       0.00000       0.00000       0.00000       0.00000       0.00000       0.00000       10.9864       10.5166       7.56053       4.36300       1.92449      0.588205       0.00000       0.00000       0.00000       0.00000       0.00000       0.00000       0.00000       0.00000       0.00000       0.00000       0.00000       0.00000       0.00000       0.00000       0.00000       0.00000       0.00000       0.00000       0.00000       0.00000       0.00000       0.00000       0.00000       0.00000       0.00000       0.00000       0.00000       0.00000       0.00000       0.00000
   3  20 3082.4898    3.7911  1.1511 13.1843  0.0000       1.41021  0.0366   0.0805   0.0696    0.6933   0.0000      0.596758   449.5793       55.1182       23.8264       8.30775       1.78818  -0.000821750       0.00000       0.00000       0.00000       0.00000       0.00000       0.00000       0.00000       0.00000       0.00000       0.00000       0.00000       0.00000       0.00000       0.00000       0.00000       0.00000       0.00000       0.00000       0.00000       0.00000       0.00000       0.00000       0.00000       0.00000       0.00000       0.00000       0.00000       0.00000       0.00000       0.00000       12.6766       12.5373       8.92625       5.16236       2.30060      0.725437       0.00000       0.00000       0.00000       0.00000       0.00000       0.00000       0.00000       0.00000       0.00000       0.00000       0.00000       0.00000       0.00000       0.00000       0.00000       0.00000       0.00000       0.00000       0.00000       0.00000       0.00000       0.00000       0.00000       0.00000       0.00000       0.00000       0.00000       0.00000       0.00000       0.00000
   3  21 3217.9492    3.7672  1.3264 12.9226  0.0000      0.632861  0.0374   0.0739   0.0802    0.7694   0.0000      0.494523   436.4164       27.6050       2.09720      -1.35577      0.892289     -0.200310       0.00000       0.00000       0.00000       0.00000       0.00000       0.00000       0.00000       0.00000       0.00000       0.00000       0.00000       0.00000       0.00000       0.00000       0.00000       0.00000       0.00000       0.00000       0.00000       0.00000       0.00000       0.00000       0.00000       0.00000       0.00000       0.00000       0.00000       0.00000       0.00000       0.00000       13.9968       13.5651       9.64012       5.35753       2.41878      0.734745       0.00000       0.00000       0.00000       0.00000       0.00000       0.00000       0.00000       0.00000       0.00000       0.00000       0.00000       0.00000       0.00000       0.00000       0.00000       0.00000       0.00000       0.00000       0.00000       0.00000       0.00000       0.00000       0.00000       0.00000       0.00000       0.00000       0.00000       0.00000       0.00000       0.00000
   3  22 3353.6587    3.4015  1.8417 13.1265  0.0000      0.658102  0.0472   0.0578   0.0929    0.3362   0.0000      0.327697   440.6001       69.6184     0.0762299       10.8745       5.35275      0.521247       0.00000       0.00000       0.00000       0.00000       0.00000       0.00000       0.00000       0.00000       0.00000       0.00000       0.00000       0.00000       0.00000       0.00000       0.00000       0.00000       0.00000       0.00000       0.00000       0.00000       0.00000       0.00000       0.00000       0.00000       0.00000       0.00000       0.00000       0.00000       0.00000       0.00000       16.4442       15.9127       11.3719       6.66187       2.92489      0.904272       0.00000       0.00000       0.00000       0.00000       0.00000       0.00000       0.00000       0.00000       0.00000       0.00000       0.00000       0.00000       0.00000       0.00000       0.00000       0.00000       0.00000       0.00000       0.00000       0.00000       0.00000       0.00000       0.00000       0.00000       0.00000       0.00000       0.00000       0.00000       0.00000       0.00000
   3  23 3489.7681    2.8573  2.6259 12.8605  0.0000      0.730326  0.0576   0.0412   0.1120    0.2045   0.0000      0.205206   414.8613       40.4100       6.60293       5.03933      -4.20874     -0.748618       0.00000       0.00000       0.00000       0.00000       0.00000       0.00000       0.00000       0.00000       0.00000       0.00000       0.00000       0.00000       0.00000       0.00000       0.00000       0.00000       0.00000       0.00000       0.00000       0.00000       0.00000       0.00000       0.00000       0.00000       0.00000       0.00000       0.00000       0.00000       0.00000       0.00000       19.5666       18.6452       14.2566       8.55664       3.85636       1.14172       0.00000       0.00000       0.00000       0.00000       0.00000       0.00000       0.00000       0.00000       0.00000       0.00000       0.00000       0.00000       0.00000       0.00000       0.00000       0.00000       0.00000       0.00000       0.00000       0.00000       0.00000       0.00000       0.00000       0.00000       0.00000       0.00000       0.00000       0.00000       0.00000       0.00000
   3  24 3626.3736    2.4377  4.0634 12.1785  0.0000      0.532876  0.0736   0.0281   0.1406    0.1670   0.0000      0.117934   462.6651       41.3106       15.9337       24.7462      0.751751      -1.89091       0.00000       0.00000       0.00000       0.00000       0.00000       0.00000       0.00000       0.00000       0.00000       0.00000       0.00000       0.00000       0.00000       0.00000       0.00000       0.00000       0.00000       0.00000       0.00000       0.00000       0.00000       0.00000       0.00000       0.00000       0.00000       0.00000       0.00000       0.00000       0.00000       0.00000       25.0761       24.8841       17.9720       10.3602       4.76728       1.49095       0.00000       0.00000       0.00000       0.00000       0.00000       0.00000       0.00000       0.00000       0.00000       0.00000       0.00000       0.00000       0.00000       0.00000       0.00000       0.00000       0.00000       0.00000       0.00000       0.00000       0.00000       0.00000       0.00000       0.00000       0.00000       0.00000       0.00000       0.00000       0.00000       0.00000
   3  25 3763.3086    2.0816  5.4332 12.0654  0.0000      0.586643  0.0923   0.0218   0.1767    0.1194   0.0000     0.0967129   412.1385       83.4667       10.2194       15.1811     -0.201486      0.150449       0.00000       0.00000       0.00000       0.00000       0.00000       0.00000       0.00000       0.00000       0.00000       0.00000       0.00000       0.00000       0.00000       0.00000       0.00000       0.00000       0.00000       0.00000       0.00000       0.00000       0.00000       0.00000       0.00000       0.00000       0.00000       0.00000       0.00000       0.00000       0.00000       0.00000       31.0847       30.1169       22.1460       12.8011       5.86023       1.77260       0.00000       0.00000       0.00000       0.00000       0.00000       0.00000       0.00000       0.00000       0.00000       0.00000       0.00000       0.00000       0.00000       0.00000       0.00000       0.00000       0.00000       0.00000       0.00000       0.00000       0.00000       0.00000       0.00000       0.00000       0.00000       0.00000       0.00000       0.00000       0.00000       0.00000
   4   9 1640.9532    0.2103  0.1305 11.5631 -0.0088       24.7674  0.0105   0.0125   0.0244    0.0341   0.0000       10.2438   430.5905      -4.69867       4.86903       4.74542     -0.562514       1.05013     -0.371570     0.0633020       0.00000       0.00000       0.00000       0.00000       0.00000       0.00000       0.00000       0.00000       0.00000       0.00000       0.00000       0.00000       0.00000       0.00000       0.00000       0.00000       0.00000       0.00000       0.00000       0.00000       0.00000       0.00000       0.00000       0.00000       0.00000       0.00000       0.00000       0.00000       3.61090       3.60522       2.85421       2.32528       1.41728      0.630091      0.225625     0.0641112       0.00000       0.00000       0.00000       0.00000       0.00000       0.00000       0.00000       0.00000       0.00000       0.00000       0.00000       0.00000       0.00000       0.00000       0.00000       0.00000       0.00000       0.00000       0.00000       0.00000       0.00000       0.00000       0.00000       0.00000       0.00000       0.00000       0.00000       0.00000
   4  10 1778.0447    0.3420  0.2491 11.4273 -0.0002       12.2405  0.0140   0.0128   0.0274    0.0434   0.0000       3.22354   433.9743       7.18097       6.05906       3.50263      -1.22066      0.255383    -0.0149020     0.0315549       0.00000       0.00000       0.00000       0.00000       0.00000       0.00000       0.00000       0.00000       0.00000       0.00000       0.00000       0.00000       0.00000       0.00000       0.00000       0.00000       0.00000       0.00000       0.00000       0.00000       0.00000       0.00000       0.00000       0.00000       0.00000       0.00000       0.00000       0.00000       4.77774       4.75398       4.25335       2.75861       1.60899      0.859295      0.328043     0.0754304       0.00000       0.00000       0.00000       0.00000       0.00000       0.00000       0.00000       0.00000       0.00000       0.00000       0.00000       0.00000       0.00000       0.00000       0.00000       0.00000       0.00000       0.00000       0.00000       0.00000       0.00000       0.00000       0.00000       0.00000       0.00000       0.00000       0.00000       0.00000
   4  11 1914.7633    0.4468  0.3892 11.5714 -0.0018       11.3391  0.0168   0.0141   0.0386    0.0532   0.0000       1.91969   427.6651       4.09070      0.992798     -0.848869     -0.122341      0.416644      0.334215    -0.0393909       0.00000       0.00000       0.00000       0.00000       0.00000       0.00000       0.00000       0.00000       0.00000       0.00000       0.00000       0.00000       0.00000       0.00000       0.00000       0.00000       0.00000       0.00000       0.00000       0.00000       0.00000       0.00000       0.00000       0.00000       0.00000       0.00000       0.00000       0.00000       5.46863       6.09825       4.87237       3.20635       1.99610      0.874818      0.387608      0.101405       0.00000       0.00000       0.00000       0.00000       0.00000       0.00000       0.00000       0.00000       0.00000       0.00000       0.00000       0.00000       0.00000       0.00000       0.00000       0.00000       0.00000       0.00000       0.00000       0.00000       0.00000       0.00000       0.00000       0.00000       0.00000       0.00000       0.00000       0.00000
   4  12 2051.7331    0.6325  0.4964 11.5851 -0.0001       9.85186  0.0197   0.0171   0.0376    0.0729   0.0000       1.30305   436.3258       18.7653       19.5884       4.00300     -0.605298     -0.803687      0.367940    -0.0345604       0.00000       0.00000       0.00000       0.00000       0.00000       0.00000       0.00000       0.00000       0.00000       0.00000       0.00000       0.00000       0.00000       0.00000       0.00000       0.00000       0.00000       0.00000       0.00000       0.00000       0.00000       0.00000       0.00000       0.00000       0.00000       0.00000       0.00000       0.00000       6.03754       6.51878       5.44898       3.61696       2.15926       1.06758      0.429188      0.110572       0.00000       0.00000       0.00000       0.00000       0.00000       0.00000       0.00000       0.00000       0.00000       0.00000       0.00000       0.00000       0.00000       0.00000       0.00000       0.00000       0.00000       0.00000       0.00000       0.00000       0.00000       0.00000       0.00000       0.00000       0.00000       0.00000       0.00000       0.00000
   4  13 2188.4672    0.8570  0.6595 11.7306 -0.0001       6.61251  0.0231   0.0201   0.0444    0.1186   0.0000      0.920084   429.7870       4.52801       4.15105       5.79756      0.358127       1.67050     -0.233698     -0.181736       0.00000       0.00000       0.00000       0.00000       0.00000       0.00000       0.00000       0.00000       0.00000       0.00000       0.00000       0.00000       0.00000       0.00000       0.00000       0.00000       0.00000       0.00000       0.00000       0.00000       0.00000       0.00000       0.00000       0.00000       0.00000       0.00000       0.00000       0.00000       6.99152       6.87123       6.00083       4.38321       2.70394       1.22699      0.475620      0.115187       0.00000       0.00000       0.00000       0.00000       0.00000       0.00000       0.00000       0.00000       0.00000       0.00000       0.00000       0.00000       0.00000       0.00000       0.00000       0.00000       0.00000       0.00000       0.00000       0.00000       0.00000       0.00000       0.00000       0.00000       0.00000       0.00000       0.00000       0.00000
   4  14 2324.3020    1.1456  0.8624 11.8251  0.0011       4.84409  0.0273   0.0239   0.0547    0.1897   0.0000      0.793235   442.4803       16.0856      -2.33136       5.16985      -2.41071      0.361426      0.764202     -0.190708       0.00000       0.00000       0.00000       0.00000       0.00000       0.00000       0.00000       0.00000       0.00000       0.00000       0.00000       0.00000       0.00000       0.00000       0.00000       0.00000       0.00000       0.00000       0.00000       0.00000       0.00000       0.00000       0.00000       0.00000       0.00000       0.00000       0.00000       0.00000       7.40406       8.41304       6.65587       4.66828       2.80294       1.35259      0.542271      0.151373       0.00000       0.00000       0.00000       0.00000       0.00000       0.00000       0.00000       0.00000       0.00000       0.00000       0.00000       0.00000       0.00000       0.00000       0.00000       0.00000       0.00000       0.00000       0.00000       0.00000       0.00000       0.00000       0.00000       0.00000       0.00000       0.00000       0.00000       0.00000
   4  15 2458.6415    1.5319  0.9337 12.2035 -0.0069       2.96484  0.0304   0.0337   0.0591    0.3995   0.0000      0.701751   441.0348       20.8574       11.7762       4.96108      -4.61706      0.509645       1.25140     -0.263367       0.00000       0.00000       0.00000       0.00000       0.00000       0.00000       0.00000       0.00000       0.00000       0.00000       0.00000       0.00000       0.00000       0.00000       0.00000       0.00000       0.00000       0.00000       0.00000       0.00000       0.00000       0.00000       0.00000       0.00000       0.00000       0.00000       0.00000       0.00000       8.32366       9.26411       7.19988       5.41804       2.94407       1.58612      0.550777      0.164308       0.00000       0.00000       0.00000       0.00000       0.00000       0.00000       0.00000       0.00000       0.00000       0.00000       0.00000       0.00000       0.00000       0.00000       0.00000       0.00000       0.00000       0.00000       0.00000       0.00000       0.00000       0.00000       0.00000       0.00000       0.00000       0.00000       0.00000       0.00000
   4  16 2593.1447    1.9779  0.9075 12.9431 -0.0006       2.58213  0.0294   0.0433   0.0580    0.2677   0.0000      0.665492   430.2883       31.5924       11.1696      -4.68309      -3.19073      -1.44131     0.0876443     -0.132478       0.00000       0.00000       0.00000       0.00000       0.00000       0.00000       0.00000       0.00000       0.00000       0.00000       0.00000       0.00000       0.00000       0.00000       0.00000       0.00000       0.00000       0.00000       0.00000       0.00000       0.00000       0.00000       0.00000       0.00000       0.00000       0.00000       0.00000       0.00000       8.13720       8.76175       7.18976       5.28090       3.14724       1.54972      0.578628      0.158949       0.00000       0.00000       0.00000       0.00000       0.00000       0.00000       0.00000       0.00000       0.00000       0.00000       0.00000       0.00000       0.00000       0.00000       0.00000       0.00000       0.00000       0.00000       0.00000       0.00000       0.00000       0.00000       0.00000       0.00000       0.00000       0.00000       0.00000       0.00000
   4  17 2728.5543    2.6399  0.8993 12.6667 -0.0011       2.48083  0.0268   0.0550   0.0545    0.5826   0.0000      0.540134   434.0723       4.51104       14.7762       15.6007      -2.27653     -0.454694     0.0840830    -0.0842557       0.00000       0.00000       0.00000       0.00000       0.00000       0.00000       0.00000       0.00000       0.00000       0.00000       0.00000       0.00000       0.00000       0.00000       0.00000       0.00000       0.00000       0.00000       0.00000       0.00000       0.00000       0.00000       0.00000       0.00000       0.00000       0.00000       0.00000       0.00000       7.47949       7.89538       6.47381       5.03621       2.90913       1.48998      0.527412      0.148229       0.00000       0.00000       0.00000       0.00000       0.00000       0.00000       0.00000       0.00000       0.00000       0.00000       0.00000       0.00000       0.00000       0.00000       0.00000       0.00000       0.00000       0.00000       0.00000       0.00000       0.00000       0.00000       0.00000       0.00000       0.00000       0.00000       0.00000       0.00000
   4  18 2864.3427    3.2245  0.9698  7.9277  0.0000       1.44335  0.0278   0.0637   0.0538   73.4782   0.0000      0.557530   444.4925       37.6772       12.8262       5.48881       1.50775     -0.664557       0.00000       0.00000       0.00000       0.00000       0.00000       0.00000       0.00000       0.00000       0.00000       0.00000       0.00000       0.00000       0.00000       0.00000       0.00000       0.00000       0.00000       0.00000       0.00000       0.00000       0.00000       0.00000       0.00000       0.00000       0.00000       0.00000       0.00000       0.00000       0.00000       0.00000       7.84199       8.36808       6.66772       4.81199       2.90780       1.30882      0.519789      0.140067       0.00000       0.00000       0.00000       0.00000       0.00000       0.00000       0.00000       0.00000       0.00000       0.00000       0.00000       0.00000       0.00000       0.00000       0.00000       0.00000       0.00000       0.00000       0.00000       0.00000       0.00000       0.00000       0.00000       0.00000       0.00000       0.00000       0.00000       0.00000
   4  19 3000.2393    3.9322  0.9901  6.7344  0.0000      0.535475  0.0263   0.0765   0.0534  322.3424   0.0000      0.498748   440.3992       37.4236       24.5514       5.86339       3.54778     -0.200934       0.00000       0.00000       0.00000       0.00000       0.00000       0.00000       0.00000       0.00000       0.00000       0.00000       0.00000       0.00000       0.00000       0.00000       0.00000       0.00000       0.00000       0.00000       0.00000       0.00000       0.00000       0.00000       0.00000       0.00000       0.00000       0.00000       0.00000       0.00000       0.00000       0.00000       7.62732       7.87732       6.52536       4.55304       2.69829       1.28659      0.492021      0.127900       0.00000       0.00000       0.00000       0.00000       0.00000       0.00000       0.00000       0.00000       0.00000       0.00000       0.00000       0.00000       0.00000       0.00000       0.00000       0.00000       0.00000       0.00000       0.00000       0.00000       0.00000       0.00000       0.00000       0.00000       0.00000       0.00000       0.00000       0.00000
   4  21 3271.9619    3.6349  1.5237 13.6467  0.0023       1.04419  0.0368   0.0621   0.0771    0.2837   0.0000      0.359202   452.3369       39.3082       5.05089       2.33855       6.18912      0.322107      0.338165     -0.512682       0.00000       0.00000       0.00000       0.00000       0.00000       0.00000       0.00000       0.00000       0.00000       0.00000       0.00000       0.00000       0.00000       0.00000       0.00000       0.00000       0.00000       0.00000       0.00000       0.00000       0.00000       0.00000       0.00000       0.00000       0.00000       0.00000       0.00000       0.00000       9.65136       10.3217       8.53088       6.02254       3.54131       1.77310      0.675734      0.181950       0.00000       0.00000       0.00000       0.00000       0.00000       0.00000       0.00000       0.00000       0.00000       0.00000       0.00000       0.00000       0.00000       0.00000       0.00000       0.00000       0.00000       0.00000       0.00000       0.00000       0.00000       0.00000       0.00000       0.00000       0.00000       0.00000       0.00000       0.00000
   4  22 3408.2722    3.2363  2.0149 13.6969  0.0018       1.07059  0.0465   0.0496   0.0869    0.1651   0.0000      0.306926   415.2275       33.1108       2.59375       16.0899       1.13205       2.35255     0.0803641     -0.249308       0.00000       0.00000       0.00000       0.00000       0.00000       0.00000       0.00000       0.00000       0.00000       0.00000       0.00000       0.00000       0.00000       0.00000       0.00000       0.00000       0.00000       0.00000       0.00000       0.00000       0.00000       0.00000       0.00000       0.00000       0.00000       0.00000       0.00000       0.00000       11.9197       12.6217       10.6455       7.36777       4.45653       2.16949      0.857859      0.221323       0.00000       0.00000       0.00000       0.00000       0.00000       0.00000       0.00000       0.00000       0.00000       0.00000       0.00000       0.00000       0.00000       0.00000       0.00000       0.00000       0.00000       0.00000       0.00000       0.00000       0.00000       0.00000       0.00000       0.00000       0.00000       0.00000       0.00000       0.00000
   4  23 3544.8649    2.6842  2.8792 13.2324  0.0003      0.389968  0.0561   0.0358   0.1078    0.1313   0.0000      0.188557   443.7653       45.5230      -11.0572       15.1030       3.10098      0.520274      0.731829    -0.0829733       0.00000       0.00000       0.00000       0.00000       0.00000       0.00000       0.00000       0.00000       0.00000       0.00000       0.00000       0.00000       0.00000       0.00000       0.00000       0.00000       0.00000       0.00000       0.00000       0.00000       0.00000       0.00000       0.00000       0.00000       0.00000       0.00000       0.00000       0.00000       14.4838       15.4372       12.6836       9.19164       5.37233       2.68510       1.00313      0.270811       0.00000       0.00000       0.00000       0.00000       0.00000       0.00000       0.00000       0.00000       0.00000       0.00000       0.00000       0.00000       0.00000       0.00000       0.00000       0.00000       0.00000       0.00000       0.00000       0.00000       0.00000       0.00000       0.00000       0.00000       0.00000       0.00000       0.00000       0.00000
   4  24 3681.9395    2.2446  4.3414 12.5567  0.0005      0.404902  0.0719   0.0246   0.1337    0.1119   0.0000      0.103534   411.6032       70.8650      0.569632       15.6237      0.546934       4.06720     -0.242644     -0.772706       0.00000       0.00000       0.00000       0.00000       0.00000       0.00000       0.00000       0.00000       0.00000       0.00000       0.00000       0.00000       0.00000       0.00000       0.00000       0.00000       0.00000       0.00000       0.00000       0.00000       0.00000       0.00000       0.00000       0.00000       0.00000       0.00000       0.00000       0.00000       18.8464       20.1245       16.5791       11.4009       6.73432       3.30606       1.28869      0.334911       0.00000       0.00000       0.00000       0.00000       0.00000       0.00000       0.00000       0.00000       0.00000       0.00000       0.00000       0.00000       0.00000       0.00000       0.00000       0.00000       0.00000       0.00000       0.00000       0.00000       0.00000       0.00000       0.00000       0.00000       0.00000       0.00000       0.00000       0.00000
   4  25 3819.2254    1.8994  6.1461 12.1242  0.0002      0.311472  0.0899   0.0179   0.1741    0.0908   0.0000     0.0776846   445.5191       89.0418      -7.28271       17.0513       1.21401       6.43791      0.684076     -0.358982       0.00000       0.00000       0.00000       0.00000       0.00000       0.00000       0.00000       0.00000       0.00000       0.00000       0.00000       0.00000       0.00000       0.00000       0.00000       0.00000       0.00000       0.00000       0.00000       0.00000       0.00000       0.00000       0.00000       0.00000       0.00000       0.00000       0.00000       0.00000       22.0433       23.9850       19.4153       13.8042       8.36517       3.89246       1.56090      0.420161       0.00000       0.00000       0.00000       0.00000       0.00000       0.00000       0.00000       0.00000       0.00000       0.00000       0.00000       0.00000       0.00000       0.00000       0.00000       0.00000       0.00000       0.00000       0.00000       0.00000       0.00000       0.00000       0.00000       0.00000       0.00000       0.00000       0.00000       0.00000
   4  26 3956.8925    1.6426  8.2568 11.9173 -0.0004      0.361918  0.1110   0.0146   0.2203    0.0765   0.0000     0.0594316   447.5198       56.9777       10.4176       44.9498      -34.7145       5.88282       2.37957    -0.0957187       0.00000       0.00000       0.00000       0.00000       0.00000       0.00000       0.00000       0.00000       0.00000       0.00000       0.00000       0.00000       0.00000       0.00000       0.00000       0.00000       0.00000       0.00000       0.00000       0.00000       0.00000       0.00000       0.00000       0.00000       0.00000       0.00000       0.00000       0.00000       26.8831       28.9554       24.2125       17.1835       10.2688       5.07654       1.98646      0.521856       0.00000       0.00000       0.00000       0.00000       0.00000       0.00000       0.00000       0.00000       0.00000       0.00000       0.00000       0.00000       0.00000       0.00000       0.00000       0.00000       0.00000       0.00000       0.00000       0.00000       0.00000       0.00000       0.00000       0.00000       0.00000       0.00000       0.00000       0.00000
   5   8 1545.2677    0.1734  0.0744 11.6227 -0.0058       28.7332  0.0177   0.0137   0.0181    0.0293   0.0000       20.5811   433.4146      -3.03273       9.52132     -0.445338      -1.96264      0.175718      0.804707     0.0723433    -0.0772570    -0.0149496       0.00000       0.00000       0.00000       0.00000       0.00000       0.00000       0.00000       0.00000       0.00000       0.00000       0.00000       0.00000       0.00000       0.00000       0.00000       0.00000       0.00000       0.00000       0.00000       0.00000       0.00000       0.00000       0.00000       0.00000       0.00000       0.00000       5.83055       7.09469       6.45946       3.90206       1.85277       1.28564      0.609580      0.271878     0.0790576     0.0154904       0.00000       0.00000       0.00000       0.00000       0.00000       0.00000       0.00000       0.00000       0.00000       0.00000       0.00000       0.00000       0.00000       0.00000       0.00000       0.00000       0.00000       0.00000       0.00000       0.00000       0.00000       0.00000       0.00000       0.00000       0.00000       0.00000
   5   9 1685.8423    0.2575  0.1485 11.5578 -0.0063       22.9660  0.0106   0.0123   0.0201    0.0329   0.0000       6.29200   434.7449       2.38527       13.6045      -4.09302      0.992697     -0.490427      0.299032    0.00436561    -0.0111378     0.0152585       0.00000       0.00000       0.00000       0.00000       0.00000       0.00000       0.00000       0.00000       0.00000       0.00000       0.00000       0.00000       0.00000       0.00000       0.00000       0.00000       0.00000       0.00000       0.00000       0.00000       0.00000       0.00000       0.00000       0.00000       0.00000       0.00000       3.04598       3.48158       2.93007       2.11111       1.44637      0.738725      0.439946      0.162550     0.0669006     0.0169025       0.00000       0.00000       0.00000       0.00000       0.00000       0.00000       0.00000       0.00000       0.00000       0.00000       0.00000       0.00000       0.00000       0.00000       0.00000       0.00000       0.00000       0.00000       0.00000       0.00000       0.00000       0.00000       0.00000       0.00000       0.00000       0.00000
   5  10 1823.4058    0.3800  0.2640 11.4757 -0.0031       15.7124  0.0142   0.0127   0.0242    0.0416   0.0000       2.50679   429.7215      0.315202       7.73210       2.64635      -1.32178     -0.970924     -0.259448     -0.298081     -0.160869    -0.0265116       0.00000       0.00000       0.00000       0.00000       0.00000       0.00000       0.00000       0.00000       0.00000       0.00000       0.00000       0.00000       0.00000       0.00000       0.00000       0.00000       0.00000       0.00000       0.00000       0.00000       0.00000       0.00000       0.00000       0.00000       0.00000       0.00000       3.74613       3.64887       4.04281       2.88884       1.68130       1.11990      0.651562      0.291372     0.0903824     0.0171007       0.00000       0.00000       0.00000       0.00000       0.00000       0.00000       0.00000       0.00000       0.00000       0.00000       0.00000       0.00000       0.00000       0.00000       0.00000       0.00000       0.00000       0.00000       0.00000       0.00000       0.00000       0.00000       0.00000       0.00000       0.00000       0.00000
   5  11 1960.6160    0.5188  0.4051 11.5166 -0.0033       7.25972  0.0151   0.0141   0.0328    0.0550   0.0000       1.30005   433.3011      -5.57608       4.56283      -1.09835      -2.07198      0.891845     0.0450999     -0.231637    -0.0500252    -0.0414735       0.00000       0.00000       0.00000       0.00000       0.00000       0.00000       0.00000       0.00000       0.00000       0.00000       0.00000       0.00000       0.00000       0.00000       0.00000       0.00000       0.00000       0.00000       0.00000       0.00000       0.00000       0.00000       0.00000       0.00000       0.00000       0.00000       4.31605       4.64542       4.00730       3.19184       1.99761       1.19202      0.630033      0.256900     0.0810229     0.0203142       0.00000       0.00000       0.00000       0.00000       0.00000       0.00000       0.00000       0.00000       0.00000       0.00000       0.00000       0.00000       0.00000       0.00000       0.00000       0.00000       0.00000       0.00000       0.00000       0.00000       0.00000       0.00000       0.00000       0.00000       0.00000       0.00000
   5  12 2098.5361    0.7214  0.5239 11.5609  0.0002       8.51686  0.0180   0.0168   0.0347    0.0742   0.0000      0.973517   440.2783      -1.87890       11.7114       8.50311      0.307143      0.883884     0.0673680      0.471897     -0.153084     0.0324999       0.00000       0.00000       0.00000       0.00000       0.00000       0.00000       0.00000       0.00000       0.00000       0.00000       0.00000       0.00000       0.00000       0.00000       0.00000       0.00000       0.00000       0.00000       0.00000       0.00000       0.00000       0.00000       0.00000       0.00000       0.00000       0.00000       4.45561       5.10697       4.41659       3.37719       2.31191       1.46312      0.612401      0.316130      0.100720     0.0245715       0.00000       0.00000       0.00000       0.00000       0.00000       0.00000       0.00000       0.00000       0.00000       0.00000       0.00000       0.00000       0.00000       0.00000       0.00000       0.00000       0.00000       0.00000       0.00000       0.00000       0.00000       0.00000       0.00000       0.00000       0.00000       0.00000
   5  13 2235.4799    0.9965  0.7032 11.6235 -0.0002       5.16006  0.0213   0.0203   0.0409    0.1229   0.0000      0.709365   433.4936      -1.09421       10.0045       2.74222      -7.58542      -1.73623       1.41930      0.269760    -0.0308325    -0.0120477       0.00000       0.00000       0.00000       0.00000       0.00000       0.00000       0.00000       0.00000       0.00000       0.00000       0.00000       0.00000       0.00000       0.00000       0.00000       0.00000       0.00000       0.00000       0.00000       0.00000       0.00000       0.00000       0.00000       0.00000       0.00000       0.00000       5.46124       5.60003       5.05072       3.88755       2.73269       1.57295      0.763964      0.316661      0.104916     0.0224670       0.00000       0.00000       0.00000       0.00000       0.00000       0.00000       0.00000       0.00000       0.00000       0.00000       0.00000       0.00000       0.00000       0.00000       0.00000       0.00000       0.00000       0.00000       0.00000       0.00000       0.00000       0.00000       0.00000       0.00000       0.00000       0.00000
   5  14 2371.1799    1.3355  0.8257 12.1213  0.0001       3.07380  0.0237   0.0257   0.0451    0.1436   0.0000      0.597869   433.8521       10.9799     -0.146939      -6.56539      0.571308      0.441407      0.715875     -0.409923    -0.0760940   -0.00357666       0.00000       0.00000       0.00000       0.00000       0.00000       0.00000       0.00000       0.00000       0.00000       0.00000       0.00000       0.00000       0.00000       0.00000       0.00000       0.00000       0.00000       0.00000       0.00000       0.00000       0.00000       0.00000       0.00000       0.00000       0.00000       0.00000       5.67487       6.33955       5.36267       4.15746       2.92568       1.67698      0.800535      0.344772      0.117738     0.0284006       0.00000       0.00000       0.00000       0.00000       0.00000       0.00000       0.00000       0.00000       0.00000       0.00000       0.00000       0.00000       0.00000       0.00000       0.00000       0.00000       0.00000       0.00000       0.00000       0.00000       0.00000       0.00000       0.00000       0.00000       0.00000       0.00000
   5  15 2506.2247    1.7350  0.9201 12.4548 -0.0017       4.25790  0.0252   0.0318   0.0479    0.1851   0.0000      0.580496   444.3308       8.65804       9.13912       3.35597      -4.96666      -2.90387     -0.704818     0.0713929     0.0384951    -0.0134511       0.00000       0.00000       0.00000       0.00000       0.00000       0.00000       0.00000       0.00000       0.00000       0.00000       0.00000       0.00000       0.00000       0.00000       0.00000       0.00000       0.00000       0.00000       0.00000       0.00000       0.00000       0.00000       0.00000       0.00000       0.00000       0.00000       6.02948       6.38531       5.67835       4.37196       2.93909       1.75839      0.843580      0.370747      0.118861     0.0268308       0.00000       0.00000       0.00000       0.00000       0.00000       0.00000       0.00000       0.00000       0.00000       0.00000       0.00000       0.00000       0.00000       0.00000       0.00000       0.00000       0.00000       0.00000       0.00000       0.00000       0.00000       0.00000       0.00000       0.00000       0.00000       0.00000
   5  16 2641.3274    2.2362  0.9146 12.8156 -0.0015       2.21440  0.0243   0.0416   0.0479    0.2271   0.0000      0.546488   438.5460       14.3135       14.1041       8.38009      -2.93971      0.114708     -0.268556      0.530827     -0.119656    -0.0429188       0.00000       0.00000       0.00000       0.00000       0.00000       0.00000       0.00000       0.00000       0.00000       0.00000       0.00000       0.00000       0.00000       0.00000       0.00000       0.00000       0.00000       0.00000       0.00000       0.00000       0.00000       0.00000       0.00000       0.00000       0.00000       0.00000       6.03244       6.54748       5.65200       4.34690       2.84678       1.67079      0.820296      0.349155      0.113058     0.0269518       0.00000       0.00000       0.00000       0.00000       0.00000       0.00000       0.00000       0.00000       0.00000       0.00000       0.00000       0.00000       0.00000       0.00000       0.00000       0.00000       0.00000       0.00000       0.00000       0.00000       0.00000       0.00000       0.00000       0.00000       0.00000       0.00000
   5  19 3050.0996    3.8210  0.9429 13.8146  0.0020      0.986057  0.0258   0.0733   0.0510    0.4147   0.0000      0.598490   438.7930       36.2361      -4.15305       5.70386      -6.50428       1.16314     -0.458177     -0.431802    -0.0334966    -0.0161060       0.00000       0.00000       0.00000       0.00000       0.00000       0.00000       0.00000       0.00000       0.00000       0.00000       0.00000       0.00000       0.00000       0.00000       0.00000       0.00000       0.00000       0.00000       0.00000       0.00000       0.00000       0.00000       0.00000       0.00000       0.00000       0.00000       5.71387       6.38811       5.72775       4.43953       3.13054       1.88961      0.901660      0.414299      0.139027     0.0322321       0.00000       0.00000       0.00000       0.00000       0.00000       0.00000       0.00000       0.00000       0.00000       0.00000       0.00000       0.00000       0.00000       0.00000       0.00000       0.00000       0.00000       0.00000       0.00000       0.00000       0.00000       0.00000       0.00000       0.00000       0.00000       0.00000
   5  20 3186.3332    4.1547  1.1111  7.3012  0.0000      0.288451  0.0308   0.0800   0.0558  331.7895   0.0000      0.518917   445.3937       42.2769       11.2760       7.23369      -6.47066      -2.30383       0.00000       0.00000       0.00000       0.00000       0.00000       0.00000       0.00000       0.00000       0.00000       0.00000       0.00000       0.00000       0.00000       0.00000       0.00000       0.00000       0.00000       0.00000       0.00000       0.00000       0.00000       0.00000       0.00000       0.00000       0.00000       0.00000       0.00000       0.00000       0.00000       0.00000       6.52889       7.21649       6.44153       5.14131       3.31851       2.04630       1.04571      0.459099      0.147012     0.0359615       0.00000       0.00000       0.00000       0.00000       0.00000       0.00000       0.00000       0.00000       0.00000       0.00000       0.00000       0.00000       0.00000       0.00000       0.00000       0.00000       0.00000       0.00000       0.00000       0.00000       0.00000       0.00000       0.00000       0.00000       0.00000       0.00000
   5  22 3459.6855    3.0184  2.3371 13.1676  0.0001      0.807243  0.0458   0.0397   0.0889    0.2284   0.0000      0.196814   448.7171       54.5704       9.32660       23.6303      0.845470      -3.26028    -0.0420259     -0.322757      0.171686    -0.0429575       0.00000       0.00000       0.00000       0.00000       0.00000       0.00000       0.00000       0.00000       0.00000       0.00000       0.00000       0.00000       0.00000       0.00000       0.00000       0.00000       0.00000       0.00000       0.00000       0.00000       0.00000       0.00000       0.00000       0.00000       0.00000       0.00000       9.67712       11.0564       9.50803       7.67391       5.03705       3.09084       1.52221      0.679369      0.220722     0.0544945       0.00000       0.00000       0.00000       0.00000       0.00000       0.00000       0.00000       0.00000       0.00000       0.00000       0.00000       0.00000       0.00000       0.00000       0.00000       0.00000       0.00000       0.00000       0.00000       0.00000       0.00000       0.00000       0.00000       0.00000       0.00000       0.00000
   5  23 3596.9185    2.5031  3.5810 12.5841  0.0011      0.502492  0.0571   0.0270   0.1133    0.1604   0.0000      0.119312   441.5469       58.7465       8.54525      -4.37370      -4.66076      -1.06093      0.538055      -1.57283     -0.217913    -0.0546640       0.00000       0.00000       0.00000       0.00000       0.00000       0.00000       0.00000       0.00000       0.00000       0.00000       0.00000       0.00000       0.00000       0.00000       0.00000       0.00000       0.00000       0.00000       0.00000       0.00000       0.00000       0.00000       0.00000       0.00000       0.00000       0.00000       11.8436       13.3020       12.0682       9.30106       6.48097       3.85489       1.97321      0.863859      0.297817     0.0665347       0.00000       0.00000       0.00000       0.00000       0.00000       0.00000       0.00000       0.00000       0.00000       0.00000       0.00000       0.00000       0.00000       0.00000       0.00000       0.00000       0.00000       0.00000       0.00000       0.00000       0.00000       0.00000       0.00000       0.00000       0.00000       0.00000
   5  24 3734.3053    2.1227  5.2061 12.2643  0.0001      0.368933  0.0726   0.0189   0.1397    0.0965   0.0000     0.0741127   429.7761       44.6079      -33.3892       13.4703       19.3293      -3.59804       2.43755     -0.323602     -0.696225    -0.0565739       0.00000       0.00000       0.00000       0.00000       0.00000       0.00000       0.00000       0.00000       0.00000       0.00000       0.00000       0.00000       0.00000       0.00000       0.00000       0.00000       0.00000       0.00000       0.00000       0.00000       0.00000       0.00000       0.00000       0.00000       0.00000       0.00000       14.7868       17.0544       14.9137       11.8716       8.09905       4.85690       2.49146       1.07280      0.369015     0.0869559       0.00000       0.00000       0.00000       0.00000       0.00000       0.00000       0.00000       0.00000       0.00000       0.00000       0.00000       0.00000       0.00000       0.00000       0.00000       0.00000       0.00000       0.00000       0.00000       0.00000       0.00000       0.00000       0.00000       0.00000       0.00000       0.00000
   5  25 3872.0584    1.7869  7.0836 12.0323 -0.0001      0.311606  0.0901   0.0142   0.1722    0.0643   0.0000     0.0552510   445.1799       52.9094      -7.89703       23.4300       4.62426      -2.22533      -4.58654      0.556096     -0.589204     0.0406389       0.00000       0.00000       0.00000       0.00000       0.00000       0.00000       0.00000       0.00000       0.00000       0.00000       0.00000       0.00000       0.00000       0.00000       0.00000       0.00000       0.00000       0.00000       0.00000       0.00000       0.00000       0.00000       0.00000       0.00000       0.00000       0.00000       17.9501       20.4817       18.2053       14.4786       9.82677       5.89895       3.04287       1.31739      0.450469      0.104890       0.00000       0.00000       0.00000       0.00000       0.00000       0.00000       0.00000       0.00000       0.00000       0.00000       0.00000       0.00000       0.00000       0.00000       0.00000       0.00000       0.00000       0.00000       0.00000       0.00000       0.00000       0.00000       0.00000       0.00000       0.00000       0.00000
   5  26 4009.9626    1.5567  9.1794 11.7400 -0.0003      0.232982  0.1109   0.0115   0.2083    0.0559   0.0000     0.0460264   431.6482       79.4113       1.94246      -9.83881       11.0443       4.29648   -0.00331873      -2.47847     0.0262583   -0.00743455       0.00000       0.00000       0.00000       0.00000       0.00000       0.00000       0.00000       0.00000       0.00000       0.00000       0.00000       0.00000       0.00000       0.00000       0.00000       0.00000       0.00000       0.00000       0.00000       0.00000       0.00000       0.00000       0.00000       0.00000       0.00000       0.00000       21.3559       24.7668       21.7094       17.2625       11.5776       7.07504       3.52749       1.58338      0.531533      0.127136       0.00000       0.00000       0.00000       0.00000       0.00000       0.00000       0.00000       0.00000       0.00000       0.00000       0.00000       0.00000       0.00000       0.00000       0.00000       0.00000       0.00000       0.00000       0.00000       0.00000       0.00000       0.00000       0.00000       0.00000       0.00000       0.00000
   5  27 4148.1728    1.2813 11.8534 11.7735 -0.0003     0.0840193  0.1494   0.0098   0.2759    0.0435   0.0000     0.0486305   406.5540       80.6954       19.1977      -7.21390      -27.4446       15.7236       3.99297      -2.77671     -0.230512     0.0902152       0.00000       0.00000       0.00000       0.00000       0.00000       0.00000       0.00000       0.00000       0.00000       0.00000       0.00000       0.00000       0.00000       0.00000       0.00000       0.00000       0.00000       0.00000       0.00000       0.00000       0.00000       0.00000       0.00000       0.00000       0.00000       0.00000       26.3766       29.7374       26.9642       21.3502       15.0505       8.85000       4.70916       1.96676      0.695337      0.155028       0.00000       0.00000       0.00000       0.00000       0.00000       0.00000       0.00000       0.00000       0.00000       0.00000       0.00000       0.00000       0.00000       0.00000       0.00000       0.00000       0.00000       0.00000       0.00000       0.00000       0.00000       0.00000       0.00000       0.00000       0.00000       0.00000
   6   8 1587.4781    0.1919  0.0890 11.6256 -0.0066       18.3581  0.0127   0.0104   0.0127    0.0263   0.0000       13.8272   434.5405      -2.26992       11.7615      -1.53009      0.810427      -1.10750      0.408716      0.164658     -0.116238    -0.0203753     0.0213485   -0.00311020       0.00000       0.00000       0.00000       0.00000       0.00000       0.00000       0.00000       0.00000       0.00000       0.00000       0.00000       0.00000       0.00000       0.00000       0.00000       0.00000       0.00000       0.00000       0.00000       0.00000       0.00000       0.00000       0.00000       0.00000       2.11817       2.99452       3.19041       1.58979       2.12220      0.957714      0.631849      0.440171      0.114358     0.0729533     0.0292455    0.00461582       0.00000       0.00000       0.00000       0.00000       0.00000       0.00000       0.00000       0.00000       0.00000       0.00000       0.00000       0.00000       0.00000       0.00000       0.00000       0.00000       0.00000       0.00000       0.00000       0.00000       0.00000       0.00000       0.00000       0.00000
   6   9 1727.7687    0.2886  0.1830 11.5566 -0.0053       18.2100  0.0109   0.0111   0.0195    0.0324   0.0000       4.03189   435.2529      0.864148       6.73982     -0.679585      0.937277      0.383987     -0.416738    -0.0792309      0.149478    -0.0535520   -0.00186968     0.0111008       0.00000       0.00000       0.00000       0.00000       0.00000       0.00000       0.00000       0.00000       0.00000       0.00000       0.00000       0.00000       0.00000       0.00000       0.00000       0.00000       0.00000       0.00000       0.00000       0.00000       0.00000       0.00000       0.00000       0.00000       2.45300       2.54888       2.69114       2.21140       1.52933      0.997310      0.645344      0.337591      0.170833     0.0604833     0.0175848    0.00360693       0.00000       0.00000       0.00000       0.00000       0.00000       0.00000       0.00000       0.00000       0.00000       0.00000       0.00000       0.00000       0.00000       0.00000       0.00000       0.00000       0.00000       0.00000       0.00000       0.00000       0.00000       0.00000       0.00000       0.00000
   6  10 1866.1635    0.4054  0.3158 11.5225 -0.0009       14.7595  0.0183   0.0111   0.0244    0.0404   0.0000       2.17271   435.2227       3.41364       9.46958      -1.81219       1.97370      -1.73942      0.562212    -0.0216556     -0.257223    -0.0850923   -0.00240189   -0.00132914       0.00000       0.00000       0.00000       0.00000       0.00000       0.00000       0.00000       0.00000       0.00000       0.00000       0.00000       0.00000       0.00000       0.00000       0.00000       0.00000       0.00000       0.00000       0.00000       0.00000       0.00000       0.00000       0.00000       0.00000       3.37948       4.18702       4.37337       2.48850       2.98506       1.54905      0.941272      0.624303      0.173993      0.100346     0.0391342    0.00587997       0.00000       0.00000       0.00000       0.00000       0.00000       0.00000       0.00000       0.00000       0.00000       0.00000       0.00000       0.00000       0.00000       0.00000       0.00000       0.00000       0.00000       0.00000       0.00000       0.00000       0.00000       0.00000       0.00000       0.00000
   6  11 2004.1672    0.5788  0.4192 11.5286 -0.0006       9.56089  0.0153   0.0136   0.0279    0.0518   0.0000       1.15353   431.5971       1.24142       8.39844      -3.21613       3.13087      0.364689      -1.67434     -0.318907    -0.0239881     -0.140178     0.0264037    0.00355831       0.00000       0.00000       0.00000       0.00000       0.00000       0.00000       0.00000       0.00000       0.00000       0.00000       0.00000       0.00000       0.00000       0.00000       0.00000       0.00000       0.00000       0.00000       0.00000       0.00000       0.00000       0.00000       0.00000       0.00000       3.09693       3.72621       3.51699       2.80715       2.15424       1.30077      0.823759      0.463982      0.195410     0.0782160     0.0258004    0.00531175       0.00000       0.00000       0.00000       0.00000       0.00000       0.00000       0.00000       0.00000       0.00000       0.00000       0.00000       0.00000       0.00000       0.00000       0.00000       0.00000       0.00000       0.00000       0.00000       0.00000       0.00000       0.00000       0.00000       0.00000
   6  12 2142.6067    0.8127  0.5831 11.5484 -0.0005       6.94251  0.0165   0.0167   0.0346    0.0806   0.0000      0.753033   435.6776      -1.19340       10.2731      0.734503     -0.412948       1.27204     -0.934530     -0.656492     -0.228881     -0.160741   -0.00519849    -0.0132522       0.00000       0.00000       0.00000       0.00000       0.00000       0.00000       0.00000       0.00000       0.00000       0.00000       0.00000       0.00000       0.00000       0.00000       0.00000       0.00000       0.00000       0.00000       0.00000       0.00000       0.00000       0.00000       0.00000       0.00000       3.66683       4.02604       3.73580       3.15749       2.26652       1.41624      0.884956      0.475921      0.206989     0.0747672     0.0229630    0.00490703       0.00000       0.00000       0.00000       0.00000       0.00000       0.00000       0.00000       0.00000       0.00000       0.00000       0.00000       0.00000       0.00000       0.00000       0.00000       0.00000       0.00000       0.00000       0.00000       0.00000       0.00000       0.00000       0.00000       0.00000
   6  13 2279.9258    1.1203  0.7826 11.5525  0.0001       4.44991  0.0203   0.0197   0.0387    0.1353   0.0000      0.560182   439.9073       13.6987       13.6382       1.53395      -2.05954       1.12044     -0.857445     -0.136177     -0.210419     0.0104366    -0.0166193   -0.00200232       0.00000       0.00000       0.00000       0.00000       0.00000       0.00000       0.00000       0.00000       0.00000       0.00000       0.00000       0.00000       0.00000       0.00000       0.00000       0.00000       0.00000       0.00000       0.00000       0.00000       0.00000       0.00000       0.00000       0.00000       4.18883       4.58596       4.33955       3.65782       2.55010       1.69352       1.00322      0.548796      0.240822     0.0922576     0.0262121    0.00561304       0.00000       0.00000       0.00000       0.00000       0.00000       0.00000       0.00000       0.00000       0.00000       0.00000       0.00000       0.00000       0.00000       0.00000       0.00000       0.00000       0.00000       0.00000       0.00000       0.00000       0.00000       0.00000       0.00000       0.00000
   6  14 2415.6571    1.4111  0.9707 12.2757 -0.0016       3.30085  0.0246   0.0240   0.0475    0.1417   0.0000      0.542908   442.8985       10.4372       9.31918      -2.04328      -2.07239       2.55009     -0.936540    -0.0465980     -0.576629      0.107356     0.0314756  -2.55270e-05       0.00000       0.00000       0.00000       0.00000       0.00000       0.00000       0.00000       0.00000       0.00000       0.00000       0.00000       0.00000       0.00000       0.00000       0.00000       0.00000       0.00000       0.00000       0.00000       0.00000       0.00000       0.00000       0.00000       0.00000       4.55811       5.17915       4.87754       3.86798       3.07367       1.97738       1.16204      0.610191      0.266061      0.106103     0.0339610    0.00672764       0.00000       0.00000       0.00000       0.00000       0.00000       0.00000       0.00000       0.00000       0.00000       0.00000       0.00000       0.00000       0.00000       0.00000       0.00000       0.00000       0.00000       0.00000       0.00000       0.00000       0.00000       0.00000       0.00000       0.00000
   6  15 2551.2319    1.8956  0.9388 12.6907  0.0015       3.58103  0.0239   0.0318   0.0429    0.1537   0.0000      0.509527   436.2570       9.12403       14.2077       1.69179      -2.54468       1.18506      0.573328    -0.0287666      0.106897    -0.0581190    0.00190786    -0.0102914       0.00000       0.00000       0.00000       0.00000       0.00000       0.00000       0.00000       0.00000       0.00000       0.00000       0.00000       0.00000       0.00000       0.00000       0.00000       0.00000       0.00000       0.00000       0.00000       0.00000       0.00000       0.00000       0.00000       0.00000       4.58299       5.09420       4.80348       4.00810       2.90378       1.90057       1.13948      0.610548      0.270132      0.103064     0.0309749    0.00652444       0.00000       0.00000       0.00000       0.00000       0.00000       0.00000       0.00000       0.00000       0.00000       0.00000       0.00000       0.00000       0.00000       0.00000       0.00000       0.00000       0.00000       0.00000       0.00000       0.00000       0.00000       0.00000       0.00000       0.00000
   6  16 2687.2127    2.4144  0.9228 13.2159 -0.0026       2.62869  0.0223   0.0407   0.0450    0.1474   0.0000      0.513647   431.6640       19.4694       11.2386      -3.10247      -1.24243       2.56614    -0.0371180      -1.79667      0.446686    -0.0286921     0.0231823    -0.0102611       0.00000       0.00000       0.00000       0.00000       0.00000       0.00000       0.00000       0.00000       0.00000       0.00000       0.00000       0.00000       0.00000       0.00000       0.00000       0.00000       0.00000       0.00000       0.00000       0.00000       0.00000       0.00000       0.00000       0.00000       4.25837       4.84559       4.63226       3.68961       2.69636       1.81433       1.03946      0.558719      0.252027      0.100607     0.0299938    0.00622373       0.00000       0.00000       0.00000       0.00000       0.00000       0.00000       0.00000       0.00000       0.00000       0.00000       0.00000       0.00000       0.00000       0.00000       0.00000       0.00000       0.00000       0.00000       0.00000       0.00000       0.00000       0.00000       0.00000       0.00000
   6  17 2823.8931    3.0159  0.9040 13.3463 -0.0001       2.34512  0.0213   0.0511   0.0425    0.1838   0.0000      0.486799   434.5826       22.7692       16.1222       6.61386      -4.80617       2.44976      0.551817      -1.01898     -0.330821    -0.0640866     0.0316201   -0.00683305       0.00000       0.00000       0.00000       0.00000       0.00000       0.00000       0.00000       0.00000       0.00000       0.00000       0.00000       0.00000       0.00000       0.00000       0.00000       0.00000       0.00000       0.00000       0.00000       0.00000       0.00000       0.00000       0.00000       0.00000       4.26158       4.81371       4.44429       3.70132       2.61304       1.71801       1.02379      0.541830      0.244878     0.0914197     0.0272232    0.00590639       0.00000       0.00000       0.00000       0.00000       0.00000       0.00000       0.00000       0.00000       0.00000       0.00000       0.00000       0.00000       0.00000       0.00000       0.00000       0.00000       0.00000       0.00000       0.00000       0.00000       0.00000       0.00000       0.00000       0.00000
   6  18 2960.8230    3.3858  0.9856 13.7124 -0.0009       1.52435  0.0238   0.0557   0.0456    0.1810   0.0000      0.515590   435.8583       18.5933       12.3590       6.84694     0.0862957     -0.346425     -0.546083    -0.0977729    -0.0276448     -0.119923    -0.0471804    -0.0205024       0.00000       0.00000       0.00000       0.00000       0.00000       0.00000       0.00000       0.00000       0.00000       0.00000       0.00000       0.00000       0.00000       0.00000       0.00000       0.00000       0.00000       0.00000       0.00000       0.00000       0.00000       0.00000       0.00000       0.00000       4.45182       5.11333       4.73915       3.75562       2.83790       1.81379       1.09051      0.542184      0.256436     0.0954781     0.0309715    0.00633234       0.00000       0.00000       0.00000       0.00000       0.00000       0.00000       0.00000       0.00000       0.00000       0.00000       0.00000       0.00000       0.00000       0.00000       0.00000       0.00000       0.00000       0.00000       0.00000       0.00000       0.00000       0.00000       0.00000       0.00000
   6  19 3097.4693    3.8890  0.9116 14.3885 -0.0032       1.69582  0.0230   0.0677   0.0433    0.1528   0.0000      0.533073   431.8893       28.1609       12.6528       3.92760      -1.02794      -2.30932       2.32046      -1.55027     -0.162035    -0.0832551   -0.00948237   -0.00953899       0.00000       0.00000       0.00000       0.00000       0.00000       0.00000       0.00000       0.00000       0.00000       0.00000       0.00000       0.00000       0.00000       0.00000       0.00000       0.00000       0.00000       0.00000       0.00000       0.00000       0.00000       0.00000       0.00000       0.00000       4.62138       5.25548       4.60669       3.89125       2.90026       1.88247       1.12377      0.550711      0.253616     0.0907032     0.0287728    0.00633173       0.00000       0.00000       0.00000       0.00000       0.00000       0.00000       0.00000       0.00000       0.00000       0.00000       0.00000       0.00000       0.00000       0.00000       0.00000       0.00000       0.00000       0.00000       0.00000       0.00000       0.00000       0.00000       0.00000       0.00000
   6  20 3234.1539    3.6869  1.3288 13.9468 -0.0037      0.943861  0.0311   0.0555   0.0569    0.2262   0.0000      0.440619   443.7962       37.1974       12.3435      -2.94357       4.62106      -1.00804      -2.08307      -1.65234      0.161756     -0.123761     0.0302746    -0.0236569       0.00000       0.00000       0.00000       0.00000       0.00000       0.00000       0.00000       0.00000       0.00000       0.00000       0.00000       0.00000       0.00000       0.00000       0.00000       0.00000       0.00000       0.00000       0.00000       0.00000       0.00000       0.00000       0.00000       0.00000       5.70923       6.57972       6.00427       4.97108       3.54511       2.31197       1.37447      0.721591      0.325147      0.122859     0.0373225    0.00815043       0.00000       0.00000       0.00000       0.00000       0.00000       0.00000       0.00000       0.00000       0.00000       0.00000       0.00000       0.00000       0.00000       0.00000       0.00000       0.00000       0.00000       0.00000       0.00000       0.00000       0.00000       0.00000       0.00000       0.00000
   6  21 3371.1927    3.3437  2.0477 13.0977 -0.0002      0.835381  0.0397   0.0393   0.0701    0.2254   0.0000      0.242966   436.3380       34.6019       14.8130       8.69747      -3.13243      -7.75866      -2.60667      -1.86531     -0.314928     -0.218147    -0.0393866   -0.00610214       0.00000       0.00000       0.00000       0.00000       0.00000       0.00000       0.00000       0.00000       0.00000       0.00000       0.00000       0.00000       0.00000       0.00000       0.00000       0.00000       0.00000       0.00000       0.00000       0.00000       0.00000       0.00000       0.00000       0.00000       7.04007       8.02101       7.34426       6.17012       4.54191       3.07274       1.79765      0.910271      0.425246      0.161652     0.0485585     0.0102403       0.00000       0.00000       0.00000       0.00000       0.00000       0.00000       0.00000       0.00000       0.00000       0.00000       0.00000       0.00000       0.00000       0.00000       0.00000       0.00000       0.00000       0.00000       0.00000       0.00000       0.00000       0.00000       0.00000       0.00000
   6  22 3508.5619    2.8276  2.8759 12.9212 -0.0025      0.551104  0.0478   0.0293   0.0896    0.1478   0.0000      0.143748   431.5003       36.3927       2.60555      0.991386      -2.46183       7.10453      -3.09265      -4.02425      0.162049     -0.408916    -0.0414739    -0.0209064       0.00000       0.00000       0.00000       0.00000       0.00000       0.00000       0.00000       0.00000       0.00000       0.00000       0.00000       0.00000       0.00000       0.00000       0.00000       0.00000       0.00000       0.00000       0.00000       0.00000       0.00000       0.00000       0.00000       0.00000       8.42048       9.94170       9.14125       7.56280       5.58685       3.69764       2.17326       1.15947      0.520163      0.205018     0.0634364     0.0134081       0.00000       0.00000       0.00000       0.00000       0.00000       0.00000       0.00000       0.00000       0.00000       0.00000       0.00000       0.00000       0.00000       0.00000       0.00000       0.00000       0.00000       0.00000       0.00000       0.00000       0.00000       0.00000       0.00000       0.00000
   6  23 3646.4557    2.3696  4.1259 12.3748 -0.0011      0.578883  0.0588   0.0208   0.1090    0.1096   0.0000     0.0888379   433.6486       32.2087       22.4470       20.1222       5.04326      -8.73168      -2.11783      -1.12828     -0.951646     -0.357502   -0.00227806    -0.0345600       0.00000       0.00000       0.00000       0.00000       0.00000       0.00000       0.00000       0.00000       0.00000       0.00000       0.00000       0.00000       0.00000       0.00000       0.00000       0.00000       0.00000       0.00000       0.00000       0.00000       0.00000       0.00000       0.00000       0.00000       10.3380       11.9500       11.1411       9.33871       6.84642       4.54793       2.72900       1.40655      0.659574      0.250214     0.0775802     0.0161271       0.00000       0.00000       0.00000       0.00000       0.00000       0.00000       0.00000       0.00000       0.00000       0.00000       0.00000       0.00000       0.00000       0.00000       0.00000       0.00000       0.00000       0.00000       0.00000       0.00000       0.00000       0.00000       0.00000       0.00000
   6  24 3784.2167    1.9847  5.7393 12.1850  0.0003      0.317312  0.0729   0.0157   0.1384    0.0742   0.0000     0.0644692   439.3961       43.5489       13.2678       26.0747      -3.78038       3.80025      0.259707     -0.415430      0.766271    -0.0870616     0.0732524    -0.0172267       0.00000       0.00000       0.00000       0.00000       0.00000       0.00000       0.00000       0.00000       0.00000       0.00000       0.00000       0.00000       0.00000       0.00000       0.00000       0.00000       0.00000       0.00000       0.00000       0.00000       0.00000       0.00000       0.00000       0.00000       12.4314       14.4852       13.3591       11.4518       8.60817       5.68819       3.42548       1.77682      0.821248      0.312257     0.0989068     0.0206501       0.00000       0.00000       0.00000       0.00000       0.00000       0.00000       0.00000       0.00000       0.00000       0.00000       0.00000       0.00000       0.00000       0.00000       0.00000       0.00000       0.00000       0.00000       0.00000       0.00000       0.00000       0.00000       0.00000       0.00000
   6  26 4061.0657    1.4420  9.9368 11.8000 -0.0006      0.219878  0.1114   0.0098   0.2117    0.0408   0.0000     0.0415420   434.1341       68.5049       9.62065      -3.60046       37.5571       5.61741      -11.9841      0.406698       1.81194     -0.468321    -0.0137842     0.0138987       0.00000       0.00000       0.00000       0.00000       0.00000       0.00000       0.00000       0.00000       0.00000       0.00000       0.00000       0.00000       0.00000       0.00000       0.00000       0.00000       0.00000       0.00000       0.00000       0.00000       0.00000       0.00000       0.00000       0.00000       17.6437       20.8722       19.5971       16.4541       12.4350       8.28552       5.00843       2.57651       1.22151      0.467405      0.148822     0.0303948       0.00000       0.00000       0.00000       0.00000       0.00000       0.00000       0.00000       0.00000       0.00000       0.00000       0.00000       0.00000       0.00000       0.00000       0.00000       0.00000       0.00000       0.00000       0.00000       0.00000       0.00000       0.00000       0.00000       0.00000
   6  27 4199.2443    1.2207 13.0588 11.7325 -0.0002    -0.0222101  0.1531   0.0084   0.2757    0.0352   0.0000     0.0427427   439.6411       70.6003       1.30844       5.12857      -3.93391       24.5803       4.41393      -1.01993       1.59082      0.103137     -0.158987    -0.0473804       0.00000       0.00000       0.00000       0.00000       0.00000       0.00000       0.00000       0.00000       0.00000       0.00000       0.00000       0.00000       0.00000       0.00000       0.00000       0.00000       0.00000       0.00000       0.00000       0.00000       0.00000       0.00000       0.00000       0.00000       21.9144       26.0987       24.5007       20.7317       15.7709       10.5811       6.45395       3.40021       1.58929      0.609134      0.190720     0.0389248       0.00000       0.00000       0.00000       0.00000       0.00000       0.00000       0.00000       0.00000       0.00000       0.00000       0.00000       0.00000       0.00000       0.00000       0.00000       0.00000       0.00000       0.00000       0.00000       0.00000       0.00000       0.00000       0.00000       0.00000
   7   9 1767.6948    0.3319  0.2300 11.4897  0.0000       15.8451  0.0108   0.0102   0.0203    0.0330   0.0000       2.73178   435.5776      -3.09190       14.7245      0.197643      0.646640     0.0572393     0.0292464      0.719186      0.104093     0.0190130    -0.0750640   -0.00373683   0.000368070  -0.000453718       0.00000       0.00000       0.00000       0.00000       0.00000       0.00000       0.00000       0.00000       0.00000       0.00000       0.00000       0.00000       0.00000       0.00000       0.00000       0.00000       0.00000       0.00000       0.00000       0.00000       0.00000       0.00000       2.17998       2.48615       2.28051       1.95909       1.63373       1.23589      0.741864      0.467854      0.219588      0.108958     0.0405946     0.0166809    0.00434671   0.000888743       0.00000       0.00000       0.00000       0.00000       0.00000       0.00000       0.00000       0.00000       0.00000       0.00000       0.00000       0.00000       0.00000       0.00000       0.00000       0.00000       0.00000       0.00000       0.00000       0.00000       0.00000       0.00000
   7  10 1906.9155    0.4531  0.3242 11.4582 -0.0025       14.4337  0.0119   0.0116   0.0237    0.0399   0.0000       1.55977   438.7991     -0.861610       4.19569       3.70457       1.62597      -2.60946      0.231089      0.182207      0.141859      0.109575    -0.0958683    0.00388122    -0.0121432   0.000168543       0.00000       0.00000       0.00000       0.00000       0.00000       0.00000       0.00000       0.00000       0.00000       0.00000       0.00000       0.00000       0.00000       0.00000       0.00000       0.00000       0.00000       0.00000       0.00000       0.00000       0.00000       0.00000       2.27317       2.61194       2.63176       2.26217       1.69366       1.14959      0.837781      0.439339      0.250239      0.125536     0.0541079     0.0163026    0.00509279   0.000927199       0.00000       0.00000       0.00000       0.00000       0.00000       0.00000       0.00000       0.00000       0.00000       0.00000       0.00000       0.00000       0.00000       0.00000       0.00000       0.00000       0.00000       0.00000       0.00000       0.00000       0.00000       0.00000
   7  11 2045.9109    0.6120  0.5218 11.5471 -0.0002       8.03824  0.0150   0.0125   0.0320    0.0553   0.0000      0.961294   435.4921     -0.934966       12.2662       2.69906      -1.00024     -0.128634     -0.758073      0.170492     0.0597985      0.154079    -0.0512468   -0.00524994   -0.00243438  -2.59626e-05       0.00000       0.00000       0.00000       0.00000       0.00000       0.00000       0.00000       0.00000       0.00000       0.00000       0.00000       0.00000       0.00000       0.00000       0.00000       0.00000       0.00000       0.00000       0.00000       0.00000       0.00000       0.00000       2.77697       3.03765       2.96439       2.63133       2.09965       1.48425      0.966201      0.590603      0.318863      0.144240     0.0593926     0.0206347    0.00569255    0.00108832       0.00000       0.00000       0.00000       0.00000       0.00000       0.00000       0.00000       0.00000       0.00000       0.00000       0.00000       0.00000       0.00000       0.00000       0.00000       0.00000       0.00000       0.00000       0.00000       0.00000       0.00000       0.00000
   7  12 2184.6379    0.8880  0.5902 11.6784 -0.0010       5.06165  0.0153   0.0166   0.0313    0.0795   0.0000      0.646278   432.8243       5.88945       7.21067       2.20249    -0.0418741      -3.79808     -0.129328     -0.663705      0.171686      0.115987    -0.0448024   -0.00850134    0.00611410  -7.10920e-05       0.00000       0.00000       0.00000       0.00000       0.00000       0.00000       0.00000       0.00000       0.00000       0.00000       0.00000       0.00000       0.00000       0.00000       0.00000       0.00000       0.00000       0.00000       0.00000       0.00000       0.00000       0.00000       2.87426       3.29109       3.14162       2.81336       2.09412       1.49771      0.978209      0.574826      0.310223      0.145937     0.0608259     0.0204770    0.00558313    0.00114357       0.00000       0.00000       0.00000       0.00000       0.00000       0.00000       0.00000       0.00000       0.00000       0.00000       0.00000       0.00000       0.00000       0.00000       0.00000       0.00000       0.00000       0.00000       0.00000       0.00000       0.00000       0.00000
   7  13 2322.3106    1.1712  0.7969 11.9769 -0.0020       4.84656  0.0196   0.0196   0.0380    0.1079   0.0000      0.552113   434.5954     -0.826981       10.0696     -0.426917      -2.42811      0.803484      -1.17679     -0.697756      0.446958      0.262725    -0.0185664    -0.0297306    -0.0128238    0.00278707       0.00000       0.00000       0.00000       0.00000       0.00000       0.00000       0.00000       0.00000       0.00000       0.00000       0.00000       0.00000       0.00000       0.00000       0.00000       0.00000       0.00000       0.00000       0.00000       0.00000       0.00000       0.00000       3.47099       3.87071       3.88227       3.38682       2.54813       1.73514       1.13045      0.712238      0.380448      0.185191     0.0715240     0.0253175    0.00684932    0.00129572       0.00000       0.00000       0.00000       0.00000       0.00000       0.00000       0.00000       0.00000       0.00000       0.00000       0.00000       0.00000       0.00000       0.00000       0.00000       0.00000       0.00000       0.00000       0.00000       0.00000       0.00000       0.00000
   7  14 2458.3020    1.5514  0.9627 12.4379 -0.0007       3.53138  0.0221   0.0237   0.0441    0.1154   0.0000      0.525662   433.0892     0.0948181       7.55991       6.19461      -2.65216       1.74848      -2.24447       1.08531     -0.110169     -0.123585     0.0799164   -0.00329728  -0.000119688  -3.75536e-05       0.00000       0.00000       0.00000       0.00000       0.00000       0.00000       0.00000       0.00000       0.00000       0.00000       0.00000       0.00000       0.00000       0.00000       0.00000       0.00000       0.00000       0.00000       0.00000       0.00000       0.00000       0.00000       3.70469       4.41292       4.27485       3.54151       2.75222       1.90381       1.21577      0.730134      0.383597      0.182516     0.0746950     0.0271963    0.00763802    0.00144337       0.00000       0.00000       0.00000       0.00000       0.00000       0.00000       0.00000       0.00000       0.00000       0.00000       0.00000       0.00000       0.00000       0.00000       0.00000       0.00000       0.00000       0.00000       0.00000       0.00000       0.00000       0.00000
   7  15 2594.3899    2.0064  0.9083 13.0004  0.0014       2.86454  0.0213   0.0316   0.0400    0.1155   0.0000      0.514627   436.6386       12.3157       6.58095       4.76190     -0.251432     -0.780218     -0.401992     -0.662581      0.109764     0.0646032    0.00210370    -0.0418623     0.0164153   -0.00149627       0.00000       0.00000       0.00000       0.00000       0.00000       0.00000       0.00000       0.00000       0.00000       0.00000       0.00000       0.00000       0.00000       0.00000       0.00000       0.00000       0.00000       0.00000       0.00000       0.00000       0.00000       0.00000       3.68872       4.33616       3.99577       3.48235       2.70066       1.95304       1.29024      0.708148      0.377560      0.176637     0.0757248     0.0248945    0.00725205    0.00146820       0.00000       0.00000       0.00000       0.00000       0.00000       0.00000       0.00000       0.00000       0.00000       0.00000       0.00000       0.00000       0.00000       0.00000       0.00000       0.00000       0.00000       0.00000       0.00000       0.00000       0.00000       0.00000
   7  16 2731.2650    2.5628  0.9074 13.4331  0.0020       1.67241  0.0203   0.0398   0.0418    0.1199   0.0000      0.491594   433.7782       7.80736       4.26568      0.633729      -2.35121       3.12091       1.66579     -0.382763      0.125965     0.0647703    -0.0194333    -0.0386481   -0.00954479   -0.00144256       0.00000       0.00000       0.00000       0.00000       0.00000       0.00000       0.00000       0.00000       0.00000       0.00000       0.00000       0.00000       0.00000       0.00000       0.00000       0.00000       0.00000       0.00000       0.00000       0.00000       0.00000       0.00000       3.47847       4.02603       3.79970       3.26179       2.58669       1.86287       1.25146      0.683799      0.357781      0.175504     0.0725350     0.0244323    0.00706779    0.00136071       0.00000       0.00000       0.00000       0.00000       0.00000       0.00000       0.00000       0.00000       0.00000       0.00000       0.00000       0.00000       0.00000       0.00000       0.00000       0.00000       0.00000       0.00000       0.00000       0.00000       0.00000       0.00000
   7  17 2868.4662    3.2269  0.8556 13.8851 -0.0013       1.69003  0.0196   0.0510   0.0384    0.1185   0.0000      0.536159   432.7741       17.4612       10.2770       6.03145      -2.43566      -1.73189      -1.57142      -1.34763    -0.0911950     -0.346329    -0.0450921    -0.0224259    0.00283180  -0.000720161       0.00000       0.00000       0.00000       0.00000       0.00000       0.00000       0.00000       0.00000       0.00000       0.00000       0.00000       0.00000       0.00000       0.00000       0.00000       0.00000       0.00000       0.00000       0.00000       0.00000       0.00000       0.00000       3.50685       4.06884       3.76937       3.26801       2.59489       1.75499       1.16299      0.689855      0.350376      0.171411     0.0644534     0.0228849    0.00666794    0.00127999       0.00000       0.00000       0.00000       0.00000       0.00000       0.00000       0.00000       0.00000       0.00000       0.00000       0.00000       0.00000       0.00000       0.00000       0.00000       0.00000       0.00000       0.00000       0.00000       0.00000       0.00000       0.00000
   7  18 3005.7714    3.6836  0.8548 14.2789 -0.0025      0.235562  0.0195   0.0600   0.0392    0.1198   0.0000      0.518122   433.1683       18.7299       11.9102       4.18110      -5.79904     -0.547514      -1.68118     -0.451620      0.391537     -0.451415    -0.0771625    -0.0405263   0.000295522    0.00262949       0.00000       0.00000       0.00000       0.00000       0.00000       0.00000       0.00000       0.00000       0.00000       0.00000       0.00000       0.00000       0.00000       0.00000       0.00000       0.00000       0.00000       0.00000       0.00000       0.00000       0.00000       0.00000       3.29779       3.87289       3.72577       3.18751       2.47956       1.78289       1.15981      0.667339      0.357634      0.170490     0.0719395     0.0248921    0.00706439    0.00138561       0.00000       0.00000       0.00000       0.00000       0.00000       0.00000       0.00000       0.00000       0.00000       0.00000       0.00000       0.00000       0.00000       0.00000       0.00000       0.00000       0.00000       0.00000       0.00000       0.00000       0.00000       0.00000
   7  19 3142.9417    3.7980  1.1299 14.2675 -0.0030      0.353794  0.0261   0.0560   0.0475    0.1499   0.0000      0.455118   436.8434       22.1277       11.7934       11.2843       5.71959      -2.52417       1.35126      -2.02521       1.10441     -0.430610     0.0912347    -0.0577389   -0.00249094   -0.00441588       0.00000       0.00000       0.00000       0.00000       0.00000       0.00000       0.00000       0.00000       0.00000       0.00000       0.00000       0.00000       0.00000       0.00000       0.00000       0.00000       0.00000       0.00000       0.00000       0.00000       0.00000       0.00000       3.94981       4.61701       4.32596       3.76843       2.97619       2.20119       1.44477      0.807314      0.424895      0.204372     0.0860324     0.0295923    0.00837275    0.00168649       0.00000       0.00000       0.00000       0.00000       0.00000       0.00000       0.00000       0.00000       0.00000       0.00000       0.00000       0.00000       0.00000       0.00000       0.00000       0.00000       0.00000       0.00000       0.00000       0.00000       0.00000       0.00000
   7  20 3280.0764    3.7117  1.3668 13.7971 -0.0029      0.564821  0.0286   0.0498   0.0497    0.1796   0.0000      0.326476   433.4191       20.5108       19.7917       11.8823      -8.06552      -2.22689     -0.915697     -0.913651      0.495915     -0.420124     0.0289398    -0.0176355   -0.00710248   -0.00316165       0.00000       0.00000       0.00000       0.00000       0.00000       0.00000       0.00000       0.00000       0.00000       0.00000       0.00000       0.00000       0.00000       0.00000       0.00000       0.00000       0.00000       0.00000       0.00000       0.00000       0.00000       0.00000       4.68222       5.22785       5.18299       4.40447       3.38454       2.37395       1.60721      0.894126      0.478466      0.235478     0.0969906     0.0321560    0.00906910    0.00164265       0.00000       0.00000       0.00000       0.00000       0.00000       0.00000       0.00000       0.00000       0.00000       0.00000       0.00000       0.00000       0.00000       0.00000       0.00000       0.00000       0.00000       0.00000       0.00000       0.00000       0.00000       0.00000
   7  21 3417.7440    3.1110  2.1987 13.5662  0.0000      0.790064  0.0370   0.0350   0.0703    0.1080   0.0000      0.197759   444.8697       34.6669       2.37995       11.6699       6.39227      0.221942      -2.27033      -2.07930      -1.01902    -0.0212435     0.0489212    -0.0800182    -0.0143148   -0.00166561       0.00000       0.00000       0.00000       0.00000       0.00000       0.00000       0.00000       0.00000       0.00000       0.00000       0.00000       0.00000       0.00000       0.00000       0.00000       0.00000       0.00000       0.00000       0.00000       0.00000       0.00000       0.00000       5.70757       6.70111       6.40248       5.45610       4.32364       3.09337       1.95637       1.17680      0.610718      0.287413      0.117571     0.0433677     0.0120413    0.00233971       0.00000       0.00000       0.00000       0.00000       0.00000       0.00000       0.00000       0.00000       0.00000       0.00000       0.00000       0.00000       0.00000       0.00000       0.00000       0.00000       0.00000       0.00000       0.00000       0.00000       0.00000       0.00000
   7  22 3555.6599    2.6684  3.2147 12.8031 -0.0020      0.652058  0.0461   0.0241   0.0832    0.1054   0.0000      0.120243   435.9805       41.5022       3.07643       12.2015       7.03383       1.55704      0.902285      -2.20946      0.376833     -0.561256      0.154273     -0.104221    -0.0413884   -0.00481505       0.00000       0.00000       0.00000       0.00000       0.00000       0.00000       0.00000       0.00000       0.00000       0.00000       0.00000       0.00000       0.00000       0.00000       0.00000       0.00000       0.00000       0.00000       0.00000       0.00000       0.00000       0.00000       7.00119       8.44436       7.80631       6.85001       5.35829       3.77577       2.46211       1.45424      0.785905      0.361557      0.151594     0.0526042     0.0151670    0.00299624       0.00000       0.00000       0.00000       0.00000       0.00000       0.00000       0.00000       0.00000       0.00000       0.00000       0.00000       0.00000       0.00000       0.00000       0.00000       0.00000       0.00000       0.00000       0.00000       0.00000       0.00000       0.00000
   7  23 3693.9282    2.2378  4.6892 12.3070 -0.0008      0.542872  0.0587   0.0167   0.1066    0.0784   0.0000     0.0740669   441.7672       29.0118       3.00005       18.6175       1.75822      -11.0578      -3.13449       1.22363      -1.91562      -1.46305     -0.148243     0.0518909    -0.0230674   -0.00212244       0.00000       0.00000       0.00000       0.00000       0.00000       0.00000       0.00000       0.00000       0.00000       0.00000       0.00000       0.00000       0.00000       0.00000       0.00000       0.00000       0.00000       0.00000       0.00000       0.00000       0.00000       0.00000       8.61596       10.5739       9.77077       8.75163       6.76219       4.91048       3.13465       1.90442       1.00514      0.476942      0.196066     0.0711980     0.0198506    0.00407155       0.00000       0.00000       0.00000       0.00000       0.00000       0.00000       0.00000       0.00000       0.00000       0.00000       0.00000       0.00000       0.00000       0.00000       0.00000       0.00000       0.00000       0.00000       0.00000       0.00000       0.00000       0.00000
   7  24 3832.5553    1.9002  6.4452 11.9682  0.0003      0.384738  0.0723   0.0127   0.1345    0.0597   0.0000     0.0522765   424.1183       36.8663      -5.49382       4.05347      -6.58896     0.0228992       4.23062      -1.47848     -0.622703      0.564184    -0.0556834    -0.0426032     0.0153074    0.00125100       0.00000       0.00000       0.00000       0.00000       0.00000       0.00000       0.00000       0.00000       0.00000       0.00000       0.00000       0.00000       0.00000       0.00000       0.00000       0.00000       0.00000       0.00000       0.00000       0.00000       0.00000       0.00000       10.5389       12.6894       12.0878       10.7174       8.21454       5.90688       3.84471       2.30270       1.21234      0.595437      0.242582     0.0870033     0.0243668    0.00480790       0.00000       0.00000       0.00000       0.00000       0.00000       0.00000       0.00000       0.00000       0.00000       0.00000       0.00000       0.00000       0.00000       0.00000       0.00000       0.00000       0.00000       0.00000       0.00000       0.00000       0.00000       0.00000
   7  25 3971.1068    1.5969  8.6476 11.8505 -0.0003      0.331329  0.0922   0.0101   0.1717    0.0433   0.0000     0.0420303   446.2920       20.9588       16.5108       24.4899      -3.42665      -3.94956       7.90793      -1.34698       1.07956      -1.72767      0.189620    -0.0549876    -0.0211663    0.00358955       0.00000       0.00000       0.00000       0.00000       0.00000       0.00000       0.00000       0.00000       0.00000       0.00000       0.00000       0.00000       0.00000       0.00000       0.00000       0.00000       0.00000       0.00000       0.00000       0.00000       0.00000       0.00000       12.9328       15.6440       14.9113       13.0751       10.4256       7.49405       4.90867       2.91255       1.57693      0.736363      0.311432      0.110649     0.0318324    0.00609690       0.00000       0.00000       0.00000       0.00000       0.00000       0.00000       0.00000       0.00000       0.00000       0.00000       0.00000       0.00000       0.00000       0.00000       0.00000       0.00000       0.00000       0.00000       0.00000       0.00000       0.00000       0.00000
   7  26 4109.7421    1.3625 10.9382 11.7671 -0.0004     0.0753461  0.1141   0.0084   0.2146    0.0336   0.0000     0.0387021   427.1662       35.4066      -18.6095      0.245775       8.56131       5.60517       5.56202      0.619248      -2.82779      -1.39731     -0.210474     -0.162398    -0.0283893   -0.00282056       0.00000       0.00000       0.00000       0.00000       0.00000       0.00000       0.00000       0.00000       0.00000       0.00000       0.00000       0.00000       0.00000       0.00000       0.00000       0.00000       0.00000       0.00000       0.00000       0.00000       0.00000       0.00000       15.2130       18.5650       17.9373       15.5698       12.4732       8.92647       5.83482       3.52650       1.88574      0.902252      0.375443      0.136508     0.0389590    0.00731554       0.00000       0.00000       0.00000       0.00000       0.00000       0.00000       0.00000       0.00000       0.00000       0.00000       0.00000       0.00000       0.00000       0.00000       0.00000       0.00000       0.00000       0.00000       0.00000       0.00000       0.00000       0.00000
   8   9 1806.2707    0.3657  0.2569 11.4741 -0.0014       16.8083  0.0111   0.0096   0.0194    0.0330   0.0000       2.26798   437.2353     0.0419019       13.6499       1.83598      0.417909     -0.360642      -1.20227     -0.258498     0.0522635    -0.0883658   -0.00421337     0.0116741    0.00192297   -0.00155930  -4.95388e-05  -7.18837e-05       0.00000       0.00000       0.00000       0.00000       0.00000       0.00000       0.00000       0.00000       0.00000       0.00000       0.00000       0.00000       0.00000       0.00000       0.00000       0.00000       0.00000       0.00000       0.00000       0.00000       1.91514       2.34510       2.29439       1.99108       1.61091       1.21930      0.794985      0.551678      0.291110      0.166240     0.0812285     0.0348753     0.0127252    0.00478915    0.00114091   0.000218587       0.00000       0.00000       0.00000       0.00000       0.00000       0.00000       0.00000       0.00000       0.00000       0.00000       0.00000       0.00000       0.00000       0.00000       0.00000       0.00000       0.00000       0.00000       0.00000       0.00000
   8  10 1946.1388    0.4992  0.3816 11.5438 -0.0000       11.1190  0.0123   0.0110   0.0241    0.0427   0.0000       1.27098   433.3255     -0.629961       11.5245     -0.306759      -2.02696       1.63268      -2.16806      -1.07446      0.412461    0.00926991   -0.00545500    -0.0664594    0.00478776   -0.00581717  -0.000590669  -0.000232175       0.00000       0.00000       0.00000       0.00000       0.00000       0.00000       0.00000       0.00000       0.00000       0.00000       0.00000       0.00000       0.00000       0.00000       0.00000       0.00000       0.00000       0.00000       0.00000       0.00000       2.14573       2.53381       2.49173       2.22052       1.71399       1.34586      0.915145      0.592398      0.324869      0.177563     0.0884557     0.0386430     0.0144642    0.00485291    0.00115448   0.000226917       0.00000       0.00000       0.00000       0.00000       0.00000       0.00000       0.00000       0.00000       0.00000       0.00000       0.00000       0.00000       0.00000       0.00000       0.00000       0.00000       0.00000       0.00000       0.00000       0.00000
   8  11 2086.2346    0.6901  0.5085 11.6098 -0.0009       8.00358  0.0137   0.0134   0.0277    0.0537   0.0000      0.819155   433.0294       5.02824       14.9105      0.450930      0.306954       1.77255      0.853893      -1.07601      0.164230     -0.237830     0.0867388    0.00187278     0.0284911  -0.000770988   0.000144075   8.71853e-05       0.00000       0.00000       0.00000       0.00000       0.00000       0.00000       0.00000       0.00000       0.00000       0.00000       0.00000       0.00000       0.00000       0.00000       0.00000       0.00000       0.00000       0.00000       0.00000       0.00000       2.15320       2.59978       2.53915       2.20226       1.85678       1.43978       1.02411      0.641681      0.364332      0.192557     0.0976042     0.0419443     0.0166254    0.00541329    0.00144178   0.000259835       0.00000       0.00000       0.00000       0.00000       0.00000       0.00000       0.00000       0.00000       0.00000       0.00000       0.00000       0.00000       0.00000       0.00000       0.00000       0.00000       0.00000       0.00000       0.00000       0.00000
   8  12 2225.2522    0.9569  0.6887 11.7819 -0.0005       5.00390  0.0164   0.0159   0.0329    0.0760   0.0000      0.578640   437.2269       7.52393       10.1746       2.79997      -3.74742      0.704320    -0.0640553     -0.354806     -0.670677     -0.207038      0.299800     0.0683490   -0.00756127   -0.00469670   0.000225164  -0.000208426       0.00000       0.00000       0.00000       0.00000       0.00000       0.00000       0.00000       0.00000       0.00000       0.00000       0.00000       0.00000       0.00000       0.00000       0.00000       0.00000       0.00000       0.00000       0.00000       0.00000       2.52569       2.95155       2.83854       2.63760       2.19395       1.61293       1.09442      0.745960      0.434613      0.238539      0.115924     0.0483301     0.0179121    0.00610573    0.00156792   0.000290214       0.00000       0.00000       0.00000       0.00000       0.00000       0.00000       0.00000       0.00000       0.00000       0.00000       0.00000       0.00000       0.00000       0.00000       0.00000       0.00000       0.00000       0.00000       0.00000       0.00000
   8  13 2363.0167    1.2875  0.8016 12.1752 -0.0006       4.66945  0.0185   0.0197   0.0352    0.0911   0.0000      0.521597   432.6172       10.9251       10.1192       5.79837      0.811518    -0.0362941     -0.893713      0.900792      0.444112     -0.213346   -0.00817831    -0.0612285     0.0108119    0.00269383    0.00145785  -0.000466470       0.00000       0.00000       0.00000       0.00000       0.00000       0.00000       0.00000       0.00000       0.00000       0.00000       0.00000       0.00000       0.00000       0.00000       0.00000       0.00000       0.00000       0.00000       0.00000       0.00000       2.79280       3.26082       3.17975       2.90230       2.27510       1.80406       1.25403      0.789745      0.458493      0.247646      0.119120     0.0538984     0.0203617    0.00645350    0.00160867   0.000309989       0.00000       0.00000       0.00000       0.00000       0.00000       0.00000       0.00000       0.00000       0.00000       0.00000       0.00000       0.00000       0.00000       0.00000       0.00000       0.00000       0.00000       0.00000       0.00000       0.00000
   8  14 2499.5875    1.6769  0.8900 12.8072 -0.0048       3.05451  0.0199   0.0253   0.0387    0.0973   0.0000      0.503192   435.2150       10.0838       5.14831      -1.10258       3.40688      0.113754      -1.49502      0.816496       1.00560     -0.513153    -0.0788715     -0.136476    -0.0294059    -0.0154176    0.00329601  -0.000389018       0.00000       0.00000       0.00000       0.00000       0.00000       0.00000       0.00000       0.00000       0.00000       0.00000       0.00000       0.00000       0.00000       0.00000       0.00000       0.00000       0.00000       0.00000       0.00000       0.00000       3.06254       3.68664       3.54080       3.14081       2.49075       1.90849       1.31911      0.837181      0.467342      0.256165      0.122470     0.0555124     0.0203939    0.00676454    0.00171175   0.000325557       0.00000       0.00000       0.00000       0.00000       0.00000       0.00000       0.00000       0.00000       0.00000       0.00000       0.00000       0.00000       0.00000       0.00000       0.00000       0.00000       0.00000       0.00000       0.00000       0.00000
   8  15 2636.2355    2.1411  0.8781 13.1900 -0.0021       1.97374  0.0193   0.0321   0.0368    0.1020   0.0000      0.485895   433.0352       11.1218       14.8161       5.43310      -5.97194     -0.270665     -0.362815     -0.600991      0.271082    -0.0583414    -0.0963348    -0.0857788     0.0145082    -0.0165689    0.00147573   2.26288e-05       0.00000       0.00000       0.00000       0.00000       0.00000       0.00000       0.00000       0.00000       0.00000       0.00000       0.00000       0.00000       0.00000       0.00000       0.00000       0.00000       0.00000       0.00000       0.00000       0.00000       2.94151       3.45109       3.41780       3.07719       2.44492       1.81401       1.25578      0.808965      0.470955      0.253126      0.128095     0.0544474     0.0207725    0.00665575    0.00170316   0.000314430       0.00000       0.00000       0.00000       0.00000       0.00000       0.00000       0.00000       0.00000       0.00000       0.00000       0.00000       0.00000       0.00000       0.00000       0.00000       0.00000       0.00000       0.00000       0.00000       0.00000
   8  16 2773.8658    2.8256  0.7932 13.4494 -0.0016       1.05333  0.0171   0.0430   0.0339    0.1196   0.0000      0.445178   433.7627       17.8392       6.68294       3.78159      -6.15346     -0.812013     -0.324140     -0.329719     -0.377721     -0.363377     0.0337596    -0.0795812  -8.10072e-05  -0.000623638    0.00178881   0.000342039       0.00000       0.00000       0.00000       0.00000       0.00000       0.00000       0.00000       0.00000       0.00000       0.00000       0.00000       0.00000       0.00000       0.00000       0.00000       0.00000       0.00000       0.00000       0.00000       0.00000       2.74139       3.27320       3.15300       2.85171       2.27741       1.66819       1.14887      0.719530      0.448431      0.226161      0.116706     0.0458332     0.0191367    0.00572610    0.00157452   0.000293053       0.00000       0.00000       0.00000       0.00000       0.00000       0.00000       0.00000       0.00000       0.00000       0.00000       0.00000       0.00000       0.00000       0.00000       0.00000       0.00000       0.00000       0.00000       0.00000       0.00000
   8  17 2911.6417    3.3396  0.8643 13.9798  0.0005      0.882070  0.0186   0.0505   0.0373    0.1144   0.0000      0.425188   437.4298       19.5006       10.1623       7.46885       1.66969      0.430720       1.85488      -1.49082      0.140708     -0.490549     -0.200799    -0.0500325     0.0396488   -0.00801837   -0.00324978   0.000268952       0.00000       0.00000       0.00000       0.00000       0.00000       0.00000       0.00000       0.00000       0.00000       0.00000       0.00000       0.00000       0.00000       0.00000       0.00000       0.00000       0.00000       0.00000       0.00000       0.00000       3.00851       3.57379       3.40904       3.06390       2.38869       1.76937       1.24438      0.778037      0.435422      0.237033      0.117283     0.0506682     0.0185023    0.00587459    0.00152996   0.000288255       0.00000       0.00000       0.00000       0.00000       0.00000       0.00000       0.00000       0.00000       0.00000       0.00000       0.00000       0.00000       0.00000       0.00000       0.00000       0.00000       0.00000       0.00000       0.00000       0.00000
   8  18 3049.3573    3.7477  0.9951 14.3901  0.0001       2.02109  0.0220   0.0538   0.0400    0.1107   0.0000      0.495492   440.3590       11.3399       10.6959       11.2101      -1.67705     -0.767365      -1.08119      0.860790      0.366881     -0.242036    -0.0780504     0.0133310     0.0352693   0.000896467    0.00100341  -5.64700e-05       0.00000       0.00000       0.00000       0.00000       0.00000       0.00000       0.00000       0.00000       0.00000       0.00000       0.00000       0.00000       0.00000       0.00000       0.00000       0.00000       0.00000       0.00000       0.00000       0.00000       3.17305       3.61873       3.50232       3.18813       2.56609       2.04663       1.41909      0.902681      0.511298      0.279894      0.130834     0.0598250     0.0219821    0.00717295    0.00175881   0.000332777       0.00000       0.00000       0.00000       0.00000       0.00000       0.00000       0.00000       0.00000       0.00000       0.00000       0.00000       0.00000       0.00000       0.00000       0.00000       0.00000       0.00000       0.00000       0.00000       0.00000
   8  19 3186.8766    3.8718  1.2409 14.3750 -0.0004      0.360194  0.0263   0.0514   0.0487    0.1243   0.0000      0.445056   436.8942       18.0768       15.9731       2.82560       1.77851       1.90753     -0.102800     -0.860544      0.962524     -0.119169     -0.188788    -0.0960280  -7.77180e-05    0.00109921  -0.000929750  -0.000272028       0.00000       0.00000       0.00000       0.00000       0.00000       0.00000       0.00000       0.00000       0.00000       0.00000       0.00000       0.00000       0.00000       0.00000       0.00000       0.00000       0.00000       0.00000       0.00000       0.00000       3.91900       4.47181       4.23294       3.88223       3.19140       2.34580       1.58953       1.03101      0.619716      0.326407      0.151887     0.0636048     0.0237429    0.00757841    0.00196421   0.000361834       0.00000       0.00000       0.00000       0.00000       0.00000       0.00000       0.00000       0.00000       0.00000       0.00000       0.00000       0.00000       0.00000       0.00000       0.00000       0.00000       0.00000       0.00000       0.00000       0.00000
   8  20 3324.5894    3.5051  1.6317 13.8979 -0.0027      0.904443  0.0298   0.0405   0.0536    0.1039   0.0000      0.271930   437.4037       34.0238       12.0855       3.16376      -1.69189      -4.40143       1.19872      -1.78963     -0.433729     -0.554303     -0.364102     -0.123204     0.0614058   -0.00492968    0.00233414   0.000109205       0.00000       0.00000       0.00000       0.00000       0.00000       0.00000       0.00000       0.00000       0.00000       0.00000       0.00000       0.00000       0.00000       0.00000       0.00000       0.00000       0.00000       0.00000       0.00000       0.00000       4.09793       4.77181       4.68889       4.13208       3.43761       2.62422       1.82020       1.17008      0.672542      0.355208      0.180199     0.0744001     0.0294544    0.00955580    0.00246980   0.000440679       0.00000       0.00000       0.00000       0.00000       0.00000       0.00000       0.00000       0.00000       0.00000       0.00000       0.00000       0.00000       0.00000       0.00000       0.00000       0.00000       0.00000       0.00000       0.00000       0.00000
   8  21 3462.6943    2.9792  2.3484 13.4267 -0.0007      0.488242  0.0366   0.0293   0.0654    0.0814   0.0000      0.173702   431.0878       33.1322       9.91941       13.6845      -1.86362      -2.02728     -0.372343      -1.41778       1.33674     -0.669518     -0.222653     -0.181855     0.0266084   -0.00827185   0.000903095   -0.00143094       0.00000       0.00000       0.00000       0.00000       0.00000       0.00000       0.00000       0.00000       0.00000       0.00000       0.00000       0.00000       0.00000       0.00000       0.00000       0.00000       0.00000       0.00000       0.00000       0.00000       5.12615       6.13271       5.85392       5.30125       4.17470       3.25585       2.27204       1.42004      0.808010      0.432631      0.214121     0.0936378     0.0356787     0.0113474    0.00291670   0.000564999       0.00000       0.00000       0.00000       0.00000       0.00000       0.00000       0.00000       0.00000       0.00000       0.00000       0.00000       0.00000       0.00000       0.00000       0.00000       0.00000       0.00000       0.00000       0.00000       0.00000
   8  22 3601.2262    2.4787  3.4074 13.0130 -0.0002      0.477985  0.0455   0.0210   0.0826    0.0663   0.0000      0.106675   432.9194       29.8316      -2.84783       5.77024       11.1314      -4.20057     -0.817466      -4.05663      0.402565    -0.0101608      0.441373     -0.182674    -0.0493836   -0.00217493  -0.000955209   -0.00116143       0.00000       0.00000       0.00000       0.00000       0.00000       0.00000       0.00000       0.00000       0.00000       0.00000       0.00000       0.00000       0.00000       0.00000       0.00000       0.00000       0.00000       0.00000       0.00000       0.00000       6.01545       7.18639       6.97201       6.34634       5.17288       3.95895       2.72758       1.77041       1.04388      0.566242      0.270640      0.119987     0.0454767     0.0150049    0.00387316   0.000720467       0.00000       0.00000       0.00000       0.00000       0.00000       0.00000       0.00000       0.00000       0.00000       0.00000       0.00000       0.00000       0.00000       0.00000       0.00000       0.00000       0.00000       0.00000       0.00000       0.00000
   8  23 3739.9721    2.1112  5.2624 12.3842 -0.0002      0.502490  0.0585   0.0145   0.1076    0.0558   0.0000     0.0604103   432.4420       37.3817       19.6724       11.0627      -9.82160      -5.13272      -4.76564      -3.44815      0.593390     -0.449349     -0.313489     -0.180192    -0.0577357    -0.0182325     0.0124405   -0.00174253       0.00000       0.00000       0.00000       0.00000       0.00000       0.00000       0.00000       0.00000       0.00000       0.00000       0.00000       0.00000       0.00000       0.00000       0.00000       0.00000       0.00000       0.00000       0.00000       0.00000       7.73909       9.55596       9.09154       8.27184       6.75561       5.07285       3.48396       2.26837       1.34568      0.723254      0.353400      0.151728     0.0586562     0.0193822    0.00513049   0.000952105       0.00000       0.00000       0.00000       0.00000       0.00000       0.00000       0.00000       0.00000       0.00000       0.00000       0.00000       0.00000       0.00000       0.00000       0.00000       0.00000       0.00000       0.00000       0.00000       0.00000
   8  24 3878.9545    1.7736  7.1781 12.1510  0.0001      0.423195  0.0731   0.0111   0.1395    0.0411   0.0000     0.0461406   432.7590       50.3896       10.3182       10.4650       8.73683       13.1506      -1.51809     -0.868223      -1.72742      -1.49578    -0.0956488    -0.0441097    -0.0332805     0.0137566    0.00246708   -0.00245647       0.00000       0.00000       0.00000       0.00000       0.00000       0.00000       0.00000       0.00000       0.00000       0.00000       0.00000       0.00000       0.00000       0.00000       0.00000       0.00000       0.00000       0.00000       0.00000       0.00000       9.43462       11.4911       11.1148       10.1354       8.41133       6.27137       4.43077       2.86728       1.69762      0.926452      0.451353      0.197396     0.0746236     0.0246317    0.00658356    0.00117645       0.00000       0.00000       0.00000       0.00000       0.00000       0.00000       0.00000       0.00000       0.00000       0.00000       0.00000       0.00000       0.00000       0.00000       0.00000       0.00000       0.00000       0.00000       0.00000       0.00000
   8  25 4017.7559    1.5182  9.6462 11.8528 -0.0005      0.181898  0.0923   0.0088   0.1780    0.0349   0.0000     0.0366402   434.6350       58.7714       2.88987      0.517978      -4.42448      -3.90334      -8.14338      -4.14814       1.19283     -0.810713     -0.204705      0.260650     -0.149888   2.36497e-05    0.00636336   -0.00193462       0.00000       0.00000       0.00000       0.00000       0.00000       0.00000       0.00000       0.00000       0.00000       0.00000       0.00000       0.00000       0.00000       0.00000       0.00000       0.00000       0.00000       0.00000       0.00000       0.00000       11.5879       14.1185       13.7967       12.4132       10.2550       7.82476       5.48886       3.52667       2.07927       1.12298      0.550466      0.242046     0.0934098     0.0307137    0.00810935    0.00143991       0.00000       0.00000       0.00000       0.00000       0.00000       0.00000       0.00000       0.00000       0.00000       0.00000       0.00000       0.00000       0.00000       0.00000       0.00000       0.00000       0.00000       0.00000       0.00000       0.00000
   8  26 4157.0403    1.2740 11.9496 11.7980 -0.0003     0.0469917  0.1203   0.0076   0.2203    0.0289   0.0000     0.0369818   420.7371       20.7566       51.4418      -6.33609      -20.0718      -2.71048       9.83807      -3.65303      -2.68712      0.925189      0.137206     -0.235391     0.0976221    -0.0267929    0.00340280  -0.000746412       0.00000       0.00000       0.00000       0.00000       0.00000       0.00000       0.00000       0.00000       0.00000       0.00000       0.00000       0.00000       0.00000       0.00000       0.00000       0.00000       0.00000       0.00000       0.00000       0.00000       13.8166       16.8726       16.6278       15.0773       12.6013       9.55516       6.75929       4.41060       2.61976       1.42712      0.709083      0.308832      0.119020     0.0391576     0.0103114    0.00180371       0.00000       0.00000       0.00000       0.00000       0.00000       0.00000       0.00000       0.00000       0.00000       0.00000       0.00000       0.00000       0.00000       0.00000       0.00000       0.00000       0.00000       0.00000       0.00000       0.00000
   8  28 4435.7932    0.9110 18.3063 11.6831 -0.0026     -0.145429  0.2307   0.0055   0.3748    0.0239   0.0000     0.0453042   425.8303       21.4008       29.7805      -8.94368      -34.1378       5.22908       12.0867      -2.51118      -1.99646      -2.22436      0.820810     -0.572047    -0.0463275     0.0916160    -0.0315627   -0.00194664       0.00000       0.00000       0.00000       0.00000       0.00000       0.00000       0.00000       0.00000       0.00000       0.00000       0.00000       0.00000       0.00000       0.00000       0.00000       0.00000       0.00000       0.00000       0.00000       0.00000       21.3848       26.6213       26.3262       23.9278       19.7376       15.1861       10.7094       7.05442       4.22759       2.32119       1.16130      0.509881      0.197517     0.0645717     0.0164668    0.00289123       0.00000       0.00000       0.00000       0.00000       0.00000       0.00000       0.00000       0.00000       0.00000       0.00000       0.00000       0.00000       0.00000       0.00000       0.00000       0.00000       0.00000       0.00000       0.00000       0.00000
   9   8 1702.4491    0.2694  0.1882 11.5303 -0.0035       22.1818  0.0088   0.0085   0.0171    0.0261   0.0000       3.89167   437.0848      0.234356       11.8422     -0.199642      -2.51853      -1.32247     0.0394020      0.810999     0.0668333     -0.149102     0.0431362    -0.0431606    0.00714184    0.00299744    0.00407906   -0.00277823  -0.000372893  -2.10202e-06       0.00000       0.00000       0.00000       0.00000       0.00000       0.00000       0.00000       0.00000       0.00000       0.00000       0.00000       0.00000       0.00000       0.00000       0.00000       0.00000       0.00000       0.00000       1.36102       1.51303       1.61156       1.49454       1.23418      0.937687      0.720316      0.506345      0.301444      0.175874     0.0975522     0.0532395     0.0228014    0.00939431    0.00312909   0.000972873   0.000234539   3.74253e-05       0.00000       0.00000       0.00000       0.00000       0.00000       0.00000       0.00000       0.00000       0.00000       0.00000       0.00000       0.00000       0.00000       0.00000       0.00000       0.00000       0.00000       0.00000
   9   9 1843.6699    0.3941  0.2860 11.5633 -0.0033       14.1303  0.0107   0.0097   0.0199    0.0324   0.0000       1.85152   434.6816     -0.976072       9.32022      -1.38569      -1.01025       1.65860      0.350590     0.0973571      0.871530    -0.0185384     0.0397986    -0.0236876    -0.0501198   -0.00814349    0.00187342  -0.000275140   0.000381386  -1.20919e-05       0.00000       0.00000       0.00000       0.00000       0.00000       0.00000       0.00000       0.00000       0.00000       0.00000       0.00000       0.00000       0.00000       0.00000       0.00000       0.00000       0.00000       0.00000       1.66143       1.92694       2.03762       1.85719       1.46352       1.21029      0.873746      0.552193      0.373459      0.230179      0.118763     0.0529278     0.0286568     0.0115400    0.00410497    0.00116063   0.000272580   4.76500e-05       0.00000       0.00000       0.00000       0.00000       0.00000       0.00000       0.00000       0.00000       0.00000       0.00000       0.00000       0.00000       0.00000       0.00000       0.00000       0.00000       0.00000       0.00000
   9  10 1984.2929    0.5506  0.4437 11.4725  0.0008       9.06479  0.0132   0.0105   0.0246    0.0470   0.0000      0.991611   440.5030     -0.179128       15.5746      -1.39944      0.976113       1.22665     -0.117430     -0.561705     0.0819516     0.0481720    -0.0601259     0.0263208    -0.0222162    -0.0165160    0.00565484   0.000982269  -0.000597809  -2.62665e-05       0.00000       0.00000       0.00000       0.00000       0.00000       0.00000       0.00000       0.00000       0.00000       0.00000       0.00000       0.00000       0.00000       0.00000       0.00000       0.00000       0.00000       0.00000       2.05546       2.51196       2.53894       2.28511       1.86960       1.42795       1.00604      0.661762      0.442502      0.249018      0.138502     0.0680998     0.0303561     0.0123597    0.00464212    0.00132718   0.000332339   5.66719e-05       0.00000       0.00000       0.00000       0.00000       0.00000       0.00000       0.00000       0.00000       0.00000       0.00000       0.00000       0.00000       0.00000       0.00000       0.00000       0.00000       0.00000       0.00000
   9  11 2125.2127    0.7378  0.6525 11.6096 -0.0015       6.47529  0.0156   0.0123   0.0326    0.0662   0.0000      0.682971   438.9334      0.558748       12.2357     -0.469471      0.268989       1.16006      0.694940       1.43244       1.08473      0.409623     -0.308216     -0.103395     0.0378387     0.0254155   -0.00950768   0.000801853   0.000458533   3.63772e-06       0.00000       0.00000       0.00000       0.00000       0.00000       0.00000       0.00000       0.00000       0.00000       0.00000       0.00000       0.00000       0.00000       0.00000       0.00000       0.00000       0.00000       0.00000       2.15090       2.75876       2.55373       2.44403       2.00279       1.65254       1.14189      0.832485      0.493082      0.301989      0.154360     0.0818765     0.0341908     0.0148477    0.00496210    0.00168530   0.000381331   7.62170e-05       0.00000       0.00000       0.00000       0.00000       0.00000       0.00000       0.00000       0.00000       0.00000       0.00000       0.00000       0.00000       0.00000       0.00000       0.00000       0.00000       0.00000       0.00000
   9  12 2264.6554    1.0285  0.7408 11.8851 -0.0009       5.23083  0.0164   0.0157   0.0324    0.0779   0.0000      0.539168   431.7685       2.91040       11.5126     -0.330867     -0.792731     -0.392642      -1.01813     -0.595681     0.0567009     0.0240665     -0.398744     -0.107065    -0.0446908    0.00733604   -0.00115879    0.00146233  -0.000323576  -6.74313e-05       0.00000       0.00000       0.00000       0.00000       0.00000       0.00000       0.00000       0.00000       0.00000       0.00000       0.00000       0.00000       0.00000       0.00000       0.00000       0.00000       0.00000       0.00000       2.24646       2.74180       2.67199       2.46505       2.08635       1.63739       1.19788      0.813831      0.503744      0.312692      0.160767     0.0795369     0.0364612     0.0152072    0.00510056    0.00164042   0.000397907   7.04599e-05       0.00000       0.00000       0.00000       0.00000       0.00000       0.00000       0.00000       0.00000       0.00000       0.00000       0.00000       0.00000       0.00000       0.00000       0.00000       0.00000       0.00000       0.00000
   9  13 2402.4402    1.4180  0.8239 12.4653 -0.0012       3.89510  0.0177   0.0207   0.0344    0.0834   0.0000      0.485201   432.7760       6.62609       10.5039      0.112956      -1.91166     -0.527185     -0.926550     -0.542183      0.524809     -0.891238      0.322784    -0.0639584     0.0230090   -0.00346496   0.000521248    0.00220968   0.000268801  -4.47724e-05       0.00000       0.00000       0.00000       0.00000       0.00000       0.00000       0.00000       0.00000       0.00000       0.00000       0.00000       0.00000       0.00000       0.00000       0.00000       0.00000       0.00000       0.00000       2.46562       2.77630       2.76107       2.55872       2.21465       1.75747       1.28840      0.894721      0.562178      0.323606      0.178048     0.0866601     0.0388979     0.0150325    0.00544370    0.00163502   0.000392052   6.53340e-05       0.00000       0.00000       0.00000       0.00000       0.00000       0.00000       0.00000       0.00000       0.00000       0.00000       0.00000       0.00000       0.00000       0.00000       0.00000       0.00000       0.00000       0.00000
   9  14 2539.6865    1.8374  0.8973 12.8256 -0.0003       3.01207  0.0190   0.0255   0.0349    0.0991   0.0000      0.433724   439.5028       7.22320       12.9424    -0.0358028      -1.72297     0.0573202      -1.77576   -0.00187780     -0.193681     -0.894412    -0.0698234     0.0739082     0.0142094     0.0165351    0.00373277   0.000319025  -0.000277739  -5.76576e-05       0.00000       0.00000       0.00000       0.00000       0.00000       0.00000       0.00000       0.00000       0.00000       0.00000       0.00000       0.00000       0.00000       0.00000       0.00000       0.00000       0.00000       0.00000       2.41927       2.90826       3.05097       2.74079       2.31169       1.76931       1.29636      0.891497      0.559159      0.336134      0.181958     0.0944693     0.0420949     0.0175191    0.00613608    0.00191872   0.000464426   7.59839e-05       0.00000       0.00000       0.00000       0.00000       0.00000       0.00000       0.00000       0.00000       0.00000       0.00000       0.00000       0.00000       0.00000       0.00000       0.00000       0.00000       0.00000       0.00000
   9  15 2677.1597    2.3017  0.9366 13.3405 -0.0029       2.68639  0.0191   0.0320   0.0370    0.0992   0.0000      0.468049   434.6263       9.55264       4.96477       4.20018     -0.408502       2.81314      -1.14384     -0.866503      0.702754     -0.104133     -0.366328     -0.295756     0.0319496    -0.0281404    0.00834728   0.000726660   -0.00113431   8.21459e-06       0.00000       0.00000       0.00000       0.00000       0.00000       0.00000       0.00000       0.00000       0.00000       0.00000       0.00000       0.00000       0.00000       0.00000       0.00000       0.00000       0.00000       0.00000       2.58557       3.05747       3.04015       2.74021       2.28398       1.86993       1.37148      0.905290      0.578135      0.333723      0.177075     0.0872507     0.0395725     0.0165525    0.00591510    0.00172430   0.000418264   7.14450e-05       0.00000       0.00000       0.00000       0.00000       0.00000       0.00000       0.00000       0.00000       0.00000       0.00000       0.00000       0.00000       0.00000       0.00000       0.00000       0.00000       0.00000       0.00000
   9  16 2815.3167    2.9500  0.8733 13.7067 -0.0012      0.926110  0.0175   0.0413   0.0348    0.1027   0.0000      0.443554   439.8783       10.8535       17.4196       1.62269       4.30729     -0.442476       1.27720     -0.290151     -0.571512    -0.0633145     0.0919385     -0.102891   -0.00592460    0.00223092   -0.00207151   0.000882151  -0.000213812   2.63816e-06       0.00000       0.00000       0.00000       0.00000       0.00000       0.00000       0.00000       0.00000       0.00000       0.00000       0.00000       0.00000       0.00000       0.00000       0.00000       0.00000       0.00000       0.00000       2.31830       2.81388       2.76023       2.53184       2.15538       1.70305       1.23833      0.832293      0.543449      0.308937      0.169295     0.0829884     0.0370479     0.0150212    0.00559239    0.00165406   0.000417209   7.18430e-05       0.00000       0.00000       0.00000       0.00000       0.00000       0.00000       0.00000       0.00000       0.00000       0.00000       0.00000       0.00000       0.00000       0.00000       0.00000       0.00000       0.00000       0.00000
   9  17 2953.6934    3.5889  0.8347 13.9792 -0.0012       1.14159  0.0169   0.0508   0.0327    0.1094   0.0000      0.407467   438.4158       19.8853       10.0870       9.09384      -2.94244      -1.51126       1.40199    0.00112298      0.557703    -0.0617234    -0.0828563    -0.0685893     0.0137262    -0.0152035    0.00628958   -0.00150542  -0.000480822  -1.58952e-05       0.00000       0.00000       0.00000       0.00000       0.00000       0.00000       0.00000       0.00000       0.00000       0.00000       0.00000       0.00000       0.00000       0.00000       0.00000       0.00000       0.00000       0.00000       2.29425       2.73099       2.63887       2.48497       2.10110       1.65393       1.21838      0.823431      0.532063      0.299252      0.166222     0.0831110     0.0360790     0.0145319    0.00530051    0.00155120   0.000394765   6.87886e-05       0.00000       0.00000       0.00000       0.00000       0.00000       0.00000       0.00000       0.00000       0.00000       0.00000       0.00000       0.00000       0.00000       0.00000       0.00000       0.00000       0.00000       0.00000
   9  18 3091.6446    3.7690  0.9891 14.5166 -0.0002      0.786104  0.0204   0.0520   0.0386    0.0964   0.0000      0.437253   439.6308       24.1377       12.2492       6.76562       1.47535    -0.0879967      -4.24876      -1.01494      0.463554     -0.637756     -0.413412     -0.178667   0.000878317    -0.0368451    0.00325217   0.000759601  -0.000624513   2.13138e-05       0.00000       0.00000       0.00000       0.00000       0.00000       0.00000       0.00000       0.00000       0.00000       0.00000       0.00000       0.00000       0.00000       0.00000       0.00000       0.00000       0.00000       0.00000       2.70577       3.23610       3.18718       2.89186       2.46786       1.94491       1.40887      0.925105      0.609464      0.357316      0.188080     0.0912659     0.0403093     0.0169529    0.00608057    0.00180821   0.000449635   7.61322e-05       0.00000       0.00000       0.00000       0.00000       0.00000       0.00000       0.00000       0.00000       0.00000       0.00000       0.00000       0.00000       0.00000       0.00000       0.00000       0.00000       0.00000       0.00000
   9  19 3229.7187    3.7060  1.2857 14.4545 -0.0006       1.21455  0.0254   0.0458   0.0456    0.0958   0.0000      0.375658   436.6434       27.0514       11.0407       2.03320       3.98068      -1.38609     -0.447033      0.622055     -0.120891     -0.123934      0.250077    -0.0325683    -0.0328541     0.0202141    0.00399435   -0.00313680  -7.48081e-05  -0.000188446       0.00000       0.00000       0.00000       0.00000       0.00000       0.00000       0.00000       0.00000       0.00000       0.00000       0.00000       0.00000       0.00000       0.00000       0.00000       0.00000       0.00000       0.00000       3.13174       3.82730       3.73914       3.43840       2.92166       2.26034       1.62735       1.11395      0.711075      0.407466      0.225316      0.111006     0.0493624     0.0196196    0.00723111    0.00219959   0.000547593   9.49752e-05       0.00000       0.00000       0.00000       0.00000       0.00000       0.00000       0.00000       0.00000       0.00000       0.00000       0.00000       0.00000       0.00000       0.00000       0.00000       0.00000       0.00000       0.00000
   9  20 3367.9858    3.2547  1.8748 13.9886 -0.0003      0.944743  0.0313   0.0337   0.0560    0.0707   0.0000      0.244817   437.0961       23.8410       8.07869       5.40069     -0.597167      -8.68304      0.157967      -4.25221      0.102188     -0.616685     -0.229614     -0.126744     0.0122264    -0.0677850    -0.0150246   -0.00497108  -0.000316613   0.000133546       0.00000       0.00000       0.00000       0.00000       0.00000       0.00000       0.00000       0.00000       0.00000       0.00000       0.00000       0.00000       0.00000       0.00000       0.00000       0.00000       0.00000       0.00000       3.78869       4.58503       4.42972       4.06312       3.46886       2.82264       2.08896       1.43155      0.886366      0.504739      0.277527      0.132897     0.0631534     0.0244624    0.00905031    0.00273906   0.000676911   0.000117944       0.00000       0.00000       0.00000       0.00000       0.00000       0.00000       0.00000       0.00000       0.00000       0.00000       0.00000       0.00000       0.00000       0.00000       0.00000       0.00000       0.00000       0.00000
   9  21 3506.5571    2.7869  2.7380 13.3949 -0.0016      0.590739  0.0380   0.0242   0.0685    0.0578   0.0000      0.138881   437.4976       37.5754       15.6441       11.9821     -0.139955     -0.269286      -2.80881      -2.20326      -1.69196      -1.04581      0.660814     -0.358498     0.0505531    -0.0657237     0.0135130    0.00107570  -7.98106e-05  -0.000385527       0.00000       0.00000       0.00000       0.00000       0.00000       0.00000       0.00000       0.00000       0.00000       0.00000       0.00000       0.00000       0.00000       0.00000       0.00000       0.00000       0.00000       0.00000       4.61938       5.73965       5.62701       5.18351       4.32902       3.35764       2.43002       1.63522       1.05994      0.607336      0.338728      0.164242     0.0757689     0.0299704     0.0111786    0.00330733   0.000837715   0.000145818       0.00000       0.00000       0.00000       0.00000       0.00000       0.00000       0.00000       0.00000       0.00000       0.00000       0.00000       0.00000       0.00000       0.00000       0.00000       0.00000       0.00000       0.00000
   9  22 3645.5488    2.3339  3.8670 12.9831 -0.0003      0.535465  0.0463   0.0181   0.0853    0.0494   0.0000     0.0879801   428.6907       22.5321       4.91273       12.4489       4.12760      -1.05146       2.72203      -4.24917    -0.0824157     -0.884604     0.0800497     -0.239570    -0.0653848  -0.000424868     0.0145506   0.000894790   9.23550e-05  -0.000244753       0.00000       0.00000       0.00000       0.00000       0.00000       0.00000       0.00000       0.00000       0.00000       0.00000       0.00000       0.00000       0.00000       0.00000       0.00000       0.00000       0.00000       0.00000       5.56189       6.63016       6.59611       6.10933       5.20326       4.11244       2.96180       2.04519       1.30404      0.777730      0.418429      0.206934     0.0932399     0.0379294     0.0135247    0.00416444    0.00100535   0.000172156       0.00000       0.00000       0.00000       0.00000       0.00000       0.00000       0.00000       0.00000       0.00000       0.00000       0.00000       0.00000       0.00000       0.00000       0.00000       0.00000       0.00000       0.00000
   9  23 3784.6228    1.9858  5.3477 12.5510 -0.0009      0.439918  0.0575   0.0132   0.1064    0.0429   0.0000     0.0620258   430.9197       36.8136      -5.25914       8.27031       7.46719      0.232674      -6.29731      0.893901       1.64050     -0.933077     -0.487934     -0.727538      0.170011     0.0477045    0.00245373   -0.00130812   -0.00125281   6.12976e-05       0.00000       0.00000       0.00000       0.00000       0.00000       0.00000       0.00000       0.00000       0.00000       0.00000       0.00000       0.00000       0.00000       0.00000       0.00000       0.00000       0.00000       0.00000       6.72982       8.14485       8.08443       7.49537       6.32798       5.04771       3.69701       2.53634       1.59601      0.947068      0.507646      0.257891      0.114675     0.0477564     0.0167750    0.00519209    0.00126131   0.000215893       0.00000       0.00000       0.00000       0.00000       0.00000       0.00000       0.00000       0.00000       0.00000       0.00000       0.00000       0.00000       0.00000       0.00000       0.00000       0.00000       0.00000       0.00000
   9  24 3923.9820    1.6706  7.7527 12.1222  0.0006      0.329576  0.0738   0.0097   0.1390    0.0351   0.0000     0.0413338   448.7682       35.5846       17.7464       25.1339      -3.06345      -11.7693     -0.172811      -8.03346      0.414226     -0.950099      0.567338      0.244771    -0.0421808    -0.0111865     0.0162119    -0.0126281    0.00169967   0.000295708       0.00000       0.00000       0.00000       0.00000       0.00000       0.00000       0.00000       0.00000       0.00000       0.00000       0.00000       0.00000       0.00000       0.00000       0.00000       0.00000       0.00000       0.00000       8.32684       10.2122       10.2644       9.47537       8.04988       6.37642       4.78211       3.19133       2.06638       1.22921      0.659930      0.329657      0.151424     0.0631020     0.0225121    0.00681383    0.00171106   0.000282193       0.00000       0.00000       0.00000       0.00000       0.00000       0.00000       0.00000       0.00000       0.00000       0.00000       0.00000       0.00000       0.00000       0.00000       0.00000       0.00000       0.00000       0.00000
   9  25 4063.6987    1.4071 10.0618 11.9564 -0.0005      0.218082  0.0962   0.0080   0.1755    0.0293   0.0000     0.0375997   439.2234       38.4639       8.06793       15.9858      -1.00156       8.55048      -1.75851      -1.22980      -1.23610     -0.356366      0.666290      0.619558      0.198104    0.00426512    -0.0221140   -0.00113219    0.00168609  -0.000122483       0.00000       0.00000       0.00000       0.00000       0.00000       0.00000       0.00000       0.00000       0.00000       0.00000       0.00000       0.00000       0.00000       0.00000       0.00000       0.00000       0.00000       0.00000       10.3216       12.8034       12.8588       11.8649       10.0928       7.91636       5.97278       4.01791       2.58063       1.50420      0.829588      0.415049      0.191812     0.0780191     0.0283095    0.00860207    0.00217465   0.000355166       0.00000       0.00000       0.00000       0.00000       0.00000       0.00000       0.00000       0.00000       0.00000       0.00000       0.00000       0.00000       0.00000       0.00000       0.00000       0.00000       0.00000       0.00000
   9  27 4342.7139    1.0000 15.6960 11.7604  0.0003     -0.127242  0.1733   0.0060   0.2985    0.0245   0.0000     0.0410340   428.3033       32.1607       18.4555       21.9308      -25.4868      -11.1348       3.63743      -13.1495       1.99518      -1.05414     -0.429207    -0.0318629      0.369957     0.0202707    -0.0107277   -0.00445919    0.00510583    0.00111190       0.00000       0.00000       0.00000       0.00000       0.00000       0.00000       0.00000       0.00000       0.00000       0.00000       0.00000       0.00000       0.00000       0.00000       0.00000       0.00000       0.00000       0.00000       15.4007       19.2972       19.2512       18.1405       15.3003       12.3958       9.14333       6.37425       4.06170       2.44102       1.34480      0.673523      0.314046      0.127544     0.0459546     0.0140877    0.00336583   0.000568311       0.00000       0.00000       0.00000       0.00000       0.00000       0.00000       0.00000       0.00000       0.00000       0.00000       0.00000       0.00000       0.00000       0.00000       0.00000       0.00000       0.00000       0.00000
   9  29 4622.4014    0.6897 21.0843 11.6754 -0.0003     -0.300839  0.3134   0.0044   0.4492    0.0183   0.0000     0.0582598   422.1710       63.5082      -22.1601      -20.1958       47.7458      -6.31720      -17.6809       11.9005       3.93917      -6.11722       2.96035      0.709615     -0.880336     -0.285473     0.0574069     0.0132643    0.00302709  -0.000611188       0.00000       0.00000       0.00000       0.00000       0.00000       0.00000       0.00000       0.00000       0.00000       0.00000       0.00000       0.00000       0.00000       0.00000       0.00000       0.00000       0.00000       0.00000       23.7017       29.9693       29.9141       28.1807       24.0505       19.4204       14.3771       10.1298       6.52188       3.94294       2.16182       1.12344      0.500533      0.210316     0.0742366     0.0227776    0.00536371   0.000893000       0.00000       0.00000       0.00000       0.00000       0.00000       0.00000       0.00000       0.00000       0.00000       0.00000       0.00000       0.00000       0.00000       0.00000       0.00000       0.00000       0.00000       0.00000
  10   7 1592.9225    0.1988  0.1066 11.5796 -0.0027       23.0039  0.0077   0.0083   0.0120    0.0215   0.0000       8.62111   435.3899       1.69638       12.6925     -0.631600      -1.49321     -0.374033     -0.239436   -0.00648692     -0.250266     -0.270271     0.0826686     0.0207943   -0.00138800    0.00584805    0.00294514    0.00178231   0.000156573  -9.31269e-05   2.60491e-05  -1.21324e-05       0.00000       0.00000       0.00000       0.00000       0.00000       0.00000       0.00000       0.00000       0.00000       0.00000       0.00000       0.00000       0.00000       0.00000       0.00000       0.00000      0.953553       1.23850       1.28049       1.12625       1.06421      0.896688      0.574868      0.456732      0.307878      0.199526      0.130266     0.0622845     0.0312188     0.0159310    0.00622482    0.00234192   0.000959754   0.000279097   5.90311e-05   9.77964e-06       0.00000       0.00000       0.00000       0.00000       0.00000       0.00000       0.00000       0.00000       0.00000       0.00000       0.00000       0.00000       0.00000       0.00000       0.00000       0.00000
  10   8 1737.8450    0.2928  0.1980 11.5424 -0.0013       21.0278  0.0090   0.0082   0.0164    0.0259   0.0000       3.29548   437.3806      0.724619       13.4888      0.133514     -0.868185      0.201401    -0.0516494     0.0751204      0.204956     0.0519052      0.135876    -0.0342598    0.00557735    -0.0118547    0.00513357   0.000126716  -0.000569559  -0.000251355   0.000111273   1.79400e-06       0.00000       0.00000       0.00000       0.00000       0.00000       0.00000       0.00000       0.00000       0.00000       0.00000       0.00000       0.00000       0.00000       0.00000       0.00000       0.00000       1.20203       1.34733       1.55159       1.46024       1.17831      0.901630      0.814143      0.533048      0.332474      0.230972      0.137200     0.0684999     0.0376895     0.0189603    0.00886612    0.00307936   0.000954953   0.000266337   6.67764e-05   9.48769e-06       0.00000       0.00000       0.00000       0.00000       0.00000       0.00000       0.00000       0.00000       0.00000       0.00000       0.00000       0.00000       0.00000       0.00000       0.00000       0.00000
  10   9 1880.0518    0.4367  0.2986 11.5699 -0.0026       13.0018  0.0098   0.0097   0.0190    0.0316   0.0000       1.51383   436.1984      -1.43623       12.9521       2.75759     -0.854002      -2.15326      0.215957    -0.0385400     -0.495967     -0.343482     -0.144486    0.00694967    -0.0155163    0.00642914   -0.00827106   -0.00100591    0.00129727   0.000100337  -4.69901e-05  -9.78791e-06       0.00000       0.00000       0.00000       0.00000       0.00000       0.00000       0.00000       0.00000       0.00000       0.00000       0.00000       0.00000       0.00000       0.00000       0.00000       0.00000       1.28539       1.62776       1.57743       1.45846       1.34573       1.07461      0.837473      0.603923      0.391130      0.259379      0.149090     0.0769595     0.0425962     0.0167741    0.00862237    0.00289257    0.00102093   0.000313726   7.39870e-05   1.18912e-05       0.00000       0.00000       0.00000       0.00000       0.00000       0.00000       0.00000       0.00000       0.00000       0.00000       0.00000       0.00000       0.00000       0.00000       0.00000       0.00000
  10  10 2021.5673    0.5927  0.4730 11.5689 -0.0035       10.5109  0.0131   0.0109   0.0240    0.0450   0.0000      0.898620   437.5870      0.669319       10.7765     -0.329144      0.897582      -1.68504       1.19031      -1.18330      0.196006     -0.632734     -0.266683     0.0792683    -0.0909082   -0.00370471    -0.0143200   -0.00648093    0.00132524   0.000147433   7.31101e-05   2.28245e-05       0.00000       0.00000       0.00000       0.00000       0.00000       0.00000       0.00000       0.00000       0.00000       0.00000       0.00000       0.00000       0.00000       0.00000       0.00000       0.00000       1.71203       2.03455       2.05204       1.98107       1.76298       1.32510       1.08609      0.708500      0.507359      0.327504      0.193859      0.105244     0.0525254     0.0244470     0.0103932    0.00399334    0.00125551   0.000345806   9.31539e-05   1.38119e-05       0.00000       0.00000       0.00000       0.00000       0.00000       0.00000       0.00000       0.00000       0.00000       0.00000       0.00000       0.00000       0.00000       0.00000       0.00000       0.00000
  10  11 2163.0552    0.8171  0.6183 11.7373  0.0000       7.07226  0.0145   0.0130   0.0283    0.0631   0.0000      0.637096   437.0704       2.56260       9.57120       2.50408       2.69937      -1.17169     -0.433618       1.11125    -0.0888455      0.176246     0.0424914     0.0897593    -0.0468741     0.0136606   -0.00164105    0.00131789   0.000604152  -9.50022e-05  -2.85603e-05   3.75317e-06       0.00000       0.00000       0.00000       0.00000       0.00000       0.00000       0.00000       0.00000       0.00000       0.00000       0.00000       0.00000       0.00000       0.00000       0.00000       0.00000       1.85847       2.27982       2.22985       2.15175       1.83095       1.54924       1.12480      0.823213      0.553133      0.343869      0.207897      0.108051     0.0569409     0.0247254     0.0111434    0.00399055    0.00144983   0.000402892   9.03879e-05   1.61597e-05       0.00000       0.00000       0.00000       0.00000       0.00000       0.00000       0.00000       0.00000       0.00000       0.00000       0.00000       0.00000       0.00000       0.00000       0.00000       0.00000
  10  12 2302.9717    1.1254  0.8266 11.9621 -0.0020       5.19441  0.0177   0.0157   0.0327    0.0905   0.0000      0.499756   437.3041       6.20742       10.2887       2.05656      -1.56823      -1.90022      0.230987      -1.94911     -0.356099      0.355858      0.138356     -0.101358    -0.0777267     0.0279230    0.00338016  -0.000299610  -0.000930337  -8.96060e-05   2.86379e-05   2.45260e-05       0.00000       0.00000       0.00000       0.00000       0.00000       0.00000       0.00000       0.00000       0.00000       0.00000       0.00000       0.00000       0.00000       0.00000       0.00000       0.00000       2.17816       2.75533       2.67020       2.60963       2.19076       1.75025       1.27113      0.928266      0.613152      0.385973      0.228732      0.126003     0.0631858     0.0295391     0.0120564    0.00458435    0.00154900   0.000452364   0.000103885   1.85916e-05       0.00000       0.00000       0.00000       0.00000       0.00000       0.00000       0.00000       0.00000       0.00000       0.00000       0.00000       0.00000       0.00000       0.00000       0.00000       0.00000
  10  13 2440.9323    1.5504  0.8907 12.4863 -0.0022       3.37750  0.0175   0.0211   0.0351    0.0917   0.0000      0.458564   434.6279       4.08703       10.2765       7.36208      -4.43183      0.841544      -2.98002      -1.60076      0.387437      0.160179     -0.687532     -0.168653     0.0175838     0.0198399    0.00539870   -0.00279145   0.000738514  -0.000252145   6.40811e-05  -1.65994e-05       0.00000       0.00000       0.00000       0.00000       0.00000       0.00000       0.00000       0.00000       0.00000       0.00000       0.00000       0.00000       0.00000       0.00000       0.00000       0.00000       2.07216       2.54630       2.47275       2.38314       2.04819       1.68129       1.28826      0.927174      0.617247      0.381414      0.223076      0.122898     0.0606824     0.0288401     0.0117070    0.00457445    0.00152409   0.000440965   0.000103155   1.75538e-05       0.00000       0.00000       0.00000       0.00000       0.00000       0.00000       0.00000       0.00000       0.00000       0.00000       0.00000       0.00000       0.00000       0.00000       0.00000       0.00000
  10  14 2578.7806    1.9413  0.9149 13.1252 -0.0027       2.72829  0.0184   0.0260   0.0350    0.0855   0.0000      0.443263   439.1386       14.1269       11.2834       1.69115       2.47887     -0.992559      0.849296      0.298170      -1.40370     -0.297282      0.365258    -0.0595895   -0.00373049     0.0290452     0.0260003    0.00797748   0.000617122  -0.000215273   4.42427e-05  -2.92974e-05       0.00000       0.00000       0.00000       0.00000       0.00000       0.00000       0.00000       0.00000       0.00000       0.00000       0.00000       0.00000       0.00000       0.00000       0.00000       0.00000       2.30232       2.66337       2.66850       2.58419       2.23190       1.80223       1.33242      0.959629      0.655400      0.406415      0.246790      0.131759     0.0664896     0.0307213     0.0126898    0.00466516    0.00159591   0.000439281   0.000100232   1.66477e-05       0.00000       0.00000       0.00000       0.00000       0.00000       0.00000       0.00000       0.00000       0.00000       0.00000       0.00000       0.00000       0.00000       0.00000       0.00000       0.00000
  10  15 2717.1189    2.4794  0.8860 13.4637 -0.0004       1.93208  0.0175   0.0327   0.0333    0.0882   0.0000      0.424740   436.2746       8.07926       13.9789       5.51683      -3.10378    -0.0359193    -0.0500451     -0.976817     -0.564849     -0.348842      0.193467     -0.178693    -0.0267454     0.0196530   -0.00353652   -0.00585216  -0.000746559  -0.000644281  -8.05014e-05   8.07744e-07       0.00000       0.00000       0.00000       0.00000       0.00000       0.00000       0.00000       0.00000       0.00000       0.00000       0.00000       0.00000       0.00000       0.00000       0.00000       0.00000       2.12695       2.59883       2.68091       2.47611       2.11734       1.68761       1.24757      0.914062      0.594384      0.371951      0.220893      0.119838     0.0616534     0.0288211     0.0121758    0.00452979    0.00156353   0.000458361   0.000101387   1.63967e-05       0.00000       0.00000       0.00000       0.00000       0.00000       0.00000       0.00000       0.00000       0.00000       0.00000       0.00000       0.00000       0.00000       0.00000       0.00000       0.00000
  10  16 2855.8490    3.1334  0.8724 13.8175 -0.0019       1.81129  0.0166   0.0421   0.0329    0.0968   0.0000      0.389021   436.7283       8.71116       17.2475       2.11591      -2.57630       7.02095     -0.240546      -1.96522      0.193719     -0.262288    0.00660484    -0.0182874     0.0853389   -0.00367341     0.0108967   -0.00659610   0.000852572   0.000321171  -0.000206578  -4.20451e-06       0.00000       0.00000       0.00000       0.00000       0.00000       0.00000       0.00000       0.00000       0.00000       0.00000       0.00000       0.00000       0.00000       0.00000       0.00000       0.00000       2.05327       2.51761       2.55063       2.30737       2.04996       1.63659       1.24177      0.898276      0.593369      0.361164      0.215747      0.114287     0.0601434     0.0267392     0.0117108    0.00425319    0.00152542   0.000437893   0.000102635   1.58953e-05       0.00000       0.00000       0.00000       0.00000       0.00000       0.00000       0.00000       0.00000       0.00000       0.00000       0.00000       0.00000       0.00000       0.00000       0.00000       0.00000
  10  17 2994.6615    3.5491  0.9116 14.2240 -0.0016       1.82431  0.0177   0.0467   0.0340    0.0941   0.0000      0.408057   440.5461       16.6504       10.3548       4.55108      0.346096      -1.12287      -1.58770      -1.04325      0.929762     -0.541520     -0.153195     -0.207298     0.0179022     0.0100819    -0.0143134    0.00460112    0.00224758  -0.000778126  -3.13411e-05   2.58559e-06       0.00000       0.00000       0.00000       0.00000       0.00000       0.00000       0.00000       0.00000       0.00000       0.00000       0.00000       0.00000       0.00000       0.00000       0.00000       0.00000       2.15078       2.61978       2.54337       2.42047       2.14341       1.73596       1.30605      0.938641      0.635502      0.392496      0.232330      0.125489     0.0625513     0.0287926     0.0118700    0.00451834    0.00155443   0.000445811   0.000105053   1.73928e-05       0.00000       0.00000       0.00000       0.00000       0.00000       0.00000       0.00000       0.00000       0.00000       0.00000       0.00000       0.00000       0.00000       0.00000       0.00000       0.00000
  10  18 3133.0878    3.7478  1.0840 14.5452 -0.0021       1.09776  0.0211   0.0476   0.0400    0.0943   0.0000      0.466505   436.8398       20.4456       15.1157       10.1864      -2.04779       2.70650      -1.55850      -2.48517      0.852991     -0.843983     -0.192316    -0.0101137      0.150422    -0.0241378   -0.00981329   -0.00135326    0.00205137   0.000532459  -0.000117107   5.98712e-07       0.00000       0.00000       0.00000       0.00000       0.00000       0.00000       0.00000       0.00000       0.00000       0.00000       0.00000       0.00000       0.00000       0.00000       0.00000       0.00000       2.36408       2.84949       2.92024       2.77135       2.39585       1.88536       1.41357       1.03036      0.690248      0.422364      0.256602      0.141097     0.0712310     0.0343349     0.0136645    0.00523846    0.00180109   0.000512178   0.000119275   1.91596e-05       0.00000       0.00000       0.00000       0.00000       0.00000       0.00000       0.00000       0.00000       0.00000       0.00000       0.00000       0.00000       0.00000       0.00000       0.00000       0.00000
  10  19 3271.4860    3.5940  1.3247 14.3269 -0.0004      0.502509  0.0247   0.0414   0.0440    0.0878   0.0000      0.369385   436.0367       25.6878       13.2848       5.63702      -5.06648       1.56540      -1.05552      0.570192      0.306798     -0.796822     -0.531903      0.108210     -0.141558    -0.0414568     0.0138784   -0.00538048  -0.000617908  -0.000906024  -0.000176950  -3.36679e-05       0.00000       0.00000       0.00000       0.00000       0.00000       0.00000       0.00000       0.00000       0.00000       0.00000       0.00000       0.00000       0.00000       0.00000       0.00000       0.00000       2.60783       3.26185       3.21539       3.07544       2.62794       2.15091       1.69281       1.18006      0.797229      0.495244      0.288565      0.157758     0.0795958     0.0376650     0.0159468    0.00619901    0.00204788   0.000582228   0.000142889   2.37041e-05       0.00000       0.00000       0.00000       0.00000       0.00000       0.00000       0.00000       0.00000       0.00000       0.00000       0.00000       0.00000       0.00000       0.00000       0.00000       0.00000
  10  20 3410.3491    3.1568  1.9788 13.9034 -0.0004      0.522327  0.0303   0.0303   0.0545    0.0617   0.0000      0.193240   442.8738       29.0600       18.6719       14.5956       4.88062      -2.70969      0.679929     -0.341592     -0.597311      -1.04783     -0.731926     -0.257666      0.148321    -0.0208696    -0.0229738    0.00408648  -0.000268560  -0.000120029  -8.90309e-05  -2.60203e-05       0.00000       0.00000       0.00000       0.00000       0.00000       0.00000       0.00000       0.00000       0.00000       0.00000       0.00000       0.00000       0.00000       0.00000       0.00000       0.00000       3.37852       4.13804       4.26385       3.87059       3.37553       2.70787       2.06843       1.44269      0.985187      0.608480      0.351541      0.196044     0.0980644     0.0454073     0.0192080    0.00762912    0.00255193   0.000727823   0.000170920   2.61487e-05       0.00000       0.00000       0.00000       0.00000       0.00000       0.00000       0.00000       0.00000       0.00000       0.00000       0.00000       0.00000       0.00000       0.00000       0.00000       0.00000
  10  21 3549.4272    2.6940  3.1213 13.1509 -0.0014      0.828002  0.0382   0.0208   0.0704    0.0507   0.0000      0.108254   435.9522       36.3418       8.63530       1.68704       7.99269      -4.05374      -2.94985     -0.306051      0.909200     -0.653545     -0.891268     -0.510985    -0.0746813    -0.0750808    -0.0760556   -0.00314537   -0.00101021   -0.00135976   0.000378684  -1.20137e-06       0.00000       0.00000       0.00000       0.00000       0.00000       0.00000       0.00000       0.00000       0.00000       0.00000       0.00000       0.00000       0.00000       0.00000       0.00000       0.00000       4.15231       4.96098       4.93251       4.73629       4.12816       3.36947       2.52294       1.82739       1.23197      0.772246      0.462830      0.248397      0.125883     0.0582223     0.0244335    0.00911317    0.00313945   0.000894109   0.000204894   3.39584e-05       0.00000       0.00000       0.00000       0.00000       0.00000       0.00000       0.00000       0.00000       0.00000       0.00000       0.00000       0.00000       0.00000       0.00000       0.00000       0.00000
  10  22 3688.8351    2.2131  4.3597 12.7964  0.0002      0.516638  0.0480   0.0153   0.0863    0.0419   0.0000     0.0743790   435.2847       28.9803       15.1920       11.9013       3.22411     -0.979741       2.35906      -7.68117     -0.892598      -1.19362      0.330843     -0.304540     -0.128224    -0.0160214     0.0168689   0.000382615    0.00644820    0.00132372   0.000233933  -1.63105e-05       0.00000       0.00000       0.00000       0.00000       0.00000       0.00000       0.00000       0.00000       0.00000       0.00000       0.00000       0.00000       0.00000       0.00000       0.00000       0.00000       5.15806       6.35133       6.38315       6.02643       5.23817       4.19632       3.23059       2.31274       1.54895      0.965947      0.565587      0.314270      0.158503     0.0744957     0.0311527     0.0119719    0.00399527    0.00115941   0.000274075   4.41205e-05       0.00000       0.00000       0.00000       0.00000       0.00000       0.00000       0.00000       0.00000       0.00000       0.00000       0.00000       0.00000       0.00000       0.00000       0.00000       0.00000
  10  23 3828.6374    1.8755  6.1307 12.4001  0.0000      0.516581  0.0605   0.0113   0.1096    0.0360   0.0000     0.0515280   448.5248       41.0229      -8.21507       8.67937      -13.1412      -1.28631       2.30448      -6.54775      -1.85964    -0.0757473    -0.0802906     -0.558802     0.0433507    -0.0410396    -0.0344161    0.00280372    0.00614069   -0.00317123  -0.000329869   3.33454e-05       0.00000       0.00000       0.00000       0.00000       0.00000       0.00000       0.00000       0.00000       0.00000       0.00000       0.00000       0.00000       0.00000       0.00000       0.00000       0.00000       6.22503       7.75814       7.72707       7.37541       6.34381       5.19463       4.03030       2.87117       1.92452       1.20485      0.710689      0.386553      0.197110     0.0930372     0.0397043     0.0151207    0.00509442    0.00146258   0.000346533   5.64768e-05       0.00000       0.00000       0.00000       0.00000       0.00000       0.00000       0.00000       0.00000       0.00000       0.00000       0.00000       0.00000       0.00000       0.00000       0.00000       0.00000
  10  24 3968.3549    1.5857  8.2575 12.0726 -0.0007      0.373848  0.0740   0.0087   0.1401    0.0309   0.0000     0.0394301   437.9882       31.5798       34.5368       10.1165      -10.1279       1.89969      -9.59800      -5.56073       2.91991       1.20298      0.309617      -1.01849     0.0279437     -0.122261    -0.0643708   -0.00274841   -0.00258570   0.000311794  -0.000455463   4.63115e-05       0.00000       0.00000       0.00000       0.00000       0.00000       0.00000       0.00000       0.00000       0.00000       0.00000       0.00000       0.00000       0.00000       0.00000       0.00000       0.00000       7.53643       9.37816       9.34735       8.92047       7.84407       6.38060       4.83925       3.50221       2.34629       1.49361      0.876537      0.482376      0.243288      0.113506     0.0479790     0.0184154    0.00623679    0.00184494   0.000428564   6.87086e-05       0.00000       0.00000       0.00000       0.00000       0.00000       0.00000       0.00000       0.00000       0.00000       0.00000       0.00000       0.00000       0.00000       0.00000       0.00000       0.00000
  10  25 4108.1359    1.3494 10.8752 11.9151 -0.0001      0.201219  0.0974   0.0073   0.1801    0.0263   0.0000     0.0352500   441.8447       40.6404      -4.90559       19.6447      0.621732       3.28285     -0.473235      -7.78756      -5.65643      -1.71592     -0.643276      0.396003      0.644197     0.0930940    -0.0296149   -0.00595076   -0.00165251  -0.000418908   0.000635907  -7.12478e-05       0.00000       0.00000       0.00000       0.00000       0.00000       0.00000       0.00000       0.00000       0.00000       0.00000       0.00000       0.00000       0.00000       0.00000       0.00000       0.00000       9.34444       11.6562       11.9255       11.1220       9.78262       7.93678       6.13950       4.41104       2.96330       1.88465       1.11490      0.610269      0.315820      0.146398     0.0639103     0.0241615    0.00821437    0.00238117   0.000551184   8.49994e-05       0.00000       0.00000       0.00000       0.00000       0.00000       0.00000       0.00000       0.00000       0.00000       0.00000       0.00000       0.00000       0.00000       0.00000       0.00000       0.00000
  10  26 4247.8757    1.1426 13.6464 11.8233 -0.0004    -0.0432321  0.1299   0.0064   0.2354    0.0240   0.0000     0.0354260   421.4074       45.2188       26.1386       29.8588       2.77383      -28.1385       14.7216      -6.72049      -1.48353      0.585925     -0.835509     -0.322035      0.758942    -0.0878003     -0.215680     0.0261865    0.00443699    0.00116784  -6.80832e-05  -1.33701e-05       0.00000       0.00000       0.00000       0.00000       0.00000       0.00000       0.00000       0.00000       0.00000       0.00000       0.00000       0.00000       0.00000       0.00000       0.00000       0.00000       11.4256       14.3504       14.4559       13.7134       11.9597       9.92133       7.62712       5.50587       3.73618       2.36523       1.40947      0.772078      0.395612      0.186267     0.0799345     0.0306291     0.0104129    0.00297510   0.000682491   0.000108030       0.00000       0.00000       0.00000       0.00000       0.00000       0.00000       0.00000       0.00000       0.00000       0.00000       0.00000       0.00000       0.00000       0.00000       0.00000       0.00000
  11   7 1627.1149    0.2358  0.1072 11.5372 -0.0080       27.7727  0.0064   0.0086   0.0106    0.0228   0.0000       6.18121   436.0801       1.53670       13.1195      0.265951      0.349368      0.315713      0.902928     -0.199834     -0.245285      0.301260     0.0383224    0.00347163     0.0475776     0.0140755    -0.0100441   -0.00352799    0.00101059  -7.04883e-05   9.30803e-05  -4.73399e-05   1.20133e-06   3.20619e-06       0.00000       0.00000       0.00000       0.00000       0.00000       0.00000       0.00000       0.00000       0.00000       0.00000       0.00000       0.00000       0.00000       0.00000      0.779319       1.01471       1.07573      0.947791      0.906827      0.701953      0.554526      0.427797      0.280151      0.183875      0.126206     0.0641101     0.0389180     0.0206048    0.00826590    0.00469437    0.00156360   0.000567407   0.000212273   5.92200e-05   1.31118e-05   1.86493e-06       0.00000       0.00000       0.00000       0.00000       0.00000       0.00000       0.00000       0.00000       0.00000       0.00000       0.00000       0.00000       0.00000       0.00000
  11   8 1772.2482    0.3220  0.2618 11.4910  0.0016       17.4144  0.0096   0.0075   0.0182    0.0266   0.0000       2.39748   437.4552     -0.600321       10.4605      -1.66199     -0.185221      0.266155     -0.630947     0.0526667     -0.143577      0.374495      0.196665    -0.0376762    -0.0642225    -0.0109374    -0.0144163    0.00353657    0.00227654   0.000146717   0.000455432  -6.25822e-05  -9.62960e-07  -7.50217e-07       0.00000       0.00000       0.00000       0.00000       0.00000       0.00000       0.00000       0.00000       0.00000       0.00000       0.00000       0.00000       0.00000       0.00000       1.19501       1.43636       1.48581       1.44084       1.21684       1.08173      0.823741      0.606941      0.425215      0.285091      0.175077      0.104827     0.0552816     0.0291945     0.0135419    0.00608405    0.00238803   0.000909455   0.000279103   7.49941e-05   1.54928e-05   2.62167e-06       0.00000       0.00000       0.00000       0.00000       0.00000       0.00000       0.00000       0.00000       0.00000       0.00000       0.00000       0.00000       0.00000       0.00000
  11   9 1915.5070    0.4951  0.3692 11.5424 -0.0010       11.4416  0.0106   0.0095   0.0197    0.0338   0.0000       1.12107   437.9349      -3.27359       12.4447       1.75311     -0.457193      -1.28548     -0.651003      0.495536     0.0781377      0.426422     0.0757240    -0.0150322     0.0611993    -0.0186312    0.00208730   -0.00262999    0.00294476  -0.000142022   0.000148690   3.64678e-05  -7.02848e-06  -4.38073e-07       0.00000       0.00000       0.00000       0.00000       0.00000       0.00000       0.00000       0.00000       0.00000       0.00000       0.00000       0.00000       0.00000       0.00000       1.36333       1.65406       1.69611       1.61174       1.36674       1.15813      0.949201      0.708937      0.473209      0.308255      0.200616      0.108030     0.0601160     0.0300234     0.0155212    0.00677413    0.00277068   0.000906411   0.000306278   7.99222e-05   1.77846e-05   2.80699e-06       0.00000       0.00000       0.00000       0.00000       0.00000       0.00000       0.00000       0.00000       0.00000       0.00000       0.00000       0.00000       0.00000       0.00000
  11  10 2058.0517    0.6518  0.5146 11.4966 -0.0011       9.15652  0.0121   0.0105   0.0238    0.0471   0.0000      0.752329   437.4140       2.29732       11.5887      -1.89257      0.743494     -0.391409     -0.404772     -0.849849     -0.520836      0.154204    -0.0777684     -0.291227     0.0362234     0.0343372     0.0143234    -0.0118227  -8.24701e-05   0.000166437  -7.90126e-05   3.72808e-05  -1.21072e-05   5.55550e-07       0.00000       0.00000       0.00000       0.00000       0.00000       0.00000       0.00000       0.00000       0.00000       0.00000       0.00000       0.00000       0.00000       0.00000       1.45335       1.82557       1.78337       1.75546       1.50784       1.27549       1.01955      0.758076      0.519855      0.348458      0.208563      0.127537     0.0657413     0.0351613     0.0165252    0.00740615    0.00284857    0.00107341   0.000315377   9.10792e-05   2.00308e-05   3.34613e-06       0.00000       0.00000       0.00000       0.00000       0.00000       0.00000       0.00000       0.00000       0.00000       0.00000       0.00000       0.00000       0.00000       0.00000
  11  11 2199.9338    0.8879  0.6628 11.8946 -0.0012       5.83144  0.0140   0.0132   0.0289    0.0587   0.0000      0.593520   438.6068      -1.15460       10.8735      0.865063      0.736098      0.158579       1.53924      -1.16885     -0.332912      0.234270   -0.00985551     -0.246754     0.0386562    -0.0459272     0.0170566   -0.00257467   -0.00241201   -0.00108135   0.000142319  -6.80433e-07   3.07367e-05  -7.21242e-07       0.00000       0.00000       0.00000       0.00000       0.00000       0.00000       0.00000       0.00000       0.00000       0.00000       0.00000       0.00000       0.00000       0.00000       1.63188       1.94091       1.96533       1.91968       1.69429       1.45036       1.09184      0.831650      0.571820      0.391273      0.242267      0.143214     0.0787568     0.0396330     0.0186362    0.00807959    0.00325783    0.00116259   0.000369327   0.000102176   2.08992e-05   3.45594e-06       0.00000       0.00000       0.00000       0.00000       0.00000       0.00000       0.00000       0.00000       0.00000       0.00000       0.00000       0.00000       0.00000       0.00000
  11  12 2340.1390    1.2198  0.8458 12.0949 -0.0021       3.88224  0.0170   0.0163   0.0321    0.0928   0.0000      0.460854   439.7263      0.946266       13.8958       3.44731      -3.19951       1.90961      -3.00899      -1.02460      0.222867     -0.375298      0.214181     -0.241567     0.0405794     -0.108035    -0.0194927  -5.07754e-05   -0.00623889   0.000718584   0.000543619  -8.82683e-05   2.21736e-05  -1.72081e-06       0.00000       0.00000       0.00000       0.00000       0.00000       0.00000       0.00000       0.00000       0.00000       0.00000       0.00000       0.00000       0.00000       0.00000       1.79483       2.26140       2.29884       2.19015       1.92477       1.61928       1.29245      0.965085      0.666906      0.443429      0.268945      0.160126     0.0874656     0.0447478     0.0220697    0.00933272    0.00390806    0.00139853   0.000443802   0.000124637   2.72751e-05   4.27822e-06       0.00000       0.00000       0.00000       0.00000       0.00000       0.00000       0.00000       0.00000       0.00000       0.00000       0.00000       0.00000       0.00000       0.00000
  11  13 2478.6291    1.6570  0.9030 12.5232 -0.0003       3.31792  0.0177   0.0211   0.0321    0.1062   0.0000      0.426435   436.4444       8.14606       8.35979       1.10848       1.97612      0.191196      -3.87306      -1.13548       1.10281     0.0430858     -0.174737     0.0351232    -0.0912319    -0.0993000    -0.0224878   -0.00110728    0.00149595  -0.000644361  -0.000653836   2.84697e-05   4.94039e-07   1.65258e-06       0.00000       0.00000       0.00000       0.00000       0.00000       0.00000       0.00000       0.00000       0.00000       0.00000       0.00000       0.00000       0.00000       0.00000       1.89693       2.32332       2.36101       2.31112       2.00221       1.65872       1.32394      0.981281      0.684128      0.440233      0.284669      0.161800     0.0903401     0.0460493     0.0227125    0.00976285    0.00391647    0.00135951   0.000452122   0.000118706   2.68718e-05   4.23591e-06       0.00000       0.00000       0.00000       0.00000       0.00000       0.00000       0.00000       0.00000       0.00000       0.00000       0.00000       0.00000       0.00000       0.00000
  11  14 2617.0337    2.0494  0.9861 13.3379 -0.0015       2.34274  0.0185   0.0260   0.0368    0.0828   0.0000      0.441660   441.8559       6.37557       10.1617      -2.78079      -2.28029      0.415343      0.186871      -1.53535      0.278455     -0.446368      0.270722     -0.138773    -0.0941724    -0.0757708    -0.0236299   -0.00634084  -0.000239121   -0.00218027   0.000811775   3.88817e-05   5.17779e-06  -1.91327e-06       0.00000       0.00000       0.00000       0.00000       0.00000       0.00000       0.00000       0.00000       0.00000       0.00000       0.00000       0.00000       0.00000       0.00000       1.99189       2.42303       2.43267       2.34756       2.08387       1.74510       1.36078       1.02566      0.697332      0.474031      0.295354      0.172398     0.0920068     0.0482417     0.0220615     0.0101891    0.00385136    0.00141714   0.000444109   0.000125421   2.68073e-05   4.25534e-06       0.00000       0.00000       0.00000       0.00000       0.00000       0.00000       0.00000       0.00000       0.00000       0.00000       0.00000       0.00000       0.00000       0.00000
  11  15 2756.2632    2.7139  0.8471 13.5959 -0.0011       2.14166  0.0159   0.0353   0.0308    0.0848   0.0000      0.403023   437.9361       10.8505       9.04977       6.01475       1.00032     -0.776739      0.934635      0.974190      0.862721     -0.193839    -0.0174133    -0.0154324     0.0200754    -0.0644932     0.0257719   -0.00114142   0.000912071   -0.00212016   0.000179803   0.000200781   2.47491e-05  -7.68573e-06       0.00000       0.00000       0.00000       0.00000       0.00000       0.00000       0.00000       0.00000       0.00000       0.00000       0.00000       0.00000       0.00000       0.00000       1.79687       2.22750       2.28760       2.16892       1.87427       1.55131       1.21642      0.898332      0.602451      0.408441      0.252536      0.147054     0.0783557     0.0401780     0.0197898    0.00863982    0.00349381    0.00123632   0.000386313   0.000109849   2.35189e-05   3.71616e-06       0.00000       0.00000       0.00000       0.00000       0.00000       0.00000       0.00000       0.00000       0.00000       0.00000       0.00000       0.00000       0.00000       0.00000
  11  16 2895.5505    3.3151  0.8244 14.0822 -0.0003       2.11303  0.0153   0.0436   0.0303    0.0807   0.0000      0.424062   439.2337       12.3371       12.4738       1.35596      -1.57181     -0.994739       2.33563     -0.918899      0.185385     -0.719254    -0.0119404     -0.372347      0.148623    -0.0495686     0.0112344    -0.0141207   -0.00201362  -0.000651260   0.000483292  -0.000256997   2.28327e-05   2.89599e-06       0.00000       0.00000       0.00000       0.00000       0.00000       0.00000       0.00000       0.00000       0.00000       0.00000       0.00000       0.00000       0.00000       0.00000       1.77513       2.19547       2.23268       2.11039       1.83040       1.55805       1.19173      0.883552      0.621667      0.402720      0.247412      0.147675     0.0780084     0.0412826     0.0188551    0.00851959    0.00326493    0.00125571   0.000391247   0.000105986   2.27935e-05   3.65814e-06       0.00000       0.00000       0.00000       0.00000       0.00000       0.00000       0.00000       0.00000       0.00000       0.00000       0.00000       0.00000       0.00000       0.00000
  11  17 3034.6851    3.8132  0.9145 14.3989 -0.0016      0.654072  0.0170   0.0482   0.0324    0.0862   0.0000      0.405710   437.6722       14.2499       10.0479       5.84774     0.0616444    -0.0365637      -1.87537     -0.909723     -0.808586     -0.788241     -0.175078   -0.00943688    -0.0587217     -0.164266     0.0289658    0.00127105  -0.000447885  -0.000284003   0.000445882  -9.35548e-05   1.03237e-05  -7.28435e-06       0.00000       0.00000       0.00000       0.00000       0.00000       0.00000       0.00000       0.00000       0.00000       0.00000       0.00000       0.00000       0.00000       0.00000       1.84979       2.22578       2.34977       2.23448       1.91424       1.62291       1.25733      0.932539      0.656796      0.426364      0.267173      0.153862     0.0871363     0.0441910     0.0213811    0.00923652    0.00381795    0.00134322   0.000437033   0.000113910   2.44854e-05   3.83994e-06       0.00000       0.00000       0.00000       0.00000       0.00000       0.00000       0.00000       0.00000       0.00000       0.00000       0.00000       0.00000       0.00000       0.00000
  11  18 3173.6337    3.8232  1.0675 14.5850  0.0006       1.19185  0.0197   0.0464   0.0387    0.0865   0.0000      0.404277   436.3225       15.9724       5.88894       2.65822       3.07643   -0.00776738      -1.21337      0.254452       1.34964      -1.81351     -0.333007     -0.229338     0.0182108    -0.0263452    -0.0117117    -0.0161838    0.00186347  -0.000161573  -0.000133749  -7.04804e-05   3.28732e-06   3.06530e-06       0.00000       0.00000       0.00000       0.00000       0.00000       0.00000       0.00000       0.00000       0.00000       0.00000       0.00000       0.00000       0.00000       0.00000       2.04220       2.46651       2.45723       2.37245       2.13063       1.78633       1.42181       1.05736      0.754735      0.493059      0.300974      0.175382     0.0981237     0.0500477     0.0229909     0.0101831    0.00402804    0.00146679   0.000467603   0.000126174   2.84758e-05   4.39744e-06       0.00000       0.00000       0.00000       0.00000       0.00000       0.00000       0.00000       0.00000       0.00000       0.00000       0.00000       0.00000       0.00000       0.00000
  11  19 3312.5601    3.5487  1.4939 14.0404  0.0000      0.800796  0.0244   0.0361   0.0435    0.0832   0.0000      0.273948   437.2851       23.5494       7.60967       9.08509      0.681764      -2.40805    -0.0418423     -0.300912      0.648240     -0.640302     -0.113241     -0.177418      0.151420    -0.0569146     0.0282671   -0.00707194    0.00324606  -0.000158004    0.00114008  -8.04166e-05  -1.86638e-05  -5.58592e-06       0.00000       0.00000       0.00000       0.00000       0.00000       0.00000       0.00000       0.00000       0.00000       0.00000       0.00000       0.00000       0.00000       0.00000       2.45923       3.05707       3.05257       2.96424       2.59232       2.18155       1.69590       1.23938      0.891217      0.577297      0.360256      0.209328      0.118224     0.0585512     0.0284996     0.0118837    0.00500251    0.00176121   0.000575875   0.000151286   3.44609e-05   5.52253e-06       0.00000       0.00000       0.00000       0.00000       0.00000       0.00000       0.00000       0.00000       0.00000       0.00000       0.00000       0.00000       0.00000       0.00000
  11  20 3451.9325    3.0034  2.3205 13.5015  0.0001      0.945944  0.0308   0.0251   0.0550    0.0565   0.0000      0.149256   440.4776       23.7181       17.3973       3.17418       2.43076      -4.93414      -1.78467      -3.29718     -0.129411     -0.492162      0.230100     -0.634746      0.109236    -0.0629527    -0.0682878   -0.00486148   -0.00699103   -0.00257305  -0.000498211  -8.57594e-05  -6.07790e-05   2.16752e-06       0.00000       0.00000       0.00000       0.00000       0.00000       0.00000       0.00000       0.00000       0.00000       0.00000       0.00000       0.00000       0.00000       0.00000       3.04047       3.71732       3.74549       3.64046       3.22794       2.70481       2.11708       1.59626       1.11483      0.731598      0.462085      0.272821      0.146424     0.0751296     0.0371010     0.0155449    0.00627515    0.00226977   0.000728861   0.000199668   4.40334e-05   6.90254e-06       0.00000       0.00000       0.00000       0.00000       0.00000       0.00000       0.00000       0.00000       0.00000       0.00000       0.00000       0.00000       0.00000       0.00000
  11  21 3591.5849    2.4966  3.3379 13.0961 -0.0001      0.706442  0.0387   0.0179   0.0683    0.0431   0.0000     0.0967410   440.7708       21.6604       9.55394       7.68108     -0.228250      -2.50663      0.738401      -3.13507       1.55228     -0.413746     -0.227104      -1.06223    -0.0356248     -0.120589    -0.0731079    -0.0415180    0.00213826   -0.00162773  -7.65694e-05  -8.91615e-05  -6.33442e-05  -5.11266e-06       0.00000       0.00000       0.00000       0.00000       0.00000       0.00000       0.00000       0.00000       0.00000       0.00000       0.00000       0.00000       0.00000       0.00000       3.86823       4.75642       4.83692       4.68088       4.10302       3.41737       2.69333       1.97776       1.38457      0.922393      0.573118      0.341013      0.183540     0.0940530     0.0460141     0.0196378    0.00798803    0.00289088   0.000902586   0.000248122   5.51950e-05   8.56349e-06       0.00000       0.00000       0.00000       0.00000       0.00000       0.00000       0.00000       0.00000       0.00000       0.00000       0.00000       0.00000       0.00000       0.00000
  11  22 3731.3313    2.0833  4.8638 12.6663 -0.0003      0.626027  0.0490   0.0129   0.0892    0.0351   0.0000     0.0632050   436.0197       45.9660       18.7413       11.1638      0.242719       10.6668     -0.782954      -1.13649       3.06909      -1.00236     -0.561324     -0.711181      0.140216    -0.0243035    -0.0847065    -0.0433007    0.00134499  -0.000862542   -0.00224148  -7.77312e-06   2.16325e-05   2.17069e-05       0.00000       0.00000       0.00000       0.00000       0.00000       0.00000       0.00000       0.00000       0.00000       0.00000       0.00000       0.00000       0.00000       0.00000       4.80062       5.83051       6.05940       5.81132       5.11547       4.24042       3.33562       2.51902       1.73930       1.15601      0.714409      0.423044      0.233308      0.120369     0.0582580     0.0252265     0.0101829    0.00363385    0.00115558   0.000320617   6.89762e-05   1.05230e-05       0.00000       0.00000       0.00000       0.00000       0.00000       0.00000       0.00000       0.00000       0.00000       0.00000       0.00000       0.00000       0.00000       0.00000
  11  23 3871.6074    1.7497  6.6048 12.3959 -0.0004      0.530819  0.0608   0.0100   0.1139    0.0303   0.0000     0.0481134   437.8320       27.6266       9.48223       12.6833      -5.73094      -8.15708       7.04407       1.83544      -4.33587      -5.07565       1.62972     -0.862557     -0.473493    -0.0964986    -0.0181926    -0.0160731   -0.00818292  -0.000757239    0.00186201  -0.000842720   7.25633e-06   1.14961e-05       0.00000       0.00000       0.00000       0.00000       0.00000       0.00000       0.00000       0.00000       0.00000       0.00000       0.00000       0.00000       0.00000       0.00000       5.78484       7.17946       7.34503       7.09482       6.31555       5.21053       4.09486       3.03171       2.14050       1.42082      0.893612      0.525594      0.290777      0.148607     0.0715140     0.0310729     0.0125910    0.00452365    0.00145499   0.000398684   8.88946e-05   1.34436e-05       0.00000       0.00000       0.00000       0.00000       0.00000       0.00000       0.00000       0.00000       0.00000       0.00000       0.00000       0.00000       0.00000       0.00000
  11  24 4011.6304    1.4864  8.8396 12.1321 -0.0001      0.340905  0.0770   0.0080   0.1439    0.0267   0.0000     0.0388754   430.5972       28.2141       15.8934      0.799390      -6.23842       18.8059      -5.25500      -5.92266      -4.44904       1.80675       1.93991     -0.812758      0.337038     -0.258989    0.00824526    -0.0259631    -0.0112973    0.00345507   -0.00125697   0.000116260   6.67194e-05   1.02546e-05       0.00000       0.00000       0.00000       0.00000       0.00000       0.00000       0.00000       0.00000       0.00000       0.00000       0.00000       0.00000       0.00000       0.00000       7.05522       8.83012       8.92143       8.66485       7.69827       6.45398       5.11189       3.82195       2.69866       1.79529       1.11317      0.664430      0.364091      0.189968     0.0894678     0.0398908     0.0158337    0.00581788    0.00183185   0.000506639   0.000111791   1.71140e-05       0.00000       0.00000       0.00000       0.00000       0.00000       0.00000       0.00000       0.00000       0.00000       0.00000       0.00000       0.00000       0.00000       0.00000
  11  25 4151.5663    1.2662 11.5784 11.9365 -0.0001     0.0816555  0.1017   0.0067   0.1864    0.0240   0.0000     0.0349771   448.5483       28.5421      -15.4224       15.6531       27.0650      -10.7463     -0.501705       2.60691      -1.35367       1.37737       1.55277      0.369216      0.491867    -0.0622821     0.0278292    0.00715644     0.0160445    0.00662724   -0.00313507   7.36736e-05  -5.37998e-05  -6.76202e-06       0.00000       0.00000       0.00000       0.00000       0.00000       0.00000       0.00000       0.00000       0.00000       0.00000       0.00000       0.00000       0.00000       0.00000       8.66726       10.9687       11.2601       10.8170       9.68320       8.07880       6.44364       4.84806       3.38405       2.29413       1.41368      0.849421      0.469773      0.242329      0.118436     0.0514463     0.0210843    0.00762537    0.00239889   0.000673401   0.000146250   2.19019e-05       0.00000       0.00000       0.00000       0.00000       0.00000       0.00000       0.00000       0.00000       0.00000       0.00000       0.00000       0.00000       0.00000       0.00000
  11  26 4291.7046    1.0776 14.6699 11.8676 -0.0007     -0.116839  0.1408   0.0059   0.2477    0.0216   0.0000     0.0360508   429.1653       23.0014       4.46660       11.8449       17.5656       4.69762      -9.32530      -14.5697       1.80882    0.00210375       2.52568      -1.65821     -0.411229     -0.175376    -0.0879175     0.0651818   0.000725258   0.000138616   0.000894845   0.000717215  -0.000130098  -3.03380e-05       0.00000       0.00000       0.00000       0.00000       0.00000       0.00000       0.00000       0.00000       0.00000       0.00000       0.00000       0.00000       0.00000       0.00000       10.9244       13.7205       14.2298       13.5051       12.2567       10.2114       8.16997       6.11659       4.31800       2.91119       1.81201       1.08321      0.599417      0.308477      0.150691     0.0654701     0.0269579    0.00975943    0.00310434   0.000859967   0.000186399   2.70393e-05       0.00000       0.00000       0.00000       0.00000       0.00000       0.00000       0.00000       0.00000       0.00000       0.00000       0.00000       0.00000       0.00000       0.00000
  11  27 4432.5648    0.8966 17.1078 11.7991 -0.0009    -0.0892390  0.1858   0.0049   0.3049    0.0191   0.0000     0.0406301   451.6588       8.76217       3.67978       15.6087      -6.72761      -9.52953       7.87758      -2.12728      -3.55668       2.42153       1.25906       1.09335      0.360658      0.122284    -0.0289864    -0.0814120     0.0106409   -0.00372256   0.000372294  -2.30763e-06   0.000252706  -5.28605e-05       0.00000       0.00000       0.00000       0.00000       0.00000       0.00000       0.00000       0.00000       0.00000       0.00000       0.00000       0.00000       0.00000       0.00000       13.0337       16.4053       17.0779       16.3363       14.6567       12.3519       9.85669       7.39476       5.30686       3.53988       2.23236       1.33558      0.747771      0.395290      0.185033     0.0846551     0.0334682     0.0123236    0.00389385    0.00104784   0.000225994   3.31175e-05       0.00000       0.00000       0.00000       0.00000       0.00000       0.00000       0.00000       0.00000       0.00000       0.00000       0.00000       0.00000       0.00000       0.00000
  12   7 1660.2606    0.2307  0.1341 11.5446 -0.0090       32.9045  0.0070   0.0081   0.0126    0.0225   0.0000       5.36464   436.5820      0.196750       11.1618       1.85313      -1.71955     -0.463815      0.860434    -0.0111005     -0.529920     -0.447512      0.216454    -0.0754098    -0.0403815    -0.0510509   -0.00770106    0.00960993    0.00363046   -0.00198310  -9.34233e-05  -6.75312e-05   0.000162014  -3.01120e-05   1.38638e-06  -6.94824e-07       0.00000       0.00000       0.00000       0.00000       0.00000       0.00000       0.00000       0.00000       0.00000       0.00000       0.00000       0.00000      0.800332      0.924801       1.07384       1.03749      0.831986      0.789685      0.633654      0.453900      0.361013      0.240383      0.153091     0.0983093     0.0559959     0.0320979     0.0161755    0.00840822    0.00364265    0.00162968   0.000630667   0.000228449   6.42162e-05   1.56241e-05   3.10501e-06   4.84896e-07       0.00000       0.00000       0.00000       0.00000       0.00000       0.00000       0.00000       0.00000       0.00000       0.00000       0.00000       0.00000
  12   8 1805.8333    0.3623  0.2676 11.5009 -0.0050       15.4643  0.0086   0.0081   0.0174    0.0276   0.0000       1.82852   437.0321     -0.264813       10.7481     -0.830886     -0.242158      0.114029      0.959902      0.339652     -0.262801      0.262264      0.125481    -0.0172160    -0.0523942    0.00846152    0.00773268    0.00555692   -0.00734705    0.00110202  -0.000428496   6.21597e-05  -0.000116073  -2.15324e-05  -5.27984e-06   1.67165e-07       0.00000       0.00000       0.00000       0.00000       0.00000       0.00000       0.00000       0.00000       0.00000       0.00000       0.00000       0.00000       1.00657       1.26801       1.31468       1.23987       1.16073      0.956745      0.759608      0.615405      0.418123      0.296620      0.192117      0.115878     0.0695635     0.0370661     0.0199158    0.00949386    0.00440989    0.00176768   0.000686298   0.000225224   7.47755e-05   2.03525e-05   4.02590e-06   6.00085e-07       0.00000       0.00000       0.00000       0.00000       0.00000       0.00000       0.00000       0.00000       0.00000       0.00000       0.00000       0.00000
  12   9 1950.0561    0.5130  0.4033 11.5063 -0.0008       10.3176  0.0103   0.0092   0.0215    0.0353   0.0000      0.969053   438.4721      0.736523       12.1991      0.699277      -2.05883       1.58340     -0.860142     -0.928144     0.0675928      0.332089    -0.0915840     0.0233279    -0.0998751    -0.0732198     0.0127450    -0.0124630   0.000763304    0.00121047  -0.000239755   0.000180525  -7.96940e-05  -1.51822e-05   1.10876e-06  -6.11883e-07       0.00000       0.00000       0.00000       0.00000       0.00000       0.00000       0.00000       0.00000       0.00000       0.00000       0.00000       0.00000       1.15544       1.47477       1.48988       1.54812       1.28729       1.07133      0.925998      0.689667      0.497032      0.328134      0.223975      0.142472     0.0778288     0.0423500     0.0227118     0.0122664    0.00533869    0.00226627   0.000812725   0.000285312   8.17723e-05   2.07572e-05   4.88697e-06   7.65652e-07       0.00000       0.00000       0.00000       0.00000       0.00000       0.00000       0.00000       0.00000       0.00000       0.00000       0.00000       0.00000
  12  10 2093.7516    0.7188  0.5120 11.5844 -0.0006       8.87161  0.0112   0.0113   0.0233    0.0461   0.0000      0.667791   441.0010     -0.528418       9.19063      0.827698     0.0360930      0.433328     -0.656611    0.00336541      0.455570     -0.761975      0.123666     0.0211886      0.142678     0.0439131    -0.0222330     0.0126577    0.00459941   -0.00152940   -0.00205678   0.000193978   5.03676e-05  -2.01788e-05   1.13082e-06   1.31158e-06       0.00000       0.00000       0.00000       0.00000       0.00000       0.00000       0.00000       0.00000       0.00000       0.00000       0.00000       0.00000       1.24539       1.50832       1.57394       1.50057       1.38577       1.18390      0.947746      0.719223      0.523104      0.356157      0.245766      0.151217     0.0874211     0.0470577     0.0246203     0.0118317    0.00550395    0.00219889   0.000852400   0.000291188   9.12453e-05   2.28400e-05   4.86463e-06   6.97208e-07       0.00000       0.00000       0.00000       0.00000       0.00000       0.00000       0.00000       0.00000       0.00000       0.00000       0.00000       0.00000
  12  11 2235.9767    0.9832  0.7010 11.9711 -0.0003       6.25685  0.0138   0.0134   0.0273    0.0579   0.0000      0.503037   435.7763       1.75605       9.92312       2.27926     -0.149799      0.143192      0.241470      -1.09224       1.15935     -0.403506    -0.0130500     -0.121614     0.0657852    -0.0340601   0.000422315     0.0157722   -0.00999423    0.00340338  -0.000419209   0.000273105  -8.52344e-05   1.55724e-05   6.02441e-06  -3.59050e-07       0.00000       0.00000       0.00000       0.00000       0.00000       0.00000       0.00000       0.00000       0.00000       0.00000       0.00000       0.00000       1.48180       1.81795       1.86849       1.84352       1.66903       1.37765       1.12473      0.835237      0.619678      0.420371      0.282046      0.170640      0.102293     0.0566885     0.0293667     0.0138193    0.00646910    0.00261042   0.000995396   0.000334286   0.000103822   2.60289e-05   5.80652e-06   8.31826e-07       0.00000       0.00000       0.00000       0.00000       0.00000       0.00000       0.00000       0.00000       0.00000       0.00000       0.00000       0.00000
  12  12 2376.4358    1.3013  0.8190 12.4579  0.0018       3.97908  0.0162   0.0168   0.0307    0.0710   0.0000      0.474205   439.4212       3.58487       10.3015       3.49994       1.39634      0.209602     -0.507690      -1.80486       1.03857      0.189858     -0.194025    -0.0635621     -0.159708     0.0509627     0.0348433    -0.0338728    -0.0205711   0.000257363   4.48107e-05  -0.000325371  -0.000124785  -3.41714e-05  -6.20428e-07  -9.14683e-07       0.00000       0.00000       0.00000       0.00000       0.00000       0.00000       0.00000       0.00000       0.00000       0.00000       0.00000       0.00000       1.59085       1.93450       1.95808       2.08642       1.71173       1.49771       1.24809      0.983658      0.676187      0.482791      0.312183      0.200913      0.111166     0.0633400     0.0325755     0.0168864    0.00763698    0.00322593    0.00115552   0.000398551   0.000110848   3.03389e-05   6.18401e-06   1.05014e-06       0.00000       0.00000       0.00000       0.00000       0.00000       0.00000       0.00000       0.00000       0.00000       0.00000       0.00000       0.00000
  12  13 2515.5776    1.7567  0.9210 12.6925 -0.0015       2.68149  0.0171   0.0218   0.0323    0.1036   0.0000      0.417672   440.4410       3.07525       13.5750      -1.89854      0.531854     -0.376635      0.784562      -2.06344     -0.958443     -0.760891    -0.0918183     -0.136719    0.00194026     -0.127464     0.0429930    0.00733707    0.00318839  -0.000131650  -0.000896123  -3.63338e-05   0.000287350  -6.28121e-05   6.33936e-07  -1.05783e-06       0.00000       0.00000       0.00000       0.00000       0.00000       0.00000       0.00000       0.00000       0.00000       0.00000       0.00000       0.00000       1.65691       2.07229       2.21378       2.09529       1.89714       1.58511       1.28503      0.978252      0.724796      0.488639      0.312128      0.198278      0.116301     0.0625572     0.0337707     0.0169467    0.00720797    0.00307846    0.00120190   0.000415654   0.000127271   3.29780e-05   6.96365e-06   9.81163e-07       0.00000       0.00000       0.00000       0.00000       0.00000       0.00000       0.00000       0.00000       0.00000       0.00000       0.00000       0.00000
  12  14 2654.7243    2.2064  0.9234 13.3319 -0.0024       2.16377  0.0167   0.0274   0.0333    0.0927   0.0000      0.405237   439.1952       10.9565       10.6923     -0.107305      0.577858      -2.41884     -0.988454      -2.12926     -0.198917      -1.37172     -0.263173     -0.378322     0.0556350     -0.111523     0.0199042   -0.00447429    0.00416996  -0.000607554  -0.000537897  -0.000330513   3.98017e-05  -1.61832e-05  -1.56184e-05   1.72911e-07       0.00000       0.00000       0.00000       0.00000       0.00000       0.00000       0.00000       0.00000       0.00000       0.00000       0.00000       0.00000       1.66142       2.05285       2.12500       2.10127       1.86066       1.57161       1.27439      0.957837      0.689994      0.483619      0.320308      0.192972      0.115957     0.0646300     0.0330847     0.0155490    0.00738419    0.00305939    0.00116263   0.000386665   0.000119504   3.05089e-05   6.58515e-06   9.82407e-07       0.00000       0.00000       0.00000       0.00000       0.00000       0.00000       0.00000       0.00000       0.00000       0.00000       0.00000       0.00000
  12  15 2794.6272    2.8471  0.8611 13.9865 -0.0001       2.23407  0.0161   0.0361   0.0299    0.0789   0.0000      0.437480   439.2025       9.58373       12.3187       6.70854      -2.86870       2.28365      -1.37693      -1.84802     0.0367658     0.0610479     -0.100338     -0.309690     -0.158715    -0.0809681    -0.0301200   0.000967880    0.00246964   -0.00297368  -0.000632233   3.57743e-05   0.000128649  -1.73029e-05  -4.87383e-06  -1.29967e-06       0.00000       0.00000       0.00000       0.00000       0.00000       0.00000       0.00000       0.00000       0.00000       0.00000       0.00000       0.00000       1.63399       1.99882       2.00268       1.97358       1.78649       1.55238       1.23988      0.955638      0.694440      0.479648      0.316713      0.198126      0.114419     0.0624671     0.0321283     0.0156437    0.00691365    0.00287520    0.00108723   0.000378499   0.000115218   2.97801e-05   6.20000e-06   9.49624e-07       0.00000       0.00000       0.00000       0.00000       0.00000       0.00000       0.00000       0.00000       0.00000       0.00000       0.00000       0.00000
  12  16 2934.4774    3.4619  0.8812 14.1529 -0.0017      0.866600  0.0156   0.0426   0.0299    0.0834   0.0000      0.385826   438.8827       13.5428       12.9447       3.50742      -1.75101      -2.99729      0.414750      0.102249       1.64022      -1.95910     -0.144394     0.0884568      0.193224     0.0636982    -0.0160772    0.00967222   -0.00143704  -0.000238369    0.00150725   0.000155740   0.000150357  -4.72490e-05   3.73740e-06  -3.67583e-07       0.00000       0.00000       0.00000       0.00000       0.00000       0.00000       0.00000       0.00000       0.00000       0.00000       0.00000       0.00000       1.56347       1.93364       2.02630       1.91337       1.72067       1.51869       1.19405      0.920742      0.666536      0.463793      0.302603      0.186192      0.108829     0.0592370     0.0309678     0.0144799    0.00687096    0.00276887    0.00110032   0.000377705   0.000116995   2.99097e-05   6.05567e-06   9.12466e-07       0.00000       0.00000       0.00000       0.00000       0.00000       0.00000       0.00000       0.00000       0.00000       0.00000       0.00000       0.00000
  12  17 3074.0265    3.8163  0.8853 14.6539 -0.0005       1.29260  0.0162   0.0475   0.0306    0.0729   0.0000      0.367154   439.7944       14.2256       8.98085       6.19252      -3.93782     -0.516374     -0.918190      -2.41715      0.311509      -2.05784     0.0206975     -0.284291     0.0893837    -0.0361261     0.0217977    -0.0195944     0.0117291    0.00410171   -0.00145968   0.000358092   0.000201967   2.04595e-05  -4.00336e-06   1.99904e-07       0.00000       0.00000       0.00000       0.00000       0.00000       0.00000       0.00000       0.00000       0.00000       0.00000       0.00000       0.00000       1.66703       2.00889       2.04812       2.00605       1.78089       1.55031       1.26548      0.966335      0.723867      0.488915      0.313233      0.194182      0.113519     0.0615141     0.0325329     0.0157164    0.00694416    0.00286260    0.00111493   0.000381468   0.000114055   2.82931e-05   6.12878e-06   9.17244e-07       0.00000       0.00000       0.00000       0.00000       0.00000       0.00000       0.00000       0.00000       0.00000       0.00000       0.00000       0.00000
  12  18 3213.4485    3.7531  1.2547 14.4036  0.0002       1.49622  0.0214   0.0405   0.0388    0.0811   0.0000      0.348818   434.8494       19.7231       15.3877       3.45500      -3.88163     0.0345755      -2.14490      -2.51489      0.184041     -0.469742      0.438470     -0.454511     -0.162816     0.0682797     0.0150756   -0.00835441    0.00213609   -0.00385956  -0.000716882   0.000186265   0.000148448  -4.42128e-05  -3.82664e-06   1.11795e-06       0.00000       0.00000       0.00000       0.00000       0.00000       0.00000       0.00000       0.00000       0.00000       0.00000       0.00000       0.00000       1.94889       2.41328       2.48658       2.41790       2.16665       1.87746       1.48352       1.17988      0.863364      0.574093      0.381775      0.236256      0.136490     0.0765451     0.0397239     0.0195980    0.00871670    0.00359077    0.00134244   0.000482317   0.000148607   3.76304e-05   7.80850e-06   1.18393e-06       0.00000       0.00000       0.00000       0.00000       0.00000       0.00000       0.00000       0.00000       0.00000       0.00000       0.00000       0.00000
  12  19 3352.8929    3.2712  1.6649 14.2322 -0.0027      0.772109  0.0259   0.0313   0.0455    0.0570   0.0000      0.254318   443.8846       24.8791       16.5444       4.94743     -0.165369       2.62234      -1.65524     -0.321390     -0.614645      -1.85881     -0.653954     -0.769113      0.381401    -0.0766524    -0.0310996     0.0257657   -0.00518364   -0.00446522   -0.00320948   0.000350289   0.000134624  -2.38714e-05   1.92258e-06  -4.08291e-06       0.00000       0.00000       0.00000       0.00000       0.00000       0.00000       0.00000       0.00000       0.00000       0.00000       0.00000       0.00000       2.38522       2.94651       2.98666       2.86192       2.55453       2.26999       1.84753       1.47202       1.07655      0.712717      0.471081      0.291422      0.166485     0.0899120     0.0476403     0.0240168     0.0104491    0.00437411    0.00164613   0.000581360   0.000179490   4.51547e-05   9.38077e-06   1.42340e-06       0.00000       0.00000       0.00000       0.00000       0.00000       0.00000       0.00000       0.00000       0.00000       0.00000       0.00000       0.00000
  12  20 3492.6796    2.8650  2.5602 13.5242 -0.0016      0.596244  0.0318   0.0224   0.0566    0.0467   0.0000      0.130305   439.7022       21.5907       5.07183       8.17481      -1.85828     -0.879099      -2.54589     0.0835302       1.45579      -2.90154     -0.512006     -0.967858    -0.0336073    -0.0498840     -0.122645    -0.0454299   -0.00322204    0.00999893    0.00204385   0.000750511   0.000261299  -4.47856e-05  -1.91820e-06  -5.04156e-07       0.00000       0.00000       0.00000       0.00000       0.00000       0.00000       0.00000       0.00000       0.00000       0.00000       0.00000       0.00000       2.91687       3.63869       3.72634       3.65837       3.24143       2.78217       2.25666       1.72169       1.24505      0.873880      0.556930      0.344029      0.202713      0.112489     0.0583110     0.0277340     0.0127966    0.00531829    0.00205075   0.000693544   0.000208723   5.52019e-05   1.16221e-05   1.74762e-06       0.00000       0.00000       0.00000       0.00000       0.00000       0.00000       0.00000       0.00000       0.00000       0.00000       0.00000       0.00000
  12  21 3632.9079    2.3533  3.8128 13.0257 -0.0004      0.603163  0.0403   0.0154   0.0726    0.0355   0.0000     0.0770090   434.8549       21.7689       11.1638       4.15827       1.30828      -2.83246      -1.46044      -5.12827      -1.73907     -0.894163      0.406902      -1.07953    -0.0420537     -0.145060    0.00649265     0.0447805    -0.0145015  -0.000506709   -0.00282868    0.00105660   0.000203300  -0.000114493  -1.83740e-05   1.48591e-06       0.00000       0.00000       0.00000       0.00000       0.00000       0.00000       0.00000       0.00000       0.00000       0.00000       0.00000       0.00000       3.65315       4.58561       4.63244       4.53310       4.07510       3.52415       2.82645       2.17865       1.55960       1.09245      0.715528      0.443293      0.256795      0.142260     0.0727654     0.0352497     0.0160380    0.00670778    0.00253889   0.000877273   0.000267173   7.10427e-05   1.47482e-05   2.22614e-06       0.00000       0.00000       0.00000       0.00000       0.00000       0.00000       0.00000       0.00000       0.00000       0.00000       0.00000       0.00000
  12  22 3773.1794    1.9648  5.4611 12.6207  0.0001      0.695238  0.0512   0.0113   0.0928    0.0303   0.0000     0.0540964   444.1180       29.7788       4.03928       4.80104      0.279156     0.0280602       2.07287      -7.66996       1.81759     -0.665577      0.615104     -0.493435      0.807693     0.0283412     -0.119371     0.0503648     0.0355857    0.00478154    0.00213996   -0.00135574  -0.000305829   0.000153235  -1.99251e-05  -1.60592e-06       0.00000       0.00000       0.00000       0.00000       0.00000       0.00000       0.00000       0.00000       0.00000       0.00000       0.00000       0.00000       4.42593       5.58286       5.73470       5.63274       5.09811       4.33590       3.51664       2.71002       1.98469       1.36880      0.889622      0.559298      0.325474      0.183846     0.0945674     0.0466527     0.0208084    0.00880108    0.00330874    0.00116795   0.000350419   9.29877e-05   1.97290e-05   2.88643e-06       0.00000       0.00000       0.00000       0.00000       0.00000       0.00000       0.00000       0.00000       0.00000       0.00000       0.00000       0.00000
  12  23 3913.5637    1.6725  7.2990 12.3095 -0.0002      0.458115  0.0634   0.0089   0.1164    0.0278   0.0000     0.0435485   445.0651       28.5053       10.7876      -9.62919     -0.776380      -3.09809      -7.44979     -0.883532     -0.295622     -0.402059     0.0437018      0.277782     -0.310010     -0.129667     -0.192014    -0.0187342    0.00935852    -0.0129373   -0.00452229  -0.000972616   0.000421493   0.000212325  -1.88075e-05   2.13922e-06       0.00000       0.00000       0.00000       0.00000       0.00000       0.00000       0.00000       0.00000       0.00000       0.00000       0.00000       0.00000       5.42358       6.76577       6.99251       6.83741       6.16873       5.26444       4.31384       3.31760       2.44996       1.66437       1.09047      0.678601      0.395237      0.222332      0.115043     0.0566536     0.0253799     0.0106633    0.00401593    0.00141271   0.000427600   0.000111015   2.37840e-05   3.42093e-06       0.00000       0.00000       0.00000       0.00000       0.00000       0.00000       0.00000       0.00000       0.00000       0.00000       0.00000       0.00000
  12  24 4054.0216    1.4165  9.5262 12.1191 -0.0002      0.238693  0.0799   0.0074   0.1485    0.0244   0.0000     0.0363257   444.2543       38.1797       21.4650       15.1549      -9.94058       5.10640      0.577222      -3.43264       1.64160      0.110551     0.0561401     -0.879044     -0.466247    -0.0126388      0.124915     0.0760651    -0.0231122    0.00241504   -0.00454465   -0.00379827   0.000282973   6.47858e-05  -3.63022e-05  -8.03489e-07       0.00000       0.00000       0.00000       0.00000       0.00000       0.00000       0.00000       0.00000       0.00000       0.00000       0.00000       0.00000       6.54175       8.23170       8.45859       8.38788       7.46340       6.48591       5.24590       4.08950       2.96612       2.07786       1.35185      0.840993      0.498250      0.282952      0.144588     0.0723457     0.0320118     0.0139001    0.00515842    0.00179177   0.000537696   0.000141277   2.90905e-05   4.34586e-06       0.00000       0.00000       0.00000       0.00000       0.00000       0.00000       0.00000       0.00000       0.00000       0.00000       0.00000       0.00000
  12  25 4194.6087    1.1893 12.4259 11.9755 -0.0009     0.0881734  0.1095   0.0063   0.1985    0.0221   0.0000     0.0352835   438.5419       28.3474       3.20551       9.03907       3.75854      -1.54802      -3.26312       1.75645     -0.533584     -0.398702       1.38779     -0.461842     -0.400537     -0.673005     -0.158820    -0.0603871    -0.0536535   -0.00992268    0.00127167    0.00512827  -0.000910559  -0.000201270   4.48002e-05   1.07611e-05       0.00000       0.00000       0.00000       0.00000       0.00000       0.00000       0.00000       0.00000       0.00000       0.00000       0.00000       0.00000       8.33437       10.5015       10.9563       10.6145       9.62610       8.26853       6.78827       5.25245       3.81913       2.66837       1.75968       1.09186      0.646083      0.362203      0.187485     0.0929575     0.0419462     0.0179604    0.00676515    0.00233614   0.000710548   0.000185378   3.83784e-05   5.45596e-06       0.00000       0.00000       0.00000       0.00000       0.00000       0.00000       0.00000       0.00000       0.00000       0.00000       0.00000       0.00000
  12  26 4335.4827    1.0026 14.8643 11.9014 -0.0003    -0.0530561  0.1450   0.0054   0.2517    0.0198   0.0000     0.0384474   427.7873       30.1097       37.5049       20.3888       4.27753       3.51411      0.295334      -13.9528     -0.721724       1.88486      -1.08923      -1.82800     -0.166501     -0.280210     -0.270463      0.149304    -0.0159592    -0.0145249   0.000545851    0.00237338    0.00121871  -0.000213500   5.47069e-05  -1.97468e-06       0.00000       0.00000       0.00000       0.00000       0.00000       0.00000       0.00000       0.00000       0.00000       0.00000       0.00000       0.00000       10.1552       12.9560       13.3481       13.0392       11.9274       10.2520       8.32519       6.54166       4.76949       3.32176       2.20390       1.37918      0.814209      0.456815      0.239892      0.116837     0.0538417     0.0223057    0.00853757    0.00294830   0.000904172   0.000235138   4.81980e-05   6.91351e-06       0.00000       0.00000       0.00000       0.00000       0.00000       0.00000       0.00000       0.00000       0.00000       0.00000       0.00000       0.00000
  13   7 1692.3880    0.2696  0.1656 11.5231 -0.0065       21.3782  0.0072   0.0077   0.0128    0.0226   0.0000       3.48997   437.4748     0.0295173       13.8818       1.44608     -0.374316      0.422223      0.722040      0.365659      0.369951     -0.145050     -0.316913     0.0364116      0.181668    -0.0560918    -0.0428644   -0.00450557   -0.00367486    0.00405985   -0.00124243  -0.000313737   0.000154449   3.73150e-05  -4.37435e-05  -2.34756e-06   1.67090e-07  -1.59736e-07       0.00000       0.00000       0.00000       0.00000       0.00000       0.00000       0.00000       0.00000       0.00000       0.00000      0.718555      0.889468      0.985860      0.960861      0.906417      0.722513      0.625786      0.520500      0.341354      0.264911      0.182111      0.117523     0.0740643     0.0433004     0.0231093     0.0129234    0.00641579    0.00307994    0.00132009   0.000531301   0.000174067   5.77992e-05   1.82208e-05   4.78299e-06   8.99148e-07   1.25463e-07       0.00000       0.00000       0.00000       0.00000       0.00000       0.00000       0.00000       0.00000       0.00000       0.00000
  13   8 1838.7050    0.4126  0.2744 11.4938  0.0001       14.6398  0.0079   0.0086   0.0172    0.0276   0.0000       1.55074   438.0889       1.56110       13.3389      0.633339      -1.00732     -0.265358       1.08944     -0.266075    -0.0609851      0.267012    -0.0823739     0.0163298      0.105411     0.0507582   -0.00832100   -0.00349533     0.0100213   -0.00137430  -6.18164e-05   0.000451822   7.60843e-05   9.15705e-05  -2.43473e-05  -1.96858e-06   2.20479e-06  -1.02894e-07       0.00000       0.00000       0.00000       0.00000       0.00000       0.00000       0.00000       0.00000       0.00000       0.00000      0.829715       1.07756       1.11996       1.09831      0.973588      0.855291      0.703375      0.552896      0.422601      0.294515      0.194948      0.128717     0.0739852     0.0454097     0.0264368     0.0124462    0.00670961    0.00295402    0.00138552   0.000480785   0.000198313   6.52993e-05   1.82563e-05   4.63373e-06   9.55552e-07   1.41846e-07       0.00000       0.00000       0.00000       0.00000       0.00000       0.00000       0.00000       0.00000       0.00000       0.00000
  13   9 1983.9213    0.5557  0.4488 11.5415 -0.0013       10.2141  0.0107   0.0090   0.0215    0.0362   0.0000      0.863969   436.3634       2.45693       12.4407     -0.655119      -1.86105      -2.10074      -1.18499     -0.186845     -0.249141      0.119385  -0.000752359      0.402128    -0.0208375    -0.0660622     0.0552220   -0.00185384    0.00336448    0.00279992    0.00110185   0.000510934  -0.000158292   4.66058e-06   1.14330e-05   5.24331e-07  -7.70872e-07   2.75959e-07       0.00000       0.00000       0.00000       0.00000       0.00000       0.00000       0.00000       0.00000       0.00000       0.00000       1.09357       1.31831       1.40400       1.37739       1.23052       1.10974      0.919370      0.694958      0.540059      0.381099      0.259906      0.170412      0.103267     0.0616870     0.0333418     0.0176678    0.00867507    0.00392341    0.00173110   0.000697153   0.000253040   8.48682e-05   2.31604e-05   5.61185e-06   1.16866e-06   1.66612e-07       0.00000       0.00000       0.00000       0.00000       0.00000       0.00000       0.00000       0.00000       0.00000       0.00000
  13  10 2128.6205    0.7719  0.5825 11.6511  0.0000       7.90717  0.0122   0.0108   0.0233    0.0481   0.0000      0.595779   437.2784       2.58522       12.9065      0.419643       1.96373     -0.558341      0.612367     -0.473573     0.0179559     -0.292579     -0.269670    -0.0790362   -0.00490378     0.0408591   -0.00573314     0.0272608    0.00343300   -0.00125168   -0.00137504  -0.000664918  -0.000127347  -6.26228e-05  -2.07437e-05   1.00608e-05  -8.44755e-07  -5.04241e-07       0.00000       0.00000       0.00000       0.00000       0.00000       0.00000       0.00000       0.00000       0.00000       0.00000       1.24747       1.54627       1.56905       1.57610       1.43128       1.24938       1.03802      0.762892      0.596868      0.412960      0.292905      0.186836      0.117708     0.0676579     0.0369994     0.0193496    0.00933951    0.00428719    0.00182819   0.000739388   0.000266337   8.68518e-05   2.51758e-05   5.83587e-06   1.32137e-06   1.87032e-07       0.00000       0.00000       0.00000       0.00000       0.00000       0.00000       0.00000       0.00000       0.00000       0.00000
  13  11 2271.2575    1.0832  0.7203 12.0199 -0.0005       5.34025  0.0134   0.0139   0.0269    0.0600   0.0000      0.452895   438.2718      0.866708       12.7423      0.174867     -0.966943      0.494134      0.350712     -0.530261      0.705500     -0.492533      0.362515     0.0613537     -0.159718     0.0462627    0.00238484   -0.00912066    0.00102880   0.000119504   0.000311801  -0.000696081  -6.96571e-05  -3.55755e-05  -1.07200e-07  -8.69151e-06   2.35655e-07  -2.08089e-07       0.00000       0.00000       0.00000       0.00000       0.00000       0.00000       0.00000       0.00000       0.00000       0.00000       1.33741       1.66859       1.64487       1.66421       1.54085       1.36963       1.09099      0.832226      0.636121      0.459652      0.314738      0.204426      0.126844     0.0749738     0.0412104     0.0211566    0.00988727    0.00467699    0.00190289   0.000789746   0.000283333   9.44071e-05   2.71767e-05   6.74923e-06   1.39799e-06   2.09143e-07       0.00000       0.00000       0.00000       0.00000       0.00000       0.00000       0.00000       0.00000       0.00000       0.00000
  13  12 2411.9421    1.3845  0.9463 12.4900 -0.0018       3.81820  0.0167   0.0165   0.0328    0.0745   0.0000      0.405751   438.8081       2.70592       12.5085      -1.13698       3.12250      -1.70122      -3.11134      0.724314     -0.589424     -0.728526     -0.169967     -0.120305      0.317019     0.0731508     0.0808314    -0.0217411     0.0176241    0.00245882  -0.000168467   0.000380101   0.000326412  -9.59908e-05   5.49483e-06  -7.01320e-06   4.37748e-07  -1.14418e-07       0.00000       0.00000       0.00000       0.00000       0.00000       0.00000       0.00000       0.00000       0.00000       0.00000       1.54573       1.89614       1.96663       1.96364       1.77134       1.55136       1.26945       1.00482      0.750087      0.530669      0.361499      0.238082      0.147628     0.0829559     0.0471106     0.0243810     0.0122344    0.00563416    0.00235842   0.000928536   0.000347731   0.000110914   3.27935e-05   8.04209e-06   1.60164e-06   2.34165e-07       0.00000       0.00000       0.00000       0.00000       0.00000       0.00000       0.00000       0.00000       0.00000       0.00000
  13  13 2551.8557    1.8797  0.9283 13.0084 -0.0015       3.87507  0.0167   0.0223   0.0313    0.0840   0.0000      0.424563   438.5467       6.86925       12.5747       4.09284      -2.82764      -1.00374     0.0391934     -0.711570     -0.249998     -0.496134      0.249266    -0.0419311   -0.00563922     -0.108484   -0.00402091     0.0228746   -0.00274686   0.000275714    0.00186781   0.000221783  -0.000174755  -4.76114e-05   1.07854e-05   1.42363e-05  -5.77859e-07   7.02501e-08       0.00000       0.00000       0.00000       0.00000       0.00000       0.00000       0.00000       0.00000       0.00000       0.00000       1.52723       1.93731       1.99963       1.98436       1.77355       1.56311       1.23937      0.989092      0.724772      0.528781      0.353763      0.224269      0.139636     0.0830707     0.0464774     0.0236919     0.0116364    0.00528709    0.00233706   0.000917749   0.000337985   0.000109528   3.25055e-05   8.13358e-06   1.55859e-06   2.39103e-07       0.00000       0.00000       0.00000       0.00000       0.00000       0.00000       0.00000       0.00000       0.00000       0.00000
  13  14 2691.7762    2.4567  0.8942 13.3854  0.0005       1.68860  0.0157   0.0297   0.0304    0.0968   0.0000      0.392057   435.1896       5.67959       10.4568       1.80698      -1.50088      -3.24262      -1.41354      -1.20818       2.47910      -1.15647     -0.250109     -0.166566   -0.00668925    -0.0711213     0.0254046     0.0181005    -0.0114919    0.00393105    0.00256206   -0.00223300   0.000135655  -0.000102011  -7.93998e-06   7.18681e-06  -3.23463e-07  -9.68191e-08       0.00000       0.00000       0.00000       0.00000       0.00000       0.00000       0.00000       0.00000       0.00000       0.00000       1.49052       1.82162       1.94450       1.87079       1.71969       1.50525       1.21691      0.932026      0.716086      0.500682      0.340545      0.226679      0.138261     0.0804983     0.0436523     0.0232482     0.0114812    0.00513944    0.00222340   0.000884640   0.000327378   0.000110640   3.10188e-05   7.60058e-06   1.52337e-06   2.08872e-07       0.00000       0.00000       0.00000       0.00000       0.00000       0.00000       0.00000       0.00000       0.00000       0.00000
  13  15 2832.2792    3.0058  0.9001 13.8176 -0.0025       1.76009  0.0159   0.0364   0.0306    0.1011   0.0000      0.368556   439.4540       13.2037       14.1097       2.62366       4.78431      0.390061      -1.62921      -1.27102       1.89819     -0.800974     -0.495580     -0.280841     -0.128981     -0.163278    0.00370516    -0.0355698   -0.00888066    -0.0180314    0.00336244   0.000300530   1.34545e-05  -0.000156905   4.38671e-05   6.13035e-06  -2.13053e-06   2.88067e-07       0.00000       0.00000       0.00000       0.00000       0.00000       0.00000       0.00000       0.00000       0.00000       0.00000       1.50955       1.78863       1.88503       1.85124       1.67570       1.49147       1.25105      0.942548      0.731169      0.506254      0.356275      0.233009      0.142544     0.0822528     0.0445985     0.0234913     0.0115281    0.00537933    0.00228610   0.000912337   0.000331650   0.000109640   3.06106e-05   7.14393e-06   1.52164e-06   2.09823e-07       0.00000       0.00000       0.00000       0.00000       0.00000       0.00000       0.00000       0.00000       0.00000       0.00000
  13  16 2972.7201    3.6067  0.8246 14.4465 -0.0009       1.68624  0.0146   0.0444   0.0287    0.0786   0.0000      0.422034   438.5673       9.92765       14.1225       5.64999      -2.24556       2.40661    -0.0420199      -1.78178      0.351014      -1.61571     -0.515336    -0.0613194     0.0436680     -0.136799     0.0189512    0.00992446    0.00202416   -0.00526328   -0.00124755  -0.000340841   0.000582933  -7.71335e-05   9.32604e-07   1.92339e-06  -1.44034e-06   8.36049e-08       0.00000       0.00000       0.00000       0.00000       0.00000       0.00000       0.00000       0.00000       0.00000       0.00000       1.41163       1.72586       1.74787       1.73218       1.55583       1.40624       1.17009      0.909574      0.718522      0.496836      0.336505      0.212605      0.134722     0.0751058     0.0430982     0.0221666     0.0108124    0.00502934    0.00205133   0.000839288   0.000316927   0.000100027   2.97496e-05   6.78260e-06   1.48004e-06   2.14114e-07       0.00000       0.00000       0.00000       0.00000       0.00000       0.00000       0.00000       0.00000       0.00000       0.00000
  13  17 3112.6527    3.8821  1.0199 14.4593 -0.0026      0.599405  0.0176   0.0438   0.0325    0.0884   0.0000      0.433315   440.4310       17.9055       11.6659       6.86724      0.653843      -2.45003      0.554734      -2.60618      0.643609      -1.23752      0.561941     -0.534081    -0.0616588     -0.223021     0.0518542   -0.00528085   -0.00772314    0.00673372   -0.00307765   -0.00230118   0.000240523  -3.42147e-05   2.59495e-05   5.86150e-06   4.47812e-07  -2.86405e-07       0.00000       0.00000       0.00000       0.00000       0.00000       0.00000       0.00000       0.00000       0.00000       0.00000       1.57807       1.95112       1.97562       1.96631       1.75901       1.59952       1.29728       1.04309      0.779049      0.556044      0.379067      0.242259      0.150812     0.0863073     0.0479875     0.0250633     0.0121353    0.00571376    0.00237194   0.000973017   0.000350357   0.000114217   3.37946e-05   8.10951e-06   1.61831e-06   2.48292e-07       0.00000       0.00000       0.00000       0.00000       0.00000       0.00000       0.00000       0.00000       0.00000       0.00000
  13  18 3252.4903    3.6524  1.3340 14.4488 -0.0030    -0.0174719  0.0218   0.0370   0.0385    0.0718   0.0000      0.288327   438.8917       19.3704       15.2787       4.42461      -2.78655     0.0454967       2.29778     -0.530215     -0.644115     0.0811490      0.397355     -0.188439    -0.0499583     0.0197236    -0.0331821     0.0136647    -0.0237109    0.00238211  -4.09136e-05   0.000530784  -0.000433376   5.31052e-05   2.53204e-05   1.69781e-05   3.55109e-07  -1.04353e-07       0.00000       0.00000       0.00000       0.00000       0.00000       0.00000       0.00000       0.00000       0.00000       0.00000       1.85807       2.34547       2.38133       2.40506       2.12904       1.89550       1.55532       1.26298      0.917542      0.662635      0.442318      0.298251      0.179842      0.102565     0.0561902     0.0304239     0.0150597    0.00705535    0.00292886    0.00118753   0.000427825   0.000141132   4.01487e-05   1.04377e-05   2.00052e-06   3.07767e-07       0.00000       0.00000       0.00000       0.00000       0.00000       0.00000       0.00000       0.00000       0.00000       0.00000
  13  19 3392.6248    3.1467  1.8969 14.1133 -0.0013      0.750593  0.0266   0.0275   0.0483    0.0483   0.0000      0.177499   437.1832       21.7386       14.4383       11.5160      0.351307     -0.609077      -2.71830      -2.87322      0.203788      0.396103     -0.683492     -0.336814     -0.386267     -0.134417   -0.00955536    -0.0714668    -0.0378373     0.0108306   0.000730722    0.00127464   0.000716113   0.000123538   0.000157377  -1.32197e-05  -2.66621e-06   1.44047e-07       0.00000       0.00000       0.00000       0.00000       0.00000       0.00000       0.00000       0.00000       0.00000       0.00000       2.18776       2.82293       2.89169       2.93619       2.56883       2.28565       1.83590       1.48246       1.07644      0.780986      0.521875      0.346250      0.209496      0.123168     0.0683255     0.0359111     0.0179485    0.00833922    0.00358965    0.00141519   0.000519843   0.000171129   4.91760e-05   1.25736e-05   2.44531e-06   3.83538e-07       0.00000       0.00000       0.00000       0.00000       0.00000       0.00000       0.00000       0.00000       0.00000       0.00000
  13  20 3532.9465    2.6718  2.8783 13.3851 -0.0009      0.843946  0.0334   0.0189   0.0583    0.0396   0.0000      0.113856   438.5174       25.8447       13.1132       8.69962      -2.95444      -1.09072       2.07419      -3.48419     -0.383908      -2.13733     -0.702155   -0.00175897      0.488180     0.0698977     0.0399597     0.0972855   -0.00690757    -0.0193422    0.00326351   -0.00431722  -0.000165749  -2.78209e-05   3.91451e-05  -9.86547e-06  -7.03092e-07   1.76611e-07       0.00000       0.00000       0.00000       0.00000       0.00000       0.00000       0.00000       0.00000       0.00000       0.00000       2.75160       3.42442       3.55202       3.51512       3.21873       2.82542       2.33066       1.80347       1.36204      0.965489      0.670581      0.438715      0.271989      0.156276     0.0864110     0.0455142     0.0223837     0.0103984    0.00441659    0.00177876   0.000648878   0.000213004   6.21392e-05   1.52302e-05   3.13464e-06   4.40891e-07       0.00000       0.00000       0.00000       0.00000       0.00000       0.00000       0.00000       0.00000       0.00000       0.00000
  13  21 3673.4459    2.2625  4.2530 12.8405 -0.0001      0.441259  0.0411   0.0134   0.0742    0.0332   0.0000     0.0676561   434.9163       19.7107       6.41268       9.54653      -5.80269      -2.84175      -4.28103      -3.25124       2.15305     -0.400753      -1.42467      0.222095     -0.942972     0.0376859   -0.00333073    0.00891545     0.0429351    0.00738804   0.000123868  -0.000961060   0.000233236   0.000281330  -9.76857e-05   1.72507e-06  -1.46099e-06  -1.93469e-07       0.00000       0.00000       0.00000       0.00000       0.00000       0.00000       0.00000       0.00000       0.00000       0.00000       3.40335       4.34025       4.41884       4.41430       4.03412       3.47515       2.90517       2.28610       1.70475       1.23507      0.822574      0.539934      0.331602      0.193099      0.108527     0.0563956     0.0278186     0.0129607    0.00550805    0.00219383   0.000808272   0.000261443   7.57937e-05   1.97006e-05   4.00924e-06   5.69124e-07       0.00000       0.00000       0.00000       0.00000       0.00000       0.00000       0.00000       0.00000       0.00000       0.00000
  13  22 3814.2567    1.8784  6.0132 12.5185 -0.0005      0.471259  0.0528   0.0100   0.0952    0.0284   0.0000     0.0463562   437.9525       33.5269       15.3151       11.5307      -1.33044       2.25488      -3.92327       1.95229      -3.62752      -1.56562    -0.0691221    -0.0451287      0.475712    -0.0657887    -0.0107697    -0.0497360    -0.0135183    0.00374567    -0.0177674   -0.00393954    0.00101089  -0.000198145  -8.30431e-05   4.39321e-05  -4.22960e-06  -4.80781e-07       0.00000       0.00000       0.00000       0.00000       0.00000       0.00000       0.00000       0.00000       0.00000       0.00000       4.22917       5.38665       5.59940       5.53736       5.12058       4.42863       3.62730       2.85693       2.15522       1.53197       1.05452      0.683476      0.425366      0.249172      0.139119     0.0729115     0.0361741     0.0165852    0.00718998    0.00284298    0.00104433   0.000345267   0.000102301   2.54389e-05   5.16891e-06   7.19774e-07       0.00000       0.00000       0.00000       0.00000       0.00000       0.00000       0.00000       0.00000       0.00000       0.00000
  13  23 3955.0286    1.5708  8.0402 12.3268 -0.0002      0.417381  0.0667   0.0081   0.1246    0.0244   0.0000     0.0397805   443.7865       37.9170       4.86766       7.55320       1.17543      -7.32610      -10.0263      -1.90584     -0.529833      -2.39008     -0.461087     -0.694562      0.638328     -0.654081     -0.161156    -0.0705043    -0.0174613     0.0180205    -0.0221790   0.000962953   0.000693261  -0.000468279   5.46308e-05   6.15021e-06  -6.76780e-06   6.04725e-07       0.00000       0.00000       0.00000       0.00000       0.00000       0.00000       0.00000       0.00000       0.00000       0.00000       5.16279       6.55564       6.83817       6.67644       6.24594       5.43647       4.52828       3.53581       2.67560       1.91739       1.32937      0.862530      0.532001      0.316107      0.174244     0.0917637     0.0442731     0.0212895    0.00893041    0.00366155    0.00131141   0.000440874   0.000128554   3.21719e-05   6.53935e-06   8.87294e-07       0.00000       0.00000       0.00000       0.00000       0.00000       0.00000       0.00000       0.00000       0.00000       0.00000
  13  24 4095.9410    1.3343 10.6181 12.0996 -0.0006      0.184651  0.0863   0.0067   0.1639    0.0224   0.0000     0.0347106   432.8960       31.0892       13.2327       3.71269      -8.62072      -4.68342       3.66976      -2.35794      -4.98550     -0.120138      -1.29343     0.0511352     0.0538150    -0.0782700      0.177694    -0.0602307    -0.0415730    -0.0266409     0.0131787    0.00123974   -0.00245541  -0.000630526   5.94548e-06   9.24599e-05   8.22044e-06  -2.31223e-06       0.00000       0.00000       0.00000       0.00000       0.00000       0.00000       0.00000       0.00000       0.00000       0.00000       6.36002       8.08291       8.46729       8.35637       7.76780       6.74195       5.54656       4.43795       3.33023       2.41772       1.63799       1.07261      0.665967      0.394365      0.221509      0.115846     0.0574098     0.0265423     0.0114755    0.00457679    0.00168568   0.000557168   0.000163154   4.11414e-05   8.10605e-06   1.11963e-06       0.00000       0.00000       0.00000       0.00000       0.00000       0.00000       0.00000       0.00000       0.00000       0.00000
  13  26 4378.0137    0.9468 15.8511 11.9133 -0.0004    0.00282126  0.1594   0.0048   0.2619    0.0178   0.0000     0.0402401   435.5159       34.1880      -1.33555       6.10055       18.0716      -2.78193      -13.6359      -5.97302       5.54531      -7.57728      0.426336     -0.546825      -1.58704     -0.377347     -0.115672     -0.114754     -0.158211     0.0404571     0.0191564   -0.00724683   -0.00305522  -0.000472454  -0.000290267   2.71310e-05  -4.09214e-07  -3.11129e-06       0.00000       0.00000       0.00000       0.00000       0.00000       0.00000       0.00000       0.00000       0.00000       0.00000       9.86664       12.6803       13.2518       13.0911       12.0858       10.6465       8.82016       7.00694       5.28365       3.84161       2.63900       1.73354       1.08642      0.640274      0.358636      0.190148     0.0945776     0.0439635     0.0190843    0.00766770    0.00280548   0.000920271   0.000267845   6.62552e-05   1.30014e-05   1.79391e-06       0.00000       0.00000       0.00000       0.00000       0.00000       0.00000       0.00000       0.00000       0.00000       0.00000
  14   7 1723.5591    0.2938  0.2109 11.5498 -0.0029       22.4452  0.0073   0.0071   0.0153    0.0222   0.0000       2.79869   437.3600      0.110919       14.5696       1.56960     -0.564373      -1.52695      0.599786     -0.311229     -0.113056     -0.191128     0.0442316    -0.0564297     0.0202045     0.0689751   -0.00282404    -0.0322139     0.0152000   8.21479e-05    0.00275158   0.000877275  -5.97480e-05  -0.000204404   1.25811e-05  -2.19567e-05   6.46800e-06   1.66277e-06   1.73576e-07   4.48476e-08       0.00000       0.00000       0.00000       0.00000       0.00000       0.00000       0.00000       0.00000      0.713033      0.886577      0.980367      0.934493      0.852598      0.783358      0.628812      0.533349      0.423608      0.285122      0.212315      0.138393     0.0845856     0.0565923     0.0299405     0.0172292    0.00990679    0.00481598    0.00211834    0.00102798   0.000412868   0.000150428   5.28455e-05   1.93336e-05   5.06994e-06   1.12755e-06   2.16893e-07   3.02097e-08       0.00000       0.00000       0.00000       0.00000       0.00000       0.00000       0.00000       0.00000
  14   8 1870.8889    0.4345  0.3499 11.5113 -0.0024       13.6835  0.0092   0.0080   0.0190    0.0292   0.0000       1.24531   439.0055      -1.53393       12.3623       1.50498      -1.53190       1.50015      0.545192      0.500556     -0.961155     -0.135774      0.205294    -0.0895793    -0.0430951     0.0429040    -0.0837991    0.00828140    0.00752748   -0.00482128  -0.000964539   -0.00243001   8.54879e-05   7.61989e-05   8.97092e-05  -4.93388e-05   1.05936e-05  -3.64463e-07  -6.16532e-07   6.82788e-09       0.00000       0.00000       0.00000       0.00000       0.00000       0.00000       0.00000       0.00000      0.900728       1.10511       1.14717       1.16201       1.09760      0.977872      0.785799      0.625680      0.510844      0.353767      0.255205      0.172421      0.116054     0.0676351     0.0413686     0.0222643     0.0121491    0.00610604    0.00272192    0.00122176   0.000465104   0.000183242   6.77591e-05   2.07880e-05   5.99740e-06   1.30745e-06   2.73608e-07   3.78061e-08       0.00000       0.00000       0.00000       0.00000       0.00000       0.00000       0.00000       0.00000
  14   9 2017.1230    0.5957  0.4717 11.5828 -0.0015       10.0702  0.0104   0.0090   0.0207    0.0391   0.0000      0.786993   438.2075       1.39616       12.8147      0.391560      -1.40357     -0.102074       1.28912     -0.549978    -0.0571409      0.298582    -0.0166155     -0.191344     0.0355278   0.000808713     0.0185718     0.0317653    -0.0222952    -0.0172292    0.00367854   -0.00112728  -0.000111929   8.64161e-05   1.52843e-05   2.27034e-05   3.03793e-06   1.99763e-06   1.98342e-07   9.83343e-09       0.00000       0.00000       0.00000       0.00000       0.00000       0.00000       0.00000       0.00000      0.967029       1.22931       1.29250       1.31183       1.16223       1.06286      0.872652      0.690288      0.543433      0.390486      0.273394      0.188637      0.117534     0.0709555     0.0446638     0.0234785     0.0125970    0.00624557    0.00300033    0.00133787   0.000533157   0.000202278   7.63702e-05   2.28207e-05   6.28484e-06   1.46628e-06   2.91413e-07   4.30703e-08       0.00000       0.00000       0.00000       0.00000       0.00000       0.00000       0.00000       0.00000
  14  10 2162.6185    0.8499  0.6223 11.6830 -0.0002       7.03055  0.0118   0.0112   0.0242    0.0522   0.0000      0.522652   437.8500      0.423329       11.3747       1.32299     -0.598377      0.772315      -2.96903    -0.0569441     -0.649593     -0.398926      0.171742     -0.393498    -0.0529373     0.0571628     0.0148242    -0.0411242    -0.0241959   0.000393837   -0.00111121   -0.00206905   2.72052e-05   0.000590499   0.000205449  -1.44309e-05   9.86606e-06  -3.87935e-06  -3.78767e-08   9.90714e-08       0.00000       0.00000       0.00000       0.00000       0.00000       0.00000       0.00000       0.00000       1.13698       1.40634       1.46023       1.44299       1.35104       1.18738      0.980466      0.823031      0.610694      0.447993      0.313033      0.214957      0.138589     0.0820772     0.0481565     0.0264094     0.0141410    0.00712270    0.00334386    0.00145528   0.000580935   0.000219923   7.76345e-05   2.41124e-05   6.99960e-06   1.68428e-06   3.05636e-07   4.36887e-08       0.00000       0.00000       0.00000       0.00000       0.00000       0.00000       0.00000       0.00000
  14  11 2305.8189    1.1609  0.7895 12.0614 -0.0002       4.29800  0.0143   0.0137   0.0267    0.0635   0.0000      0.429904   436.5913       3.96616       15.0940       1.19636      -1.02447       1.43099      0.988950      0.722681      -1.08708     -0.548417      0.413893    0.00961868     -0.166443     -0.292940     0.0103225     0.0489965   -0.00201901   -0.00629040   -0.00447512  -0.000785555  -0.000393402  -0.000196752   9.00004e-05  -5.91812e-05  -5.57876e-07   4.01622e-06   8.02256e-08  -6.36265e-08       0.00000       0.00000       0.00000       0.00000       0.00000       0.00000       0.00000       0.00000       1.26400       1.51056       1.62943       1.59200       1.45743       1.32682       1.12400      0.900862      0.701590      0.505980      0.358103      0.243985      0.158646     0.0978855     0.0527515     0.0299929     0.0165667    0.00821572    0.00373003    0.00166318   0.000699988   0.000265312   9.16740e-05   2.96890e-05   7.94842e-06   1.85466e-06   3.54533e-07   4.77825e-08       0.00000       0.00000       0.00000       0.00000       0.00000       0.00000       0.00000       0.00000
  14  12 2446.8479    1.5533  0.9031 12.4859 -0.0001       3.22783  0.0154   0.0173   0.0289    0.0752   0.0000      0.378214   437.2221       3.57824       10.7683       3.06408       2.11502     -0.941700      -1.82153      -1.75809     -0.828162      0.321781     -0.249723     -0.239846     -0.348759    -0.0496334     0.0348615    -0.0133779    -0.0210768    0.00554675   -0.00372526  -0.000543446   0.000106354   0.000409033  -4.88849e-05   2.09329e-05  -1.22222e-06  -4.00097e-06  -3.29862e-07  -2.29358e-08       0.00000       0.00000       0.00000       0.00000       0.00000       0.00000       0.00000       0.00000       1.31162       1.64174       1.71236       1.69620       1.55273       1.40652       1.17241      0.950003      0.735121      0.535351      0.377742      0.253187      0.162169     0.0997645     0.0571359     0.0323038     0.0167584    0.00842842    0.00395702    0.00173358   0.000716101   0.000276393   9.49504e-05   3.09780e-05   8.50468e-06   2.00746e-06   3.87249e-07   5.42877e-08       0.00000       0.00000       0.00000       0.00000       0.00000       0.00000       0.00000       0.00000
  14  13 2587.4448    2.0084  0.9614 13.3120 -0.0023       3.11528  0.0162   0.0229   0.0321    0.0677   0.0000      0.393082   438.2307       7.79136       11.8245       1.24103     -0.708479       1.07598      -1.89283      0.264996      0.708553     -0.576880      0.100200     -0.435681     -0.185661    -0.0226630     0.0151450     0.0121264    -0.0598502   -0.00943117   0.000234564   0.000589392   0.000997954   0.000185779  -2.36348e-05  -3.28529e-05  -1.33541e-05   4.69369e-06   7.99191e-07  -9.89947e-09       0.00000       0.00000       0.00000       0.00000       0.00000       0.00000       0.00000       0.00000       1.37451       1.73800       1.78566       1.76877       1.63178       1.47994       1.23308      0.976531      0.768552      0.560292      0.394705      0.260447      0.170255      0.104633     0.0590608     0.0337010     0.0176374    0.00881642    0.00393427    0.00178032   0.000727694   0.000289299   9.72228e-05   3.17608e-05   8.79642e-06   2.05586e-06   4.10478e-07   5.69691e-08       0.00000       0.00000       0.00000       0.00000       0.00000       0.00000       0.00000       0.00000
  14  14 2728.3417    2.5610  0.9034 13.6220 -0.0026       2.47701  0.0152   0.0299   0.0298    0.0857   0.0000      0.387799   436.3502       8.92548       9.80543       5.95827     -0.352958     -0.740301      0.683200     -0.896820      0.112597     -0.883403      -1.25018     -0.509908      0.243704     -0.267225    0.00924619    -0.0534866    0.00995604   -0.00557599    0.00306885  -8.02824e-05  -0.000549352   0.000304731   0.000151121   1.85752e-05  -1.64642e-05  -1.72922e-06   8.90080e-08  -7.68227e-08       0.00000       0.00000       0.00000       0.00000       0.00000       0.00000       0.00000       0.00000       1.31441       1.67052       1.71949       1.72158       1.56524       1.42756       1.17444      0.933379      0.714463      0.529432      0.369354      0.254883      0.160472     0.0994869     0.0571887     0.0318418     0.0164645    0.00823000    0.00391117    0.00169128   0.000704607   0.000270100   9.55237e-05   3.03469e-05   8.18371e-06   1.99210e-06   3.79769e-07   5.54496e-08       0.00000       0.00000       0.00000       0.00000       0.00000       0.00000       0.00000       0.00000
  14  15 2869.3547    3.1354  0.9487 13.9407 -0.0007       1.33962  0.0158   0.0357   0.0312    0.1000   0.0000      0.378840   438.5197       9.29982       11.9456       6.38657       1.01066       2.33610      -1.42123    -0.0446429      0.201234      -1.92428      0.149981      0.274333      0.179777     -0.125095     0.0469311     0.0512629   -0.00875143    0.00134505    -0.0112689   0.000121512  -0.000502674  -0.000363637   0.000108952  -5.54052e-05   1.17085e-06   2.57068e-06   3.34429e-08  -1.11354e-07       0.00000       0.00000       0.00000       0.00000       0.00000       0.00000       0.00000       0.00000       1.34146       1.65581       1.71195       1.70621       1.60797       1.42417       1.19360      0.962455      0.751493      0.542808      0.391580      0.258175      0.168729      0.101390     0.0607082     0.0337155     0.0170943    0.00887808    0.00402743    0.00185030   0.000703668   0.000282615   9.61846e-05   3.07718e-05   8.84135e-06   2.01062e-06   4.03650e-07   5.47540e-08       0.00000       0.00000       0.00000       0.00000       0.00000       0.00000       0.00000       0.00000
  14  16 3010.2899    3.7901  0.8960 14.3490 -0.0021       1.12287  0.0146   0.0435   0.0300    0.0961   0.0000      0.342248   437.9976       14.2423       8.43061       5.89025     -0.211411      -2.42512       1.10067      -2.65050      0.370843      -1.09990      0.183639    -0.0625193      0.333030    -0.0650814     0.0391002    -0.0414541   -0.00713847   0.000460571    0.00227564   -0.00251244  -0.000419422   9.29793e-05   2.82787e-05   3.49397e-06   9.73960e-06   7.50607e-07  -3.15595e-07  -6.38060e-08       0.00000       0.00000       0.00000       0.00000       0.00000       0.00000       0.00000       0.00000       1.28306       1.62071       1.68340       1.68298       1.52561       1.36722       1.14249      0.916428      0.716686      0.526530      0.365337      0.240150      0.153563     0.0950232     0.0559699     0.0314177     0.0162917    0.00800126    0.00383385    0.00164287   0.000694482   0.000264358   9.26626e-05   2.92158e-05   8.08311e-06   1.90396e-06   3.77115e-07   5.30050e-08       0.00000       0.00000       0.00000       0.00000       0.00000       0.00000       0.00000       0.00000
  14  17 3150.7408    3.8251  1.0723 14.5819 -0.0024       1.86504  0.0180   0.0426   0.0335    0.0915   0.0000      0.431343   437.3224       13.5177       14.0525       3.64776     -0.969713      -1.67396      -2.34050      -3.73630       1.83776      -1.10472      -1.44291     -0.560292     -0.347790     -0.168865     0.0342529    -0.0276073    0.00464906   -0.00506229    0.00131688   -0.00279479    0.00118325   0.000725923  -1.69120e-05   1.46838e-05   1.00494e-05  -3.11082e-06   3.66205e-07   7.36130e-08       0.00000       0.00000       0.00000       0.00000       0.00000       0.00000       0.00000       0.00000       1.48262       1.86338       1.93939       1.94170       1.78205       1.57949       1.33291       1.04398      0.820257      0.585849      0.420747      0.281704      0.181371      0.110537     0.0647215     0.0359736     0.0185952    0.00945772    0.00436051    0.00197134   0.000784413   0.000307302   0.000105988   3.38498e-05   9.28796e-06   2.16087e-06   4.42419e-07   5.97437e-08       0.00000       0.00000       0.00000       0.00000       0.00000       0.00000       0.00000       0.00000
  14  18 3290.9824    3.5089  1.4610 14.4522 -0.0028    0.00101587  0.0227   0.0334   0.0398    0.0645   0.0000      0.281719   438.8302       16.3161       11.1521       3.50050      -2.03331     -0.242768      0.317505      -4.08074      -1.29813      -1.91647     -0.499727     -0.300997     -0.174009    -0.0228046     0.0993085    -0.0100644    0.00934079   0.000453779   -0.00330923   0.000453826   0.000853312  -0.000557481   0.000107174  -3.26467e-05  -8.12586e-07   1.02695e-06  -2.91326e-07   5.61784e-08       0.00000       0.00000       0.00000       0.00000       0.00000       0.00000       0.00000       0.00000       1.74505       2.20805       2.30981       2.29324       2.10155       1.89183       1.58482       1.29780      0.979009      0.732080      0.515650      0.344044      0.222880      0.135124     0.0798163     0.0441707     0.0229803     0.0114604    0.00552555    0.00239903    0.00100782   0.000383615   0.000134054   4.20971e-05   1.20356e-05   2.86938e-06   5.41769e-07   7.55768e-08       0.00000       0.00000       0.00000       0.00000       0.00000       0.00000       0.00000       0.00000
  14  19 3431.7239    3.0348  2.1263 13.9767 -0.0010      0.961260  0.0273   0.0245   0.0492    0.0460   0.0000      0.147615   437.0890       14.3362       15.1046       4.33953       4.00929     -0.732297      0.374215      -3.72908       3.94601     -0.746005      -1.23458     -0.277083    -0.0374714    -0.0457731    -0.0578004     -0.146960    -0.0240635    0.00566009    0.00117342   -0.00231703    0.00166023   0.000586672   0.000187016   6.54310e-05   1.13304e-05   1.49391e-08   3.41328e-07  -4.29765e-08       0.00000       0.00000       0.00000       0.00000       0.00000       0.00000       0.00000       0.00000       2.13500       2.64610       2.75694       2.80209       2.55564       2.26815       1.93264       1.53719       1.20553      0.880581      0.623195      0.412311      0.268276      0.165934     0.0958417     0.0546945     0.0287359     0.0142504    0.00679889    0.00292094    0.00124360   0.000470489   0.000160373   5.08115e-05   1.39443e-05   3.28852e-06   6.59583e-07   8.95128e-08       0.00000       0.00000       0.00000       0.00000       0.00000       0.00000       0.00000       0.00000
  14  20 3572.4938    2.5584  3.1676 13.4061  0.0000      0.617989  0.0343   0.0170   0.0618    0.0364   0.0000      0.101841   440.6120       23.4366       6.58556       14.1688      -2.41252      -4.09651      -3.75979     -0.442686      -1.47997      -1.83068       1.05124      0.140455      0.116391     -0.443656     -0.156703      0.168448     0.0120365   -0.00624761   -0.00233269    0.00432117    0.00128486  -0.000139095   0.000100874  -1.69186e-05  -3.50620e-06   7.38020e-07  -2.87521e-07  -5.73452e-08       0.00000       0.00000       0.00000       0.00000       0.00000       0.00000       0.00000       0.00000       2.67724       3.38657       3.53159       3.49903       3.26736       2.85825       2.43478       1.90468       1.50442       1.09378      0.768387      0.518552      0.332585      0.204530      0.119673     0.0665298     0.0349441     0.0174771    0.00809095    0.00361147    0.00146652   0.000568483   0.000199931   6.32522e-05   1.74375e-05   4.19934e-06   8.44657e-07   1.10030e-07       0.00000       0.00000       0.00000       0.00000       0.00000       0.00000       0.00000       0.00000
  14  21 3713.5703    2.1236  4.6582 12.8833 -0.0003      0.553548  0.0431   0.0121   0.0788    0.0298   0.0000     0.0608411   432.8690       27.4145       8.07342       1.65400     -0.481812      -4.10433      -9.04629      -2.68490       2.49810     -0.406900      0.491962      0.196596      0.307497      0.303857      0.242034   -0.00373362    -0.0244233     0.0374479     0.0140244   1.00601e-05    0.00133252  -0.000112705   8.98094e-05  -1.52969e-05  -1.15484e-05  -1.04150e-06   6.20015e-07   7.82520e-08       0.00000       0.00000       0.00000       0.00000       0.00000       0.00000       0.00000       0.00000       3.24329       4.14085       4.36617       4.31276       4.02194       3.56712       2.98549       2.44253       1.84321       1.37504      0.971644      0.648924      0.420980      0.259042      0.151111     0.0849771     0.0444636     0.0223438     0.0105903    0.00466897    0.00194526   0.000744038   0.000256607   8.21170e-05   2.33865e-05   5.64234e-06   1.07048e-06   1.45228e-07       0.00000       0.00000       0.00000       0.00000       0.00000       0.00000       0.00000       0.00000
  14  22 3854.7770    1.7905  6.4692 12.5131 -0.0001      0.511740  0.0539   0.0091   0.1000    0.0255   0.0000     0.0445492   438.6129       21.6150       13.5561       7.32016      -3.07071       2.95935      -2.12118      -3.89827      -1.73155      -1.25076      -3.01435      -1.06910      0.544013      0.161382     -0.238738     -0.261123    -0.0360561     0.0204013     0.0128234   -0.00801563   0.000463230   0.000876049   8.62063e-05  -5.49420e-06   3.55766e-05   6.16061e-06  -4.13477e-08  -2.48942e-07       0.00000       0.00000       0.00000       0.00000       0.00000       0.00000       0.00000       0.00000       4.02551       5.13384       5.37367       5.33472       4.93848       4.43669       3.69223       2.99690       2.31746       1.70803       1.20810      0.807208      0.514451      0.322838      0.187566      0.105516     0.0551646     0.0275905     0.0129160    0.00577427    0.00238065   0.000912233   0.000317261   0.000102956   2.84924e-05   6.85276e-06   1.31897e-06   1.79179e-07       0.00000       0.00000       0.00000       0.00000       0.00000       0.00000       0.00000       0.00000
  14  23 3995.9638    1.4983  8.6357 12.2805 -0.0007      0.384275  0.0699   0.0074   0.1283    0.0230   0.0000     0.0375903   432.3079       36.8279       19.9501       4.28016       2.10282       11.9867      -3.75671      -5.77195     -0.310093      -1.18697    -0.0469544      -3.24241     -0.270360     -0.299316    -0.0466560   -0.00617549     -0.138920     0.0724726     0.0293417    -0.0139848   -0.00462948   -0.00206802   0.000282431   0.000237379  -6.01093e-06  -4.62340e-06  -1.73281e-06  -7.95950e-08       0.00000       0.00000       0.00000       0.00000       0.00000       0.00000       0.00000       0.00000       4.96023       6.37172       6.68687       6.63732       6.21384       5.50266       4.63759       3.77158       2.91570       2.14497       1.51077       1.03330      0.660007      0.408111      0.239465      0.132675     0.0712169     0.0355491     0.0167625    0.00745469    0.00307120    0.00116460   0.000415444   0.000132044   3.68478e-05   8.94580e-06   1.71828e-06   2.28014e-07       0.00000       0.00000       0.00000       0.00000       0.00000       0.00000       0.00000       0.00000
  14  24 4137.1137    1.2633 11.0717 12.1076 -0.0010      0.184905  0.0911   0.0063   0.1655    0.0212   0.0000     0.0348060   447.4616       30.5921      -5.91290       4.37100       2.22397      -1.30943       1.65164     -0.592590      0.933022      -4.50169     -0.761854      -1.66415      0.678778      0.417673    -0.0219787     -0.282579     0.0954732    -0.0492237   -0.00411838   -0.00402091    0.00511480    0.00151689  -0.000564385  -0.000342655   9.77602e-05  -1.93417e-06  -4.02214e-06  -3.42970e-07       0.00000       0.00000       0.00000       0.00000       0.00000       0.00000       0.00000       0.00000       6.17357       7.91608       8.33864       8.27514       7.67431       6.91524       5.77296       4.67764       3.59808       2.66290       1.89024       1.28430      0.842669      0.513312      0.301250      0.167901     0.0902174     0.0448223     0.0214832    0.00932496    0.00394664    0.00149703   0.000530392   0.000166141   4.69073e-05   1.10507e-05   2.10295e-06   2.83357e-07       0.00000       0.00000       0.00000       0.00000       0.00000       0.00000       0.00000       0.00000
  14  25 4278.7567    1.0677 14.3129 11.9775 -0.0006      0.124222  0.1285   0.0052   0.2194    0.0190   0.0000     0.0358052   428.9396       33.5350      -3.67236       4.74319       4.85782      0.831790      -2.69271     -0.772909      0.659126      -6.62850      0.779245      -1.45047      -1.01246     -0.822361      0.252746      0.152395    -0.0432655   -0.00927179    -0.0612898   -0.00620588     0.0103934   -0.00332129   -0.00141610  -0.000155253   9.95739e-05  -1.30398e-05  -3.57457e-06   6.93155e-09       0.00000       0.00000       0.00000       0.00000       0.00000       0.00000       0.00000       0.00000       7.79955       9.95333       10.4991       10.5475       9.80425       8.68444       7.35713       5.98118       4.65157       3.38823       2.44207       1.65287       1.08178      0.664933      0.389982      0.219712      0.117419     0.0597089     0.0279582     0.0125605    0.00511466    0.00196764   0.000682677   0.000217132   6.09245e-05   1.42380e-05   2.75202e-06   3.63077e-07       0.00000       0.00000       0.00000       0.00000       0.00000       0.00000       0.00000       0.00000
  14  26 4419.7969    0.8928 16.4548 11.9091 -0.0011     0.0175994  0.1667   0.0043   0.2692    0.0164   0.0000     0.0413430   435.2622       36.8600       8.88707       29.6795       13.3638      0.323773      -5.74378       2.50088      0.859411      -6.68960      -2.53575       2.87045       2.13898      -1.85004      0.449373     -0.206951     -0.319196   -0.00954986     0.0985316     0.0278806    0.00154591    0.00162767    0.00191788   4.65709e-05   2.62091e-05   1.62564e-05   2.36695e-06  -5.54385e-08       0.00000       0.00000       0.00000       0.00000       0.00000       0.00000       0.00000       0.00000       9.33633       12.1282       12.7497       12.7357       11.8484       10.6951       9.00100       7.37394       5.68296       4.24741       3.02153       2.06080       1.34258      0.831551      0.490506      0.275852      0.146978     0.0741582     0.0351581     0.0156990    0.00649937    0.00250179   0.000875756   0.000276798   7.73073e-05   1.83141e-05   3.43259e-06   4.61185e-07       0.00000       0.00000       0.00000       0.00000       0.00000       0.00000       0.00000       0.00000
  15   7 1753.8387    0.3258  0.2113 11.5495 -0.0008       20.1689  0.0068   0.0072   0.0138    0.0225   0.0000       2.35432   437.4886       1.27418       14.0331      0.140716      -1.39071     -0.537449       1.74654      0.215674    -0.0527813     0.0800259      0.236194     0.0372427     0.0604645     0.0100923    -0.0215867    -0.0276593     0.0112154     0.0101328    0.00214203  -0.000610277  -0.000602059  -0.000143636  -9.29809e-05  -3.88932e-05   2.40649e-06   3.29397e-06   1.01611e-06  -1.36053e-07  -3.91203e-08   5.16783e-09       0.00000       0.00000       0.00000       0.00000       0.00000       0.00000      0.675512      0.842666      0.908893      0.911718      0.832219      0.705035      0.649808      0.511372      0.401355      0.297911      0.222245      0.148031     0.0905144     0.0593353     0.0372299     0.0221756     0.0121872    0.00611126    0.00315453    0.00156217   0.000723405   0.000309459   0.000120130   4.11913e-05   1.37892e-05   4.17245e-06   1.08651e-06   2.59030e-07   5.23039e-08   6.28045e-09       0.00000       0.00000       0.00000       0.00000       0.00000       0.00000
  15   8 1902.4021    0.4737  0.3231 11.5377 -0.0009       13.1887  0.0084   0.0083   0.0160    0.0281   0.0000       1.13428   437.5548      -1.90313       14.3188       1.79848      -2.70554     -0.551198      0.684897     0.0178126     -0.430980     -0.549572      0.229373      0.231336    0.00161978     -0.175152    -0.0106022     0.0313969     0.0314498   0.000410416   0.000433320   0.000511390   -0.00103216  -0.000304869   6.31005e-05   5.03893e-06   2.47910e-06  -5.52729e-06   1.96162e-06  -6.61303e-08  -1.24077e-07  -1.09351e-08       0.00000       0.00000       0.00000       0.00000       0.00000       0.00000      0.725607      0.955093      0.986418      0.970503      0.977493      0.827306      0.714444      0.605610      0.431773      0.359146      0.251622      0.170992      0.119926     0.0750485     0.0461643     0.0274789     0.0146869    0.00828444    0.00394013    0.00186361   0.000877267   0.000362708   0.000143093   5.51995e-05   1.67394e-05   5.21010e-06   1.58315e-06   3.84699e-07   6.74938e-08   8.86313e-09       0.00000       0.00000       0.00000       0.00000       0.00000       0.00000
  15   9 2049.7149    0.6636  0.4947 11.5314 -0.0021       8.42964  0.0104   0.0094   0.0201    0.0417   0.0000      0.655007   438.5422       2.37201       14.6697     -0.701376     -0.184814       2.95304       1.17522      -2.40341      0.282511      0.486264     0.0541191    -0.0958000     0.0926951    -0.0514597     0.0735619    -0.0247607     0.0193384     0.0177295    0.00819765   -0.00131537   0.000221897   0.000486478  -0.000153179  -6.19249e-05   1.84552e-05   4.06602e-06  -8.04648e-07   3.65439e-07   1.05491e-07   6.07906e-09       0.00000       0.00000       0.00000       0.00000       0.00000       0.00000      0.987413       1.29633       1.34103       1.33236       1.21400       1.07731      0.929028      0.758627      0.603253      0.443368      0.320218      0.214534      0.137668     0.0902279     0.0521266     0.0316970     0.0171372    0.00924043    0.00460904    0.00217079   0.000988650   0.000417068   0.000167443   6.05191e-05   1.96556e-05   6.44543e-06   1.62946e-06   3.83257e-07   7.59285e-08   1.01084e-08       0.00000       0.00000       0.00000       0.00000       0.00000       0.00000
  15  10 2195.9158    0.8869  0.6724 11.8656 -0.0012       6.47976  0.0124   0.0111   0.0241    0.0508   0.0000      0.505061   438.1210       1.22427       12.3587       3.28608      0.846768      -1.25974      -2.18285     -0.678308      0.390408     0.0995107      0.403722     -0.180648      0.374438     -0.155460   0.000934005     0.0259386    -0.0119823    -0.0113878   -0.00429592   -0.00165398   -0.00297863   0.000422826   0.000390999  -5.04181e-05  -4.70937e-05  -3.69646e-06  -1.31493e-06   1.08429e-07  -9.93241e-08  -5.81274e-09       0.00000       0.00000       0.00000       0.00000       0.00000       0.00000       1.07448       1.32916       1.37811       1.42275       1.33881       1.18404      0.993786      0.825395      0.651796      0.480043      0.344145      0.243308      0.166777      0.104812     0.0633046     0.0360884     0.0207388     0.0112504    0.00569336    0.00266864    0.00119072   0.000489935   0.000191853   6.95043e-05   2.36869e-05   7.09058e-06   1.93656e-06   4.43517e-07   8.33039e-08   1.13088e-08       0.00000       0.00000       0.00000       0.00000       0.00000       0.00000
  15  11 2339.6261    1.2323  0.8479 12.1693 -0.0013       4.01808  0.0144   0.0138   0.0279    0.0670   0.0000      0.403950   440.1690       3.67882       13.7389       2.00350      -1.63420      -2.44064     -0.409641      -1.02529      0.227467     -0.654635     -0.149215      0.122176     -0.155540   -0.00298307     0.0423759    -0.0475904     0.0405440    -0.0161635   -0.00418775   -0.00456592    0.00116676   0.000641947  -0.000153072   0.000137976   3.04762e-05  -1.94773e-05  -8.03512e-07  -1.87598e-07   2.93145e-07  -8.65630e-09       0.00000       0.00000       0.00000       0.00000       0.00000       0.00000       1.15695       1.45834       1.50253       1.57542       1.44124       1.31813       1.09467      0.907645      0.722761      0.531011      0.384906      0.273087      0.184907      0.115973     0.0712563     0.0413152     0.0234379     0.0123097    0.00644019    0.00301597    0.00136547   0.000553640   0.000223894   8.04574e-05   2.78490e-05   8.31870e-06   2.25090e-06   5.05282e-07   9.69812e-08   1.35470e-08       0.00000       0.00000       0.00000       0.00000       0.00000       0.00000
  15  12 2481.1765    1.6635  0.9106 12.6636  0.0002       3.93654  0.0150   0.0181   0.0282    0.0704   0.0000      0.377400   438.5354       7.25514       15.2232       2.10772      -3.61315     -0.601076     -0.525385     -0.270020     -0.180258      -2.20105     -0.586581     -0.242374     0.0803278     0.0777245    -0.0266026     0.0212693    0.00642715     0.0105817   -0.00443994   0.000689727  -0.000364879  -0.000396871  -8.40561e-05   3.11925e-05  -9.02860e-06  -1.80899e-05   7.29203e-07  -5.56655e-07   3.46943e-08   1.27667e-08       0.00000       0.00000       0.00000       0.00000       0.00000       0.00000       1.20456       1.50449       1.61297       1.62024       1.49845       1.33974       1.12737      0.940943      0.728606      0.544134      0.398766      0.275961      0.179636      0.112666     0.0719169     0.0419362     0.0228050     0.0122900    0.00609663    0.00301818    0.00137096   0.000577394   0.000216865   8.18428e-05   2.72653e-05   8.30901e-06   2.25936e-06   5.07338e-07   9.35636e-08   1.26022e-08       0.00000       0.00000       0.00000       0.00000       0.00000       0.00000
  15  13 2622.4910    2.1286  0.9400 13.2416  0.0004       2.07297  0.0150   0.0230   0.0294    0.0700   0.0000      0.364173   436.0531       7.98810       10.1980       2.43987      -3.99370      -1.95083      0.727290      -1.55454      0.465129     -0.649621     -0.492471     -0.329699      0.264853    -0.0463861    -0.0272267     0.0102204    -0.0210267     0.0118670   -0.00137761    0.00221583    0.00103775   2.10346e-05  -0.000331732   4.28267e-06   2.42400e-05  -5.33479e-06  -1.47241e-06  -1.30799e-06  -4.07843e-08   7.98904e-09       0.00000       0.00000       0.00000       0.00000       0.00000       0.00000       1.19627       1.46956       1.55727       1.58625       1.47041       1.33568       1.12132      0.930552      0.726147      0.546686      0.399648      0.275019      0.183995      0.118839     0.0721149     0.0417583     0.0235748     0.0125846    0.00630025    0.00295029    0.00135739   0.000569498   0.000226408   8.11885e-05   2.73441e-05   8.37117e-06   2.25492e-06   5.08745e-07   9.34479e-08   1.28090e-08       0.00000       0.00000       0.00000       0.00000       0.00000       0.00000
  15  14 2764.2610    2.8112  0.8683 13.7905 -0.0020       2.24028  0.0144   0.0316   0.0269    0.0736   0.0000      0.343840   438.1319       10.9648       14.0196       3.18474       1.75489      -2.76673      0.625970      -2.55291      0.810935     -0.956599      0.225386    -0.0970724    -0.0805084    -0.0855506    -0.0460577    -0.0689933    -0.0438399     0.0148554     0.0145764    0.00115556  -0.000176956  -0.000448874   0.000221021  -3.80299e-05  -5.00600e-06   3.36069e-06  -3.21314e-06  -3.32777e-07  -3.78706e-08  -6.83777e-09       0.00000       0.00000       0.00000       0.00000       0.00000       0.00000       1.21035       1.48310       1.53139       1.55307       1.46669       1.33271       1.11179      0.908749      0.711244      0.553988      0.404535      0.265845      0.176709      0.113310     0.0717666     0.0424188     0.0238547     0.0120250    0.00600330    0.00279985    0.00125561   0.000535282   0.000214094   7.61570e-05   2.54676e-05   7.62358e-06   2.12407e-06   4.72383e-07   8.79950e-08   1.19620e-08       0.00000       0.00000       0.00000       0.00000       0.00000       0.00000
  15  15 2905.9501    3.3553  0.8521 14.2542  0.0007       2.23849  0.0139   0.0386   0.0278    0.0769   0.0000      0.361610   439.6948       9.46508       15.9019       3.27516      -1.06426      -2.04879     -0.705773     -0.732630       1.61395      -1.11466    -0.0853636     -0.485551     -0.107211     -0.304096     -0.118144    -0.0198260    0.00234525   -0.00327629    0.00528707   -0.00571684   0.000763946  -0.000853382   0.000202665  -5.22839e-06  -6.22202e-05  -5.83011e-06   2.46481e-07   2.85733e-07   1.69490e-07   1.04375e-08       0.00000       0.00000       0.00000       0.00000       0.00000       0.00000       1.14209       1.46165       1.50972       1.55970       1.42259       1.27659       1.10675      0.883327      0.699036      0.521726      0.378291      0.261896      0.178959      0.111661     0.0686721     0.0395388     0.0220796     0.0118557    0.00586200    0.00292843    0.00124174   0.000559289   0.000211072   7.99261e-05   2.61714e-05   7.71241e-06   2.11966e-06   4.83602e-07   9.57511e-08   1.29077e-08       0.00000       0.00000       0.00000       0.00000       0.00000       0.00000
  15  16 3047.2281    3.8302  0.9875 14.5012 -0.0019       1.60431  0.0161   0.0424   0.0306    0.0903   0.0000      0.432022   437.6134       12.8174       10.3210       1.58068      0.818262     -0.422130      0.983791      -1.47688      0.402728      0.305914     -0.385379     -0.400215      0.127956     -0.118536    -0.0563625    -0.0772397     0.0294760    -0.0114260   0.000867921    0.00181934   -0.00332628  -4.40589e-05   4.51431e-05  -2.91168e-05  -2.30675e-05   8.43634e-06  -1.59922e-06   5.81880e-09   1.36510e-07   6.93165e-09       0.00000       0.00000       0.00000       0.00000       0.00000       0.00000       1.28165       1.60178       1.69243       1.69179       1.55133       1.43847       1.19836      0.979481      0.777128      0.572006      0.417662      0.291225      0.195322      0.123760     0.0760251     0.0428542     0.0243542     0.0129504    0.00650637    0.00305781    0.00139514   0.000586014   0.000230612   8.44533e-05   2.93581e-05   8.71013e-06   2.33148e-06   5.11699e-07   9.64776e-08   1.32306e-08       0.00000       0.00000       0.00000       0.00000       0.00000       0.00000
  15  17 3188.1351    3.8535  1.1730 14.7416 -0.0009    -0.0503321  0.0196   0.0408   0.0355    0.0867   0.0000      0.387927   437.1691       15.4749       11.2060       3.52692      -3.11940      0.510875     -0.144575      -2.64757      0.243983     0.0777415     -0.156376     -0.277723     -0.444560    -0.0591843    0.00415601    0.00341500    -0.0120269    0.00389274  -0.000693056   -0.00218265  -0.000855460   0.000771182  -0.000125231  -0.000131454   7.63797e-06  -1.74574e-05   4.17934e-06  -3.46895e-07   5.19508e-08  -2.67429e-10       0.00000       0.00000       0.00000       0.00000       0.00000       0.00000       1.44629       1.79391       1.86991       1.91821       1.80406       1.61679       1.35280       1.11747      0.873205      0.662294      0.472286      0.333972      0.226881      0.143348     0.0881904     0.0510502     0.0292794     0.0151483    0.00784788    0.00371245    0.00162423   0.000686322   0.000274613   9.83795e-05   3.38966e-05   9.93245e-06   2.71998e-06   6.24328e-07   1.13869e-07   1.55753e-08       0.00000       0.00000       0.00000       0.00000       0.00000       0.00000
  15  18 3329.0609    3.3802  1.6527 14.3632 -0.0038      0.701623  0.0238   0.0306   0.0428    0.0624   0.0000      0.215296   437.9143       19.1889       10.6300       7.26876       6.06140      -2.87510     -0.647941      -2.51662      -1.98438      -1.97651      0.635472     -0.842847     -0.694905     0.0166681      0.123412     0.0924734    -0.0258426     0.0247570   -0.00477689   -0.00594292  -0.000996610   0.000705025   0.000328353  -0.000128581   1.46663e-05  -1.71524e-07   1.40190e-06   9.12156e-07  -1.05796e-07   2.79917e-09       0.00000       0.00000       0.00000       0.00000       0.00000       0.00000       1.74423       2.21637       2.21521       2.26832       2.11434       1.93305       1.65910       1.37866       1.10205      0.836158      0.594038      0.416007      0.276509      0.175059      0.105657     0.0626154     0.0342679     0.0184735    0.00912688    0.00446130    0.00190937   0.000830585   0.000319100   0.000121411   3.96488e-05   1.22245e-05   3.25028e-06   7.70026e-07   1.44819e-07   1.97847e-08       0.00000       0.00000       0.00000       0.00000       0.00000       0.00000
  15  19 3470.2164    2.9189  2.4282 13.7053 -0.0015      0.533496  0.0287   0.0217   0.0511    0.0494   0.0000      0.131888   439.6260       20.2600       10.8134       5.60003      -2.64975      -4.92599      0.970371      -3.44425     -0.891420      0.491984      0.461892     -0.725183      0.139225     -0.370073     -0.111138    -0.0347207     0.0632114    -0.0349709    0.00236920   -0.00311286   -0.00464281   -0.00204690  -0.000344492   0.000198081  -5.53848e-06   3.35804e-05   3.45628e-06  -9.15677e-07  -3.33563e-07   5.17600e-09       0.00000       0.00000       0.00000       0.00000       0.00000       0.00000       2.12276       2.69372       2.76685       2.82379       2.59045       2.36438       2.01909       1.67248       1.29751      0.991717      0.713111      0.498527      0.326566      0.211031      0.127351     0.0747855     0.0409762     0.0222160     0.0108681    0.00531345    0.00235960    0.00102580   0.000391606   0.000146950   4.80324e-05   1.48797e-05   3.92852e-06   9.32349e-07   1.70918e-07   2.35549e-08       0.00000       0.00000       0.00000       0.00000       0.00000       0.00000
  15  20 3611.6745    2.4447  3.5654 13.2184 -0.0006      0.713047  0.0356   0.0152   0.0643    0.0367   0.0000     0.0800572   437.6436       12.6956       16.8504       1.45137      -1.78347      -1.69010     -0.900547      -2.14340      0.616323      -1.46545     -0.650634      -1.11193     -0.531506    -0.0970263      0.398137   -0.00297826     0.0505924    -0.0236525   -0.00333411    0.00386842  -0.000123260   -0.00130178   0.000509137   0.000259735   1.98381e-06   5.58491e-06   2.26823e-06  -1.19228e-06   8.49771e-08   3.23116e-09       0.00000       0.00000       0.00000       0.00000       0.00000       0.00000       2.58062       3.29735       3.47323       3.50647       3.27240       2.95687       2.50415       2.04007       1.59250       1.19740      0.873215      0.610628      0.409345      0.260718      0.159395     0.0946997     0.0516031     0.0276932     0.0138357    0.00680279    0.00299336    0.00129152   0.000502623   0.000189335   6.21795e-05   1.92343e-05   5.14564e-06   1.19056e-06   2.22592e-07   2.93400e-08       0.00000       0.00000       0.00000       0.00000       0.00000       0.00000
  15  21 3753.1026    2.0421  5.3133 12.6601  0.0000      0.541856  0.0451   0.0106   0.0823    0.0289   0.0000     0.0506538   443.4216       18.9727       15.1057       3.25362       1.30714      -1.82182     -0.986719      -4.93017       2.92752      -1.24926     -0.830604      -1.09999     -0.271472     -0.113036      0.428795    -0.0597174     0.0505791    0.00109884   -0.00453342    0.00254361   -0.00336642   0.000485505  -0.000358743   0.000286847   7.27575e-05  -6.54236e-06  -1.02690e-05  -1.47783e-06   2.55621e-07  -2.37401e-08       0.00000       0.00000       0.00000       0.00000       0.00000       0.00000       3.16811       4.01004       4.28227       4.29738       4.07048       3.60139       3.10404       2.53570       2.00348       1.51639       1.09142      0.757371      0.518404      0.325218      0.201142      0.116626     0.0663830     0.0349832     0.0179926    0.00855037    0.00383022    0.00162042   0.000651653   0.000237332   8.06212e-05   2.39042e-05   6.65086e-06   1.53126e-06   2.87572e-07   3.63273e-08       0.00000       0.00000       0.00000       0.00000       0.00000       0.00000
  15  22 3894.8107    1.7022  7.0482 12.4124  0.0001      0.530911  0.0561   0.0083   0.1035    0.0243   0.0000     0.0395898   443.8351       14.0349       7.85306       3.03490      0.288270      0.523295      -6.39363     -0.518780       5.08631      -2.62143      -3.65901       1.99005      0.560279    -0.0869840     -0.362428     -0.107626    -0.0567786    -0.0517255    -0.0249933     0.0107353   -0.00755789   0.000282631    0.00152829  -0.000632985  -0.000167044   6.10427e-05   6.90799e-06  -3.63985e-06  -2.53603e-07   3.13688e-08       0.00000       0.00000       0.00000       0.00000       0.00000       0.00000       3.90746       4.94817       5.18660       5.26473       4.96003       4.44696       3.80232       3.12922       2.47893       1.86515       1.36031      0.949174      0.630134      0.405364      0.248872      0.146922     0.0811861     0.0438709     0.0218771     0.0105506    0.00476298    0.00201928   0.000786811   0.000293111   9.75840e-05   3.01177e-05   8.04656e-06   1.86483e-06   3.49364e-07   4.50987e-08       0.00000       0.00000       0.00000       0.00000       0.00000       0.00000
  15  23 4036.4646    1.4293  9.4705 12.2333 -0.0003      0.427799  0.0733   0.0068   0.1372    0.0212   0.0000     0.0347977   437.3275       24.9101       8.69628      -3.99161       1.59662       8.22466      -3.46115      -5.36833      -2.96395       4.20690      -1.61512      0.378690       1.12164     -0.351743      0.417319   -0.00704688     -0.131936    -0.0741258     0.0375185     0.0344653   -0.00266899   0.000712951    0.00131921  -9.83434e-06  -3.37938e-05   1.78397e-05   1.18247e-07  -2.81592e-06   1.65171e-07  -3.27542e-08       0.00000       0.00000       0.00000       0.00000       0.00000       0.00000       4.83966       6.17497       6.56864       6.58536       6.14356       5.60873       4.76902       3.96656       3.12398       2.37231       1.71837       1.20605      0.800007      0.512559      0.317463      0.185598      0.103504     0.0559157     0.0278196     0.0136646    0.00607996    0.00264393    0.00101885   0.000383853   0.000128768   3.92205e-05   1.05126e-05   2.42451e-06   4.43123e-07   5.79395e-08       0.00000       0.00000       0.00000       0.00000       0.00000       0.00000
  15  24 4178.1394    1.2011 11.8339 12.0788 -0.0010      0.280531  0.0964   0.0058   0.1749    0.0201   0.0000     0.0348272   439.8829       21.5432       19.5207      -2.61368       1.44441       4.84900       1.97683       3.85865       1.33036      -5.43520      -2.79763       1.90204     -0.770860      0.448368     0.0289657     0.0698702      0.107691    -0.0859104     0.0125313     0.0200810     0.0127090   -0.00109809   -0.00204656  -0.000213516   1.35465e-05  -5.31116e-05   6.77489e-06   1.50975e-06   1.09894e-06  -6.66482e-08       0.00000       0.00000       0.00000       0.00000       0.00000       0.00000       5.93162       7.57673       8.05504       8.07798       7.67700       6.86865       5.95178       4.87566       3.89567       2.93802       2.14393       1.50247       1.00751      0.651334      0.395297      0.235981      0.131796     0.0701554     0.0358104     0.0174037    0.00769267    0.00331985    0.00131475   0.000484548   0.000161957   4.99831e-05   1.32819e-05   3.06378e-06   5.70994e-07   7.15737e-08       0.00000       0.00000       0.00000       0.00000       0.00000       0.00000
  15  25 4320.0724    1.0319 15.1075 11.9813 -0.0006      0.119962  0.1363   0.0048   0.2274    0.0175   0.0000     0.0351696   423.0136       27.2533       18.5924       11.0290      -11.4129      -9.66851      -7.14550      -4.94367      -1.89900      -8.00325      -1.29995       2.82542      0.358230     -0.766402     -0.234795     -0.259124     -0.416630    -0.0653919     0.0213679     0.0265739    -0.0116948   -0.00155822   0.000678102    0.00131830  -9.69821e-05  -8.92863e-05   2.39526e-05   6.78498e-06  -1.90928e-06  -4.26681e-08       0.00000       0.00000       0.00000       0.00000       0.00000       0.00000       7.53807       9.74457       10.3654       10.3652       9.71590       8.82804       7.61021       6.31016       5.00138       3.79864       2.77068       1.94848       1.29915      0.841324      0.517710      0.304347      0.171776     0.0922738     0.0465797     0.0228307     0.0101741    0.00444619    0.00173221   0.000643477   0.000216354   6.57854e-05   1.74767e-05   3.99477e-06   7.29181e-07   9.35921e-08       0.00000       0.00000       0.00000       0.00000       0.00000       0.00000
  15  26 4462.4800    0.8433 17.4412 11.8836 -0.0007      0.242927  0.1789   0.0039   0.2756    0.0151   0.0000     0.0411668   431.2942       35.7733       15.9470       10.5383       1.56465       12.9961       16.9759      0.839469      -14.7953      -4.64671       1.66493      -3.91823     -0.838002      0.358828     -0.266421     -0.104850   -0.00195833    -0.0552842     0.0139273    0.00853482     0.0144818    0.00557104   3.33173e-05  -0.000975294   9.71420e-05   4.86487e-05  -4.45625e-05  -5.78184e-06   8.60440e-07  -1.33385e-07       0.00000       0.00000       0.00000       0.00000       0.00000       0.00000       9.11266       11.9141       12.6548       12.7090       11.9824       10.7922       9.29204       7.67088       6.06600       4.61427       3.37021       2.36935       1.60603       1.03167      0.638766      0.377524      0.212557      0.114864     0.0583474     0.0283529     0.0128036    0.00549736    0.00216875   0.000804395   0.000268547   8.11368e-05   2.17770e-05   4.94827e-06   9.03997e-07   1.15374e-07       0.00000       0.00000       0.00000       0.00000       0.00000       0.00000
  16   6 1629.5270    0.2269  0.1293 11.6083 -0.0082       24.3590  0.0066   0.0068   0.0101    0.0179   0.0000       5.30526   437.3571      0.271191       15.0642      0.347585      -1.59137      0.846408     0.0805852     -0.559153      0.128481     -0.442252      0.285356     0.0910153   -0.00982291     0.0387525    -0.0716780    -0.0327012     0.0213894    0.00605084    0.00598117   -0.00357537  -0.000281675   0.000690050  -0.000239838   4.61274e-05   1.67373e-05  -1.23011e-05  -7.86237e-07   2.34020e-06  -8.06486e-07   3.32784e-08  -3.85861e-08   6.79846e-10       0.00000       0.00000       0.00000       0.00000      0.672608      0.806700      0.902946      0.963046      0.919424      0.744235      0.606071      0.518360      0.400828      0.301158      0.197886      0.140070      0.110614     0.0724157     0.0435379     0.0251293     0.0149961    0.00908619    0.00521002    0.00277076    0.00129438   0.000557612   0.000224366   9.01946e-05   3.34674e-05   1.14799e-05   3.44279e-06   9.92512e-07   2.84139e-07   6.25647e-08   1.09420e-08   1.31469e-09       0.00000       0.00000       0.00000       0.00000
  16   7 1783.3096    0.3462  0.2474 11.5239 -0.0015       18.5597  0.0075   0.0071   0.0143    0.0231   0.0000       1.89623   437.8953      0.596404       13.8956     0.0793287      -1.53136     -0.378197      0.243037      0.276377      0.231673      0.396545    -0.0459462     0.0462084    -0.0880831      0.161536    -0.0730073     0.0179550   -0.00945603  -0.000422360   -0.00443532    0.00230616  -8.11277e-05    0.00100455  -9.25493e-05   9.19859e-06  -2.79193e-05  -3.91430e-05   1.06881e-06   7.27711e-07  -9.76840e-08  -4.63407e-08  -1.02855e-08  -9.39056e-10       0.00000       0.00000       0.00000       0.00000      0.679852      0.827254      0.870272      0.886311      0.861992      0.808606      0.670395      0.521255      0.433755      0.344911      0.261675      0.176124      0.123623     0.0773732     0.0529293     0.0338935     0.0199721     0.0106802    0.00570151    0.00269340    0.00132222   0.000601828   0.000252086   0.000101421   4.20195e-05   1.48429e-05   4.71018e-06   1.32189e-06   3.61278e-07   7.41593e-08   1.42284e-08   1.80596e-09       0.00000       0.00000       0.00000       0.00000
  16   8 1933.2149    0.5072  0.3740 11.5551 -0.0009       13.2020  0.0089   0.0081   0.0170    0.0291   0.0000      0.967934   437.2874       1.99675       13.7404       1.67147      -1.62739     -0.682668     -0.637360     -0.591509     -0.930507    -0.0597164    -0.0608794      0.103420    -0.0441068     -0.116311    0.00559862    0.00593917    -0.0533900     0.0184948     0.0104413  -0.000887489   -0.00224992   0.000238999  -4.87905e-05   9.32492e-05   2.21555e-05  -1.69884e-06  -7.43838e-06  -6.79689e-07   7.28706e-08   2.48965e-08  -2.50086e-08   1.21780e-09       0.00000       0.00000       0.00000       0.00000      0.736749      0.976943       1.04381       1.03239       1.01554      0.849406      0.785474      0.634486      0.502659      0.396105      0.280530      0.206121      0.140372     0.0922463     0.0589617     0.0349334     0.0210006     0.0117637    0.00603568    0.00328497    0.00158605   0.000691760   0.000319248   0.000129328   4.76609e-05   1.74523e-05   5.57616e-06   1.59023e-06   4.31664e-07   1.05013e-07   1.89645e-08   2.21812e-09       0.00000       0.00000       0.00000       0.00000
  16   9 2081.7156    0.7121  0.5521 11.6457 -0.0015       8.06350  0.0107   0.0096   0.0212    0.0415   0.0000      0.593484   437.6195       2.15566       13.6652     -0.687563      -2.48934     -0.117828     0.0300771     -0.116333      -1.21486     -0.811039     -0.240050     -0.439345      0.135378      0.166078    -0.0629983    -0.0479314    -0.0536959   -0.00289783     0.0129696    0.00333364   -0.00109780    0.00144866   0.000424739   9.05755e-05  -8.35199e-05   1.59313e-05   3.78503e-06   9.85249e-07  -1.19943e-06  -2.60313e-08  -4.93493e-08   5.06821e-10       0.00000       0.00000       0.00000       0.00000      0.882368       1.07398       1.16562       1.18689       1.10015      0.978469      0.887684      0.738462      0.599741      0.445805      0.334783      0.245840      0.166180      0.106875     0.0676182     0.0426089     0.0247919     0.0132802    0.00693190    0.00378257    0.00188677   0.000856471   0.000368740   0.000149507   5.58678e-05   1.97450e-05   6.29111e-06   1.82995e-06   4.64338e-07   1.03597e-07   1.93652e-08   2.37051e-09       0.00000       0.00000       0.00000       0.00000
  16  10 2228.4869    0.9834  0.7386 11.8283 -0.0008       5.37546  0.0128   0.0115   0.0245    0.0617   0.0000      0.436326   436.5717       3.26707       13.7292       1.18639      -3.91680     -0.419231      -1.01508     -0.980551       1.27384     -0.269253      0.341223     -0.339888      0.197185     -0.137637    -0.0214837     0.0164104     0.0184590    -0.0129599   -0.00492506   -0.00320559  -0.000885204  -0.000163960   8.54829e-05   7.02131e-05   9.07334e-05  -1.00887e-05  -6.04887e-06  -5.06016e-06  -1.04376e-07  -1.93503e-07   1.22446e-09   7.32273e-10       0.00000       0.00000       0.00000       0.00000       1.02767       1.25262       1.31066       1.35681       1.29163       1.17671       1.01243      0.821462      0.689178      0.513732      0.376975      0.279083      0.189811      0.126827     0.0800430     0.0492698     0.0276388     0.0162071    0.00864312    0.00430759    0.00207793   0.000958890   0.000407167   0.000158566   6.12301e-05   2.23845e-05   7.09020e-06   2.10714e-06   5.08240e-07   1.16657e-07   2.18951e-08   2.75202e-09       0.00000       0.00000       0.00000       0.00000
  16  11 2372.7453    1.3273  0.8863 12.4626 -0.0013       4.54974  0.0145   0.0144   0.0282    0.0605   0.0000      0.403556   437.3655       3.16612       13.3838       1.66362       1.14855     -0.874972     -0.375709      -1.83974    -0.0974869     -0.253328      0.103076      0.159913      0.367092    -0.0932522      0.103893   -0.00612600     0.0146105    -0.0116148     0.0100790  -0.000467450    0.00367934   0.000662295   2.15891e-05   0.000142304   3.07966e-05  -4.35041e-06   1.50733e-06  -8.35768e-07  -5.73665e-07  -1.52267e-07  -9.41404e-09   6.46729e-10       0.00000       0.00000       0.00000       0.00000       1.12684       1.40817       1.47494       1.52466       1.38143       1.26303       1.12809      0.933551      0.747275      0.568427      0.431019      0.303305      0.203903      0.136004     0.0846002     0.0523561     0.0300701     0.0166205    0.00892919    0.00446062    0.00221875    0.00102085   0.000450498   0.000180611   6.94692e-05   2.34396e-05   7.51054e-06   2.23245e-06   5.54664e-07   1.24369e-07   2.35427e-08   3.08149e-09       0.00000       0.00000       0.00000       0.00000
  16  12 2514.9729    1.7562  0.9870 12.8330 -0.0000       2.99863  0.0158   0.0179   0.0298    0.0676   0.0000      0.370257   437.6558       5.60293       13.1291       2.31988      -1.70430     -0.432743     0.0485101      0.657475     -0.239082     -0.960001    -0.0876760    -0.0347376     -0.413206    -0.0108623     0.0622092    0.00640671    -0.0634801  -9.39284e-05     0.0114932    0.00610439    0.00101980   -0.00141706  -0.000112593   0.000167749  -1.66578e-05   3.26164e-05   1.27352e-05   6.04660e-07   1.41312e-07   3.68830e-08  -1.17130e-08  -8.45158e-10       0.00000       0.00000       0.00000       0.00000       1.14430       1.45104       1.52332       1.56091       1.42523       1.32842       1.15057      0.962325      0.787659      0.604232      0.437061      0.319686      0.215988      0.143542     0.0898634     0.0548187     0.0308257     0.0181505    0.00961671    0.00489796    0.00232747    0.00110855   0.000467836   0.000191081   7.21375e-05   2.66739e-05   8.33734e-06   2.47700e-06   6.09147e-07   1.39810e-07   2.53807e-08   3.41180e-09       0.00000       0.00000       0.00000       0.00000
  16  13 2657.0460    2.2849  0.9398 13.3448  0.0004       2.45273  0.0147   0.0240   0.0281    0.0708   0.0000      0.353134   437.7285       5.92271       12.5535       5.66072     -0.899391       1.01211      -1.51064      -2.73075      0.359904     -0.925804     -0.196666    -0.0830671    -0.0100856     -0.296255      0.101607    -0.0618388  -9.40981e-06    -0.0118738  -0.000705871   -0.00407511   -0.00294101  -0.000531148   0.000717625   0.000144443   2.94732e-05  -2.26373e-06  -1.85106e-05  -9.83129e-07   1.16528e-06   1.19147e-07   1.89871e-08   3.69547e-10       0.00000       0.00000       0.00000       0.00000       1.10534       1.41229       1.46082       1.51548       1.39369       1.29984       1.09864      0.937833      0.730499      0.580475      0.423508      0.301986      0.201469      0.138657     0.0849819     0.0525202     0.0305501     0.0173711    0.00897514    0.00471625    0.00220021    0.00101215   0.000440700   0.000186045   6.76672e-05   2.42788e-05   7.66604e-06   2.33311e-06   5.84088e-07   1.36241e-07   2.34297e-08   3.32150e-09       0.00000       0.00000       0.00000       0.00000
  16  14 2799.6167    2.8738  0.8877 13.8816  0.0004       1.48797  0.0139   0.0307   0.0272    0.0653   0.0000      0.354136   438.3316       8.89426       14.3021       5.60266       1.39387      0.147351      -1.50370     -0.862805      0.313697      0.122554     -0.451230     -0.476716    -0.0300773     -0.168691    -0.0105535     0.0607797    -0.0114443     0.0236551     0.0109355    0.00166990   0.000434424    0.00167171  -0.000110793  -8.12696e-05  -0.000112750   1.97836e-05  -5.19184e-06  -8.86700e-08  -7.61130e-08  -1.57178e-07   8.54338e-09  -1.10296e-09       0.00000       0.00000       0.00000       0.00000       1.06654       1.35786       1.43440       1.47027       1.35387       1.26021       1.05492      0.887886      0.699820      0.532153      0.395606      0.283124      0.195060      0.129600     0.0793585     0.0507175     0.0285772     0.0161103    0.00834343    0.00443536    0.00209505   0.000983857   0.000404326   0.000172637   6.41082e-05   2.32954e-05   7.18876e-06   2.23391e-06   5.54039e-07   1.22801e-07   2.18790e-08   3.04391e-09       0.00000       0.00000       0.00000       0.00000
  16  15 2941.9489    3.5322  0.8674 14.1546 -0.0012       1.77933  0.0134   0.0384   0.0263    0.0774   0.0000      0.338378   438.4821       11.5350       10.9920       3.09578    -0.0815812       1.27843      -1.22076      -1.60227       1.09219      -1.52440      0.537176     -0.923697     0.0805790     -0.265012    -0.0526306    -0.0650411    -0.0366439    0.00923273     0.0150763   -0.00167053    0.00147006    0.00126103   0.000175258   3.30591e-05   2.54931e-05   2.34709e-05  -2.47205e-06  -6.30371e-07   7.24060e-07  -3.90973e-08  -9.78421e-09   2.41303e-10       0.00000       0.00000       0.00000       0.00000       1.04428       1.29003       1.33597       1.38847       1.29321       1.18940       1.02045      0.856206      0.690489      0.548602      0.396034      0.283416      0.190677      0.125444     0.0796162     0.0493908     0.0286699     0.0162448    0.00844387    0.00435259    0.00207145   0.000936440   0.000405575   0.000164989   6.21468e-05   2.24768e-05   6.98289e-06   2.04803e-06   5.25974e-07   1.20589e-07   2.13301e-08   2.89443e-09       0.00000       0.00000       0.00000       0.00000
  16  16 3083.6442    3.8856  0.9984 14.4949 -0.0022       1.08101  0.0157   0.0408   0.0298    0.0889   0.0000      0.364814   441.0052       11.8845       15.4948       6.14238      -2.20303     -0.230820      -2.03079      -3.10464     -0.658106      -1.30163     -0.521631     -0.376071    -0.0262174     -0.425377    -0.0135128    -0.0449364     0.0191918    0.00807197    0.00911514   -0.00174792   -0.00406013  -0.000642790  -0.000398988   0.000221397  -1.54880e-06  -4.11577e-05   7.13394e-06   6.58683e-07  -4.59562e-07   1.06737e-07   3.96231e-09   2.83664e-09       0.00000       0.00000       0.00000       0.00000       1.13776       1.44116       1.50905       1.56047       1.46260       1.32537       1.13700      0.946941      0.778997      0.585268      0.440357      0.308697      0.213503      0.139102     0.0897622     0.0542924     0.0323045     0.0181385    0.00958381    0.00500523    0.00239194    0.00109811   0.000471014   0.000193560   7.13749e-05   2.58049e-05   8.34186e-06   2.40981e-06   6.30907e-07   1.35362e-07   2.59258e-08   3.33624e-09       0.00000       0.00000       0.00000       0.00000
  16  17 3225.1318    3.7760  1.2935 14.3767 -0.0011      0.609973  0.0198   0.0365   0.0353    0.0919   0.0000      0.304517   439.1929       17.6256       11.2094      -1.77741      -3.12054     -0.193573      0.932489     -0.224075      0.842495      0.135555      0.467932      0.298367      0.209418     -0.412920      0.107751   -0.00129299   -0.00317361    0.00387130    0.00906046    0.00757116   -0.00256514   0.000446649  -0.000129794  -0.000100450   0.000109181   2.64331e-05   1.74442e-05  -3.31846e-07  -1.90001e-06   7.35625e-08   4.22848e-09  -3.77146e-09       0.00000       0.00000       0.00000       0.00000       1.40727       1.76730       1.85184       1.89560       1.80811       1.64349       1.40254       1.14020      0.904274      0.710479      0.530434      0.369792      0.253699      0.172163      0.109061     0.0664111     0.0389071     0.0219637     0.0116518    0.00575928    0.00274114    0.00125148   0.000552607   0.000225700   8.58808e-05   2.96361e-05   9.54423e-06   2.82768e-06   7.33896e-07   1.63959e-07   2.95459e-08   3.80030e-09       0.00000       0.00000       0.00000       0.00000
  16  18 3366.5856    3.3295  1.7732 14.1987 -0.0012      0.804192  0.0237   0.0285   0.0427    0.0651   0.0000      0.193852   438.2027       16.7595       11.6721       6.57949      -2.87895      -2.13555      -1.19712      0.466275      -2.55441      -2.00590     -0.773290     -0.841037      0.273105      0.279684     0.0618231      0.104878    -0.0600602    -0.0325576    -0.0273342   -0.00488070   -0.00200075   -0.00139405  -0.000781935  -0.000113913   1.57636e-05   1.53071e-05  -8.12173e-06   2.24727e-06   4.36817e-07   1.50334e-07  -3.75068e-08   9.39717e-09       0.00000       0.00000       0.00000       0.00000       1.63365       2.08873       2.19644       2.23115       2.09998       1.89642       1.68180       1.38667       1.10151      0.855596      0.627699      0.455298      0.311233      0.208934      0.129985     0.0793152     0.0462338     0.0257143     0.0137358    0.00710936    0.00340088    0.00159016   0.000678108   0.000285304   0.000106854   3.74745e-05   1.20270e-05   3.54658e-06   9.09581e-07   2.10374e-07   3.76966e-08   4.77127e-09       0.00000       0.00000       0.00000       0.00000
  16  19 3508.2262    2.8044  2.7050 13.5771 -0.0004      0.666413  0.0298   0.0192   0.0537    0.0467   0.0000      0.114281   435.0304       24.7241       15.6736       10.9761       3.42482       1.09088     -0.266008     -0.750907     -0.740412      -2.49649    0.00599168     -0.571498      0.249470     -0.512276    0.00723365  -0.000731944    -0.0403351    -0.0399112   -0.00837347   -0.00941061   -0.00354811   0.000950591   0.000557598  -0.000913733   0.000113638   2.13790e-05   3.59506e-06   3.09200e-06   1.66507e-06  -3.45496e-07  -1.23787e-09  -6.30358e-09       0.00000       0.00000       0.00000       0.00000       2.04841       2.67805       2.82575       2.88183       2.67970       2.46386       2.08113       1.74430       1.37050       1.08091      0.783977      0.561522      0.386333      0.254202      0.162635     0.0987753     0.0578293     0.0327647     0.0172189    0.00893486    0.00424092    0.00196797   0.000847262   0.000353403   0.000132708   4.81407e-05   1.53834e-05   4.49771e-06   1.18254e-06   2.65977e-07   4.62400e-08   6.19401e-09       0.00000       0.00000       0.00000       0.00000
  16  20 3650.1486    2.3297  4.0288 13.0571 -0.0011      0.507790  0.0369   0.0134   0.0691    0.0341   0.0000     0.0688283   440.0905       16.9855       10.1855       11.3031      -3.64282     -0.979180       3.11670      -2.31376       1.57763      -3.82783      0.614978      -1.17581     0.0470416     -0.459499      0.404425     0.0226618     0.0401092    -0.0467047     0.0529513    0.00215515   -0.00214235   -0.00172000    0.00130606  -0.000505681  -0.000146038   2.64565e-05   1.24712e-06  -3.07890e-06  -8.54741e-07  -2.58558e-07   2.43043e-08   1.99586e-10       0.00000       0.00000       0.00000       0.00000       2.48904       3.16573       3.33206       3.40935       3.24607       2.94681       2.54373       2.11598       1.71015       1.32469      0.974103      0.700961      0.477285      0.324125      0.200048      0.124562     0.0719204     0.0408469     0.0218372     0.0110796    0.00537633    0.00241688    0.00106419   0.000429568   0.000166029   5.83392e-05   1.88044e-05   5.68654e-06   1.43104e-06   3.31495e-07   5.95349e-08   7.46953e-09       0.00000       0.00000       0.00000       0.00000
  16  21 3792.0821    1.9585  5.8081 12.5080 -0.0003      0.467325  0.0465   0.0096   0.0852    0.0284   0.0000     0.0429326   436.1570       27.1249       10.1795       8.74209      -1.70664       1.14823      -3.18947      -4.16176       1.26169     -0.612101     -0.625025      -1.76105     -0.146581     -0.157875    0.00347830     -0.245749    -0.0747550    -0.0315640     0.0157287    -0.0293933   -0.00316048   0.000660894   0.000106961   0.000522531  -0.000247484  -3.07507e-05   3.92618e-05   2.82899e-06  -2.18196e-08  -4.62127e-07  -3.19999e-09   5.14808e-09       0.00000       0.00000       0.00000       0.00000       3.08994       3.96357       4.14053       4.25882       4.00152       3.69138       3.17533       2.67240       2.12039       1.65440       1.22204      0.886870      0.600393      0.398779      0.252238      0.156729     0.0913669     0.0504841     0.0267857     0.0137752    0.00674924    0.00305952    0.00134023   0.000541903   0.000208142   7.32601e-05   2.38534e-05   7.06190e-06   1.81723e-06   4.17085e-07   7.41509e-08   9.62170e-09       0.00000       0.00000       0.00000       0.00000
  16  22 3934.2148    1.6271  7.6835 12.2935 -0.0002      0.467683  0.0583   0.0075   0.1070    0.0234   0.0000     0.0351197   447.3787       20.1822       14.0241       9.34039      0.570826       7.15486      -2.41076      -4.26961     -0.936401      0.396729     -0.622554      -3.55580     -0.462308     -0.405195     0.0828397      0.155551    -0.0826532    -0.0966844     0.0239987    -0.0130449    0.00284610   -0.00390576   -0.00241608  -0.000414741   0.000287796   8.00726e-05  -1.80856e-05   1.55093e-05   3.38069e-06  -1.52133e-07  -1.23777e-07   1.01859e-08       0.00000       0.00000       0.00000       0.00000       3.78002       4.85918       5.13458       5.20188       4.99738       4.49778       3.92993       3.27657       2.62403       2.01254       1.50896       1.08072      0.745872      0.494717      0.314412      0.191863      0.112746     0.0628065     0.0335865     0.0172588    0.00839685    0.00384264    0.00167624   0.000683314   0.000259484   9.13835e-05   2.98593e-05   8.81741e-06   2.30953e-06   5.18454e-07   9.41801e-08   1.15403e-08       0.00000       0.00000       0.00000       0.00000
  16  23 4076.4176    1.3765 10.1997 12.1321 -0.0003      0.412244  0.0770   0.0063   0.1402    0.0209   0.0000     0.0320459   442.0392       23.3897       5.96350      -1.82706       2.99925      -9.57817      -2.35003      -4.48333      -1.45808       1.56684     -0.455532    -0.0669548       1.37650      -1.24953     0.0502811     -0.549576      0.155443    -0.0737790    -0.0294182     0.0126943     0.0215385   -0.00363099   -0.00255623  -0.000157388  -2.04746e-05  -8.37701e-06  -2.16224e-05   2.65293e-06  -2.20094e-06  -4.40454e-08   2.94103e-08   3.42971e-08       0.00000       0.00000       0.00000       0.00000       4.72415       6.10296       6.49812       6.59453       6.27524       5.66290       4.96698       4.11011       3.29555       2.55541       1.91268       1.35894      0.937244      0.626021      0.397380      0.244008      0.142776     0.0806966     0.0429543     0.0219630     0.0107616    0.00486100    0.00218187   0.000879294   0.000337980   0.000118923   3.82960e-05   1.13533e-05   2.95166e-06   6.61089e-07   1.19514e-07   1.46422e-08       0.00000       0.00000       0.00000       0.00000
  16  24 4218.5026    1.1625 13.2806 12.0474 -0.0003      0.320204  0.1070   0.0053   0.1894    0.0187   0.0000     0.0333810   439.3649       28.3547       8.99293       3.04951      -8.98683      -5.43111       5.97528       4.57965     -0.313519      -6.03696      0.636031     -0.365289       1.65381     -0.247154      0.256903     -0.261919    -0.0384479     0.0290058     0.0195782    0.00575559  -3.98301e-05   -0.00231237   0.000430237    0.00110012   0.000292825  -0.000184743   3.78200e-05  -1.56739e-06  -4.34303e-06  -8.97002e-07   5.99401e-08  -7.40521e-09       0.00000       0.00000       0.00000       0.00000       5.94886       7.70793       8.11962       8.23105       7.93506       7.15371       6.26358       5.26879       4.21109       3.28629       2.45744       1.76152       1.21744      0.808288      0.517609      0.317852      0.187065      0.104778     0.0562967     0.0286621     0.0141588    0.00638725    0.00285279    0.00114094   0.000441623   0.000154660   5.04764e-05   1.48466e-05   3.89467e-06   8.68690e-07   1.53832e-07   1.89166e-08       0.00000       0.00000       0.00000       0.00000
  16  25 4360.6241    0.9561 15.8864 11.9674 -0.0002      0.182648  0.1474   0.0043   0.2392    0.0162   0.0000     0.0383866   438.1117       30.8001       10.8547       10.4492      -4.29253      -1.37547      -6.50052      -5.36086      -4.30244      -6.25420       7.43120    -0.0783564       2.29587      -1.30489      0.756838      0.455404    -0.0891905    -0.0758173     0.0489111    0.00878968    -0.0293767    0.00714485    0.00238845   -0.00181648  -0.000418398  -0.000302063  -2.69851e-05   2.63721e-05  -2.86594e-06  -5.41575e-08   3.91050e-08  -4.28795e-08       0.00000       0.00000       0.00000       0.00000       7.38031       9.66926       10.2523       10.4161       9.87423       9.04764       7.85687       6.66722       5.32825       4.13594       3.10473       2.24274       1.54308       1.03412      0.658627      0.405801      0.239880      0.134197     0.0720125     0.0374420     0.0181132    0.00849732    0.00364677    0.00152455   0.000572438   0.000203314   6.62639e-05   1.95050e-05   5.01897e-06   1.11017e-06   1.95169e-07   2.45679e-08       0.00000       0.00000       0.00000       0.00000
  17   6 1657.0747    0.2526  0.1457 11.5896 -0.0041       19.2444  0.0065   0.0069   0.0108    0.0180   0.0000       4.02496   438.1609     -0.193534       15.3430      0.304057      -1.79269      0.194718      0.537938      0.262663      0.475577     0.0180489    -0.0371456    -0.0292507      0.106919   -0.00655921    -0.0438405    -0.0104527    0.00516903    0.00108909   0.000298646   -0.00100145  -0.000389405   -0.00142691  -0.000349170   0.000219614  -2.86950e-05   1.89679e-05  -6.82547e-06   3.31898e-06   2.15248e-07  -8.70795e-08  -1.19161e-07   2.54049e-08   1.33722e-09  -1.01013e-10       0.00000       0.00000      0.634137      0.743042      0.730735      0.637473      0.692157      0.716486      0.684096      0.565130      0.394950      0.289975      0.225315      0.184238      0.149735      0.108182     0.0695450     0.0415510     0.0231979     0.0121842    0.00646657    0.00335984    0.00171706   0.000840502   0.000385503   0.000164977   7.07720e-05   2.80532e-05   1.03318e-05   3.34209e-06   1.07074e-06   3.10418e-07   8.48696e-08   1.74338e-08   2.76258e-09   3.36257e-10       0.00000       0.00000
  17   7 1812.0245    0.3920  0.2748 11.5346 -0.0022       16.7830  0.0072   0.0072   0.0142    0.0229   0.0000       1.49571   437.6436       1.13589       14.1011     -0.516159      -1.20374       1.29192     -0.363437     -0.240625     -0.693682      0.364627     -0.237262     0.0461129     0.0284713     0.0398380      0.110421     0.0306295    -0.0134150    0.00507138     0.0115065   0.000227851    0.00347773   0.000602773   0.000322667  -3.05598e-05  -9.78684e-05   2.25400e-05  -4.28627e-06   4.12728e-06  -9.46276e-07   2.57708e-07   2.41477e-08   1.87741e-09  -1.96793e-10  -5.64838e-10       0.00000       0.00000      0.584664      0.737459      0.827379      0.811975      0.811738      0.685714      0.618573      0.527571      0.433854      0.338903      0.249504      0.186704      0.128641     0.0853353     0.0573722     0.0349183     0.0221857     0.0125577    0.00711102    0.00395638    0.00200977    0.00100986   0.000483052   0.000200981   8.60844e-05   3.34377e-05   1.18812e-05   4.22011e-06   1.35626e-06   3.65846e-07   9.72863e-08   2.17132e-08   3.67999e-09   4.09553e-10       0.00000       0.00000
  17   8 1963.3912    0.5485  0.4103 11.5662 -0.0003       11.2008  0.0087   0.0081   0.0179    0.0297   0.0000      0.855457   438.5123    0.00446677       11.3530       2.45017     -0.950724      0.996589      0.726738     -0.146947      0.221650     0.0776517     -0.242025    -0.0901715      0.192201   -0.00162069    -0.0182082     0.0379559   -0.00358630    0.00821551    0.00749370   -0.00391718   -0.00391027  -0.000502354   0.000278398  -8.70113e-05   5.50948e-05   4.42311e-05   7.45455e-06   3.84164e-06   6.35412e-07   1.57474e-07   8.33785e-09   1.38753e-08  -6.45498e-10   4.36555e-11       0.00000       0.00000      0.678845      0.831707      0.886987      0.946119      0.849356      0.819127      0.708736      0.598561      0.508763      0.377283      0.297218      0.213027      0.152326      0.106186     0.0700233     0.0423150     0.0250376     0.0153917    0.00849720    0.00463331    0.00245541    0.00115329   0.000538468   0.000242055   0.000104643   3.86925e-05   1.43748e-05   4.99552e-06   1.54639e-06   4.37975e-07   1.04266e-07   2.11579e-08   4.12339e-09   5.41566e-10       0.00000       0.00000
  17   9 2113.0856    0.7724  0.5720 11.6204  0.0008       7.21714  0.0106   0.0097   0.0203    0.0434   0.0000      0.522475   438.3306      0.307274       12.7405       1.99824    -0.0259500      0.619551     -0.706759     0.0801544       1.23706     -0.295675     -0.616754    -0.0987159      0.183476      0.111778     0.0485646    -0.0399775    -0.0160905    0.00253041   -0.00261918   -0.00127699   -0.00605685    0.00131434   0.000636266   0.000111028   0.000126088   4.61272e-06  -1.37193e-05   9.69404e-07   1.48096e-06   2.44906e-07   9.85887e-10   1.32548e-08  -1.65027e-09  -8.70472e-10       0.00000       0.00000      0.836478       1.08899       1.13603       1.16782       1.10185      0.995822      0.904434      0.736892      0.600480      0.454131      0.345885      0.256736      0.180457      0.125267     0.0802268     0.0508935     0.0299976     0.0177706    0.00947663    0.00526354    0.00268043    0.00129727   0.000637046   0.000260568   0.000118016   4.39235e-05   1.61098e-05   5.61943e-06   1.69347e-06   4.95362e-07   1.19916e-07   2.72488e-08   5.04268e-09   6.15644e-10       0.00000       0.00000
  17  10 2260.4597    1.0560  0.7315 11.9566 -0.0005       5.26654  0.0121   0.0119   0.0244    0.0569   0.0000      0.431044   437.0562       1.77203       14.1744       1.47586      -2.31846      0.107533     -0.393527   -0.00309758       1.59091     -0.251643     0.0228424      0.459804    -0.0544834     0.0325066      0.109966    -0.0743196     0.0171323  -0.000121317    0.00892597    0.00955819    0.00569362   -0.00189197   0.000443867   0.000293553  -0.000176818  -0.000124295  -2.90379e-05  -3.56382e-06   7.94312e-07  -5.61936e-07   1.87125e-07   6.14895e-08  -8.96084e-10   3.62464e-10       0.00000       0.00000      0.922914       1.18655       1.26535       1.28620       1.21275       1.12819      0.955290      0.800100      0.669439      0.526753      0.390224      0.283719      0.198319      0.130743     0.0883341     0.0539498     0.0334309     0.0198294     0.0108959    0.00593786    0.00303950    0.00146723   0.000667462   0.000296725   0.000124567   4.87241e-05   1.79614e-05   6.45647e-06   1.98979e-06   5.42782e-07   1.40003e-07   2.94998e-08   5.22738e-09   6.73753e-10       0.00000       0.00000
  17  11 2405.1039    1.4549  0.8798 12.3939 -0.0000       3.23453  0.0138   0.0151   0.0258    0.0682   0.0000      0.356190   436.8794       3.78846       12.7247       1.52807      -2.17665     0.0804514      0.367266      -1.85763     0.0273927     -0.576687     -0.660568     0.0212340      0.397506     -0.360429    -0.0693883      0.131090    0.00437160    0.00305815     0.0103495     0.0162177   0.000525398   -0.00237209  -0.000501367   0.000569805   0.000139002   8.23297e-05   6.52097e-06   1.18875e-05  -1.80882e-06  -6.91433e-07  -7.13384e-08  -2.76789e-08   9.46407e-10  -3.70718e-10       0.00000       0.00000      0.991801       1.26536       1.34491       1.37449       1.28561       1.21002       1.03523      0.891181      0.716785      0.562628      0.419297      0.315942      0.216203      0.151399     0.0947915     0.0629875     0.0367188     0.0221580     0.0118030    0.00663190    0.00328805    0.00166460   0.000774613   0.000336679   0.000141302   5.62067e-05   2.01322e-05   7.21524e-06   2.13995e-06   6.48131e-07   1.48746e-07   3.39827e-08   5.64507e-09   7.52496e-10       0.00000       0.00000
  17  12 2548.2050    1.9167  0.9139 13.0235  0.0011       2.65228  0.0142   0.0196   0.0268    0.0648   0.0000      0.356112   439.4366       5.59394       11.6388       3.63592      -3.25484     -0.999112    -0.0103056      -2.65286    0.00270946      0.620796     -0.652031     -0.400063      0.217294     -0.100642    -0.0158960    -0.0250549     0.0151991    -0.0116579   -0.00589559    0.00631372   0.000306400   0.000424110    0.00101481  -0.000337135  -0.000271278  -0.000107692   1.44028e-05  -8.34091e-07   3.99867e-07   2.57600e-07   4.64042e-08  -1.14082e-08   3.81240e-09   3.95888e-10       0.00000       0.00000       1.01406       1.27533       1.32496       1.40450       1.32453       1.21440       1.06311      0.893570      0.734066      0.565877      0.422503      0.316267      0.224553      0.153261     0.0998373     0.0626648     0.0391719     0.0218297     0.0126136    0.00671600    0.00346644    0.00174365   0.000785813   0.000353005   0.000139527   5.74366e-05   2.06220e-05   6.88141e-06   2.23651e-06   6.04530e-07   1.52309e-07   3.34518e-08   6.01734e-09   7.71110e-10       0.00000       0.00000
  17  13 2691.1441    2.4343  0.9314 13.4608 -0.0018       1.60766  0.0140   0.0247   0.0275    0.0689   0.0000      0.334604   436.8199       4.23238       12.7791       3.97937     -0.709097      -1.94422      0.450600     -0.549582      0.233449     -0.667865    -0.0159498     -0.284392     -0.105267    -0.0358537      0.117511      0.114209    -0.0882871    -0.0113408    -0.0114296   -0.00919870    0.00607038   -0.00143581   0.000590714  -0.000474901  -9.46843e-05  -8.31934e-05  -1.59178e-05   6.81093e-06  -3.85530e-06  -8.71434e-07   2.97676e-08  -2.62690e-08  -3.37172e-09  -9.87578e-11       0.00000       0.00000       1.01219       1.27348       1.33638       1.35927       1.30977       1.21307       1.05797      0.878045      0.723266      0.575638      0.427370      0.317735      0.219809      0.150675     0.0995242     0.0621813     0.0383200     0.0220181     0.0125607    0.00661485    0.00334513    0.00164265   0.000743248   0.000338509   0.000136168   5.53102e-05   2.02455e-05   6.90182e-06   2.21079e-06   6.00256e-07   1.50971e-07   3.34252e-08   5.76631e-09   7.27056e-10       0.00000       0.00000
  17  14 2834.4768    3.1030  0.8725 13.9971 -0.0006       1.99564  0.0134   0.0323   0.0257    0.0648   0.0000      0.333408   438.5788       7.83508       12.2666       5.15670     -0.353504       1.82798      0.912759      -2.00850      0.496521     -0.940537      0.150439     -0.689914      0.314165   -0.00650714    -0.0178306     0.0849799    -0.0630080    -0.0302818    0.00479168   -0.00343815    0.00321568   0.000609257   0.000223732  -0.000269054  -0.000135860  -2.65648e-05  -1.38138e-06   7.84249e-07  -1.35904e-06   3.30933e-07  -2.46873e-07  -2.27670e-08   9.71815e-10   2.65220e-10       0.00000       0.00000      0.989249       1.27317       1.29931       1.38655       1.27618       1.20211       1.02491      0.880166      0.685262      0.551680      0.408951      0.304256      0.209790      0.146768     0.0933520     0.0611368     0.0353818     0.0214173     0.0116082    0.00637002    0.00312362    0.00158463   0.000706255   0.000329181   0.000129644   5.33613e-05   1.86761e-05   6.58357e-06   1.91260e-06   5.84319e-07   1.38234e-07   3.18314e-08   5.31717e-09   7.61095e-10       0.00000       0.00000
  17  15 2977.3873    3.7047  0.8785 14.3477 -0.0006       1.78391  0.0135   0.0386   0.0253    0.0669   0.0000      0.337308   438.7049       7.18035       11.9675       5.25823      -2.45888      -1.27989      0.866364      -2.79447      0.462488     -0.514133     -0.166870     -0.178418     0.0321101     0.0945073     0.0191512    0.00422986    -0.0382141     0.0240546     0.0123030   0.000313710   -0.00146786   0.000327632   8.22007e-05   0.000823844  -0.000160224  -2.55855e-05  -4.26215e-05  -3.87206e-06   3.54737e-06   8.24000e-08   6.21840e-09  -3.07663e-08  -2.85259e-09  -1.34218e-10       0.00000       0.00000      0.985740       1.22955       1.30821       1.36208       1.26156       1.18495       1.02241      0.845164      0.708651      0.549368      0.413487      0.295040      0.213052      0.145802     0.0929357     0.0589457     0.0359614     0.0210683     0.0115931    0.00644826    0.00324697    0.00160514   0.000724883   0.000314552   0.000132982   5.41287e-05   1.94536e-05   6.72912e-06   2.04298e-06   5.81706e-07   1.40343e-07   2.95355e-08   5.47700e-09   7.01875e-10       0.00000       0.00000
  17  16 3119.5912    3.8265  1.0565 14.5903 -0.0017       1.31607  0.0161   0.0383   0.0300    0.0761   0.0000      0.341207   439.4405       11.6941       12.6050       5.99744      -1.20413      -1.90997     -0.868751      -2.01171     0.0332299      -1.76916     -0.653369     -0.711445     0.0135484   -0.00506075     -0.104340     0.0773037     0.0209928    -0.0510411     0.0253438    0.00169307    0.00177988   -0.00341053  -0.000288457  -0.000154280  -8.49318e-05  -0.000143616  -1.34434e-05   1.47413e-06  -7.29490e-07  -3.94824e-08  -6.33347e-08  -2.26016e-08   3.52866e-09  -7.12675e-10       0.00000       0.00000       1.07565       1.36990       1.44129       1.46234       1.37028       1.29954       1.12040      0.973730      0.787411      0.621381      0.469007      0.346154      0.237082      0.166338      0.107306     0.0668007     0.0405966     0.0236438     0.0132672    0.00718712    0.00360520    0.00178981   0.000823829   0.000370266   0.000153900   6.16817e-05   2.19018e-05   7.60834e-06   2.43307e-06   6.89067e-07   1.68004e-07   3.67304e-08   6.18951e-09   8.29204e-10       0.00000       0.00000
  17  17 3261.5954    3.6912  1.3853 14.4632 -0.0015       1.43452  0.0196   0.0338   0.0364    0.0738   0.0000      0.278204   438.3123       14.5289       11.1081       2.41280      -2.12510      -2.26573      0.522366      -3.35684       1.36620     -0.805961      -1.71074      -1.37806      0.279874     0.0351209     -0.142112    -0.0680355    -0.0819736    -0.0444222    -0.0248378   -0.00862342     0.0116023   -0.00265406   -0.00307313  -0.000181182  -6.61192e-05   3.74724e-05  -5.80781e-07   1.35228e-05   2.35040e-06   1.45279e-06  -1.60281e-07  -4.19933e-08   5.56813e-09   7.37328e-10       0.00000       0.00000       1.27526       1.63016       1.70381       1.76882       1.65276       1.50645       1.36029       1.15572      0.952944      0.736415      0.560923      0.415546      0.290966      0.195652      0.128794     0.0811516     0.0487607     0.0286778     0.0158049    0.00866195    0.00442529    0.00220696    0.00104304   0.000456654   0.000190781   7.42898e-05   2.70520e-05   9.41104e-06   2.87836e-06   8.15720e-07   2.02946e-07   4.43130e-08   8.01227e-09   9.94179e-10       0.00000       0.00000
  17  18 3403.6241    3.1719  2.1031 13.8386 -0.0015      0.655716  0.0247   0.0245   0.0458    0.0652   0.0000      0.157913   437.5166       15.2637       11.5466       5.72711      -4.78614    -0.0703259      -2.11564      -3.13250    -0.0215683      -2.38146      0.323109     -0.760859     -0.583247     -0.276561     0.0943751     -0.123106     0.0273313     0.0175632     0.0192436    0.00110848    0.00374771    0.00226123  -7.14379e-05   0.000463061   0.000163101  -1.15925e-06  -6.14868e-05   3.37154e-06   1.06694e-05  -2.19490e-06  -3.07524e-07   9.32154e-08   1.88476e-09  -9.88591e-10       0.00000       0.00000       1.59791       2.08806       2.13870       2.23727       2.10744       1.93573       1.71263       1.46217       1.17655      0.930571      0.698271      0.522677      0.363675      0.249413      0.163341      0.102811     0.0618016     0.0358999     0.0203944     0.0107690    0.00559614    0.00272766    0.00128676   0.000571333   0.000237630   9.16585e-05   3.41810e-05   1.14627e-05   3.64433e-06   1.03060e-06   2.61046e-07   5.84977e-08   1.01235e-08   1.29995e-09       0.00000       0.00000
  17  19 3545.7821    2.7032  3.0747 13.2674 -0.0006      0.568829  0.0308   0.0173   0.0555    0.0510   0.0000     0.0880105   439.9237       19.9629       15.0788       8.42921      -2.05140      -2.16621       1.50382      -2.35600      -1.41308     -0.427304     -0.761476     -0.675445    0.00447788      0.175554     0.0750056     0.0349004    -0.0485281    -0.0204213     0.0331072     0.0117247    0.00260488  -0.000228806    0.00107167   0.000241569  -6.84844e-05   0.000133113   9.01640e-06  -2.32825e-05  -1.56373e-06   4.24770e-07  -2.81958e-07   4.84871e-09   1.80030e-08   4.27319e-09       0.00000       0.00000       1.97492       2.55948       2.66363       2.79868       2.63610       2.41039       2.12609       1.78384       1.47660       1.14624      0.872470      0.636692      0.449546      0.306571      0.201318      0.126134     0.0770928     0.0448382     0.0253156     0.0136832    0.00695640    0.00344317    0.00158831   0.000708842   0.000292265   0.000116645   4.22701e-05   1.45745e-05   4.59255e-06   1.29093e-06   3.26953e-07   7.12672e-08   1.29047e-08   1.59717e-09       0.00000       0.00000
  17  20 3688.1995    2.2631  4.4851 12.8290 -0.0001      0.456260  0.0387   0.0120   0.0698    0.0346   0.0000     0.0554995   437.4655       23.1345       12.7595       13.4948       1.02962       3.72709      -4.30316     -0.856131       3.37776      -1.50094      0.444307      0.326817     -0.744186      0.203857      0.130385     -0.177467     0.0375587     0.0658798     0.0563936   -0.00814704   -0.00302944    0.00296523   -0.00147982   0.000196553   0.000190486   0.000313514   1.48500e-05   1.13483e-05   3.57433e-06  -4.21589e-07  -6.89571e-07  -3.53401e-08   5.20110e-10   2.51443e-09       0.00000       0.00000       2.45995       3.12923       3.33227       3.40038       3.28622       3.01777       2.64598       2.23766       1.80637       1.42486       1.07454      0.793593      0.561413      0.388088      0.252264      0.158630     0.0976139     0.0564652     0.0314570     0.0170618    0.00872889    0.00433116    0.00196237   0.000887334   0.000365592   0.000147833   5.30340e-05   1.82349e-05   5.75655e-06   1.63684e-06   4.13252e-07   9.08757e-08   1.56630e-08   1.90762e-09       0.00000       0.00000
  17  21 3830.5988    1.8767  6.3171 12.4260 -0.0002      0.495531  0.0488   0.0087   0.0880    0.0265   0.0000     0.0395718   438.1477       23.1949       2.53096       4.28708      -1.12973       6.98515      -4.55091       2.21645       2.61243      -4.59389     -0.879408    -0.0274663     -0.681047     -0.710417      0.173312     -0.293686     0.0918737     0.0508695     0.0281972   -0.00713947    -0.0120625   -0.00290307    0.00358640   -0.00152530  -7.88903e-05   0.000307428  -3.74682e-05  -4.23387e-05   5.85945e-06   7.58440e-07  -7.85914e-07   1.24370e-07   2.06599e-08  -2.16845e-09       0.00000       0.00000       3.04224       3.90225       4.14546       4.27107       4.07737       3.70474       3.31317       2.74827       2.23817       1.76645       1.33312      0.990323      0.684291      0.472911      0.309049      0.196681      0.119292     0.0699214     0.0391967     0.0208602     0.0107845    0.00527655    0.00245933    0.00110876   0.000461433   0.000181210   6.67998e-05   2.26520e-05   7.11344e-06   2.00604e-06   4.97855e-07   1.12595e-07   1.97101e-08   2.36322e-09       0.00000       0.00000
  17  22 3973.0820    1.5665  8.5333 12.1963 -0.0008      0.404348  0.0617   0.0067   0.1133    0.0217   0.0000     0.0322328   435.9705       14.4484       13.4332      -1.13112       3.48642      -3.55694       6.32893       5.22505      0.777366      -1.27988       2.05342      -1.74673      0.604898      -1.05189      0.286361     0.0595038     0.0754296     0.0570322    -0.0593772     0.0143469  -1.19909e-05    -0.0145597   0.000372103   -0.00272673  -0.000259309  -0.000104215   0.000198919   5.09290e-05  -7.88217e-07  -1.36489e-06  -4.49539e-07  -6.66996e-09   4.86377e-08  -2.29325e-10       0.00000       0.00000       3.68425       4.72629       5.04490       5.17215       4.93598       4.52952       4.01552       3.37140       2.79515       2.19448       1.67153       1.22138      0.859960      0.585986      0.385276      0.243484      0.149795     0.0870284     0.0493509     0.0264087     0.0136586    0.00670751    0.00313061    0.00139289   0.000582915   0.000230582   8.51920e-05   2.88974e-05   9.17907e-06   2.57381e-06   6.49093e-07   1.40442e-07   2.47550e-08   2.96616e-09       0.00000       0.00000
  17  23 4115.7388    1.3178 10.8738 12.1011 -0.0005      0.399697  0.0800   0.0058   0.1464    0.0194   0.0000     0.0311325   438.6801       14.6985       20.2462       5.33433       3.19896       4.70041      -8.05992      -4.83235       7.07836     -0.414147       1.54192       2.57008     -0.149723     -0.915633     0.0572360     0.0631873     -0.290816     -0.184219   -0.00291033   0.000140611    0.00743376    0.00110890   -0.00169828  -0.000699133  -0.000290985   0.000258398  -5.54208e-05  -1.79465e-05  -9.40877e-06  -2.86985e-06   1.48863e-07   2.00358e-07   1.36570e-08  -1.83185e-09       0.00000       0.00000       4.51874       5.83191       6.28011       6.36070       6.11403       5.59442       4.96344       4.21013       3.46132       2.69513       2.07974       1.51420       1.07810      0.734652      0.485833      0.306467      0.187233      0.109386     0.0621110     0.0332324     0.0172301    0.00848934    0.00395951    0.00178483   0.000741137   0.000293439   0.000108591   3.68882e-05   1.16981e-05   3.31499e-06   8.35516e-07   1.77082e-07   3.10874e-08   3.68004e-09       0.00000       0.00000
  17  24 4258.2476    1.1052 13.8776 12.0386 -0.0003      0.254654  0.1131   0.0048   0.1950    0.0172   0.0000     0.0332495   432.4835       31.3376       21.6986      -5.61449      0.915121       8.29596      -7.57104      -5.91714      0.538029      -4.34070      -2.81125      -3.75815     -0.634817      -2.15951    -0.0788206     0.0293583      0.383170     -0.178091     0.0779276     0.0260462    -0.0297667   -0.00502932    0.00193693  -0.000242436    0.00111413  -0.000260758  -9.71225e-05   1.58669e-05   1.43789e-05  -1.95499e-06   6.49483e-07  -5.54752e-08  -2.79788e-08   3.65737e-09       0.00000       0.00000       5.78706       7.48286       8.07803       8.14198       7.94517       7.18181       6.42413       5.41448       4.42044       3.50070       2.67192       1.96309       1.39172      0.958345      0.626921      0.401770      0.245639      0.143978     0.0810607     0.0438159     0.0226226     0.0111411    0.00525086    0.00231732   0.000981993   0.000387908   0.000142971   4.86499e-05   1.52763e-05   4.36374e-06   1.08976e-06   2.35688e-07   4.03960e-08   4.69954e-09       0.00000       0.00000
  17  25 4401.1582    0.9046 16.6137 11.9679 -0.0003      0.280332  0.1557   0.0039   0.2464    0.0149   0.0000     0.0392286   437.0167       35.1350       3.40455       21.3211      -9.52182      -18.8620     0.0214538       7.30077       7.31105      -2.66882      -1.30663       2.34878      0.411843      0.157440     -0.546203       1.19673     -0.448930     -0.245969     0.0957261     0.0527944    -0.0535058    -0.0251349     0.0139591    0.00472943  -0.000199941  -0.000578632  -4.12750e-05  -2.40460e-05  -1.48555e-05   8.00311e-06   1.98817e-07  -4.80419e-07  -1.79307e-08   6.18712e-09       0.00000       0.00000       7.21667       9.37625       10.1401       10.2382       9.92997       9.04686       8.10662       6.88932       5.60282       4.48958       3.40143       2.52128       1.78520       1.23411      0.814685      0.519331      0.316474      0.187974      0.106321     0.0574177     0.0299396     0.0147715    0.00688394    0.00312952    0.00130481   0.000516293   0.000190408   6.48873e-05   2.01664e-05   5.70759e-06   1.42439e-06   3.07987e-07   5.18399e-08   6.13591e-09       0.00000       0.00000
  17  26 4542.6310    0.7524 18.9837 11.8493 -0.0010     -0.130104  0.2021   0.0033   0.2908    0.0131   0.0000     0.0462758   460.3484       17.3561       4.77779       11.4604     -0.984421      -3.01894      -9.56739       1.26964      -5.73958      -3.38693      -2.12274      -6.10404       1.89358       1.54651     -0.442932     -0.178841  -0.000246477     -0.137667      0.259695  -0.000405357    -0.0351462     0.0163662    0.00566529   -0.00407010   -0.00320026  -6.98829e-05   0.000255757  -3.49228e-05   1.07089e-06   6.38479e-06   1.78709e-06   5.19171e-07   4.14069e-08   3.26454e-09       0.00000       0.00000       8.63485       11.2623       12.3155       12.3687       11.9795       10.9815       9.73252       8.27355       6.71790       5.36199       4.08465       3.01979       2.15087       1.48286      0.986585      0.627268      0.386670      0.229414      0.129234     0.0708749     0.0364816     0.0182799    0.00848211    0.00385944    0.00160475   0.000643361   0.000233197   8.03427e-05   2.48648e-05   6.98135e-06   1.73873e-06   3.68929e-07   6.21106e-08   7.36665e-09       0.00000       0.00000
  18   7 1840.0458    0.4098  0.3064 11.5191 -0.0031       14.3317  0.0080   0.0070   0.0150    0.0240   0.0000       1.30398   438.2718    -0.0160805       15.5287       1.36540      -2.03130     -0.403816       1.06809     0.0597564     -0.829349      0.733525      0.193094     0.0199191     -0.284143      0.164328    -0.0605025    -0.0649491    -0.0318299    0.00580150    0.00252638   -0.00110216    0.00124111  -0.000565579   0.000176337  -0.000545652   0.000137112  -5.50490e-05  -2.62561e-05   8.45973e-07   9.39948e-06   1.12719e-07   1.28821e-07   7.74862e-08  -5.09585e-08   7.36614e-09  -1.69117e-10   2.80399e-11      0.678783      0.848749      0.912752      0.873702      0.842492      0.776822      0.671049      0.625494      0.531285      0.419887      0.335766      0.244156      0.165475      0.112679     0.0750505     0.0460972     0.0301905     0.0182060     0.0100857    0.00593923    0.00318092    0.00149489   0.000812846   0.000382365   0.000159326   7.20969e-05   2.98826e-05   9.95522e-06   3.59265e-06   1.27039e-06   4.05046e-07   1.10485e-07   2.66931e-08   5.27418e-09   8.68740e-10   1.04943e-10
  18   8 1992.9264    0.5866  0.4624 11.5809 -0.0034       10.1793  0.0095   0.0082   0.0180    0.0328   0.0000      0.717051   440.2314      0.472759       14.0492     -0.661901     -0.488319     -0.509010     -0.168649     -0.652275      -1.05875      0.125589      0.414096     -0.364868    -0.0831014     -0.109605     0.0203474     0.0603959     0.0498494     0.0330772   -0.00255014   -0.00239589   -0.00558090   0.000895206   0.000301500   0.000130011   0.000135201  -4.67447e-05  -3.47618e-05   3.21179e-05   1.37195e-05   4.71930e-07  -8.05451e-07   1.96908e-07  -1.72862e-09   1.21225e-09   9.86967e-10   1.76238e-10      0.705325      0.911265      0.925369      0.988843      0.933825      0.893774      0.763366      0.668305      0.552199      0.422193      0.346764      0.244922      0.188485      0.122229     0.0860031     0.0541477     0.0362695     0.0214257     0.0125421    0.00659968    0.00368458    0.00193638   0.000940261   0.000444600   0.000197008   8.54839e-05   3.32933e-05   1.28631e-05   4.60420e-06   1.46905e-06   4.69488e-07   1.24101e-07   3.30783e-08   5.89434e-09   1.16076e-09   1.48406e-10
  18   9 2143.8143    0.8281  0.6149 11.6667 -0.0014       7.57090  0.0108   0.0097   0.0206    0.0446   0.0000      0.484375   439.0116       1.91712       13.7858       1.79467     -0.379150      -1.07631      -1.57447      0.358145   -0.00491793     -0.259190     -0.682655     -0.164071   -0.00273748     -0.117119     0.0664846     -0.143924    -0.0215341   -0.00846542    0.00786644   -0.00153783    0.00208094  -0.000666888  -0.000525221  -0.000370614   5.57637e-05  -9.68612e-05  -5.16383e-05  -2.18734e-05   3.96298e-06   1.66875e-06  -2.58326e-07   1.85919e-08  -2.71503e-08  -2.76960e-09   9.83236e-10  -2.97684e-10      0.782637       1.01876       1.06860       1.09046       1.06017      0.984067      0.847661      0.767267      0.599145      0.487177      0.362120      0.277170      0.200812      0.143586     0.0947431     0.0623799     0.0379907     0.0228812     0.0131414    0.00751244    0.00398378    0.00211671    0.00102292   0.000503940   0.000213401   9.51895e-05   3.65081e-05   1.45341e-05   4.93434e-06   1.67799e-06   5.05310e-07   1.45648e-07   3.56431e-08   7.66362e-09   1.18429e-09   1.55994e-10
  18  10 2291.7845    1.1210  0.7850 12.1218 -0.0012       5.88246  0.0124   0.0122   0.0248    0.0543   0.0000      0.411602   438.8431       2.06216       14.5745       2.96247      -4.15661      -4.23039      -1.30948     0.0301292     0.0370925      -1.16101     -0.100860     -0.634249     -0.250565     0.0398976    -0.0435508     -0.143827    -0.0390297    -0.0213869     0.0119722   -0.00350817   -0.00225193   6.72394e-06  -0.000455513    0.00128172  -0.000350978  -3.27142e-05  -4.63403e-05  -9.29623e-06  -3.33694e-06   3.60028e-06  -8.50790e-07   6.04219e-09  -5.39403e-08   6.02177e-09   3.11355e-10   1.95156e-10      0.878673       1.10076       1.14623       1.19992       1.18224       1.09361      0.928222      0.792853      0.678118      0.540645      0.403554      0.294680      0.221975      0.156270      0.105740     0.0682349     0.0420944     0.0248261     0.0153113    0.00870711    0.00474027    0.00243043    0.00117548   0.000552204   0.000237061   9.99184e-05   3.94700e-05   1.57169e-05   5.62174e-06   1.81376e-06   5.60237e-07   1.51218e-07   3.74265e-08   7.62404e-09   1.32163e-09   1.60478e-10
  18  11 2436.9714    1.5135  0.9812 12.5392 -0.0004       3.35731  0.0149   0.0149   0.0283    0.0693   0.0000      0.358560   436.8620       4.82776       12.6262       2.33405      0.941476     -0.615396      -2.69675    -0.0898598     -0.301236      0.182087    -0.0478093      0.246686     0.0255611     -0.146141      0.106292     0.0652750     -0.100105    -0.0384573     0.0134351    -0.0206572   -0.00699995   -0.00248715   -0.00181360   0.000521448   0.000671775  -0.000103226   1.64005e-05   1.74505e-05  -1.18978e-07   2.77323e-06   1.80861e-07   4.51781e-08  -3.99150e-08  -2.20899e-09  -2.84317e-09  -6.53932e-11      0.987534       1.26417       1.34954       1.38009       1.31818       1.22954       1.06978      0.930310      0.776290      0.615530      0.474863      0.362289      0.248785      0.175902      0.116600     0.0769124     0.0485283     0.0290890     0.0174484    0.00954095    0.00523648    0.00264224    0.00133441   0.000632670   0.000285362   0.000121528   4.84553e-05   1.81579e-05   6.63103e-06   2.14355e-06   6.82454e-07   1.83381e-07   4.30409e-08   9.29310e-09   1.54107e-09   1.91532e-10
  18  12 2580.9561    2.0183  0.9330 13.1598 -0.0030       2.32860  0.0141   0.0200   0.0263    0.0643   0.0000      0.338083   438.2840       6.60054       11.3353       1.94024     -0.900754      -1.21511      -1.11043     0.0236661      -1.33970     -0.607754      0.973381     -0.366315    -0.0231846     -0.267014   -0.00594237    0.00918652    -0.0244389     0.0345186    0.00197231    -0.0202705   -0.00303378    0.00279020   -0.00126570   0.000423789   0.000331456  -6.39275e-05  -2.11974e-05  -2.58974e-05   5.30519e-06  -4.84301e-06  -1.52564e-06  -2.90640e-07   4.00885e-08  -9.71893e-09  -1.86275e-10   1.37023e-10      0.942879       1.21824       1.30398       1.34450       1.28971       1.21276       1.03580      0.889496      0.723819      0.574197      0.443507      0.330176      0.237808      0.166886      0.109634     0.0747007     0.0456072     0.0281268     0.0162121    0.00921693    0.00487322    0.00251379    0.00124319   0.000599765   0.000261497   0.000113166   4.48083e-05   1.75032e-05   6.23181e-06   2.07543e-06   6.18758e-07   1.79178e-07   4.16387e-08   8.78430e-09   1.46538e-09   1.84755e-10
  18  13 2724.8515    2.5701  0.9101 13.6824 -0.0005       2.10454  0.0136   0.0256   0.0261    0.0613   0.0000      0.347750   437.9503       6.39142       14.4448       2.22081      -1.50788      0.386253      -1.00683     -0.847792      0.197077     -0.459118     -0.358086      -1.11714     -0.220597     -0.329884     -0.259801     -0.159251     0.0515474    -0.0198777   -0.00150544   -0.00272080   -0.00269641    0.00312688  -0.000426494   0.000727794  -7.49954e-05   1.18492e-05   0.000136045   4.87432e-05   5.26057e-06  -5.40376e-07   1.19042e-06   2.31307e-07  -3.94739e-09   5.82594e-09   1.28468e-09   1.04749e-10      0.902025       1.12949       1.23224       1.26568       1.19965       1.12120      0.993887      0.845994      0.698308      0.553255      0.426917      0.319198      0.231335      0.160112      0.110525     0.0699195     0.0443792     0.0268432     0.0155839    0.00875210    0.00470522    0.00248802    0.00120218   0.000576212   0.000258453   0.000112940   4.49090e-05   1.73021e-05   6.02996e-06   2.03508e-06   6.09308e-07   1.62703e-07   4.05646e-08   8.25266e-09   1.42201e-09   1.70080e-10
  18  14 2868.7943    3.2132  0.9057 13.8511  0.0002       1.55194  0.0132   0.0315   0.0257    0.0739   0.0000      0.311601   438.7370       6.96187       10.5808       2.27408      0.271454      -1.03331      -1.46229      -1.56332      0.372429      0.181142     0.0752363     -0.707673    -0.0341972    -0.0445388     0.0506369    0.00671477     -0.100610     0.0186160     0.0220718    -0.0135397   -0.00670697   0.000738058  -0.000363483   0.000749077  -0.000284409   5.33659e-05   8.92586e-06  -6.64704e-06  -8.72888e-06   3.47332e-06   1.31685e-07   2.35990e-07   5.86227e-09   6.84200e-10  -1.73814e-09   1.75376e-10      0.894515       1.15413       1.20067       1.24606       1.13883       1.12202      0.973436      0.852640      0.704849      0.567939      0.430812      0.323969      0.232928      0.163955      0.110370     0.0705358     0.0437294     0.0263436     0.0151956    0.00866887    0.00468343    0.00234110    0.00119792   0.000550986   0.000251622   0.000105373   4.46321e-05   1.63973e-05   6.02179e-06   1.99281e-06   5.99845e-07   1.62967e-07   3.90952e-08   8.16792e-09   1.38329e-09   1.85030e-10
  18  15 3012.3212    3.7390  0.9751 14.4403 -0.0005       1.64007  0.0145   0.0363   0.0274    0.0656   0.0000      0.334351   438.1683       11.3219       11.7538       2.91373      -1.35723       1.20221       1.32107      -2.25299      0.805432     -0.964224     -0.133440     -0.641722      0.389224     0.0551351     0.0971752     -0.153649    -0.0251853     0.0194031   -0.00964617    -0.0168183   -0.00439371   -0.00390107  -0.000995360   6.00935e-05   2.89128e-05  -2.54424e-05  -9.23556e-06   3.88698e-05   7.06311e-06   4.50212e-06  -9.85818e-07   4.85391e-08   1.56658e-08   9.35819e-09  -6.51801e-10   8.94924e-11      0.931627       1.21923       1.27722       1.33653       1.26336       1.17471       1.03996      0.891876      0.737063      0.586674      0.454517      0.333631      0.243591      0.166148      0.115679     0.0722973     0.0465854     0.0275091     0.0163352    0.00915157    0.00500345    0.00250406    0.00127369   0.000592931   0.000267315   0.000113836   4.70527e-05   1.73664e-05   6.29735e-06   2.06675e-06   6.40855e-07   1.68786e-07   4.38741e-08   8.89814e-09   1.57652e-09   1.92609e-10
  18  16 3155.0473    3.8810  1.0937 14.6341 -0.0011       1.22387  0.0164   0.0367   0.0300    0.0681   0.0000      0.341553   438.9932       10.1515       13.2505       4.16630      -1.41865       1.59953      0.312221      -2.85878       1.06940     -0.730639     -0.556631     -0.214327     0.0181979     0.0507997     -0.129979     -0.133985   -0.00123157    -0.0299314   -0.00716819    -0.0132788   -0.00120693   -0.00270570   -0.00145454   -0.00157320   3.70423e-05  -7.31163e-05  -0.000133808  -1.28009e-05   1.51931e-05  -1.91511e-06  -9.52726e-08   2.66585e-07   1.06590e-07   7.18966e-09   3.97271e-10  -1.34371e-10       1.03943       1.33277       1.38660       1.43138       1.35123       1.26508       1.13411      0.979824      0.817982      0.662890      0.495316      0.378457      0.268453      0.187762      0.128587     0.0813199     0.0504742     0.0300178     0.0179000     0.0101737    0.00538449    0.00281141    0.00137391   0.000641920   0.000300661   0.000122360   5.04458e-05   1.91199e-05   6.78906e-06   2.28534e-06   6.87944e-07   1.81149e-07   4.53707e-08   9.78664e-09   1.63879e-09   2.03097e-10
  18  17 3297.6050    3.5127  1.4380 14.6085 -0.0017       1.08413  0.0203   0.0306   0.0362    0.0549   0.0000      0.276977   438.7219       16.9390       11.0780       5.24411      -1.37098      -1.96305      -1.04300      -1.75782      0.158220      -1.37352      0.100119     -0.957896     0.0356582     -0.284525     0.0971851    -0.0220592    -0.0882566     0.0133498     0.0194079     0.0147825   -0.00402450  -0.000208451    0.00226835  -0.000110349  -0.000117383  -9.46781e-05  -1.67310e-07  -1.78237e-05  -4.79722e-07   3.76571e-06   5.76250e-07  -8.41080e-08   1.28912e-07   1.62783e-09   2.20993e-09  -3.15645e-10       1.23769       1.60904       1.69120       1.77590       1.66700       1.55681       1.38689       1.18699      0.953186      0.762303      0.579097      0.443245      0.316382      0.224187      0.150855     0.0992755     0.0607899     0.0369639     0.0215340     0.0121008    0.00647438    0.00335212    0.00164839   0.000805115   0.000354560   0.000156526   6.09953e-05   2.36235e-05   8.33296e-06   2.76153e-06   8.22602e-07   2.27445e-07   5.47948e-08   1.19318e-08   1.98306e-09   2.49247e-10
  18  18 3440.2627    3.0104  2.3341 13.6821 -0.0023      0.844600  0.0257   0.0211   0.0468    0.0553   0.0000      0.131599   438.9695       16.9198       13.4117      -1.19062      -1.23323       1.22367      0.918469      -1.15611     -0.301848      -3.41651      0.478567     -0.713885     -0.668581     -0.204199    -0.0378689     -0.277451    -0.0474829     0.0383737     0.0185385    -0.0189396    -0.0139646  -0.000393410   -0.00193679    0.00218709   0.000426650  -0.000227180   7.04389e-05  -1.03160e-05   2.73334e-06  -6.49458e-06  -1.73496e-06   4.43147e-07  -3.64229e-08  -4.29963e-08   1.99930e-09  -4.88628e-11       1.56093       1.98551       2.08565       2.15916       2.04665       1.94073       1.69700       1.49984       1.23481      0.996289      0.761070      0.576052      0.412119      0.290821      0.194778      0.127426     0.0790784     0.0476529     0.0279795     0.0158830    0.00854868    0.00437873    0.00217022    0.00105965   0.000454157   0.000202497   7.90071e-05   3.06191e-05   1.07864e-05   3.58730e-06   1.09547e-06   3.01598e-07   7.25408e-08   1.53343e-08   2.52353e-09   3.18386e-10
  18  19 3583.0122    2.5785  3.3673 13.1823 -0.0023      0.725877  0.0316   0.0155   0.0579    0.0449   0.0000     0.0790360   440.3432       18.9520       16.5428       4.52941      -2.91270      -3.64489       3.08846      0.150993      -3.20054      -2.27377       1.80802     -0.944757     -0.837140    -0.0541337     0.0523584     0.0902786     0.0860423     0.0572874    -0.0868796    -0.0463882    0.00400120    0.00352302    0.00486247   0.000196722   0.000165550  -3.83436e-05   8.34205e-05  -3.38914e-06  -1.30987e-05  -2.65361e-06  -7.51173e-09  -1.15597e-07   4.94843e-08   1.20889e-08  -3.12429e-09   4.03071e-10       1.91812       2.45755       2.61621       2.68036       2.57788       2.39373       2.13509       1.82626       1.52981       1.22373      0.952921      0.702065      0.512019      0.353002      0.236555      0.155267     0.0979666     0.0591733     0.0345936     0.0193896     0.0104480    0.00539496    0.00268538    0.00127105   0.000566859   0.000242804   9.84457e-05   3.77919e-05   1.34842e-05   4.42731e-06   1.34819e-06   3.74165e-07   9.18529e-08   1.90086e-08   3.27612e-09   3.80925e-10
  18  20 3725.7999    2.1257  4.8591 12.7287  0.0007      0.572055  0.0402   0.0107   0.0728    0.0315   0.0000     0.0527327   432.6201       19.1141       12.0897       12.3825      -4.47954      -7.86419     -0.451214      -5.08361       5.31198      -2.63869      -1.63286      -1.19839      0.136724     -0.863300     -0.416095     0.0310461      0.170859      0.110746     0.0244316    -0.0129506   -0.00867645    0.00821050    0.00119588  -0.000636316    0.00185461  -0.000119037  -0.000209314   6.09891e-05   2.00184e-05  -3.41252e-06  -2.06746e-06   1.34242e-07  -8.19636e-08   1.42608e-08   1.23966e-09  -5.13760e-10       2.40281       3.10070       3.28833       3.38022       3.24745       3.00846       2.68830       2.31476       1.90691       1.53115       1.18901      0.883607      0.638037      0.443770      0.300254      0.195645      0.122080     0.0743957     0.0434861     0.0242500     0.0132126    0.00671379    0.00338417    0.00156767   0.000728312   0.000304299   0.000126281   4.67438e-05   1.70566e-05   5.55435e-06   1.69477e-06   4.69216e-07   1.15651e-07   2.42725e-08   4.11219e-09   4.81998e-10
  18  21 3868.7122    1.8066  6.8748 12.2910 -0.0005      0.465876  0.0504   0.0078   0.0907    0.0252   0.0000     0.0355799   437.0363       18.8162       16.4698       8.43848      -7.16066      -2.07013      0.380081      -7.68093      0.477797     -0.449242      0.809930      -1.21774      0.598049     -0.322813      0.506238     -0.332989      0.233711      0.105249    -0.0795240    -0.0392175  -0.000131018     0.0124401   -0.00334510   -0.00249195  -0.000993402    0.00119315   2.01087e-05  -1.16236e-05   2.49170e-05   3.91604e-06  -3.24979e-06   1.87718e-07  -4.33749e-08  -5.72903e-08   7.08181e-09   8.68426e-10       2.90248       3.79227       4.03247       4.13429       4.00178       3.70353       3.31249       2.82991       2.36570       1.87008       1.47311       1.09567      0.784383      0.549599      0.366906      0.241552      0.152668     0.0931097     0.0538241     0.0302816     0.0163447    0.00839717    0.00422285    0.00198565   0.000899207   0.000384210   0.000157793   5.92295e-05   2.12750e-05   7.05224e-06   2.16256e-06   6.03512e-07   1.45874e-07   3.09809e-08   5.35470e-09   6.13264e-10
  18  22 4011.6669    1.4933  9.3398 12.1327 -0.0004      0.418908  0.0651   0.0061   0.1206    0.0201   0.0000     0.0303877   436.2306       23.5200       13.0313       4.12658      -2.77795     -0.614396      -7.54197       1.02319       2.46716      -4.47577       3.60384      -1.52344      0.470634      0.239301      0.841771     -0.462142    -0.0485855     -0.372151     0.0638355    -0.0110468   0.000456730   9.85322e-05   -0.00165309    0.00147199   -0.00233391   0.000648880   0.000153879  -3.52255e-05  -1.87047e-05  -1.02134e-05   2.52972e-06  -5.24031e-07   2.19191e-07   5.92574e-09   2.89690e-09   5.71114e-10       3.65670       4.71563       5.01464       5.19302       5.00404       4.67801       4.11786       3.54222       2.95388       2.36426       1.83906       1.36497      0.988840      0.692603      0.469062      0.304919      0.192282      0.116490     0.0685234     0.0386986     0.0209233     0.0107366    0.00532678    0.00253586    0.00112573   0.000488668   0.000196797   7.53020e-05   2.68641e-05   8.91019e-06   2.73530e-06   7.52969e-07   1.84142e-07   3.83353e-08   6.52612e-09   7.64547e-10
  18  23 4154.6455    1.2602 12.2500 12.0672 -0.0004      0.304206  0.0902   0.0052   0.1608    0.0179   0.0000     0.0306747   431.2566       23.8382       14.4950      -4.22579      -5.53774       1.08241      -3.52488      -2.90980       5.76245      -2.90142      -1.39945     -0.692347      -1.59765      -1.25305      0.102471      0.405176      0.297881      0.112444      0.160808    -0.0563765    -0.0645664     0.0212917     0.0156052    0.00170984   -0.00202237   -0.00109420   0.000282131  -6.63248e-05  -6.31745e-05   1.22122e-05  -5.87499e-07   3.62551e-07   2.41143e-08  -6.31643e-08  -3.69029e-09   3.99513e-10       4.59862       5.94542       6.38058       6.55724       6.31263       5.89934       5.26359       4.49215       3.75034       3.02245       2.33122       1.75481       1.26561      0.893441      0.598554      0.394715      0.249066      0.151429     0.0887483     0.0501533     0.0271482     0.0140362    0.00699977    0.00333307    0.00148788   0.000644155   0.000261364   0.000100274   3.57954e-05   1.18168e-05   3.59798e-06   9.91449e-07   2.38602e-07   5.03528e-08   8.40300e-09   9.75150e-10
  18  24 4297.7215    1.0515 14.5047 12.0201 -0.0006      0.250427  0.1205   0.0043   0.2020    0.0161   0.0000     0.0337465   434.3845       22.8210       10.8831       9.99248       13.8008       7.46129     -0.361261      -12.0461      0.810206    -0.0611909      -1.93428      -1.74167     -0.198066      -1.00471     -0.866339     0.0571998     -0.425260      0.124306    0.00538351      0.143888     0.0198469   0.000680378    0.00122880    0.00197908   -0.00197895   -0.00132982  -0.000555355   9.43092e-05  -2.21290e-05  -6.58116e-06   6.08117e-06   1.69394e-06  -1.58454e-07   2.36224e-08   4.66385e-09   7.58762e-10       5.60329       7.30029       7.93644       8.10066       7.85301       7.26715       6.47475       5.57357       4.63320       3.73515       2.89321       2.16746       1.57545       1.10096      0.758547      0.489471      0.310400      0.190188      0.111734     0.0633472     0.0343363     0.0180135    0.00884660    0.00423163    0.00191215   0.000832816   0.000333983   0.000128536   4.56538e-05   1.52998e-05   4.61887e-06   1.25886e-06   3.09281e-07   6.35595e-08   1.05892e-08   1.21695e-09
  18  25 4441.0696    0.8625 17.4128 11.9462 -0.0005      0.304739  0.1638   0.0036   0.2513    0.0138   0.0000     0.0390383   448.6627       37.8248      -5.07925       11.0314      -9.31350      -11.9044      -1.67707      -7.79865     -0.909916      -1.68213      0.353732      -1.58717      -2.42488      0.353163     -0.436025      0.211827      0.326382     -0.257319     -0.155173     0.0605748     0.0862758    0.00528498   -0.00161713     0.0169035  -0.000536344   -0.00116149  -0.000382472   0.000165082  -0.000127878  -3.31936e-07   6.95918e-06   1.50004e-06  -1.27145e-07   2.75900e-08   9.21595e-09   2.79139e-09       7.07497       9.16927       10.0226       10.1569       9.93210       9.11464       8.20729       7.01479       5.85946       4.70110       3.63180       2.74974       1.99384       1.40546      0.958043      0.628462      0.397433      0.243454      0.143554     0.0815526     0.0444310     0.0231633     0.0115973    0.00550243    0.00251321    0.00107198   0.000438278   0.000166324   5.95533e-05   1.96767e-05   5.93008e-06   1.61124e-06   3.88094e-07   8.06182e-08   1.33118e-08   1.49461e-09
  19   6 1709.3892    0.2960  0.2016 11.5404 -0.0027       23.1996  0.0071   0.0062   0.0121    0.0187   0.0000       2.68140   438.3107     -0.162167       16.6284      0.250678      -1.65111     -0.306852      0.543480      0.365632      0.502877     -0.179653      0.101572     0.0368672      0.200455     -0.108039     0.0447637     0.0848367    0.00146389     0.0332395    -0.0120706   -0.00261298   0.000223152    0.00147336   0.000411986  -0.000589714  -0.000376803   2.16833e-05   3.22104e-05  -6.88076e-06   2.40019e-06   2.17183e-06  -1.02749e-06   5.41257e-07  -3.61280e-08   1.94522e-08  -6.63577e-09  -2.24304e-09      0.479524      0.661248      0.651228      0.722978      0.605908      0.632582      0.591036      0.462487      0.434760      0.326613      0.273387      0.187580      0.159743      0.106327     0.0734697     0.0516459     0.0315415     0.0202119     0.0109668    0.00728907    0.00365982    0.00213521   0.000997687   0.000554243   0.000269852   0.000110738   5.32673e-05   2.09074e-05   8.93874e-06   3.58398e-06   1.12153e-06   3.98168e-07   9.43701e-08   3.03192e-08   5.87620e-09   1.34264e-09
  19   7 1867.3510    0.4309  0.3688 11.4909 -0.0025       13.4608  0.0086   0.0065   0.0158    0.0255   0.0000       1.08279   439.5003      0.951118       15.6912       1.02053     -0.969386     -0.339474     -0.105802     -0.532065     -0.698302     -0.117368     -0.168654     -0.390549     -0.191482    -0.0930944     -0.205228     -0.143516   -0.00918673  -0.000257402   -0.00671449    0.00242186    0.00711476  -0.000206148    0.00205993  -0.000979709   3.86802e-05   9.12095e-05  -3.19559e-06  -7.90641e-06   2.81873e-06   1.48976e-06   3.07266e-06  -4.58482e-07   1.98739e-07  -4.90443e-08   4.32404e-09   4.39940e-10      0.617160      0.796921      0.833821      0.856307      0.814737      0.791376      0.715777      0.602492      0.513610      0.423167      0.320911      0.243654      0.184102      0.133971     0.0898849     0.0609532     0.0391165     0.0241708     0.0142562    0.00835015    0.00484532    0.00250964    0.00130708   0.000674667   0.000317699   0.000135709   6.02790e-05   2.57378e-05   1.03361e-05   3.86104e-06   1.34795e-06   4.15667e-07   1.22324e-07   3.28309e-08   7.59500e-09   1.59152e-09
  19   8 2021.8435    0.6169  0.4823 11.5866 -0.0013       9.56018  0.0095   0.0081   0.0178    0.0339   0.0000      0.650824   438.3573     -0.221911       13.9274      0.871253      -1.71301      0.913733       1.13975     -0.686299    -0.0746755      0.203137      0.598094     -0.312300     0.0178842      0.101556     0.0654581     -0.108944    -0.0143570     0.0182748    -0.0356150    0.00240050   -0.00166461    0.00266313   0.000149126  -0.000551549   0.000562403  -0.000282099  -7.74405e-05  -1.48055e-05  -6.77285e-06   3.66198e-06  -1.15392e-06   5.89071e-08   7.29651e-08   2.17406e-10  -9.51751e-09  -1.21334e-09      0.659850      0.852284      0.897087      0.930767      0.868142      0.845533      0.739548      0.659158      0.570471      0.451691      0.370703      0.277426      0.206916      0.137230     0.0965785     0.0645811     0.0422757     0.0265004     0.0160029    0.00942961    0.00514675    0.00285146    0.00139266   0.000762078   0.000346643   0.000167637   6.88096e-05   2.98922e-05   1.07811e-05   4.32702e-06   1.44172e-06   4.79686e-07   1.36756e-07   3.62674e-08   8.68489e-09   1.62747e-09
  19   9 2173.8966    0.8584  0.7078 11.7666 -0.0006       7.36879  0.0115   0.0094   0.0228    0.0457   0.0000      0.475852   439.4504       1.42312       12.8950     -0.503778     -0.934458     -0.646419       1.90611      0.428593     -0.240058      0.182931     -0.543144     0.0522511     -0.382696    -0.0981651      0.262549    0.00580708    -0.0356060    -0.0301483     0.0248679    0.00147902    -0.0102124   -0.00241349    0.00229981   0.000421506   0.000396313   2.10426e-07  -1.54822e-05   5.01054e-06   1.14294e-05  -4.65089e-06   2.36964e-06   4.56461e-07   5.09328e-08  -2.50254e-08   2.07251e-08  -1.82154e-09      0.791456       1.01250       1.07822       1.09484       1.05569      0.964935      0.907637      0.771594      0.649869      0.521448      0.411437      0.306612      0.231695      0.162744      0.112644     0.0750797     0.0483942     0.0292573     0.0172115     0.0105482    0.00574990    0.00304182    0.00159893   0.000789602   0.000395559   0.000175952   7.65892e-05   3.08262e-05   1.29385e-05   4.56643e-06   1.55842e-06   4.97393e-07   1.42274e-07   3.88151e-08   9.37009e-09   1.89135e-09
  19  10 2322.4483    1.2030  0.8496 12.1522 -0.0014       4.64687  0.0128   0.0121   0.0247    0.0564   0.0000      0.371127   438.4965       4.09090       13.6299      -1.19866      0.636717      0.301059     -0.670052     -0.970410      -1.01365      0.177270      0.302446     -0.319357     -0.192003    -0.0646937      0.104237    -0.0786510    -0.0611806    0.00641176    -0.0103802    -0.0120614   0.000987382   -0.00130778  -9.99405e-05   0.000109344  -0.000372646  -9.15355e-05   5.17303e-05  -2.71749e-05  -1.24618e-06  -2.33550e-06   1.59460e-06   5.14266e-07  -1.40509e-07  -7.07777e-08  -5.69443e-09   1.19763e-09      0.834904       1.08656       1.12528       1.19057       1.12454       1.10268      0.944635      0.823499      0.682618      0.553400      0.435180      0.336815      0.241413      0.171742      0.119395     0.0792611     0.0520305     0.0331110     0.0198035     0.0114538    0.00644881    0.00341615    0.00179413   0.000876833   0.000423250   0.000189049   8.44713e-05   3.44398e-05   1.36325e-05   4.85536e-06   1.74985e-06   5.62173e-07   1.66056e-07   4.33360e-08   1.00726e-08   2.04307e-09
  19  11 2468.2753    1.6589  0.9392 12.7080 -0.0004       3.45102  0.0139   0.0161   0.0264    0.0634   0.0000      0.344597   435.8191       4.74143       14.3049       1.75148      -2.35315    -0.0840137      0.249058      -1.57908      0.856339     -0.708462      0.371994     -0.227904     -0.607113     -0.289659      0.152718     0.0625321    -0.0725159    -0.0572591    0.00205251     0.0163112   -0.00985137   -0.00516493    0.00278530    0.00173620   3.04872e-05   0.000244037  -0.000181361   1.84962e-05   2.61084e-05   5.42543e-06   1.97614e-06  -5.08749e-07   1.14967e-07   2.00183e-08  -1.44579e-08  -1.56787e-09      0.884564       1.12845       1.20021       1.25708       1.18628       1.13337       1.01253      0.857074      0.729372      0.584182      0.469824      0.352396      0.258883      0.182731      0.123850     0.0823621     0.0548632     0.0353446     0.0206195     0.0122192    0.00657174    0.00365985    0.00189820   0.000943741   0.000449430   0.000203002   8.96551e-05   3.70882e-05   1.48644e-05   5.39659e-06   1.81355e-06   6.07667e-07   1.71287e-07   4.63345e-08   1.04687e-08   2.14565e-09
  19  12 2613.2171    2.1185  0.9662 13.2478 -0.0024       2.71688  0.0141   0.0206   0.0266    0.0686   0.0000      0.336189   437.6050       6.13804       10.9771       1.93467      -3.06527      -1.07788     -0.578556      -2.49945      0.162159      -1.14310     0.0908636     -0.673662     -0.152349     -0.515463     0.0214187    -0.0866581   0.000531669     0.0142007    0.00451890    0.00876777   -0.00446190    0.00262869   -0.00194670   0.000486566   0.000471596  -0.000296233   3.70963e-05   3.47653e-05   2.40079e-05   1.79208e-06   1.51133e-08  -4.93029e-08  -1.53195e-07  -3.85471e-08   2.01605e-08   1.97063e-09      0.865516       1.11541       1.18894       1.26078       1.18050       1.12837       1.00313      0.877496      0.719482      0.589374      0.453537      0.345172      0.258586      0.183100      0.129829     0.0858991     0.0556980     0.0335515     0.0204161     0.0123934    0.00685133    0.00369766    0.00192458   0.000953603   0.000469826   0.000214770   9.29865e-05   3.79679e-05   1.53594e-05   5.60854e-06   1.90936e-06   6.18347e-07   1.78019e-07   4.67004e-08   1.14331e-08   2.23709e-09
  19  13 2758.0700    2.7746  0.9151 13.7149 -0.0007       2.11521  0.0130   0.0268   0.0252    0.0650   0.0000      0.317547   440.0047       7.83354       11.8197      0.671866    -0.0297928       2.35709      -1.30579      -1.08187      0.390308      -1.41987     -0.102873     -0.627862     -0.368802     -0.175405     -0.113449     -0.105303    -0.0340053   -0.00665573     0.0148716    0.00368248   -0.00335364    0.00578010   -0.00144684  -0.000318456   0.000185004   6.34014e-05   0.000126934   1.94685e-05  -2.01211e-05  -4.98977e-06   2.42203e-06   2.60689e-07  -8.99888e-08  -6.70015e-08   3.64303e-09   9.75497e-10      0.857619       1.09140       1.16582       1.22308       1.15913       1.09206      0.960268      0.827026      0.698154      0.566060      0.443754      0.332513      0.243629      0.170676      0.120649     0.0785303     0.0511871     0.0315228     0.0192800     0.0112747    0.00647474    0.00345287    0.00174474   0.000896465   0.000422805   0.000189155   8.41102e-05   3.49103e-05   1.33106e-05   4.98031e-06   1.70270e-06   5.48681e-07   1.60748e-07   4.15341e-08   1.00248e-08   1.97528e-09
  19  14 2902.6715    3.3889  0.8634 14.2749 -0.0010       1.81493  0.0127   0.0334   0.0243    0.0594   0.0000      0.339002   438.5010       7.81727       13.3027       1.12061      -1.63498      0.289253     0.0383623      -1.94747      0.680193     -0.473903      0.374548     -0.348671     -0.260564     -0.204093     -0.129508     0.0520376    -0.0819849    -0.0237479    -0.0360613   -0.00446820    0.00374221   -0.00208927   -0.00205850    0.00103289   6.24374e-05  -0.000379320   9.08318e-05  -1.03612e-06  -7.42645e-06  -1.33027e-06  -7.73197e-07  -5.49173e-07  -2.23077e-07  -5.07430e-09   8.00888e-09   1.37911e-10      0.830422       1.09071       1.14705       1.20125       1.16143       1.08996      0.947955      0.817285      0.677237      0.563783      0.427359      0.328074      0.236598      0.168000      0.118659     0.0775848     0.0506581     0.0309815     0.0189622     0.0112995    0.00636493    0.00341692    0.00173623   0.000875918   0.000407950   0.000190393   7.92947e-05   3.40665e-05   1.29512e-05   4.92420e-06   1.66902e-06   5.51833e-07   1.60844e-07   4.16306e-08   1.03522e-08   2.12769e-09
  19  15 3046.7036    3.8297  0.9558 14.5454 -0.0022       1.10202  0.0140   0.0367   0.0262    0.0630   0.0000      0.323516   438.3146       11.1481       15.0639       4.54805      -2.62197     -0.673688      0.568663      0.799744     -0.181172      -1.83030      -1.49913      -1.40160     -0.427732     -0.564237     -0.273345     0.0494089     0.0216750    -0.0849244   -0.00109079    0.00321583   -0.00650351    0.00396223  -7.50574e-06   -0.00200641   0.000366410   0.000371729  -3.60124e-05  -5.10024e-05   2.09853e-05  -7.68780e-06  -1.74401e-06   4.80506e-07  -1.15902e-07   4.14029e-08   2.95531e-09   1.56226e-09      0.914664       1.18335       1.26928       1.29445       1.25323       1.15345       1.04170      0.884407      0.743416      0.605489      0.476339      0.363169      0.259459      0.182946      0.125406     0.0819939     0.0545932     0.0338081     0.0207219     0.0118286    0.00653023    0.00359579    0.00184317   0.000912276   0.000439482   0.000196895   8.93740e-05   3.56536e-05   1.42666e-05   5.24869e-06   1.77377e-06   5.77308e-07   1.72153e-07   4.40557e-08   1.07352e-08   2.21157e-09
  19  16 3190.0631    3.8234  1.2611 14.5178 -0.0005       1.42180  0.0175   0.0328   0.0317    0.0629   0.0000      0.271354   438.1541       11.9847       12.2913       5.20410     -0.529744      -1.79730      0.343075      0.356215     -0.485600      -1.53173    -0.0130686     0.0684479      0.276989      0.261392     -0.157859     0.0890392    0.00951925    -0.0148454    -0.0142114  -0.000837648     0.0128110  -0.000689791   0.000875818   0.000170326   0.000182270   6.60087e-05   0.000118895   3.15674e-05  -1.18252e-05   2.88246e-06   3.35457e-07   1.31701e-06   2.40029e-07   6.83590e-08  -7.30489e-09  -1.11907e-09       1.02318       1.30822       1.38101       1.44624       1.39581       1.30000       1.14783       1.01619      0.857714      0.701880      0.544239      0.411466      0.308258      0.217139      0.148317     0.0992134     0.0645925     0.0409316     0.0239983     0.0144741    0.00796971    0.00440049    0.00227068    0.00115688   0.000554411   0.000243115   0.000107736   4.35279e-05   1.74752e-05   6.41229e-06   2.17595e-06   7.19120e-07   2.03287e-07   5.62871e-08   1.32713e-08   2.67568e-09
  19  17 3333.2052    3.4386  1.7042 14.2813 -0.0008       1.61224  0.0208   0.0259   0.0378    0.0457   0.0000      0.200344   441.0014       17.3661       13.2227       6.39809      -1.23734       1.13895     -0.514201     -0.884019       3.25286      -2.78577      0.644396     -0.960231      0.168134    -0.0551185      0.135437     0.0152836      0.109846    -0.0439795     0.0291944    -0.0130884    -0.0142472    0.00143595   0.000212874    0.00158166  -0.000702070  -5.30427e-06   1.21685e-05   2.54879e-06   1.94266e-05   3.34470e-06   3.26966e-06   2.36919e-07  -1.47686e-07  -2.97755e-08  -5.32167e-09  -3.69182e-09       1.19901       1.53916       1.64668       1.67330       1.62765       1.54043       1.37554       1.18482      0.997843      0.817678      0.639933      0.491341      0.359591      0.254932      0.171513      0.117258     0.0766086     0.0485357     0.0290194     0.0170066    0.00928186    0.00510047    0.00265480    0.00132442   0.000634504   0.000291272   0.000125352   5.18568e-05   2.06709e-05   7.70335e-06   2.62348e-06   8.53428e-07   2.47619e-07   6.71662e-08   1.55060e-08   3.20271e-09
  19  18 3476.4833    2.8847  2.5285 13.7708 -0.0005       1.11233  0.0270   0.0187   0.0476    0.0408   0.0000      0.125735   439.8015       22.1358       11.7750       5.38538     -0.157846      -3.44219      -1.54647      -3.36255     -0.895586     -0.257347      0.213997     -0.653333     -0.572842     -0.415094     0.0265407   -0.00152373   -0.00388709     0.0366195     0.0677017     0.0134571    0.00892980   -0.00411258    0.00536075    0.00457429   0.000490819  -3.53580e-05  -0.000109044   1.93292e-05   1.88994e-05  -1.97532e-05  -3.99886e-08   3.03297e-07  -2.45887e-07   1.77725e-08   2.12695e-08   3.44016e-09       1.55065       1.99951       2.11741       2.21797       2.16161       2.00929       1.78677       1.55888       1.29414       1.03170      0.826078      0.623584      0.462887      0.328362      0.228507      0.153303      0.100088     0.0621797     0.0378752     0.0221845     0.0123382    0.00671522    0.00347613    0.00174288   0.000836337   0.000385028   0.000166499   6.84665e-05   2.67128e-05   9.87150e-06   3.35573e-06   1.08808e-06   3.23096e-07   8.72009e-08   2.05825e-08   4.13248e-09
  19  19 3619.7799    2.4655  3.8101 12.9128 -0.0003      0.802527  0.0329   0.0131   0.0595    0.0400   0.0000     0.0670237   437.1340       25.3926       13.7565       1.45307     -0.755991       2.96595       1.45726      -3.84551       1.77545     -0.284829     -0.845533      -2.23683      0.419097     -0.269549      0.463537     -0.141498    -0.0196502    -0.0437313   -0.00765289    0.00614805     0.0380715    0.00276101    0.00166336   0.000763259   0.000901223  -0.000312670  -0.000238793  -0.000156072  -6.12968e-05  -1.81232e-05  -1.22999e-06  -1.11415e-06  -2.35680e-07  -1.17913e-07   3.56374e-08  -2.62502e-09       1.87914       2.43408       2.61781       2.69962       2.61201       2.43490       2.20189       1.87758       1.59990       1.27958      0.997415      0.768561      0.563007      0.404842      0.276713      0.188001      0.119938     0.0754347     0.0449839     0.0266325     0.0148663    0.00806155    0.00415276    0.00211630    0.00100772   0.000462040   0.000199338   8.32468e-05   3.23989e-05   1.21787e-05   4.18054e-06   1.36465e-06   3.95631e-07   1.07053e-07   2.46662e-08   5.22638e-09
  19  20 3763.1086    2.0650  5.5576 12.5165 -0.0002      0.636583  0.0423   0.0094   0.0763    0.0294   0.0000     0.0434396   441.2373       23.0940       9.96210       9.93992       3.10477      -6.86706      0.288436      -2.36878       1.20881      -5.25874      -2.80681      -1.92158      0.879008     -0.633255      0.749303    -0.0819208     -0.237759     0.0197800    -0.0148271     0.0377784     0.0114203    0.00315589   -0.00514460   -0.00387854  -0.000276508    0.00132335   0.000196198  -0.000108816  -1.55879e-05  -1.17046e-06  -4.05736e-06   1.68508e-06  -1.32970e-07   1.77539e-07   1.95437e-08   9.32559e-10       2.35637       3.04903       3.28754       3.36929       3.25291       3.08862       2.75176       2.39295       2.00752       1.64105       1.29560      0.974085      0.721106      0.517928      0.353707      0.238043      0.153695     0.0962764     0.0581668     0.0339618     0.0190155     0.0103698    0.00536594    0.00268669    0.00127632   0.000585849   0.000255243   0.000106882   4.21041e-05   1.57242e-05   5.38884e-06   1.73517e-06   5.14128e-07   1.39497e-07   3.25848e-08   6.66751e-09
  19  21 3906.4823    1.7329  7.4517 12.2504 -0.0002      0.446897  0.0519   0.0071   0.0954    0.0225   0.0000     0.0332406   441.5434       20.5759       14.9366       8.97893      -3.80459      -2.92818      -2.67954      -7.84784      0.165798      -2.31729       2.34432     -0.269584   -0.00907422     -0.261174     -0.168173     0.0947980    -0.0750953    -0.0367546    -0.0430830     0.0184919    -0.0200183    -0.0219066   -0.00585413   -0.00194673  -0.000888319   0.000936542   0.000533580   4.68074e-06  -4.47591e-05   1.68057e-05  -1.51654e-06  -7.31682e-06  -8.64517e-07   4.23098e-07  -1.86843e-08   5.42712e-09       2.80860       3.66645       3.93808       4.05276       3.97308       3.66601       3.32300       2.89509       2.41598       1.97574       1.55559       1.17790      0.876428      0.620536      0.431470      0.286513      0.187598      0.117589     0.0709578     0.0414778     0.0232892     0.0127352    0.00656453    0.00335540    0.00157676   0.000733417   0.000315117   0.000134061   5.14922e-05   1.94137e-05   6.59900e-06   2.14613e-06   6.31827e-07   1.70241e-07   4.10240e-08   8.34144e-09
  19  22 4049.8334    1.4359 10.0797 12.0854  0.0003      0.356126  0.0686   0.0057   0.1257    0.0190   0.0000     0.0289698   435.5982       24.8739       17.7251       7.03243       5.91543       2.02899      0.554044      0.830097      -2.75238      -3.45587     -0.610812     -0.838842      0.990614     -0.792480      0.110285     -0.492815     0.0573741     0.0487523    -0.0683234    0.00550259     0.0294079     0.0105163    0.00297876   0.000729518  -0.000322389    0.00106147   0.000266450  -6.23206e-06  -7.07758e-05   1.05185e-05  -4.24107e-06   6.28290e-07  -6.33840e-07   1.08245e-07  -1.80136e-08   3.15838e-09       3.58127       4.67882       5.08763       5.17658       5.05558       4.68380       4.25504       3.68187       3.09713       2.51276       1.97297       1.50796       1.10726      0.796563      0.548349      0.369153      0.238205      0.148428     0.0898043     0.0529245     0.0296853     0.0161561    0.00836974    0.00422410    0.00203803   0.000928966   0.000409985   0.000169141   6.69486e-05   2.48563e-05   8.54862e-06   2.76748e-06   8.18829e-07   2.20029e-07   5.16966e-08   1.06615e-08
  19  23 4193.1030    1.2038 12.6668 12.0522 -0.0008      0.250330  0.0940   0.0047   0.1640    0.0169   0.0000     0.0303799   445.6001       25.4638       15.6770       4.74651       11.2786      -9.60051      -2.14284      -8.06090      0.670583      -7.95209      -1.17003     -0.498604      0.564304       1.06077      0.404064      -1.13604      0.183789     0.0369692    -0.0184275     -0.101038    0.00152766     0.0361470    0.00736805   -0.00587822  -0.000456799   -0.00130609  -0.000278804   0.000355856  -1.74521e-05   1.05275e-05   1.49320e-05   6.63206e-06   7.40208e-07   6.06971e-08  -6.19679e-08   2.69128e-08       4.48591       5.86552       6.36296       6.53143       6.34717       5.92570       5.32810       4.65210       3.89595       3.15933       2.49921       1.90607       1.40839       1.00491      0.698699      0.466810      0.305517      0.190782      0.116606     0.0676412     0.0383015     0.0207759     0.0109500    0.00544234    0.00264316    0.00120748   0.000533921   0.000219132   8.69956e-05   3.18941e-05   1.11206e-05   3.55368e-06   1.06075e-06   2.81076e-07   6.66055e-08   1.34429e-08
  19  24 4336.9205    1.0057 15.4326 11.9927  0.0002      0.320873  0.1279   0.0039   0.2087    0.0149   0.0000     0.0342155   426.2611       35.0184       8.28046       4.62679       12.3078      -10.3639       3.32125      -9.81898       4.66523       4.10841       2.29029      -3.93925     -0.264554      0.161271       1.71204     -0.126333    0.00943600     0.0401995      0.183073    0.00631387     0.0433393    -0.0363063    0.00256551   -0.00512359    0.00180953    0.00159835  -0.000786953   0.000184888   6.80647e-05   4.11601e-05  -7.68351e-06  -4.40196e-06  -2.73789e-07   2.95056e-09  -1.92963e-08  -3.01107e-08       5.46878       7.19412       7.71435       8.02892       7.75528       7.29701       6.59359       5.76353       4.76822       3.93759       3.08317       2.36983       1.75257       1.26956      0.881642      0.591947      0.387810      0.243473      0.148152     0.0868611     0.0491148     0.0268643     0.0139837    0.00711778    0.00336378    0.00158364   0.000677847   0.000290506   0.000112084   4.20083e-05   1.43159e-05   4.60294e-06   1.35491e-06   3.59369e-07   8.44102e-08   1.71773e-08
[truncated: 1,872,937 more chars]
