# Supplementary material for: Global-Mode Analysis of Full-Disk Data from the Michelson Doppler Imager and the Helioseismic and Magnetic Imager
Source: Sol Phys. 2018 Jan 31;293(2):29. doi: 10.1007/s11207-017-1201-5 (PMC6566312; doi:10.1007/s11207-017-1201-5)
Supplement: Supplementary file 2 — (TAR 362.4 MB) [file 11207_2017_1201_MOESM2_ESM.tar › HMI/hmiv72d.7048.18]

   0  13 1957.5045    0.6867  0.2805 10.1129  0.0000  0.0795   0.1434   0.1502    0.3966   0.0000    -0.0000       0.00000       0.00000       0.00000       0.00000       0.00000       0.00000       0.00000       0.00000       0.00000       0.00000       0.00000       0.00000       0.00000       0.00000       0.00000       0.00000       0.00000       0.00000       0.00000       0.00000       0.00000       0.00000       0.00000       0.00000       0.00000       0.00000       0.00000       0.00000       0.00000       0.00000       0.00000       0.00000       0.00000       0.00000       0.00000
   0  16 2362.8213    1.2139  0.9302  1.4212  0.0000  0.1422   0.1715   0.4513 1000.0000   0.0000    -0.0000       0.00000       0.00000       0.00000       0.00000       0.00000       0.00000       0.00000       0.00000       0.00000       0.00000       0.00000       0.00000       0.00000       0.00000       0.00000       0.00000       0.00000       0.00000       0.00000       0.00000       0.00000       0.00000       0.00000       0.00000       0.00000       0.00000       0.00000       0.00000       0.00000       0.00000       0.00000       0.00000       0.00000       0.00000       0.00000
   0  19 2764.3014    2.7923  0.5875 11.5619  0.0000  0.1057   0.4348   0.2595    1.8453   0.0000    -0.0000       0.00000       0.00000       0.00000       0.00000       0.00000       0.00000       0.00000       0.00000       0.00000       0.00000       0.00000       0.00000       0.00000       0.00000       0.00000       0.00000       0.00000       0.00000       0.00000       0.00000       0.00000       0.00000       0.00000       0.00000       0.00000       0.00000       0.00000       0.00000       0.00000       0.00000       0.00000       0.00000       0.00000       0.00000       0.00000
   0  23 3303.8880    3.5488  1.4076  8.0488  0.0000  0.1584   0.4410   0.8144  223.3466   0.0000    -0.0000       0.00000       0.00000       0.00000       0.00000       0.00000       0.00000       0.00000       0.00000       0.00000       0.00000       0.00000       0.00000       0.00000       0.00000       0.00000       0.00000       0.00000       0.00000       0.00000       0.00000       0.00000       0.00000       0.00000       0.00000       0.00000       0.00000       0.00000       0.00000       0.00000       0.00000       0.00000       0.00000       0.00000       0.00000       0.00000
   0  25 3574.8831    2.7892  2.9036 11.6751  0.0000  0.2704   0.2344   1.0659    1.5175   0.0000    -0.0000       0.00000       0.00000       0.00000       0.00000       0.00000       0.00000       0.00000       0.00000       0.00000       0.00000       0.00000       0.00000       0.00000       0.00000       0.00000       0.00000       0.00000       0.00000       0.00000       0.00000       0.00000       0.00000       0.00000       0.00000       0.00000       0.00000       0.00000       0.00000       0.00000       0.00000       0.00000       0.00000       0.00000       0.00000       0.00000
   1  12 1885.0454    0.4346  0.3522  9.7705  0.0000  0.0543   0.0598   0.1552    0.1716   0.0000   349.0543       12.9417       0.00000       0.00000       0.00000       0.00000       0.00000       0.00000       0.00000       0.00000       0.00000       0.00000       0.00000       0.00000       0.00000       0.00000       0.00000       0.00000       70.7259       34.6338       0.00000       0.00000       0.00000       0.00000       0.00000       0.00000       0.00000       0.00000       0.00000       0.00000       0.00000       0.00000       0.00000       0.00000       0.00000       0.00000
   1  14 2156.7449    0.8644  0.5617 10.4473  0.0000  0.0701   0.0853   0.1735    0.3562   0.0000   348.8963      -59.0240       0.00000       0.00000       0.00000       0.00000       0.00000       0.00000       0.00000       0.00000       0.00000       0.00000       0.00000       0.00000       0.00000       0.00000       0.00000       0.00000       95.5550       49.2505       0.00000       0.00000       0.00000       0.00000       0.00000       0.00000       0.00000       0.00000       0.00000       0.00000       0.00000       0.00000       0.00000       0.00000       0.00000       0.00000
   1  15 2291.8472    1.2278  0.6475 10.2195  0.0000  0.0673   0.1130   0.1892    0.6652   0.0000   452.9276       42.5013       0.00000       0.00000       0.00000       0.00000       0.00000       0.00000       0.00000       0.00000       0.00000       0.00000       0.00000       0.00000       0.00000       0.00000       0.00000       0.00000       69.7276       49.6091       0.00000       0.00000       0.00000       0.00000       0.00000       0.00000       0.00000       0.00000       0.00000       0.00000       0.00000       0.00000       0.00000       0.00000       0.00000       0.00000
   1  16 2425.6211    1.4425  0.9186  7.4127  0.0000  0.0766   0.1106   0.2712   17.1004   0.0000   448.7251       7.34306       0.00000       0.00000       0.00000       0.00000       0.00000       0.00000       0.00000       0.00000       0.00000       0.00000       0.00000       0.00000       0.00000       0.00000       0.00000       0.00000       86.3226       57.8409       0.00000       0.00000       0.00000       0.00000       0.00000       0.00000       0.00000       0.00000       0.00000       0.00000       0.00000       0.00000       0.00000       0.00000       0.00000       0.00000
   1  19 2828.2414    2.8651  1.2054 10.3172  0.0000  0.0963   0.2270   0.3129    7.0510   0.0000   473.6115       11.6566       0.00000       0.00000       0.00000       0.00000       0.00000       0.00000       0.00000       0.00000       0.00000       0.00000       0.00000       0.00000       0.00000       0.00000       0.00000       0.00000       120.334       68.8385       0.00000       0.00000       0.00000       0.00000       0.00000       0.00000       0.00000       0.00000       0.00000       0.00000       0.00000       0.00000       0.00000       0.00000       0.00000       0.00000
   1  23 3368.5410    3.1793  1.4978 12.7219  0.0000  0.1274   0.2484   0.3626    0.8072   0.0000   432.5695       63.5347       0.00000       0.00000       0.00000       0.00000       0.00000       0.00000       0.00000       0.00000       0.00000       0.00000       0.00000       0.00000       0.00000       0.00000       0.00000       0.00000       130.920       104.900       0.00000       0.00000       0.00000       0.00000       0.00000       0.00000       0.00000       0.00000       0.00000       0.00000       0.00000       0.00000       0.00000       0.00000       0.00000       0.00000
   1  24 3504.3524    2.7930  2.3334 12.1318  0.0000  0.1593   0.2025   0.5109    0.8060   0.0000   432.7416       135.597       0.00000       0.00000       0.00000       0.00000       0.00000       0.00000       0.00000       0.00000       0.00000       0.00000       0.00000       0.00000       0.00000       0.00000       0.00000       0.00000       203.780       107.769       0.00000       0.00000       0.00000       0.00000       0.00000       0.00000       0.00000       0.00000       0.00000       0.00000       0.00000       0.00000       0.00000       0.00000       0.00000       0.00000
   1  25 3640.2186    2.3111  3.2462 11.3542  0.0232  0.1776   0.1541   0.6399    0.7318   0.0000   581.4076       268.653       0.00000       0.00000       0.00000       0.00000       0.00000       0.00000       0.00000       0.00000       0.00000       0.00000       0.00000       0.00000       0.00000       0.00000       0.00000       0.00000       221.704       124.452       0.00000       0.00000       0.00000       0.00000       0.00000       0.00000       0.00000       0.00000       0.00000       0.00000       0.00000       0.00000       0.00000       0.00000       0.00000       0.00000
   2  12 1945.7344    0.5250  0.6827  9.5596  0.0000  0.0638   0.0384   0.1594    0.2432   0.0000   482.1459      -11.5760      -19.8004       17.3499       0.00000       0.00000       0.00000       0.00000       0.00000       0.00000       0.00000       0.00000       0.00000       0.00000       0.00000       0.00000       0.00000       0.00000       44.8418       38.7209       20.8113       8.72362       0.00000       0.00000       0.00000       0.00000       0.00000       0.00000       0.00000       0.00000       0.00000       0.00000       0.00000       0.00000       0.00000       0.00000
   2  13 2082.0296    0.7395  0.7064  9.6572  0.0000  0.0568   0.0534   0.1622    0.4085   0.0000   334.5332       18.5252       27.3756      -1.38911       0.00000       0.00000       0.00000       0.00000       0.00000       0.00000       0.00000       0.00000       0.00000       0.00000       0.00000       0.00000       0.00000       0.00000       35.5703       30.4008       21.4828       7.78135       0.00000       0.00000       0.00000       0.00000       0.00000       0.00000       0.00000       0.00000       0.00000       0.00000       0.00000       0.00000       0.00000       0.00000
   2  14 2217.7339    1.0272  0.5445  9.6251  0.0000  0.0454   0.0770   0.1158    0.4609   0.0000   457.2099       10.0566       5.50636      -7.72708       0.00000       0.00000       0.00000       0.00000       0.00000       0.00000       0.00000       0.00000       0.00000       0.00000       0.00000       0.00000       0.00000       0.00000       32.9103       27.8838       17.5145       5.61074       0.00000       0.00000       0.00000       0.00000       0.00000       0.00000       0.00000       0.00000       0.00000       0.00000       0.00000       0.00000       0.00000       0.00000
   2  16 2485.7654    1.7525  0.8678 11.0579  0.0000  0.0637   0.1141   0.1679    0.6098   0.0000   482.5253      -87.7493       4.46246       5.74359       0.00000       0.00000       0.00000       0.00000       0.00000       0.00000       0.00000       0.00000       0.00000       0.00000       0.00000       0.00000       0.00000       0.00000       51.6768       43.0610       19.9194       7.06390       0.00000       0.00000       0.00000       0.00000       0.00000       0.00000       0.00000       0.00000       0.00000       0.00000       0.00000       0.00000       0.00000       0.00000
   2  18 2754.5034    2.7986  0.9001  6.1617  0.0000  0.0903   0.1612   0.1376  157.6662   0.0000   485.5038       1.84584       10.3052      -5.55198       0.00000       0.00000       0.00000       0.00000       0.00000       0.00000       0.00000       0.00000       0.00000       0.00000       0.00000       0.00000       0.00000       0.00000       81.4803       60.9882       27.9411       7.90637       0.00000       0.00000       0.00000       0.00000       0.00000       0.00000       0.00000       0.00000       0.00000       0.00000       0.00000       0.00000       0.00000       0.00000
   2  19 2889.7173    3.0209  0.9486 12.0207  0.0000  0.0649   0.1918   0.2037    0.8389   0.0000   429.8166       69.6700      -18.1364       14.3577       0.00000       0.00000       0.00000       0.00000       0.00000       0.00000       0.00000       0.00000       0.00000       0.00000       0.00000       0.00000       0.00000       0.00000       44.4984       34.5184       27.1140       8.82106       0.00000       0.00000       0.00000       0.00000       0.00000       0.00000       0.00000       0.00000       0.00000       0.00000       0.00000       0.00000       0.00000       0.00000
   2  20 3024.7063    3.7897  0.8887 11.8610 -0.0059  0.0569   0.2305   0.1717    1.6008   0.0000   422.3800       1.38360      -15.4492      -4.73690       0.00000       0.00000       0.00000       0.00000       0.00000       0.00000       0.00000       0.00000       0.00000       0.00000       0.00000       0.00000       0.00000       0.00000       41.8153       36.0889       18.1595       8.01997       0.00000       0.00000       0.00000       0.00000       0.00000       0.00000       0.00000       0.00000       0.00000       0.00000       0.00000       0.00000       0.00000       0.00000
   2  23 3430.6301    3.3393  2.3778  9.7950  0.0000  0.0932   0.1313   0.3107    3.7867   0.0000   534.3263      -26.7555       56.1877       5.62325       0.00000       0.00000       0.00000       0.00000       0.00000       0.00000       0.00000       0.00000       0.00000       0.00000       0.00000       0.00000       0.00000       0.00000       65.5530       55.3538       33.5987       12.3522       0.00000       0.00000       0.00000       0.00000       0.00000       0.00000       0.00000       0.00000       0.00000       0.00000       0.00000       0.00000       0.00000       0.00000
   3  11 1865.2033    0.4637  0.3079 10.0998  0.0000  0.0398   0.0429   0.0953    0.1205   0.0000   453.8922       15.6372       8.92907      -2.26263      -4.80137      0.877396       0.00000       0.00000       0.00000       0.00000       0.00000       0.00000       0.00000       0.00000       0.00000       0.00000       0.00000       0.00000       16.9960       15.2138       14.0543       9.23336       4.15106       1.08451       0.00000       0.00000       0.00000       0.00000       0.00000       0.00000       0.00000       0.00000       0.00000       0.00000       0.00000       0.00000
   3  13 2137.7556    0.8071  0.6042 10.2312  0.0000  0.0633   0.0550   0.1428    0.2640   0.0000   447.8505      -14.6487       32.8310       11.2738       10.2681     -0.312425       0.00000       0.00000       0.00000       0.00000       0.00000       0.00000       0.00000       0.00000       0.00000       0.00000       0.00000       0.00000       28.6842       22.1378       22.3754       13.9409       5.76014       1.80269       0.00000       0.00000       0.00000       0.00000       0.00000       0.00000       0.00000       0.00000       0.00000       0.00000       0.00000       0.00000
   3  14 2273.4698    1.0587  0.8545 10.0334  0.0000  0.0535   0.0573   0.1274    0.4363   0.0000   400.7094      -9.11369      -2.41711       5.09369       3.54278       2.78812       0.00000       0.00000       0.00000       0.00000       0.00000       0.00000       0.00000       0.00000       0.00000       0.00000       0.00000       0.00000       25.6187       24.1869       18.9542       11.5741       5.16492       1.53409       0.00000       0.00000       0.00000       0.00000       0.00000       0.00000       0.00000       0.00000       0.00000       0.00000       0.00000       0.00000
   3  15 2407.6026    1.4778  0.9462 10.5611  0.0000  0.0666   0.0782   0.1493    0.5993   0.0000   402.0146      -18.2680       26.0466       16.9313      -4.65851      0.676936       0.00000       0.00000       0.00000       0.00000       0.00000       0.00000       0.00000       0.00000       0.00000       0.00000       0.00000       0.00000       32.5819       23.7235       24.3010       17.6221       6.81129       1.55360       0.00000       0.00000       0.00000       0.00000       0.00000       0.00000       0.00000       0.00000       0.00000       0.00000       0.00000       0.00000
   3  16 2541.7174    1.7775  1.0755 11.1950  0.0019  0.0630   0.0899   0.1996    0.5167   0.0000   435.6085       17.4066     -0.480944       8.97767      -8.97691      -3.75165       0.00000       0.00000       0.00000       0.00000       0.00000       0.00000       0.00000       0.00000       0.00000       0.00000       0.00000       0.00000       29.5870       31.3281       23.2427       12.0577       6.76274       1.98233       0.00000       0.00000       0.00000       0.00000       0.00000       0.00000       0.00000       0.00000       0.00000       0.00000       0.00000       0.00000
   3  17 2676.0309    2.3382  1.0517  1.1334  0.0000  0.0556   0.1107   0.1480 1000.0000   0.0000   451.1219       15.5782      -3.14938       1.17418       6.11137       1.06651       0.00000       0.00000       0.00000       0.00000       0.00000       0.00000       0.00000       0.00000       0.00000       0.00000       0.00000       0.00000       27.2268       27.6490       18.6832       11.8811       4.89372       1.72533       0.00000       0.00000       0.00000       0.00000       0.00000       0.00000       0.00000       0.00000       0.00000       0.00000       0.00000       0.00000
   3  18 2811.4109    2.9256  1.0324  9.3762  0.0000  0.0589   0.1386   0.1365    6.7275   0.0000   423.6208       26.2660      -17.9380      -3.11932     -0.839864     -0.592066       0.00000       0.00000       0.00000       0.00000       0.00000       0.00000       0.00000       0.00000       0.00000       0.00000       0.00000       0.00000       28.7375       26.3932       21.6210       13.3914       6.13825       1.71572       0.00000       0.00000       0.00000       0.00000       0.00000       0.00000       0.00000       0.00000       0.00000       0.00000       0.00000       0.00000
   3  19 2947.1061    3.3936  0.8745 12.6009  0.0000  0.0574   0.1762   0.1405    0.4223   0.0000   376.5812       22.7601       5.86589      -8.55747       4.13311      -1.55616       0.00000       0.00000       0.00000       0.00000       0.00000       0.00000       0.00000       0.00000       0.00000       0.00000       0.00000       0.00000       28.6184       22.5008       21.0439       15.7470       5.71590       1.49574       0.00000       0.00000       0.00000       0.00000       0.00000       0.00000       0.00000       0.00000       0.00000       0.00000       0.00000       0.00000
   3  20 3082.3884    3.8349  0.9070 12.2327  0.0000  0.0558   0.1904   0.1309    0.6544   0.0000   438.1331       41.5656       25.1190       1.43908      -3.47159     -0.208661       0.00000       0.00000       0.00000       0.00000       0.00000       0.00000       0.00000       0.00000       0.00000       0.00000       0.00000       0.00000       29.4406       24.6735       20.7548       13.2476       5.40237       1.40851       0.00000       0.00000       0.00000       0.00000       0.00000       0.00000       0.00000       0.00000       0.00000       0.00000       0.00000       0.00000
   3  21 3217.7995    3.8848  1.2656  5.5310  0.0000  0.0593   0.1713   0.1645  622.1696   0.0000   423.0386       97.1536     -0.571842      -1.90940       5.99121     -0.117808       0.00000       0.00000       0.00000       0.00000       0.00000       0.00000       0.00000       0.00000       0.00000       0.00000       0.00000       0.00000       25.7075       27.8489       21.3283       11.4779       6.45468       1.95126       0.00000       0.00000       0.00000       0.00000       0.00000       0.00000       0.00000       0.00000       0.00000       0.00000       0.00000       0.00000
   3  22 3353.4312    3.3287  1.9377  9.8572  0.0004  0.0690   0.1149   0.2098    2.5650   0.0000   439.6863       44.6981      -18.0638      -2.16127      -2.31417      -2.65797       0.00000       0.00000       0.00000       0.00000       0.00000       0.00000       0.00000       0.00000       0.00000       0.00000       0.00000       0.00000       34.5497       33.5074       25.1597       14.4556       6.79364       2.01157       0.00000       0.00000       0.00000       0.00000       0.00000       0.00000       0.00000       0.00000       0.00000       0.00000       0.00000       0.00000
   3  23 3489.6537    2.9785  1.9415 11.5587  0.0000  0.0831   0.1113   0.2095    0.5351   0.0000   423.9540       70.4423       61.7669       11.0757      -2.99419      0.186281       0.00000       0.00000       0.00000       0.00000       0.00000       0.00000       0.00000       0.00000       0.00000       0.00000       0.00000       0.00000       38.9031       37.7361       28.9258       18.8231       7.62392       2.47474       0.00000       0.00000       0.00000       0.00000       0.00000       0.00000       0.00000       0.00000       0.00000       0.00000       0.00000       0.00000
   3  24 3626.3112    2.4258  4.0869 10.5795  0.0000  0.1150   0.0634   0.3181    0.3811   0.0000   310.4656       42.7233       5.41140       1.74183      -2.01709     -0.651183       0.00000       0.00000       0.00000       0.00000       0.00000       0.00000       0.00000       0.00000       0.00000       0.00000       0.00000       0.00000       55.2544       54.3889       40.9363       24.7794       11.2314       3.46080       0.00000       0.00000       0.00000       0.00000       0.00000       0.00000       0.00000       0.00000       0.00000       0.00000       0.00000       0.00000
   3  25 3762.7212    2.0510  5.4276 10.2848  0.0040  0.1356   0.0490   0.4077    0.3345   0.0000   590.7324      -65.4782      -23.8561       34.2266      -5.60698      -7.64397       0.00000       0.00000       0.00000       0.00000       0.00000       0.00000       0.00000       0.00000       0.00000       0.00000       0.00000       0.00000       69.9261       67.2920       49.7775       28.2433       13.2605       3.87240       0.00000       0.00000       0.00000       0.00000       0.00000       0.00000       0.00000       0.00000       0.00000       0.00000       0.00000       0.00000
   4  11 1914.7963    0.5080  0.2398 10.1839 -0.0089  0.0246   0.0495   0.0631    0.0911   0.0000   422.3902       1.97671       12.4170      -12.3861      -4.37312      0.113288     -0.542654      0.208024       0.00000       0.00000       0.00000       0.00000       0.00000       0.00000       0.00000       0.00000       0.00000       0.00000       8.49786       8.31142       7.99588       5.77076       3.40356       1.85113      0.690006      0.176811       0.00000       0.00000       0.00000       0.00000       0.00000       0.00000       0.00000       0.00000       0.00000       0.00000
   4  12 2051.6831    0.7009  0.4822 10.0538  0.0050  0.0435   0.0441   0.0868    0.1547   0.0000   428.6034      -8.90003      -7.47879       2.94527      -5.29472       2.81158      0.226359     -0.277240       0.00000       0.00000       0.00000       0.00000       0.00000       0.00000       0.00000       0.00000       0.00000       0.00000       14.7977       14.3253       16.4628       9.61869       5.40132       3.50328       1.34060      0.289173       0.00000       0.00000       0.00000       0.00000       0.00000       0.00000       0.00000       0.00000       0.00000       0.00000
   4  13 2188.3374    0.9170  0.9708  8.9256  0.0062  0.0565   0.0423   0.1136    0.8734   0.0000   426.9953      -2.63303      -3.14292       10.3651       3.10791      -1.01959     -0.808932     -0.111770       0.00000       0.00000       0.00000       0.00000       0.00000       0.00000       0.00000       0.00000       0.00000       0.00000       20.8668       22.8695       19.3182       12.9996       7.05958       4.06447       1.48856      0.399069       0.00000       0.00000       0.00000       0.00000       0.00000       0.00000       0.00000       0.00000       0.00000       0.00000
   4  14 2324.0481    1.3999  0.8591  8.6716 -0.0023  0.0487   0.0645   0.1169    4.0819   0.0000   424.8205      -8.53457      -7.14655      -26.3871       6.17768      -5.04477       1.52094      0.144303       0.00000       0.00000       0.00000       0.00000       0.00000       0.00000       0.00000       0.00000       0.00000       0.00000       22.7300       23.4350       18.2372       11.2151       6.11829       2.76113       1.08842      0.263104       0.00000       0.00000       0.00000       0.00000       0.00000       0.00000       0.00000       0.00000       0.00000       0.00000
   4  15 2458.4871    1.5944  0.9805 10.7921 -0.0155  0.0518   0.0778   0.1494    0.9555   0.0000   421.6875      -1.40889       8.46446      -14.7597      -1.93652      -1.47667       1.81219     -0.116791       0.00000       0.00000       0.00000       0.00000       0.00000       0.00000       0.00000       0.00000       0.00000       0.00000       22.2541       23.8562       17.9106       12.4890       7.23546       3.24586       1.32812      0.370546       0.00000       0.00000       0.00000       0.00000       0.00000       0.00000       0.00000       0.00000       0.00000       0.00000
   4  16 2593.0830    2.0940  1.0240 -3.4716 -0.0028  0.0580   0.0947   0.1203   82.1054   0.0000   481.9303       4.27260     -0.709415      -2.79349       1.41272      -2.22576      0.948309     -0.395296       0.00000       0.00000       0.00000       0.00000       0.00000       0.00000       0.00000       0.00000       0.00000       0.00000       19.3390       20.9909       18.2311       13.0342       9.31210       3.55502       1.74196      0.435572       0.00000       0.00000       0.00000       0.00000       0.00000       0.00000       0.00000       0.00000       0.00000       0.00000
   4  17 2728.4984    2.6632  0.9974 10.7295  0.0228  0.0490   0.1273   0.1538    1.0602   0.0000   443.0842       41.8776      -10.6429      -15.4799      -2.00291       4.62012      -2.91450    -0.0680078       0.00000       0.00000       0.00000       0.00000       0.00000       0.00000       0.00000       0.00000       0.00000       0.00000       17.2160       19.8961       16.6360       11.2793       7.42242       3.14050       1.49711      0.381524       0.00000       0.00000       0.00000       0.00000       0.00000       0.00000       0.00000       0.00000       0.00000       0.00000
   4  18 2864.2745    3.1091  0.8786 11.4552 -0.0066  0.0447   0.1424   0.1126    1.0214   0.0000   426.0284       16.9610       43.4401       4.52452      -2.11336       1.89690     -0.160455      0.429724       0.00000       0.00000       0.00000       0.00000       0.00000       0.00000       0.00000       0.00000       0.00000       0.00000       17.2299       17.5527       14.3140       10.8833       6.42737       3.08644       1.14628      0.314373       0.00000       0.00000       0.00000       0.00000       0.00000       0.00000       0.00000       0.00000       0.00000       0.00000
   4  19 3000.1565    3.6496  1.0833  0.2191  0.0027  0.0501   0.1542   0.1439   94.3296   0.0000   443.5232      -3.37426      -15.8254      -3.69722       2.34885      -2.48086     -0.123405      0.136290       0.00000       0.00000       0.00000       0.00000       0.00000       0.00000       0.00000       0.00000       0.00000       0.00000       22.3905       22.5471       17.8771       12.1235       6.90315       3.13859       1.15166      0.268919       0.00000       0.00000       0.00000       0.00000       0.00000       0.00000       0.00000       0.00000       0.00000       0.00000
   4  20 3136.0369    4.2363  0.9876 11.6926 -0.0027  0.0452   0.1853   0.1275    1.3456   0.0000   432.4067       53.5559      -6.21524       8.51597      -2.06053      -5.78805     -0.839932      0.261589       0.00000       0.00000       0.00000       0.00000       0.00000       0.00000       0.00000       0.00000       0.00000       0.00000       17.3150       18.0844       14.9059       10.4686       6.22870       3.06924       1.14400      0.288877       0.00000       0.00000       0.00000       0.00000       0.00000       0.00000       0.00000       0.00000       0.00000       0.00000
   4  21 3271.8149    3.7286  1.2738 12.3082  0.0057  0.0570   0.1530   0.1569    0.6314   0.0000   485.1354       25.2517       15.8185      -9.40327       3.74465      -2.58919       2.02611     0.0688995       0.00000       0.00000       0.00000       0.00000       0.00000       0.00000       0.00000       0.00000       0.00000       0.00000       20.2539       22.5275       17.4120       14.0610       8.37821       3.89833       1.46538      0.434741       0.00000       0.00000       0.00000       0.00000       0.00000       0.00000       0.00000       0.00000       0.00000       0.00000
   4  22 3408.0943    3.2267  2.1267 11.7995 -0.0055  0.0727   0.1020   0.2025    0.4316   0.0000   452.3542       39.0611      -17.0317      -31.9254      -5.96630      -1.73805       2.76584   -0.00430394       0.00000       0.00000       0.00000       0.00000       0.00000       0.00000       0.00000       0.00000       0.00000       0.00000       29.5568       30.8280       25.1311       17.0268       9.56260       4.88038       1.84345      0.473305       0.00000       0.00000       0.00000       0.00000       0.00000       0.00000       0.00000       0.00000       0.00000       0.00000
   4  25 3819.0845    1.9161  6.2530  9.8259 -0.0026  0.1386   0.0388   0.3634    0.4072   0.0000   479.4143       23.1389      -36.4581       17.1162       7.16621      -9.55549       2.63020     -0.693802       0.00000       0.00000       0.00000       0.00000       0.00000       0.00000       0.00000       0.00000       0.00000       0.00000       53.2215       57.8170       47.3468       31.1750       18.8304       8.94408       3.71977      0.949350       0.00000       0.00000       0.00000       0.00000       0.00000       0.00000       0.00000       0.00000       0.00000       0.00000
   5  11 1960.5582    0.5194  0.3733 10.2234 -0.0072  0.0474   0.0384   0.0705    0.1031   0.0000   436.3306       1.20158       5.55303      -1.22990      -2.50193       2.02598     -0.443148     -0.597409      0.415461    0.00150240       0.00000       0.00000       0.00000       0.00000       0.00000       0.00000       0.00000       0.00000       14.5246       11.3925       13.0201       10.9243       8.14441       5.19645       2.36943       1.05050      0.327089     0.0525903       0.00000       0.00000       0.00000       0.00000       0.00000       0.00000       0.00000       0.00000
   5  12 2098.4257    0.7805  0.5592 10.0641 -0.0070  0.0420   0.0470   0.0912    0.1637   0.0000   455.8776      -11.2646       21.2936       6.12110       3.33877     -0.124144     -0.191677      0.182704      0.540757    -0.0910273       0.00000       0.00000       0.00000       0.00000       0.00000       0.00000       0.00000       0.00000       12.7224       16.1184       13.2578       9.89490       6.28898       3.41821       1.90887      0.701498      0.297205     0.0800155       0.00000       0.00000       0.00000       0.00000       0.00000       0.00000       0.00000       0.00000
   5  13 2235.2751    0.9169  0.9378 10.2096  0.0024  0.0460   0.0391   0.1225    0.2330   0.0000   420.1296       1.49672      -7.73631      -13.4149     -0.445848       9.61669     0.0630197     0.0416523     -0.517115    -0.0521953       0.00000       0.00000       0.00000       0.00000       0.00000       0.00000       0.00000       0.00000       14.0020       15.9005       12.8953       10.8027       7.73378       4.41399       2.08683      0.864103      0.305612     0.0781700       0.00000       0.00000       0.00000       0.00000       0.00000       0.00000       0.00000       0.00000
   5  14 2371.1318    1.4264  0.8066 10.4516  0.0021  0.0443   0.0622   0.0967    0.3103   0.0000   434.1646      -4.06072       7.29060       22.0593      -7.86461    -0.0635469      0.509107      0.488128      0.338964    -0.0547757       0.00000       0.00000       0.00000       0.00000       0.00000       0.00000       0.00000       0.00000       11.1008       13.5440       11.5271       9.41704       6.74434       3.95817       2.10494      0.866632      0.318102     0.0796602       0.00000       0.00000       0.00000       0.00000       0.00000       0.00000       0.00000       0.00000
   5  15 2506.1038    1.7954  0.8741 11.1009 -0.0047  0.0416   0.0795   0.1056    0.3602   0.0000   441.4881      -13.2802       31.7243      -17.5199      0.563681      -5.92432      0.225448     -0.100780     -0.430745    -0.0228896       0.00000       0.00000       0.00000       0.00000       0.00000       0.00000       0.00000       0.00000       13.3078       14.2957       13.5489       9.83871       6.43363       3.79039       2.12427      0.877211      0.307816     0.0620535       0.00000       0.00000       0.00000       0.00000       0.00000       0.00000       0.00000       0.00000
   5  16 2641.2474    2.3275  0.7962 11.0403  0.0030  0.0443   0.1072   0.0936    0.5692   0.0000   461.7222       17.4263       28.5071      -5.40199      -1.86701      -1.33494      0.979499      0.742404     -0.265074     -0.328012       0.00000       0.00000       0.00000       0.00000       0.00000       0.00000       0.00000       0.00000       14.9294       16.7649       14.1401       10.4739       7.35516       3.86710       2.08936      0.744435      0.299222     0.0729548       0.00000       0.00000       0.00000       0.00000       0.00000       0.00000       0.00000       0.00000
   5  18 2913.6966    3.7384  0.7983  3.4860  0.0000  0.0474   0.1658   0.0937 1000.0000   0.0000   422.1552       31.6098       9.78145      -21.4706       6.95665       2.97008       0.00000       0.00000       0.00000       0.00000       0.00000       0.00000       0.00000       0.00000       0.00000       0.00000       0.00000       0.00000       13.3660       14.0358       13.6796       10.0420       8.43639       4.84818       2.22248       1.00949      0.386772     0.0740368       0.00000       0.00000       0.00000       0.00000       0.00000       0.00000       0.00000       0.00000
   5  20 3186.2364    3.6945  1.5373  0.3245  0.0000  0.0655   0.1352   0.1686 1000.0000   0.0000   412.6838       2.91854       9.38822      -4.91962       7.23807      -3.00049       0.00000       0.00000       0.00000       0.00000       0.00000       0.00000       0.00000       0.00000       0.00000       0.00000       0.00000       0.00000       16.5261       21.5108       18.0524       14.7085       10.1611       5.38344       3.53106       1.25566      0.507037      0.124251       0.00000       0.00000       0.00000       0.00000       0.00000       0.00000       0.00000       0.00000
   5  21 3322.5856    3.6127  1.4822  0.3383  0.0000  0.0623   0.1258   0.1394 1000.0000   0.0000   443.6136       31.0437       31.6553      -14.1401      -2.23923       1.84025       0.00000       0.00000       0.00000       0.00000       0.00000       0.00000       0.00000       0.00000       0.00000       0.00000       0.00000       0.00000       18.3511       19.7658       16.9540       14.7615       10.6640       5.79905       3.46120       1.16338      0.437908      0.102992       0.00000       0.00000       0.00000       0.00000       0.00000       0.00000       0.00000       0.00000
   5  22 3459.4416    2.8669  2.4473 11.5867 -0.0020  0.0768   0.0828   0.2166    0.4534   0.0000   416.2418       43.3083      -22.8248      -22.6702      -12.4710      -13.4493     -0.141731      -1.61248      0.160954    -0.0690479       0.00000       0.00000       0.00000       0.00000       0.00000       0.00000       0.00000       0.00000       22.1118       25.8723       22.7215       18.0128       11.5884       7.32440       3.69367       1.69875      0.541474      0.137377       0.00000       0.00000       0.00000       0.00000       0.00000       0.00000       0.00000       0.00000
   5  23 3596.4663    2.5523  3.7212  9.1951 -0.0022  0.0918   0.0569   0.2365    1.7095   0.0000   475.0391       2.00926      -17.3340       7.62339      0.947361       2.14715       3.74429      0.945832       1.08852     -0.340489       0.00000       0.00000       0.00000       0.00000       0.00000       0.00000       0.00000       0.00000       27.3954       31.9949       27.2854       22.2929       14.7032       9.07551       4.56074       1.95713      0.650563      0.166099       0.00000       0.00000       0.00000       0.00000       0.00000       0.00000       0.00000       0.00000
   5  26 4009.5583    1.4868  8.7494  9.6946 -0.0009  0.1620   0.0248   0.4502    0.2092   0.0000   410.4529       59.4590      -58.2220      -38.2780      -26.7668      -10.3747      -3.15485      0.781674       1.62193    0.00993576       0.00000       0.00000       0.00000       0.00000       0.00000       0.00000       0.00000       0.00000       49.2212       54.8729       51.0120       37.7225       26.4477       16.2812       7.62871       3.67917       1.24825      0.266378       0.00000       0.00000       0.00000       0.00000       0.00000       0.00000       0.00000       0.00000
   5  28 4285.7254    1.0232 12.6706  9.7988  0.0027  0.2434   0.0183   0.6916    0.1256   0.0000   396.4106       49.8029      -9.82477      -5.39921       1.75122       14.0463       8.64283      -7.27983     -0.628970      0.404732       0.00000       0.00000       0.00000       0.00000       0.00000       0.00000       0.00000       0.00000       70.1661       83.0662       73.4763       57.8370       40.3976       23.8810       12.6162       5.37648       1.92553      0.446138       0.00000       0.00000       0.00000       0.00000       0.00000       0.00000       0.00000       0.00000
   6  11 2004.1128    0.5562  0.5542 10.0914 -0.0082  0.0463   0.0357   0.0921    0.1216   0.0000   434.8385      -2.09226       2.06047      -13.7425      -4.38095      0.982395      0.724546      0.149866    -0.0249129      0.112134     -0.110524    -0.0138670       0.00000       0.00000       0.00000       0.00000       0.00000       0.00000       10.8225       10.9823       11.3180       10.1341       6.68074       4.83042       2.67385       1.48759      0.769477      0.259162     0.0784872     0.0140319       0.00000       0.00000       0.00000       0.00000       0.00000       0.00000
   6  13 2279.7788    1.0776  0.9874 10.2689  0.0013  0.0460   0.0423   0.1099    0.2760   0.0000   443.5568       15.9307       7.74503      -3.96607       3.40406      -3.48540      0.227602       2.22239      0.348676     -0.446543     -0.180750   -0.00208342       0.00000       0.00000       0.00000       0.00000       0.00000       0.00000       11.8091       13.1955       13.0401       10.4709       7.20543       4.53410       2.76350       1.64511      0.698450      0.279447     0.0820467     0.0164112       0.00000       0.00000       0.00000       0.00000       0.00000       0.00000
   6  14 2415.4792    1.5077  1.1955  9.6171 -0.0030  0.0471   0.0504   0.1160    0.7426   0.0000   432.3014       16.5713      -4.96584      -2.16676       6.27536       6.50541     -0.501290     -0.479086      0.380471     -0.159048    -0.0701556   -0.00445402       0.00000       0.00000       0.00000       0.00000       0.00000       0.00000       12.2612       12.9973       11.8114       10.1571       8.09056       5.91038       3.15946       1.57571      0.695346      0.283211     0.0770882     0.0164869       0.00000       0.00000       0.00000       0.00000       0.00000       0.00000
   6  15 2551.1399    1.9682  0.9330 10.9640 -0.0057  0.0372   0.0778   0.1208    0.3969   0.0000   433.3773       14.1775       12.8174       1.70489       6.29590     -0.753708       1.81622     -0.596815      0.830228      0.346528     0.0174005   -0.00390440       0.00000       0.00000       0.00000       0.00000       0.00000       0.00000       9.87916       10.8203       10.9934       8.30680       5.94239       4.15185       2.34592       1.26671      0.562951      0.242119     0.0679903     0.0128952       0.00000       0.00000       0.00000       0.00000       0.00000       0.00000
   6  16 2687.0745    2.3452  0.9890 11.2808 -0.0079  0.0436   0.0920   0.1109    0.4357   0.0000   435.9949       5.33307       13.6640       19.2708      -6.88204      -1.82804       3.14065      -1.32388      0.313540     -0.630468     -0.105459     0.0135420       0.00000       0.00000       0.00000       0.00000       0.00000       0.00000       10.0416       11.4509       10.9473       10.2276       6.27007       4.68497       2.68643       1.69108      0.688303      0.296389     0.0731834     0.0187822       0.00000       0.00000       0.00000       0.00000       0.00000       0.00000
   6  17 2823.7412    2.9588  1.1695 10.6560 -0.0026  0.0443   0.1009   0.1196    1.2355   0.0000   429.4971       5.13568       6.49227       12.9868      -3.16251      -4.55938     -0.158453      0.312167      0.775278     -0.401849     0.0247283    -0.0163334       0.00000       0.00000       0.00000       0.00000       0.00000       0.00000       10.7230       12.4611       11.0886       10.1124       7.42621       4.85189       3.07356       1.55340      0.742549      0.256422     0.0828793     0.0184569       0.00000       0.00000       0.00000       0.00000       0.00000       0.00000
   6  18 2960.7646    3.6989  0.8273 12.1402 -0.0086  0.0379   0.1556   0.0969    0.5787   0.0000   433.1649       24.5475       7.59786       11.3902      -4.27013      -4.71837       3.21022     -0.493794      0.517632     -0.390531    -0.0803287    0.00310568       0.00000       0.00000       0.00000       0.00000       0.00000       0.00000       9.70108       10.2778       10.0976       8.38863       5.93654       4.20308       2.48072       1.18594      0.639091      0.230235     0.0657232     0.0136604       0.00000       0.00000       0.00000       0.00000       0.00000       0.00000
   6  19 3097.3963    4.1171  1.1554 12.2264 -0.0013  0.0457   0.1431   0.1138    0.6182   0.0000   411.6469       19.4365       26.1064      -11.8932       5.45489      -3.62309      -3.33428      -1.97932    -0.0776544      0.162945     -0.127245    -0.0154355       0.00000       0.00000       0.00000       0.00000       0.00000       0.00000       12.4201       14.2139       11.9935       10.8093       7.98476       5.31380       3.07746       1.60657      0.671740      0.255051     0.0786895     0.0183619       0.00000       0.00000       0.00000       0.00000       0.00000       0.00000
   6  20 3234.0768    3.9150  1.4008 11.0339  0.0063  0.0481   0.1227   0.1303    1.2347   0.0000   431.1144       25.5190      -25.1187       9.06712       1.85778      -11.9289      0.887562      -1.19277    -0.0124703     -0.140076     0.0369649   -0.00802522       0.00000       0.00000       0.00000       0.00000       0.00000       0.00000       11.9110       13.4439       13.3309       10.8059       8.07001       5.44590       3.11935       1.74679      0.758150      0.319508     0.0961821     0.0185607       0.00000       0.00000       0.00000       0.00000       0.00000       0.00000
   6  21 3371.1165    3.2548  2.1615  9.1391  0.0027  0.0603   0.0789   0.1646    2.6509   0.0000   435.5101       18.0717       41.8506      -5.58112       10.1014      -10.2904     -0.641039      0.136068     0.0766229     -0.716932    0.00868866     0.0181184       0.00000       0.00000       0.00000       0.00000       0.00000       0.00000       16.0455       17.2896       16.9722       14.2381       10.4033       6.46192       4.13281       2.28256      0.988898      0.364613      0.113174     0.0218245       0.00000       0.00000       0.00000       0.00000       0.00000       0.00000
   6  22 3508.4331    2.9583  2.7351 10.4296  0.0009  0.0710   0.0692   0.1933    0.8456   0.0000   416.2523       69.7525       15.8995      -13.6067       6.30583      -16.8147      -1.59402      -1.65878      0.401184     -0.315583     0.0293794     0.0126087       0.00000       0.00000       0.00000       0.00000       0.00000       0.00000       19.0028       21.8273       20.4009       16.3295       12.4152       8.19875       4.69938       2.49537       1.09164      0.447492      0.135954     0.0272349       0.00000       0.00000       0.00000       0.00000       0.00000       0.00000
   6  23 3646.1674    2.4481  3.9251 10.7538 -0.0007  0.0907   0.0495   0.2341    0.2883   0.0000   418.0085      0.522168      -27.1000      -3.73079      -18.9285       8.47474       7.73754      -1.82013      -1.46278      -1.56894    -0.0638724    -0.0366664       0.00000       0.00000       0.00000       0.00000       0.00000       0.00000       24.6263       29.4109       27.0798       22.0791       14.9336       10.4080       5.77103       3.12483       1.42351      0.602225      0.166461     0.0362661       0.00000       0.00000       0.00000       0.00000       0.00000       0.00000
   6  25 3922.0054    1.7030  7.5764  9.6981  0.0000  0.1351   0.0260   0.3612    0.2236   0.0000   456.6802       9.02861       32.7221      -2.62111      -4.71957      -1.71698      -9.40189      -2.04318      0.844552      0.298532      0.125228     0.0208984       0.00000       0.00000       0.00000       0.00000       0.00000       0.00000       33.8109       42.6531       37.5745       31.5745       22.9833       15.3642       9.01800       4.51689       2.15827      0.845227      0.270135     0.0603688       0.00000       0.00000       0.00000       0.00000       0.00000       0.00000
   6  27 4199.3372    1.1253 11.6586  9.9270 -0.0016  0.2031   0.0179   0.6064    0.1051   0.0000   413.6464      -39.4313       78.2539      -7.04892       21.5073      -3.65189       12.1234       4.18389       4.93461     -0.673139      0.154448     -0.196723       0.00000       0.00000       0.00000       0.00000       0.00000       0.00000       49.1529       58.8616       54.6081       47.2542       34.4463       23.0227       14.2813       7.36606       3.54224       1.32092      0.415388     0.0886319       0.00000       0.00000       0.00000       0.00000       0.00000       0.00000
   7  11 2045.8461    0.6496  0.5307 10.0851 -0.0040  0.0334   0.0314   0.0685    0.1197   0.0000   436.2201       6.44274       13.3979      -1.92555       4.77052       5.47358       2.89512      -1.54285      0.162677     -0.275749     0.0263251    -0.0223948   -0.00774273    0.00613417       0.00000       0.00000       0.00000       0.00000       6.90321       8.78838       7.67192       7.12929       5.37234       3.81125       2.57045       1.45800      0.787220      0.369689      0.153637     0.0518386     0.0156337    0.00361806       0.00000       0.00000       0.00000       0.00000
   7  12 2184.5609    0.8328  0.7890 10.0566 -0.0001  0.0385   0.0327   0.0953    0.1831   0.0000   451.5891       6.29767       26.6486       6.88409      -2.37317      -9.28424      -1.79337       1.60371      -1.04280    -0.0158861     0.0987943   0.000990338    -0.0204858    0.00613571       0.00000       0.00000       0.00000       0.00000       8.02498       9.59562       9.61857       7.90586       6.33036       4.54945       2.97494       1.75146       1.03114      0.407498      0.203325     0.0696415     0.0198994    0.00377056       0.00000       0.00000       0.00000       0.00000
   7  13 2322.1922    1.1467  0.8519 10.5705 -0.0049  0.0537   0.0437   0.0894    0.1948   0.0000   415.1708      -7.71190      -12.5851      -6.87958      -5.05811      -2.90279      -1.61558      -1.62268     -0.338697     -0.588782     -0.113992     0.0356906    0.00225798  -0.000285289       0.00000       0.00000       0.00000       0.00000       13.6551       10.9173       10.6941       13.4759       10.2394       5.35346       4.04399       3.18237       1.78832      0.766993      0.249310     0.0621790     0.0164917    0.00340143       0.00000       0.00000       0.00000       0.00000
   7  14 2458.1911    1.6007  1.0547 10.3051  0.0045  0.0409   0.0544   0.1021    0.3985   0.0000   422.2859       2.29230       8.40627      -7.61210      -1.35282       3.80447       3.03239      -2.41955     -0.920639     -0.337796     -0.107600   -0.00341055     0.0208620    0.00279232       0.00000       0.00000       0.00000       0.00000       8.70158       10.4945       9.76722       8.74083       6.43795       4.80461       3.21492       1.73440      0.992698      0.443053      0.207392     0.0647475     0.0187114    0.00397087       0.00000       0.00000       0.00000       0.00000
   7  15 2594.2789    2.0497  1.1263  8.3624  0.0044  0.0380   0.0653   0.0964    1.6828   0.0000   418.7375      -3.19003       26.0327     0.0133996       1.96104      -2.58706     -0.804893      -1.56071     -0.661378     -0.626399     -0.213679     -0.150460     0.0285373    0.00590864       0.00000       0.00000       0.00000       0.00000       8.81502       9.80887       9.48627       8.11949       6.70551       4.67428       3.01673       1.83919      0.940420      0.444535      0.171160     0.0639859     0.0179117    0.00333223       0.00000       0.00000       0.00000       0.00000
   7  16 2731.2400    2.5588  1.0096 11.4875 -0.0032  0.0409   0.0882   0.0984    0.3780   0.0000   437.9701       6.18686       9.09790      -9.35900      -1.16244       13.7136       2.08837      0.818879      0.877298     -0.490031     -0.204314    -0.0240869    -0.0261018    0.00167939       0.00000       0.00000       0.00000       0.00000       9.83470       10.9197       11.4926       9.25723       6.54437       5.04639       3.26376       1.67415      0.884256      0.484671      0.211334     0.0702019     0.0175239    0.00315323       0.00000       0.00000       0.00000       0.00000
   7  17 2868.3445    3.1762  0.9079 11.9360  0.0019  0.0410   0.1099   0.0870    0.3524   0.0000   427.7491       5.51363       8.78422       5.34409      -10.1925       2.84947       2.60567     -0.704239     -0.965553     -0.322178      0.161731     0.0795135    -0.0358679   -0.00584114       0.00000       0.00000       0.00000       0.00000       8.77820       10.8131       9.56018       9.41783       5.99760       5.23045       3.12651       1.89093      0.825619      0.530933      0.188248     0.0742806     0.0157641    0.00444786       0.00000       0.00000       0.00000       0.00000
   7  18 3005.7492    3.6537  1.0243 11.7987 -0.0125  0.0388   0.1280   0.0972    0.6701   0.0000   431.7744       20.8127       16.4326       7.15333       9.61575      -7.71365      -1.28931      -4.56008      0.611418     -0.255087     -0.114500   -0.00902131   -0.00321810   -0.00544153       0.00000       0.00000       0.00000       0.00000       9.17621       10.3436       10.1887       8.35431       6.98798       4.55895       3.08726       1.89429      0.902595      0.475331      0.169031     0.0628722     0.0189641    0.00319074       0.00000       0.00000       0.00000       0.00000
   7  19 3142.8577    4.0170  1.1365 11.6718 -0.0056  0.0409   0.1290   0.1085    0.9286   0.0000   422.2687       20.7351     0.0790330       2.06392      -4.67965      -7.19206     -0.502720       2.80730      0.507154      0.139636      0.204293    -0.0539628   -0.00526018    0.00185316       0.00000       0.00000       0.00000       0.00000       9.53189       12.0331       10.9404       9.19482       6.93400       5.16308       3.13076       1.85202      0.934518      0.442718      0.190474     0.0697850     0.0186583    0.00400648       0.00000       0.00000       0.00000       0.00000
   7  20 3279.9581    3.6914  1.5169 11.7532 -0.0065  0.0516   0.1062   0.1125    0.4829   0.0000   437.6836       17.5993       2.70870      -1.55716      -12.3127     -0.768816      -2.11198     -0.466806       1.27853     -0.464618      0.172265      0.213062    -0.0246748   -0.00358057       0.00000       0.00000       0.00000       0.00000       12.0679       14.8902       12.4975       11.9028       8.68371       6.55408       3.89043       2.42742       1.20618      0.571680      0.215928     0.0842230     0.0211081    0.00539868       0.00000       0.00000       0.00000       0.00000
   7  21 3417.4534    3.1855  2.2628 11.4386 -0.0079  0.0618   0.0760   0.1546    0.4172   0.0000   448.2813       37.5810      -4.73210     -0.754557      -4.34430      -7.41524      -5.87899      0.776401      0.179037     -0.231890      0.658480     0.0311321    -0.0103385   -0.00660222       0.00000       0.00000       0.00000       0.00000       13.8238       16.4632       16.6000       12.9850       10.5525       7.64135       4.43858       2.88768       1.51575      0.666003      0.291035      0.116242     0.0309525    0.00560800       0.00000       0.00000       0.00000       0.00000
   7  22 3555.4441    2.6912  3.1185 10.5611  0.0009  0.0706   0.0542   0.1877    0.4097   0.0000   419.0548      -4.27031       27.8281       24.7736       13.3080      0.240930      -3.23797      -8.08181     -0.877425      -1.78039     0.0607964    -0.0580006    -0.0387914   -0.00144122       0.00000       0.00000       0.00000       0.00000       15.7550       18.0920       16.9832       15.5688       11.8727       8.70928       5.58479       3.36290       1.86668      0.803715      0.356905      0.118614     0.0325491    0.00666908       0.00000       0.00000       0.00000       0.00000
   7  23 3693.5596    2.2161  4.7113 10.1506 -0.0101  0.0930   0.0359   0.2399    0.3236   0.0000   449.9777       35.1718      -6.51660       11.2611       1.82260      -12.8223       12.7809      -6.38584      -1.21887       2.69870     0.0103904     -0.100091     0.0344989     0.0132345       0.00000       0.00000       0.00000       0.00000       19.4025       23.3824       23.0447       19.2949       15.5241       11.5465       7.37098       4.37635       2.38658       1.07537      0.481759      0.174433     0.0489064    0.00915951       0.00000       0.00000       0.00000       0.00000
   7  24 3831.8797    1.8431  6.0095 10.3063 -0.0021  0.1136   0.0293   0.2904    0.1806   0.0000   448.3538       11.8979      0.622304      -5.37603       24.8276       1.85050      -3.09768      -11.1244       1.20216      0.581926     -0.269749     0.0729248     0.0980017    -0.0256340       0.00000       0.00000       0.00000       0.00000       24.0501       29.6590       27.9717       24.5453       19.2177       13.7618       9.16619       5.21500       2.83898       1.32766      0.578548      0.200594     0.0590809     0.0115558       0.00000       0.00000       0.00000       0.00000
   7  25 3970.4044    1.5984  8.3308  9.7846 -0.0040  0.1332   0.0220   0.3694    0.1640   0.0000   423.0460       64.8663       53.0258      -64.7413      -33.5924      -15.8809       7.57613      -10.2473      -1.95416      -1.17594      0.229181     -0.294394     -0.126253    -0.0182890       0.00000       0.00000       0.00000       0.00000       28.8270       34.1606       32.5460       28.9184       23.3247       16.6144       11.1291       6.44545       3.55320       1.61101      0.700974      0.238864     0.0712115     0.0134245       0.00000       0.00000       0.00000       0.00000
   8  10 1946.0900    0.4948  0.4285 10.1270 -0.0117  0.0525   0.0282   0.0745    0.0859   0.0000   431.5441       10.8315       8.23127      -5.31307       2.77562      -2.72993     0.0289354      -1.21205    0.00711363     -0.539757      0.340968     -0.104712    -0.0139500    0.00686575  -0.000714844  -0.000757587       0.00000       0.00000       6.10017       10.6825       7.39056       9.54581       6.55881       5.95459       4.16633       2.09365       1.98451      0.648073      0.512761      0.123391     0.0940241     0.0184687    0.00683016    0.00160937       0.00000       0.00000
   8  11 2086.1488    0.7164  0.5813 10.1905 -0.0094  0.0295   0.0336   0.0746    0.1163   0.0000   439.0076       3.43973       25.4158      -4.71914      -2.36800      -1.78795      -1.39934      -3.02905       1.93091     -0.331235      0.297504    -0.0915823     0.0754145     0.0107672   0.000488675   0.000897659       0.00000       0.00000       5.60580       6.70494       6.30528       5.97323       4.74828       3.78684       2.66289       1.66090       1.01893      0.476812      0.268491     0.0985743     0.0462077     0.0129807    0.00354432   0.000675162       0.00000       0.00000
   8  12 2225.1215    0.9157  0.7172 10.6351 -0.0073  0.0366   0.0363   0.0838    0.1416   0.0000   433.1244       2.32935       23.4076      -10.6177      -8.37045      -3.37608     -0.949554      -1.20721     -0.682271     -0.842406    -0.0204883      0.147844     0.0742154    -0.0133308  -0.000401475  -0.000352750       0.00000       0.00000       7.44841       8.22241       8.16012       8.09874       6.14380       4.23665       3.40530       2.02333       1.18147      0.654732      0.359636      0.152704     0.0547098     0.0148991    0.00418331   0.000788789       0.00000       0.00000
   8  13 2362.8300    1.2998  1.0565  9.4633 -0.0106  0.0403   0.0424   0.0874    0.6636   0.0000   440.0016       2.67964       9.36872      -6.12211      -5.17467       4.50935      0.942387     -0.744595       1.52673      -1.92853    -0.0524612     -0.140741      0.125833   -0.00323902   -0.00104521  -0.000217870       0.00000       0.00000       7.82181       8.90434       8.92223       8.06279       6.40110       5.08853       3.76384       2.35528       1.22887      0.752642      0.346383      0.169933     0.0580145     0.0189934    0.00472524   0.000847454       0.00000       0.00000
   8  14 2499.4411    1.7034  0.8933 10.9155 -0.0014  0.0363   0.0591   0.0871    0.2711   0.0000   444.0550       11.0105       14.6572       4.57993      -5.09564       1.69162       5.73846     -0.729253     -0.745326      0.582188     -0.189041     -0.113398     0.0172807     0.0378569   -0.00496882  -0.000132493       0.00000       0.00000       7.99445       9.20254       9.27589       8.24077       6.52546       4.52948       2.86197       1.99712       1.21591      0.658603      0.317429      0.126379     0.0480440     0.0167015    0.00390561   0.000695002       0.00000       0.00000
   8  15 2636.1773    2.1960  1.2112 10.3734  0.0019  0.0398   0.0650   0.1021    0.6129   0.0000   434.4581      -3.35350       14.1407       4.58993      -1.18919      -6.71397       1.43676      -1.24387       2.45608     -0.588395     -0.667580      0.162278     0.0839250    -0.0266989    0.00167774   0.000300374       0.00000       0.00000       7.87353       9.18456       9.48174       8.32881       6.69891       4.77126       3.34198       2.18926       1.26777      0.707559      0.354792      0.154640     0.0561300     0.0188623    0.00486336   0.000840776       0.00000       0.00000
   8  16 2773.8131    2.7155  0.8994 11.4602  0.0005  0.0381   0.0888   0.0838    0.3995   0.0000   431.6100       11.1481       9.87772       1.36402       4.41767      -2.76869       2.75828      -1.20278     -0.284636      0.307450     -0.253734    -0.0564530     0.0112886     0.0227929    0.00212574   4.66709e-05       0.00000       0.00000       7.68617       9.57777       8.47370       7.38482       6.55240       5.13328       3.51846       2.25179       1.16285      0.654949      0.265274      0.136529     0.0445503     0.0175167    0.00457262   0.000893973       0.00000       0.00000
   8  17 2911.6274    3.3945  0.9453 11.1291 -0.0040  0.0413   0.1084   0.0778    0.7110   0.0000   438.9921       11.0776     -0.234631      -1.54049      -5.03231      -2.25939     -0.428066      -2.63452     -0.349384      0.271386      0.151977     0.0136230     0.0239291    -0.0463248   -0.00128759   -0.00114344       0.00000       0.00000       7.41746       9.13934       8.66376       7.41011       7.23574       4.59116       3.97844       2.25348       1.28095      0.728061      0.317051      0.165673     0.0527632     0.0176319    0.00615778   0.000910478       0.00000       0.00000
   8  18 3049.2248    4.0611  1.0425 11.5938 -0.0150  0.0353   0.1308   0.0848    1.3342   0.0000   438.0625       18.3761       15.8286       3.34912       3.16738      -5.35818      -4.58579       1.40885       2.13614      -1.13569      0.423225     -0.181335     0.0141190    -0.0244024    0.00234401   -0.00126881       0.00000       0.00000       7.58544       8.89773       8.55269       7.76230       6.04798       4.65641       3.06752       1.99549       1.17543      0.637544      0.289189      0.130559     0.0474155     0.0159745    0.00381822   0.000779542       0.00000       0.00000
   8  19 3186.8524    3.7385  1.2274 12.5518 -0.0015  0.0422   0.1183   0.1137    0.3380   0.0000   436.4217       14.8706       20.6574       4.56538      -14.9069     -0.684406      -2.21203      -1.81041      -1.65001      -1.75014      0.359793     -0.297210     0.0555737     0.0218002   -0.00418868   0.000167855       0.00000       0.00000       8.42603       9.83906       9.60673       8.06612       7.52352       5.40370       3.77494       2.45582       1.44563      0.746369      0.377068      0.141954     0.0595646     0.0198949    0.00556452   0.000888407       0.00000       0.00000
   8  20 3324.5186    3.5267  1.8326 11.0910 -0.0048  0.0487   0.0817   0.1232    0.5455   0.0000   435.4286       9.73936      -19.8298       8.91394      -9.27429      -7.49068      -2.64403      -3.15491     -0.719066     -0.146399    -0.0365905     -0.155263     0.0311627    -0.0381956   0.000787068    0.00360076       0.00000       0.00000       8.87341       11.1704       10.3265       9.99224       7.87707       5.92560       4.21991       2.64836       1.64623      0.887096      0.415783      0.190229     0.0717588     0.0225848    0.00617285    0.00126776       0.00000       0.00000
   8  21 3462.5370    3.0418  2.5393 10.3548 -0.0048  0.0570   0.0608   0.1425    0.6167   0.0000   418.3380       15.2271       29.2309      -7.65179       1.64724      -19.4544       1.77913      -3.15188      -1.25092     -0.871449      -1.39275     -0.166895    -0.0568861     0.0183671   0.000317781    0.00108508       0.00000       0.00000       12.4426       15.2445       15.0973       12.7398       10.1655       7.29961       4.82001       3.11733       1.77176      0.938225      0.478418      0.194910     0.0764193     0.0260068    0.00668790    0.00119734       0.00000       0.00000
   8  22 3600.9197    2.5088  3.9077 10.3908  0.0008  0.0733   0.0419   0.1900    0.2892   0.0000   442.6891       7.62319       5.90695       9.50156       14.4713      -11.0142      -12.4712      -9.67977       3.66869      -1.20222     -0.829694     -0.208431      0.189035    0.00413160   -0.00718397    0.00208028       0.00000       0.00000       14.8166       17.2386       15.8303       14.8158       12.5604       9.81884       6.66585       4.33366       2.61203       1.33605      0.644836      0.262745      0.105541     0.0337030    0.00881597    0.00167599       0.00000       0.00000
   8  23 3739.4802    2.1523  5.0239  9.9014 -0.0012  0.0868   0.0314   0.2245    0.2814   0.0000   436.6903       17.0017      -12.7825       10.9994      -8.66204       2.74403      -19.9574      -7.94601       1.32298      -3.13266      -1.49563     -0.443180      0.182254     0.0565443    0.00125530   -0.00263010       0.00000       0.00000       17.0147       20.7325       20.0391       18.1210       14.5982       11.1128       7.70524       4.96006       2.85845       1.58991      0.746923      0.342750      0.126036     0.0426664     0.0110451    0.00206098       0.00000       0.00000
   8  24 3878.5078    1.7652  6.9222 10.1575 -0.0028  0.1125   0.0246   0.2947    0.1532   0.0000   450.6292       12.2428      -10.9795       14.6881      -14.3640       8.48658      -2.36705      -3.12213      -2.01494      -2.60172     0.0554918     0.0760189     0.0542251    -0.0188890    -0.0305133   0.000498426       0.00000       0.00000       22.2107       27.1191       26.5704       23.8368       19.1048       14.5190       10.2242       6.50885       3.73294       1.99804       1.04034      0.438402      0.171634     0.0558035     0.0147713    0.00264544       0.00000       0.00000
   8  25 4017.6454    1.4835  8.8948  9.7938 -0.0006  0.1314   0.0190   0.3651    0.1334   0.0000   392.2729      -47.7292       8.78032       73.5116      -19.3007      -18.7464       1.01498       2.60452    -0.0542744       1.08153       2.68449     -0.543598     -0.103727    -0.0219358    -0.0334319   -0.00287837       0.00000       0.00000       26.0674       31.0784       30.7080       27.3527       22.9488       16.9177       12.0096       7.61463       4.55627       2.47455       1.17343      0.528945      0.198707     0.0653427     0.0177943    0.00300196       0.00000       0.00000
   8  28 4435.7042    0.8390 15.1499  9.9407 -0.0044  0.2494   0.0127   0.7324    0.0694   0.0000   388.8148       4.48699       115.230      -7.45600      -9.56833       2.43845      -7.77223      -35.0707       3.24629       4.60994       2.52753     -0.577328     -0.249836     -0.274234     0.0470542    0.00246447       0.00000       0.00000       48.1943       58.9683       57.7719       51.3970       44.1069       32.9344       23.3398       15.0928       8.92762       4.87372       2.31972       1.04436      0.395404      0.133358     0.0355049    0.00597643       0.00000       0.00000
   9  10 1984.1972    0.5494  0.5208  9.9804  0.0020  0.0306   0.0249   0.0696    0.1018   0.0000   432.1535       13.0950       9.40724       4.71492       3.21575      -2.29636      -2.21071       2.39251     -0.833461      0.297719     -0.736943     0.0333865     -0.122161     0.0397337    0.00144118   0.000188797   0.000927674   8.62440e-05       5.18371       6.08964       6.63467       5.46088       5.03775       3.72105       2.67342       1.97845       1.08738      0.698488      0.389154      0.180590     0.0949892     0.0346773     0.0124825    0.00444848    0.00101899   0.000145982
   9  11 2125.0905    0.8020  0.6885 10.0330 -0.0065  0.0342   0.0301   0.0710    0.1664   0.0000   439.4504      -7.57171       14.5691      -5.49438      -1.92966       8.87482      -3.36981      0.788891     -0.339437      0.771969     -0.359942    -0.0797255     0.0828672     0.0351980    0.00775787    0.00491812   0.000330092  -0.000387026       6.15870       7.62854       7.51088       6.83873       5.55915       4.18064       3.30067       1.95744       1.33599      0.756998      0.397908      0.210179     0.0897560     0.0404034     0.0135763    0.00366915    0.00107106   0.000179755
   9  12 2264.5226    1.0409  0.7902 10.6005 -0.0160  0.0349   0.0376   0.0845    0.1500   0.0000   429.4842       15.5987       10.2355      -1.67189       10.0888     -0.935086       1.03679      -1.03532      0.802059      -1.51947      0.362223     -0.128368     0.0290411    -0.0658016     0.0119833    0.00168463  -0.000687301   0.000284347       5.57396       7.10165       6.55135       6.73068       5.59614       4.12759       3.22466       2.06749       1.46242      0.808141      0.486944      0.215197      0.110613     0.0384022     0.0155605    0.00397447    0.00119474   0.000213938
   9  13 2402.3438    1.4406  1.0422 10.2144 -0.0061  0.0354   0.0438   0.0953    0.3202   0.0000   438.4163      -9.50181       8.22263       14.4436      -2.83218      -8.67763      -3.62038       2.25198     -0.106790      0.454558     -0.605319      0.129871    -0.0526182    -0.0481646    -0.0211708   -0.00140630   -0.00158897  -8.89205e-05       5.62188       7.56270       6.75860       6.70520       5.53273       4.48253       3.30542       2.27900       1.40315      0.844332      0.449086      0.221830      0.102756     0.0412689     0.0146716    0.00466708    0.00119163   0.000230908
   9  14 2539.6166    1.9065  0.9010 11.2167 -0.0025  0.0330   0.0611   0.0801    0.2326   0.0000   447.5889       2.96680       7.56892       18.1961       3.16084      -5.69028      -1.56711      -2.95250       2.24804     -0.426536      0.337641     -0.294157     0.0177970   -0.00670467     0.0192131   -0.00785049  -0.000852196   0.000176485       5.82003       6.88283       7.08854       6.49569       5.24302       4.24022       3.19529       2.08379       1.36245      0.757682      0.436299      0.206497      0.102775     0.0397976     0.0150965    0.00415086    0.00106574   0.000179759
   9  15 2677.0143    2.4003  1.0835  3.4740 -0.0005  0.0353   0.0681   0.0826    6.5132   0.0000   438.8126      -1.75567       10.2895      -13.5385       7.04531      -7.53392       6.75024      -2.10903    -0.0101843     -0.996746      0.196402     -0.295276      0.213349    0.00231321   -0.00381410    0.00404575  -0.000702373   3.47280e-05       6.41736       7.91923       7.39900       6.56779       5.86456       4.84704       3.65056       2.33821       1.53996      0.787353      0.442630      0.215817     0.0944930     0.0379133     0.0153265    0.00414543    0.00112688   0.000196139
   9  16 2815.2271    2.8357  1.0619 11.6225 -0.0060  0.0367   0.0845   0.0860    0.3492   0.0000   456.1467       8.35791       27.0907      -1.43412      -11.8899      -3.72067       3.59079    -0.0441055     0.0776971      -1.40589     -0.494410     -0.256368    -0.0373351     0.0628932    0.00599629    0.00347461  -0.000170751  -0.000132970       7.45419       8.45793       8.34740       7.84593       6.13854       4.97789       3.80918       2.60682       1.48533      0.823584      0.457680      0.239719      0.109864     0.0418087     0.0138841    0.00407731   0.000926811   0.000174434
   9  17 2953.5750    3.6533  0.9344 11.6258 -0.0090  0.0318   0.1152   0.0802    0.5177   0.0000   432.2075       2.44549       20.6232      -5.08877       2.32529      -3.13724      -1.87928      0.655174    -0.0252889      -1.53157    -0.0305157    0.00466835     0.0279180    0.00318788    -0.0244811   -0.00145131   -0.00173319   0.000463297       5.84214       6.71138       6.71349       5.87952       5.37662       4.20209       3.25551       2.10994       1.38616      0.793054      0.409728      0.210449     0.0880899     0.0381034     0.0135501    0.00387692    0.00104885   0.000159638
   9  18 3091.5705    3.9067  1.0242 12.3008 -0.0063  0.0360   0.1168   0.0815    0.3623   0.0000   425.4413       12.5858       3.56549       8.36491      -1.52849       4.30348      -7.04770     -0.996649       1.57243     -0.530611      0.600283     0.0882471      0.156329    -0.0165623     0.0147563    0.00522659   6.83038e-05  -9.67075e-05       6.43773       7.56768       7.57492       7.35265       5.74572       4.77548       3.37935       2.35479       1.47488      0.869773      0.471042      0.251488      0.105614     0.0447977     0.0155707    0.00481404    0.00104221   0.000203582
   9  19 3229.6984    3.8734  1.3132 12.0608  0.0044  0.0448   0.1032   0.0972    0.3596   0.0000   444.9910       25.0669       17.5467      -1.44226       7.23247      -5.88435      -2.96494      -4.75783     -0.252005      -1.06836     -0.454214     -0.298702    -0.0921423     0.0569503     0.0284418     0.0131008    0.00157467  -0.000150113       7.74878       8.35970       9.47254       8.98389       7.02148       5.21281       4.26510       2.97315       1.73710      0.955837      0.595760      0.316264      0.148849     0.0560451     0.0196385    0.00568106    0.00137356   0.000220151
   9  20 3367.9292    3.3265  1.9455 11.6602 -0.0003  0.0474   0.0728   0.1191    0.2426   0.0000   439.5462       7.41066       5.86098      -3.38579       7.40910      -13.6187      -3.79299      -1.86643      0.864617      -1.80846    -0.0769320     0.0868007      0.222216    -0.0589651    -0.0113019   -0.00758094    0.00136498  -9.33634e-05       8.38610       9.71209       9.59828       9.19215       7.64437       6.06684       4.49962       3.17753       1.91520       1.12071      0.622230      0.312821      0.143848     0.0549724     0.0193586    0.00600416    0.00142228   0.000256006
   9  21 3506.3460    2.7887  2.9815 10.8936  0.0001  0.0592   0.0501   0.1540    0.2271   0.0000   423.8188       16.1659       5.05373       18.2067      -13.3083      -6.53873       7.44482      -4.69612      0.718847      0.631868       1.51681    -0.0137773    -0.0105875     0.0437584     0.0242957    0.00489022   -0.00232995   9.52176e-05       10.4039       11.8249       12.1245       11.4538       9.57306       7.72530       5.54476       3.73893       2.46617       1.49383      0.807889      0.377939      0.181173     0.0717764     0.0259962    0.00760596    0.00181526   0.000313388
   9  22 3645.2655    2.3645  4.1291 10.5821 -0.0034  0.0726   0.0366   0.1834    0.1894   0.0000   414.2921       5.24734      -1.32617       5.63051      -5.30089      -6.70318      -9.12950     -0.834979      -2.01307    -0.0758103      -1.37818     -0.696472      0.247974   -0.00668265     0.0231897    0.00123419   -0.00475165  -1.05668e-05       13.1345       15.8258       16.0891       14.6627       12.2427       9.44281       6.65537       4.59160       2.91795       1.73715      0.935834      0.471024      0.207548     0.0855781     0.0303986    0.00946839    0.00228446   0.000384934
   9  23 3784.2231    1.9744  5.1079 10.6274 -0.0045  0.0860   0.0292   0.2243    0.1361   0.0000   436.0719      -1.06456       30.5506       3.74032      -11.8807      -10.4584      -6.34204       5.77092      0.303006     0.0775203     -0.968766     -0.406182      0.277692     -0.145781     0.0799614     0.0293244   -0.00242943   0.000209167       14.9419       18.1127       17.6383       16.5533       13.9668       11.3580       8.28751       5.73526       3.62102       2.08466       1.13732      0.580577      0.253627      0.104674     0.0378600     0.0115397    0.00279352   0.000491855
   9  24 3923.6742    1.6351  7.2007 10.2133 -0.0012  0.1133   0.0217   0.2936    0.1184   0.0000   434.9989       21.1935      -3.24505      -29.9374       4.79135      -19.3482       2.56748      -15.1517      -3.37833    -0.0788974      -1.47701     -0.594335      0.334643     -0.209490    -0.0242943   -0.00615674   -0.00349361   0.000763529       18.5594       24.1920       22.9236       22.3110       18.3177       14.5343       10.8298       7.17596       4.73443       2.71218       1.50244      0.756241      0.338873      0.140835     0.0511975     0.0152164    0.00399056   0.000715109
   9  25 4063.2779    1.3826  8.6100  9.9555 -0.0036  0.1277   0.0177   0.3510    0.1094   0.0000   449.3591       22.2690      -31.7426      -18.4693       19.8529      -7.52038      -11.2450      -5.42666      -2.86443       3.02285      -3.02645      0.719788    -0.0673621     -0.162841     0.0249932    -0.0361653    0.00298830   0.000286082       21.5605       27.4753       26.3321       25.0756       21.3007       16.7319       12.1424       8.40083       5.30206       3.20629       1.72061      0.843910      0.389661      0.157528     0.0562298     0.0180295    0.00444756   0.000778399
   9  28 4483.3026    0.7937 16.7342  9.9226 -0.0023  0.2788   0.0109   0.7609    0.0605   0.0000   426.5600      -31.2274       23.5843       8.71293       34.9101       10.4890      -80.4317       55.1024       11.6659      -2.75119      -3.17897       1.75609     -0.402652     -0.325765     -0.230445    0.00357391     0.0105479    0.00327326       45.5670       57.2339       57.4565       53.2901       46.1806       36.7628       27.1708       18.9883       12.4328       7.27827       4.06299       2.12256      0.920640      0.389345      0.140784     0.0427787     0.0102749    0.00168090
   9  29 4622.8271    0.6296 18.4036  9.9535  0.0021  0.3532   0.0097   0.9479    0.0506   0.0000   414.1060       9.73926       161.549      -65.0551      -6.67499      -27.5141       1.74051       12.2774       4.82758      -14.5040      -1.70193      -3.09288      0.102822     0.0979275      0.127467     0.0110392     0.0107723  -0.000685439       58.2735       74.2214       76.0019       68.2447       59.0986       47.1704       34.6569       24.1226       15.7185       9.33579       5.30793       2.54715       1.25362      0.488777      0.184978     0.0553653     0.0131588    0.00209266
  10   9 1879.9438    0.4376  0.4779  9.9790  0.0027  0.0338   0.0217   0.0654    0.0756   0.0000   440.4050      -4.60510       5.78334       5.42730       1.91018       3.78562      -4.30130       1.92449      0.469376      -2.11862     -0.196125     -0.382696    -0.0970485      0.134118     0.0262792    -0.0177886   -0.00515679  -0.000915620       5.36662       5.59167       7.36194       5.26443       5.74648       4.49820       2.69792       2.49266       1.60953      0.916831      0.688678      0.352891      0.162778     0.0984302     0.0327848     0.0113842    0.00556935    0.00174430
  10  12 2302.7522    1.1684  0.8973 10.5147 -0.0030  0.0372   0.0371   0.0786    0.1968   0.0000   446.2425       4.56346       10.1729       9.66120      -1.36564      0.980361       1.63558      -4.70433       2.45979     -0.777544     -0.144380     -0.164649    -0.0902452    -0.0843004     0.0234787   -0.00536786    0.00301622   -0.00129754       6.18190       6.76842       6.35366       6.94942       5.70675       4.73777       3.76316       2.65550       1.76689       1.14000      0.715551      0.347122      0.180128     0.0859716     0.0362221     0.0121523    0.00409377    0.00100153
  10  13 2440.7850    1.5873  0.8713 10.4441 -0.0041  0.0320   0.0479   0.0722    0.2655   0.0000   435.6205     -0.606872       23.2433      -2.43557     -0.671258      -4.24303       7.25639       2.86271       2.56994       1.31047      0.164706     -0.313348     0.0442341     0.0421952    -0.0353787   -0.00908982   -0.00367424    0.00259787       5.34682       6.18772       6.08143       5.59756       4.75055       4.27079       3.55770       2.55046       1.69960      0.948841      0.525669      0.298811      0.157658     0.0688437     0.0302781     0.0115984    0.00384280    0.00105010
  10  14 2578.6440    2.1008  0.8920 11.0805 -0.0097  0.0308   0.0620   0.0701    0.2935   0.0000   432.4682       9.09170       5.56089      -2.19742       1.33130      -1.76448      0.405188      -5.33543    -0.0116768     -0.100903     -0.641433     0.0755551    -0.0723064     0.0317521     0.0364677    0.00256026   0.000799784   0.000520211       5.27051       5.97120       6.07991       5.77869       5.00148       4.23530       3.13641       2.22715       1.52700      0.980929      0.571084      0.301567      0.161608     0.0622801     0.0316173     0.0112276    0.00384446    0.00104170
  10  15 2717.0178    2.4558  1.0740 11.0811 -0.0037  0.0423   0.0746   0.0820    0.3770   0.0000   441.9895       16.4518       29.4144      -4.35311       1.05823      -2.25538       9.76307      -3.06895      -1.50506     -0.919366      0.616425    -0.0463893      0.176043     -0.133693    -0.0138962     0.0146181   -0.00413180   -0.00188982       8.11966       9.17290       7.33354       5.90570       6.21557       6.22501       5.70124       4.09052       2.42659       1.38656      0.681230      0.352308      0.162288     0.0740501     0.0300426     0.0116672    0.00356154    0.00118306
  10  16 2855.6780    3.0686  0.9504 11.5722 -0.0028  0.0373   0.0913   0.0754    0.3474   0.0000   438.9354       11.0945       5.15672      -9.82521       4.90568      -3.89350       4.32704      -1.06781      -1.45199      -1.08447     -0.467035      0.214506     0.0907457     0.0135825    -0.0257441   -0.00928477    0.00321148   -0.00176082       7.89990       10.1399       10.4684       9.45249       7.59210       5.50244       3.70525       2.53773       1.61739      0.905288      0.527256      0.295066      0.150678     0.0679358     0.0269191     0.0100555    0.00357229    0.00100756
  10  17 2994.6154    3.8824  0.9012 12.1658 -0.0070  0.0318   0.1212   0.0728    0.3231   0.0000   429.0442       12.9199       8.15339      -9.19274       1.78135      -5.56150      -3.31860      -4.62848      0.245790     -0.972036     -0.578970     0.0861113      0.177565     0.0808255    0.00394288  -0.000978516   -0.00736952    0.00109867       5.21226       6.22787       6.67723       5.97004       5.09355       4.29991       3.05145       1.93572       1.55952      0.901630      0.534911      0.305456      0.155908     0.0615996     0.0270062     0.0124095    0.00429213   0.000986012
  10  18 3133.0024    3.7643  1.0661 12.2092 -0.0036  0.0377   0.1073   0.0820    0.3504   0.0000   442.5127       26.9175       2.50402     -0.337557       8.21556       4.04524      -4.36198      -6.72605      -1.91709      0.455112    -0.0408280    -0.0308621      0.225749     0.0658746    -0.0429036    -0.0300446    0.00194096   0.000688597       6.42123       7.81996       7.32018       7.16135       5.87842       5.22348       3.86258       3.01242       1.89465       1.12296      0.625616      0.363214      0.174332     0.0831081     0.0316866     0.0130228    0.00430462    0.00121418
  10  19 3271.3882    3.8026  1.3453 11.9831 -0.0048  0.0427   0.0951   0.0905    0.3575   0.0000   443.0681       4.35397       7.19800       11.9514       1.65056      0.342231     -0.289166       1.03753      -3.18631     -0.827605      0.666340     -0.524191      0.154966    -0.0160017     0.0371806   -0.00455336   -0.00306743    0.00120411       6.53606       7.57355       9.11881       7.58111       6.32037       5.90538       4.10273       2.71511       2.19370       1.21536      0.651301      0.438962      0.222227     0.0813340     0.0414918     0.0180877    0.00647259    0.00160922
  10  20 3410.2121    3.1922  2.2077 11.5865 -0.0001  0.0477   0.0619   0.1229    0.1980   0.0000   439.4165       7.16556       9.67009     -0.930036      -2.15188       2.22828     -0.302938      -3.96948   -0.00850224     -0.342347     -0.107747     -0.178441    -0.0281813     0.0102999     0.0116970   0.000887244   -0.00163460    0.00105089       7.95779       9.38938       9.46360       8.58689       7.86058       6.26668       4.85281       3.42423       2.31808       1.43316      0.849123      0.453621      0.220270      0.106208     0.0425070     0.0165138    0.00566098    0.00159262
  10  21 3549.1656    2.6938  2.9048 11.6082 -0.0029  0.0607   0.0479   0.1476    0.1309   0.0000   432.0389      -8.25079       11.1216       25.6327      -8.19680      -5.40966       8.33157       1.00709     -0.855822      -1.01373       1.09964      0.209744      0.103019     0.0312542    0.00280712    0.00117641     0.0104529   0.000582634       9.13987       10.9810       11.7359       10.7901       9.54303       7.81565       5.92195       4.36538       2.98948       1.75708       1.10934      0.593765      0.307309      0.147802     0.0608530     0.0232403    0.00848770    0.00241444
  10  22 3688.4509    2.2888  4.3916 10.7453 -0.0035  0.0723   0.0339   0.1902    0.1418   0.0000   425.0642       35.1608       23.9067       1.79252      -8.90622      -2.57826      -11.0528     -0.548853      -2.81468    -0.0124799       1.50754      0.140864     -0.224828     -0.102066     0.0207276    -0.0142127     0.0117945   7.49184e-05       11.7334       14.2864       14.5208       13.4474       11.7736       9.49621       7.29535       5.25094       3.41720       2.14742       1.26029      0.684181      0.341499      0.165341     0.0681821     0.0259734    0.00872547    0.00259624
  10  23 3828.0079    1.8721  6.0105 10.6231 -0.0006  0.0917   0.0249   0.2410    0.1040   0.0000   462.9399       23.2324       3.66180       10.9140      -21.8912      -5.55174       21.0613     -0.225690      -3.85727      -2.19274      -2.29145      0.395924      0.512287    -0.0923866     -0.194237   -0.00534193    0.00229196    0.00284118       14.3932       17.8953       18.3307       17.0239       14.9522       11.7590       9.17211       6.68225       4.30992       2.72023       1.59482      0.867441      0.449282      0.210910     0.0903250     0.0338736     0.0113535    0.00344296
  10  24 3967.6466    1.5609  8.1517 10.0193 -0.0002  0.1109   0.0184   0.3084    0.1097   0.0000   447.6568       61.0721      -17.3637      -6.29406      0.813587       2.79334      -18.2740       1.14504       4.46045       2.14875      -1.03725      -1.83018     -0.374147      0.279532      0.212363    -0.0458153    -0.0249826    0.00524472       17.2938       20.9060       20.4645       19.7837       17.7158       14.5174       11.1706       8.01686       5.39273       3.53925       2.04825       1.13086      0.557624      0.263350      0.110607     0.0427063     0.0137551    0.00411335
  10  25 4107.7863    1.2996 10.1755  9.9851 -0.0029  0.1326   0.0149   0.3845    0.0832   0.0000   441.8632       29.8201       26.4185      -16.7355      -15.2135       6.53021      -1.54729       3.22200       1.14197      -2.20267       1.67041       3.29456     0.0198206     -0.117844    -0.0859325    -0.0110175    -0.0397351   -0.00112677       20.4308       25.4646       25.5087       24.2381       21.3265       17.3213       13.3018       9.78353       6.49290       4.04075       2.38374       1.32097      0.678363      0.314801      0.133564     0.0507272     0.0172641    0.00512208
  11   9 1915.4225    0.5047  0.4372 10.0550 -0.0055  0.0262   0.0217   0.0548    0.0697   0.0000   435.2913      0.199447       15.9701       3.16958      -7.88566      -2.81081     -0.340861      -1.53772     -0.258198      0.949279      0.203375      0.196693     -0.284845      0.133516    0.00339938    -0.0138980   -0.00469822   -0.00192532       3.45213       3.78715       4.30904       4.43137       3.51767       2.70956       2.67375       1.85733       1.17061      0.824931      0.574348      0.313758      0.157039     0.0856483     0.0480102     0.0215551    0.00891129    0.00278030
  11  10 2057.9613    0.6445  0.4773 10.3131 -0.0028  0.0292   0.0266   0.0526    0.0838   0.0000   438.6457       7.21238       13.2548      0.959443      -5.47885       1.31563       1.08380      0.941132     -0.922530     -0.395630     -0.324098      0.268464      0.371446     0.0253885    -0.0654283    -0.0111634     0.0155933   -0.00268069       5.23358       6.51766       6.57915       6.20153       5.42663       4.20891       3.06988       2.03987       1.40992      0.992177      0.605258      0.358981      0.190907     0.0910539     0.0400547     0.0171736    0.00732292    0.00253713
  11  11 2199.7770    0.9158  0.7363 10.3778 -0.0033  0.0315   0.0306   0.0662    0.1343   0.0000   443.5702       4.63777       13.0213       5.26219      -4.12016       3.59739      -1.54281      -1.95884      0.476615      0.708081      0.122579      0.719536      0.260698    -0.0286861   0.000992609     0.0166435    0.00646097  -0.000636780       4.65211       5.78500       5.16637       5.41397       4.80293       4.27370       3.27257       2.36971       1.68766       1.13495      0.772254      0.412242      0.239486      0.108249     0.0511850     0.0226461    0.00894466    0.00301201
  11  12 2340.0737    1.2129  0.9572 10.4406 -0.0105  0.0339   0.0370   0.0796    0.2343   0.0000   435.7112      -6.19535      -2.68948      -10.0298      -5.80519       2.55577       3.18232       2.23266     -0.326642     -0.470378     -0.661684     -0.991508      0.137019    -0.0623954    -0.0645775    -0.0290213   -0.00269729   -0.00376399       5.28751       6.22574       5.90153       5.99645       5.66769       4.62100       3.40590       2.48424       1.70932       1.27620      0.808063      0.508206      0.252959      0.121316     0.0579538     0.0244337    0.00944026    0.00329172
  11  13 2478.5255    1.6548  1.0086 11.0806  0.0020  0.0330   0.0467   0.0822    0.2184   0.0000   438.0159      -4.93508       9.06648       8.54397      -7.77382      -2.58070      -2.64486     -0.898011     -0.555287    -0.0701990     -0.686614    -0.0106601      0.271692     0.0556774     0.0492203    -0.0436209     0.0107229   -0.00453392       4.60211       5.62836       5.57994       5.53157       5.01615       4.10511       3.21710       2.33248       1.82575       1.05336      0.736718      0.416997      0.230356      0.120062     0.0567667     0.0246911    0.00883077    0.00358425
  11  14 2616.9906    2.1764  1.0124 11.2104 -0.0050  0.0344   0.0604   0.0759    0.2962   0.0000   439.2333       6.81387       20.8603      -6.59980       4.26033      -5.01410     0.0763924       2.14614      0.280272      0.732566       1.33920     -0.173890     -0.108704   -0.00930439   -0.00150572     0.0229265   -0.00719565   -0.00413953       5.69442       7.23040       7.61157       7.09446       6.01979       4.80383       3.48812       2.59266       1.63970       1.09120      0.752619      0.422182      0.202535      0.112415     0.0560972     0.0255680    0.00914541    0.00340588
  11  15 2756.1638    2.8614  0.8583 11.8146 -0.0002  0.0275   0.0840   0.0729    0.2364   0.0000   436.2274       6.21865       4.87678       1.02955      -4.93635      0.159322       3.13167     -0.148431      0.535594      0.242694     -0.196737      0.373773     0.0910086  -0.000509715     0.0573950     0.0210515   -0.00729993   -0.00241105       4.29446       4.49141       4.99437       5.13111       4.06615       3.52685       2.89245       2.10955       1.34632      0.986733      0.649707      0.366192      0.192094     0.0986960     0.0505533     0.0232743    0.00916871    0.00290201
  11  16 2895.3869    3.3829  0.9148 11.6824 -0.0004  0.0305   0.0942   0.0700    0.3349   0.0000   435.0253       6.28414       21.0296       4.49466      0.623945      -2.20502       1.98512      -3.26321       2.46735     -0.389849     -0.138648    -0.0464492    -0.0166814    -0.0642200     0.0572805   -0.00309193   0.000452628   0.000978821       4.35519       5.11759       5.55099       4.65983       4.72726       3.98646       2.93364       2.39351       1.69431       1.03971      0.681808      0.399216      0.207344      0.110697     0.0544679     0.0201911    0.00861002    0.00326648
  11  17 3034.6059    3.9664  0.9684 11.6585 -0.0051  0.0291   0.1079   0.0714    0.4986   0.0000   434.8906       5.96082       9.40269       2.55787      -5.41657     0.0419889      -3.44315      -1.74918     0.0705653       1.49469     -0.510611     -0.378161    -0.0226490     0.0764008     0.0117231    -0.0213906    -0.0190014   0.000710034       4.72670       5.68043       5.61664       5.20464       4.73199       3.98265       3.27158       2.42515       1.70462       1.07799      0.646805      0.363970      0.208258      0.103261     0.0475211     0.0207362    0.00831666    0.00279091
  11  18 3173.5233    3.6404  1.2605 12.7307 -0.0017  0.0384   0.0977   0.0941    0.2342   0.0000   437.1895       18.3250       8.19676      -5.10023      -8.59535      -6.85418      -2.51270      0.391654      0.152745      -1.68203     -0.252329   -0.00393454     -0.283300     0.0267482     0.0893023    0.00415587     0.0119031   -0.00762059       6.11294       7.23528       6.55166       6.29821       5.54744       5.42774       4.39412       3.33834       2.27734       1.52663      0.896988      0.517728      0.258709      0.125672     0.0635902     0.0254469     0.0107600    0.00395216
  11  19 3312.3515    3.5889  1.8000 11.0701  0.0019  0.0396   0.0722   0.1038    0.3630   0.0000   430.4936       15.4724       12.7187       8.69113      0.574268      -4.55256       1.94792      -4.48562      -3.93649       1.06142      0.911144     0.0791444    -0.0289841     -0.146060    -0.0366275   -0.00801879   0.000938159   -0.00269080       6.45682       7.66356       7.72455       7.36648       6.32479       5.39358       4.35122       3.22066       2.16432       1.40613      0.882126      0.495376      0.256529      0.132636     0.0651269     0.0288556     0.0112381    0.00390722
  11  20 3451.7656    3.0769  2.4783 11.1942 -0.0004  0.0478   0.0537   0.1278    0.1964   0.0000   427.7074       8.77650       4.52635      -1.43303      -1.63591      -9.49645       1.31054      -4.78107      0.893853     -0.624559     -0.457118     -0.277786     -0.312595     -0.127659    -0.0272451     0.0205081   -0.00734918    0.00477953       6.96967       8.64553       8.76552       7.92618       7.08333       6.38496       4.91982       3.78823       2.59976       1.65350       1.07544      0.567249      0.324223      0.159687     0.0751896     0.0338723     0.0138924    0.00482883
  11  21 3591.1911    2.5796  3.2878 11.0823 -0.0005  0.0599   0.0404   0.1431    0.1417   0.0000   431.8273       35.3689       19.1993       17.9765       10.1826      -15.6300       1.27262      -8.94089      -2.52852       1.20147     -0.503167     -0.803204     -0.176937      0.181224      0.124519    -0.0156378    0.00148862    0.00965545       8.84110       11.0822       11.0501       10.9378       9.13300       7.96342       6.11238       4.60620       3.16012       2.11036       1.23421      0.779217      0.393520      0.214125      0.100862     0.0443771     0.0171217    0.00677991
  11  22 3730.8355    2.1170  4.9739 10.4497 -0.0029  0.0725   0.0280   0.1949    0.1313   0.0000   446.0985       31.1848       13.8876       16.8830       10.0434      -10.3420      -11.4101      -17.4335       2.89402      0.426512      -3.76515      0.296514      0.792307     -0.463068     -0.121227     0.0416312     0.0430521  -0.000876324       10.2890       12.9494       12.8193       12.4416       11.2193       9.32013       7.28634       5.49311       3.76637       2.54697       1.59724      0.925198      0.512621      0.258345      0.122691     0.0538953     0.0212815    0.00755638
  11  23 3871.0032    1.7925  6.6143 10.3382 -0.0005  0.0931   0.0223   0.2430    0.1092   0.0000   436.7614       27.3633       22.9809     -0.122981       4.00283      -8.93842      -15.2600      -8.30700      -3.34266     -0.305880       1.57384      -2.60360     -0.203054     -0.307453     0.0840654    -0.0687983     0.0331262   -0.00816226       12.7863       16.8530       16.4077       16.5223       13.7053       12.2386       9.22998       7.13696       4.88555       3.24268       1.98255       1.16471      0.648659      0.334846      0.157194     0.0707075     0.0279757     0.0101815
  11  24 4011.0794    1.4925  9.1046  9.9771 -0.0000  0.1130   0.0163   0.3215    0.0974   0.0000   434.5654      -12.4091       20.2152       11.0624      -39.8081      -15.3161       8.86356       7.62427      -9.30552      -2.59609     0.0696257       1.42919     0.0471055     -0.552456     0.0451206     0.0480145     0.0420467   -0.00487057       15.9584       20.4097       20.2875       19.7530       17.5967       14.7471       11.6170       8.60560       6.10126       3.99971       2.56024       1.49244      0.803363      0.421020      0.196386     0.0891265     0.0336822     0.0126877
  11  25 4151.3970    1.2516 10.3907 10.0436 -0.0017  0.1317   0.0144   0.3808    0.0777   0.0000   434.4940       12.0923      -10.3925       5.21343      -7.89036       8.23927      -10.4173       13.4773      -11.4143      -11.1543      0.665381      -1.15689       1.53197     0.0108122      0.125646     0.0850881    -0.0478974    -0.0292254       18.4399       23.2610       23.3273       23.0040       20.5415       16.8326       13.6654       9.92513       7.04595       4.72650       3.01610       1.78301      0.966580      0.499043      0.244041      0.105711     0.0422251     0.0149873
  11  27 4433.0289    0.8617 15.3771  9.9622 -0.0045  0.2183   0.0104   0.6086    0.0567   0.0000   421.6449       20.7927       17.7986      -14.3006       42.0165       21.0280      -17.2375      -4.66445      -24.9678      -10.3733      -7.85251      -2.32703     -0.182239       1.53169     -0.194345    -0.0348541    -0.0215925     0.0199452       29.7797       37.6017       38.6563       37.1795       33.9787       28.1755       22.4308       16.8083       11.9697       7.95791       5.23158       2.95793       1.71168      0.860116      0.414971      0.185010     0.0721359     0.0256260
  12   8 1805.8039    0.3676  0.2977 10.0828 -0.0137  0.0254   0.0220   0.0525    0.0526   0.0000   433.9572      -1.28146       16.0205      -2.68822      -2.42767     -0.741322      -2.36529      0.722530    -0.0120254     -0.507274     -0.308920     -0.127744     0.0574243    -0.0267192    -0.0651655     0.0328229    -0.0200500    -0.0129912       4.76198       5.62612       5.36472       4.59216       3.96312       3.71641       3.70550       2.64266       1.94952       1.23457      0.792934      0.385347      0.236204      0.118753     0.0532680     0.0299757     0.0112523    0.00563259
  12  10 2093.6638    0.7141  0.6091 10.2162 -0.0147  0.0288   0.0251   0.0624    0.1001   0.0000   439.5546      -2.36900       10.3415     -0.865099      -1.84514      -3.31362      -3.30809       1.88489      0.184446     -0.759438      0.485267     -0.124648     -0.363175    -0.0702924      0.134581    -0.0416689    -0.0238488    0.00586234       4.13547       4.90277       5.18080       5.00860       4.01831       3.55160       3.29733       2.44658       1.70096       1.13367      0.727612      0.434972      0.238344      0.126811     0.0707837     0.0348760     0.0178127    0.00682768
  12  12 2376.3618    1.3793  0.8580 10.8758 -0.0053  0.0337   0.0416   0.0699    0.1865   0.0000   440.4381      0.665855       6.51446       1.39578    -0.0746978      -6.96509      -3.17013       2.26953     -0.895748       1.15064      0.289567     -0.297367    -0.0405218    -0.0167064     0.0563815    -0.0252878    -0.0149878   -0.00382861       4.39033       4.77112       5.35211       5.65157       4.71117       3.53378       3.51007       2.68878       1.63684       1.12189      0.865870      0.540661      0.276160      0.156023     0.0827238     0.0464877     0.0225684    0.00932285
  12  13 2515.4196    1.7832  1.1346 10.4563 -0.0093  0.0339   0.0473   0.0859    0.4968   0.0000   433.7452       2.70869       5.52599       5.57476       1.36197       1.17398       1.07774      0.186399       2.39971      -1.98873       1.17396      0.160881     -0.145785     -0.234812    -0.0402800     0.0130922     0.0170201   -0.00399700       4.55099       5.25318       6.01182       5.59212       4.61384       4.36142       3.63346       2.47960       1.92568       1.32294      0.845231      0.502616      0.312069      0.167655     0.0806943     0.0419831     0.0191593    0.00843037
  12  14 2654.6188    2.3870  0.8121 11.5121 -0.0024  0.0287   0.0709   0.0666    0.2530   0.0000   438.4287       1.07432       13.6935      -2.63490      -1.42806       4.75203      -4.14570       1.61170     -0.213414       1.21566     -0.190832      0.320117     -0.171969     0.0835385    -0.0708464    -0.0164533    0.00961387    0.00352615       4.20753       4.54629       4.39890       4.43585       4.14505       3.94866       3.10348       2.25648       1.53194       1.27515      0.828126      0.519837      0.297890      0.165896     0.0750673     0.0324821     0.0163651    0.00723968
  12  15 2794.5812    3.0619  0.8944 11.7233 -0.0042  0.0270   0.0842   0.0686    0.3292   0.0000   441.7141       6.63473       11.9327      0.766598      -2.04030      -1.04093      0.564844      0.349623       1.07496     -0.966600    -0.0693290     -0.683225      0.254337     0.0286629    -0.0272764   -0.00816387     0.0276927   -0.00632773       3.72449       4.27540       4.45634       4.51226       3.91126       3.35765       2.80072       2.20618       1.51863       1.05632      0.724842      0.460630      0.254114      0.135669     0.0711945     0.0374762     0.0165996    0.00689557
  12  16 2934.4019    3.6814  0.7973 11.8923 -0.0032  0.0253   0.1040   0.0577    0.3163   0.0000   435.7065       5.80593       8.88946       4.81573     -0.129792      -2.76348       3.73771     -0.551646     -0.943777     -0.409915       1.25958     -0.403895      0.293994     -0.156721   -0.00496675    -0.0368446    0.00533109  -0.000131889       3.68062       4.49578       4.49752       4.31794       3.89824       3.35011       2.71734       2.18440       1.51032       1.07718      0.650420      0.411087      0.231539      0.128860     0.0655774     0.0309260     0.0140557    0.00565022
  12  17 3073.8984    3.9225  1.0161 12.0104 -0.0054  0.0365   0.1022   0.0744    0.3814   0.0000   437.8905       11.0624       12.1442      -1.34372       4.19825      -7.59283      -5.08700      -4.45700       1.17426      -1.21820     -0.449303      0.350668      0.512162     0.0779046     0.0465716   0.000907362     0.0107409    0.00633776       6.21451       7.08327       6.24672       6.41445       6.89016       5.95104       4.21024       2.41475       1.68534       1.54350       1.21738      0.784648      0.444373      0.208939     0.0935154     0.0386407     0.0169618    0.00615378
  12  18 3213.3054    3.8906  1.3006 11.9827 -0.0033  0.0330   0.0907   0.0842    0.3446   0.0000   437.5843       6.89697       11.3481      0.566203      -1.54692      -11.7974      -11.9103     -0.494089      -1.25962     -0.915923    -0.0199934      0.489171      0.270070     -0.232623    -0.0211608    -0.0388036  -0.000981140   -0.00186017       4.43328       5.62955       5.76012       5.48883       4.84829       4.30338       3.53215       2.69201       2.01250       1.28132      0.870505      0.513879      0.299181      0.173813     0.0846374     0.0442832     0.0180276    0.00831512
  12  19 3352.7756    3.4708  1.6760 12.0370 -0.0044  0.0401   0.0719   0.1021    0.2010   0.0000   435.5993       10.6505       10.1513      -7.40232       7.24488      -5.89619      -2.09912      -1.45504   -0.00163114     -0.789905      -1.02342      0.967471      0.229949     -0.192847     -0.169391     0.0859233     0.0165858    0.00378243       6.04846       7.90250       8.31696       8.01122       6.77000       5.53807       4.43132       3.09817       2.27391       1.46081      0.966681      0.590724      0.339731      0.181538     0.0977909     0.0470411     0.0217848    0.00879420
  12  20 3492.4738    2.8865  2.8752 11.0145 -0.0066  0.0499   0.0438   0.1264    0.1653   0.0000   442.7172       21.2479      -15.8392       5.58749       4.81856      -15.3004     0.0387553     -0.846791      -2.57183      -1.67932      0.687481      0.284046    -0.0367533     -0.541077     -0.213747    -0.0625976     0.0210525    0.00936631       6.57495       8.06999       8.35708       7.96676       7.33711       6.17556       5.17635       3.96669       2.94063       1.98661       1.27966      0.776270      0.458706      0.259294      0.132155     0.0639964     0.0286995     0.0120711
  12  22 3772.6869    1.9970  5.3505 10.5709 -0.0007  0.0738   0.0248   0.2035    0.1049   0.0000   428.7020      -6.84467      0.856701       23.9134      -9.20064       6.08440       6.12404      -4.34657      -3.15311       2.68049     0.0228786      -1.22398      0.988705     -0.389815    -0.0747314    -0.0850064    -0.0606248     0.0241659       9.91751       12.4968       12.8812       12.5636       10.9941       9.66209       7.66034       6.00378       4.28582       2.95742       1.91548       1.16553      0.686122      0.379083      0.195005     0.0953833     0.0426990     0.0181459
  12  23 3913.0577    1.6820  7.3580 10.2767 -0.0019  0.0951   0.0195   0.2574    0.1008   0.0000   449.2236       41.2411       32.5779       24.8891       9.55421       3.56636      -11.2544       13.6577       2.62240      -7.08633      0.644194       1.66735       1.21848     -0.423225     -0.167383      0.182492    -0.0672228   -0.00310870       12.9380       16.5423       16.4563       16.3424       14.5857       12.6455       10.0380       7.54894       5.56932       3.79167       2.55818       1.56003      0.921492      0.501717      0.257582      0.123364     0.0553332     0.0228888
  12  25 4194.2903    1.1547 11.0123 10.1163 -0.0010  0.1377   0.0134   0.4078    0.0689   0.0000   433.9968       29.6930       8.75535      -23.2429       2.99638      -33.3383      -6.86940      -5.45443       9.97658      -9.88219      0.829318       1.05334     -0.918322      -1.36516     0.0185186     -0.155458      0.156518     0.0250458       17.6731       21.8683       22.4220       22.6776       20.5983       17.3488       13.8936       11.1249       8.13744       5.67635       3.58761       2.28374       1.35067      0.785806      0.403929      0.192750     0.0876387     0.0352758
  12  26 4335.3210    0.9728 13.8494 10.0149 -0.0024  0.1788   0.0114   0.5088    0.0616   0.0000   464.0625      0.797552       51.3023      -46.2763       35.7820      -40.7371       12.5478       2.07002       19.5405      -6.60288       2.58110       4.48292      -5.60889      -1.25703      0.992593    -0.0944202    -0.0698889     0.0434153       23.2394       28.9563       30.2283       29.4249       26.9681       22.5898       18.9107       14.5302       10.6176       7.28477       4.85256       3.07654       1.77942      0.980492      0.514224      0.259691      0.113731     0.0475211
  12  27 4476.7151    0.8033 15.3536 10.0158 -0.0006  0.2237   0.0099   0.6106    0.0522   0.0000   440.9298      -41.3577       64.0107      -12.3049       46.3433      -35.3567       9.84463     -0.591288       1.50380      -7.81792       10.2365       3.70903       3.45308      -2.08243     -0.181144     0.0409734     0.0138148     0.0447205       27.7651       35.5049       37.2809       36.3311       32.8013       28.4064       23.1312       17.7663       13.0669       9.20014       6.07976       3.87678       2.25062       1.29010      0.651900      0.333055      0.141726     0.0617707
  12  29 4758.8530    0.5178 19.1577  9.9422 -0.0024  0.3531   0.0074   0.9222    0.0367   0.0000   414.7446      -80.0072       69.4860       10.1910       37.2432      -12.2545      -61.2510      -52.6082       12.0308       3.36931       19.0055     -0.690859      -9.13905     -0.407635       1.67014      -1.20222     -0.328862     0.0732344       45.0099       57.3041       59.9771       58.1317       52.5624       46.4889       36.8595       28.8867       21.0272       14.9980       9.96477       6.40524       3.77247       2.08978       1.11359      0.537403      0.237495     0.0982244
  13   8 1838.6373    0.4095  0.3409  9.9779 -0.0019  0.0235   0.0182   0.0450    0.0592   0.0000   435.5895     -0.244000       9.97028      -6.13185     -0.510159   -0.00192045       3.62270       2.94443      0.124853      -1.51364     -0.358855      0.346248      0.397799     -0.216115     -0.110131     0.0583174     0.0129995    0.00137005       3.00630       3.77040       4.16241       3.76432       3.45445       3.19739       2.41754       1.83267       1.46727      0.959953      0.652760      0.439759      0.257726      0.140180     0.0937309     0.0420552     0.0220929     0.0100588
  13   9 1983.8194    0.5462  0.5519 10.0549 -0.0013  0.0270   0.0194   0.0599    0.0815   0.0000   442.2660      -4.41458       10.7128       2.47435       3.63396      -6.14795     -0.104937      0.155871      -1.13823      -1.26986      0.284000     -0.520808      0.166804      0.137896    -0.0660617   -0.00126859    -0.0146673    0.00283699       3.57937       4.17862       4.03201       4.06495       3.70865       3.23407       2.91766       2.39326       1.76078       1.31556      0.811207      0.539599      0.304542      0.178771      0.100872     0.0498581     0.0264130     0.0108695
  13  10 2128.4268    0.8386  0.7101  9.8866 -0.0025  0.0262   0.0267   0.0618    0.1341   0.0000   437.3944       1.62959       9.45341      -4.55694      0.120264      -1.40894      0.993184     -0.935203       2.59314    -0.0795778     -0.574833     -0.220225     -0.307509     0.0498211    -0.0670067     0.0850582    -0.0283489    -0.0190548       3.50428       4.23100       4.10452       4.15692       3.95708       3.53251       2.88964       1.97025       1.53188       1.06651      0.828543      0.536013      0.343450      0.188811     0.0977612     0.0505263     0.0236688     0.0107085
  13  11 2271.1449    1.1250  0.8155  9.9940 -0.0047  0.0290   0.0311   0.0602    0.1892   0.0000   439.2652     -0.740082       7.78410       5.68976      0.513196       5.10559      0.899435      -1.41124       3.98948     -0.994278     0.0775498      0.524406     -0.250691      0.169407     0.0781002     0.0215697     0.0104216    -0.0171598       3.32013       4.33275       4.00593       4.23135       4.05255       3.43170       2.96733       2.08279       1.76072       1.10510      0.871038      0.554545      0.345697      0.199804      0.104988     0.0554642     0.0271041     0.0119311
  13  12 2411.8388    1.5736  0.9477 10.1989 -0.0015  0.0279   0.0404   0.0634    0.2867   0.0000   437.3739      -3.88991       15.1775       3.09238      0.361462      -4.26158      -1.94300     -0.164096      -2.21217      0.658531     -0.120596     -0.113836      0.309043      0.254139    -0.0152959    -0.0656579     0.0146494    -0.0148170       3.34085       4.10844       4.24283       4.50000       3.74229       3.61134       2.82126       2.29284       1.74040       1.26149      0.774157      0.576586      0.354822      0.183882      0.105973     0.0601200     0.0305739     0.0133161
  13  13 2551.7688    1.8913  0.9865 10.9581 -0.0076  0.0293   0.0498   0.0747    0.3114   0.0000   438.1464       5.32815       17.1750       7.59335       7.52519       2.60830      -3.55433     -0.613021      0.282834      0.770320      0.780069     -0.113618      0.175375      0.351478     -0.212960   -0.00333972     0.0483815   -0.00522452       3.62118       4.72908       4.96414       4.84093       4.39934       3.76752       3.06199       2.30861       1.76055       1.24587      0.833679      0.533631      0.329536      0.197957      0.113028     0.0563250     0.0267596     0.0131151
  13  14 2691.7487    2.5077  0.9468 10.8768 -0.0001  0.0294   0.0635   0.0647    0.4825   0.0000   433.8727       7.80322       10.1901       3.35995      -3.52364      -3.18533       1.53649      -2.92920     -0.216977      0.806833      0.676259     -0.217259     -0.297264     0.0973518      0.109955     -0.120019     0.0480012    0.00748232       3.79881       4.74315       4.63676       4.46699       4.14460       3.72642       3.13244       2.55126       1.84568       1.34239      0.911889      0.576776      0.359315      0.201338      0.112083     0.0573426     0.0282847     0.0127800
  13  15 2832.2465    2.9100  0.9055 12.2370 -0.0015  0.0282   0.0784   0.0682    0.2172   0.0000   433.6763       8.12381       12.1680      -4.67786      -4.76542     -0.866842       1.77367       1.15153      0.508889     -0.315593      -1.48587     -0.266441      0.228096     0.0163936      0.124784    -0.0417371     0.0377476     0.0188176       3.54475       4.32550       4.41326       4.44775       3.96142       3.66849       2.86808       2.22527       1.56165       1.20412      0.822984      0.550559      0.333969      0.196308      0.106752     0.0532687     0.0262419     0.0119536
  13  16 2972.6720    3.4977  0.9551 12.5860 -0.0038  0.0302   0.0934   0.0675    0.2306   0.0000   442.9420       7.95788       6.37154       7.62336     -0.982222      -8.51711      -7.05898      -6.33602       2.47647      -1.00980      0.212878      0.364963      0.209872    -0.0836294     -0.250893     0.0932963    -0.0144022   -0.00911841       3.54383       4.61745       4.58655       4.84352       4.25192       3.74804       3.06409       2.32852       1.75281       1.27318      0.884456      0.544710      0.360035      0.206170      0.119289     0.0606413     0.0290589     0.0134451
  13  17 3112.5706    4.0273  1.0828 11.9430 -0.0058  0.0291   0.0965   0.0707    0.4478   0.0000   435.8143       11.9385       8.37935       6.17589     -0.840675       1.75968      -1.29241      -5.81253      0.193810     -0.880425      0.388288     -0.122819     0.0344035     0.0403932     0.0457311     0.0470372    0.00668821    0.00590368       3.71773       4.48721       4.49555       4.37266       4.20713       3.60462       3.07752       2.46964       1.85099       1.33272      0.904721      0.560287      0.369934      0.198950      0.118077     0.0586190     0.0279343     0.0134329
  13  18 3252.4875    3.8574  1.3377 12.1190 -0.0024  0.0337   0.0859   0.0838    0.3001   0.0000   438.3716       6.03621       15.5899       10.8478      -5.42141       2.19545       2.15359      -4.45083      -1.13929      0.612025     -0.594557     -0.304977     -0.334724      0.305543      0.252843    -0.0241533    -0.0180124    0.00127327       4.83758       6.00588       6.40412       6.02377       5.47897       4.57329       3.80845       3.00468       2.12974       1.50579      0.995919      0.654981      0.399258      0.219955      0.119085     0.0651893     0.0320450     0.0148530
  13  19 3392.4464    3.3180  1.9561 11.5791  0.0000  0.0397   0.0613   0.1010    0.2116   0.0000   442.7230       21.9410       11.6541       2.82145      0.875870      -3.00930      -7.60590      -6.30032      0.880875      -2.43024     -0.729661      -1.33269      -1.27229     -0.212844     -0.174984     -0.149696     0.0107499    -0.0215042       5.40226       6.26378       6.17529       6.17584       5.66264       5.07398       4.40889       3.48968       2.58350       1.83821       1.28734      0.818885      0.496310      0.284173      0.154803     0.0787169     0.0375919     0.0182638
  13  20 3532.6724    2.7251  2.9758 11.3354 -0.0001  0.0504   0.0408   0.1313    0.1201   0.0000   448.3863       16.4189       8.59663      -4.52118       10.0673      0.102463      -2.03365      -4.97894     -0.290012      0.128380      -2.45218      0.245306      0.113973      0.369600     -0.192394     0.0711480     0.0463487   -0.00391502       6.31516       7.82430       8.13687       7.84059       7.03491       6.43684       5.18521       4.25108       3.16555       2.20755       1.51126      0.969279      0.586222      0.338920      0.189132     0.0976818     0.0488456     0.0226873
  13  21 3673.1574    2.3029  4.3039 10.7028 -0.0005  0.0624   0.0293   0.1596    0.1137   0.0000   435.4222       11.5510       17.5279      0.100248      -13.2658      -6.65323      -4.35700      -3.61457      0.224049      0.221892       2.50720      0.790989     -0.315754      0.570865      0.262184    -0.0492577     0.0618621     0.0165558       7.62508       9.66578       9.64803       9.67978       8.89870       7.79801       6.69380       5.03173       3.83822       2.73142       1.88510       1.25954      0.760989      0.430992      0.241717      0.120682     0.0602436     0.0283701
  13  22 3814.0360    1.8924  5.6305 10.6570  0.0000  0.0757   0.0230   0.2016    0.0883   0.0000   441.3007       1.73238       15.4455       1.86727       4.82111      -6.68946      -3.69461      -11.5680      -3.35043       3.46098       6.61011     -0.743264     -0.283143     -0.139848     -0.141337    -0.0920814    -0.0475719    0.00288794       9.18206       11.5531       12.1895       11.9189       11.0826       9.42886       7.88247       6.15473       4.59040       3.24802       2.27853       1.47752      0.913735      0.534372      0.285500      0.155856     0.0758076     0.0349156
  13  23 3954.4885    1.5833  7.5853 10.3386 -0.0022  0.0935   0.0178   0.2637    0.0854   0.0000   435.6384       17.3359       4.24123      -9.47825      -10.1669       24.4371      -12.4299       14.1372      -4.67942      -2.68076     -0.556853      -1.17173      -2.42600      -1.29834     -0.168151     0.0923529     -0.158011    -0.0516129       11.0926       14.0427       14.5387       14.4292       13.4244       11.5781       9.68067       7.63116       5.79189       4.17922       2.80630       1.81505       1.10702      0.678203      0.377802      0.196017     0.0939176     0.0446295
  13  25 4236.8006    1.0924 11.6609 10.0756 -0.0011  0.1436   0.0128   0.4115    0.0680   0.0000   473.2930       30.5322       34.9218       13.3168       12.6610       37.1604       14.1689      -14.9320       2.72456      -1.22406       3.66027      -1.82182      0.196866     0.0558791     -0.763693     -0.465091   -0.00467805     0.0405955       17.6066       21.9591       23.3675       23.3265       21.3456       18.2204       15.0311       11.9372       8.80533       6.24799       4.36393       2.86807       1.74458       1.02580      0.576240      0.295728      0.150490     0.0693099
  13  28 4660.6392    0.5973 20.6355  9.9873  0.0001  0.3413   0.0072   0.8766    0.0370   0.0000   446.5384       3.68296       13.8015       15.3787       23.1367      -22.8890       56.5037       17.2349      -25.1559     -0.985309       12.2867       12.0698       1.32587      -3.22667       2.14163       1.61915     -0.125686    -0.0720492       38.7559       50.0641       53.0160       51.9073       47.7346       42.6116       35.4298       28.2548       21.6569       15.6133       10.8066       7.03108       4.43281       2.62649       1.46104      0.778554      0.367262      0.170059
  14   8 1870.8077    0.4377  0.4186  9.9933 -0.0110  0.0233   0.0176   0.0488    0.0633   0.0000   436.3520     -0.657755       11.8161       1.20536      -4.53502     -0.714167       1.06244      -2.76514      0.574923     -0.247560     -0.888929      0.405284    0.00189362     -0.112828      0.199305   -0.00865029    -0.0353121    0.00821436       2.87269       3.66356       3.93325       3.64589       3.34321       2.82809       2.42441       2.00883       1.54957       1.11086      0.761529      0.474400      0.299585      0.173952      0.112039     0.0628795     0.0300965     0.0158160
  14   9 2016.9775    0.6565  0.5709 10.0814 -0.0067  0.0249   0.0220   0.0567    0.0900   0.0000   435.8159      0.349134       12.2962       1.56714     -0.497680      -2.18929      -3.31449      0.348702      -1.06774     -0.310774      0.175445     -0.384088     -0.336349    -0.0623801      0.288889    -0.0533180    -0.0433589   -0.00116103       2.73820       3.03699       3.13767       3.74686       3.11698       2.72556       2.49808       1.91456       1.45545       1.05241      0.770677      0.533378      0.354070      0.208676      0.120690     0.0669594     0.0365609     0.0187354
  14  10 2162.5418    0.8469  0.6703 10.3304 -0.0063  0.0312   0.0263   0.0583    0.1028   0.0000   440.9374       7.36067       10.3707    -0.0318358      -6.20673       6.27542       7.10251       2.34735     -0.842882      0.700331     -0.850064     -0.631100     -0.412225     -0.270747      0.117523     0.0892236    -0.0213822     0.0264563       4.45304       4.89179       4.10236       4.03700       4.84874       4.83246       3.97794       2.51837       1.48707       1.26913       1.17684      0.922231      0.635441      0.363970      0.201803     0.0953482     0.0435089     0.0198230
  14  11 2305.7047    1.1606  0.7900 10.4942 -0.0047  0.0263   0.0319   0.0612    0.1466   0.0000   433.9552       4.17011       14.2811      -4.16187       1.63401      -1.93962       4.10974      -1.36268     -0.303250     -0.728493     0.0817330     -0.459818     -0.212062      0.237653    -0.0164605     -0.115883     0.0262592    -0.0258278       2.88070       3.73893       3.56778       3.96473       3.61801       3.09475       2.74426       2.00214       1.61586       1.12874      0.868257      0.569339      0.364802      0.231368      0.137395     0.0786037     0.0362759     0.0199147
  14  12 2446.6985    1.5665  1.0306 10.6760 -0.0033  0.0277   0.0378   0.0721    0.2107   0.0000   440.8779       5.76629       12.4335     -0.195601      -1.39971       1.17828      0.965230      -1.07543      0.418581      -3.22546       1.92142      0.526634     -0.424572     0.0382059     0.0992516      0.211519    -0.0111117    -0.0124436       3.29670       4.05761       4.25416       4.22846       3.98899       3.48615       2.90282       2.27112       1.71241       1.34503      0.914848      0.609135      0.377364      0.243203      0.146853     0.0827021     0.0400229     0.0200493
  14  13 2587.3297    2.0310  0.9326 11.3788 -0.0068  0.0314   0.0530   0.0660    0.1831   0.0000   433.8227      -4.83923       13.3882       4.57985      -5.49605      -3.28592     -0.380766      -4.44137     0.0439008     -0.961122     -0.676214       2.06481    -0.0970775     0.0608064    -0.0796731     -0.240204    -0.0499426    0.00381705       4.45785       5.16189       5.02915       4.24334       3.57083       3.53665       3.71181       3.47115       2.72945       1.95626       1.31502      0.817104      0.462288      0.255625      0.139725     0.0803184     0.0398780     0.0209747
  14  14 2728.2753    2.5819  0.9479 11.7540 -0.0092  0.0262   0.0662   0.0694    0.2599   0.0000   437.7632      0.509219       16.0659      -2.19125     -0.501865      -10.3066      -3.34965     -0.406565       1.19120      -1.12327     -0.276178      0.692359     -0.527011      0.100316     -0.308866      0.115002   -0.00429464   -0.00272348       2.96492       3.74051       4.02739       3.81201       3.75664       3.20336       2.77034       2.20099       1.59208       1.25402      0.830993      0.627077      0.368029      0.242948      0.135254     0.0749146     0.0390025     0.0190887
  14  15 2869.3066    3.3101  0.8172 12.3336  0.0024  0.0256   0.0888   0.0603    0.2184   0.0000   434.1320       6.86098       7.85294      -9.72625      -3.13420      -3.57469      -3.77173      -1.33456       2.55733     -0.265820      0.225743      0.311971      0.289795    -0.0244484    -0.0214310     0.0759096     0.0499089     0.0168204       3.23680       4.05484       4.21388       4.04722       3.48097       3.16682       2.85220       2.42252       1.78399       1.32919      0.918845      0.586706      0.354244      0.210898      0.129908     0.0654688     0.0347380     0.0170935
  14  16 3010.2275    3.7262  1.0404 11.7006 -0.0071  0.0265   0.0888   0.0695    0.6109   0.0000   436.3528       12.8879       9.39884      -4.69968      -10.7392      -2.15317     -0.164116      -2.33645     -0.867448     -0.642331       1.26945      -1.63473     -0.364159      0.311931     0.0119372    -0.0364569    -0.0523197    -0.0238598       3.07305       3.70231       3.99642       4.00066       3.58441       3.25651       2.79714       2.17582       1.68910       1.27116      0.896089      0.587720      0.381548      0.233371      0.139478     0.0759353     0.0405408     0.0196290
  14  17 3150.5947    3.7421  1.2172 12.6466 -0.0044  0.0328   0.0862   0.0813    0.2438   0.0000   435.9443       17.7919       7.56891       2.81970      -5.32284     -0.472454      0.903525    -0.0921312      -1.44267      -1.18051      0.673773     -0.771904     -0.917913      0.137538     0.0970588    -0.0205155    -0.0163272     0.0297019       3.58358       4.63532       4.52722       4.86508       4.33872       3.85894       3.28564       2.64969       2.13185       1.45024       1.04041      0.742248      0.471340      0.285859      0.154155     0.0873016     0.0494284     0.0258010
  14  18 3290.9107    3.6530  1.5496 12.0132 -0.0017  0.0338   0.0739   0.0900    0.2599   0.0000   445.2055       12.6224       7.55760      -4.79350      -9.36369      -5.48876       2.91363      -8.45557       1.28591     -0.663229     -0.659312     -0.394708      0.270242     -0.305270     -0.138137    -0.0860989     0.0534693    -0.0216610       3.89314       4.84971       5.13944       5.08792       4.67159       4.37914       3.51654       2.80959       2.12590       1.52157       1.10364      0.778651      0.512651      0.303644      0.173020     0.0971778     0.0495350     0.0255493
  14  19 3431.5067    3.0905  2.1476 11.7428 -0.0026  0.0397   0.0528   0.1066    0.1488   0.0000   437.9080       15.7162       13.2073       6.23071      -4.12377      -6.66276       1.73196      -3.87680      -2.79477      -5.69960      -1.84253      0.485895      0.591730     -0.136731    -0.0503281     0.0888773    -0.0584342     0.0228754       4.69555       5.71457       5.72936       5.99977       5.70174       4.94559       4.07503       3.28799       2.67377       1.96533       1.38674      0.868547      0.571105      0.362579      0.215008      0.121443     0.0639815     0.0307707
  14  20 3572.2728    2.6388  3.3443 11.2698 -0.0006  0.0535   0.0374   0.1322    0.1161   0.0000   435.5789      0.915570       16.5520       5.23986      -5.92093      -6.20203       1.01042      -5.80532       2.67402       4.24557       3.21764      0.741444    -0.0354464     -0.273715    -0.0678197     -0.165596     0.0371081    -0.0150545       6.03939       8.03967       8.01566       8.18113       7.46861       6.57977       5.58316       4.44597       3.52484       2.53077       1.82722       1.15168      0.747102      0.458455      0.273367      0.148379     0.0793609     0.0380026
  14  21 3713.1772    2.1585  4.8005 10.5602 -0.0004  0.0646   0.0256   0.1697    0.1108   0.0000   445.8793      -4.08809       22.5223      -18.1816      -10.3295      0.909156       12.7335      -8.57416     -0.232263      -6.05667      -2.68792      -1.68694      0.331475     -0.344186     -0.221599    -0.0438096      0.225528     0.0285062       7.17502       9.29851       9.57674       9.45864       9.05762       7.67086       6.84819       5.13256       4.21230       2.96883       2.13850       1.43207      0.924657      0.571934      0.325825      0.183156     0.0964299     0.0474709
  14  22 3854.4044    1.7696  6.6579 10.5860 -0.0025  0.0829   0.0197   0.2228    0.0807   0.0000   433.2541       6.58326       19.1556       3.92610       4.39258      -12.0791      -9.97022       1.53773       11.2464      -8.89498      0.561318       2.41840     -0.109062      0.149844     -0.141998      0.165650    -0.0756033    -0.0914881       9.45536       11.7633       12.5012       12.4904       11.5124       10.0300       8.69972       7.01450       5.26238       3.84557       2.78974       1.87487       1.19694      0.732366      0.427380      0.236530      0.122238     0.0619977
  14  24 4136.9096    1.2777 10.6989 10.0640 -0.0003  0.1211   0.0133   0.3461    0.0750   0.0000   441.6315      -7.96949       12.0102       6.13300       5.25212       4.80893      -15.7093      -4.88945       7.59473      -12.7343      -6.85776      -2.49133     -0.201580      0.323499      0.373793    -0.0704616      0.305015   -0.00141560       13.8628       17.4201       18.4965       18.2018       16.9509       15.0450       12.7612       10.3487       7.96516       5.80381       4.12481       2.81337       1.80066       1.10166      0.640085      0.355832      0.186041     0.0940940
  14  25 4278.3137    1.0527 13.1841 10.1062 -0.0015  0.1590   0.0114   0.4488    0.0596   0.0000   489.3400       26.7536      -1.77089      -40.1435       2.98900       39.1914       5.84228      -26.8669       10.2071       1.91888      -5.24710      -5.39549       2.20688       3.67555     0.0884446     -0.517478      0.101705     0.0606869       17.1440       22.6362       23.4049       23.3298       21.6348       19.1030       16.7878       13.2327       10.4736       7.61587       5.45875       3.64541       2.34478       1.43937      0.847074      0.472439      0.235777      0.120297
  14  26 4419.8954    0.8818 15.5896 10.0711  0.0002  0.1952   0.0093   0.5482    0.0490   0.0000   467.5902       27.0903      -29.8688      -29.3571      -2.68730       2.55472      -24.4360      -3.52095       11.1925      -12.5868       7.02947      -4.08111      0.386278      0.812718     -0.315427     -0.149788     -0.280783     -0.192497       21.4630       27.3873       29.0044       28.8448       26.9556       23.9694       20.2309       16.4128       12.7467       9.41353       6.73523       4.54129       2.97545       1.83423       1.07547      0.599919      0.314270      0.155762
  14  27 4561.6206    0.7235 17.7034 10.0098 -0.0010  0.2459   0.0079   0.6667    0.0410   0.0000   416.8490      -12.1536       53.3302       23.0498      -46.2300      -20.2309       27.6179       24.3102      -19.5805      -1.53707       12.9915      -4.80764       6.13480     -0.315839      0.296888       1.10297      0.130997     -0.122850       26.2221       34.4490       35.6491       36.3013       33.7418       30.0634       25.3339       20.5583       15.8594       12.0756       8.31553       5.86206       3.74128       2.33786       1.37633      0.775112      0.392772      0.197675
  15   8 1902.3223    0.4964  0.3951 10.1472 -0.0077  0.0233   0.0209   0.0448    0.0594   0.0000   438.6631     -0.917261       12.0121      -2.32348     0.0268274      -3.40677      0.450351      0.635613     -0.693981     -0.896303     -0.934355      0.604806     -0.341003     -0.111681     0.0917731     0.0328387    0.00437817     0.0185391       2.53559       3.07815       3.35050       3.10633       2.83720       2.56905       2.53080       1.85448       1.77167       1.26133      0.848178      0.588230      0.373205      0.216544      0.134962     0.0870014     0.0407853     0.0232858
  15   9 2049.6313    0.6626  0.6010 10.0754 -0.0071  0.0251   0.0213   0.0557    0.0880   0.0000   437.2154      -2.13335       12.7752      -3.13943      -5.42970      -5.25868      0.321104      -1.36035      -1.17407      0.758661      0.486377     -0.301133     -0.250036     -0.325884      0.169134     0.0567085    -0.0527430    -0.0459483       2.86180       3.57741       4.10609       4.04918       3.63679       3.14002       2.59348       2.11440       1.56487       1.24384      0.823877      0.549409      0.378536      0.224616      0.141259     0.0862679     0.0479801     0.0256378
  15  10 2195.8239    0.9438  0.7415 10.2332 -0.0054  0.0248   0.0258   0.0564    0.1190   0.0000   435.4128       3.53017       7.89202     0.0877729       2.27198      -1.71694       2.68871      0.433479      -1.16143      -2.89388       1.09962      0.631068     0.0158772     -0.652689      0.113129     0.0181319     0.0314308    -0.0120694       2.86604       3.61929       3.74776       3.58258       3.27998       3.00059       2.65888       2.18186       1.77867       1.36869      0.963522      0.626593      0.397588      0.262246      0.151989     0.0954833     0.0488604     0.0266158
  15  11 2339.4853    1.2511  0.8819 10.3863 -0.0060  0.0250   0.0318   0.0645    0.1614   0.0000   436.8633       4.90654       13.9453       3.73234       5.30949       3.20406      0.892059      -4.32339      0.168601     -0.164654     -0.705202      -1.66155      -1.10214     -0.611814    -0.0874535    -0.0150960     0.0431795    0.00710398       2.73765       3.59545       3.63219       3.67000       3.32795       2.96563       2.64635       2.13237       1.76429       1.28017      0.914046      0.631888      0.417867      0.260847      0.149989     0.0884787     0.0497414     0.0257764
  15  12 2481.0802    1.7461  0.9653 11.0564  0.0002  0.0267   0.0426   0.0679    0.1695   0.0000   435.3228       2.46930       8.19338      -4.82865      -3.99448      0.516945      -1.58448      -3.00179       2.28943     -0.625544     -0.140840     -0.335723     0.0660496    0.00204632      0.180874    -0.0639373    -0.0353817    -0.0311226       2.82192       3.57497       3.78041       3.69262       3.35106       3.11385       2.72353       2.21333       1.82804       1.34304      0.979208      0.669025      0.429900      0.293319      0.160035     0.0979999     0.0541511     0.0293348
  15  13 2622.3547    2.1853  1.0372 10.9098 -0.0067  0.0262   0.0499   0.0665    0.2634   0.0000   436.2256      -5.69913       11.9389       1.49481      -3.17015       3.73738      -2.18640      0.657318      0.464284      0.207926       1.21794      0.268201     -0.689987     -0.149967      0.220866      0.178188     0.0329390    -0.0201365       3.09060       3.70902       3.88705       3.60630       3.22594       3.25467       2.92316       2.37471       1.92393       1.46932       1.01355      0.744244      0.470146      0.286089      0.181018      0.100327     0.0536329     0.0274449
  15  14 2764.1997    2.8164  1.0099 11.3333 -0.0048  0.0265   0.0674   0.0645    0.3364   0.0000   432.5309       7.11497       13.0285       5.53179     -0.216284       1.98452      -5.17813      -3.19300       2.86615     -0.124778      -2.53829     -0.592370       1.01772      0.314448     0.0711871    -0.0416302     0.0780424     0.0289040       3.03797       3.83443       3.84555       3.80828       3.47413       3.28382       2.92776       2.43472       1.92609       1.41037       1.05346      0.702213      0.501722      0.296112      0.175329      0.101175     0.0553039     0.0287833
  15  15 2905.8590    3.5470  0.8668 11.6315 -0.0073  0.0242   0.0904   0.0616    0.4509   0.0000   438.8624       11.1275       14.9325       3.84291       2.60624      -1.10537     -0.160808       1.07754       3.20483      -2.11701      0.944753      0.425147    -0.0308605     -0.404806     -0.222020     0.0123115    0.00411092    -0.0290755       2.80940       3.33653       3.64434       3.73026       3.45816       2.93036       2.38903       2.13965       1.71691       1.22086      0.821028      0.607373      0.427842      0.261838      0.140646     0.0866428     0.0496749     0.0306377
  15  16 3047.1630    4.0397  0.9466 12.2481 -0.0044  0.0255   0.0990   0.0631    0.3752   0.0000   438.2803       7.40694       9.72574       5.36057      -1.24675      -7.24095      0.769517      -3.20888      -1.28722      0.455585     -0.641493     -0.465167     -0.201577     -0.430985     -0.170780     0.0410138     0.0120670    -0.0327115       2.79006       3.40927       3.49643       3.39609       3.39231       2.97328       2.61296       2.09377       1.74128       1.39455      0.938831      0.650248      0.421699      0.269844      0.167012      0.102469     0.0568677     0.0291438
  15  17 3188.1206    4.0627  1.2598 11.9900 -0.0037  0.0294   0.0908   0.0762    0.5080   0.0000   441.7554       10.3575       7.10630       4.07237      -7.42374      -4.05113      -5.00352      -7.73053     -0.959990      -1.72103     -0.749021     -0.530622     -0.661310      0.232574     0.0145474      0.236155     0.0718764    -0.0101098       3.24836       3.92482       4.15769       4.25871       3.87047       3.57106       3.11351       2.55771       2.00128       1.55567       1.08827      0.779596      0.493429      0.348051      0.189222      0.114243     0.0637444     0.0351130
  15  18 3328.9092    3.5874  1.6512 12.1995 -0.0159  0.0354   0.0711   0.0893    0.2499   0.0000   433.2461       11.4564       22.9031       6.19245       4.38608      0.537400       3.44739      -5.75550      -8.20494     -0.323908      -1.08559      -2.00348       1.40336     -0.564673      0.492593     -0.129844     0.0670727   -0.00940665       3.76209       4.73056       5.02520       4.99178       4.67530       4.12231       3.61259       3.04774       2.45062       1.76216       1.32766      0.896643      0.578752      0.375636      0.228053      0.137271     0.0731109     0.0387899
  15  19 3470.0234    3.0235  2.6725 11.2518 -0.0024  0.0436   0.0452   0.1137    0.1883   0.0000   438.4276       3.69166       15.8453      0.634819      -3.29577      -1.02259     -0.352151       1.12241     -0.770899      -2.30205      -1.68943     -0.387602     -0.457710      0.713495    -0.0484444      0.492309     0.0281018    -0.0415695       4.83439       6.03723       6.22647       6.34636       5.90795       5.34846       4.54897       3.77483       2.89829       2.21148       1.57551       1.13135      0.746637      0.475516      0.285708      0.169684     0.0904378     0.0489661
  15  20 3611.3093    2.4883  4.1866 10.6333 -0.0014  0.0564   0.0296   0.1460    0.1378   0.0000   442.8820       11.0016       14.4396      -4.06953       2.98355       4.94997      0.138713       1.71556       3.52299      -4.88974      -3.67125     -0.174415     -0.384175     -0.450990      0.197926     0.0112236   -0.00458563     0.0959176       6.19430       7.83666       8.16926       8.06382       7.61903       6.94391       5.76155       4.92639       3.83858       2.96264       2.13012       1.44477      0.948048      0.597663      0.371454      0.220851      0.120209     0.0628591
  15  21 3752.5966    2.0556  5.1364 10.5022  0.0007  0.0652   0.0231   0.1732    0.1069   0.0000   430.2299       9.11669       28.9051     -0.543871      -5.87911      -5.95868       8.15302       3.42945       4.90073     -0.354393      -1.27689      0.268817    0.00615821      0.562573     -0.133442     -0.105875     0.0220994     0.0481967       7.14675       8.96715       9.43346       9.41115       8.87511       8.06791       6.85401       5.63140       4.34719       3.33035       2.42233       1.63414       1.12446      0.714133      0.428557      0.248756      0.138168     0.0744270
  15  22 3894.1482    1.7290  7.0209 10.3108 -0.0014  0.0814   0.0179   0.2216    0.0869   0.0000   436.6940       4.08863       5.82977       9.27357      -16.9077      -14.6716       13.7271      -1.47436       1.89908     -0.505414       3.37319      -2.93093      -1.42375     -0.228592     -0.199102     -0.174096     -0.154594    -0.0274101       8.70344       11.0031       11.6560       11.7768       11.1173       9.74932       8.51653       6.96923       5.48844       4.08968       2.97887       2.08348       1.39319      0.884745      0.535668      0.315297      0.171606     0.0935605
  15  23 4035.8354    1.3837  9.1480 10.3237 -0.0011  0.1043   0.0144   0.2994    0.0668   0.0000   448.9825       13.7468       18.0643       2.03948       16.7551      -1.14257       6.91311      -2.54069      -3.18559      0.504095      -2.44178      -1.05979       1.49206     -0.817865     -0.475428     0.0672498      0.134292     0.0970191       10.7822       13.8617       14.4689       14.7375       13.6934       12.5435       10.6491       8.97228       6.91759       5.38438       3.80970       2.71036       1.78989       1.16374      0.692042      0.412835      0.223713      0.121190
  15  24 4177.5102    1.1823 11.6727 10.1878 -0.0003  0.1333   0.0123   0.3756    0.0624   0.0000   453.5705       12.7704      -21.4304      -33.6552       1.41364       22.0460      -23.2935      -13.3316       4.11361      -3.39351       8.36453      -3.38872       2.93222      -1.81157     -0.599705      0.279887      0.238553      0.188034       13.8005       17.7927       18.8618       18.7530       17.7205       15.9942       13.8806       11.3927       8.99424       6.77536       4.88452       3.50387       2.32059       1.48583      0.900087      0.522977      0.283084      0.152979
  15  25 4319.6040    0.9932 13.7653 10.1165 -0.0008  0.1625   0.0102   0.4606    0.0517   0.0000   431.3438       27.8662       13.0328      -25.7091       45.3226       15.3305      -26.2817      -10.2520      -12.3220       1.61656       9.67180       6.27008     -0.449201      -1.90357       1.24185      0.864216     -0.187698     0.0457313       16.2386       20.9757       22.4968       21.9045       21.6335       18.8619       16.6024       13.7340       10.4991       8.27047       5.91007       4.22346       2.84366       1.81146       1.13192      0.646850      0.353256      0.192952
  15  27 4603.5569    0.6516 17.9163 10.0219 -0.0028  0.2602   0.0073   0.6880    0.0379   0.0000   423.9462       25.1929       42.1756      -16.5892       25.8700       62.6968      -39.0086      -24.6353      -21.7616      -23.8262       19.3448       1.90231      -5.50471     -0.979357       5.50269       1.60772      0.165726     -0.353704       26.1908       33.3208       36.3744       35.5974       33.7602       30.5068       26.6828       22.0353       17.5519       13.2649       9.79860       6.81903       4.67700       2.98721       1.82953       1.09109      0.579325      0.312508
  16   8 1933.1127    0.5011  0.4262 10.1573 -0.0096  0.0246   0.0199   0.0448    0.0615   0.0000   436.1597       3.66931       13.8906       1.34305      -2.43984     -0.253547       5.59924      -1.60827      0.657177     -0.764876     -0.910475     -0.327206      0.667082     -0.513998     -0.168196     0.0623156    0.00293120     0.0716991       2.37974       3.26252       3.35933       2.76938       3.18828       2.44794       2.55554       2.07642       1.71985       1.44048      0.970200      0.669546      0.466566      0.294992      0.180275      0.101236     0.0566967     0.0372724
  16   9 2081.6056    0.7236  0.5439 10.1613  0.0023  0.0215   0.0230   0.0492    0.0863   0.0000   439.0752      0.402147       14.0043       1.35599      0.629049      -5.53681       1.75809      -1.94324       2.17250      -1.79913      0.780401     -0.267091      0.159358     -0.116226    -0.0463942    -0.0711332     -0.104444     0.0197645       2.33908       2.86789       3.04515       3.24253       3.12642       2.59045       2.18614       1.81997       1.48125       1.06760      0.804116      0.548682      0.383744      0.253340      0.169634     0.0943166     0.0562166     0.0343458
  16  10 2228.3698    0.9569  0.8249 10.3115 -0.0066  0.0253   0.0250   0.0625    0.1441   0.0000   437.6619       5.03696       19.7238      -2.54432      -3.47407      -3.50281     -0.356572      0.809522      -2.48940      -1.59252     -0.547956      0.904287     -0.152193     -0.344130    -0.0323175      0.323648    -0.0122212    -0.0133977       2.61945       3.39080       3.57786       3.66041       3.38471       3.12840       2.58119       2.15884       1.77032       1.33661      0.950219      0.731718      0.439602      0.314364      0.184911      0.123716     0.0681863     0.0389970
  16  11 2372.5768    1.3514  0.9345 10.9285 -0.0052  0.0263   0.0334   0.0665    0.1426   0.0000   437.7503       7.79481       16.2302      0.173951      -2.34250      -2.42384      -3.92728      -1.19504      0.350333      -1.43151     -0.517579     -0.851165     -0.388287     -0.232436     -0.196219    -0.0234120    -0.0223493     0.0800175       2.59293       3.26738       3.19202       3.40504       3.21692       2.85287       2.60344       2.19662       1.86385       1.41353       1.02241      0.739913      0.515128      0.329906      0.209780      0.124175     0.0731490     0.0413955
  16  12 2514.8386    1.8454  1.0741 10.6301 -0.0027  0.0268   0.0398   0.0687    0.2387   0.0000   433.9568      -1.76525       16.3148       2.58187      0.541632       4.90475     -0.518929      -3.97879     0.0392735      0.141879     -0.287662      0.339084      0.500934      0.917796     -0.100728     0.0806517      0.134932    -0.0375952       2.77207       3.37727       3.41533       3.50249       3.39552       3.06503       2.70222       2.27720       1.78633       1.52572       1.08962      0.768102      0.501828      0.326967      0.212514      0.134974     0.0774747     0.0450200
  16  13 2656.9404    2.2453  1.1108 11.4350 -0.0096  0.0282   0.0507   0.0728    0.2239   0.0000   439.7998       6.09361       13.9217     -0.506323      -3.38705     -0.684667       2.06671      -1.99027      0.981397       2.82061       2.74504     -0.425116     -0.287528    -0.0203840    -0.0296173      0.203448     -0.266373     0.0723666       2.87971       3.57509       3.70380       3.91716       3.58119       3.18220       2.95129       2.35583       1.86875       1.44316       1.10234      0.778149      0.528767      0.347837      0.227526      0.133109     0.0783254     0.0427071
  16  14 2799.5567    3.0486  0.8969 11.7071 -0.0030  0.0252   0.0706   0.0583    0.2353   0.0000   439.9880       11.6602       14.8646       1.00182       2.25912      0.290052     -0.875264      -4.61319    -0.0185543      -2.06679    -0.0715632      -1.20633     -0.372860     0.0474153      0.212263     -0.145035    -0.0111507    -0.0247111       2.78508       3.39666       3.35262       3.12873       3.27906       3.30187       2.99349       2.28277       1.60996       1.15577      0.917433      0.760957      0.573294      0.398177      0.241509      0.142603     0.0764593     0.0394889
  16  15 2941.8301    3.5690  0.9793 12.2532  0.0007  0.0248   0.0829   0.0621    0.2470   0.0000   441.0028       7.69100       7.37106       4.66828       4.87788      -4.51267     -0.690893     -0.550365      -1.66900      -1.74841       1.18925      -1.82737      0.197822     -0.145614      0.237713     -0.226742    -0.0253458     0.0341129       2.59985       3.27503       3.52159       3.40040       3.37029       2.99649       2.60259       2.13732       1.70768       1.28768      0.991287      0.707682      0.463106      0.316444      0.190917      0.125046     0.0725194     0.0387153
  16  16 3083.5560    3.9857  0.9667 12.2440 -0.0074  0.0241   0.0927   0.0642    0.4063   0.0000   436.8688       13.0698       15.0610      -5.24859      -2.68930      -3.14968     -0.837166      -3.81782      0.412959     -0.962458       1.01923      -1.49238      0.423991      0.222115      0.114181     -0.212413    -0.0777914     0.0273508       2.62785       3.26983       3.49093       3.59585       3.36544       2.99962       2.54161       2.17210       1.63774       1.25579      0.955712      0.665099      0.465976      0.297706      0.193920      0.117914     0.0661439     0.0388342
  16  17 3225.0741    3.9755  1.3702 11.5701 -0.0033  0.0307   0.0794   0.0794    0.6111   0.0000   435.5027       16.5911       16.0407      -4.00252      -2.34122      -2.00631      -2.31541      -2.16241       4.89020      -2.10601      0.473135    -0.0730238     -0.417453     -0.301354    -0.0229482      0.131069    -0.0722744   -0.00784603       3.14462       3.89002       4.15817       4.22900       3.69830       3.37495       3.06088       2.70036       2.20548       1.71131       1.21449      0.853617      0.588378      0.384311      0.238028      0.131892     0.0827906     0.0471407
  16  18 3366.4435    3.2708  1.9172 12.1598 -0.0040  0.0376   0.0577   0.0980    0.1838   0.0000   439.8814       5.61086       18.1873       2.54101       12.9629     -0.492465      0.907329     -0.693259       3.31651      -2.46192     0.0557073       1.49733     -0.464686     -0.182058     -0.428768      0.144192    0.00717936    -0.0133887       3.69459       4.86570       4.97745       5.21303       4.95650       4.32270       3.78177       3.14933       2.54691       1.98273       1.46446       1.02085      0.697053      0.465517      0.291461      0.176693      0.105518     0.0583026
  16  19 3507.9749    2.8703  2.8180 11.3173  0.0024  0.0452   0.0413   0.1182    0.1759   0.0000   440.3392       20.9543       9.74131       4.55705       4.19979      -9.04649       6.19286      -4.81788      -1.27708       1.79261       2.01096      0.491374      -1.08158     -0.454693      0.497871      0.327097     -0.246984     -0.118340       4.54312       5.70362       5.88631       6.02989       5.77544       5.15101       4.76709       3.77718       3.12036       2.27028       1.76251       1.27313      0.888177      0.582005      0.364887      0.226899      0.127615     0.0688487
  16  20 3649.8921    2.3744  4.1620 10.8180 -0.0010  0.0561   0.0285   0.1457    0.1236   0.0000   442.0417       12.7021       15.6498       6.43475       6.75211       2.25972      -7.66174      -2.72362     -0.629440     -0.492888       3.11400      -1.37852      -1.01497     -0.562204      0.680919     0.0237206    0.00552739      0.154012       5.74753       7.26415       7.68905       7.62886       7.37174       6.53720       5.86796       4.80925       3.93210       3.04632       2.24997       1.60553       1.07291      0.699132      0.445330      0.275489      0.161119     0.0877382
  16  21 3791.6158    1.9908  5.7407 10.4803 -0.0031  0.0688   0.0213   0.1837    0.1009   0.0000   441.4592       2.15634       7.20778      -9.52155       9.41279      -8.69747       4.73081      -2.61205       7.90974       1.04289      -6.33149       6.58750     -0.467934      0.179834       1.43461      0.640313      0.103387     0.0472497       7.15877       8.86344       9.27326       9.69337       9.04436       8.12231       7.08913       5.88249       4.85512       3.75459       2.75692       1.92391       1.31025      0.856284      0.550718      0.328656      0.198806      0.110109
  16  22 3933.5147    1.6736  7.8292 10.0905 -0.0003  0.0827   0.0158   0.2353    0.0896   0.0000   435.6930       18.6770       18.1834      -6.62107      -23.0088       9.02328       5.36766      -10.2848      -7.51259      0.122832      -5.13298     -0.321693       3.11155      -1.89823       1.42662     -0.437566     0.0895285   -0.00178659       8.41459       10.6640       11.2896       11.5878       10.8916       9.75345       8.59906       7.19740       5.81266       4.41908       3.29354       2.34355       1.60312       1.06005      0.664822      0.407838      0.233344      0.131826
  16  23 4075.7275    1.3619  9.7113 10.1722 -0.0003  0.1057   0.0132   0.2949    0.0688   0.0000   421.7069      -19.1406       22.5946       3.96053      -11.7589      -14.0454      -14.8627       1.78739       3.26304       1.68732       5.67922      -1.70936       2.28344      0.856928      0.699245    -0.0381745     0.0777663    -0.0128556       10.3599       13.0156       13.8039       14.2141       13.6743       12.1028       10.5544       9.06472       7.29178       5.64507       4.17733       2.99407       2.03910       1.35035      0.858156      0.523670      0.305477      0.171645
  16  24 4217.9681    1.1402 12.5716 10.1456  0.0003  0.1382   0.0112   0.3917    0.0587   0.0000   424.7155      -5.56831       51.1972       10.4694     -0.986429      -3.27617       20.5730      -19.7640       7.59850      -12.2599      0.463742       8.64652      -3.75040      -1.03304       1.81570      0.126099     -0.223417     0.0686427       13.1486       17.2118       18.1482       18.6135       17.7903       16.3272       13.8729       11.6354       9.39581       7.34978       5.46360       3.87610       2.67899       1.79168       1.11214      0.699653      0.399660      0.223534
  16  25 4360.2989    0.9121 13.4913 10.2177 -0.0013  0.1641   0.0100   0.4667    0.0482   0.0000   427.0278       22.8978      -9.59269      -7.46518      -6.69213      -4.29699       31.4962       17.6294      -4.03056      -7.72384      -7.55652      0.345553     -0.733635       3.43690       2.22723      -1.48466     -0.855882      0.273177       16.1612       20.6220       22.4366       22.4078       21.4483       19.6524       16.8742       14.1489       11.0869       8.57093       6.39468       4.67782       3.20556       2.22518       1.34408      0.845372      0.476235      0.265658
  16  26 4502.6714    0.7749 16.6103 10.0721 -0.0012  0.2144   0.0080   0.5717    0.0421   0.0000   413.5030       64.2744       36.8272      -37.8674     -0.410093       5.58081       7.61836      -17.4784       11.8485       5.35484       7.23644      -4.75397    0.00993221      -2.92265      0.466954       1.38958     -0.560134      0.356425       20.2895       26.3386       28.0331       28.6978       27.2591       24.9418       21.2812       18.1880       14.7743       11.2822       8.54548       6.14110       4.20477       2.82482       1.78137       1.10596      0.635995      0.353150
  16  27 4644.1783    0.6397 19.9697  9.9945  0.0004  0.2809   0.0067   0.7238    0.0347   0.0000   426.7239       33.7143       45.0646       39.9660      -27.4536     -0.676143      0.827170      -29.2207      -44.9513       3.31917      -5.21865      0.531663      -1.23482      0.996134      -5.11856     -0.946487     -0.487942      0.664241       26.1283       34.8248       37.1360       37.2244       36.2385       32.1390       28.5778       23.8468       19.1024       14.9265       11.0599       8.21572       5.48305       3.78617       2.33893       1.47559      0.820944      0.457257
  17   7 1811.9698    0.3870  0.3637 10.0282 -0.0203  0.0192   0.0156   0.0444    0.0505   0.0000   440.7694      -2.53018       12.4524     -0.517738      -5.78446      0.782106       5.74318     -0.485091       1.95745     -0.270464      0.911122       1.39610     -0.225666      0.160197     0.0351639    -0.0397829     0.0343607    0.00423828       1.90222       2.37095       2.61245       2.32946       2.58024       2.37470       2.06008       1.74307       1.37415       1.09216      0.805191      0.613660      0.433769      0.299395      0.191388      0.125344     0.0782732     0.0465794
  17   8 1963.2562    0.5723  0.5041 10.1275  0.0037  0.0202   0.0188   0.0482    0.0646   0.0000   438.7883       1.77573       15.5280       1.45002      -4.31965     -0.194789      -1.12757      0.834935       2.23496      0.161991      -2.15387     -0.262797      0.606393      0.507700     -0.122316     -0.146606     -0.129393     0.0298032       1.95720       2.57264       2.53678       2.65255       2.32607       2.28359       1.98283       1.77964       1.43642       1.17741      0.876091      0.640654      0.428425      0.293284      0.184967      0.118712     0.0711420     0.0419580
  17   9 2113.0153    0.7883  0.6647 10.1632  0.0004  0.0213   0.0215   0.0520    0.0898   0.0000   435.6998       2.51630       12.0819      -1.80977       3.74906      -5.29824      -2.96479      0.385373       1.94700      0.982974      0.797649     0.0768432     -0.354000      0.137137      0.254479      0.205154    -0.0557778     0.0313606       2.07929       2.56450       2.65754       2.60854       2.48561       2.19669       2.10109       1.80311       1.56253       1.25653      0.947652      0.665894      0.452990      0.318091      0.194379      0.122967     0.0724546     0.0431645
  17  10 2260.2726    1.0984  0.8471 10.2037 -0.0006  0.0237   0.0267   0.0593    0.1388   0.0000   437.1261       1.05461       15.4840      -2.35328      -4.06577       4.32124      -1.07188       1.53445     -0.947301     -0.954355     -0.495072       1.47293    -0.0378308     0.0454385     -0.107651      0.368943     0.0754696   -0.00214474       2.29679       2.93082       3.04798       3.07565       2.83098       2.45175       2.47147       2.06343       1.70594       1.34632       1.04321      0.773617      0.497888      0.345512      0.212813      0.141597     0.0838337     0.0500974
  17  11 2405.0393    1.4370  1.0385 10.5599 -0.0004  0.0269   0.0317   0.0678    0.1988   0.0000   443.6467       6.57737       9.07907       2.05460     -0.875654       3.51449     -0.416318     -0.465769      -1.83448      -1.43389     -0.355861    -0.0554414      0.146092      0.118915      0.166924      0.299676    -0.0701911     -0.124503       2.58323       3.13147       3.26786       3.49740       3.12867       2.96261       2.62104       2.28323       1.84857       1.45679       1.11141      0.810641      0.565821      0.383709      0.246153      0.160986     0.0947389     0.0562673
  17  12 2548.1204    2.0369  0.9874 10.7311 -0.0027  0.0242   0.0444   0.0617    0.2490   0.0000   443.8047       2.84982       9.64207       2.69214      -3.04167     -0.642927      -5.08653      0.733568       1.28717       1.14478       1.04738     -0.432407      0.337589     -0.128002     -0.116764    -0.0611280    -0.0296071     0.0986600       2.32679       3.05036       2.95489       3.17654       3.12110       2.76436       2.61634       2.04449       1.69785       1.23972       1.05180      0.769804      0.532998      0.340530      0.225577      0.153595     0.0948696     0.0558938
  17  13 2691.0426    2.5064  1.0396 10.8661 -0.0011  0.0248   0.0527   0.0604    0.3171   0.0000   437.5356       7.21957       12.8116     -0.777521     -0.608098      -6.63529      -2.13814      -3.18395      -1.54067     -0.902222       1.75178      0.819844     -0.715525     -0.374066    0.00621991     0.0626859    -0.0891284    -0.0564872       2.44534       3.06165       3.22579       3.29028       3.16905       2.91693       2.51409       2.19019       1.76270       1.35892       1.07063      0.750116      0.528412      0.382591      0.237864      0.148572     0.0886186     0.0530313
  17  14 2834.3339    3.0251  1.0189 11.7374 -0.0002  0.0247   0.0642   0.0637    0.2240   0.0000   440.1045       13.1142       10.6589      -3.68924       1.71795     -0.619921     -0.299115     -0.214323     -0.840920     -0.215964      0.390150      0.133376     -0.297446    -0.0317867      0.137472     0.0209289    -0.0285309    -0.0209757       2.44462       3.19602       3.44081       3.28096       3.02207       2.85088       2.57239       2.20376       1.90265       1.40802       1.13776      0.776065      0.545405      0.367203      0.230645      0.138830     0.0879428     0.0476943
  17  15 2977.2974    3.8244  0.9560 11.9405 -0.0000  0.0231   0.0871   0.0609    0.2677   0.0000   437.7756       1.80240       7.97127       4.78126      -4.50255      -4.19206      0.869220       1.87661     -0.111047       3.16507      -2.14457     -0.199843     -0.591338      0.401135     -0.729777    -0.0639904     0.0891883     0.0106843       2.37820       2.86640       3.11102       3.33710       3.10321       2.61418       2.35057       2.09750       1.67480       1.29785      0.935868      0.705592      0.488013      0.328505      0.213512      0.126412     0.0829787     0.0458324
  17  16 3119.4809    4.0341  1.3153 11.5006  0.0012  0.0278   0.0801   0.0719    0.5164   0.0000   434.4770       5.44861       9.85795      -4.28327      -4.77839      -3.53742     -0.184419      -2.66159       2.28701      0.567881      0.275164     -0.776329    0.00316372    -0.0679720     -0.181941     -0.226668   -0.00865038     0.0453228       2.93957       3.52808       3.55346       3.57763       3.43779       3.33487       3.05117       2.56060       1.99214       1.51291       1.12937      0.901162      0.658641      0.461387      0.291405      0.187264      0.107829     0.0593820
  17  17 3261.4688    3.8109  1.5189 11.9625 -0.0022  0.0311   0.0722   0.0840    0.3389   0.0000   440.3706       6.67806       8.95065     -0.564778      -3.77758      -6.58769     -0.176265      -2.38731       4.40428      -1.25795     -0.101030     -0.262280     -0.634955     -0.400265      0.142795    -0.0705184    -0.0401891    -0.0316485       3.08223       3.58467       3.90962       4.03883       3.80671       3.53111       3.20867       2.70298       2.16363       1.61334       1.28210      0.976547      0.655548      0.475743      0.306683      0.194793      0.116671     0.0668644
  17  18 3403.4164    3.2324  2.3297 11.3220 -0.0049  0.0387   0.0506   0.1017    0.2972   0.0000   437.8351       5.85455       16.2602       4.48415       4.31233      -5.02197       7.76631      -2.28322      -1.52644      -3.50493      0.426480      -3.12101      0.662320      0.604234      0.173794     -0.150555    -0.0549145   -0.00162566       3.75139       4.62814       4.66766       4.89693       4.80355       4.41655       4.01146       3.31446       2.72017       2.06979       1.62059       1.23114      0.860321      0.582632      0.378827      0.242213      0.149372     0.0882002
  17  19 3545.5619    2.8107  3.1522 11.1919 -0.0008  0.0456   0.0383   0.1265    0.1678   0.0000   445.7548       3.64623       9.67910      -2.38925     -0.369511      -13.4174      -1.29981      -4.76815       4.38309      -4.44178     -0.954272     -0.556362      0.884489     -0.497122      0.375607     -0.276102     -0.106582    -0.0156206       4.43726       5.68813       5.89424       6.11433       5.82833       5.24061       4.70805       3.93996       3.27676       2.53399       2.00396       1.42091      0.974119      0.651615      0.433805      0.273085      0.168488     0.0977896
  17  20 3687.9014    2.2961  4.4752 10.5077 -0.0008  0.0553   0.0254   0.1511    0.1363   0.0000   445.2968       18.2865       15.4565      -2.25726      -2.07429       3.63787       1.12881      -7.39555       2.87384      -1.61142     -0.313837     -0.186840       1.03557      0.993854     0.0931186     -0.307938     -0.536210    -0.0514193       5.29527       6.73355       7.05666       7.31599       6.97406       6.44048       5.61361       4.80623       3.82935       3.08715       2.30453       1.70123       1.17678      0.815311      0.534382      0.328574      0.203361      0.119276
  17  21 3830.1945    1.8690  6.3396 10.4488  0.0001  0.0723   0.0185   0.1995    0.0829   0.0000   437.8143      -1.33055       15.6134       2.45677       11.7486      -8.67685      -7.52736      -6.17914       7.20737      -6.20665      -1.40363      -1.26782      0.828109      0.604851      0.398016     -0.197365      0.213786     -0.119373       6.65921       8.63533       9.12332       9.38766       9.06480       8.21673       7.39030       6.07733       4.95516       3.90413       3.00453       2.20807       1.53223       1.02714      0.681689      0.432065      0.269883      0.153061
  17  22 3972.4294    1.5570  8.3307 10.1607 -0.0002  0.0874   0.0144   0.2460    0.0758   0.0000   433.4137       16.2599       17.7436       8.24548       8.77571      -3.11084      -12.1527      -10.1722       1.51145       2.21173      -3.70477     -0.272707      -2.82635      -2.37053      0.141030      0.861121      0.635342     0.0853933       8.22281       10.3413       11.0790       11.3920       10.8855       9.83035       8.89241       7.42903       6.15403       4.94646       3.70699       2.67950       1.92099       1.26764      0.833196      0.535259      0.321554      0.188143
  17  23 4114.9035    1.2968 10.1601 10.0888 -0.0026  0.1078   0.0121   0.2981    0.0669   0.0000   456.2084     -0.222217       16.6394      0.957971      -14.4830       6.41263      -5.23756      -7.61538       3.64763       14.1855      -5.00217      -5.65549    -0.0290647       3.77911      -3.47002      0.519203     -0.904469     -0.159939       10.2556       13.2756       13.8273       14.1828       13.3412       12.3096       11.0707       9.44753       7.69745       6.16840       4.76062       3.40035       2.36409       1.58198       1.04397      0.656362      0.395311      0.231626
  17  25 4400.4532    0.8749 15.0796 10.1824 -0.0032  0.1788   0.0088   0.5023    0.0437   0.0000   453.7353       54.0132       19.1782      -15.8221       7.10132       16.1609      -16.1829      -38.8399       18.1076       9.30346       4.74268      -8.52383       7.91882      -2.05077      -4.74954       2.38036       1.38064     -0.728230       16.6466       21.3002       23.1481       23.0915       22.1608       20.2446       18.0802       15.3859       12.9571       9.94984       7.76602       5.62373       3.94780       2.71039       1.77052       1.11143      0.661288      0.388484
  17  26 4542.9037    0.7281 18.2524 10.0543  0.0010  0.2360   0.0071   0.6201    0.0376   0.0000   448.3617       6.13760       16.4592      -30.7602       35.2293       20.5049      -28.3902      -12.0894       17.2074       2.74476      -11.2178      -6.16479       14.3931       2.37626      -1.65733      0.615473       1.40634     -0.684501       20.9443       27.9172       29.5369       30.4338       29.0766       26.7572       23.4687       20.0271       16.5775       12.8875       9.96193       7.25399       5.21533       3.52006       2.31507       1.45935      0.880837      0.508500
  18   6 1683.6493    0.2849  0.2158 10.0443 -0.0066  0.0205   0.0160   0.0355    0.0375   0.0000   437.6753     0.0253702       15.7263      0.323960      -2.33768     0.0933379      0.348541      -1.63589       1.01318      0.916642      0.176512      0.149761     -0.242579     0.0727180    -0.0663042     -0.107721    -0.0661507     0.0247035       1.80321       2.36608       2.57498       2.06121       2.16140       2.14456       1.89650       1.97257       1.51837       1.34760      0.960161      0.755750      0.514079      0.312319      0.219517      0.122294     0.0890042     0.0518623
  18   7 1839.9665    0.3931  0.4580 10.1015 -0.0014  0.0242   0.0138   0.0504    0.0512   0.0000   437.9255       1.97732       12.2465      0.541044      -1.17169      0.598792       1.81050       1.41130      0.918980      0.228886      0.186438     -0.849120     -0.554660    -0.0886727   -0.00927910     0.0367565    -0.0816733    -0.0345898       2.01246       2.57728       2.92744       2.69122       2.68751       2.70759       2.13984       1.68447       1.61010       1.28933       1.00744      0.743199      0.526664      0.326453      0.245425      0.144305      0.108674     0.0706454
  18   9 2143.6876    0.8490  0.6713 10.1948 -0.0050  0.0220   0.0234   0.0538    0.1000   0.0000   436.3467       2.14171       17.4701     -0.627007      0.676607       3.26612       1.73427     -0.670529      -3.44053      0.516082     -0.684090     -0.117384     0.0133651      0.235934     -0.362960    -0.0541552     0.0702310    -0.0264889       1.79458       2.44264       2.38325       2.63377       2.22973       2.37314       2.02515       1.77920       1.45536       1.16967      0.893421      0.649985      0.494241      0.342550      0.223369      0.143587     0.0966876     0.0543223
  18  10 2291.6344    1.1550  0.8946 10.2732 -0.0014  0.0233   0.0272   0.0617    0.1694   0.0000   437.3748       1.20086       9.78440      -3.29874       2.29299       5.04083       1.75797      -3.31348       1.67919       1.26738      -2.18029     0.0214985    -0.0471338    -0.0518634      0.189412     -0.271221    -0.0640270    -0.0379988       1.91875       2.50465       2.66508       2.73451       2.63497       2.37576       2.18717       1.91684       1.55401       1.24594      0.994309      0.709362      0.527006      0.366418      0.245158      0.160897     0.0976092     0.0590931
  18  11 2436.8642    1.5604  0.9850 10.7198 -0.0019  0.0250   0.0340   0.0614    0.1882   0.0000   438.7139       1.82703       12.9228      0.183179      0.327042       1.76305      -3.37780      -3.02615      0.730156     -0.798010     -0.336252      0.719796       1.09794    -0.0176460      0.228523      0.175224     -0.131956    0.00923326       2.25054       2.91785       3.22166       3.34532       3.21539       2.76758       2.58743       2.10278       1.78347       1.33280       1.06830      0.785137      0.558774      0.384517      0.260701      0.168272      0.107307     0.0623566
  18  12 2580.8512    2.0836  1.0169 11.1748 -0.0059  0.0235   0.0446   0.0616    0.1875   0.0000   438.2826       4.23539       14.0773     0.0457935      -1.72595      -5.91719      -5.31113      -2.43923    -0.0612700    -0.0466159       1.10513       1.02047     -0.551712     -0.169375     0.0522549      0.237907     -0.304272     0.0877167       2.13725       2.62334       2.88267       2.78966       2.75977       2.64339       2.33783       2.01446       1.69805       1.31517       1.00922      0.764227      0.565144      0.414355      0.266504      0.176499      0.108307     0.0656456
  18  13 2724.7650    2.6540  0.9922 11.4329 -0.0046  0.0236   0.0561   0.0584    0.2367   0.0000   435.7215       7.48515       16.0812       1.72382    -0.0850941     -0.391593       3.50204      -1.74230       2.24975       1.09462       1.53435      0.507315     -0.238057      0.545306      0.144171     0.0797647     -0.225429    -0.0716506       2.17627       2.80405       3.01072       3.22044       2.93696       2.69739       2.35630       2.10761       1.71321       1.36941       1.01685      0.772884      0.555666      0.369762      0.255606      0.155027      0.104515     0.0622341
  18  14 2868.7079    3.3726  0.9326 11.9344 -0.0021  0.0236   0.0738   0.0560    0.2359   0.0000   438.8285       7.76240       13.9418       1.94070      -2.93650      0.798805       1.55253      -2.58146       1.70521      -3.09966      0.739178     -0.404180      0.270866     -0.894748   -0.00176728     -0.102478     0.0349222     0.0104234       2.42225       2.88781       2.92575       3.16800       3.02673       2.83977       2.45949       2.10914       1.75735       1.38450       1.08734      0.809436      0.580793      0.396187      0.259049      0.176156      0.107399     0.0668242
  18  15 3012.2295    3.8777  0.9111 12.5588 -0.0006  0.0223   0.0851   0.0568    0.1886   0.0000   436.9327       5.60441       11.4542       1.28243     -0.668123      -2.10638       1.02289      -2.90891     -0.679861     -0.894589      -1.72844      0.274497     -0.452548    -0.0194395    -0.0234229     -0.365936    -0.0781484    -0.0385947       2.15108       2.66877       2.80067       2.87507       2.77741       2.57815       2.25410       1.92024       1.65701       1.35194       1.01110      0.738817      0.550459      0.371536      0.249625      0.158847      0.102727     0.0605539
  18  16 3154.9636    3.9568  1.1885 11.8355 -0.0061  0.0263   0.0786   0.0684    0.4348   0.0000   440.9311       12.9878       8.39525       2.73800      -5.88349      -1.98259      -5.65344       3.13258      0.234634      -3.78712      0.303673      0.132028    -0.0978172     -0.267114     -0.168396     -0.104358      0.113855     0.0383041       2.65597       3.27448       3.41856       3.43650       3.32111       2.97780       2.74964       2.48201       1.99340       1.61828       1.26612      0.918881      0.668172      0.443282      0.298634      0.188799      0.120302     0.0741820
  18  17 3297.5255    3.5545  1.5102 12.5334 -0.0029  0.0326   0.0668   0.0806    0.1843   0.0000   440.6771       2.86402       14.1474       6.00436      -4.80980      -2.13560       2.26980      -2.20343      -3.52823     -0.991005      0.441986     -0.582666     -0.321578     -0.287780      0.336161     -0.123217     -0.114456     -0.178746       3.03448       4.00595       3.98872       4.12146       3.66752       3.62913       3.25279       2.94833       2.43651       2.03073       1.52481       1.15650      0.789815      0.559936      0.363467      0.236633      0.141642     0.0833483
  18  18 3440.0604    3.1603  2.5682 11.0537  0.0004  0.0395   0.0452   0.1040    0.2731   0.0000   434.2469      -2.90269       18.4563      -2.91266      -3.90019      -6.03301      -2.19357      -8.48585     -0.412527       1.84812       3.65349       2.73065      -2.19395     -0.589559      0.732026    0.00601392     0.0667626     0.0402461       3.60232       4.51641       4.83793       4.96534       4.75100       4.30097       4.04633       3.47137       2.76124       2.25218       1.74311       1.30386      0.929948      0.667123      0.452198      0.284704      0.175550      0.107524
  18  19 3582.7624    2.6257  3.5354 10.7900 -0.0002  0.0486   0.0323   0.1258    0.1761   0.0000   437.5280       17.3158       9.85539       2.69733       13.5209       2.31154      -3.67692      -7.85346      -3.58041       4.22773      -2.56791      -1.03663      0.348415     -0.579115     -0.378700     -0.663335      0.491344     0.0584216       4.29346       5.62834       5.74820       6.00648       5.74740       5.39084       4.85661       4.11765       3.42541       2.76626       2.10671       1.57846       1.14422      0.821176      0.550689      0.352468      0.216853      0.132056
  18  20 3725.4474    2.1667  5.0451 10.5863 -0.0006  0.0608   0.0225   0.1582    0.1092   0.0000   440.5157       19.3126       16.2267       5.66606       6.42574      -5.65189      -3.61198      -8.78220     -0.664770       1.82999      -2.52937      0.409562       2.96570     -0.805679      -1.54859      0.792659      0.264459     -0.161823       5.39178       6.91256       7.34029       7.58428       7.40134       6.79274       6.09260       5.19366       4.25858       3.48775       2.60723       1.99960       1.43551       1.01473      0.684404      0.444221      0.274773      0.165912
  18  21 3868.2227    1.8132  6.8287 10.2019 -0.0007  0.0733   0.0164   0.1966    0.0886   0.0000   447.4091       5.31289       5.19288       2.71345       5.57213      -7.46338       2.68198     -0.909828      -3.15683      -5.11525      -1.99886       1.14622      -2.81193    -0.0290815      0.367864     -0.473577     -0.389477    -0.0296082       6.32098       8.33029       8.78870       8.87458       8.78479       8.03842       7.28478       6.20474       5.14947       4.30494       3.17130       2.41299       1.74919       1.21779      0.809156      0.530868      0.322272      0.196578
  18  22 4010.9238    1.4882  8.8616 10.1653 -0.0001  0.0897   0.0131   0.2530    0.0676   0.0000   434.7279       15.7326       20.9950       4.75720      0.601836      -21.5481      -10.7411       2.71026       6.96251      -4.58737       6.92373     -0.744932      -4.60483      -2.64067       1.31047      0.767652     -0.488050    -0.0531615       8.00229       10.2525       11.1222       11.2408       10.8569       10.3020       8.81160       7.81170       6.31922       5.14361       3.97269       2.96583       2.12844       1.48939      0.979926      0.649921      0.406531      0.247472
  18  24 4297.0564    1.0198 13.6104 10.1364 -0.0005  0.1473   0.0094   0.4126    0.0500   0.0000   414.3479       15.5718       13.4202      -1.22748      -6.37176      -22.0495       27.8242      -9.71245      -16.6621      -5.66608       3.14006      -1.49784      -1.66461      -2.16516      0.895953     -0.653025      0.298498     -0.148640       12.6125       16.1208       17.6886       17.8593       17.7192       16.3004       14.4040       12.4897       10.1740       8.29776       6.38527       4.76879       3.51144       2.44323       1.67619       1.10186      0.663109      0.406019
  18  25 4440.0509    0.8289 16.0752 10.1628 -0.0038  0.1906   0.0079   0.5220    0.0413   0.0000   443.2765       35.1200       35.2304      -22.0871       9.96966     -0.845293      -14.4349       30.7516      -27.1566      -5.62597       9.02964      0.748994     -0.172997      -3.75819      -1.46491     -0.279131       1.59464     -0.752705       16.2526       20.8709       22.6661       23.1426       22.7350       21.1720       18.5330       16.3596       13.0744       10.7506       8.24924       6.24634       4.53170       3.21138       2.18159       1.42475      0.874735      0.534494
  19   7 1867.2846    0.4310  0.4196  9.9961 -0.0222  0.0181   0.0156   0.0450    0.0543   0.0000   438.1254     -0.527706       14.5723      -4.98328    -0.0985775      -4.70136      -1.16022      -5.00390     -0.273198      -2.91652       2.20467      -1.26844     -0.607625     -0.228631     -0.119825     -0.111745      0.200773   -0.00572508       1.72381       2.05806       2.24610       2.38430       2.24507       2.11894       1.81087       1.68352       1.33904       1.14547      0.845753      0.666548      0.481586      0.325674      0.220428      0.148431     0.0977953     0.0602412
  19   8 2021.7411    0.6473  0.6205 10.1287  0.0004  0.0225   0.0185   0.0486    0.0769   0.0000   438.1246       3.29848       13.2979      0.289332      0.272123     -0.487264      0.476287       1.64737       1.60852      -1.95426       2.11561     -0.918233     -0.318888    -0.0384576     0.0618654     -0.215479     -0.182327     0.0955242       1.88061       2.38331       2.72356       2.90451       2.61447       2.60314       2.17758       1.94876       1.49963       1.18327       1.01244      0.786540      0.528591      0.374201      0.250662      0.172490      0.119018     0.0764576
  19   9 2173.7323    0.9026  0.7998  9.9562 -0.0024  0.0215   0.0211   0.0565    0.1220   0.0000   439.3688       1.28011       13.6502     -0.437550      -3.04364      0.313393       3.19164      0.789324      0.541583     -0.755261      0.380457      0.162515     -0.941116     0.0334719     -0.272024     -0.164310     0.0869876     0.0477421       1.73208       2.36022       2.50530       2.52776       2.58916       2.33826       1.97284       1.83579       1.43116       1.26798      0.938993      0.719520      0.523530      0.363516      0.265926      0.167229      0.108539     0.0673016
  19  10 2322.3286    1.2386  1.0441  9.9776 -0.0002  0.0250   0.0251   0.0616    0.1851   0.0000   438.1132       1.37670       17.6649       3.17908      -1.57073       2.30495       2.76932       1.28879       1.98568     -0.934143      0.467975     -0.398554      0.774122     -0.939476     0.0117579     -0.105348      0.135487    -0.0171997       2.43625       3.23142       3.67221       3.81981       3.59896       3.30740       2.87492       2.35819       1.83067       1.49068       1.08933      0.809966      0.604724      0.429605      0.286413      0.194417      0.130833     0.0773976
  19  11 2468.1272    1.7021  1.1080 10.3535 -0.0037  0.0254   0.0341   0.0657    0.2590   0.0000   437.5256       9.60559       13.9688       1.79401     -0.386943      -1.39420       1.03129      -2.04699       1.13776      0.475198      0.166500     -0.767425      0.918389    -0.0719369       1.08051     0.0506150   -0.00901862     0.0131089       2.27346       2.98331       3.04114       3.19932       2.96733       2.97546       2.56756       2.33259       1.80310       1.47798       1.05969      0.881709      0.633197      0.489266      0.335798      0.215376      0.138572     0.0896575
  19  12 2613.1118    2.1914  0.9732 11.0349 -0.0033  0.0233   0.0454   0.0565    0.2415   0.0000   434.4411      0.260385       11.6981      -3.19132     -0.690526       1.51860       1.11895       2.14697     -0.280499      0.532887       1.12606      0.465601      -1.43650    -0.0432011      0.283696      0.273684      0.129062     0.0780636       2.07976       2.58037       2.82817       2.65932       2.66185       2.34100       2.23760       2.03602       1.74841       1.47214       1.12620      0.827439      0.613578      0.462169      0.310458      0.197902      0.127069     0.0737475
  19  13 2757.9963    2.6933  1.0997 11.1536 -0.0019  0.0244   0.0528   0.0612    0.2931   0.0000   439.5078       5.68889       17.5128     0.0143255     0.0512986      -2.59580      -2.30357       1.18300      -1.69695      -1.40657     0.0954082     -0.263955     -0.408288      0.125475     -0.447790    -0.0105214     -0.112489     -0.122645       2.10586       2.65754       2.96771       2.88429       2.83332       2.60637       2.33527       2.05685       1.75171       1.45658       1.15604      0.853196      0.609837      0.447307      0.296993      0.194378      0.125907     0.0767428
  19  14 2902.5942    3.5408  0.8598 12.2062 -0.0022  0.0213   0.0759   0.0514    0.1904   0.0000   438.6959       6.26046       16.0758     -0.992971      -1.32807      0.527323       1.14376      -1.82737      -1.09325       1.60556     -0.625122     -0.518778     0.0614115     -0.452157     -0.273528      0.143817     0.0226155   -0.00962260       1.87308       2.44578       2.59227       2.68033       2.64762       2.34445       2.19369       1.82217       1.52391       1.24597      0.966301      0.740281      0.529951      0.375995      0.261525      0.169931      0.110224     0.0715735
  19  15 3046.6144    4.0172  0.9991 12.1397 -0.0053  0.0235   0.0835   0.0577    0.2546   0.0000   438.3081       5.53825       15.4269       1.20850       2.12500      -4.18906      0.966114      -4.87980       2.39082      -4.61583       2.02196      -1.50064     -0.282666     -0.340514     0.0599681     -0.245197      0.177778     0.0312886       2.10078       2.73001       2.83651       2.81336       2.66558       2.51979       2.30244       2.09801       1.71971       1.46932       1.13672      0.832268      0.606556      0.437615      0.294653      0.201425      0.123316     0.0728629
  19  16 3189.9394    3.9287  1.3314 12.0491 -0.0026  0.0264   0.0727   0.0696    0.2627   0.0000   438.7240       2.57687       7.49303      0.820581       2.37995      -3.56398       1.60059      -4.25381      0.169279      -1.56896       1.25302     -0.339078     0.0209603     -0.701836      0.245710     0.0106981    -0.0186414      0.152300       2.28173       2.96775       3.14969       3.21451       3.12301       2.87241       2.60598       2.27617       1.88891       1.59469       1.21538      0.911441      0.672722      0.477157      0.333433      0.211036      0.142709     0.0855271
  19  17 3332.9570    3.5384  1.7154 12.0069 -0.0000  0.0315   0.0573   0.0818    0.1718   0.0000   438.0292       13.8306       15.2216       4.32079      -3.16680      -6.88884      -3.35623      -4.34378    -0.0270643      -1.74396       2.76443       2.28376     -0.182753     -0.521358     0.0266459      0.329063    0.00102129     0.0226441       2.62966       3.46031       3.55949       3.75314       3.64458       3.40659       3.08434       2.59745       2.25122       1.79274       1.41046       1.09373      0.775872      0.557256      0.392844      0.262551      0.163829      0.103816
  19  18 3476.2584    3.0002  2.5854 11.2822 -0.0029  0.0385   0.0404   0.1047    0.1732   0.0000   442.3943       15.2000       19.7514       4.21210       2.48365      0.389342       4.74941     -0.618350      -8.18140      -3.83436     -0.750142       1.42149      0.759982     0.0486538      0.759855    -0.0792652      0.261133      0.138703       3.26919       4.20622       4.39951       4.64836       4.41961       4.27127       3.80723       3.28781       2.71841       2.25301       1.76817       1.34680      0.962102      0.704837      0.492791      0.321112      0.210586      0.131126
  19  19 3619.4313    2.4798  4.0289 10.7628 -0.0011  0.0503   0.0273   0.1357    0.1332   0.0000   438.6788       11.9023       15.9523     0.0396090       3.24802       3.16697       1.94437      -8.30795      0.291884       2.23088       2.14579      -1.07913       2.37425      0.114877     -0.278781   -0.00298857      0.180486     0.0523625       4.21643       5.47529       5.81003       6.07760       5.94630       5.40741       4.92918       4.31538       3.61598       2.88770       2.29441       1.72506       1.30430      0.911672      0.615920      0.428767      0.270611      0.165211
  19  20 3762.5928    2.0849  5.6603 10.3707 -0.0004  0.0621   0.0198   0.1711    0.0995   0.0000   432.2589       9.20748       13.2035      -11.7362       3.03671      -14.0012      -1.83609      -12.4138       3.24811      -1.45629     -0.228478      0.163990      -1.59626      -1.93350      0.988944      0.183015      0.518234     -0.235843       5.24182       6.76969       7.41914       7.65016       7.27594       6.81616       6.20169       5.26891       4.51848       3.69869       2.82515       2.14962       1.60921       1.12830      0.776714      0.527608      0.323936      0.204276
  19  21 3905.7986    1.7241  7.3761 10.2786 -0.0010  0.0749   0.0151   0.2100    0.0709   0.0000   434.4905       18.5757       15.4273     -0.712477      -9.30921      -5.73403      -12.0706       1.89193       1.48024      -9.34061      -3.74251      -6.92848       2.60434      -1.22042      0.342419     -0.493651      0.138143      0.499335       6.51167       8.24875       8.73850       9.19319       8.73124       8.13316       7.32881       6.55579       5.50966       4.46091       3.46657       2.66526       1.95985       1.40106      0.949768      0.630337      0.411571      0.255071
  19  22 4049.0900    1.4262  9.8596 10.0881 -0.0007  0.0955   0.0118   0.2708    0.0623   0.0000   431.6653       27.7199       21.5320      -3.86594      -9.97582       8.99588       10.3569       1.59461       4.31233      -3.20785       7.42245     -0.233681       1.45998       1.01754      0.303984      0.384992    -0.0487192      0.197836       8.29177       10.6788       11.5490       11.8689       11.3504       10.8664       9.56758       8.43035       6.94543       5.67172       4.42605       3.40075       2.45519       1.79314       1.23248      0.806722      0.525812      0.327118
  19  23 4192.6665    1.1803 11.8633 10.1329 -0.0018  0.1196   0.0103   0.3421    0.0535   0.0000   417.3153       7.53260       58.9949       13.4679       4.43566      -23.6541       29.6863       12.3835       6.55447      -8.45700      -3.57226      -4.35821       5.84587       4.77801      -7.39001       1.08254      0.187524     0.0855091       9.91471       12.8579       13.7397       14.4612       13.9288       13.2292       11.5518       10.2342       8.57472       6.94349       5.47391       4.13946       3.08187       2.19243       1.53354       1.01208      0.645748      0.406211
  19  25 4479.1933    0.7999 17.1413 10.0731  0.0004  0.1976   0.0070   0.5398    0.0377   0.0000   436.3669       21.1321       35.3943       25.8065       7.85907       28.9163      -2.26763      -4.30544       3.37550      -10.4382      -9.28571       4.20033      0.460443      -7.86187      -4.09613       2.64429      -1.34371     -0.628434       16.0209       20.5178       22.5694       22.9512       22.4694       20.7879       19.2904       16.3567       14.0377       11.4408       9.02888       6.92132       5.11007       3.70934       2.50783       1.71893       1.08490      0.678691
  20   6 1734.1890    0.3220  0.2614 10.0441 -0.0126  0.0161   0.0156   0.0364    0.0376   0.0000   437.9815      -1.91213       17.3354       1.87379      -3.60705       1.46441     -0.206765     -0.253312      0.322507     -0.892465       1.51049     -0.357409      0.548616     -0.259486     -0.511103      0.105146    -0.0137709      0.130877       1.21027       1.73735       1.58974       1.81007       1.45416       1.58175       1.34813       1.40275       1.14063      0.985079      0.722749      0.534160      0.404109      0.360264      0.285252      0.168634      0.105767     0.0696340
  20   7 1893.9074    0.4717  0.4404 10.1137 -0.0049  0.0195   0.0155   0.0423    0.0505   0.0000   437.1872      -1.02308       14.8635       2.70909      -2.92879      0.776947     -0.993856      -1.39025      -1.96465    -0.0769133       1.24135     -0.722327     -0.211315     -0.242977      0.140694     -0.193721     0.0296002     0.0465856       1.42469       2.08629       2.09899       2.19874       2.29255       1.92962       1.95537       1.47003       1.35041       1.02019      0.810596      0.642066      0.450689      0.357124      0.240928      0.164572      0.115676     0.0741671
  20   8 2050.0300    0.6752  0.6269 10.0861 -0.0030  0.0202   0.0176   0.0469    0.0781   0.0000   437.2721     -0.277989       16.8316      -1.12968     -0.800403     -0.952062     -0.884199     -0.179842      0.452595      -1.08748     0.0813185    -0.0140173      0.285641     -0.608211     -0.106245     0.0972070     0.0388054     0.0324363       1.62736       2.13234       2.35959       2.45952       2.27795       2.15360       2.07580       1.68903       1.40316       1.14335      0.919994      0.668552      0.548354      0.381099      0.267726      0.186215      0.120785     0.0781992
  20   9 2203.2008    0.9649  0.8065 10.1497 -0.0019  0.0217   0.0222   0.0538    0.1239   0.0000   439.3456      -1.10720       16.4023       3.67711      -1.52569       1.47679      -1.61375      -4.78981      -2.61840       1.35000     -0.402249      0.190218     -0.608007      0.290651     0.0760013    -0.0132476    -0.0955262    -0.0716478       1.84366       2.31922       2.65426       2.67402       2.65096       2.50401       2.12731       1.81736       1.57532       1.26286       1.01890      0.776850      0.539264      0.409801      0.288652      0.197337      0.134243     0.0837390
  20  10 2352.3861    1.3372  0.9606 10.4874  0.0010  0.0234   0.0281   0.0564    0.1530   0.0000   439.1709       2.00385       18.3033       4.33456      -1.32491      -1.64140      -1.13536       3.73646       2.34321     -0.970186     -0.220401     0.0909623     -0.654622     0.0570463     0.0308459    -0.0957565     -0.116465     -0.233105       1.95103       2.38253       2.58432       2.72702       2.74900       2.45181       2.25850       1.95610       1.69665       1.28320       1.05795      0.814962      0.631300      0.446113      0.306066      0.218800      0.144188     0.0976567
  20  11 2498.9570    1.7417  1.1190 10.8187 -0.0018  0.0241   0.0354   0.0669    0.2248   0.0000   438.3998       8.77895       12.9643       5.16829       1.30268       2.74993      -6.58622     -0.441983      -2.01404       1.29856     -0.546731     -0.497194     -0.412170      0.341689      0.194565    -0.0284672     -0.259136     0.0147044       1.99121       2.54963       2.76659       2.87384       2.85116       2.62578       2.42605       2.08709       1.70001       1.40525       1.10080      0.867072      0.662801      0.473937      0.320264      0.219548      0.154017      0.101470
  20  12 2644.8315    2.3371  1.0086 11.4506  0.0007  0.0239   0.0473   0.0583    0.1851   0.0000   438.6046       3.20232       12.9908       2.01384     -0.785565       2.56066      0.112822      -4.78652     -0.823595       1.41547      -1.16354     -0.751721     -0.489259      0.551137      0.403426      0.201207     -0.269664      0.230037       1.93001       2.48941       2.45787       2.83151       2.64624       2.63303       2.22728       1.98057       1.65906       1.42468       1.11170      0.845399      0.624375      0.462525      0.326323      0.221886      0.142532     0.0994294
  20  13 2790.7842    2.8873  0.9813 11.6392 -0.0005  0.0224   0.0584   0.0551    0.2210   0.0000   441.3211       1.32039       12.8092       2.59861      -1.80526      -5.16181      0.675861     -0.583444     -0.470823      0.738260      0.432815      -1.02013      0.964561      0.945380     -0.152150     -0.189551    -0.0590993     0.0103702       1.99162       2.32443       2.50114       2.61713       2.49897       2.39898       2.24222       1.89622       1.61656       1.37895       1.12123      0.824131      0.645722      0.456389      0.326306      0.212324      0.149439     0.0975165
  20  14 2935.9754    3.8238  0.9080 12.0750  0.0005  0.0223   0.0777   0.0501    0.2159   0.0000   440.0713       8.46516       16.0936      -5.36302      -7.51283      0.444085      -1.28726      -3.96940     -0.562606      0.991968       1.63998     -0.176348   -0.00686760     -0.502235      0.472710      0.257429     0.0707993     0.0251477       1.74438       2.24487       2.34018       2.51511       2.36276       2.37827       2.09052       1.69733       1.54452       1.26029      0.991080      0.759299      0.572267      0.413124      0.290653      0.204426      0.134829     0.0838068
  20  15 3080.5235    3.9108  1.0770 12.3682  0.0013  0.0233   0.0765   0.0600    0.2126   0.0000   443.7959       2.74802       11.6509     -0.336051     -0.722377      -5.63100       1.65825      -2.39154     0.0515191      -1.87347      -1.97510      -2.34610      0.567241     0.0227642     -0.963181     -0.291358   0.000123915     0.0630531       1.93968       2.39681       2.68887       2.73413       2.59434       2.47053       2.25224       1.99956       1.68956       1.34824       1.10806      0.852595      0.627492      0.448308      0.346764      0.222575      0.147637     0.0937640
  20  16 3224.4841    3.8661  1.4047 12.1361 -0.0020  0.0274   0.0666   0.0709    0.1955   0.0000   437.6518       7.29646       15.9985      -4.74630      -5.80712     -0.155854      -4.88632      -2.32247       1.71355      -2.07468       2.19101      -2.27082     -0.561577      0.283010      0.265401    -0.0114733     -0.120665     -0.286792       2.25838       2.65791       3.12645       3.14903       3.05884       2.91073       2.68849       2.27511       1.92696       1.56275       1.24604      0.995550      0.740872      0.523461      0.373668      0.260983      0.175984      0.109101
  20  17 3368.1445    3.3199  2.0578 11.7144 -0.0004  0.0329   0.0472   0.0871    0.1368   0.0000   439.4151       8.63521       9.52265       5.89338       2.13486      -4.45892      -5.22385       2.57044      -1.24193      0.328567      -1.90688     0.0718819     -0.504905     0.0455689    -0.0361086     -0.290981      0.228048     -0.166945       2.71635       3.43092       3.65354       3.97059       3.69512       3.56048       3.14456       2.86962       2.40836       1.94049       1.46069       1.17435      0.907046      0.645893      0.466483      0.332489      0.212571      0.133321
  20  18 3512.0101    2.8864  2.9343 11.3577 -0.0022  0.0410   0.0360   0.1107    0.1309   0.0000   439.7692       2.79106       10.8072       5.11448      -6.32180      -10.3182       7.25086      -5.19941      -2.69235      -5.59345      -2.82261     0.0180613      0.559907     -0.742988     0.0493991    -0.0639325     -0.292732    -0.0393461       3.33833       4.30623       4.58150       4.81114       4.59598       4.49509       4.06275       3.50887       2.98389       2.41904       1.88457       1.42452       1.11330      0.828802      0.595943      0.402115      0.265805      0.169954
  20  19 3655.7433    2.4194  4.1338 10.8276 -0.0007  0.0500   0.0260   0.1351    0.1160   0.0000   436.5457       12.8055       4.41085       1.02048       13.4025      -8.02370     -0.383092      -3.05426       1.45351       3.39549    -0.0314156      0.449985      -1.39469       1.27870     -0.837456     -0.455032      0.181274      0.130957       4.18107       5.22252       5.63416       5.61814       5.58421       5.26214       4.89170       4.31725       3.63054       3.02131       2.39566       1.88508       1.40886       1.02796      0.712808      0.492948      0.319169      0.209677
  20  20 3799.2713    1.9785  5.7921 10.4852 -0.0031  0.0629   0.0185   0.1701    0.0876   0.0000   444.6411       4.40036       3.41526      -8.69859       4.71606       5.75778      -4.04926      -16.4811       1.35996      -5.86627      -2.35355      -5.30759       3.34100      -1.39947      0.753787     -0.332703     -0.199842      0.330305       5.04638       6.48705       6.93427       7.16776       7.09224       6.69111       6.13506       5.35331       4.51788       3.69742       2.94789       2.27631       1.71092       1.26522      0.900270      0.612843      0.406339      0.259701
  20  21 3943.2375    1.6397  7.6463 10.2271 -0.0031  0.0777   0.0141   0.2110    0.0722   0.0000   442.5172       21.1369       5.22100      -1.79354      0.282365     -0.454835       26.4380      -12.9425      -3.88233       3.62369      -1.17303       3.35535      0.937890       1.76782     -0.424001      -1.30427      0.452890      0.326625       6.28154       8.14239       8.52308       9.03238       8.84427       8.32659       7.51911       6.51059       5.66129       4.70878       3.74863       2.87191       2.17014       1.57475       1.07520      0.749351      0.487279      0.322569
  20  22 4086.6984    1.3537  9.7757 10.2097 -0.0007  0.0953   0.0113   0.2736    0.0555   0.0000   435.1659       31.1964       12.2919      -4.60131      -1.81876       3.93157      -10.8953      -8.71180      -7.79868      -3.32183       4.83317      -6.39074      -5.09921      0.180254     -0.423791   -0.00196313     -0.991241     -0.553961       7.62479       9.86735       10.4920       11.0318       10.7250       10.1713       9.27872       8.05018       6.89045       5.66083       4.48662       3.53241       2.65224       1.89976       1.34956      0.919271      0.608084      0.394122
  20  23 4230.6890    1.1086 12.1742 10.2186 -0.0015  0.1269   0.0096   0.3481    0.0483   0.0000   449.5014       10.0648      -2.68698      -17.8449       3.50033       11.3576       3.25369      -4.06569       23.3694       6.84130      -12.6268      -2.51134       5.23695      -3.09640      -2.18780      -2.12656      0.575663      0.108528       9.72467       12.8642       13.9089       14.4818       14.1199       13.2550       12.0589       10.4925       9.13382       7.43292       5.93126       4.62815       3.40831       2.54633       1.78145       1.21995      0.793398      0.501836
  20  24 4374.3193    0.9274 14.9924 10.0711  0.0000  0.1594   0.0077   0.4399    0.0445   0.0000   447.5163       12.5558      -2.27210      -17.3975       10.7489      -22.6361      -19.0694       7.11606     -0.636772       1.58825      -7.76972       1.65570       3.13762      -3.00336     -0.529066     -0.976129      0.834003      0.147776       12.0896       16.2968       17.3590       18.0342       17.9250       16.5656       15.4414       13.2530       11.3307       9.25629       7.43980       5.79704       4.32635       3.17711       2.25493       1.53929       1.00609      0.646197
  20  25 4518.8203    0.7722 17.7858 10.0760 -0.0000  0.2079   0.0066   0.5442    0.0357   0.0000   437.9121      -49.2262      -3.61274       11.9129      -20.8844      -5.67515       54.6983      -20.9145       10.3714      -8.90027       9.42599      -9.45392       1.77956       3.46178       1.40247       1.93590     0.0395352    -0.0254480       15.5868       20.7009       22.6434       23.3164       22.8809       21.4154       19.6666       17.1800       14.4837       12.0866       9.94608       7.66947       5.60831       4.15077       2.94074       2.02108       1.29386      0.836326
  21   6 1758.2379    0.3598  0.2811 10.0902 -0.0102  0.0181   0.0168   0.0311    0.0419   0.0000   438.3279      -1.66205       17.7669     -0.589660     -0.596813      -1.16387     -0.965275       1.86735      -1.33234      0.596408      0.305745      0.337645     -0.723028     -0.267144     -0.187656      0.239519    -0.0120710    -0.0173135       1.74087       2.36592       2.61628       2.10260       1.71464       1.56591       1.56691       1.75957       1.70554       1.50920       1.29434       1.01398      0.750147      0.487700      0.351316      0.252221      0.141110     0.0823687
  21   7 1919.7901    0.5102  0.4891 10.2100 -0.0041  0.0211   0.0155   0.0453    0.0521   0.0000   438.9733      0.266846       17.4387       1.76722      -5.90055      -2.15228      0.769996       1.62017      -1.29592    -0.0647041     -0.559713      0.693434     -0.512415   -0.00566812     -0.380018      0.137621    -0.0902370     0.0887196       2.01241       2.57708       2.78173       2.44314       2.28696       2.08002       2.13156       1.98354       1.78973       1.56407       1.26267      0.920435      0.683155      0.479913      0.345317      0.227059      0.149284     0.0975970
  21   8 2077.7182    0.7270  0.6186 10.2591 -0.0048  0.0196   0.0183   0.0448    0.0753   0.0000   438.8203     -0.784721       9.82017      -2.62959     -0.667488       1.14992       2.10330       2.32107     -0.193447     -0.852450     -0.613062     0.0694765      0.383558    -0.0276814     -0.234390     0.0126613    -0.0965918    -0.0946886       1.53936       2.06777       2.10298       2.14197       2.08677       2.01586       1.89653       1.73925       1.45852       1.17413      0.948578      0.733023      0.567713      0.449383      0.304582      0.226282      0.144212     0.0995838
  21   9 2231.8685    1.0311  0.8391 10.3558 -0.0025  0.0217   0.0233   0.0546    0.1177   0.0000   438.0977     -0.264377       13.9367       1.76644     -0.975343       3.43511      -2.05926       2.43052     -0.978833     -0.676395     -0.500973      0.365817      0.826548      0.340661      0.696577      0.148732    -0.0988030    -0.0116698       1.68964       2.19464       2.25462       2.32899       2.29514       2.15131       2.04125       1.88011       1.68626       1.31165       1.03872      0.761984      0.619440      0.492168      0.375827      0.254397      0.180367      0.113167
  21  10 2381.9182    1.4946  1.0184 10.4522 -0.0016  0.0229   0.0294   0.0589    0.1718   0.0000   438.1048       2.21843       18.6075       1.74454      -2.90713     -0.429745       4.79553     -0.774272     -0.688508      0.775603     -0.349116      -2.32746      0.315802      0.442618     -0.364002      0.302530     0.0637340   0.000191470       1.65423       2.19466       2.38761       2.42464       2.45040       2.26985       2.07063       1.84122       1.61897       1.32440       1.03186      0.844360      0.618417      0.464194      0.345797      0.240801      0.161175      0.100956
  21  11 2529.2943    1.8611  1.0967 10.9205  0.0006  0.0234   0.0356   0.0600    0.1934   0.0000   438.8079       3.39145       13.4183      -1.41081      0.393558       1.71810      0.411031    0.00680090       1.44359     -0.131695    -0.0243400     -0.380122      0.208739     -0.579246      0.430917      0.268641     -0.278148     0.0446787       1.82735       2.34830       2.55647       2.57204       2.52094       2.37814       2.24485       2.00833       1.65271       1.43170       1.12402      0.879595      0.684503      0.500429      0.369310      0.252266      0.168445      0.114324
  21  12 2676.2069    2.5388  1.0459 11.0653  0.0015  0.0225   0.0487   0.0563    0.2586   0.0000   437.5378       2.37111       10.2185      -4.49981      -5.05286      -4.30417      0.614722      -1.56505      0.441882      -2.32140      -1.59611      0.660203     0.0315061   -0.00452620      0.597217    -0.0858264     -0.255571     0.0523723       1.78145       2.28527       2.45048       2.70362       2.57898       2.39440       2.20949       1.90145       1.66527       1.30338       1.05791      0.831737      0.647156      0.447177      0.343952      0.233174      0.158807      0.107759
  21  13 2823.0169    3.1370  1.0219 11.3894 -0.0027  0.0220   0.0598   0.0549    0.3538   0.0000   439.4964       5.26923       19.4850       1.58009      0.327931     0.0659126      -1.02360      -4.49159      -1.81794      -1.68905     -0.581856      -1.10794     -0.521824     -0.709346     -0.235217      0.270408    -0.0699358     -0.140060       1.72379       2.16624       2.32286       2.38629       2.35830       2.26895       2.09441       1.82729       1.58403       1.32271       1.05457      0.815875      0.649804      0.457124      0.348054      0.243369      0.161448      0.105786
  21  14 2968.9661    3.6119  1.0317 12.0914  0.0006  0.0225   0.0693   0.0548    0.2269   0.0000   439.0490       1.82728       11.9354      0.383864      -2.85897      -4.50212     -0.192858      -1.77266      0.846413      0.602829      0.127029     -0.978765      0.287215     -0.948164     -0.111323      0.244921      0.113939     0.0335102       1.81376       2.26368       2.48047       2.60612       2.60531       2.42092       2.16144       1.82332       1.66393       1.34079       1.10755      0.840419      0.655387      0.483935      0.325487      0.242104      0.158704      0.104926
  21  15 3114.0111    3.9458  1.1622 12.3522 -0.0027  0.0244   0.0734   0.0609    0.2404   0.0000   440.9750       2.04491       17.0954     -0.857970      -4.37365      -3.73770      -2.54024     -0.234277       3.04015     -0.538125       1.32345      -1.13479     -0.755127      0.506071     -0.367233   -0.00520436     0.0589063      0.127178       1.97446       2.43599       2.59037       2.68356       2.57125       2.45501       2.36216       2.08531       1.79376       1.47206       1.17663      0.936121      0.743144      0.534397      0.391180      0.264829      0.180969      0.121184
  21  16 3258.6318    3.7547  1.5250 12.3018 -0.0000  0.0296   0.0604   0.0702    0.1641   0.0000   443.2122       11.1113       17.5778       2.76559       2.56439      -2.16888      -2.86002      -2.25386       1.51853      -2.06874     -0.848560     0.0988360      0.469619      0.181423     -0.348774      0.233648     -0.128684     0.0537905       2.36026       3.19025       3.45338       3.80510       3.62699       3.35266       3.02127       2.62104       2.15697       1.77820       1.39290       1.09837      0.819379      0.593074      0.437936      0.298323      0.203639      0.134365
  21  17 3402.9479    3.2469  2.2474 11.6044 -0.0021  0.0344   0.0427   0.0833    0.1203   0.0000   443.6809       17.5907       16.4304      -1.57337     -0.744805      -5.17550      -2.13576      -6.00446      -2.44114      -1.94769     -0.922389     -0.171851      -2.29488      -1.45272     0.0504485      0.639275      0.199269     -0.161328       2.73683       3.47747       3.82596       3.93412       3.89231       3.58401       3.37367       2.93036       2.57019       2.03560       1.63728       1.29896      0.990972      0.733295      0.539703      0.376162      0.251423      0.166255
  21  18 3547.2731    2.7266  3.2676 11.2116  0.0017  0.0422   0.0312   0.1101    0.1095   0.0000   437.8294       9.25447       15.0695      -8.72421      -7.61095     -0.477195      -1.81792      -4.86803     -0.458292      -1.24488      -2.49342      -2.47886     -0.102386      0.330721      0.540948      0.140439     -0.498312      0.106467       3.27505       4.14020       4.55717       4.84767       4.68334       4.45435       4.03981       3.53714       3.06605       2.51591       1.98863       1.59303       1.21469      0.870216      0.652795      0.456322      0.304164      0.198620
  21  19 3691.6189    2.2821  4.5470 10.7402 -0.0009  0.0519   0.0228   0.1394    0.1008   0.0000   436.0625       22.1697      0.853785       3.18802      0.974933      -6.54326      -5.09535      0.351547      -4.33643      -2.82072      -1.74464     -0.562513     -0.408948    0.00854859      0.624636      0.242705     -0.707786     -0.180437       4.06447       5.20334       5.61058       5.82598       5.67523       5.44040       4.99061       4.37386       3.82003       3.10530       2.57722       1.98463       1.50994       1.15571      0.787965      0.572398      0.385986      0.250718
  21  20 3835.6524    1.9065  6.4434 10.4287 -0.0027  0.0661   0.0167   0.1757    0.0774   0.0000   429.2194       15.4629       22.8267      0.679967      -5.79102      -5.14485      -18.2429      -12.3406       1.55031      -8.12829       2.74029      -4.63235      -1.64029      0.628512       3.48857      0.940069     -0.263732     -0.327111       5.16379       6.62392       7.16114       7.56963       7.44554       7.04670       6.38239       5.67707       4.80779       3.95223       3.19561       2.52223       1.89744       1.42857       1.01494      0.729585      0.489422      0.314531
  21  21 3979.8888    1.5563  8.8370 10.1991 -0.0001  0.0831   0.0123   0.2310    0.0616   0.0000   432.3682       23.1041       22.1022      -12.9745      -11.0585       5.08913      -4.46180       4.13159       5.56141     0.0574967      -1.22643      -1.35242     -0.783129       2.20440     -0.132954      -1.06869       1.01188     -0.499320       6.42478       8.29040       8.85216       9.29434       8.95147       8.63986       7.94414       7.15282       6.02865       5.13382       3.99984       3.31421       2.46146       1.83923       1.30354      0.914805      0.612834      0.409166
  21  22 4124.3458    1.3101 11.2626 10.0927  0.0002  0.1047   0.0101   0.2948    0.0549   0.0000   437.3025      -3.09086       17.2011       6.21308      -18.0628      -13.1972      -1.95349      -4.24240      -10.7749      -9.76675       8.78509     -0.263276      -2.71000      -3.11610      0.750878      0.461259       1.54344     -0.408503       7.84609       10.1503       11.1060       11.5208       11.2180       10.7512       9.78452       8.68739       7.52176       6.24778       5.13086       4.02073       3.05517       2.27704       1.60232       1.14585      0.762964      0.500453
  21  23 4268.2941    1.0772 13.2178 10.1510 -0.0006  0.1294   0.0085   0.3720    0.0459   0.0000   421.4871       7.17949       1.69430       12.5459      -11.1155      -3.83425      -17.6698      -9.74224      0.638218      -11.6204      -2.75774      -9.48107       4.23620      -1.16250       5.61749       1.53062     -0.315392     -0.360177       9.63631       12.5319       13.9156       14.3034       14.1256       13.4208       12.0980       10.8867       9.17370       7.76833       6.18324       4.89582       3.72296       2.78011       2.00214       1.41912      0.927692      0.620482
  21  24 4412.6052    0.8824 15.6224 10.0993 -0.0014  0.1685   0.0071   0.4520    0.0404   0.0000   450.8813     -0.490212       48.2776       19.1039      0.844570      -26.6500       8.47046      -21.1644      -19.4811      0.688760       9.01569      -3.34209      -5.26304      -3.31860      0.773847       3.22359      -1.30443      0.341656       12.1693       16.4520       17.6949       18.5310       18.0493       17.4520       15.7981       14.1240       11.9141       10.0314       8.03978       6.33839       4.86531       3.62448       2.63162       1.84823       1.21735      0.808700
  21  25 4557.1045    0.7217 18.1963 10.1318 -0.0022  0.2187   0.0049   0.5285    0.0268   0.0000   435.3272       2.54727      -4.47255      -9.18904      -5.88373       31.1441       1.98509       1.40245       1.81619       1.91622       1.67817       2.81086      0.853644       2.00113       1.73532      0.975867     -0.514444      -2.12498       15.6066       20.9301       22.7729       23.3507       24.0594       21.8707       20.4754       17.5577       15.1959       13.1330       10.3995       8.46090       6.34850       4.67921       3.45218       2.38694       1.57956       1.03862
  22   6 1781.5276    0.3800  0.3411 10.1121 -0.0049  0.0189   0.0147   0.0370    0.0409   0.0000   438.6544      -1.36822       19.0956     -0.823326      -2.89890      -1.03258     -0.267311       3.45777      0.463696      0.516756     -0.646918     -0.396934     -0.113410      0.303726      0.206626      0.116720      0.124150     -0.195252       1.76129       2.15255       2.28998       2.08865       1.75372       1.56936       1.50418       1.66241       1.73905       1.49745       1.23600      0.944762      0.701876      0.515068      0.350798      0.227121      0.151609      0.101964
  22   7 1945.0531    0.5860  0.4808 10.0718 -0.0097  0.0177   0.0171   0.0381    0.0600   0.0000   441.3340      -2.26004       13.6842       3.73422      -3.64976      -2.02378     -0.390962       2.55130      0.295984      0.698909      0.152031       1.10035     -0.745653     -0.377554      0.115732      0.379346      0.221139    -0.0617291       1.16598       1.65843       1.66615       1.88471       1.64307       1.76840       1.53271       1.48485       1.18792       1.03131      0.812550      0.715065      0.498651      0.393532      0.279056      0.197692      0.138116     0.0916434
  22   8 2104.7442    0.7702  0.7682  9.9814 -0.0042  0.0205   0.0177   0.0524    0.0957   0.0000   441.0761    -0.0384013       15.8041      0.268425      -4.28413       2.46813      -3.95140      -2.62533      -2.55129     -0.100734      -2.99999      0.130210      0.285721     0.0845666     -0.625236      0.270422     -0.261245     0.0545952       1.51560       1.92983       2.06234       2.10473       2.25921       2.02981       1.89322       1.63550       1.42768       1.20797      0.995111      0.802292      0.582003      0.455613      0.328683      0.229908      0.155669      0.106168
  22   9 2260.0230    1.0780  0.8795 10.4056 -0.0076  0.0218   0.0231   0.0529    0.1203   0.0000   437.4337      -2.56099       21.3503     -0.249815      -2.33081     -0.156079     -0.908921       1.34240      0.321007      -1.41206     -0.611106      -1.28113     -0.823224      0.147978       1.15440     -0.351240     -0.374683    -0.0880855       1.69084       2.17380       2.28437       2.26586       2.29653       2.14980       2.08581       1.90235       1.64133       1.36759       1.09439      0.830462      0.663550      0.531496      0.382612      0.281630      0.194857      0.128944
  22  10 2410.7917    1.5455  0.9793 10.6665 -0.0012  0.0210   0.0312   0.0577    0.1713   0.0000   437.9923      0.681951       11.9167       1.92625      -1.83866      0.351298     -0.497044      -1.50633       1.58736     -0.286037      0.122591      0.112902      -1.06134      0.397063      0.172844     0.0311703    -0.0934528    0.00244997       1.58541       2.02955       2.11688       2.27655       2.24711       2.15293       1.87552       1.81787       1.52197       1.31936       1.00169      0.781773      0.656608      0.478582      0.360071      0.248063      0.179046      0.117770
  22  11 2559.1985    1.9679  1.1484 10.5946  0.0005  0.0243   0.0351   0.0596    0.2502   0.0000   437.0882       8.04278       16.7108     -0.594165      -2.43158      0.870993      -3.02659      -1.67069      -1.37695     -0.116584       1.19725     -0.566171     -0.637538     -0.442322      0.239826     0.0867006      0.172060    -0.0593751       2.01035       2.69695       3.07175       3.23655       3.16299       3.03742       2.63257       2.28819       1.89724       1.46229       1.22804      0.920792      0.713830      0.541641      0.365631      0.283578      0.189205      0.126293
  22  12 2707.1633    2.5101  1.0992 11.2851 -0.0025  0.0225   0.0470   0.0583    0.2529   0.0000   437.0861       5.27955       14.7427       1.62763      -2.40927      -4.56272   -0.00569788       1.58749     -0.422415      -2.08032     -0.681651     -0.748815      -2.29950    -0.0225118    -0.0786929      0.117081      0.178251     0.0852774       1.71255       2.15329       2.37260       2.56018       2.42732       2.26102       2.09812       1.91465       1.62781       1.37828       1.12607      0.931074      0.720353      0.525521      0.365367      0.257567      0.176210      0.121337
  22  13 2854.8138    3.2448  0.9462 11.9278 -0.0019  0.0204   0.0650   0.0544    0.2171   0.0000   435.3905       5.94754       14.1296      0.814721      -1.53109      -1.20009      -2.55578      -5.55307      -2.22775     -0.784026      0.896156      -1.06900      0.867530      0.612083     -0.243145     -0.301904      0.170601    -0.0315593       1.59678       1.92996       2.10831       2.24760       2.13951       1.99586       1.86458       1.71465       1.54613       1.26415       1.05735      0.830872      0.649732      0.475850      0.348939      0.245556      0.172547      0.108893
  22  14 3001.4943    3.7720  0.9549 12.4302 -0.0043  0.0206   0.0741   0.0531    0.2036   0.0000   438.6438       5.19116       12.3302      0.855032      -2.35012      -1.71716       1.00625      -3.10846      0.589796      -2.23333      -1.04661      -1.96290     -0.589033    0.00636030      0.160986     -0.367184    -0.0277570    -0.0504528       1.56762       1.91126       2.17047       2.18281       2.13547       2.08567       1.95454       1.70236       1.50325       1.22327      0.991897      0.815539      0.621236      0.462416      0.341925      0.249629      0.170657      0.113243
  22  15 3147.1175    4.0503  1.2397 11.9607 -0.0034  0.0237   0.0702   0.0623    0.2986   0.0000   437.8243       7.05035       8.13875      -1.52458      -7.29612      -2.23221      0.869694      -2.17222      -1.04216      -1.02483      0.709713      0.577067     -0.405506     -0.320963      0.138514    -0.0603299    -0.0655088    -0.0896517       1.85977       2.38711       2.43477       2.63861       2.54925       2.50866       2.16035       1.94543       1.72839       1.51080       1.23797       1.00589      0.755948      0.544365      0.397750      0.276912      0.191048      0.129147
  22  16 3292.2533    3.6681  1.6907 11.7418 -0.0002  0.0282   0.0535   0.0717    0.1614   0.0000   443.0434       4.11292       14.8583       1.97815      -1.47805       4.04279      0.662656      -4.30792      -1.91957       2.04622      -2.10300       1.22306       2.01465      0.911135     -0.245349      0.465943     0.0877229     0.0267950       2.23374       2.88795       3.21115       3.38221       3.29026       3.16122       2.91311       2.42113       2.07290       1.76667       1.37574       1.08798      0.844508      0.637174      0.460554      0.321475      0.227200      0.157205
  22  17 3437.3476    3.1411  2.3160 11.4369 -0.0009  0.0346   0.0389   0.0828    0.1145   0.0000   439.0047       4.98137       6.65866       2.79167      -4.78845      0.934391      -5.84049      0.296394      -1.75485      -3.95937      0.510116     -0.716208       1.14966      0.627618      0.410730      0.145962      0.192571      0.123306       2.55615       3.30981       3.46869       3.78388       3.66439       3.48489       3.16885       2.79445       2.51503       2.07253       1.72556       1.38581       1.04971      0.782117      0.577000      0.394043      0.273746      0.186821
  22  18 3582.1962    2.6013  3.5979 11.1173 -0.0003  0.0435   0.0274   0.1133    0.0890   0.0000   439.1096       12.7648       11.3669       3.96281       4.95848       3.49423      0.227088      -2.63448      -2.58307      -1.76129      0.995642     -0.239297     -0.348046     -0.307983     -0.417347      0.621435     -0.886369     -0.208218       3.17890       4.09834       4.66438       4.76699       4.76538       4.46901       4.10051       3.69378       3.09233       2.60376       2.14877       1.67678       1.29961      0.962054      0.726072      0.521005      0.342279      0.238501
  22  19 3726.9201    2.1978  5.1063 10.6145 -0.0006  0.0546   0.0202   0.1441    0.0872   0.0000   445.6995       14.4700       2.25685       5.53158      -4.41937     -0.359850       2.59805      -9.28436       5.73281      -8.10104      0.512459     -0.727480      -3.15812      0.278404       1.35930     -0.978420     -0.167055      0.155828       4.05826       5.27211       5.68379       5.97761       5.85132       5.59570       5.06472       4.58305       3.95600       3.38426       2.76481       2.22871       1.66516       1.26914      0.927975      0.649875      0.440178      0.303782
  22  20 3871.7490    1.7752  6.9753 10.3855 -0.0012  0.0682   0.0148   0.1857    0.0682   0.0000   437.2512       6.64989       20.0599       5.13996      -14.8909       2.42701       1.77560       3.60472      -1.88598      -7.35361       1.71187      0.603748      -1.49237     -0.963177      -2.48008      0.268922     -0.396574     -0.593066       5.04420       6.39022       7.05858       7.24732       7.27023       6.83539       6.30090       5.60581       4.95902       4.25984       3.40003       2.72814       2.10374       1.59527       1.16295      0.817844      0.568295      0.378362
  22  21 4016.4318    1.4623  9.0686 10.2643 -0.0005  0.0855   0.0116   0.2417    0.0552   0.0000   443.8200       31.7410       16.5142       20.7181      -2.56124      -5.85773      -14.9749      -7.02751      0.272071      -8.61064      -3.24231      -5.44573      0.159339     0.0762580      -1.48986      0.992023     -0.497242     -0.502111       6.11562       7.99112       8.66617       9.06077       9.00212       8.51036       8.01434       6.96884       6.15181       5.24174       4.16552       3.30545       2.60072       1.97166       1.45209       1.03940      0.710583      0.480948
  22  22 4161.3356    1.2311 10.8768 10.1248  0.0002  0.1038   0.0097   0.2928    0.0521   0.0000   443.6602       10.6948       16.5149      -6.14562      -21.7067      -5.21674      -9.12773      -1.32655      -23.2248       1.35366       4.82718     -0.453064       1.88244       2.61150       1.87516     0.0283413     -0.777187     0.0210609       7.46904       9.87527       10.6308       11.1505       11.0321       10.5036       9.78184       8.59639       7.43587       6.30384       5.15284       4.04273       3.18744       2.38277       1.73150       1.24339      0.867293      0.578794
  22  23 4305.6650    1.0224 13.9570 10.1440  0.0005  0.1370   0.0077   0.3890    0.0426   0.0000   430.7781       41.5945       13.8425      -8.04461       6.64818       26.8482       14.6745      -22.9146      -15.8456      -5.62797      -4.36992      -6.33448      -2.31168       4.09840       1.28093      0.185635      -1.02923      0.668254       9.75425       12.7045       13.8342       14.5239       14.2403       13.6407       12.7784       11.2762       9.81481       8.11793       6.76728       5.35750       4.18488       3.14226       2.33976       1.63790       1.13355      0.771032
  22  24 4450.3929    0.8303 16.9762 10.1097 -0.0008  0.1792   0.0065   0.4924    0.0360   0.0000   452.5577       18.3412      -2.32040       16.7618      -2.26806      -11.9133       12.8069       17.5180      -17.5303       13.7427      -4.02470       1.56788      -4.98810       2.04477       3.49213       3.32945     -0.402509      0.711169       12.4986       16.3743       18.0919       18.9892       18.6182       17.9275       16.2573       14.7827       12.5338       10.8970       8.72815       6.99640       5.45274       4.11985       3.00874       2.17864       1.46265      0.984039
  23   7 1969.6138    0.5921  0.5157 10.1438 -0.0035  0.0170   0.0160   0.0411    0.0584   0.0000   439.9015      -1.74166       14.9275      -3.35309      -3.45014      -1.02203       1.49134    -0.0483901     -0.104468     -0.311236      -1.40415     -0.898901     -0.769592     -0.297619     -0.302182      0.142527    -0.0757296    -0.0331080       1.16152       1.51068       1.69908       1.62865       1.73594       1.58764       1.51204       1.33240       1.18824       1.02438      0.806288      0.655882      0.524909      0.387881      0.298962      0.217079      0.152646      0.101958
  23   8 2131.0960    0.8154  0.6682 10.3225  0.0010  0.0196   0.0194   0.0455    0.0780   0.0000   438.1948      0.745398       15.3657     -0.714849      0.660294      0.830981     -0.319305     -0.354033       1.10931       1.91865      0.216231     -0.722998     -0.802020     -0.475908     -0.254086    -0.0984452    -0.0929649      0.310811       1.40762       1.65546       1.75861       2.02507       2.01855       1.80561       1.65291       1.58734       1.35387       1.12572      0.861099      0.733341      0.583079      0.453167      0.325389      0.238420      0.177010      0.126297
  23   9 2287.4611    1.1473  1.0022 10.4356 -0.0008  0.0217   0.0226   0.0600    0.1223   0.0000   436.0154       1.28464       14.9252      0.204097      -5.01289      0.155137      0.522950      -2.08796     -0.863187      -1.00238     -0.482891      0.243803      -1.27849      0.106292      0.191252     0.0831267     0.0547070    -0.0485395       1.57392       1.93752       2.09618       2.31863       2.28284       2.15869       1.89906       1.73549       1.57959       1.30419       1.08772      0.883340      0.674079      0.514327      0.379978      0.281038      0.186003      0.136964
  23  10 2439.1627    1.6295  1.0594 10.6804 -0.0004  0.0227   0.0306   0.0560    0.1868   0.0000   440.5840       2.37983       13.6971      -1.74219      -2.52507      -1.98274      -1.04189       1.51873      -1.92818      -1.12845     -0.839532      -1.23675     -0.466878      0.700681     -0.223075     -0.559839      0.127262    -0.0460876       1.61697       2.06899       2.21404       2.33218       2.26999       2.19800       1.96501       1.84137       1.63869       1.35174       1.21883      0.955594      0.772359      0.557199      0.425442      0.297088      0.200498      0.143129
  23  11 2588.7133    2.0960  1.1445 10.7532 -0.0045  0.0231   0.0374   0.0567    0.2692   0.0000   439.1640       7.83196       16.2264     -0.297665      -1.56387       1.76190       4.21513      -2.86013   -0.00678353      -1.17878      0.867716     -0.225607      -1.16417      0.336808      0.381801      0.272014     0.0297950      0.186859       1.72095       2.11101       2.33866       2.50622       2.34412       2.24829       2.09136       1.90048       1.70385       1.42382       1.24733      0.959445      0.765540      0.575693      0.420536      0.310003      0.206039      0.153665
  23  12 2737.6186    2.7012  1.0361 11.4712 -0.0006  0.0207   0.0498   0.0560    0.2079   0.0000   436.7712       2.57300       14.1544      -4.80845      -1.01822       1.33496       2.31898     -0.441118      0.248141      -1.21711       1.72598     -0.751971      -1.23291      0.922796      0.133789     0.0111443     0.0786631     -0.133532       1.50661       1.95457       2.01543       2.18456       2.08608       2.03077       1.82455       1.71995       1.50990       1.37894       1.07199      0.866536      0.665986      0.519430      0.381620      0.295913      0.205946      0.136828
  23  14 3033.4904    4.0196  1.0438 12.0191 -0.0049  0.0208   0.0739   0.0550    0.2813   0.0000   439.9893       8.47028       12.5483       1.11727      -4.07358       1.06555       1.99845      -1.27373       1.66364      -6.08570      0.780804      -1.42592      0.307497     0.0330283     -0.271912     -0.359964     -0.309225    -0.0158450       1.46335       1.83459       1.98511       2.06008       2.18111       2.03173       1.88678       1.66559       1.48042       1.29181       1.05318      0.816195      0.611929      0.490969      0.378986      0.283519      0.201848      0.133684
  23  15 3179.7680    3.9561  1.2455 12.4865 -0.0007  0.0245   0.0685   0.0610    0.2005   0.0000   437.5876       5.07511       12.5278     -0.134944       2.22919      -2.26133      0.756605      -2.25775      0.901193     -0.760298      -1.17771     -0.943265    -0.0796635     -0.414928     0.0282577     -0.118164     -0.183136      0.155827       1.80738       2.35679       2.52616       2.69792       2.60900       2.52444       2.27574       2.03638       1.78863       1.53785       1.31580       1.03516      0.814286      0.618845      0.433605      0.317891      0.224910      0.148574
  23  16 3325.6322    3.5548  1.7590 12.0322 -0.0009  0.0290   0.0508   0.0737    0.1303   0.0000   439.3398       1.49158       10.7147       2.96752     -0.379855      -7.78232     -0.951238      -1.20477      -2.28339      -4.30270     -0.904648     -0.194775     -0.648069      -1.43978    -0.0659429     -0.384751     -0.433952     -0.146887       2.24138       2.94832       3.15755       3.22909       3.13302       2.92112       2.57824       2.45955       2.21914       1.99677       1.67867       1.35282       1.07428      0.793058      0.558760      0.386318      0.270965      0.183240
  23  17 3471.3010    2.9617  2.7791 11.4096 -0.0007  0.0363   0.0333   0.0949    0.0888   0.0000   436.0353       1.99833       16.9277      -6.53489      -6.44884     -0.910149       5.75283      -5.45848     -0.364088      -3.05812     -0.969937     -0.900160       1.04097       1.78513     -0.183251     -0.169160     -0.426535     0.0842646       2.63314       3.39342       3.59107       3.66976       3.73344       3.58824       3.47972       2.97089       2.65678       2.19384       1.83250       1.52448       1.15700      0.903520      0.657531      0.478675      0.345675      0.234925
  23  18 3616.7520    2.5186  3.7412 11.0144  0.0002  0.0431   0.0255   0.1144    0.0838   0.0000   438.0061       12.1604       11.3195       3.60045      -8.77150      -1.83384      -2.36898      -5.13842       2.49399       2.07129       2.58491      -1.01919       1.55038     -0.655480     -0.881664      0.973643     -0.484290     -0.389890       3.12329       3.97859       4.25348       4.57100       4.50056       4.14976       3.92925       3.57452       3.17734       2.67676       2.22701       1.81126       1.39739       1.09556      0.786512      0.576467      0.402424      0.275714
  23  19 3762.1525    2.0778  5.4949 10.6169 -0.0004  0.0566   0.0184   0.1498    0.0761   0.0000   442.1311      -1.05313       21.7963       1.00388     -0.213529       4.58733      -5.63513      -2.20616      -5.78150      -1.15440     0.0490394      -3.53508       1.18969     -0.740682      0.552609     -0.646226      -1.17448      0.323624       3.95001       5.02242       5.29602       5.69327       5.70152       5.56401       5.12638       4.57787       3.92715       3.42845       2.85673       2.31007       1.77540       1.38382       1.03538      0.732266      0.515529      0.363412
  23  20 3907.4947    1.6869  7.7367 10.3212 -0.0004  0.0730   0.0133   0.1962    0.0623   0.0000   444.1006       10.3527       6.15839      -5.66376       7.95347      -13.9355      -2.21862      -3.80479       1.83532      -4.30283      0.732505      -2.61859      0.391814    -0.0260328      0.445212      0.621957       1.01801     -0.425357       5.10596       6.60902       7.01070       7.55991       7.36990       7.21221       6.61299       5.94879       5.20482       4.51129       3.67240       3.01313       2.34022       1.78220       1.31977      0.964647      0.674151      0.462127
  23  21 4052.6463    1.3956  9.5964 10.2573 -0.0013  0.0888   0.0108   0.2490    0.0511   0.0000   438.5658       15.4804       24.3094       6.90909      -5.49672      0.184173       5.08803      -27.5761       2.38856      -3.92582       3.92580       2.19853      -2.01517      -2.21172      0.662560      0.811034      0.209783     -0.501322       6.08860       8.13186       8.87254       9.20302       9.23186       8.74602       8.10573       7.26438       6.47417       5.45430       4.52281       3.66223       2.84602       2.19273       1.61309       1.16969      0.800924      0.554697
  23  22 4197.5639    1.1936 12.2156 10.1496 -0.0007  0.1152   0.0089   0.3209    0.0484   0.0000   431.2636       8.23513       23.4823       4.20357       6.66681      -7.27946      0.453673      -8.13839       12.4742      -13.1092      -8.45127       6.83965       1.28419     -0.734578      -3.30255      -1.36736      0.387979       1.80558       7.84043       10.3649       11.2281       11.7910       11.9675       11.1729       10.2544       9.40530       8.16195       7.05646       5.81463       4.73327       3.67382       2.80380       2.10001       1.49785       1.03174      0.712607
  23  24 4487.7479    0.7673 17.3347 10.1213  0.0001  0.1913   0.0061   0.5119    0.0335   0.0000   447.5605       17.7826       27.6848      0.746910       8.19552      -3.06024       4.89262       2.69042       16.4434       5.50485      -1.50929      -11.1125       5.97530       5.98973       1.97892       1.89377      -1.03176      -1.41504       12.6578       16.8870       18.4644       19.1690       19.4170       18.3636       17.1152       15.3972       13.5518       11.6003       9.53147       7.70927       6.14921       4.62306       3.48155       2.50340       1.76556       1.20356
  24   5 1653.7130    0.2850  0.1788 10.0863 -0.0035  0.0136   0.0137   0.0242    0.0306   0.0000   439.5977     -0.743008       19.1714      -1.79078     -0.278585      -1.53866     -0.245874     -0.329497      -1.18068      0.588570     -0.308998     0.0602379     0.0207551    -0.0782668    -0.0888834      0.331281    -0.0531629     0.0190534      0.863209       1.03493       1.17723       1.34844       1.16458       1.35139       1.20916       1.06752      0.734943      0.834030      0.671511      0.534940      0.343306      0.304442      0.245392      0.175879      0.116818     0.0878157
  24   6 1826.2928    0.4339  0.3810 10.0811 -0.0018  0.0148   0.0140   0.0376    0.0428   0.0000   439.6171     -0.420484       21.2922     -0.857144      -2.18417       1.00106     0.0505986     -0.569984     -0.951610      0.772684     -0.292528     -0.484108     -0.344172     0.0752226     -0.102407     -0.103433   -0.00342646     -0.131855       1.05330       1.36726       1.46734       1.46823       1.45691       1.33365       1.23649       1.21131       1.11638      0.989540      0.840376      0.641390      0.510850      0.375780      0.304297      0.235512      0.169418      0.105408
  24   7 1993.5851    0.6130  0.5113 10.1007 -0.0080  0.0175   0.0163   0.0377    0.0608   0.0000   439.3908       1.38964       14.6948       2.60146      -1.73626      -1.03471       3.36120     -0.624286       2.30061      -2.52337      0.746033     -0.518457     -0.113340      0.286334      0.561587      0.130832     -0.117551      0.274708       1.19369       1.39751       1.56830       1.58502       1.68296       1.62523       1.44271       1.33016       1.29666       1.06559      0.865514      0.650584      0.557938      0.434591      0.346808      0.245374      0.179150      0.129938
  24   8 2156.7284    0.8925  0.7019 10.3579 -0.0057  0.0198   0.0203   0.0445    0.0864   0.0000   441.2280     -0.418473       15.4463       1.57279       1.17055       1.17194       1.74859      -3.45867       3.14274      -1.08385      0.561154     -0.443236      0.404618     -0.823711     0.0176743      0.208042    -0.0818360      0.155977       1.37006       1.74476       1.75501       1.93347       2.02029       1.97280       1.79902       1.56834       1.32788       1.19962      0.959111      0.797750      0.614406      0.475409      0.361407      0.259919      0.178676      0.138701
  24   9 2314.2522    1.2399  1.0680 10.2117 -0.0021  0.0225   0.0227   0.0578    0.1489   0.0000   439.1974       1.27143       17.6940     0.0583940      0.983654     -0.874985     -0.290832      0.155045      -2.47408       1.67977     -0.531534     0.0591603    -0.0479228     -0.105998      0.283345      0.586438     -0.569113      0.139020       1.45785       1.92218       2.04819       2.18619       2.16875       2.15988       1.94924       1.76746       1.51089       1.33223       1.13317      0.899969      0.678488      0.553780      0.413550      0.305724      0.219339      0.146116
  24  10 2467.0205    1.7098  1.0989 10.5752 -0.0064  0.0225   0.0319   0.0558    0.2306   0.0000   435.9491       5.21266       14.3483      -1.44426      -3.04164      0.730801       2.09553      -1.53898       2.18694      -3.98022      0.423188      0.344338     -0.138734     -0.709585      0.164252     -0.543425     -0.428772    -0.0991253       1.56874       2.01433       2.14937       2.27016       2.23530       2.14858       2.02626       1.84214       1.61624       1.39491       1.14258      0.980335      0.762939      0.587564      0.425928      0.318113      0.225447      0.161598
  24  11 2617.6639    2.2426  1.1006 11.0304 -0.0045  0.0219   0.0400   0.0552    0.2569   0.0000   439.9743       1.20290       13.5913      -4.11801      -4.24096      0.569891      -2.58958    -0.0207902      -3.33941     -0.725026       1.12184    -0.0837569     -0.284584     -0.255498      0.808117      0.531410      0.138836     -0.127342       1.55521       2.01008       2.14136       2.25479       2.24400       2.12782       1.99526       1.76620       1.59969       1.37661       1.23613      0.985960      0.793258      0.603205      0.452938      0.323229      0.218930      0.156019
  24  12 2767.7027    2.8898  1.0848 11.5585 -0.0035  0.0215   0.0512   0.0555    0.2302   0.0000   438.7589       2.94581       13.8828       5.47567      -1.09664      0.279797       1.45712      -2.34541      0.231189      -1.26363    -0.0733285      -1.61186     -0.635307      0.585414     -0.127954     -0.241164      0.107465    -0.0404171       1.45465       1.86830       1.98610       2.23419       2.20419       2.00900       1.92380       1.77478       1.51831       1.32534       1.06590      0.896392      0.728605      0.547980      0.406235      0.289394      0.212869      0.148510
  24  13 2917.0259    3.5119  1.0051 11.9659 -0.0019  0.0221   0.0637   0.0487    0.2347   0.0000   440.9281       3.35407       17.2395    -0.0225272      -3.23167      -3.33379      -1.96717     -0.475309     -0.376599     -0.263775     -0.174694     -0.836487       1.12408     -0.331787      0.629891    -0.0115464    -0.0633118     0.0889983       1.48574       2.05366       2.15161       2.39281       2.31725       2.21603       2.03923       1.81888       1.61199       1.38026       1.08978      0.876362      0.700831      0.545812      0.408063      0.290252      0.217581      0.148254
  24  14 3065.0900    4.0593  1.0534 12.0965 -0.0052  0.0210   0.0724   0.0546    0.2909   0.0000   439.8342       6.13007       14.0235     -0.785486      0.503686      -2.25814       2.93207      -1.65944     -0.414518     -0.532766     -0.510208      -1.40532      0.241772     0.0464942    -0.0123182      0.268082      0.354720      0.367604       1.44101       1.89554       2.00881       2.05371       1.97787       2.03554       1.88554       1.83595       1.54788       1.28189       1.02588      0.817564      0.666098      0.524722      0.413899      0.303435      0.230218      0.162010
  24  15 3212.0952    3.9578  1.4017 12.0451 -0.0105  0.0245   0.0609   0.0608    0.2281   0.0000   440.0725       7.71585       15.1342     -0.897895      -1.14180     -0.708664      -1.87416      -3.61406     -0.201271     -0.581325       1.21639      -1.42944       1.44940    -0.0748067     -0.260487     -0.196214     -0.175422     0.0850364       1.75080       2.25092       2.40983       2.46245       2.45447       2.36598       2.25538       1.98244       1.79537       1.53236       1.31644       1.10209      0.866491      0.644418      0.494039      0.346409      0.256181      0.179502
  24  16 3358.5327    3.4406  2.0071 12.1171 -0.0010  0.0310   0.0454   0.0760    0.0971   0.0000   443.7280       5.11954       19.6958       2.27451       2.21165     -0.302726       1.90803      0.165985      0.197112     -0.598010      0.618636      -2.71352     -0.655715     -0.199948      -1.08324     -0.280455     -0.642816    -0.0405205       2.08921       2.74144       3.02218       3.20936       3.15331       3.05269       2.77272       2.58908       2.22590       1.90944       1.60537       1.23428      0.995063      0.775000      0.591706      0.434038      0.320004      0.226504
  24  17 3504.9504    2.8735  2.8614 11.5401 -0.0012  0.0367   0.0319   0.0956    0.0777   0.0000   438.2533       6.71750       13.6471       4.84692     -0.998877      -4.26928    -0.0345635      -1.73577      -2.10828      -3.61960     -0.770311      -2.99614     -0.837748       1.22048      0.214785     -0.507164      0.173506     -0.493209       2.41895       3.03666       3.35858       3.56270       3.47354       3.36411       3.17277       2.88555       2.48986       2.22398       1.88081       1.51784       1.21605      0.933406      0.701962      0.512001      0.368720      0.263829
  24  18 3651.0015    2.3718  4.1274 11.0106 -0.0008  0.0461   0.0225   0.1178    0.0710   0.0000   436.4642       12.5794       18.0014       1.27750      -2.51789      -3.74960     -0.954271      -2.93032     -0.963080       2.04291      -2.76661      -3.67756     -0.231334      -1.59934      0.901331     -0.300320     0.0905304    0.00264730       3.12061       4.06856       4.32930       4.55404       4.54255       4.45603       4.20054       3.76918       3.26840       2.82351       2.34868       1.94462       1.52032       1.22060      0.879661      0.666646      0.463297      0.328756
  24  19 3796.8278    1.9464  5.9124 10.6170  0.0000  0.0584   0.0163   0.1580    0.0650   0.0000   441.9969       10.6900       26.0001       3.42638       3.05104      -13.1013       3.25904      0.782831      -5.25306      -6.58611      0.980327      -1.01311      -1.57070      0.629941       1.67344     -0.227316     -0.246826     -0.312124       3.89842       5.11617       5.50241       5.96036       5.81887       5.72464       5.31449       4.71002       4.21190       3.54575       2.98568       2.40453       1.94163       1.47294       1.11089      0.822057      0.592046      0.417384
  24  20 3942.6351    1.6265  8.4627 10.2330 -0.0007  0.0764   0.0122   0.2085    0.0612   0.0000   434.5043       15.3537       9.19742      -6.86027       2.25858      -2.51754       19.1089      -8.85343       3.13994       5.94816       5.77572      -1.49621      -1.62846       1.08076     -0.395016       1.52577    -0.0627148     -0.533642       5.03926       6.65158       7.28659       7.64396       7.60724       7.39025       6.84370       6.20987       5.43798       4.69067       3.88268       3.19131       2.52116       1.93098       1.46769       1.08841      0.768697      0.535452
  24  21 4088.4245    1.3362  9.8494 10.2770 -0.0003  0.0910   0.0103   0.2543    0.0491   0.0000   437.7319       8.03776       15.8073       9.09325      -2.35081      -6.01017       9.88597       4.97384       2.04208      -1.73084       9.87053      -3.04130      -5.40693       5.61746     -0.483761      -2.57201   -0.00743535      0.258245       6.09479       8.06884       8.78017       9.06260       9.18071       8.79999       8.19618       7.36734       6.57628       5.61354       4.81760       3.87361       3.10528       2.36077       1.77683       1.29795      0.940076      0.650343
  24  22 4233.7425    1.1362 12.6753 10.1686 -0.0008  0.1182   0.0083   0.3274    0.0443   0.0000   439.1815       17.9324       17.8557      -8.45998     -0.823352      -8.74939       12.6907      -14.4067      -20.9544       3.98617       16.0520      -2.09756      -6.36993       6.17962      -2.57509     -0.390560       1.11059      0.896965       7.76657       10.2982       11.1792       11.7581       11.8700       11.3588       10.7719       9.60283       8.48351       7.20248       5.96731       4.88703       3.85431       3.03173       2.26451       1.67614       1.20906      0.835145
  24  23 4379.5234    0.9046 15.1090 10.1400 -0.0004  0.1524   0.0066   0.4234    0.0375   0.0000   426.1443       24.6083       43.0547       28.5870       3.86758      -11.1232      -3.91476       1.26002      -1.40475      -8.61360       1.46090       4.60361       2.99204      -6.13624       2.28485      -4.00670       1.40364      0.405918       9.68759       13.1215       14.2769       14.8908       14.9798       14.4527       13.4654       12.2021       10.8036       9.27861       7.68563       6.24750       4.99246       3.83798       2.95249       2.16222       1.52565       1.08488
  25   6 1847.8749    0.4632  0.3855 10.0844 -0.0048  0.0147   0.0147   0.0359    0.0428   0.0000   440.3153     0.0601853       20.0935      -2.74853      -3.20544      -1.67442       1.00878      0.827030     -0.158156      -1.41317      -1.08908      0.733778      0.391865     0.0115441      0.123299     -0.239154     0.0771304     -0.120911      0.933004       1.20540       1.27280       1.35329       1.38545       1.39153       1.28779       1.05011       1.02388      0.831478      0.712962      0.600618      0.493207      0.371434      0.272907      0.218722      0.142478      0.111409
  25   7 2016.9174    0.6665  0.6055 10.2179  0.0003  0.0194   0.0164   0.0472    0.0632   0.0000   437.9167       1.86628       18.8790      0.613842      -3.58460     -0.459599     -0.645735      0.335220      0.904179    -0.0816102      0.119442      -1.39210      0.292983     -0.301531      0.657412      0.273749   -0.00289181      0.112127       1.10036       1.50541       1.54028       1.79696       1.64994       1.66251       1.57647       1.34667       1.26063      0.981835      0.912992      0.739118      0.604634      0.443034      0.356684      0.247248      0.183395      0.137578
  25   8 2181.7327    0.9557  0.8173 10.0588  0.0004  0.0193   0.0192   0.0464    0.1040   0.0000   438.1141       1.11704       19.0688     -0.934583      -1.94582       1.65250     -0.531715       1.04710       3.00837     -0.601565     -0.841998      0.576143     0.0838382     -0.757195     -0.545199      0.353446     -0.388273     0.0976480       1.16342       1.51704       1.76008       1.79128       1.80005       1.69941       1.66837       1.46947       1.33516       1.09866      0.995564      0.767025      0.623659      0.486620      0.370716      0.282866      0.204759      0.146824
  25   9 2340.4925    1.3230  1.0970 10.3223 -0.0021  0.0228   0.0236   0.0573    0.1555   0.0000   438.1225      -1.85661       15.8784      0.255322      -2.24457     -0.512185       3.26250      0.456106      -2.15463     -0.247017     -0.776446     -0.321205      0.318243     -0.323517     -0.242647      0.497212    0.00273441     0.0116419       1.58172       2.08053       2.11309       2.17441       2.16703       2.11945       2.08468       1.88773       1.72799       1.42541       1.17949      0.944703      0.761780      0.622447      0.465051      0.357807      0.260404      0.191120
  25  10 2494.3454    1.7506  1.1947 10.7025 -0.0026  0.0236   0.0297   0.0567    0.1923   0.0000   441.8847       3.38716       17.8398      0.423265     -0.566500     -0.882609      0.776202      -3.11837     0.0528511     -0.867789       1.83366     -0.260362     -0.206796      0.593398      0.225116    -0.0261255      0.173015     0.0938095       1.62401       2.14259       2.28195       2.48433       2.39327       2.36497       2.15115       1.94569       1.74950       1.52725       1.30640       1.07457      0.880508      0.673005      0.509508      0.369220      0.260690      0.179144
  25  11 2646.2458    2.3746  1.0641 11.2135 -0.0017  0.0208   0.0427   0.0547    0.2122   0.0000   438.0251      0.321186       15.7843       1.06165      -4.69600      0.956341      -1.83690      -2.72568      -1.09171      0.521875      0.327177     -0.133158       1.02620      0.871694     -0.168391     -0.209218     -0.201336     0.0565827       1.45569       1.88480       2.01865       2.12227       2.06842       2.02790       1.89566       1.75228       1.52722       1.32481       1.11335      0.942021      0.758110      0.578452      0.443702      0.318509      0.237738      0.166747
  25  12 2797.3673    3.0037  0.9499 11.7955 -0.0009  0.0201   0.0554   0.0506    0.1818   0.0000   440.6546       6.67739       15.6287     -0.174337      -2.19995     -0.837181     -0.648751      -1.49992       3.03073      -1.44753      0.472498       1.20834     -0.394291    -0.0758618     0.0702839      0.259541     -0.172298      0.174318       1.29282       1.74586       1.84698       1.99454       1.93386       1.82649       1.74711       1.51672       1.41931       1.23476       1.07862      0.868304      0.713876      0.558673      0.402775      0.308645      0.210278      0.145238
  25  13 2947.4938    3.7896  0.9096 11.8901 -0.0015  0.0182   0.0700   0.0470    0.2309   0.0000   443.4893       5.27846       15.0396      0.992726     -0.275953      -2.00761      0.537111      -4.35694      0.144800     -0.233388       1.51201       1.14218     -0.113923     -0.442348    -0.0445761      0.221410      0.169825     0.0829260       1.25860       1.60628       1.75414       1.91995       1.81957       1.69427       1.64025       1.49771       1.30730       1.15984       1.00590      0.830503      0.663721      0.526831      0.387861      0.288477      0.198317      0.139531
  25  14 3096.2786    4.0326  1.1829 12.3602 -0.0017  0.0222   0.0686   0.0573    0.2250   0.0000   439.8105       5.61570       14.4635       1.93019      -2.43702      -4.19808    -0.0333754      0.789302       2.38550      -2.35641      0.149299      0.459347     -0.168837     -0.251670       1.11934     -0.641766     0.0402380     -0.171299       1.44869       1.84779       2.00941       2.06435       2.10792       2.01419       1.94316       1.78401       1.61258       1.33885       1.16572      0.914064      0.744641      0.581952      0.477492      0.339974      0.256127      0.180741
  25  15 3243.9757    3.9023  1.4466 12.2570 -0.0016  0.0251   0.0607   0.0653    0.1794   0.0000   439.9290       10.3769       11.3946     -0.575347     -0.797103      -3.77277     -0.271390      -2.59349     -0.663570     -0.121978      -1.09565      -3.58187       1.41202     -0.549971      0.160973      0.591855     -0.419066     -0.167030       1.65833       2.19758       2.30534       2.46654       2.47827       2.40869       2.25755       2.04265       1.84727       1.56392       1.27420       1.08535      0.836161      0.683855      0.500293      0.386680      0.282378      0.196886
  25  16 3391.1784    3.2848  2.0897 12.1121 -0.0009  0.0316   0.0427   0.0780    0.0992   0.0000   437.9987       6.14829       17.8517       6.04573      -3.72676      -5.07528       1.35528      -4.69403      0.164307    -0.0180997     -0.313526      0.929459     -0.685344     -0.465247       1.02641     0.0832186      0.292822      0.383236       2.09363       2.75114       2.84173       3.07362       3.01746       2.95873       2.79800       2.56659       2.23526       1.95176       1.63099       1.33886       1.07667      0.843189      0.633225      0.479685      0.355514      0.254495
  25  17 3538.1857    2.7806  3.0303 11.5747 -0.0012  0.0371   0.0297   0.0973    0.0712   0.0000   442.3597       9.17542       22.3302      -6.23781      -1.32894      -8.23013      -4.97253      -5.06459      -2.93631      -4.62814      -1.86577      0.144848      0.580730       1.19817     -0.302834     -0.207109      0.431732      0.389529       2.44435       3.19939       3.46404       3.64077       3.63981       3.45021       3.26953       2.97247       2.69814       2.31412       1.97806       1.63647       1.33105       1.00020      0.757812      0.579562      0.423410      0.302565
  25  18 3684.9286    2.2854  4.5394 10.9901 -0.0009  0.0476   0.0207   0.1244    0.0641   0.0000   441.5500       13.6478       12.1585      -3.74540    -0.0151130       4.04790      -6.38086      -3.74567      -2.69581      -6.35396       2.54475      -1.21624     -0.817933      -2.01602     -0.973764     -0.789789     -0.456968     -0.484314       3.11894       4.04091       4.41241       4.66589       4.62078       4.53982       4.29627       3.92417       3.42079       2.91616       2.45878       2.01578       1.63716       1.27968      0.982548      0.732389      0.522976      0.377768
  25  19 3831.4384    1.8844  6.4499 10.5979 -0.0004  0.0604   0.0151   0.1665    0.0598   0.0000   433.0712       21.0268       30.3575      -1.87754      -8.69095       9.92619      -9.53757     -0.206114     -0.972876      0.708271     -0.586718      -4.00289       1.33004       2.75096       1.87402      -1.42974     -0.674494      0.658901       3.88822       5.10141       5.60522       5.88218       5.79665       5.60852       5.29927       4.83022       4.32902       3.79855       3.17607       2.62841       2.10027       1.66567       1.23215      0.955920      0.678494      0.479525
  25  20 3977.6035    1.5494  8.9935 10.2050 -0.0006  0.0789   0.0113   0.2181    0.0580   0.0000   445.1531       1.68993       23.2730       9.10305      -11.1370      -22.9556      -5.18704      -9.23351      -2.60620      -1.81061      -12.4996      -4.62913      -2.65702       4.52846      -1.08465      -1.01570     -0.112064     -0.190539       5.07408       6.67772       7.20378       7.54726       7.71699       7.46314       7.01744       6.37376       5.56441       4.87691       4.10785       3.42176       2.71493       2.10658       1.64989       1.21473      0.865022      0.613554
  25  21 4123.7190    1.2904 10.7850 10.2507 -0.0004  0.0968   0.0094   0.2774    0.0467   0.0000   440.7445      -1.36369       25.2365       1.75769       8.14281      -6.41660      -6.88327       12.4741      -4.75334      -3.28163      -4.56333      -6.62708       1.89803       2.03258      -3.20883      -1.56506     -0.737703     -0.445838       6.13423       7.96258       8.82535       9.06562       9.26843       9.00794       8.33037       7.68536       6.76353       5.91780       5.07472       4.14651       3.34038       2.61623       1.95183       1.50463       1.08465      0.773387
  25  22 4270.0722    1.0738 13.5316 10.2016 -0.0012  0.1255   0.0075   0.3530    0.0398   0.0000   443.5319      -3.52914       36.5850       12.7474      -7.65405      -17.9803       14.7370      -5.86098       18.2381      -17.7037       4.06507       7.31055       3.74272     -0.977081       3.35781      -1.83685     -0.634578      0.877522       7.98755       10.4415       11.4698       12.2196       12.2169       11.6121       10.9226       9.95538       9.00055       7.72544       6.55920       5.38271       4.30989       3.37479       2.54930       1.96017       1.40509      0.990274
  25  23 4415.5809    0.8708 16.7406 10.1169 -0.0024  0.1654   0.0062   0.4526    0.0357   0.0000   436.3119       31.9973       41.0455      -14.9007      -10.4861      0.667419     -0.470694      -26.3859       2.94709      -21.0715       5.13463      -3.96606      -5.84919      -10.5267       2.47919      0.507702      -2.13645      -1.07977       10.1829       13.5855       14.9099       15.6640       15.7833       15.0368       14.3037       13.0811       11.6926       9.92197       8.66940       6.94987       5.78651       4.40517       3.39673       2.56480       1.80249       1.29254
  26   5 1694.0448    0.3138  0.2883 10.0016 -0.0009  0.0143   0.0115   0.0345    0.0341   0.0000   441.1113      -1.18485       18.5793     -0.674113      -3.37265     -0.482092    -0.0485544      -1.37605     -0.340077     -0.688858      0.306335     -0.148632     -0.438379     -0.206990     0.0114942     -0.191879      0.137081     0.0442106      0.908650       1.08308       1.19387       1.18586       1.42967       1.34801       1.21847       1.15901      0.876177      0.885707      0.759282      0.567908      0.495940      0.360983      0.284800      0.217559      0.169598      0.123749
  26   6 1869.0231    0.4771  0.4182 10.1249 -0.0033  0.0156   0.0138   0.0348    0.0443   0.0000   440.0454      -2.60868       18.2347       1.32533      -2.49689      -2.02675     -0.914573    -0.0228113       1.06047      0.519921     0.0755826      0.235928      0.223409      0.261275      0.479647     -0.284637     0.0420551     -0.153874       1.03199       1.27399       1.49299       1.55655       1.54519       1.37677       1.28756       1.29587       1.12781      0.979752      0.863359      0.781564      0.627231      0.466254      0.360544      0.248397      0.190778      0.145896
  26   7 2039.7357    0.7015  0.6270 10.1867 -0.0033  0.0183   0.0164   0.0416    0.0641   0.0000   438.0300      -1.54290       18.7154       2.69833     -0.943702      -2.51291       1.03653      -1.05958       1.09543      0.983023     -0.267457     -0.578943      0.789063     -0.420275     0.0417794      0.118496      0.174672    -0.0826020       1.11189       1.49015       1.62907       1.57709       1.64667       1.58622       1.53413       1.50749       1.32913       1.12775      0.890902      0.707734      0.568049      0.472163      0.374546      0.300743      0.239134      0.162408
  26   8 2206.0518    1.0272  0.8570 10.2552 -0.0039  0.0194   0.0203   0.0475    0.1018   0.0000   439.8732      0.124366       15.9424      0.412724      0.356566     -0.600462       1.26876      -1.10135      -1.17219      -2.02816      0.717740      -1.98422       1.32620     -0.237648     -0.747229      0.209817      0.238300      0.228190       1.21225       1.45768       1.68912       1.70121       1.69242       1.79146       1.67118       1.44841       1.35151       1.12718      0.934866      0.818357      0.662948      0.523649      0.400393      0.299742      0.225108      0.166479
  26   9 2366.1179    1.4168  1.0847 10.5165 -0.0005  0.0213   0.0245   0.0544    0.1523   0.0000   437.8421      -2.32542       18.0704      0.886577      -1.73771      -2.24404      -1.04764     -0.998483       2.16213      -1.35210     -0.693169     -0.488976      0.863797     -0.798529      0.503665      0.280432    -0.0383905    -0.0270262       1.32725       1.72274       1.88227       2.03183       1.98284       1.94503       1.88288       1.66451       1.48862       1.29660       1.09315      0.918604      0.752051      0.591205      0.453179      0.331221      0.253174      0.182414
  26  10 2521.2469    1.9300  1.0290 10.8860 -0.0001  0.0206   0.0335   0.0496    0.1775   0.0000   438.8159       1.67096       16.1426      -1.29847      -1.95906      -5.44580      0.302052       1.85241       1.74005     -0.880540     -0.877057      0.272984     -0.349311      0.331732      0.315453      0.468956     -0.223704     -0.242969       1.36734       1.72724       1.83576       1.87890       1.88494       1.95404       1.83303       1.68162       1.51501       1.29322       1.04110      0.904057      0.705442      0.571371      0.454086      0.346997      0.255952      0.188173
  26  11 2674.3869    2.5060  1.0791 11.1238 -0.0018  0.0212   0.0428   0.0511    0.2528   0.0000   437.9559       1.18191       14.0786       2.67930      -2.84182      -1.57599      -1.60619      -2.75431       1.32785      -1.23704   -0.00863326     0.0561018     -0.970669     -0.246297       1.30254     -0.276846     -0.391299     0.0330126       1.29070       1.71664       1.85743       2.03767       1.90259       1.99887       1.76282       1.66544       1.42404       1.29672       1.09158      0.932349      0.738486      0.594840      0.446473      0.326844      0.256044      0.185482
  26  12 2826.6315    3.2137  1.0300 11.6331 -0.0020  0.0198   0.0551   0.0514    0.2485   0.0000   440.0806     -0.540836       13.1730       2.35088      -2.38933      -2.89646       2.27989     -0.745327      -1.19500       1.04328      0.241773     -0.120798   -0.00592431    -0.0901845     -0.206397     -0.334023     0.0722088     0.0820895       1.36773       1.82355       2.00705       2.11092       2.06583       2.05051       1.92328       1.77768       1.53984       1.35090       1.05782      0.873052      0.712233      0.582194      0.431286      0.335290      0.244623      0.176229
  26  13 2977.5372    3.7931  1.1428 11.4471 -0.0026  0.0206   0.0616   0.0545    0.4013   0.0000   440.6630       8.60140       15.0060      0.742683      0.187273      -1.30532       1.35346     -0.680882      -1.58867      0.312541      0.314649     0.0865862    -0.0346753     0.0998374    0.00343087      0.257422    -0.0996776     0.0230846       1.38399       1.70890       1.84511       1.90111       1.91855       1.97841       1.80827       1.68178       1.50955       1.25984       1.07279      0.893389      0.740689      0.593032      0.449266      0.341203      0.251725      0.182964
  26  14 3127.0256    4.0459  1.1972 12.0543 -0.0020  0.0216   0.0661   0.0564    0.2872   0.0000   437.5124       4.62589       19.3505     -0.743606     -0.225090      -2.11780      0.705477      -1.52566      -1.53279      -1.22947      -1.73080     -0.248458     -0.549578     -0.933874     0.0924981     -0.108922      0.378807    -0.0603839       1.42675       1.88409       2.01656       2.19541       2.15497       2.06792       1.95897       1.79443       1.58250       1.37918       1.15376      0.958742      0.766119      0.625501      0.466768      0.353854      0.257975      0.187981
  26  15 3275.4676    3.7098  1.5501 12.4769 -0.0027  0.0260   0.0554   0.0674    0.1326   0.0000   438.1668       4.42925       14.3547      0.878261      -3.22436      -7.56050      0.602596      -3.47752     0.0706051      -3.62841     0.0866532     -0.313013      0.710027    -0.0824210      0.395010      0.262611      0.444311     -0.305660       1.62201       2.10185       2.28949       2.46168       2.41465       2.40214       2.25284       1.99405       1.82673       1.58113       1.37480       1.13091      0.945394      0.733514      0.554527      0.410174      0.312344      0.224692
  26  16 3423.3336    3.2388  2.3122 11.7845 -0.0003  0.0314   0.0387   0.0811    0.1022   0.0000   439.2833       8.99484       21.5269     -0.413710   -0.00306354      -2.46006      0.767202      -1.92775     -0.354988      -4.28546      -2.00055      -1.44183     -0.281773      0.978799      0.380971    -0.0374418     0.0915794     -0.183753       2.02416       2.60427       2.81371       2.95300       2.81048       2.80493       2.71061       2.49152       2.22255       1.99103       1.68337       1.38455       1.16700      0.927157      0.701858      0.523409      0.387473      0.279113
  26  17 3571.0349    2.6471  3.1506 11.6711 -0.0009  0.0383   0.0282   0.1002    0.0655   0.0000   442.9532       1.75629       20.5214      -3.66391      -3.03792      -5.72559      -7.08821      -8.64790       1.04067      -4.60132    -0.0988514      0.594166      0.405520       1.59351       1.29283     -0.740395      -1.14022      0.155759       2.46878       3.20892       3.66111       3.83752       3.77633       3.71581       3.47794       3.18592       2.73849       2.43094       2.03476       1.68766       1.35898       1.06591      0.836517      0.615554      0.456063      0.335862
  26  18 3718.4691    2.1566  4.8986 10.9818 -0.0007  0.0504   0.0189   0.1299    0.0599   0.0000   437.1474       3.41561       25.2181       2.79475       4.60502      -12.4450       2.44127     -0.708046       4.85515     -0.908332      -2.10552     0.0217553      -1.52106     -0.837941      -1.65666     -0.185524      0.586626     -0.464069       3.16653       4.18935       4.62968       4.97142       4.90731       4.82464       4.52417       4.12407       3.65489       3.15111       2.64717       2.17893       1.75423       1.39556       1.08538      0.810568      0.604045      0.432841
  26  19 3865.4983    1.7980  6.9397 10.5699  0.0000  0.0633   0.0140   0.1739    0.0560   0.0000   442.8040       5.41160       19.6951       4.96706       8.04330      -2.00383      -5.28463      -3.58582      0.609589      -3.25655      -3.12286       1.02577       3.63528       1.90749      -1.51265      0.639852      0.365806     -0.315252       3.89835       5.06926       5.64054       5.90123       5.92988       5.84322       5.50334       5.00151       4.45680       3.93797       3.26446       2.73949       2.22270       1.74682       1.36924       1.02901      0.757863      0.552194
  26  20 4012.3717    1.4884  9.3582 10.2817 -0.0008  0.0808   0.0106   0.2251    0.0520   0.0000   437.3793       4.75407       20.1257       26.1370      -9.25302      -3.19207       9.36653      -18.0918      -2.50675      -2.17122      0.897474       1.59619     0.0446413       1.77217       1.04694     -0.998439     -0.663394     -0.155358       4.90274       6.53243       7.14531       7.57659       7.66347       7.47712       7.00561       6.42085       5.64337       4.99735       4.23854       3.52692       2.81106       2.22422       1.70643       1.33395      0.970770      0.695447
  26  21 4159.0592    1.2497 11.8299 10.2382 -0.0010  0.1053   0.0087   0.2962    0.0449   0.0000   446.0951       3.71983       6.96368       6.47004       8.55624       1.78791       1.47754      -7.33484       8.10747      -3.34256       3.39005       3.75467      -3.79744      -2.73853       1.70076       4.05971      0.125483      -2.19901       6.28835       8.32804       9.11322       9.59674       9.67001       9.42604       9.07021       8.12857       7.27417       6.41994       5.46362       4.51328       3.68520       2.89481       2.28144       1.69527       1.25831      0.900822
  26  22 4305.4608    1.0206 13.9016 10.2073  0.0003  0.1293   0.0070   0.3601    0.0378   0.0000   439.6760       26.5595       30.3723      -3.58532      -25.9067     -0.821851      -4.84467       1.39354      -11.4649     -0.352073       6.77002      -4.82262      -6.37488       2.53249      -3.49177     -0.594722      0.763918     -0.668991       7.84219       10.0867       11.2604       11.8122       12.1146       11.5422       11.0354       10.1571       9.11431       7.87081       6.69419       5.57155       4.43063       3.54757       2.78837       2.13615       1.57150       1.14175
  26  23 4451.4172    0.8552 17.4508 10.0544  0.0004  0.1685   0.0059   0.4594    0.0346   0.0000   429.2514       30.2092      -7.60236       8.60370       4.17493       8.67862       6.13957      -19.1183      -1.52048      -2.59827       5.07321       6.97980       3.85386       3.14704      -1.74777      -2.03681     -0.386210       1.15746       9.96224       13.2595       14.6367       15.3438       15.7695       14.9433       14.2861       13.1261       11.6883       10.2097       8.70049       7.31835       5.86141       4.70584       3.60842       2.70113       2.02065       1.45179
  27   4 1527.5716    0.1815  0.1172 10.0231 -0.0067  0.0131   0.0121   0.0216    0.0263   0.0000   440.5386     -0.949676       20.8854      0.108814      -2.98641      -1.78821      -1.72563     0.0321000      0.182156     -0.241468     -0.303565      0.547412     -0.276478     0.0542197     -0.212728    -0.0282811      0.145574    -0.0910137      0.730928       1.24339       1.06567       1.37514       1.13219       1.34294       1.11605       1.36978      0.853549       1.08755      0.729720      0.733936      0.499403      0.431192      0.307023      0.264077      0.211213      0.112726
  27   5 1713.6019    0.3256  0.2056 10.0788 -0.0138  0.0110   0.0138   0.0236    0.0313   0.0000   439.8940      0.379826       20.0192     -0.180211      -1.53386      0.847202     -0.579949     -0.361813      0.582704     0.0872200     -0.472442      0.220576      0.403946     -0.226192      0.202423  -4.19735e-05      0.356385     -0.336054      0.752914      0.952119       1.04299       1.06492       1.02290      0.914607      0.966876       1.14456      0.950660      0.821058      0.659802      0.467447      0.377853      0.322323      0.330813      0.238431      0.204845      0.152984
  27   6 1889.7646    0.5104  0.4487 10.0782 -0.0064  0.0152   0.0141   0.0370    0.0474   0.0000   441.1259     -0.633054       18.4240      0.188495      -3.09152      -1.11826       2.98441      0.250786      0.776597      0.396286     0.0252504     -0.527336     -0.696122      0.448797     -0.115065      0.150304    -0.0157738     -0.155036      0.985949       1.22514       1.34853       1.37113       1.29556       1.35522       1.30249       1.22050       1.07804      0.964673      0.794771      0.691864      0.563961      0.478805      0.356869      0.284068      0.198459      0.148347
  27   7 2062.0274    0.7680  0.6998 10.0122 -0.0037  0.0180   0.0162   0.0414    0.0810   0.0000   440.5199       2.05047       17.6475      0.976478     -0.786703       1.46990      0.398839      0.910497      -2.63578     -0.237438      0.566401    0.00239189     -0.592880     -0.406547    -0.0917020     0.0197777    -0.0121778     -0.125840       1.11025       1.37965       1.54486       1.67953       1.57385       1.57298       1.58654       1.42758       1.28084       1.08128      0.946895      0.790949      0.602461      0.507824      0.408737      0.314206      0.228251      0.175360
  27   8 2229.7184    1.0551  0.9623 10.1628 -0.0039  0.0208   0.0190   0.0495    0.1207   0.0000   437.3427      0.718947       20.4722      0.673996      -2.97713     -0.229576      0.388692       2.59453      -1.66434      0.199357     0.0554610     -0.662095     -0.107637      0.174606      0.226470     -0.350430      0.125892     -0.109010       1.23585       1.73873       1.86539       2.06514       2.04351       1.96617       1.83983       1.66297       1.52164       1.31636       1.10878      0.898129      0.732238      0.592750      0.437857      0.347922      0.259208      0.186197
  27   9 2391.0270    1.4472  1.1234 10.6137 -0.0036  0.0223   0.0244   0.0549    0.1477   0.0000   439.9915       1.59663       15.4652       1.89467      -3.25151      -3.99199     -0.338029      -1.40598      -1.26234      -2.05279     -0.279542      0.482841      0.478156     0.0836218     -0.368384      0.197617      0.106724      0.168354       1.28757       1.73197       1.84290       1.98429       1.93623       1.93840       1.81662       1.69733       1.50860       1.33265       1.16221      0.941417      0.783574      0.625743      0.510285      0.365773      0.284070      0.205031
  27  10 2547.5173    1.9605  1.1414 11.3215 -0.0030  0.0218   0.0343   0.0572    0.1536   0.0000   439.7255       4.32999       15.2742      -1.10044      -1.46592       4.28144      0.623740      -3.59412      -1.79126      -1.06829    -0.0628976      -2.26433     -0.185349      0.686990      0.484523     0.0825083     -0.451285     -0.178145       1.30168       1.74608       1.94999       2.03468       2.09169       1.97060       1.89127       1.71810       1.55478       1.37093       1.15229      0.966918      0.776330      0.639265      0.487214      0.368225      0.278457      0.205201
  27  11 2702.1095    2.6150  1.1008 11.2537 -0.0044  0.0206   0.0441   0.0515    0.2338   0.0000   439.7797      0.726625       13.7371    -0.0100453      -2.54406     -0.736043      -3.06561      -1.40430      -1.55573     -0.630593      -1.41050       2.56824     -0.896343     -0.519357      0.510606      0.283700      0.407072      0.276684       1.34266       1.74721       1.91106       2.00008       1.99349       1.87637       1.75560       1.63592       1.51412       1.32959       1.16268       1.00391      0.806419      0.647908      0.509147      0.374015      0.277704      0.197938
  27  12 2855.3776    3.4327  0.9664 11.6003 -0.0024  0.0192   0.0609   0.0479    0.3009   0.0000   439.2942       2.38155       13.8784     -0.523447      -4.00768     -0.556571      -2.60760      -1.51349      -1.21035      -1.98414      0.991253      0.547443     -0.818196      0.343715     -0.302096    -0.0614534     0.0626587     -0.122908       1.24731       1.65307       1.84452       1.96289       1.91127       1.82504       1.73827       1.55663       1.47236       1.26945       1.05098      0.908914      0.727902      0.562490      0.434417      0.332949      0.245079      0.182525
  27  13 3007.1064    3.8235  1.0646 12.4304 -0.0043  0.0197   0.0663   0.0529    0.1887   0.0000   441.3303       6.78475       12.8458      -1.04854      -1.87724      -4.45708       2.72802      -2.80857      -2.07843      -2.28448       1.24984     -0.452492       1.41043     -0.960297      0.222086      0.242504   -0.00374037     0.0358359       1.18946       1.55867       1.67678       1.83189       1.80890       1.75378       1.64573       1.57077       1.38921       1.22737       1.03626      0.875051      0.701730      0.553235      0.436371      0.335785      0.254771      0.189868
  27  14 3157.2993    4.0168  1.2385 12.6176 -0.0050  0.0229   0.0653   0.0557    0.1661   0.0000   437.5209       5.38299       14.8739     -0.104079      -2.59208      -3.15838      -1.13521      -2.83220      0.520072     -0.185056     -0.646065      -1.20794     -0.215200      -1.05669     -0.183496    -0.0392495      0.632220      0.234064       1.45492       1.92652       1.99646       2.09701       2.01131       2.03401       1.90279       1.82509       1.66797       1.45768       1.23342       1.04994      0.831190      0.690886      0.537160      0.418606      0.307288      0.219842
  27  15 3306.5236    3.7092  1.6745 12.2380 -0.0020  0.0259   0.0514   0.0655    0.1330   0.0000   440.7623       5.97383       12.0686      -2.88678     -0.461360      -5.67553      -4.50592      -6.43790      -1.48880      -2.44376     -0.930240     -0.265113     -0.923681     0.0452883      0.383111     -0.549270      0.327720    -0.0254596       1.57687       2.03929       2.23123       2.32406       2.36436       2.31054       2.12939       2.03471       1.77521       1.59604       1.38539       1.19240      0.954513      0.757480      0.594814      0.453901      0.341468      0.248599
  27  16 3455.3477    3.0168  2.5181 11.8265 -0.0018  0.0323   0.0348   0.0875    0.0909   0.0000   443.8288       10.3786       14.4891       1.00044      -5.96284      -8.19384       2.28427      0.338358       1.24612      -5.11714      -1.00695      0.654573      0.981263     0.0355874     -0.661367    -0.0729811      0.985015     -0.218141       2.00094       2.51420       2.75921       2.95031       3.08688       2.94657       2.82250       2.54326       2.26704       1.98543       1.69910       1.40370       1.14834      0.902136      0.706993      0.562136      0.413833      0.301762
  27  17 3603.5793    2.4822  3.8193 11.2704 -0.0011  0.0423   0.0240   0.1116    0.0698   0.0000   438.2373       7.14982       13.9056      0.516907      -3.88713      -2.61570      -2.25938      -7.74461       4.19676      -5.71187      -2.65249      0.180760     -0.913643      0.195707      0.900593     -0.113292      0.251579      0.677699       2.46780       3.24139       3.51589       3.78101       3.88717       3.65196       3.57052       3.22293       2.96266       2.55761       2.17136       1.80813       1.46756       1.19452      0.921211      0.718667      0.532349      0.396062
  27  18 3751.5655    2.0778  5.6513 10.7562 -0.0005  0.0532   0.0164   0.1407    0.0569   0.0000   437.4706       4.00309       13.4263      -2.42951      -9.26348      -9.17989       6.65988     -0.297983       2.46827     -0.379349      -2.51681      -4.78447      0.182491      -2.65549     -0.894541      0.138695      0.741225      0.464617       3.16613       4.10938       4.47956       4.73608       4.76815       4.66429       4.47236       4.10094       3.71909       3.26451       2.82109       2.32196       1.95295       1.53993       1.21119      0.929003      0.699001      0.507873
  27  19 3899.2549    1.7142  7.4716 10.4686 -0.0002  0.0654   0.0125   0.1809    0.0533   0.0000   435.8099       13.7576       15.5493       3.63971      -13.9645      -2.89465     -0.956559      0.989480      -2.43308       4.09555     0.0669732     -0.224160      0.371029       1.81722      0.221563      -2.30588       2.06822     -0.349395       3.95858       5.14675       5.61341       6.07033       6.21415       5.94932       5.61405       5.13989       4.70282       4.06927       3.47039       2.85322       2.37657       1.89324       1.47831       1.12893      0.850249      0.620855
  27  20 4046.3973    1.4263  9.8086 10.3327 -0.0010  0.0838   0.0101   0.2386    0.0486   0.0000   446.5712       12.7666       19.4778       11.5081      -16.0862      0.219758      -7.61331       8.84543       13.2913      -11.1929      -2.29472       4.64971       1.81599       2.49269      -6.36078     -0.485038      0.487544    -0.0181928       4.97529       6.55790       7.17424       7.60955       7.76196       7.55211       7.16401       6.61269       5.88576       5.23009       4.35657       3.75603       2.99859       2.45553       1.89877       1.46267       1.06864      0.801129
  27  21 4193.6548    1.1994 12.8295 10.1807 -0.0006  0.1126   0.0076   0.3113    0.0427   0.0000   423.1218       7.36834       21.2355       2.49131       11.8007      -4.68855       9.70695       8.45545      -9.52145      0.825151       14.2552      -3.57119       5.47170       1.46472       1.87434      -1.29516      0.451927       2.93803       6.49095       8.60530       9.40979       9.93740       10.3091       9.83213       9.45564       8.58995       7.77565       6.83954       5.91432       4.89821       4.02931       3.18514       2.49248       1.93389       1.45253       1.06189
  27  22 4340.7187    0.9794 14.8956 10.1507 -0.0012  0.1380   0.0065   0.3778    0.0374   0.0000   438.8574       25.5212       25.6014       25.1534       21.5340      -16.7025      -28.2559       8.05086       7.66012       2.73625      -8.08133      -10.5450       3.18153      -4.21636      -4.74491       3.08220     -0.922646      0.626014       8.00676       10.6815       11.7052       12.1944       12.4321       12.1667       11.5162       10.7620       9.62345       8.39932       7.31100       5.99918       5.08005       3.99829       3.12880       2.38087       1.80353       1.30301
  28   5 1732.7646    0.3419  0.3056 10.0324 -0.0072  0.0134   0.0118   0.0310    0.0345   0.0000   441.2528      -1.31582       19.6979     -0.587533      -1.47569      0.470712      0.883578      -1.16298      -1.33368       1.05722      0.681337     0.0365448     -0.436096     -0.520993   -0.00310430      0.127888      0.392883     -0.239227      0.718071      0.975685       1.07416       1.13779       1.16036       1.12685       1.04023      0.934090      0.929975      0.800854      0.690174      0.603652      0.473396      0.377628      0.294027      0.224499      0.194966      0.145777
  28   6 1910.1374    0.5111  0.5395 10.1010 -0.0061  0.0167   0.0127   0.0391    0.0489   0.0000   441.0313     -0.125449       18.6653       4.39521      -3.32602      -2.06310     -0.237323      -2.48472      -1.63553     -0.276352     -0.870678      0.458172      0.106859     -0.686007    -0.0114699      0.240712     -0.333218    0.00339032      0.979956       1.22450       1.38808       1.49618       1.48287       1.55337       1.45520       1.30835       1.14795       1.03416      0.838966      0.721780      0.611854      0.455966      0.392632      0.285036      0.223910      0.172062
  28   7 2083.8505    0.7560  0.7447 10.2024 -0.0060  0.0190   0.0161   0.0468    0.0753   0.0000   438.7063      -1.29948       21.2504      0.243467      -1.91023      -1.12696      -1.81526     -0.999066       2.54784     -0.253469      0.709231      -2.45077       1.07833      0.377663      0.464393     -0.944761     -0.292810     0.0756754       1.10037       1.46538       1.55983       1.62146       1.56245       1.65177       1.61199       1.51294       1.33552       1.16151      0.945227      0.750564      0.661181      0.525045      0.436805      0.350663      0.251965      0.195669
  28   8 2252.8017    1.1174  0.9289 10.4544 -0.0014  0.0199   0.0204   0.0507    0.1059   0.0000   439.1529      -1.07021       22.4070      0.617306      0.197975      -2.33444       2.13022     -0.995952      0.743692     -0.623451    -0.0162670     -0.333872     -0.874304     -0.293753      0.135203     0.0248369     -0.337222     -0.232119       1.14693       1.56464       1.68286       1.90739       1.86992       1.87255       1.70132       1.54583       1.42668       1.21572       1.03361      0.848417      0.724309      0.560319      0.456885      0.347014      0.255292      0.185719
  28   9 2415.3364    1.5373  1.1469 11.0087 -0.0034  0.0224   0.0266   0.0587    0.1304   0.0000   442.1684       2.49524       20.0017      -2.55922      -2.64320      0.111854     0.0546721      -2.77479     -0.182103     -0.309457      0.941137     -0.301934      0.868701      -1.74724     -0.366178     -0.810004      0.124564    -0.0351441       1.27515       1.71073       1.89647       1.91415       1.93490       1.88157       1.80642       1.72220       1.51296       1.39525       1.20102      0.959855      0.827964      0.679270      0.516512      0.407536      0.307349      0.221165
  28  10 2573.3895    2.0970  1.0567 11.2439  0.0012  0.0204   0.0353   0.0497    0.1537   0.0000   438.8817       4.08966       14.1247      0.454001     0.0605586      0.432305       3.22034      -1.78001     -0.399985      -2.18094      -1.87254      0.378138      0.354674     -0.289217      0.370448    -0.0399850     -0.210805      0.228606       1.21066       1.62309       1.75060       1.91226       1.91672       1.86921       1.81035       1.63011       1.49444       1.29733       1.09179      0.893218      0.729173      0.593863      0.467995      0.368233      0.284877      0.204328
  28  11 2729.3949    2.7310  1.1964 11.2332 -0.0019  0.0210   0.0425   0.0534    0.2413   0.0000   440.7403       3.21223       13.1943     -0.929917      -2.80959      -2.19312      -1.11550      -1.09725     -0.838847      -1.06849       1.66532      0.143615       1.15892    -0.0915210    -0.0943311     0.0297946     0.0324944      0.109659       1.20548       1.58097       1.76208       1.85616       1.92927       1.78312       1.77967       1.63001       1.43407       1.29718       1.09984      0.924433      0.767630      0.630550      0.471862      0.372680      0.292794      0.216200
  28  12 2883.7711    3.4052  1.0503 11.9420 -0.0023  0.0190   0.0575   0.0507    0.2142   0.0000   441.2221       4.71298       17.2311       1.03906      0.274391      -2.27292     -0.826707     -0.759829     -0.747054      -2.01733      -1.04211     -0.944667     -0.597136     -0.799764     -0.490039     -0.463096     -0.374044    0.00218062       1.13287       1.43709       1.61778       1.74133       1.72823       1.73159       1.59168       1.50959       1.34827       1.13389       1.02625      0.840752      0.700384      0.569837      0.441973      0.327457      0.258446      0.196995
  28  13 3036.2443    3.9818  1.1012 12.3019 -0.0007  0.0195   0.0654   0.0530    0.2054   0.0000   440.6139       4.97597       19.2880      -1.20764      -2.01063      -1.02853      0.417586      -3.06781   -0.00497144     -0.359891      0.188290     -0.407033      0.454733     -0.169300      0.269441     -0.393896     -0.389504      0.182885       1.15262       1.52001       1.61563       1.71106       1.71394       1.71267       1.55014       1.50390       1.35036       1.21697       1.04338      0.887994      0.729348      0.598958      0.471316      0.366547      0.272714      0.199091
  28  14 3187.2391    3.9371  1.4497 11.9418 -0.0021  0.0229   0.0561   0.0598    0.1943   0.0000   439.9443       4.83113       10.1380      -1.51943      -1.98030     -0.710595      0.451077      -2.75637      -1.62952      -2.58835       2.00434     -0.639397      -1.06539     -0.267327      0.266444    -0.0525622      0.216028     0.0927422       1.36563       1.80178       1.94443       2.04091       2.03565       2.03915       1.90086       1.90205       1.65054       1.42868       1.20802      0.981748      0.797724      0.664204      0.515105      0.406417      0.322796      0.253933
  28  15 3337.3706    3.5810  1.8939 12.1445 -0.0035  0.0271   0.0464   0.0698    0.1152   0.0000   437.7687       8.90496       16.7466       4.58850     -0.951745      -1.47913       4.99516      -6.68477      -1.56280      -2.40190      0.239507     -0.610165      0.473757       1.29279      0.105725       1.29933     -0.743364     -0.454641       1.59531       1.99695       2.18470       2.38407       2.35651       2.36714       2.27197       2.08830       1.90511       1.65003       1.43057       1.20106      0.962918      0.800655      0.623290      0.499237      0.380984      0.286444
  28  16 3486.8195    2.9190  2.7179 11.7605 -0.0005  0.0339   0.0318   0.0885    0.0858   0.0000   437.5050       6.38278       17.4257       3.11715      -5.94523     -0.291143      -2.06896      -2.07182     -0.250250      -3.64069      0.264965      -2.64739       1.00636     -0.254611     0.0855014     -0.615089    -0.0476287    0.00493383       1.94204       2.59358       2.79803       3.07735       2.97440       3.03643       2.84850       2.60788       2.38009       2.11279       1.75990       1.51531       1.24495       1.01863      0.800778      0.620431      0.462213      0.340183
  28  17 3635.7957    2.4139  4.1514 11.1265 -0.0007  0.0423   0.0217   0.1160    0.0665   0.0000   438.6298       10.7483       9.11176     -0.538817      -3.47852      -13.6433       4.44915      -4.06084       4.27707      -2.44974       3.26862      -2.24377       2.98954       1.10221       3.23736      0.582719      -1.10674    -0.0473914       2.44717       3.23328       3.53396       3.84729       3.79370       3.73661       3.48723       3.33081       2.99572       2.59922       2.24067       1.90391       1.55248       1.25356       1.00095      0.764687      0.590158      0.431223
  28  18 3784.3666    1.9959  5.9347 10.7020 -0.0007  0.0538   0.0153   0.1489    0.0554   0.0000   441.0303       3.79406       14.3826      -5.26882       2.78071      -6.05758       3.18331      -8.61322       4.04355      -2.85147       2.19835      -1.99824      -3.07877      0.125197      0.262681      -2.50552     -0.699331     -0.202497       3.04630       3.97453       4.33031       4.68865       4.71617       4.64296       4.43011       4.08542       3.77675       3.25254       2.77568       2.36095       1.95687       1.59346       1.27181      0.982082      0.723927      0.535138
  28  19 3932.7157    1.6538  8.2201 10.4613 -0.0004  0.0697   0.0115   0.1909    0.0494   0.0000   446.6598       16.1511       15.0437       5.21255      0.820237       3.65857     -0.560972      -3.50675       2.53119      -7.36811      -2.24805      -1.87445     -0.933479      -1.39928      -1.94347       3.09139      0.487925     -0.257880       4.02332       5.19783       5.81569       6.12647       6.22662       6.05374       5.84611       5.37683       4.84295       4.28034       3.68320       3.11321       2.57718       2.07618       1.64738       1.27509      0.955510      0.714090
  28  20 4080.6449    1.3694 10.6249 10.3240  0.0001  0.0896   0.0093   0.2531    0.0462   0.0000   443.5483       1.38722       22.4625      -12.5593       14.7287       8.09755      -4.84605       6.17205     -0.259069       2.53296      -1.03133      -3.41452       1.18059       2.12626      -1.51082      -3.79936     0.0247442      -1.01210       5.17148       6.77001       7.41235       7.85439       7.98640       7.76807       7.58844       6.86142       6.32037       5.54194       4.75221       4.01276       3.29090       2.66915       2.11383       1.66232       1.26061      0.918585
  28  21 4228.0601    1.1448 13.3034 10.1983  0.0010  0.1155   0.0071   0.3176    0.0399   0.0000   443.0537       26.0413       19.2366      -6.40570      -7.75741      -9.51533      -5.72257      -3.55314       2.09831      -2.96255      -4.65373      -4.05818       2.19111    -0.0217180      -5.15717      -2.12646      -1.14172     -0.100603       6.44777       8.55450       9.42465       10.0929       10.1095       10.0009       9.49788       8.74225       8.00790       7.06379       6.01128       5.09282       4.23978       3.44987       2.71982       2.08775       1.56071       1.17466
  28  22 4375.5030    0.9356 15.8005 10.0863  0.0008  0.1445   0.0059   0.3920    0.0366   0.0000   440.5088      -5.10282       15.1602      -2.23186       21.3009       2.60246       12.4855       5.19944       4.66893      -1.26705      -1.16561      -8.87557      0.467043       5.73254      -2.22511     -0.945061       2.63008      0.441486       8.02505       10.6883       11.8309       12.4689       12.5782       12.5500       11.8044       11.1056       9.78525       8.89254       7.48504       6.50334       5.27320       4.31492       3.43551       2.63447       1.96447       1.45001
  29   5 1751.5464    0.3631  0.3087 10.0342 -0.0024  0.0144   0.0118   0.0294    0.0344   0.0000   440.1544      -2.22481       20.9532      -1.01095      -2.36496     0.0946194     -0.898691      0.769849     -0.299473      0.362749    -0.0310103      0.243802      0.200703     -0.150696     -0.203689     -0.270795     -0.163555     -0.258165      0.783414       1.11377       1.17677       1.26469       1.35619       1.24556       1.20887       1.12094      0.998952      0.849984      0.746254      0.604556      0.515047      0.404267      0.327129      0.237632      0.199444      0.151360
  29   6 1930.2151    0.5511  0.5442 10.0985 -0.0065  0.0166   0.0135   0.0373    0.0513   0.0000   440.1227     0.0152046       18.8970      -1.30921     -0.581967      0.124792      0.468684      -1.54208      -2.38448    -0.0731794      0.935362      0.791110      -1.25231      0.553436    -0.0292884     -0.371649      0.485266     -0.236019      0.931782       1.17495       1.33287       1.46228       1.39311       1.37475       1.39584       1.17598       1.10403      0.996288      0.861816      0.723931      0.633873      0.500430      0.379359      0.300398      0.241310      0.176328
  29   7 2105.2921    0.8315  0.7689 10.0201 -0.0016  0.0173   0.0164   0.0443    0.0857   0.0000   440.9834     -0.440466       18.4531      -1.77659      -3.58338      0.799050     -0.252396     -0.396698      0.235664       2.79190      0.576802    -0.0804804       1.40794     -0.715651     -0.125579     0.0482652      0.104251      0.263141      0.986538       1.26889       1.37523       1.41350       1.44752       1.47223       1.41835       1.26642       1.15242       1.03120      0.922150      0.799396      0.680627      0.542792      0.439071      0.327650      0.261761      0.187175
  29   8 2275.3357    1.2207  1.0292  9.9791 -0.0025  0.0204   0.0206   0.0499    0.1655   0.0000   441.0099      -4.17947       20.6256     -0.812476    -0.0850038     -0.757995    -0.0633105     -0.786437       1.06883     -0.417821      0.296310      -1.28661     -0.109973     -0.682700      0.435890     -0.207254      0.237956      0.159445       1.12560       1.47106       1.71336       1.82958       1.88574       1.82303       1.72782       1.64157       1.35967       1.19971       1.10634      0.889559      0.732408      0.591158      0.462191      0.362082      0.277949      0.210432
  29   9 2439.0441    1.6576  1.1432 10.8400 -0.0024  0.0215   0.0267   0.0556    0.1479   0.0000   439.3056       2.31047       15.6624      -1.00890      -5.18716     -0.796800       1.33060      0.981754     -0.686293      -1.85160     -0.302153      0.155693       1.10802      0.413697      0.603613      0.142276      0.727890    -0.0459644       1.23158       1.62453       1.75693       1.88207       1.84941       1.84458       1.73918       1.66036       1.54630       1.33514       1.14582      0.932053      0.805038      0.632166      0.511035      0.400668      0.314649      0.238818
  29  10 2598.6813    2.1705  1.1203 11.3587 -0.0027  0.0207   0.0358   0.0521    0.1545   0.0000   438.0181     -0.252243       16.9457     0.0386563      -3.47747      -4.44577       2.96649      0.441929       1.07723      -1.79299       1.82206      0.551282     -0.978868      0.306519     -0.103229      0.518953     0.0193132     -0.468527       1.20361       1.51362       1.72730       1.77307       1.79981       1.75358       1.67846       1.60113       1.44509       1.25795       1.11899      0.983081      0.818592      0.655233      0.513031      0.402646      0.307504      0.240097
  29  11 2756.1972    2.8387  1.1098 11.5819 -0.0022  0.0199   0.0452   0.0503    0.1861   0.0000   438.7812       3.95834       16.9417       1.21022      -2.82736      -4.91965      0.896055     -0.894560     -0.751711       1.34742      -1.06752      0.945456     -0.325187     -0.501117     0.0247563     -0.260741      0.112244      0.139382       1.13004       1.44878       1.60128       1.69459       1.68033       1.65214       1.61079       1.51258       1.33543       1.22887       1.08028      0.912291      0.722635      0.609382      0.492947      0.378284      0.292552      0.228673
  29  12 2911.6893    3.5839  0.9839 12.2677 -0.0006  0.0190   0.0613   0.0467    0.1833   0.0000   439.2625       2.43777       13.0039      0.485929      -4.69935      -2.29555     -0.310299      -2.80155       2.25049     -0.726166      0.902028      0.808554       2.14254      0.447225     -0.201760     -0.884870     0.0305759     0.0292784       1.11980       1.40622       1.54253       1.65238       1.70968       1.56270       1.53056       1.43186       1.31656       1.18109       1.03062      0.883041      0.736616      0.593122      0.455119      0.388263      0.286366      0.208790
  29  13 3065.0599    4.0576  1.0850 12.4797 -0.0021  0.0196   0.0670   0.0535    0.1991   0.0000   439.4887       7.03701       15.3626       3.95710      -5.88308      -2.21446      0.443630      -1.53825      0.493821     -0.127428    -0.0971279      -1.78914      -2.10318     -0.583417      0.419147    -0.0111064      0.237719      0.127973       1.15952       1.52891       1.71972       1.77113       1.65874       1.60075       1.51449       1.41944       1.38033       1.24394       1.13985      0.965411      0.807352      0.666168      0.526571      0.406942      0.308154      0.222447
  29  14 3216.8252    3.9068  1.4238 12.3413 -0.0009  0.0227   0.0563   0.0597    0.1473   0.0000   437.3665       6.04506       13.7539      -1.25540     -0.143359      -3.71468      -2.51590      -2.69682       1.85259     -0.349507      0.193121      -1.83216     -0.423430     -0.157536      0.466094      0.117914    -0.0668383     -0.404876       1.26042       1.67170       1.72839       1.97559       1.94545       1.90263       1.89101       1.71267       1.55433       1.33913       1.22477       1.00885      0.811978      0.677027      0.565913      0.416313      0.327616      0.247710
  29  15 3367.6738    3.3893  2.1259 11.8926 -0.0014  0.0283   0.0395   0.0716    0.0947   0.0000   439.3882       11.3557       14.5602     -0.952563       1.29733       1.65496     -0.790885      -1.41459      0.318565      -3.28163       2.45306      -2.48605      -2.55684     0.0810191      0.104006     -0.593101      0.756085     -0.285116       1.64202       2.15862       2.36126       2.51989       2.52671       2.55348       2.38840       2.25839       2.00829       1.77575       1.52387       1.26537       1.07281      0.890249      0.707166      0.548519      0.414987      0.303317
  29  16 3517.9950    2.8199  3.0668 11.5057 -0.0008  0.0353   0.0285   0.0935    0.0798   0.0000   444.3326       4.24173       18.8673     0.0194043      0.356291      -2.50442       2.36806      -5.76487       5.60414      -1.39916     -0.110021      0.840775      0.172100      -2.20508      0.848728      0.507785    -0.0546586     0.0341004       1.97459       2.59819       2.89791       3.03851       3.00582       2.97076       2.81017       2.68708       2.47024       2.21040       1.88100       1.60996       1.32203       1.06644      0.891727      0.677036      0.522675      0.394791
  29  17 3667.7663    2.3363  4.5814 11.0146 -0.0010  0.0453   0.0198   0.1175    0.0635   0.0000   441.4651       5.22074       17.1099      -1.80768       1.02297      -10.4115       8.22472      -6.36212     -0.284352      -2.57516      0.759551      0.504548      -3.02818      0.181340      -1.19950      -1.00651     -0.605934       1.39775       2.53596       3.30850       3.67499       3.84391       4.01050       3.90784       3.75829       3.50965       3.12192       2.80716       2.37999       2.07462       1.67622       1.39563       1.09651      0.870909      0.660890      0.496979
  29  18 3816.8686    1.9056  6.2796 10.8243 -0.0003  0.0572   0.0145   0.1542    0.0483   0.0000   438.7822       8.98756       14.7276       5.64057      0.697310      -2.51211       5.16827      -4.76309       3.28587      -5.08791       1.82505      0.892449      0.713968      -1.18340      0.949638       1.53191     -0.171306      0.257352       3.13598       4.10765       4.52122       4.81440       4.86730       4.81608       4.55291       4.37963       3.90272       3.42230       3.03376       2.59365       2.11845       1.76878       1.39966       1.08862      0.840130      0.626911
  29  19 3965.7366    1.5932  8.4965 10.3453 -0.0003  0.0712   0.0107   0.1974    0.0498   0.0000   436.4560       21.0132       15.1388       1.85765       1.04008      -14.6868      -1.96191      -7.57137      -4.51137       3.44622      -1.63566      -7.07905      -3.18735       2.98484     -0.401389      -1.04622      0.873307   -0.00118916       3.94807       5.19736       5.72553       6.14760       6.27450       6.13779       5.89839       5.43700       4.98314       4.36903       3.77901       3.17919       2.69505       2.14785       1.72022       1.36955       1.03030      0.781098
  29  20 4114.1903    1.3028 11.1782 10.3188 -0.0011  0.0948   0.0085   0.2631    0.0429   0.0000   444.1752      -3.31663       2.01424       2.98984       2.86262      -6.77200       1.79648      -3.68168      0.330973      -10.0113      -2.81055     -0.287442      -1.78417      -6.46571      -1.71814       1.32550      0.723937     -0.491859       5.11884       6.78202       7.44104       8.03606       8.07556       8.04769       7.64444       7.24012       6.44258       5.70892       4.94553       4.22220       3.52916       2.84674       2.31137       1.78575       1.35655       1.02377
  29  21 4262.4679    1.0548 12.9434 10.2858 -0.0020  0.1183   0.0070   0.3189    0.0369   0.0000   439.3487       29.7707       17.0789       17.6241      -4.17971      0.333750      -6.50813      -19.1134       1.37212       8.52764       1.61742      -6.70773       3.86965       3.25119       1.52946      0.680004       2.20918      -1.75848       6.43143       8.53990       9.55452       10.2550       10.5192       10.0878       9.72778       9.06110       8.18891       7.22939       6.27780       5.31279       4.46529       3.59698       2.88218       2.22350       1.70724       1.29149
  30   4 1581.8850    0.2224  0.1783 10.0165 -0.0012  0.0121   0.0099   0.0252    0.0264   0.0000   439.4847       1.17956       19.4334     -0.991052      -1.95113     -0.394762      0.894269      0.901894      0.597381     -0.454233      0.921352      -1.04340      0.512060     -0.153914     -0.125712     0.0505720      0.301245     -0.233232      0.688069       1.05814       1.06405       1.12667       1.08424       1.10098       1.07155       1.04632      0.989748      0.775633      0.695987      0.513058      0.456768      0.392106      0.324235      0.254360      0.186717      0.142050
  30   6 1949.9505    0.5649  0.6049 10.0277 -0.0044  0.0191   0.0126   0.0409    0.0542   0.0000   438.9378      -1.66659       20.4557      -3.10591      -5.56709      0.178990       1.67254       1.00703      -1.21324    -0.0989954      0.181365     -0.134846      -1.37566     -0.467754     -0.654508     -0.339083      0.328547     0.0955661       1.27925       1.88245       2.20311       2.42753       2.49324       2.46964       2.27509       2.04483       1.73445       1.49344       1.21445      0.962004      0.740459      0.601007      0.430889      0.331262      0.252287      0.189887
  30   7 2126.3245    0.8646  0.7607 10.2002 -0.0019  0.0167   0.0168   0.0428    0.0801   0.0000   438.8290      -1.32608       18.7623       1.78928       2.91507     -0.185640     -0.522961     -0.787411      -1.96585     -0.105072    -0.0261822     0.0710636      0.752387      0.936151     -0.584504     -0.683788     -0.134331     0.0727252      0.909727       1.16169       1.30104       1.38662       1.41458       1.38350       1.32714       1.26634       1.16801      0.985770      0.889565      0.776978      0.606420      0.503679      0.419372      0.316667      0.252740      0.193711
  30   8 2297.3537    1.2584  0.9763 10.4017 -0.0022  0.0185   0.0215   0.0490    0.1211   0.0000   439.5078       2.19354       19.2649     -0.793211       2.33682      -1.13991      0.363210     -0.384392       2.33009      -1.56001     -0.518064     -0.992383     -0.839047      0.149507      0.801007    -0.0856681     -0.238233    -0.0760689       1.06189       1.32439       1.42384       1.47361       1.60884       1.58887       1.53213       1.41738       1.26001       1.08852      0.957995      0.890156      0.740984      0.613580      0.479765      0.368814      0.289979      0.214490
  30   9 2462.2982    1.7438  1.2070 10.7906 -0.0028  0.0219   0.0276   0.0539    0.1765   0.0000   440.8932       1.07208       15.6057       1.53119      -1.83944       1.22786       1.39153      -2.66448       2.48647      -2.16805       1.05679     -0.487396     0.0369854      0.113940      0.748478     -0.135392    -0.0870181      0.253308       1.17380       1.56605       1.66894       1.86905       1.88903       1.85540       1.79992       1.63952       1.47618       1.33595       1.13173       1.00469      0.801713      0.673752      0.526724      0.429924      0.323676      0.247597
  30  10 2623.4950    2.2971  1.1764 11.1014 -0.0018  0.0200   0.0356   0.0520    0.2020   0.0000   439.2979       1.38136       18.4146      -2.51064      -3.28187      -3.18322       1.16181      -3.54426      -1.25343    -0.0684803       1.14787     -0.530493     0.0852826     0.0469064      0.206355     0.0767884     -0.133697      0.121308       1.09538       1.37865       1.58886       1.67927       1.68388       1.67289       1.64163       1.49933       1.33229       1.22648       1.07301      0.936609      0.738570      0.626669      0.527636      0.405662      0.306849      0.229275
  30  11 2782.5284    3.0020  1.1344 11.6794 -0.0035  0.0199   0.0473   0.0506    0.1980   0.0000   439.5099       1.65218       16.2331      -2.03954      -1.25788      -1.40462      0.175425      -2.92368      -2.81792      -3.98984       1.23007      -1.07099     -0.709300     -0.524481      0.324157      0.198124     -0.444186     0.0327305       1.13849       1.43778       1.61898       1.79058       1.80987       1.72569       1.64446       1.51696       1.41422       1.24580       1.06712      0.942778      0.775063      0.647971      0.514009      0.399672      0.304402      0.231525
  30  12 2939.1246    3.7523  1.1156 11.4806 -0.0030  0.0191   0.0579   0.0508    0.3464   0.0000   440.2312       4.69287       16.5062     -0.206938      -2.76233      -3.37388      0.335113      -2.97403     -0.275805      -1.17023      0.506233     -0.734892     -0.128204     -0.761598      0.527790      0.287640      0.153500     -0.172140       1.14979       1.50552       1.68261       1.90412       1.89564       1.85771       1.80604       1.68301       1.47621       1.27050       1.06408      0.884015      0.717529      0.595081      0.482027      0.360193      0.280403      0.227381
  30  13 3093.4545    4.0966  1.0728 12.5821 -0.0085  0.0197   0.0682   0.0505    0.2128   0.0000   439.0627       5.53318       12.9354      -1.03917       1.85819      -3.29417      -1.53741      -3.63056      0.324360     -0.647616       1.62128      -1.18513      0.214158      0.993826      0.436718      0.479295      0.551065      0.309018       1.04367       1.41670       1.52427       1.63884       1.62322       1.65220       1.53258       1.48497       1.35216       1.17465       1.06146      0.888828      0.744213      0.612331      0.481136      0.392289      0.297344      0.234983
  30  14 3246.0457    3.8712  1.5862 12.1547 -0.0018  0.0238   0.0515   0.0608    0.1450   0.0000   440.4210       5.49809       16.6934       2.32826      -3.24058      -5.36261      0.213335      -3.52006       1.26266      -1.73821       1.81351     -0.360078      -2.03050      -1.42325     -0.282532      0.186438      0.246953     -0.397163       1.33938       1.74710       1.87198       2.07250       2.10298       2.05783       1.99213       1.80892       1.67519       1.48144       1.30191       1.09175      0.914195      0.756091      0.587408      0.466635      0.369968      0.282796
  30  15 3397.8118    3.3207  2.0464 12.1721 -0.0018  0.0269   0.0393   0.0724    0.0772   0.0000   440.3466       2.93096       13.1918      0.419394     -0.942382      -4.45973       1.30334     -0.991893      -1.79782      -3.52122    -0.0619896      -1.44714      0.290132      -1.35152     -0.135155     -0.745209       1.15576     0.0528293       1.48948       1.90974       2.11650       2.29322       2.26963       2.27307       2.13179       2.01630       1.87902       1.67427       1.42963       1.23555       1.03801      0.857899      0.676847      0.542248      0.421992      0.318413
  30  16 3548.8384    2.7319  3.1825 11.6580 -0.0010  0.0359   0.0270   0.0961    0.0656   0.0000   437.7674       8.65689       12.2704     -0.943912      -1.15237      -3.98968     0.0937172      -6.98496       4.02775      -1.16685      -3.10728      -3.77042      0.593092     -0.948364     -0.896475      0.434561      -1.04289     0.0431898       1.92639       2.52591       2.74061       2.98739       3.03861       3.05616       2.89291       2.67842       2.48999       2.16342       1.91904       1.58650       1.32889       1.11366      0.909434      0.702984      0.544562      0.419970
  30  17 3699.2201    2.2512  4.9834 10.8459 -0.0005  0.0464   0.0178   0.1225    0.0613   0.0000   437.7828       6.36729       19.4277     -0.577101      -2.84452       7.25664       2.07719      -6.30120      -2.72673     0.0637955       2.62951     -0.968415      0.265058    -0.0547031      0.280558      0.402135      0.997762     -0.235216       2.54175       3.33233       3.62614       3.92558       4.03652       3.91411       3.80158       3.52246       3.19502       2.84115       2.51267       2.14201       1.77820       1.46523       1.17214      0.937804      0.724177      0.533434
  30  18 3848.9325    1.8205  7.1144 10.5668 -0.0000  0.0600   0.0126   0.1666    0.0496   0.0000   442.7971       3.10313       6.61781       4.17164       4.95098      -5.63934       2.47903      -4.37960      -1.62962      -2.18478      -2.65261     -0.302348     -0.355917     -0.238067      0.185794      0.462498     -0.712565      0.465196       3.28305       4.19261       4.81643       5.03554       5.17467       5.08549       4.82165       4.54352       4.14625       3.73625       3.21857       2.78924       2.30047       1.88620       1.50525       1.21034      0.930124      0.712485
  30  19 3998.4783    1.5159  9.6517 10.3582 -0.0002  0.0777   0.0095   0.2179    0.0450   0.0000   450.9086       3.54071       9.53283      -4.64602       11.1034      0.299900      -5.69722       1.46770     -0.631973      -6.60866      0.805034       1.28303      -1.42267      -4.88895       2.74901      -2.72665     -0.394440     -0.552765       4.14278       5.44086       6.10901       6.47427       6.66848       6.61721       6.22911       5.84164       5.28720       4.80817       4.15200       3.51153       2.98240       2.46220       1.98869       1.54231       1.18999      0.902044
  30  20 4147.5635    1.2620 11.7118 10.3279  0.0007  0.0999   0.0079   0.2749    0.0406   0.0000   437.3206       5.29163       5.89086      -7.46675       13.4110       9.61948      -6.87806      -9.07958      -1.37366       3.73366       3.31445       2.03096      -7.08127      -2.08733      -1.65365      0.717556       1.64543      -1.62652       5.23679       6.86333       7.63470       8.05164       8.39330       8.22039       7.90164       7.30871       6.70208       5.99825       5.31341       4.53588       3.78857       3.13434       2.47487       1.99604       1.53355       1.15140
  31   4 1599.3057    0.2301  0.1556 10.0504  0.0041  0.0113   0.0117   0.0216    0.0261   0.0000   440.8260      -1.74661       21.7455      0.372716    -0.0108730    -0.0810825      0.376970     -0.259135      0.337821     -0.734769     -0.609664     0.0991823      0.220195    -0.0622408     0.0300713      0.113006     -0.504362      0.104787      0.726481      0.810492      0.899866       1.01818      0.929686      0.851057      0.906478      0.764331      0.666411      0.696755      0.736867      0.605078      0.488149      0.447398      0.334982      0.250136      0.237514      0.170651
  31   5 1788.2691    0.3991  0.3562 10.0857 -0.0054  0.0163   0.0116   0.0291    0.0361   0.0000   440.2670     -0.788457       21.2339      0.535610      -3.93697     -0.482419     -0.702018     -0.960453      0.240630       1.18362       1.18557     -0.894695     -0.839997     0.0330884      0.312860      0.165201      0.223281     0.0232780      0.881438      0.932847       1.31012       1.48208       1.16828       1.35350       1.45146       1.20164      0.999831       1.07329      0.892080      0.617496      0.576496      0.495021      0.362229      0.294567      0.247164      0.177535
  31   6 1969.4115    0.6124  0.6316 10.0675 -0.0028  0.0166   0.0131   0.0408    0.0566   0.0000   441.1624      -1.59043       20.6631     -0.125341      -2.19013     -0.143755      0.304340     -0.218309     -0.622673      0.193703      0.583309    -0.0871628       1.21890      0.140314      0.302546     -0.336288      0.355844    -0.0320716      0.899494       1.18030       1.26846       1.36223       1.29482       1.30828       1.30850       1.25614       1.12395      0.957758      0.879212      0.736460      0.651648      0.513641      0.429111      0.331119      0.254404      0.199178
  31   7 2147.0094    0.8876  0.7974 10.2861 -0.0036  0.0185   0.0168   0.0441    0.0806   0.0000   439.9830      0.116773       19.5374       2.56313      -2.73012     -0.840707       1.51055     -0.366327       1.28983      -1.18463      -1.40064     -0.996958     -0.606909    -0.0504542      0.486766    -0.0359447    -0.0129354    -0.0343803       1.06576       1.47650       1.60653       1.66934       1.57243       1.43077       1.35459       1.36458       1.30325       1.25401       1.10196       1.00165      0.812683      0.662155      0.505460      0.381478      0.293306      0.222171
  31   8 2318.9120    1.3156  1.0253 10.6953 -0.0048  0.0201   0.0225   0.0505    0.1222   0.0000   440.2543      -2.02840       18.9760       1.53961      -1.66824      -1.03615      -2.14630      -1.62360      -3.26029     0.0991225     -0.134340      -1.29766     -0.595269     -0.367831     -0.221077      0.341819     -0.282775      0.447412       1.05741       1.40165       1.51947       1.67174       1.60913       1.54500       1.59374       1.41151       1.38148       1.20443       1.06785      0.930736      0.802574      0.659306      0.516393      0.423842      0.335988      0.242728
  31   9 2485.0227    1.8285  1.2329 10.7773 -0.0047  0.0213   0.0273   0.0506    0.1601   0.0000   440.5000      0.876281       23.0104       2.51707      -3.15920     -0.454505      0.938268     -0.870715      0.800730      -2.14932       2.49981     -0.245309     -0.502237      0.187940      0.626238      0.825945      0.369225      0.509121       1.15372       1.51360       1.72276       1.80770       1.81929       1.77498       1.69651       1.58653       1.45747       1.33918       1.18017       1.03629      0.849267      0.732333      0.579548      0.454689      0.356764      0.276612
  31  10 2647.8556    2.4104  1.1746 11.2617 -0.0022  0.0208   0.0370   0.0539    0.1854   0.0000   438.6153       2.06514       13.3686  -0.000987744      -4.28577      0.181101    -0.0214831      -1.40567     -0.550656      -2.86364     0.0752267     0.0237066     -0.375508     -0.347863      0.430380      0.146588      0.444899      0.104869       1.25114       1.66250       1.94100       2.12063       2.19634       2.20967       2.05106       1.82512       1.63180       1.44633       1.21865       1.01823      0.820194      0.645599      0.531862      0.422898      0.320877      0.245297
  31  11 2808.3961    3.1578  1.1241 11.6422 -0.0011  0.0197   0.0480   0.0482    0.2146   0.0000   439.3447       3.73506       14.7024       2.15409      0.364706      -1.52792      -1.85093      -2.51141      0.257564       1.19165      0.372421     -0.241557      0.338571      -1.21951     0.0928642      0.129402     0.0391399     -0.304921       1.11010       1.35589       1.47105       1.66122       1.68986       1.56686       1.47430       1.44721       1.37836       1.21642       1.03591      0.913682      0.788343      0.650842      0.522256      0.427777      0.326080      0.250272
  31  12 2966.1801    3.8478  0.9642 12.3582 -0.0011  0.0174   0.0640   0.0457    0.1696   0.0000   438.9683       3.98919       14.7936     -0.938318      -2.92720     -0.977193      -2.23276      -4.47651     -0.775935      -1.20437      -1.51422      0.171567     -0.878451      0.849320      0.110813     -0.211904     -0.234558  -0.000152870      0.994666       1.33689       1.46400       1.56191       1.53639       1.53144       1.44581       1.37951       1.27792       1.13825       1.00505      0.845203      0.729150      0.600873      0.472453      0.387941      0.304561      0.218583
  31  13 3121.3971    4.1791  1.2748 12.1040 -0.0010  0.0203   0.0617   0.0538    0.2645   0.0000   440.1683       4.67334       13.4212      0.577064     0.0625361      -4.33237      -1.27149      -2.01932     -0.439031     -0.353131      -1.51938     -0.425587      0.156435     -0.196041     -0.675605      0.814484     0.0638297      0.123673       1.05667       1.39298       1.48260       1.63873       1.64592       1.64746       1.57308       1.46589       1.36104       1.21828       1.08459      0.908991      0.802211      0.650825      0.547555      0.428809      0.321711      0.249782
  31  14 3274.8676    3.8115  1.6832 12.0333 -0.0028  0.0246   0.0486   0.0602    0.1486   0.0000   440.6434       5.84068       15.8813       2.96941      -2.43503      -1.81405     -0.416483      -5.82659      -1.00086      -1.97215       1.25517     -0.208296     -0.815747     0.0289465     -0.733876     -0.697377     -0.353244      0.151413       1.30271       1.77001       1.88965       2.13368       2.10754       2.14371       1.99767       1.90105       1.69343       1.51136       1.32807       1.15782      0.952773      0.811524      0.627500      0.503602      0.387538      0.308101
  31  15 3427.3703    3.1750  2.5847 11.7800 -0.0001  0.0301   0.0323   0.0799    0.0712   0.0000   440.8872       6.83574       15.2122      0.706914      -2.76690      -3.18654       2.98462      -3.90581      -1.55023      -1.27093      -1.78961       1.98443      -2.14382      -2.31739     -0.962395      0.603084     -0.661803      0.153085       1.62325       2.11361       2.32968       2.55604       2.59696       2.52510       2.41414       2.28967       2.10549       1.85639       1.60705       1.41992       1.20065      0.992060      0.805800      0.631805      0.492855      0.379683
  31  16 3579.2989    2.6558  3.7052 11.3184 -0.0003  0.0374   0.0232   0.1000    0.0640   0.0000   436.9628       8.68027       16.8073      -5.27288      -1.69750      -1.59966      0.925501     -0.671942       1.33490      -2.51557      -1.31155      -4.05252       1.35524      0.364948      0.299582      0.940069     0.0502521     0.0218333       1.96083       2.52623       2.83406       3.04016       3.07320       3.02704       2.92393       2.74333       2.56945       2.25455       2.00839       1.70386       1.46998       1.19122      0.971202      0.771169      0.605184      0.468243
  31  17 3730.4225    2.1548  5.2986 10.7890  0.0001  0.0472   0.0163   0.1286    0.0576   0.0000   432.0143       9.88228       26.2200     -0.704159      0.275291      -8.32613      -1.74639      0.198662       2.25115      -2.82189       1.24369      -1.09208       1.20787       1.62915    -0.0852474     -0.643325      0.268731      0.342865       2.43732       3.20736       3.55175       3.80572       3.96349       3.89036       3.71548       3.42048       3.19382       2.90536       2.50926       2.16087       1.80220       1.51440       1.22760      0.985388      0.749319      0.582471
  31  18 3880.9079    1.7903  7.6149 10.4938 -0.0001  0.0628   0.0118   0.1691    0.0489   0.0000   437.7373       9.07908       21.7421      -2.35415       8.73621      -6.69520     -0.182644      0.570997       6.75751      -5.63905     0.0184615      0.130159     -0.906397     -0.357166      0.806090    -0.0393028      0.785614      0.241789       3.31137       4.36146       4.89574       5.17852       5.31558       5.26694       5.02939       4.74545       4.35266       3.82689       3.43346       2.90502       2.47617       2.05348       1.63234       1.29902       1.01559      0.789206
  31  19 4031.0753    1.4663  9.8254 10.3218 -0.0006  0.0803   0.0091   0.2208    0.0452   0.0000   443.5960       9.76471       18.5211       11.9824      0.613591      -4.19810       11.0108      -6.74726       6.21123       9.34201       3.35441      -1.37514      -5.27268      -1.29162       5.82577      -2.88478      0.258214      -1.01904       4.07059       5.40088       5.98194       6.48227       6.56492       6.45986       6.19898       5.91008       5.35615       4.84576       4.25982       3.66759       3.05839       2.54810       2.07204       1.63259       1.29451      0.990750
  31  20 4180.3960    1.2086 12.4493 10.3176 -0.0015  0.1037   0.0072   0.2881    0.0385   0.0000   438.2053       14.1508       10.8508       5.11108       1.85449      -17.8044       19.0457      0.962766       4.02600      -8.65682       14.2423      -4.81066       2.29855      -4.46680       4.09651      -2.14907     -0.922161     -0.652027       5.38662       7.07121       7.88489       8.12122       8.62964       8.39855       8.21317       7.66154       7.06749       6.34279       5.44537       4.78585       3.99815       3.35629       2.70652       2.14829       1.69817       1.29167
  31  21 4329.7842    0.9883 15.1865 10.1607 -0.0009  0.1320   0.0057   0.3601    0.0349   0.0000   436.3397       6.66218     -0.917609      -4.94371       12.7641      -25.4465      -9.64733      -6.35755       15.5222       4.97176      -6.33207      -1.97348      -6.17887      0.525042      -4.33396      -6.03152       5.72398       1.16061       6.80006       8.83218       10.0387       10.7099       10.8821       10.7406       10.4186       9.75145       8.86906       8.07342       7.04616       6.08145       5.06445       4.23677       3.38430       2.74762       2.12984       1.65601
  32   5 1806.1638    0.4123  0.3782 10.1019 -0.0074  0.0141   0.0118   0.0307    0.0359   0.0000   441.0425     -0.592338       21.2555      0.534250      -2.11058      -1.15114       1.23621      -1.41032       1.41194     -0.646063      -1.36368      0.539734     0.0715280     -0.174038      0.831968     -0.197237     -0.601556     -0.152246      0.717330      0.929275       1.06029       1.02977       1.07187       1.10723       1.12709       1.00099      0.916058      0.830849      0.710839      0.637823      0.562172      0.445090      0.381762      0.304280      0.239099      0.180652
  32   6 1988.6409    0.6570  0.6191 10.0394 -0.0036  0.0156   0.0140   0.0401    0.0586   0.0000   440.8098      -3.05663       21.8572      -1.50691      -2.79560      0.236709      0.985224     -0.738321      -1.11554     -0.531073      -1.08051     -0.502267      -1.21865      0.233107      0.592379      0.202402      0.176861     0.0530752      0.802323       1.02285       1.20441       1.22212       1.25725       1.20695       1.16997       1.13142       1.05539      0.934385      0.810591      0.712319      0.593392      0.509590      0.409739      0.320566      0.252953      0.201586
  32   7 2167.3333    0.9794  0.8406 10.2154 -0.0040  0.0184   0.0173   0.0421    0.0930   0.0000   440.1889       2.20003       19.4493      0.284800     -0.485741       3.18411       2.64319       1.19231       1.49207    -0.0702699     -0.700713      0.664531    -0.0802078     -0.484571     0.0636102    -0.0383673     -0.436568     0.0444088      0.991694       1.35983       1.47097       1.55439       1.50080       1.49861       1.41895       1.35614       1.29426       1.15515       1.02228      0.897971      0.778202      0.655809      0.516220      0.413585      0.324353      0.248140
  32   8 2340.0244    1.3886  1.2225 10.2505 -0.0025  0.0206   0.0206   0.0536    0.1528   0.0000   441.3999       1.64319       21.1702       2.22608      -3.17734     -0.454436      0.745661       1.64486     -0.445465      -1.62744      0.838955      0.197920      0.681301     0.0932517     -0.195279     -0.145390     -0.107983      0.502542       1.07154       1.35240       1.45784       1.60104       1.61990       1.66388       1.51744       1.46194       1.31226       1.25560       1.11771      0.977593      0.795703      0.650835      0.533825      0.450732      0.348671      0.278001
  32   9 2507.2668    1.9480  1.2031 10.7051 -0.0017  0.0198   0.0288   0.0527    0.1962   0.0000   438.2782       1.76351       17.6129       1.38578      -3.80194      -1.12360       1.23176      -3.59395       1.96257      -2.46600      -1.28358     -0.711748      -1.82198     -0.712835      -1.02484     0.0805217      0.660703      0.315282       1.02526       1.36267       1.43393       1.60353       1.61843       1.62565       1.54220       1.47610       1.34878       1.22828       1.07566      0.901137      0.764637      0.649503      0.541214      0.427723      0.337976      0.255680
  32  10 2671.6653    2.5150  1.2227 11.4808 -0.0005  0.0198   0.0374   0.0547    0.1545   0.0000   439.1587       1.80603       15.9251      -1.09693       1.53504      -2.67802     -0.438352      0.158442      0.174057      0.103035     -0.514129       1.61345       1.20014      0.476482     -0.354647      0.128838     -0.266979    -0.0586999       1.11134       1.45985       1.63335       1.67765       1.69515       1.67642       1.63104       1.56215       1.46829       1.35550       1.15432      0.971703      0.819277      0.654558      0.532274      0.434092      0.355547      0.273929
  32  11 2833.7956    3.2392  1.0574 12.0153 -0.0026  0.0181   0.0506   0.0470    0.1656   0.0000   440.0262       2.09635       17.0392       2.31911      -3.96510      0.101803      -2.09131      -3.84785     -0.141887      -2.28537       1.05893      -2.76419     -0.490126      0.531144     -0.267760      0.348403      0.368444     0.0958224      0.963115       1.22972       1.35002       1.46409       1.51261       1.45387       1.41698       1.34657       1.19590       1.07614      0.983574      0.880648      0.756745      0.622429      0.522887      0.413707      0.323498      0.234896
  32  12 2992.7741    3.9357  1.0926 12.1783 -0.0001  0.0187   0.0598   0.0482    0.1956   0.0000   439.7917       3.61129       17.1744       2.68189      -2.95113     -0.105502     -0.275122      -1.78865      -1.88486     -0.830827     -0.991334     -0.842935      -1.75624     0.0930801   -0.00198603     -0.444070    -0.0107712     0.0146173      0.985959       1.34043       1.41011       1.55697       1.54513       1.49148       1.40677       1.29438       1.27338       1.16416       1.02385      0.905556      0.810970      0.656719      0.530826      0.419594      0.335253      0.258438
  32  13 3148.9416    4.0911  1.2828 12.6473 -0.0007  0.0207   0.0603   0.0544    0.1513   0.0000   439.6345       7.58121       15.9129      -1.84679      -2.93864      -2.24186     -0.891616      -2.91148       2.18437      -3.31503       2.19511       1.01487     -0.853876      -1.03065   -0.00659911      0.329992     -0.310157      0.315123       1.06304       1.42891       1.54174       1.67588       1.71907       1.70844       1.64297       1.54153       1.39780       1.26639       1.13123      0.990110      0.846275      0.652132      0.561236      0.442900      0.351442      0.272060
  32  14 3303.3574    3.7670  1.8235 11.9859 -0.0009  0.0242   0.0452   0.0636    0.1334   0.0000   439.6729       5.80503       14.5511      0.486440      -3.26134     -0.522527     -0.443234      -2.40220      -2.90417      -1.29992       1.67227     -0.869545     -0.161833     -0.842006       1.26228    -0.0153000     -0.273669     -0.165203       1.28498       1.63445       1.79427       1.98108       2.00140       1.98223       1.86918       1.77145       1.67238       1.48888       1.28778       1.13202      0.967709      0.808118      0.676630      0.537099      0.418370      0.314250
  32  15 3456.7486    3.0999  2.5516 11.8034 -0.0011  0.0296   0.0316   0.0779    0.0741   0.0000   440.4246       5.06216       12.7255      0.416594     -0.614888      -3.37450      0.692644      -5.06163      -2.36050      -4.34895       1.92389      -2.45050      -2.79561     -0.689878     -0.345966     0.0238530     -0.268213     -0.444112       1.55764       2.02990       2.20888       2.40100       2.48735       2.45888       2.37022       2.22833       2.02128       1.85991       1.61334       1.35977       1.17626      0.982851      0.806878      0.634225      0.502783      0.396977
  32  16 3609.3742    2.5126  4.0504 11.0603  0.0002  0.0389   0.0204   0.1022    0.0631   0.0000   433.4319       2.03149       12.3271       3.49885      -5.58319      -11.8287       2.13472       1.11501      -2.17715      -3.66441       1.41514    -0.0539054       1.12071       1.78012    -0.0663753    0.00166311      0.608269       1.09863       2.02700       2.65377       2.92203       3.13731       3.19320       3.20016       3.08017       2.92795       2.68989       2.45105       2.12389       1.77736       1.53806       1.25767       1.05647      0.846091      0.665371      0.520559
  32  17 3761.2686    2.0372  5.6255 10.9142 -0.0006  0.0503   0.0150   0.1340    0.0492   0.0000   438.8926       5.67788       14.2649       6.62202      -4.91825      -4.87065       5.82233       5.62620       1.59713      -1.95867      0.238710      0.912719      0.230104      -3.12025      -2.62804       1.02637       2.77884      0.491278       2.55215       3.33605       3.69257       3.91048       4.07535       3.98499       3.94060       3.61980       3.39601       3.05121       2.70043       2.32330       1.97280       1.63033       1.34457       1.07551      0.861476      0.661183
  32  18 3912.5382    1.6983  8.0513 10.4838 -0.0004  0.0646   0.0108   0.1803    0.0464   0.0000   441.4552       14.7095       13.5417       2.16160       7.81652      -3.43662      -7.40307      -1.61540      -5.96615      -3.04390      0.354507       1.43954      -4.12463      -3.81122     0.0651926      -1.03510      0.798976     -0.899557       3.27404       4.26065       4.75847       5.09404       5.23425       5.09334       5.04569       4.69783       4.40702       3.86697       3.43198       2.99194       2.55477       2.15500       1.70286       1.40380       1.09673      0.854271
  32  19 4062.9755    1.4013 10.3291 10.3545 -0.0003  0.0841   0.0084   0.2296    0.0429   0.0000   442.7074       17.5803       25.2627       7.61594      0.997068      -9.06733       6.34678      -17.0515      -2.20477      -1.09810      -2.26734      -3.26871       4.23395      -1.18744      -3.18253     -0.859523      0.441203     -0.731000       4.15390       5.43725       6.08130       6.56643       6.75685       6.67930       6.45692       6.13214       5.59259       5.01623       4.42133       3.88104       3.25678       2.73210       2.22733       1.82440       1.38412       1.08651
  32  20 4213.0246    1.1650 13.4432 10.2915  0.0002  0.1110   0.0066   0.3066    0.0372   0.0000   440.5046       8.31438       3.53050       2.36337      -7.65893      -1.24027     -0.307935      -3.91182      -6.00177       20.9679      -11.3849       2.03938      -3.04461      -2.69604       5.99980      0.842407      -6.19067     -0.819741       5.47113       7.13728       8.03470       8.54983       8.74397       8.66112       8.37698       7.94479       7.32264       6.60347       5.86852       5.10965       4.34921       3.64836       2.98478       2.40992       1.85957       1.45122
  33   4 1633.2192    0.2690  0.2187  9.9941 -0.0076  0.0118   0.0099   0.0247    0.0269   0.0000   442.0234     -0.319569       21.4658       1.54141      -3.40775     -0.470513       1.72302     -0.527188      -1.57234     -0.517713      0.203928     -0.154390      -1.29728     -0.624458    -0.0151752     -0.182463     -0.112251    -0.0555578      0.692366      0.906801      0.978460       1.13762       1.11000       1.10298       1.06069      0.962194      0.837525      0.820391      0.656463      0.594007      0.515370      0.399138      0.311264      0.269406      0.212235      0.194320
  33   5 1823.8144    0.4449  0.4435  9.9957 -0.0034  0.0157   0.0113   0.0328    0.0393   0.0000   441.2737      -1.21495       21.2147      0.658117      -2.57998      -2.25258      -1.28093    0.00326477       1.32114      0.420676      0.152227      0.507776    -0.0750960     -0.706938     -0.352276     -0.184952      0.439653      0.193224      0.845912       1.03109      0.983384       1.21020       1.36873       1.27947       1.08198       1.03386       1.10900       1.03443      0.753728      0.659146      0.649722      0.581749      0.461621      0.324783      0.268764      0.216474
  33   6 2007.5976    0.6588  0.6592 10.1226 -0.0054  0.0166   0.0135   0.0405    0.0587   0.0000   440.8594     -0.866861       18.4225      0.403956      -1.32778       1.20343      -1.34059      -1.59747      -1.03137      0.430002     -0.898026     -0.545327       1.18105      0.530593      0.134364     -0.431331      0.150264     0.0583957      0.810679       1.01965       1.14364       1.25198       1.28243       1.15588       1.15265       1.11652       1.01279      0.951808      0.873508      0.759091      0.654212      0.544019      0.439235      0.348055      0.278969      0.214380
  33   7 2187.3050    0.9991  0.9219 10.2521 -0.0035  0.0186   0.0171   0.0445    0.0989   0.0000   440.1185     -0.835565       20.9489     -0.823468      -1.28556      0.265028      0.135714      0.773422      -1.11024       1.46474      -3.09468       1.18318     -0.308657     -0.314669      0.212814      0.111964    -0.0751242     -0.333303      0.902777       1.24470       1.29584       1.42704       1.37896       1.45146       1.43097       1.34592       1.20561       1.12612      0.978543      0.840057      0.723847      0.586153      0.487785      0.394283      0.320709      0.246625
  33   8 2360.7965    1.4022  1.0905 10.8579 -0.0011  0.0194   0.0223   0.0534    0.1116   0.0000   441.8681       1.87603       18.2161       1.41101      -2.16254    -0.0780424      0.963337     -0.906519      -2.01855      0.457446     -0.668459     -0.809763     -0.105618      0.595182    -0.0973020      0.205969      0.237577     -0.178447      0.943067       1.25535       1.44881       1.49809       1.56339       1.50820       1.44902       1.39577       1.26229       1.14467       1.03206      0.902587      0.791586      0.670718      0.547603      0.448843      0.342154      0.266217
  33   9 2529.1667    2.0054  1.2182 10.7120 -0.0043  0.0196   0.0291   0.0509    0.1933   0.0000   441.9241       1.75692       19.5034       2.07296      -2.53143      -1.99312       2.53882      -2.27745       1.12301      -1.16932      0.871798      -1.41839      0.321653     -0.325773      0.732881     -0.436954      0.118650     -0.619068      0.980194       1.28851       1.40509       1.54237       1.58714       1.59182       1.54302       1.41503       1.27354       1.16915       1.03608      0.917908      0.779698      0.664485      0.555767      0.433411      0.339694      0.272812
  33  10 2695.0714    2.6024  1.1704 11.5799  0.0000  0.0195   0.0386   0.0507    0.1628   0.0000   441.5010       2.15409       17.6067     -0.130374      -3.65394      -1.49321       2.43588     -0.815235       1.25568     -0.540513      -1.93833     0.0453064     -0.974077      0.734517      0.623829      0.650545      0.228413     -0.823113       1.00976       1.30993       1.42280       1.56288       1.60882       1.60009       1.53606       1.44942       1.36919       1.22920       1.04264      0.918250      0.796527      0.666968      0.529311      0.438628      0.343387      0.271468
  33  11 2858.6128    3.4497  1.1715 11.6262 -0.0003  0.0186   0.0505   0.0497    0.2517   0.0000   441.0869       3.96554       16.6251     -0.168912      -2.77016     -0.189195      -1.31365     -0.105951      -1.00199      -2.52423      -1.20982      -1.17211      0.776926     -0.178055      0.341434      0.279516     -0.739170     -0.236248      0.965098       1.22365       1.41863       1.51407       1.48800       1.54460       1.50310       1.36639       1.30880       1.15844      0.998237      0.872327      0.763403      0.635112      0.544054      0.438602      0.328141      0.261707
  33  12 3018.8694    4.0551  1.0675 12.5567 -0.0004  0.0176   0.0629   0.0485    0.1540   0.0000   440.6148       3.27619       16.5602       1.68748      -2.60170      -2.62981      0.355071       1.60567      -1.31993      -2.27765      -1.01149     -0.405738       1.09268       1.19320      0.823508     0.0987385      0.496505     -0.195413      0.908682       1.19986       1.32947       1.40736       1.38298       1.37370       1.32407       1.26119       1.21996       1.07594      0.997396      0.855395      0.733987      0.602864      0.506594      0.398524      0.326217      0.256183
  33  13 3176.1211    3.9571  1.4171 12.3047 -0.0012  0.0220   0.0525   0.0534    0.1497   0.0000   440.7503       7.44416       18.2136       4.43230      -2.55465      -2.59172      0.230310      -1.31402     -0.350365      0.271641       1.15250       1.42125     -0.769269     -0.472873      0.591894     0.0163482      0.238597     -0.630257       1.16369       1.50666       1.64995       1.72055       1.73633       1.76388       1.71253       1.65202       1.55316       1.32260       1.21459       1.05445      0.905587      0.746431      0.600764      0.496426      0.407548      0.323436
  33  14 3331.5246    3.5866  2.0612 11.7511 -0.0016  0.0256   0.0391   0.0656    0.1124   0.0000   438.8899       6.41646       13.2595       1.13266     -0.593512      -6.51420      0.381800      -2.17457      -3.01908      -3.75576       1.62606     -0.513222      -1.92059     -0.320514       1.25733     -0.710425     -0.590765     0.0571530       1.28216       1.63202       1.80335       1.95065       2.00182       1.95786       1.87816       1.83977       1.69964       1.52028       1.36538       1.19996       1.02055      0.854015      0.706135      0.574507      0.458222      0.363044
  33  15 3485.8045    2.9979  2.8295 11.5204 -0.0005  0.0311   0.0283   0.0796    0.0778   0.0000   441.1628       8.65591       15.4709      0.479674      0.519404      -3.61433      -1.68008       1.90885      -2.40725      -2.63954     -0.302157     -0.553600      -1.52352     -0.725617     -0.997233     -0.599974     -0.483787      0.121614       1.52218       2.00301       2.21361       2.33054       2.41563       2.33292       2.36227       2.18395       2.06197       1.85187       1.63478       1.42849       1.22763       1.02952      0.852789      0.698176      0.553972      0.430321
  33  16 3639.2206    2.4024  4.5806 11.0667 -0.0004  0.0421   0.0183   0.1097    0.0554   0.0000   442.6203       4.53178       9.49278      0.225159     -0.835019      -2.58968      -1.57790      -3.89440     -0.400914      -1.06290      -1.23722    -0.0837901      0.846447      0.425848      0.335993       1.04469      0.814313      0.681252       2.07863       2.76449       3.04925       3.28221       3.25424       3.25339       3.06873       2.91406       2.74331       2.55398       2.29930       2.04814       1.74009       1.44572       1.17273      0.951638      0.772561      0.604489
  33  17 3791.7993    2.0290  6.2371 10.7006 -0.0002  0.0508   0.0138   0.1396    0.0488   0.0000   436.3696       3.08300       18.8419     -0.132112      -4.84928      0.146405       5.13298      -1.39497      -7.42399      -4.25598      -3.14934      -2.70406     -0.542467       1.26246       2.01920      0.761253     -0.370342     0.0295219       2.50228       3.25347       3.63445       3.88969       4.00092       3.97202       3.85821       3.62398       3.30889       3.06081       2.70439       2.39528       2.03189       1.72230       1.41504       1.14176      0.907204      0.698170
  33  18 3943.7551    1.6260  8.9431 10.4584 -0.0002  0.0700   0.0098   0.1950    0.0431   0.0000   440.0070       6.58110       23.4082      -2.99025      -6.75088      -4.20064       1.99458      -5.30633      -5.52137      -5.98787      -2.85622      -3.28148     -0.417374      -1.50795     -0.643163       1.18112     -0.506303      0.579412       3.39352       4.43782       4.96907       5.32377       5.48676       5.43440       5.23482       5.02431       4.64887       4.18655       3.67540       3.26149       2.75687       2.35036       1.88667       1.57166       1.22112      0.953315
  33  19 4094.7641    1.3747 11.5177 10.2869  0.0001  0.0898   0.0076   0.2514    0.0411   0.0000   445.5710       18.4550       30.0921     -0.936628       1.53952     -0.638354       7.90998      -3.44796     -0.961641       2.05694      -1.00613      -3.06137       5.76190      -3.33102     -0.232194      -1.55999     -0.445307       1.05201       4.31425       5.73967       6.33986       6.80596       7.00177       7.02418       6.73020       6.44820       5.89293       5.45331       4.73410       4.15639       3.53419       2.96339       2.43486       2.00166       1.56635       1.23108
  33  20 4245.6525    1.1097 13.0242 10.3121 -0.0005  0.1083   0.0066   0.3003    0.0359   0.0000   450.1632       5.09224       14.0062       12.0805       7.03788      -5.48975       4.54156       1.47675       11.0439      -8.66986       6.72410      -1.52985     -0.754517      -5.75533       1.71355      -2.62757       2.12357      0.562436       5.27932       6.91469       7.82470       8.26562       8.54376       8.38660       8.21978       7.70506       7.14805       6.51944       5.78305       5.06072       4.33884       3.65172       3.03703       2.46075       1.91212       1.50718
  34   3 1441.1526    0.1660  0.0843 10.0552 -0.0274  0.0111   0.0137   0.0191    0.0225   0.0000   441.1848      0.145245       21.0607     -0.753957      -2.92801      0.411539       1.26738     -0.367863     -0.436124     -0.398304      0.262024     -0.176877     -0.414624      0.689824     0.0225513     -0.335448     -0.238130     -0.100320      0.485964      0.684539      0.667312      0.939180      0.664703       1.01672      0.845430      0.895799      0.652085      0.749052      0.464888      0.682315      0.424242      0.545386      0.247442      0.318908      0.193369      0.172002
  34   5 1841.2419    0.4663  0.4542 10.0570 -0.0013  0.0142   0.0114   0.0331    0.0396   0.0000   440.0343      0.612964       20.7800     -0.285243      -3.20349      0.551560      -1.13855     -0.382204      -1.09549      -1.27533       1.94047      0.135759       1.16517     -0.713218      0.128674      0.398654      0.226327     0.0747838      0.674558      0.865248       1.05573       1.13275       1.13171       1.18680       1.10563       1.05104      0.940060      0.874812      0.746045      0.658595      0.561823      0.449775      0.354187      0.303716      0.241748      0.188645
  34   6 2026.3181    0.7004  0.6905 10.0509 -0.0031  0.0158   0.0135   0.0390    0.0634   0.0000   440.7038      -2.78662       21.5268      0.321554      -3.95368      -2.11587       1.20125     -0.140326     -0.138729      0.241815      0.562521      -1.01091      0.473939     -0.134681    -0.0444290    -0.0974271     -0.276708      0.322410      0.715475      0.950260       1.07743       1.16805       1.21877       1.18894       1.19049       1.05626       1.01065      0.914278      0.791303      0.733471      0.667014      0.529119      0.462601      0.362160      0.289889      0.231879
  34   7 2207.0150    1.0451  0.9745 10.3818 -0.0036  0.0182   0.0173   0.0481    0.0933   0.0000   440.1364      0.102098       18.8975      -1.59060      -2.15436     -0.750948      0.629957     -0.271662      -1.53967      -1.90698      -1.70038      -1.80396      -1.47676      0.268510     -0.568850     -0.310982      0.116012     -0.427138      0.878899       1.15222       1.22373       1.34108       1.39652       1.37566       1.38364       1.28985       1.23686       1.07789      0.952674      0.826336      0.700202      0.589533      0.479510      0.403366      0.315674      0.258114
  34   8 2381.2247    1.4867  1.1916 10.5778 -0.0024  0.0202   0.0225   0.0527    0.1513   0.0000   440.7126       1.14384       19.9547      0.620530      -6.56444      -1.36567      0.933022      0.252319      -1.91954      -1.26238     -0.142298     -0.561612      0.292134    -0.0262318     -0.757784      0.392183     -0.672784     -0.122743      0.984326       1.32913       1.45597       1.65693       1.70434       1.71593       1.62496       1.50594       1.40400       1.23861       1.09586      0.946234      0.798244      0.663137      0.554740      0.439579      0.360233      0.281831
  34   9 2550.6778    2.0577  1.3547 10.6950 -0.0017  0.0205   0.0275   0.0525    0.1640   0.0000   441.6027       1.87114       19.0705      -1.35654      -1.96279     -0.784101       1.00992      -3.65787      0.681925      -1.58521      0.992349      -1.09546       1.47174     0.0544056       1.03302    -0.0958797      0.485193    -0.0154924      0.992582       1.30428       1.42514       1.52269       1.53905       1.59309       1.53828       1.47388       1.36430       1.22785       1.07890      0.930578      0.798567      0.680710      0.583868      0.453360      0.379617      0.296820
  34  10 2717.9730    2.8100  1.1910 10.9542 -0.0011  0.0187   0.0396   0.0485    0.2921   0.0000   441.9493       1.72924       19.5308     -0.611890      0.309902     0.0447640      0.544801      0.201593       1.45439      -1.89505     -0.185582      -1.06252     -0.488797     0.0630197   -0.00173776    -0.0805867     -0.492289     -0.181452      0.926590       1.22288       1.34932       1.40144       1.40556       1.44493       1.40874       1.36214       1.26866       1.17886       1.02444      0.884632      0.725581      0.627773      0.533442      0.426553      0.353154      0.269203
  34  11 2882.9798    3.5464  1.0335 12.4177 -0.0046  0.0179   0.0554   0.0455    0.1471   0.0000   439.7355       3.17748       15.9603      0.928951      -3.29014      -1.07735     -0.551579      -1.78005       1.42063      -2.19728       1.15761      -1.65410       1.44917     -0.700162     -0.687653      0.118016     -0.340014     -0.149437      0.888368       1.13615       1.21620       1.37384       1.33114       1.39143       1.38301       1.27713       1.18764       1.05131      0.954624      0.838503      0.750022      0.603989      0.497360      0.392627      0.330112      0.268848
  34  12 3044.5005    4.1192  1.1172 12.3459 -0.0047  0.0183   0.0609   0.0453    0.2006   0.0000   440.3929       5.86693       16.3572     -0.285822      -1.59453      -1.27988     -0.523985     -0.723837      -2.58831      -2.62301     -0.533354     -0.894325     -0.240657     -0.563531      0.957444     0.0789389      0.447760     -0.603471      0.900272       1.12088       1.24504       1.39663       1.41674       1.42321       1.36393       1.32705       1.21656       1.08507      0.989872      0.879711      0.716130      0.606915      0.506394      0.412131      0.336294      0.269555
  34  13 3202.8648    4.0619  1.5004 11.9418 -0.0017  0.0213   0.0507   0.0537    0.1765   0.0000   440.0676       5.68457       15.4476      0.597060      -1.59289      -3.76358       1.30682      -2.86066      -1.47929      -1.35835      0.835798      0.118289      -1.69061    -0.0797123      0.814718     -0.225708    -0.0940425      0.268742       1.04126       1.35025       1.52995       1.65786       1.67073       1.66186       1.58876       1.55502       1.39608       1.27526       1.13895      0.996027      0.875921      0.751159      0.616909      0.492936      0.394280      0.309176
  34  14 3359.2792    3.5736  2.2393 11.2342  0.0001  0.0258   0.0366   0.0658    0.1497   0.0000   439.3924       6.06450       13.8082       1.42224       2.08527      -6.63281      -6.49186     -0.546748     -0.798113      -3.35626    -0.0404646      -2.29565     -0.352941     -0.682033      0.557925      0.136434     -0.542173     -0.113186       1.22695       1.58850       1.76234       1.92434       1.99173       1.98787       1.88023       1.79016       1.72055       1.52784       1.37605       1.17631       1.03864      0.844439      0.724724      0.601438      0.459563      0.373645
  34  15 3514.4762    2.8858  3.2933 11.2369 -0.0011  0.0331   0.0248   0.0847    0.0776   0.0000   444.1077       7.35731       15.1627       3.90803       1.08794       2.33760      -3.69028      -1.73082       3.02262     -0.550429       2.27469      -2.67731      -2.58818       1.66488     -0.902420      -1.29104       1.22308      0.297609       1.57393       2.05561       2.31099       2.45237       2.55094       2.58865       2.48475       2.33670       2.18671       1.97427       1.75693       1.52014       1.32845       1.11681      0.920594      0.760480      0.600896      0.466495
  34  16 3668.7152    2.3506  4.6591 11.0401 -0.0003  0.0420   0.0177   0.1081    0.0536   0.0000   435.7120       8.91340       14.0463       1.72910      -3.40731      -4.71950      -2.54220      -11.3289      -1.72816      -2.02530       5.18779     -0.324613      -2.15592     -0.559366      -1.84925       1.67694      0.807185      -1.03337       2.00045       2.65477       2.96941       3.18855       3.21884       3.18754       3.13194       2.98251       2.77417       2.51793       2.22675       1.98786       1.72469       1.44398       1.18560      0.984339      0.766361      0.612049
  34  17 3822.0824    1.8990  6.5529 10.7082 -0.0002  0.0537   0.0126   0.1452    0.0466   0.0000   438.9518       9.79947       21.6713       6.65109      -7.36633      -8.54615      0.163189      -3.06694      -4.51742      -1.59449      0.161639       2.29219     -0.291789      -1.73138      0.910041    -0.0128534       1.13469      0.516474       2.61912       3.41593       3.80256       4.04630       4.12609       4.10607       3.98630       3.82167       3.50285       3.27253       2.91586       2.58462       2.18525       1.85539       1.54156       1.25216       1.00498      0.793891
  34  18 3974.5882    1.5843  9.0226 10.4028 -0.0004  0.0704   0.0093   0.1925    0.0429   0.0000   441.4909       12.0755       8.82312     0.0255154       1.03733      -2.34204      -10.4124      -11.0745      -3.57815       1.65483      -2.53596       2.00686       3.31457      -1.97723     -0.406586      0.534227      -1.03380      -1.22332       3.23557       4.27604       4.84246       5.20740       5.26261       5.33282       5.09150       4.88704       4.59710       4.11530       3.72235       3.23601       2.79409       2.38063       1.96005       1.58955       1.27633      0.998084
  34  19 4126.4713    1.3033 11.9429 10.2909 -0.0005  0.0930   0.0070   0.2641    0.0390   0.0000   439.2336       18.5959       15.0667       4.66511      -11.1764      -10.8528      -2.86332      -17.7595      -3.43802      -1.92329      -5.89635       9.16955       4.76126      -2.46811       4.31082     -0.496527       1.12005     -0.316229       4.43153       5.87158       6.54909       6.89648       7.14672       7.14126       6.90779       6.66324       6.18711       5.60210       4.97486       4.32103       3.78479       3.16431       2.62159       2.14379       1.71454       1.34657
  35   3 1456.6236    0.1654  0.1255 10.0824 -0.0012  0.0127   0.0099   0.0201    0.0224   0.0000   440.7446      -1.79226       20.2075      -1.03099      -3.42555      0.523258      0.751166      0.199999      0.398508      0.163539      0.125208     -0.130075     -0.270740     -0.530081     -0.376848     -0.101397   -0.00884702     -0.150630      0.611604      0.917446      0.972831       1.11583      0.919072      0.827766       1.05999      0.979140       1.09786       1.06952      0.984460      0.621994      0.440323      0.376093      0.320777      0.301092      0.289042      0.271337
  35   4 1665.9471    0.2792  0.2440 10.0974 -0.0118  0.0136   0.0098   0.0261    0.0269   0.0000   441.2983      0.166570       21.7136       1.15693      -3.55895     -0.451932     -0.373665      0.110843       1.26620     0.0721990      0.373810      -1.10460     -0.402502     -0.529060     -0.261997    -0.0269095     0.0865869     -0.182120      0.524184      0.755853      0.773381      0.881214      0.813724      0.980406      0.892181      0.891118      0.908188      0.691259      0.655170      0.538019      0.568413      0.456398      0.387862      0.271995      0.235139      0.174919
  35   5 1858.4273    0.4859  0.4903 10.0054 -0.0056  0.0135   0.0114   0.0344    0.0429   0.0000   440.7761     -0.951797       21.0612      0.602868      -2.64156      -1.83993    -0.0542507       1.35948      -1.62382      0.198894    -0.0281352     -0.163889     -0.703800      -1.10640      0.159275    -0.0206055      0.325566     -0.109795      0.608365      0.815950      0.879972      0.968500      0.970620       1.02100      0.961665      0.947185      0.882731      0.762074      0.684193      0.646069      0.535827      0.453946      0.371716      0.310800      0.237470      0.203491
  35   6 2044.8184    0.7270  0.7009 10.1631 -0.0000  0.0165   0.0138   0.0384    0.0634   0.0000   440.8880     0.0795874       20.6476     -0.437499      -2.39888     -0.384500      0.507604      -1.86074     -0.313711       1.46608      -1.33641      -1.48991      0.248588      0.222650      0.240457     -0.166029    -0.0161542     -0.124248      0.780205       1.04075       1.10784       1.24500       1.24781       1.26666       1.27624       1.18863       1.09861      0.975513      0.887078      0.764086      0.631862      0.553038      0.446793      0.364027      0.290698      0.240190
  35   7 2226.3906    1.0915  1.0440 10.2392  0.0003  0.0189   0.0171   0.0491    0.1086   0.0000   439.8768      -1.16837       21.1994     -0.969159      -2.20153       1.42875      -1.31770      0.265216       1.44036     -0.806340      0.401977     -0.861704     -0.763822     -0.179747      0.301378     -0.354718     -0.928983      0.431033      0.955374       1.31732       1.50273       1.63527       1.70827       1.71895       1.59978       1.48175       1.36344       1.23353       1.09394      0.944956      0.804766      0.689552      0.563182      0.461859      0.365068      0.282090
  35   8 2401.3321    1.5455  1.1788 10.7210 -0.0033  0.0194   0.0230   0.0509    0.1415   0.0000   440.4831       1.67171       21.2385      0.164108      -5.53551    -0.0264510      -2.09934      -1.23451       2.15674      0.921308      0.981815       1.21700      0.889069     -0.604450       1.62069    -0.0528224      0.346783      0.371883      0.905032       1.16383       1.33043       1.43950       1.45150       1.46592       1.42575       1.38288       1.25179       1.15165       1.00987      0.883174      0.792761      0.678786      0.544251      0.453749      0.364218      0.286049
  35   9 2571.8310    2.1259  1.2808 11.0864 -0.0038  0.0196   0.0294   0.0512    0.1408   0.0000   442.0675     -0.697023       22.3927     -0.311051      -6.45457     -0.802214       1.02078      -1.86851      -1.85722     -0.978225       1.72991     -0.768668       2.22702     -0.469082      0.641100     -0.652069      0.396376     -0.172009      0.952434       1.23363       1.35587       1.45114       1.51315       1.51009       1.53341       1.40493       1.31036       1.15200       1.04894      0.921852      0.808041      0.710894      0.597745      0.488412      0.392235      0.293291
  35  10 2740.5691    2.8905  1.1085 11.6966 -0.0027  0.0181   0.0425   0.0473    0.1739   0.0000   439.7356       3.16952       19.3494       1.67675      -1.75575      -2.40378     -0.214622     -0.678628       3.21059     -0.889944      -1.47634      -1.28148      0.436445     -0.676046       1.30658    -0.0415573      0.592726     -0.419335      0.856753       1.10894       1.16725       1.30535       1.32097       1.38355       1.29533       1.24622       1.18899       1.06820      0.975400      0.850542      0.708842      0.603153      0.511696      0.432447      0.351653      0.271065
  35  11 2906.8871    3.7893  1.0091 12.2334 -0.0006  0.0171   0.0569   0.0429    0.1712   0.0000   439.7353       6.19920       18.6669      -1.01876      -3.42721      -1.68548       2.03887      -1.93986      0.244360     -0.840966       1.72878      0.303201     -0.555090     -0.586518      0.347106      0.254423     -0.243878     -0.211034      0.852737       1.13748       1.30729       1.39852       1.45793       1.45327       1.43005       1.34717       1.23749       1.08886      0.982300      0.818248      0.716645      0.627128      0.510639      0.422413      0.329467      0.258646
  35  12 3069.7118    4.1859  1.0929 12.3162 -0.0015  0.0179   0.0607   0.0451    0.1966   0.0000   439.8353       3.16861       16.8949      -1.10100      -2.31603      -4.80396    -0.0361744      -2.35549      -1.62775      -1.35401      0.388857      0.588132    -0.0523718    -0.0750169    -0.0680665     -0.579429    -0.0975181     0.0368611      0.846631       1.14602       1.20537       1.33450       1.36206       1.39430       1.33561       1.23232       1.18747       1.06482      0.958951      0.865570      0.723698      0.623730      0.512078      0.424664      0.340688      0.268855
  35  13 3229.2363    4.0080  1.5551 12.3713 -0.0010  0.0217   0.0495   0.0563    0.1194   0.0000   440.4427       4.68692       15.2400       1.77952      -1.60070      -1.46301      -1.17844      -1.69540      -1.01971     -0.413730       1.40194      -1.01731       2.18274    -0.0874917       1.11348      0.723823     -0.223744      0.297997       1.01053       1.36590       1.52542       1.64222       1.67919       1.68253       1.60427       1.51982       1.44679       1.31427       1.17968       1.02190      0.914674      0.742609      0.649248      0.511455      0.410735      0.328414
  35  14 3386.6898    3.4415  2.1755 12.0975 -0.0009  0.0264   0.0362   0.0664    0.0785   0.0000   440.5170       6.84924       17.8079     -0.208680      0.653173      -4.37364      -1.19330      -5.09542       2.00443      -1.75281      0.949869    -0.0594129      -1.87806      -1.13265    -0.0918906     -0.467496      0.189083     -0.134125       1.24738       1.62004       1.72928       1.87072       1.97160       1.97936       1.85139       1.81126       1.68671       1.58245       1.39119       1.25106       1.06381      0.906525      0.754252      0.624200      0.504833      0.404888
  35  15 3542.8570    2.7516  3.5769 11.2944 -0.0008  0.0350   0.0225   0.0898    0.0661   0.0000   439.1304       5.60906       13.4276       2.90373      -3.47173      -4.94231      -4.55112      -2.66815     -0.593221      0.169904      0.910609      -1.15782     -0.176330       1.53455     -0.723607       2.29448     -0.755311     -0.292245       1.58525       2.16468       2.32971       2.57962       2.64056       2.68752       2.53466       2.43171       2.28367       2.11445       1.84520       1.63261       1.38897       1.18607      0.992672      0.821078      0.659089      0.517899
  35  16 3697.9188    2.2417  4.9352 11.0561 -0.0007  0.0432   0.0163   0.1149    0.0505   0.0000   442.6357       6.06840       15.8931      0.515340      -4.39504      -6.37968    -0.0499614      -2.83719      -1.66355      -1.13990      -1.54618      -1.26321       2.28340     -0.987392       1.54287       3.24890     -0.746034     0.0816778       1.99525       2.62653       2.89552       3.16829       3.19740       3.22017       3.07603       2.99616       2.78641       2.54962       2.29795       2.05579       1.75013       1.51324       1.24853       1.03907      0.824055      0.660424
  35  17 3851.9035    1.8580  7.1635 10.6701  0.0001  0.0571   0.0118   0.1520    0.0458   0.0000   441.5039       10.9851       13.1161      -1.65262      -2.30448      -7.75019     -0.377093       2.11077      0.617066      -9.61125      -1.86700      -1.88811      -1.58741       1.22859      0.255088      0.572710      0.761632     0.0198959       2.65144       3.52347       3.88389       4.25013       4.39276       4.35892       4.22410       4.06908       3.70541       3.41655       3.07967       2.68229       2.33466       1.98165       1.64289       1.36593       1.08367      0.858730
  35  18 4005.3306    1.4943  9.5251 10.4656 -0.0007  0.0743   0.0086   0.2056    0.0404   0.0000   436.3655       12.3908       17.5256       1.33991      -7.28154       2.52969       3.55396      -4.52314      -7.72604      -16.1778       3.61668      -3.72010      -1.37633     -0.643477       3.68774     -0.370948     -0.515827      0.317512       3.44866       4.54961       5.08452       5.42773       5.68793       5.56855       5.46606       5.19194       4.83566       4.41735       3.95376       3.52702       3.04812       2.59792       2.18255       1.76896       1.44156       1.13122
  35  19 4157.7946    1.2392 12.3760 10.3436 -0.0003  0.0993   0.0066   0.2710    0.0368   0.0000   445.2753       12.8014       14.1413       4.75157      -1.10227      -4.96544      -1.09699      -3.77623      -1.12460       4.81623       2.33957       1.70792      -3.42783       1.95782      -2.51117       1.07316       4.53120      0.913846       4.50838       5.93397       6.63005       7.08892       7.36004       7.35543       7.13613       6.80402       6.39802       5.74705       5.27195       4.59910       3.98613       3.43823       2.84427       2.39330       1.89941       1.49460
  35  20 4309.8395    1.0457 14.4354 10.1770  0.0004  0.1182   0.0055   0.3161    0.0346   0.0000   432.2610       3.94036       20.2891      -8.67442      -14.9419       4.82722      -10.8275      -8.79294      -2.04970       4.36779      -2.72348      -6.91347       15.0216      0.633426     -0.173386      -2.60841      0.628513     -0.294555       5.41082       7.16225       7.99196       8.60477       8.83716       8.91506       8.64810       8.24519       7.68843       6.98594       6.27809       5.52451       4.79485       4.07642       3.39674       2.80455       2.24358       1.77286
  36   4 1681.9095    0.3039  0.2722  9.9961 -0.0060  0.0116   0.0098   0.0247    0.0279   0.0000   440.6638      -2.20828       21.2899      0.411651      -3.29436       1.67605       1.35633     -0.344692     -0.706876    -0.0946972    -0.0217612     -0.502024     -0.369364    -0.0524978      0.218544     0.0945116     -0.216579      0.148371      0.569538      0.784673      0.879975      0.859413      0.964752      0.969174      0.886327      0.810006      0.807320      0.719727      0.760558      0.655569      0.619175      0.506002      0.430834      0.311741      0.258572      0.227659
  36   5 1875.4150    0.4987  0.5185 10.0264 -0.0032  0.0152   0.0111   0.0360    0.0425   0.0000   440.8721     -0.650664       21.4882     -0.130251      -1.58072     -0.158657      0.350523      0.659807    0.00726768     -0.625612     -0.671972      0.475434     -0.831955     -0.600082     -0.814375      0.864381     -0.697916     0.0166837      0.787048      0.977754       1.08415       1.06635       1.12599       1.05833       1.01243      0.934214      0.914426      0.822083      0.844269      0.765860      0.691207      0.610011      0.531113      0.428430      0.338546      0.289634
  36   6 2063.0832    0.7232  0.8332 10.0636 -0.0015  0.0181   0.0126   0.0438    0.0689   0.0000   441.5641     -0.509256       20.7885     0.0723828      -3.23320    -0.0456554       2.77404      -1.36767     -0.146950      0.895172      0.301753      -1.41817     0.0718003      0.763750      0.109513     -0.469633      0.113119     -0.334541      0.828501       1.11011       1.31828       1.44444       1.47310       1.48041       1.42183       1.34618       1.27699       1.10548      0.980587      0.828829      0.740558      0.616375      0.498732      0.424814      0.350308      0.262284
  36   7 2245.5139    1.1253  1.0395 10.3679 -0.0014  0.0181   0.0172   0.0473    0.1025   0.0000   439.7758      0.184206       21.2871       1.48102      -4.59105       2.21708       1.50551      0.360035      0.269932      -1.10299      0.358511      -1.33366      0.338234   -0.00624243     -0.185720      0.163656     -0.257197     0.0989647      0.808759       1.08902       1.21109       1.30601       1.31669       1.34132       1.31199       1.25905       1.16739       1.03847      0.970965      0.845925      0.753573      0.622955      0.524295      0.425382      0.343903      0.281046
  36   8 2421.1641    1.6626  1.2345 10.5579 -0.0018  0.0189   0.0232   0.0510    0.1466   0.0000   441.5714       2.20620       20.2632       2.34527      -2.73889      0.685256      -1.51100      -1.71297     -0.843061     -0.226688      0.992566      0.104849     -0.190796      0.949248      0.442701      0.336203     -0.656052      0.377234      0.873861       1.11570       1.25922       1.37795       1.40857       1.42568       1.34399       1.33615       1.24934       1.11194       1.01582      0.890231      0.745724      0.645715      0.535323      0.457105      0.378007      0.296039
  36   9 2592.7474    2.2476  1.2738 11.0060 -0.0035  0.0190   0.0307   0.0510    0.1533   0.0000   440.2246       2.08322       22.5917     -0.933775     -0.838011      -4.38053       2.98187    -0.0993288      -4.73386      0.938302      0.234080     -0.764884      0.869043     -0.403531      0.592222      0.350868     -0.680483      0.731955      0.888455       1.14719       1.25336       1.39626       1.38301       1.38450       1.37022       1.25556       1.24047       1.12644       1.04063      0.911370      0.802891      0.648585      0.553596      0.464327      0.381860      0.298340
  36  10 2762.7548    2.9631  1.1121 11.9405 -0.0025  0.0182   0.0440   0.0463    0.1521   0.0000   440.3733       2.48834       20.6853     -0.384792      -2.57377     -0.139646       1.97897     -0.412754       3.46718     -0.705145     -0.792785      -1.50123      0.202840      -1.59395      0.191557      0.437537      0.471972      0.311819      0.824655       1.08340       1.19825       1.32068       1.33139       1.33632       1.34178       1.26097       1.17587       1.04285      0.970284      0.847119      0.733484      0.634590      0.530297      0.448421      0.371015      0.285596
  36  11 2930.3214    3.7557  1.2036 11.9152 -0.0008  0.0185   0.0521   0.0472    0.2095   0.0000   442.4647       3.51064       18.6123     -0.857368      -2.97385      -4.63647     -0.695361      -1.92364      0.197842      -1.18024      0.853302    -0.0484061     -0.142253      0.203792     -0.727383      0.103666     -0.419444      0.198329      0.816912       1.11099       1.19373       1.34980       1.33852       1.36639       1.34581       1.26819       1.18305       1.07103      0.992167      0.842288      0.765472      0.630764      0.545781      0.443200      0.355982      0.286628
  36  12 3094.3332    4.1637  1.2625 12.4007 -0.0089  0.0190   0.0558   0.0497    0.1590   0.0000   439.4667       3.58783       13.3411      0.435324      -2.76171      -2.15091      -1.08931      -2.96591       1.49056      -1.57460      0.730420      0.289941     0.0563474     -0.883153     0.0105089      0.527205     -0.160197    -0.0777447      0.867660       1.14765       1.25632       1.37119       1.33985       1.39346       1.31770       1.27746       1.18929       1.14282       1.00535      0.899176      0.771488      0.660262      0.547256      0.448446      0.381080      0.296829
  36  13 3255.1523    3.8642  1.7098 12.2748 -0.0005  0.0223   0.0448   0.0587    0.1005   0.0000   442.7005       6.88605       16.2544       4.93911     -0.813005      -1.53081      0.410191      -3.08640       1.41537      -1.74893     0.0671494      -1.21170      0.459281     -0.200912    0.00257558    -0.0205995      0.833632     -0.149317       1.03988       1.34421       1.45746       1.62470       1.65481       1.65785       1.60687       1.51150       1.44645       1.34162       1.20487       1.05704      0.950293      0.776206      0.647025      0.531232      0.437831      0.358909
  36  14 3413.7457    3.2884  2.4291 11.9776 -0.0008  0.0275   0.0321   0.0713    0.0644   0.0000   439.7809       6.66446       13.8393      -1.40358      -2.32835      0.775141       1.32771      -3.01327     -0.740646      -4.11721      0.965187     0.0537222      0.818400      0.666318      0.149653     -0.535883   -0.00639458     -0.208262       1.25993       1.66845       1.82262       2.01372       2.04077       2.14162       2.02766       1.94435       1.77837       1.68378       1.46712       1.32995       1.09730      0.949228      0.796173      0.656264      0.528800      0.437778
  36  15 3570.8306    2.6762  3.8257 11.1979 -0.0003  0.0357   0.0210   0.0927    0.0600   0.0000   437.6375       2.28055       15.0900       1.17754     -0.589640      -2.75394    -0.0362807      -5.37290      -5.23074       1.37983       2.17329      -2.23034     -0.567476      -4.05304     -0.122263     -0.382424    -0.0869576     -0.537152       1.57485       2.12316       2.32367       2.54249       2.63887       2.58443       2.53794       2.42982       2.28041       2.08245       1.86670       1.67511       1.45738       1.25048       1.02007      0.863902      0.690442      0.551451
  36  16 3726.7146    2.1794  5.7761 10.7064  0.0000  0.0462   0.0142   0.1243    0.0501   0.0000   439.3527       9.03621       15.1337       1.94671      -4.99555    -0.0495497      -1.41883     -0.561956      -2.14620      -1.95619       1.56585     -0.622510      -1.34300      -1.61891      0.987147      -1.02899     -0.908403    -0.0917120       2.08319       2.76868       3.10395       3.30905       3.42869       3.45490       3.37253       3.26653       3.00172       2.78290       2.46332       2.18917       1.88569       1.59427       1.33933       1.10506      0.905949      0.723300
  36  17 3881.4853    1.7652  7.7435 10.5493 -0.0009  0.0594   0.0107   0.1633    0.0447   0.0000   438.9540       2.74032       14.5772       12.1720       1.96306     -0.248093       6.48884      -7.61936       4.82927       1.82602       1.68456      -2.62272     -0.521352      -1.24890      -1.92763      -2.81636      0.958216    -0.0197534       2.70192       3.47885       3.91520       4.18210       4.37038       4.35863       4.31002       4.05888       3.81294       3.44974       3.19003       2.79159       2.43187       2.06385       1.76229       1.43930       1.19037      0.936701
  36  18 4035.3715    1.4672 10.2773 10.4153 -0.0001  0.0796   0.0080   0.2168    0.0390   0.0000   440.4487       7.34556       14.6916     -0.976407       10.1978       6.85178      -4.94467      -18.1145      -5.45769       4.31312      -2.00567       1.20280     -0.333204      0.131265      -1.03598       2.54384    -0.0285078     -0.874467       3.47057       4.62316       5.14158       5.65013       5.85611       5.90921       5.74710       5.45196       5.06657       4.66369       4.14447       3.69474       3.19404       2.72046       2.28820       1.89411       1.49231       1.20745
  36  19 4188.7003    1.2114 13.3270 10.2585 -0.0004  0.1037   0.0061   0.2829    0.0353   0.0000   437.4404       7.08658       13.0828       2.14315       10.1765      -7.19478       6.43378      -1.48937      -2.30866      -7.29390       9.58337      -4.46809      -5.00523      -4.10592      -3.59889      -1.86272     -0.457427     -0.535081       4.57826       5.96510       6.73459       7.31037       7.52842       7.58874       7.37805       7.06649       6.65224       6.08228       5.42349       4.79124       4.18651       3.56671       3.02577       2.46295       2.00122       1.60899
  37   3 1486.8182    0.1697  0.0979 10.0390  0.0214  0.0113   0.0093   0.0150    0.0217   0.0000   441.2322     -0.270923       20.7082      0.344778      -3.52808      -2.11276      0.825563      0.266307      0.230940    -0.0113953     -0.500384      0.300424     -0.212550      0.120404      0.369283     -0.233811    -0.0790007     0.0312842      0.541720      0.749882      0.837069      0.780461      0.819753      0.690000      0.666876      0.681318      0.694507      0.697498      0.615543      0.550778      0.513988      0.399890      0.353946      0.249042      0.224304      0.181418
  37   4 1697.5775    0.3234  0.2851 10.0023 -0.0039  0.0122   0.0099   0.0252    0.0289   0.0000   441.7402     -0.113686       20.9727      0.291262      -2.40964      0.218582     -0.209085       1.18192      -1.17092      -1.31783     -0.417947      0.442162      -1.40668      0.118606      0.476903    -0.0211571     -0.102888      0.118933      0.574972      0.786510      0.885867      0.933181      0.999292       1.02792      0.955592      0.996101      0.890696      0.795952      0.694000      0.562622      0.491132      0.434081      0.342994      0.306418      0.237348      0.177946
  37   5 1892.2260    0.5191  0.5722  9.9845 -0.0024  0.0148   0.0108   0.0363    0.0457   0.0000   441.9374     -0.432891       21.3743      0.644489      -3.89143      0.446709     -0.430008     -0.813711     -0.579269     -0.433347     -0.861436      0.380388     -0.347225      0.443570     -0.579399     -0.197760      0.268268     0.0943196      0.630935      0.816324      0.934578       1.02928       1.00779       1.01027       1.01061       1.00756      0.881810      0.848493      0.756418      0.657553      0.572431      0.498628      0.408636      0.353988      0.295455      0.233212
  37   6 2081.1444    0.8013  0.7768 10.1847 -0.0003  0.0161   0.0141   0.0408    0.0684   0.0000   441.5757       1.47032       20.9126      -1.79648      -1.92539      0.414181       1.02397       2.55427       2.16907     -0.658163      0.406776      0.588636     -0.364371     -0.451864      0.617237      0.564742     0.0916843     -0.248978      0.762763       1.04041       1.16507       1.22829       1.26290       1.18755       1.12654       1.07667       1.01472      0.994478      0.879199      0.807568      0.727363      0.655876      0.535174      0.441619      0.372724      0.297878
  37   7 2264.3155    1.1697  1.1667 10.2130 -0.0020  0.0192   0.0170   0.0503    0.1291   0.0000   440.0711      -2.03579       21.6778      0.657122      -4.36514      -1.16417      0.489520     -0.232439      -1.59393      0.262071      0.110493       1.52360     -0.589898     -0.260355     -0.141113    0.00529667      0.172614      0.460257      0.846173       1.09908       1.22460       1.30739       1.36334       1.28835       1.29218       1.24562       1.22415       1.08864      0.991529      0.910742      0.787095      0.663889      0.556168      0.466885      0.401222      0.315349
  37   8 2440.6655    1.7215  1.2690 10.5945  0.0018  0.0193   0.0236   0.0518    0.1502   0.0000   439.8263       1.03912       20.8386      0.619687      -4.06013      0.456482     -0.552015     -0.299999       2.38198       1.23843      -1.81941     -0.461755     0.0481824     -0.237996      0.540971      0.646216    -0.0696540     -0.150867      0.839183       1.16533       1.22799       1.37150       1.39030       1.47103       1.38596       1.33346       1.19774       1.14839       1.01280      0.916489      0.774277      0.677411      0.555224      0.488031      0.382527      0.303844
  37   9 2613.3799    2.3491  1.2249 11.2713 -0.0010  0.0186   0.0323   0.0500    0.1544   0.0000   440.1118       4.19869       19.5963      -1.81424      -3.76903      -2.04593      -1.30694     0.0944484      0.233586      0.135619      0.519226      -2.35622     -0.946416     -0.405341     -0.140812      0.496876     -0.466446     -0.467154      0.839863       1.10862       1.21257       1.35724       1.40789       1.40113       1.36533       1.27277       1.25620       1.15431       1.03224      0.907151      0.777231      0.629575      0.542998      0.453273      0.374304      0.303261
  37  10 2784.5966    3.1339  1.1300 11.9219  0.0015  0.0186   0.0449   0.0452    0.1684   0.0000   442.3412       4.91704       18.7848      0.471625      -1.48681     -0.971371      -2.88146      0.138007      0.939990      -1.02663     -0.499904      0.422262     -0.375842      0.193081      0.435714      0.278896    -0.0973554      0.176867      0.878820       1.21392       1.33961       1.49181       1.50531       1.50814       1.50748       1.43476       1.33724       1.20085       1.05961      0.921474      0.775535      0.654055      0.543810      0.463384      0.375300      0.300875
  37  11 2953.3262    3.8827  1.0960 12.3105 -0.0043  0.0168   0.0563   0.0459    0.1821   0.0000   440.5987       1.49636       18.8182      0.194095      -5.05480      -2.33503      -1.31035      -1.02493      -1.10492      -2.67199   -0.00922746     -0.150748     -0.156881     -0.689634     -0.306025     -0.273317     -0.477422     0.0515091      0.782368      0.993130       1.09174       1.16752       1.18983       1.19346       1.21626       1.14693       1.11166      0.986717      0.897233      0.791729      0.728585      0.607371      0.510674      0.429146      0.345952      0.275311
  37  12 3118.5739    4.2530  1.2782 12.6308  0.0010  0.0199   0.0577   0.0504    0.1633   0.0000   440.5444       2.90079       19.0963     -0.542260      -4.77905     -0.939527     -0.395582      -1.92594      0.758843       1.15919       1.02763     -0.807214     -0.646845     -0.328955      0.795509      0.747197      0.100644     0.0794977      0.918041       1.24162       1.35539       1.55657       1.56735       1.58608       1.48215       1.44472       1.32962       1.22810       1.08354      0.965230      0.854427      0.735723      0.608997      0.509019      0.411433      0.320497
  37  13 3280.7028    3.8265  1.8514 12.3560 -0.0018  0.0235   0.0425   0.0599    0.0921   0.0000   442.4173       4.37717       20.2799       2.21733      -2.65791      -1.40287      -3.79632       1.00293      -1.96229      -2.34659       1.03752     -0.864775     -0.731172     -0.853464     -0.960229      0.517543     -0.667390     -0.195212       1.02954       1.34528       1.50050       1.60473       1.68435       1.67963       1.65467       1.58671       1.45986       1.34737       1.22857       1.10303      0.950396      0.852489      0.684710      0.572497      0.463539      0.376367
  37  14 3440.4281    3.1719  2.7167 11.7714 -0.0004  0.0284   0.0284   0.0742    0.0611   0.0000   440.1925       3.79175       15.9899      0.920914      0.798882      -3.29497      -2.32516     0.0254390      -2.17230      -1.88878      -1.61067       1.50478      -1.07675      0.472411      0.617432    -0.0301652     -0.530925     -0.204142       1.22267       1.64573       1.80870       1.95821       2.01334       2.02232       1.98816       1.87861       1.80518       1.61225       1.48648       1.33435       1.17834      0.995370      0.847860      0.703911      0.567489      0.466508
  37  15 3598.5195    2.6154  4.1142 11.0872 -0.0008  0.0366   0.0194   0.0947    0.0600   0.0000   441.6027       6.81735       12.6814       3.16160      -2.66480      -4.10130      -1.73413      -8.00213      -4.50127      -6.30251      0.616526      -2.09144     -0.264198    0.00685845     -0.213675     -0.924474    -0.0123197     -0.175326       1.59005       2.13298       2.32761       2.54579       2.61498       2.63318       2.60653       2.50277       2.32421       2.10752       1.91976       1.69392       1.49652       1.28974       1.09568      0.894910      0.738192      0.583733
  37  16 3755.1979    2.0899  6.0500 10.6900 -0.0011  0.0483   0.0131   0.1264    0.0489   0.0000   439.8137       6.41170       14.7006      0.317474       2.47577      -1.42536      -2.33004      -3.86419     0.0778700     -0.892252       4.11304      -7.49316      -1.07634       4.13715     0.0182524      -2.14459      0.875659       1.29720       2.07993       2.71681       3.07797       3.31722       3.42758       3.40839       3.34949       3.25780       3.06480       2.78046       2.53094       2.26832       1.93288       1.67852       1.42778       1.17980      0.964618      0.779254
  37  17 3910.7433    1.7226  8.6258 10.4634 -0.0005  0.0656   0.0096   0.1742    0.0455   0.0000   436.3602       1.73872       22.6945       6.37355      -2.04838     -0.182283       3.16795      -4.37233      -4.73209      -8.46932       2.27032     0.0731520     -0.774498       2.03650     -0.627647       1.68408      0.565463     -0.802862       2.80035       3.73017       4.14095       4.49136       4.70427       4.73682       4.65075       4.44219       4.18787       3.75812       3.42803       3.04345       2.64151       2.28200       1.92555       1.61009       1.29595       1.03788
  37  18 4065.5359    1.4055 11.1072 10.4122 -0.0009  0.0853   0.0073   0.2310    0.0385   0.0000   439.0823       9.16476       8.57760      -13.4968       1.66206      -8.43746      -1.95009      -7.59895       3.34907       4.87499      -1.45523      -3.10970      -2.21515       1.52876      -5.25671       1.37568      0.680243      -2.87140       3.67266       4.76174       5.42488       5.85341       6.04476       6.09181       5.97264       5.66236       5.33714       4.94752       4.47969       3.98510       3.46963       2.98383       2.50331       2.10881       1.69664       1.37403
  37  19 4219.4411    1.1864 14.1946 10.2666 -0.0001  0.1113   0.0058   0.2970    0.0348   0.0000   434.7258     -0.970955       13.1787       2.51493       8.32904      -6.64744      -12.9190       5.60286       6.27501       7.77955      -13.7091       5.80925       6.41494       6.71164     -0.283720      0.878659       1.80716       2.15390       4.75090       6.25168       7.06110       7.71442       7.99978       7.99017       7.80495       7.44799       7.00909       6.46273       5.84050       5.19139       4.53031       3.87895       3.23936       2.72382       2.19773       1.77313
  38   4 1713.0351    0.3344  0.3118 10.0565 -0.0058  0.0113   0.0096   0.0278    0.0288   0.0000   441.6833      0.294848       20.2185      0.919038      -2.37245     -0.234591      0.312992      0.433021      0.528204     -0.493319      0.748239     -0.168162     -0.139937     -0.332411     -0.286261     -0.448508      0.233798     -0.333803      0.451440      0.602077      0.717389      0.725154      0.759340      0.787568      0.756981      0.742252      0.725342      0.566407      0.577725      0.499140      0.455284      0.381842      0.340876      0.283876      0.231237      0.178237
  38   5 1908.7848    0.5493  0.5738  9.9205 -0.0023  0.0150   0.0110   0.0335    0.0484   0.0000   441.9482     -0.427153       20.2175      0.170636      -1.21959      0.333914     -0.405193     -0.335792      0.632455     -0.609882     -0.543197     0.0191932     0.0148149     -0.386006     -0.518654     -0.320582     -0.147423      0.277812      0.600100      0.790713      0.824855      0.951761      0.974825       1.02567      0.962061      0.981992      0.845691      0.821275      0.700489      0.676269      0.554300      0.516884      0.412881      0.368213      0.289471      0.228154
  38   6 2098.9753    0.8030  0.8795 10.1073 -0.0027  0.0168   0.0132   0.0433    0.0768   0.0000   441.8535      0.269626       18.1233     -0.648482      -3.59797      -2.20026     -0.420821     -0.499381      -1.23466      -1.52107      0.951236      0.676696     -0.289064      -1.12615      0.213448      0.268924     0.0161432      0.361261      0.712832      0.947574       1.05740       1.14369       1.15001       1.15222       1.16320       1.07514       1.03286      0.996594      0.880770      0.770422      0.690681      0.590594      0.502384      0.415779      0.344466      0.274451
  38   7 2282.9075    1.2523  1.1283 10.1157 -0.0016  0.0177   0.0179   0.0485    0.1430   0.0000   442.1945       1.27978       20.6232      -1.17255      -2.28130     -0.457294       1.61711    -0.0213223       1.03453     -0.304868     -0.876749      0.391922      0.362171     -0.910693      0.637035     -0.134325   -0.00624317     0.0770258      0.790332      0.978990       1.15587       1.25393       1.24865       1.29079       1.27434       1.19516       1.12476       1.04775      0.975238      0.837876      0.725475      0.625194      0.527812      0.437442      0.361466      0.297942
  38   8 2459.9886    1.7632  1.2482 10.8635 -0.0028  0.0190   0.0241   0.0516    0.1359   0.0000   439.2045       3.27710       20.7637      -1.24373      -3.04970     -0.705509     0.0762691       1.81196      -2.24257     0.0927483      0.125399      -1.31414     0.0655784      0.803187     -0.503796     -0.492209      0.250358      0.224009      0.814394       1.07556       1.20663       1.28527       1.30489       1.33426       1.30981       1.24679       1.22199       1.10266      0.981009      0.876476      0.776162      0.679840      0.578900      0.466399      0.381471      0.321818
  38   9 2633.7857    2.3532  1.2206 11.5701 -0.0031  0.0184   0.0329   0.0497    0.1261   0.0000   442.6175       1.13291       17.3784       1.07213      -1.70292      0.861676     -0.495775      -4.12617      -1.21335      -2.57323     0.0995652     -0.832274     -0.735809      -1.57124      0.119278    -0.0508406     -0.628446     -0.491303      0.819230       1.06871       1.20411       1.29653       1.35082       1.35735       1.32735       1.31629       1.22392       1.10498       1.01982      0.851567      0.772559      0.662249      0.565022      0.476494      0.381332      0.316863
  38  10 2806.1213    3.1874  1.1980 11.7725 -0.0012  0.0178   0.0438   0.0495    0.1927   0.0000   441.7569      0.572030       17.7879       1.55517      -3.40784     0.0591741      -1.57272      0.472775     -0.474711      -2.38470     -0.217124     -0.882749     -0.794386     -0.174465     0.0336375     -0.392324     0.0458197      0.240909      0.770870       1.00639       1.09866       1.21823       1.28411       1.27294       1.23899       1.22406       1.11968      0.991944      0.918834      0.820815      0.758816      0.653165      0.571351      0.465688      0.382375      0.319627
  38  11 2975.9486    4.0168  1.0846 12.4235 -0.0033  0.0173   0.0574   0.0442    0.1711   0.0000   439.6139       3.89563       18.5910      0.846087     -0.906081      -2.12113      0.639515      -2.57535       1.40116      -3.41087     -0.832573      -1.65682     -0.615029    -0.0755239     -0.195955    -0.0743933      0.360150     -0.382159      0.733202      0.974117       1.04850       1.22298       1.19658       1.20613       1.20155       1.17874       1.06587       1.02516      0.910370      0.806220      0.698078      0.595037      0.499329      0.420050      0.348065      0.277097
  38  12 3142.4252    4.1993  1.2930 12.5454 -0.0017  0.0191   0.0560   0.0490    0.1475   0.0000   441.2915       4.67645       17.9201     -0.209709      -3.26199      -2.99887      -1.03952      -3.94454      0.603228      -3.09956      0.763819      0.772599     -0.144859     0.0644087     -0.125766     -0.312781      0.216299     -0.182631      0.866379       1.11780       1.24468       1.35042       1.36864       1.35684       1.37897       1.35431       1.27580       1.13482       1.01280      0.915092      0.799658      0.675356      0.577639      0.482871      0.395831      0.330225
  38  13 3305.7734    3.7608  1.9694 12.1867 -0.0011  0.0239   0.0393   0.0598    0.0876   0.0000   440.3921       6.29490       19.4830      -2.27331       1.49577      -1.64954     -0.756321      -2.20404     -0.471510     -0.752630      -2.09078      -1.28116      0.309627      0.232936      -1.52385     -0.235760      0.737932     -0.105237       1.06896       1.33852       1.50031       1.69616       1.75502       1.71084       1.67609       1.62531       1.54913       1.37607       1.26940       1.12590      0.998603      0.853818      0.735173      0.608991      0.502521      0.406982
  38  14 3466.7841    3.0893  2.8329 11.8635 -0.0002  0.0285   0.0270   0.0768    0.0525   0.0000   440.7070       7.80699       14.6293       2.60848      -3.56997      0.150421     -0.456308      -2.99803       1.04193      -4.97640     -0.704632      0.325518      -1.89410     -0.972858      0.641395    -0.0546925     0.0308095     0.0124046       1.25464       1.63013       1.81785       1.95246       2.04666       2.09581       2.01311       1.90474       1.79300       1.67745       1.50061       1.35457       1.20098       1.02839      0.887874      0.736645      0.606548      0.494362
  38  15 3625.9347    2.4873  4.4222 11.1415 -0.0004  0.0381   0.0179   0.1001    0.0521   0.0000   441.5913       5.29342       16.3195       6.64215      -4.88802      -3.25253       1.02907     -0.430877     -0.503576     -0.679990      -1.02401      -1.90109      -1.24665       2.01173     0.0134746     -0.270626     -0.159537     -0.864497       1.59482       2.11754       2.37129       2.59524       2.67781       2.72596       2.59814       2.57560       2.37295       2.18496       2.00062       1.79426       1.56805       1.32679       1.13249      0.945256      0.786510      0.624707
  38  16 3783.4101    2.0524  6.4104 10.6152 -0.0017  0.0488   0.0123   0.1322    0.0476   0.0000   442.5795       5.26187       19.0178       6.20291       1.32579      -3.59524      0.655497      -4.20120      -2.45929      -4.67886      -4.44353      -1.18915       3.58688      0.133488       1.37978       1.51243      -1.36751     -0.243718       2.04584       2.74436       3.01356       3.26893       3.35773       3.41456       3.30896       3.27677       3.05528       2.84169       2.54580       2.27346       1.98182       1.72446       1.45814       1.22739       1.01352      0.819094
  38  17 3939.7540    1.6600  9.1300 10.5162 -0.0001  0.0680   0.0090   0.1830    0.0411   0.0000   444.5220       2.75429       14.8931      -3.50319      -5.86396      -5.59163       1.13452     -0.702436       5.43204      -5.25414       5.84900       2.63180       1.08213       1.40310     -0.715018     -0.549643     -0.795922      0.150129       2.80825       3.79313       4.15169       4.51911       4.75322       4.75897       4.69610       4.54535       4.22389       3.92873       3.52213       3.14908       2.73859       2.38455       2.03380       1.69763       1.36182       1.11600
  38  18 4095.1966    1.3678 12.0503 10.3385 -0.0005  0.0908   0.0066   0.2471    0.0374   0.0000   445.7358       4.33201       17.7561       4.23647      -9.45951      -9.57440       4.54244       2.33343      -1.80285       6.41955       3.03372       2.64921       4.21909      -4.31706       1.31829      -3.39034      0.259977      0.499211       3.73248       5.07793       5.58610       6.13678       6.29097       6.26657       6.19399       5.95606       5.69293       5.22407       4.72859       4.23468       3.69710       3.19365       2.70943       2.25922       1.84246       1.50127
  38  19 4249.6033    1.1111 14.2612 10.2819 -0.0013  0.1141   0.0055   0.3059    0.0328   0.0000   452.4134      -2.99967       19.7836       10.4641      -2.51488      -12.5354      -5.90063      -5.14799      -14.2463       4.72848      -12.8315      -7.32134       1.41773      -5.67090      -4.93787      0.538481       5.43420      -3.24880       4.74718       6.32533       7.05512       7.62874       7.91300       7.98929       7.85187       7.46339       7.02442       6.51768       5.95470       5.37881       4.68007       4.04554       3.42297       2.88080       2.36529       1.91926
  39   3 1516.0370    0.1895  0.1811 10.0443 -0.0035  0.0121   0.0079   0.0229    0.0227   0.0000   441.0161     -0.205089       21.6941      0.578106      -2.90355      0.495129      0.283717     -0.271233     -0.184658     -0.554363      0.107948      0.654100      0.243723     -0.155223     -0.282274     0.0648880    -0.0440328     0.0924907      0.529638      0.612445      0.651322      0.803221      0.905221      0.888542      0.750819      0.751909      0.869136      0.659387      0.598322      0.549645      0.556181      0.435247      0.596492      0.311399      0.267991      0.238842
  39   4 1728.2297    0.3522  0.3356 10.0366 -0.0050  0.0119   0.0097   0.0267    0.0300   0.0000   442.0305    -0.0218910       21.1843       1.17613      -2.48065    0.00907759      0.855758     -0.782743     -0.608844      0.642860     -0.335298      0.493925      0.551600      0.963567     -0.167163   -0.00294185      0.178914      0.332733      0.500930      0.632347      0.696070      0.752171      0.800412      0.817071      0.826222      0.719228      0.734560      0.700593      0.629906      0.518363      0.480688      0.397150      0.355627      0.294424      0.230844      0.197232
  39   5 1925.1968    0.5763  0.5212 10.0190 -0.0023  0.0135   0.0117   0.0302    0.0458   0.0000   440.8977     -0.634095       20.2496      -1.07138      -1.88750       1.39142     -0.536698      0.387726     -0.288919     -0.569493     0.0605249      0.469604     -0.275626      0.739083    -0.0645878     -0.301053     -0.195867     -0.193259      0.522294      0.729408      0.766413      0.863677      0.900055      0.865273      0.887524      0.796539      0.840695      0.736310      0.722876      0.611255      0.533330      0.447179      0.387763      0.320778      0.274334      0.234606
  39   6 2116.5454    0.8494  0.8959 10.1388 -0.0017  0.0165   0.0135   0.0430    0.0772   0.0000   440.6164       1.81976       22.2170       1.75484     -0.579695      -2.41290      -1.18769      0.603647     -0.133052      0.671088      0.952307     -0.475323     -0.686047      0.360128      0.220596     -0.438253     -0.365098      0.160259      0.660280      0.882869      0.942796       1.04869       1.10696       1.06579       1.08821       1.00424      0.997499      0.908550      0.823322      0.735629      0.660965      0.578362      0.492591      0.413530      0.338353      0.272972
  39   7 2301.2464    1.2703  1.1136 10.5054 -0.0027  0.0181   0.0185   0.0483    0.1147   0.0000   439.9835       3.08381       21.1641      0.984990      -2.32391     -0.970529       1.10104     -0.676492      -1.72966     -0.908495     0.0588725     -0.242657       1.70167      0.661776     -0.336519      0.260478     -0.102620      0.423213      0.759067       1.03595       1.12576       1.21789       1.23192       1.25231       1.26390       1.23003       1.13253       1.06336      0.950801      0.823505      0.740575      0.652259      0.553364      0.467210      0.382252      0.317385
  39   8 2479.0627    1.8295  1.2760 10.8178 -0.0016  0.0193   0.0241   0.0484    0.1459   0.0000   440.3027       1.60790       22.2086    -0.0826584      -4.04137      -1.28364       1.34006      -1.38145     -0.649905     -0.512850       1.09105     -0.904916     0.0592186     -0.272307     -0.724836      0.358180     0.0626891      0.448483      0.815230       1.04720       1.18244       1.29577       1.36605       1.36956       1.38605       1.30143       1.20478       1.12202       1.02721      0.916307      0.792244      0.676240      0.574627      0.467638      0.394192      0.321085
  39   9 2653.8824    2.4383  1.3264 11.4293 -0.0004  0.0190   0.0316   0.0508    0.1253   0.0000   440.8007       1.74269       19.6395     -0.634657     -0.502548      -2.52979      -1.39303      0.233004      -1.51815      -1.66319     -0.921248     -0.817781     -0.216349      0.218404     -0.859817     -0.391256      0.289759     -0.219620      0.819633       1.07508       1.14868       1.29315       1.27951       1.33870       1.28846       1.26213       1.22144       1.07995      0.978090      0.913857      0.791922      0.685199      0.587428      0.490562      0.404644      0.338726
  39  10 2827.3491    3.3966  1.1191 11.7901 -0.0024  0.0171   0.0468   0.0433    0.2075   0.0000   441.2169       3.91899       21.3250      0.220713      -1.16236     -0.536782     -0.560163      -2.33356      -1.07724      -1.74810    -0.0233147      -1.25455     -0.602002     -0.203102     -0.336364     -0.959516      0.182782      0.660203      0.733007      0.963975       1.06786       1.17070       1.18233       1.24159       1.20069       1.17996       1.08615       1.01328      0.914665      0.815662      0.699653      0.609215      0.525927      0.441676      0.367062      0.298038
  39  11 2998.2026    4.0771  1.1551 12.2903 -0.0035  0.0180   0.0562   0.0453    0.1970   0.0000   441.9379      0.818213       16.7088      0.174923      -4.23341      -1.91129       2.82761      -4.10984      0.406878      -1.78077      0.936932     -0.507107     -0.248314       1.30386       1.10193     -0.289874      0.122777      0.267522      0.843016       1.03866       1.10987       1.25403       1.28000       1.29341       1.26571       1.23584       1.17215       1.06649      0.980477      0.879304      0.765212      0.663738      0.537365      0.453942      0.384893      0.331797
  39  12 3165.7654    4.3072  1.3615 12.4716 -0.0012  0.0192   0.0540   0.0487    0.1404   0.0000   441.7397       4.10532       19.6525       1.24367     -0.535619     0.0102920      -1.23727      -2.45057     -0.246508      -2.61154     -0.483687      -1.02995      -1.76116      -1.31054      0.364835    -0.0679142    -0.0368195     0.0260005      0.825171       1.09766       1.19521       1.33012       1.36413       1.39560       1.36720       1.32928       1.22999       1.12213       1.01771      0.902740      0.804529      0.699811      0.591035      0.506984      0.417904      0.337528
  39  13 3330.4782    3.6253  2.1116 12.1483 -0.0001  0.0243   0.0362   0.0635    0.0747   0.0000   441.2303       5.28293       16.4273     -0.218718       1.76329      -1.41477      0.697523      0.613498     -0.141745      -2.82197     -0.827054     -0.851269     -0.165680      0.150195       1.44257     -0.248406     0.0624468     -0.242086      0.997399       1.38031       1.47749       1.64078       1.65683       1.71675       1.67254       1.63822       1.50514       1.41654       1.28264       1.13406      0.990427      0.866354      0.734619      0.628542      0.508928      0.421725
  39  14 3492.6564    2.9747  3.2261 11.7135 -0.0004  0.0309   0.0239   0.0799    0.0492   0.0000   439.6959       4.44391       16.4193       1.28410      -1.85738      -7.35318      0.622691      -3.74709    -0.0801518      -1.13013      0.709820      -2.24412     -0.340221     -0.195043     -0.758433     0.0983703      0.105687     -0.696462       1.29629       1.76072       1.94498       2.13128       2.22185       2.21690       2.20851       2.10105       1.98780       1.86999       1.62814       1.50086       1.28526       1.11730      0.939274      0.793382      0.642747      0.531948
  39  15 3652.8724    2.3978  4.6364 11.2752 -0.0001  0.0393   0.0167   0.1038    0.0435   0.0000   442.5455       2.23287       15.8195       1.44212      -5.51933      -4.67208      -2.06191      -3.72498     -0.135822     -0.209251       2.12884      0.184657      -2.80680     -0.907188      0.130457      -1.81082     0.0692578     -0.545627       1.61599       2.16376       2.39120       2.61418       2.73372       2.71715       2.65694       2.58387       2.43093       2.25985       2.03734       1.83613       1.62410       1.40450       1.20942       1.00740      0.849804      0.691328
  39  16 3811.2307    1.9324  6.8720 10.6994 -0.0003  0.0523   0.0114   0.1417    0.0444   0.0000   442.2244       12.2413       9.72886       1.52658       1.71767      -1.00512      -2.24408      -2.46804       1.18317     -0.634937      -2.54039     -0.524668       1.80318       1.18025   -0.00851949      -2.34437      0.320904     0.0451139       2.16629       2.88234       3.21764       3.44756       3.61251       3.63343       3.56264       3.48501       3.23350       3.00939       2.77691       2.48652       2.16294       1.86213       1.59773       1.34198       1.11123      0.900526
  39  17 3968.3583    1.5759  9.3588 10.5026 -0.0005  0.0703   0.0083   0.1947    0.0408   0.0000   434.5747       11.5622       22.6395      -9.16502      -4.64056       3.44187       6.17176      -8.63852       4.13398      -9.15806      0.128536      -4.48228     -0.776601       1.40495     -0.891778      -3.31746      0.875682      -2.08386       2.87682       3.77001       4.26018       4.55511       4.82250       4.76983       4.69952       4.55125       4.36051       4.02208       3.67365       3.24153       2.89525       2.48086       2.14687       1.79901       1.44906       1.19428
  39  18 4124.7383    1.3101 12.0845 10.4028  0.0011  0.0915   0.0064   0.2531    0.0358   0.0000   440.3955       5.07383       10.0404       12.3288       6.83498      -13.5814       3.21923      -4.37694    -0.0241196       2.48419       3.81334      -6.53392       1.65910       2.23220      -4.05267      -2.82170      0.833772     -0.558227       3.71851       5.03577       5.58026       6.04112       6.31277       6.37265       6.20824       6.00487       5.68867       5.31839       4.79654       4.27096       3.75890       3.27552       2.79058       2.35884       1.89956       1.58123
  40   4 1743.2337    0.3842  0.3603 10.0313 -0.0041  0.0117   0.0100   0.0285    0.0304   0.0000   442.5631      -1.22463       20.8545      0.369052      -3.69835     -0.433196      0.704698     -0.103446     -0.210941      -1.55980     0.0309024      0.815829      0.159864    -0.0376430     -0.160447      0.394942     -0.103341      0.247918      0.475143      0.658570      0.776373      0.795392      0.927135      0.819321      0.881098      0.769719      0.708183      0.671610      0.602356      0.607145      0.554926      0.470957      0.414184      0.334753      0.258231      0.205514
  40   5 1941.3824    0.6176  0.6079 10.0419 -0.0014  0.0136   0.0118   0.0339    0.0504   0.0000   442.0070      0.744810       20.5223      0.166203      -2.43390     -0.588789      0.129889     -0.230693     -0.761854     -0.680202     -0.167479      0.149274      -1.55979     -0.378173      0.550674      0.252445      0.376221      0.262244      0.573688      0.736451      0.794041      0.869785      0.909721      0.915102      0.910609      0.883786      0.846833      0.751441      0.722204      0.615163      0.565827      0.492782      0.420639      0.365223      0.303751      0.253993
  40   6 2133.9536    0.9053  0.9052 10.1276 -0.0016  0.0168   0.0141   0.0415    0.0824   0.0000   440.9649     -0.706332       19.6156      -1.01482      -2.55698     -0.603588      0.565935    -0.0567737    -0.0121899     -0.155619      0.712639     -0.240278     -0.194956      -1.31855     -0.268236      0.270920   -0.00546207    -0.0202521      0.661640      0.893864       1.01331       1.04585       1.11927       1.06399       1.13217       1.01245      0.984375      0.917247      0.856995      0.775696      0.693669      0.595276      0.502431      0.433374      0.350746      0.290550
  40   7 2319.3115    1.3396  1.1836 10.6622 -0.0017  0.0184   0.0189   0.0500    0.1130   0.0000   440.1585      -1.11877       19.9702      -3.15960      -2.69443     -0.954717      -1.05782     -0.901989      -1.10100     -0.572723    -0.0423610     -0.738696       1.35276     -0.374122     0.0142784     -0.312277     -0.265761     -0.240649      0.751641      0.979413       1.11410       1.24398       1.23961       1.24878       1.24049       1.19030       1.12157       1.02956      0.964801      0.851929      0.759629      0.660423      0.583507      0.480201      0.403725      0.330079
  40   8 2497.9418    1.9070  1.2429 11.0153 -0.0014  0.0187   0.0255   0.0485    0.1407   0.0000   441.4192       2.56401       23.1779      0.588585      -4.84604      -2.27789       1.91906      -1.91701       2.38822     0.0246654      0.359724     -0.600492     -0.777356      0.255216    0.00243632      0.283234      0.427212     0.0296796      0.806206       1.05326       1.16142       1.24795       1.25507       1.28593       1.26417       1.20861       1.15044       1.08192      0.997177      0.924833      0.802506      0.707537      0.595161      0.516915      0.425455      0.352747
  40   9 2673.8066    2.6328  1.2532 11.2867 -0.0019  0.0183   0.0339   0.0468    0.1789   0.0000   441.6317       2.42861       20.6217     -0.451744      -2.44452       1.19326       2.64183      -1.85671     -0.263680     -0.752874     -0.209824      0.339844     -0.770019     -0.514819     -0.674731      0.445187     -0.235642     -0.224491      0.779309      0.995853       1.08710       1.16714       1.17713       1.22308       1.25893       1.19846       1.12329       1.01821      0.971572      0.841118      0.751752      0.647596      0.571144      0.480844      0.406908      0.342388
  40  10 2848.3234    3.5239  1.0653 12.1388 -0.0021  0.0163   0.0495   0.0421    0.1672   0.0000   441.6834       3.84003       19.7436       1.20868      -2.71090      -1.79022       1.08461      -1.79546    -0.0852383      -1.20277      0.840976     -0.742234     -0.752294     0.0602632     -0.289919      0.253029     -0.224317     -0.286478      0.675489      0.876147      0.963702       1.07051       1.10106       1.11643       1.10631       1.05643       1.02303      0.938013      0.839714      0.755697      0.661056      0.598650      0.502833      0.444292      0.359292      0.290031
  40  11 3020.1313    4.2268  1.2331 12.1899 -0.0008  0.0174   0.0554   0.0468    0.1960   0.0000   440.6046       2.62890       21.6178      0.164770     -0.368406      -1.78436       1.13818      -1.02208       1.32956      -1.54368      0.293231      -1.28144     -0.349078     -0.966982      0.786072     0.0347583     -0.102307     -0.314307      0.756440       1.00275       1.08353       1.18311       1.22907       1.26753       1.25362       1.16148       1.11799       1.00574      0.944114      0.843401      0.775624      0.673695      0.581907      0.477137      0.395196      0.333495
  40  12 3188.7663    4.1051  1.5676 12.3355 -0.0012  0.0202   0.0477   0.0526    0.1236   0.0000   441.3032       4.53052       17.1251      -1.12275      -2.63827      -1.25240       1.86001      -2.13165      0.647758     -0.751094     -0.579432      -1.40195      0.277025    -0.0538947     -0.515401      0.617897     -0.222061     -0.336232      0.845137       1.07662       1.22224       1.30018       1.35073       1.37256       1.35832       1.29551       1.25858       1.19244       1.06134      0.957713      0.826349      0.718524      0.612245      0.512903      0.441139      0.367155
  40  13 3354.7039    3.5839  2.0827 12.2243  0.0012  0.0247   0.0359   0.0607    0.0752   0.0000   441.7053       5.57307       16.7499       2.61181      -1.91095      -3.37569      -4.18351      -2.69773     -0.433691      -1.95452      0.664302      0.157132     -0.391551      0.144778       1.22481      0.133287      -1.44339     -0.327414      0.969453       1.33689       1.41924       1.60464       1.62104       1.66802       1.62472       1.60240       1.50982       1.36353       1.26101       1.13583       1.00765      0.878901      0.770573      0.640112      0.534139      0.438311
[truncated: 742,761 more chars]
