# Supplementary material for: Global-Mode Analysis of Full-Disk Data from the Michelson Doppler Imager and the Helioseismic and Magnetic Imager
Source: Sol Phys. 2018 Jan 31;293(2):29. doi: 10.1007/s11207-017-1201-5 (PMC6566312; doi:10.1007/s11207-017-1201-5)
Supplement: Supplementary file 2 — (TAR 362.4 MB) [file 11207_2017_1201_MOESM2_ESM.tar › HMI/hmivw72d.7912]

   0  17 2496.2192    1.6456  0.9117  3.5795  0.0000  0.1189   0.2320   0.5304 1000.0000   0.0000    -0.0000       0.00000       0.00000       0.00000       0.00000       0.00000       0.00000       0.00000       0.00000       0.00000       0.00000       0.00000
   0  20 2899.1087    3.3432  0.6286  2.3489  0.0000  0.1155   0.4674   0.2215 1000.0000   0.0000    -0.0000       0.00000       0.00000       0.00000       0.00000       0.00000       0.00000       0.00000       0.00000       0.00000       0.00000       0.00000
   1  13 2020.7905    0.6551  0.5161 10.0066  0.0000  0.0774   0.0774   0.2143    0.2380   0.0000   331.4611      -6.75623       0.00000       0.00000       0.00000       0.00000       82.7664       49.9097       0.00000       0.00000       0.00000       0.00000
   1  14 2156.7722    0.8556  0.5571 10.3108  0.0000  0.0997   0.0864   0.1460    0.2785   0.0000   424.8428       23.5695       0.00000       0.00000       0.00000       0.00000       113.210       70.3980       0.00000       0.00000       0.00000       0.00000
   1  16 2425.5710    1.3608  1.0053 10.8214  0.0000  0.0934   0.1211   0.2815    0.6858   0.0000   369.3313       50.5088       0.00000       0.00000       0.00000       0.00000       105.597       73.6024       0.00000       0.00000       0.00000       0.00000
   1  17 2559.0779    1.9671  0.9381 10.7424  0.0000  0.0812   0.1575   0.2472    1.1637   0.0000   484.2476       17.2480       0.00000       0.00000       0.00000       0.00000       106.941       49.8895       0.00000       0.00000       0.00000       0.00000
   1  19 2828.4175    3.3229  0.8782  4.1405  0.0000  0.0846   0.2681   0.1959 1000.0000   0.0000   678.7584       46.9708       0.00000       0.00000       0.00000       0.00000       116.430       52.7474       0.00000       0.00000       0.00000       0.00000
   1  20 2963.4948    3.5976  1.1620  6.5838  0.0000  0.0915   0.2889   0.2943  426.0809   0.0000   538.2589      -10.5584       0.00000       0.00000       0.00000       0.00000       126.477       59.4916       0.00000       0.00000       0.00000       0.00000
   1  21 3098.2591    3.7534  0.9836  3.2157  0.0000  0.0900   0.2978   0.3019 1000.0000   0.0000   418.3652      -17.8721       0.00000       0.00000       0.00000       0.00000       125.265       59.1700       0.00000       0.00000       0.00000       0.00000
   1  23 3368.5300    3.8138  2.1140 11.1572  0.0000  0.1329   0.2369   0.4435    2.5705   0.0000   547.3137       74.3309       0.00000       0.00000       0.00000       0.00000       169.241       93.2326       0.00000       0.00000       0.00000       0.00000
   1  24 3503.9843    2.3571  1.6582 12.8239 -0.0331  0.1556   0.2294   0.4931    0.5967   0.0000   821.3537       59.3705       0.00000       0.00000       0.00000       0.00000       205.792       98.5011       0.00000       0.00000       0.00000       0.00000
   2  11 1810.3480    0.4259  0.1630 10.0092  0.0000  0.0419   0.0829   0.0871    0.1121   0.0000   458.0025       7.49678       13.5012       4.35272       0.00000       0.00000       38.4263       26.3104       12.5748       5.04688       0.00000       0.00000
   2  14 2217.6022    1.0478  0.5144 10.1944  0.0000  0.0474   0.0808   0.1092    0.2468   0.0000   415.0704       19.7835      -5.68986      -8.87337       0.00000       0.00000       35.2350       27.0653       18.0161       5.87414       0.00000       0.00000
   2  15 2352.2202    1.2245  0.8146 10.4263  0.0000  0.0685   0.0844   0.1479    0.4855   0.0000   373.8105       20.1177       27.8705      -1.00460       0.00000       0.00000       51.5020       40.3470       25.8246       8.33457       0.00000       0.00000
   2  16 2485.8697    1.7680  1.0484 11.0484 -0.0013  0.0705   0.1205   0.2002    0.6491   0.0000   449.2659       66.2875       21.1385       8.63417       0.00000       0.00000       53.1098       42.0536       24.4393       8.62074       0.00000       0.00000
   2  17 2619.7617    1.9380  0.9128 12.0019  0.0000  0.0755   0.1348   0.1973    0.3293   0.0000   420.3188      -18.6455      -29.7211       8.12677       0.00000       0.00000       63.2659       47.2811       28.3330       8.56091       0.00000       0.00000
   2  19 2889.7114    3.5984  0.7924 10.3873  0.0000  0.0770   0.2253   0.1327    3.2236   0.0000   453.4991      -58.4836       7.38074       8.56668       0.00000       0.00000       64.3735       49.0687       24.3921       7.91948       0.00000       0.00000
   2  20 3024.8528    3.6795  0.9714 11.9568  0.0000  0.0621   0.2218   0.1808    0.9950   0.0000   442.8330       35.3114     -0.320106       16.3481       0.00000       0.00000       45.9251       37.7529       21.6503       7.78509       0.00000       0.00000
   2  21 3160.0164    3.8547  1.3559  5.4701  0.0000  0.0719   0.2097   0.2257  674.4298   0.0000   466.5900       8.16061       28.9539       5.94430       0.00000       0.00000       48.4887       40.5274       27.6762       9.61373       0.00000       0.00000
   2  23 3430.9271    3.2136  2.3720 11.8284  0.0000  0.1068   0.1437   0.3248    0.4725   0.0000   472.4017       132.847       42.0145      -5.99902       0.00000       0.00000       70.1703       58.4953       41.5719       14.8040       0.00000       0.00000
   2  24 3566.9316    2.5954  2.5480 11.9991  0.0000  0.1227   0.1265   0.3571    0.3481   0.0000   508.8780       75.1012      -111.424       26.7990       0.00000       0.00000       93.6426       73.5797       44.6827       15.3832       0.00000       0.00000
   3  10 1729.0728    0.3491  0.1598  9.6230  0.0000  0.0355   0.0473   0.0719    0.0981   0.0000   435.0984       18.2806       22.8709       1.25661      0.495333      0.919938       17.7025       13.8132       13.5268       8.07336       3.84030      0.873642
   3  12 2001.1849    0.5333  0.3813 10.3113  0.0000  0.0508   0.0373   0.0987    0.1318   0.0000   442.7862       17.3057      -33.7829      -1.81002      -6.00573      -1.82162       18.7379       22.7572       16.5639       9.21291       5.08732       1.71876
   3  13 2137.6587    0.7721  0.5014 10.1006  0.0000  0.0607   0.0517   0.0964    0.1870   0.0000   438.6732      -37.1352       7.12034       4.08472       7.57313     -0.787033       39.9351       38.0730       22.9433       10.2703       3.80028       1.23732
   3  14 2273.4450    1.0948  0.6365 10.4566  0.0000  0.0639   0.0729   0.1080    0.2699   0.0000   386.6744      -13.9088       15.1550       12.2233      -4.05640       4.00218       25.9639       32.4976       17.0317       14.8627       4.44971       2.39296
   3  15 2407.6357    1.3071  0.9790 10.7939  0.0000  0.0678   0.0756   0.1537    0.3665   0.0000   461.1427      -4.99770       2.24707      -3.07684       4.29910       1.54743       32.0267       33.8748       22.8421       16.9055       6.02667       2.30729
   3  16 2541.8051    1.7362  0.9801 11.3269 -0.0008  0.0616   0.0992   0.1570    0.4107   0.0000   461.8755      -48.5421      -9.97131       12.3783      -2.67152      0.104218       29.0615       29.4180       21.5913       13.0261       5.90577       1.90968
   3  17 2676.2299    2.3152  0.7715 12.2081  0.0000  0.0573   0.1430   0.1350    0.3133   0.0000   464.1458       25.5756      -39.7066      -10.1098       15.3889      -2.34936       25.5420       26.8811       20.8345       10.4192       6.26368       1.80554
   3  19 2947.1585    3.5362  1.0658 12.0137  0.0000  0.0577   0.1765   0.1643    0.5401   0.0000   449.2054       46.7441       2.36114       25.3585      -4.66197      -1.53395       28.3332       30.4490       19.3924       11.3760       5.13064       1.92163
   3  20 3082.5617    3.9615  1.0228 12.6649  0.0000  0.0608   0.2018   0.1548    0.4245   0.0000   446.3468       40.7740       11.4266       13.0362       3.03040      0.906169       31.5882       31.7518       21.8766       11.8943       5.44006       1.76598
   3  21 3217.9355    3.5970  1.2777 12.7554  0.0000  0.0633   0.1776   0.2052    0.3372   0.0000   436.9606      -26.9847      -3.84179      -4.42125       1.71566       1.91824       32.3687       30.1073       23.6651       13.7941       6.19634       1.73401
   3  22 3353.5974    3.1710  1.4126 13.1077  0.0000  0.0843   0.1671   0.2151    0.2392   0.0000   459.4590       39.5666       30.6036      -25.7125      -2.40001      0.400965       39.0769       43.7301       30.1581       17.9589       7.86160       2.80053
   3  23 3489.7005    2.5677  2.4992 12.1615  0.0000  0.1019   0.1026   0.2884    0.1922   0.0000   367.5227       28.3145      -5.21501       12.0148       16.3653      -1.18652       49.5644       47.5601       37.5058       22.1524       10.3995       3.03596
   3  24 3626.4362    2.2905  2.9055 12.0147  0.0107  0.1162   0.0897   0.3362    0.1706   0.0000   541.1452       95.5830      -24.4991       50.7503      0.395540     -0.682730       56.4664       59.5917       41.7975       23.9247       11.3127       3.71441
   3  25 3762.9439    1.9629  4.7766 11.2708  0.0000  0.1569   0.0592   0.4289    0.1523   0.0000   379.8272       89.7648       42.5016       44.9594       9.44957     -0.219012       73.3970       74.9653       55.7026       34.6156       15.5863       4.96987
   4  11 1914.6875    0.4471  0.3594 10.0344  0.0000  0.0421   0.0352   0.0902    0.0937   0.0000   428.8201       16.7845       4.88599       2.74616      -2.78672       4.65936       12.6482       14.2264       13.5483       7.61095       5.36820       2.62072
   4  12 2051.5641    0.6345  0.5647  9.9935  0.0000  0.0440   0.0396   0.0973    0.1423   0.0000   441.8157       17.7089       20.0791       7.78252      -10.2506      0.362457       16.4660       17.4346       13.5446       11.6148       6.84506       3.26206
   4  13 2188.3936    0.8989  0.7835  9.7238  0.0000  0.0583   0.0449   0.1380    0.3596   0.0000   450.1508      -10.6540       32.7474       3.36942      -2.68201      -2.47810       20.9971       20.3908       16.5488       12.8903       8.06228       3.61983
   4  14 2324.1068    1.1120  0.9798 10.3675  0.0084  0.0650   0.0571   0.1672    0.4413   0.0000   429.1039       30.9005       8.80066       14.7769       13.8574      0.700364       26.2128       30.0126       22.7985       15.6278       9.44413       4.57221
   4  15 2458.6479    1.4722  0.8938 11.1005  0.0000  0.0603   0.0730   0.1530    0.4984   0.0000   440.4995      -7.15123      -13.8805       17.5989      -7.51666      -1.97116       19.4233       24.4227       18.7111       14.9451       8.26316       4.22861
   4  16 2593.0483    1.8258  0.6445 12.1719  0.0000  0.0593   0.0937   0.1156    0.2696   0.0000   410.4535       30.2627     -0.953877      -10.6145       1.93429      -6.12395       18.9185       22.2182       22.2495       13.2088       8.31124       4.83548
   4  17 2728.5155    2.5789  0.7222 12.3026  0.0000  0.0529   0.1269   0.1150    0.3264   0.0000   436.5740       5.54767       10.2267       22.1128      -3.51112      -6.16738       22.1308       18.6034       16.1019       13.6221       7.95476       3.77499
   4  18 2864.3042    3.3937  0.7568 12.4171  0.0000  0.0458   0.1724   0.1070    0.3739   0.0000   394.4008       24.6393       1.39167       2.71886       1.21618       1.09629       19.9894       19.5070       15.6754       12.2503       7.22391       3.38785
   4  19 3000.2308    3.8060  0.9742 12.5983  0.0000  0.0527   0.1877   0.1304    0.4686   0.0000   421.2796       52.1505       27.7753       5.10183       11.6186      0.561384       17.5300       18.6651       17.1089       12.7900       7.73828       3.78691
   4  20 3136.0799    4.0170  1.1337 13.0521  0.0000  0.0650   0.2033   0.1622    0.4457   0.0000   434.3244       50.2203      -1.49362      -8.07681       2.93346     -0.838770       22.5098       27.3363       20.5957       15.0722       7.70199       4.44301
   4  21 3271.8395    3.6412  1.7987  1.8946  0.0000  0.0751   0.1531   0.1856 1000.0000   0.0000   428.7039       50.3369      -7.83869       13.4435       18.6971       2.36039       29.6180       30.5817       26.2121       17.2144       10.4150       4.99556
   4  22 3408.1240    3.2261  2.0863 12.0488  0.0000  0.0904   0.1078   0.1948    0.2921   0.0000   385.5559       70.3574       9.58743       16.2838     -0.824439      -2.19164       30.8024       33.1949       32.4241       18.8646       13.1471       6.19908
   4  23 3544.7554    2.5173  2.5170 12.3885 -0.0154  0.0944   0.0947   0.2719    0.1830   0.0000   476.6223       33.8383      -11.6422       13.8935      -4.97573      -7.64283       35.3916       37.9500       32.1562       22.9768       13.9243       6.67969
   5  10 1823.3344    0.4108  0.2562  9.9432  0.0000  0.0556   0.0355   0.0700    0.0736   0.0000   420.0504      0.521012      -12.8933      -5.03310     -0.433733      0.334408       11.4723       15.1197       14.9171       7.71188       5.31008       3.19650
   5  11 1960.5993    0.4896  0.4489 10.0374  0.0000  0.0380   0.0315   0.0950    0.0914   0.0000   430.5328      -7.27297     -0.452711      -5.29876       9.59490      0.238562       13.0253       15.0225       12.0777       9.21143       5.23836       3.15656
   5  12 2098.3994    0.7446  0.6136  9.9258  0.0000  0.0436   0.0378   0.0876    0.1382   0.0000   450.9890       23.1967       26.8475       13.6764      -2.02126      -2.19113       12.0887       13.4381       9.88806       9.48778       7.06037       4.50558
   5  13 2235.3955    0.9678  0.6105 10.8231  0.0000  0.0423   0.0530   0.0925    0.1245   0.0000   453.6703      -2.96297       30.9750      -10.6883      -9.99923       4.62739       13.6604       15.3194       12.1801       9.56523       7.23577       3.88701
   5  14 2371.0593    1.2490  0.7693 11.3697  0.0000  0.0483   0.0641   0.1297    0.1315   0.0000   442.1302       3.49139      -8.60340      -8.85631       10.1498      -1.91557       13.9557       16.1761       12.7059       11.4127       7.17700       4.07534
   5  15 2506.1257    1.6218  0.7181 11.6722  0.0000  0.0420   0.0806   0.0981    0.1551   0.0000   459.8067     -0.171035      -9.71487       11.3761       14.1255      -1.79222       12.0023       13.0949       11.7708       9.40353       7.58244       4.45761
   5  16 2641.2506    2.1012  0.7817 12.1853  0.0000  0.0505   0.1036   0.0980    0.2095   0.0000   424.3913       47.8302       12.8979       10.9816      -8.31746      -1.20453       16.5190       20.5543       16.4337       11.8676       8.37689       4.26933
   5  17 2777.3558    2.7383  0.9949 12.0805  0.0000  0.0492   0.1140   0.1248    0.3973   0.0000   451.1629       47.0380      -4.64654       1.09489      -9.33511       8.02665       14.8334       18.2973       14.3265       12.2580       7.59305       4.87040
   5  18 2913.7371    3.3986  0.9465 12.2256  0.0000  0.0597   0.1493   0.1220    0.6784   0.0000   436.2210       50.2307      -1.32613       9.22213       1.88286      -6.06293       15.7312       19.4411       14.7332       13.3354       8.87275       5.29875
   5  20 3186.3984    4.0367  0.8658 13.7179  0.0000  0.0576   0.2003   0.1442    0.3209   0.0000   461.8672       31.1982     0.0629246       6.44709      -4.04216      -5.14480       19.6191       18.5081       15.9712       14.6257       10.0691       5.21235
   5  21 3322.8032    3.4504  1.2373 13.1976  0.0000  0.0646   0.1500   0.1643    0.3656   0.0000   448.7404       69.0826      -16.9372      -5.06983      -14.7202       19.1017       18.3879       20.3476       19.9696       14.5661       11.4910       6.47153
   5  23 3596.7895    2.4552  3.1828 11.7974  0.0000  0.0954   0.0705   0.3125    0.2450   0.0000   420.7707       47.5680      -37.5549      -7.54001      0.860126      -8.42822       28.9878       30.8226       31.1743       23.3812       16.4796       10.0913
   5  25 3871.5237    1.6016  5.6472 11.0880  0.0000  0.1510   0.0375   0.4640    0.1311   0.0000   529.6202       36.9981       54.1288      -75.3275       15.3854      -2.72764       43.9726       51.9005       46.8063       37.8084       24.6476       15.5191
   5  26 4009.6581    1.4634  7.5647 10.6602  0.0000  0.1844   0.0306   0.5268    0.1189   0.0000   434.8031       85.3711       25.7271       37.5028      -3.44036      -23.5510       55.0010       65.3511       58.0731       44.5191       31.1450       18.6827
   6   7 1443.7796    0.1254  0.0797  9.7146  0.0000  0.0377   0.0211   0.0393    0.0502   0.0000   433.0960      -8.29590       12.8594       3.09860       1.88192      -1.11268       7.13730       9.54525       8.31845       6.72360       6.01235       2.73555
   6  10 1866.0871    0.4016  0.3677  9.9456  0.0000  0.0316   0.0244   0.0730    0.0743   0.0000   428.1537      0.696003       6.52960      0.561026       1.04107      -7.18891       8.16744       8.63535       8.71436       6.48790       5.43602       3.13175
   6  11 2004.1341    0.5972  0.4475  9.9632  0.0000  0.0315   0.0319   0.0685    0.0945   0.0000   427.0400       5.94594      -3.93110      -9.78173       12.0741       1.07163       7.49494       9.46599       7.52793       7.18753       4.60113       3.38654
   6  12 2142.4973    0.7517  0.6539 10.2356  0.0000  0.0392   0.0364   0.0997    0.1178   0.0000   436.8088      -29.1396       14.2924      -5.66654       9.13022       2.34766       12.2919       15.5849       12.3451       10.3702       6.52133       3.98814
   6  13 2279.9019    1.2004  0.6056 10.4852  0.0000  0.0321   0.0553   0.0749    0.1408   0.0000   430.3280       2.69749       15.8882       7.86772       5.37086       3.98426       8.12785       9.21783       8.51568       7.36956       5.62472       3.22800
   6  14 2415.6357    1.2847  0.9378 11.4783  0.0000  0.0461   0.0550   0.1263    0.1256   0.0000   428.1577       15.6488       2.70325      -1.02667       4.60714       1.78794       12.2970       13.4911       12.2487       10.4723       8.18041       5.55155
   6  15 2551.1126    1.7290  0.9939 11.9615  0.0000  0.0498   0.0735   0.1221    0.1434   0.0000   423.2212      -19.9587       24.5525      -1.01039      -14.8139       7.33390       12.2090       13.9650       12.8246       11.4290       7.71386       5.18131
   6  16 2687.2439    2.3062  0.8570 12.2794  0.0000  0.0394   0.0953   0.1060    0.1440   0.0000   429.4377       16.3597       9.54389      -13.2990      -1.77464       4.37834       10.6889       11.4848       10.5934       8.76931       7.06407       4.80912
   6  17 2823.8490    2.8567  1.0475 12.2150  0.0000  0.0428   0.1061   0.1140    0.2000   0.0000   427.1197       12.3114       20.9014      -1.21020       7.83092       6.69494       10.4311       12.3355       11.3531       9.60628       6.92448       4.49026
   6  18 2960.8236    3.3026  0.9902 12.1743  0.0000  0.0423   0.1236   0.1027    0.2610   0.0000   450.0254       30.5272      -6.49581       7.62961       5.74703     -0.189032       10.3397       12.7313       11.4686       9.26557       6.65343       4.25202
   6  19 3097.4259    3.4749  0.8623 13.4127  0.0000  0.0476   0.1549   0.1069    0.1699   0.0000   425.5885       22.4427       39.5956      -22.1977      -10.0958      -4.53367       12.0863       15.9220       12.7911       10.4382       7.57177       5.01476
   6  20 3234.1007    3.3347  1.4945 12.7646  0.0000  0.0598   0.1138   0.1505    0.2497   0.0000   442.5444       79.5512       9.32851      -7.48752       6.60645       5.13172       14.9529       17.4002       16.0188       13.4336       10.0453       6.87929
   6  21 3371.0853    3.2301  1.6742 12.9879 -0.0280  0.0750   0.1159   0.1872    0.2513   0.0000   399.9481       24.7713       6.41094       6.96974       7.04703      -5.83249       18.2509       22.3799       18.7917       16.8880       13.0311       8.49218
   6  22 3508.4176    2.7861  2.6262 11.9978 -0.0004  0.0868   0.0780   0.2359    0.2573   0.0000   445.5262       53.7054       3.37094      -8.88097      -6.86044      0.206797       21.1098       24.9245       24.1013       20.0150       15.0085       9.81751
   6  23 3646.3724    2.2193  3.4475 11.7297  0.0000  0.1052   0.0581   0.3031    0.1770   0.0000   384.0918       5.73869       18.2020      -6.78083      -14.4675       1.17043       26.2589       29.9897       28.9752       25.4202       18.1556       12.9383
   6  24 3784.1279    1.8497  4.6361 11.4810  0.0000  0.1340   0.0447   0.3651    0.1247   0.0000   420.3453       25.3877       48.5746       4.62175      -26.1276       8.71560       32.0062       37.5762       36.2661       30.5108       23.9936       16.1302
   7   8 1627.4145    0.2061  0.2131  9.7586  0.0000  0.0299   0.0196   0.0756    0.0549   0.0000   436.4849       9.91101       17.2055      0.821973      -8.50110       3.10130       6.39014       7.92654       7.79790       5.94627       4.15638       3.25213
   7   9 1767.6816    0.3249  0.3133  9.8510  0.0000  0.0302   0.0217   0.0635    0.0647   0.0000   441.0846       2.66384       13.3710      -3.34855      0.601668      0.709525       7.63003       8.58690       8.23761       6.33837       5.11490       3.79525
   7  11 2045.8170    0.5890  0.5641 10.1190  0.0000  0.0307   0.0282   0.0831    0.0906   0.0000   442.3539       5.89595       12.6078       1.02924       6.85956       1.96908       7.52758       8.98885       8.33179       7.02886       5.49676       3.77526
   7  12 2184.5468    0.8421  0.5240 10.4710  0.0000  0.0290   0.0383   0.0674    0.1053   0.0000   431.1925       9.06011       5.90198      0.368928      -4.26514      -7.12140       6.19364       7.55402       7.23640       6.00821       4.74032       3.27459
   7  13 2322.0883    1.1043  0.7682 10.9658  0.0000  0.0374   0.0439   0.0885    0.1218   0.0000   418.9169     -0.820290       2.38110       2.18322       1.90853       3.64599       8.54733       9.45253       8.69692       8.86580       6.32660       4.60760
   7  14 2458.2223    1.5288  0.8410 11.3119  0.0000  0.0385   0.0572   0.0940    0.1441   0.0000   423.9148      -12.2773      -2.86252       1.13138       7.73883       4.58206       9.26605       11.6353       10.0946       8.66011       7.12626       4.73003
   7  15 2594.3204    2.0244  0.7576 12.0612  0.0000  0.0364   0.0809   0.0942    0.1350   0.0000   465.3875       13.6015       4.54171       8.44804       13.2273      -5.56071       9.47187       10.4466       9.56234       8.50056       6.43820       4.51978
   7  16 2731.2463    2.4008  1.0283 12.2827  0.0000  0.0427   0.0827   0.1121    0.1464   0.0000   436.1272      -16.3041       12.7294      -11.5101      -2.39683      -1.21467       10.3674       11.9786       11.6410       9.90015       7.03463       5.33766
   7  17 2868.4166    2.9943  0.7714 13.0309  0.0000  0.0373   0.1158   0.0805    0.1207   0.0000   425.2878       21.1686       11.4639       7.79917       3.94502       6.44416       9.37792       10.4762       9.57108       8.43192       6.47215       4.92939
   7  18 3005.7752    3.3110  0.9397 13.2327  0.0000  0.0412   0.1264   0.1093    0.1367   0.0000   445.1166       29.9060       9.54055       5.22213      -4.28366       1.56901       9.57512       11.3952       11.3700       8.77334       6.89030       5.33946
   7  19 3142.8557    3.7379  1.0941 13.2860 -0.0000  0.0450   0.1301   0.1131    0.1496   0.0000   438.9900       32.3075       22.7683     -0.527126       6.20491      0.913414       9.03390       11.8585       10.4036       9.23372       7.09663       5.44910
   7  20 3279.9584    3.3322  1.1773 13.1894  0.0000  0.0499   0.1180   0.1160    0.1625   0.0000   434.0259       28.2073       12.8733      -6.76082      -13.4586       6.38876       12.1737       15.1246       14.5933       12.7049       8.95209       6.19106
   7  21 3417.7477    2.9826  1.8364 12.6229  0.0000  0.0625   0.0928   0.1548    0.1663   0.0000   429.9097       51.4562       5.72028       9.86249       5.66812       2.04415       12.9391       16.0613       14.3882       12.7660       10.8112       7.86095
   7  23 3693.6056    2.1470  3.8829 11.6268  0.0000  0.1103   0.0469   0.2763    0.1244   0.0000   394.5127       38.9631       11.1228       44.6440       12.5424      -3.36730       21.0654       28.4690       25.3164       22.4862       17.6025       12.7121
   7  25 3970.7401    1.4654  7.5434 10.8185  0.0000  0.1669   0.0257   0.4541    0.0836   0.0000   445.6754       16.5117      -5.53246      -44.9136      -5.10375      -20.5497       34.4039       41.7845       41.6835       36.4061       28.0806       21.0220
   7  26 4109.5156    1.2200  8.4416 10.7542  0.0000  0.1848   0.0229   0.5414    0.0706   0.0000   466.3198       70.3943       27.7541       15.9901       33.5312       4.43496       39.1190       46.5246       47.8560       40.3045       31.9662       23.3364
   8   9 1806.2384    0.4254  0.2380  9.8560  0.0000  0.0201   0.0258   0.0384    0.0657   0.0000   438.5706      0.943834       13.6474      -1.59649     -0.647712       2.22666       4.09336       5.27120       5.69808       3.73276       4.09527       3.19376
   8  10 1946.0655    0.4828  0.4320  9.9299  0.0000  0.0275   0.0238   0.0669    0.0826   0.0000   430.0410      -6.60738       8.27272     -0.992817      -1.78697       9.10658       5.47646       7.41601       6.48299       6.22825       4.36143       3.50318
   8  11 2086.1733    0.6716  0.4355 10.3463  0.0000  0.0284   0.0338   0.0664    0.0769   0.0000   432.5909     -0.442054      -2.39462       2.56308      0.647837     -0.831658       4.35106       6.86928       5.66976       5.25690       4.05899       3.08693
   8  12 2225.2454    1.0113  0.5985 10.6931  0.0000  0.0283   0.0428   0.0714    0.0950   0.0000   426.5669     -0.700061       7.41497       9.40434      -3.59241      -2.92848       5.12556       6.68606       5.83639       5.61251       4.71237       3.39090
   8  13 2362.9194    1.3240  0.6824 11.0864  0.0000  0.0346   0.0515   0.0773    0.1110   0.0000   437.4962       9.67948       15.0218       3.28196       2.56141       4.47525       6.51635       7.47095       6.36359       6.40484       5.67385       4.61317
   8  14 2499.4675    1.7562  0.8011 11.5954  0.0000  0.0347   0.0641   0.0846    0.1208   0.0000   441.3455       24.0215      -6.43673       5.87043       13.5339      -3.35823       6.26288       7.94210       7.08474       7.16270       5.26203       4.44035
   8  15 2636.1665    2.0499  0.8992 11.9579  0.0000  0.0364   0.0725   0.0903    0.1267   0.0000   431.8206       34.2028       7.03177       6.39561      -5.27714       1.79993       6.75444       8.59066       8.18920       7.70446       5.99600       4.23165
   8  16 2773.7961    2.6254  0.8400 12.2909  0.0000  0.0334   0.0912   0.0928    0.1406   0.0000   441.4941       32.9057    -0.0379382      -8.95573      -1.55047      -2.72354       7.43834       9.08763       8.69167       7.54211       6.08602       4.34198
   8  17 2911.6112    3.1617  0.8357 13.2817  0.0000  0.0370   0.1146   0.0955    0.1151   0.0000   433.5567       32.2556       7.49852       15.4086       3.96667       2.78701       8.53175       9.99668       8.95953       8.33323       6.58652       4.78452
   8  18 3049.2954    3.5369  0.8553 13.3519  0.0000  0.0356   0.1277   0.0971    0.1211   0.0000   443.1379       4.61926       18.6867       16.8904       7.66549      -8.88922       6.89504       8.36249       7.79419       7.22935       5.90383       4.79758
   8  20 3324.7495    3.0787  1.3992 13.5799  0.0000  0.0599   0.1020   0.1442    0.1060   0.0000   446.0288       17.2136       12.3356       8.18568       6.78662       1.89113       10.2799       13.5236       12.0569       11.1681       9.69158       7.36524
   8  21 3462.6830    2.7854  2.2154 12.5167  0.0000  0.0687   0.0703   0.1708    0.1035   0.0000   399.4176       22.6295       7.86449       6.32872      -14.7193      -25.2755       13.6516       17.7587       15.9587       13.7831       11.3171       8.40709
   8  22 3601.2158    2.3780  2.9033 12.1423 -0.0012  0.0764   0.0547   0.2058    0.0966   0.0000   445.1822       30.7889       13.6851      -2.16495       17.6753      -10.1879       14.7924       17.5699       17.1540       15.6487       13.1483       10.0519
   8  23 3739.4476    1.9529  4.3087 11.5503  0.0000  0.1041   0.0388   0.2808    0.0958   0.0000   407.6010       31.5835      -28.1905       4.59191       10.0137      -14.0628       19.2396       24.3177       21.6638       20.9731       17.7624       13.0589
   8  26 4157.0986    1.1096  8.8827 10.6012 -0.0001  0.1874   0.0197   0.5180    0.0632   0.0000   401.3783       20.8358       73.7202      -26.1553       23.8754       3.35961       34.8106       42.0785       42.4788       38.3037       31.3334       23.9238
   9   7 1557.6577    0.1835  0.1415  9.7646  0.0000  0.0261   0.0199   0.0683    0.0451   0.0000   437.1856       3.08445       10.1007      -5.66851       1.94343      0.778297       5.56537       8.03932       8.93226       10.0903       7.68646       4.27005
   9   8 1702.4228    0.2726  0.1945  9.7548  0.0000  0.0167   0.0201   0.0451    0.0490   0.0000   431.1510       1.53973       9.96997       4.62294       3.42470      -2.10494       3.32979       3.52895       3.82816       3.48730       2.85782       2.17541
   9   9 1843.6055    0.3827  0.3338  9.9744  0.0000  0.0251   0.0202   0.0522    0.0630   0.0000   435.0468      -1.94204       14.3456      -1.34027       1.99619      -3.74961       4.85247       4.58284       4.84211       4.81949       3.80333       3.30117
   9  11 2125.1088    0.7127  0.7313 10.3065  0.0000  0.0337   0.0271   0.0872    0.1104   0.0000   447.5422       5.65867       7.80766      -10.0415       12.2808      -1.88213       5.03224       7.02022       5.96532       5.80111       5.29517       3.83685
   9  12 2264.5542    1.0499  0.6882 10.8549  0.0000  0.0284   0.0409   0.0802    0.1000   0.0000   433.3440       6.53346       10.2917      -10.4972      -6.95043      0.438478       4.91209       6.08642       5.91267       5.53193       4.66448       3.43919
   9  13 2402.3785    1.3597  0.7450 11.4914  0.0000  0.0309   0.0505   0.0793    0.0972   0.0000   426.4407       6.28283       12.4869      -1.26756      -1.74266       4.42145       5.56916       6.43918       6.47666       6.25954       5.14381       3.82866
   9  14 2539.5857    1.7978  0.8959 11.9473  0.0000  0.0369   0.0611   0.0856    0.1088   0.0000   429.8425       3.22177       19.9922       13.4629      -12.1386       3.04665       5.66835       7.71468       7.64968       6.55143       5.78509       4.45774
   9  15 2677.0585    2.2332  0.9267 12.1700  0.0000  0.0343   0.0748   0.0946    0.1244   0.0000   441.8135       18.4085       4.70770       1.87791      -4.59996      -1.95495       6.13459       7.32289       6.77188       6.47081       5.39058       4.49490
   9  16 2815.3211    2.8975  0.8723 12.5574 -0.0010  0.0330   0.0977   0.0819    0.1259   0.0000   447.5439       10.7804       20.1455      -2.80186       1.60197      0.290081       5.14906       6.73626       6.32302       5.94783       4.95657       4.09935
   9  17 2953.7063    3.3171  0.8957 12.9123  0.0000  0.0327   0.1105   0.0843    0.1262   0.0000   439.7854       17.2003       1.26957       8.08594      -4.84238      -5.93452       5.49225       6.76905       6.30028       6.00521       5.25537       4.31160
   9  18 3091.5877    3.4936  1.0011 13.3220  0.0000  0.0361   0.1167   0.0963    0.1233   0.0000   444.3180       13.7892       12.7452      -7.41476       7.10581      -7.55364       6.24201       7.48461       7.70036       7.26626       6.20652       4.58832
   9  19 3229.6367    3.5634  1.1279 13.6125  0.0000  0.0427   0.1182   0.1112    0.1237   0.0000   426.0613       34.4783       4.71207       4.20308       11.9930       2.95241       7.74636       10.5425       9.72868       9.65901       7.56018       5.46092
   9  20 3367.9071    2.9920  1.5424 13.6045  0.0000  0.0559   0.0927   0.1536    0.0925   0.0000   441.6331       14.2626       5.79087       10.6553       6.17448      -13.6439       9.87150       12.6711       12.0653       10.9200       8.86261       7.47003
   9  21 3506.3749    2.5246  2.4312 12.7643  0.0025  0.0684   0.0618   0.1850    0.0725   0.0000   452.5672       53.2197      -13.2748       3.67444      0.150509       1.34815       12.0318       13.8517       14.5866       14.3167       11.5572       8.33360
   9  22 3645.4767    2.1621  3.3816 12.2094  0.0000  0.0810   0.0469   0.2243    0.0685   0.0000   420.9618       10.6650      -20.3151       16.9929       21.7058      -17.8512       14.0365       17.1660       16.6302       15.3749       13.7926       10.4983
   9  23 3784.2623    1.7731  4.6915 11.7835  0.0000  0.1047   0.0346   0.2926    0.0645   0.0000   427.6971       39.5349       26.6799      0.270902      -27.9174       19.7693       17.5882       21.5737       22.0358       20.0762       17.0447       13.4377
   9  24 3923.3091    1.5071  6.6779 11.1739  0.0000  0.1310   0.0245   0.3755    0.0612   0.0000   476.3621       66.0711       18.0459       9.97348      -32.2213      -17.3714       22.0154       26.7019       27.5343       24.3472       21.9126       17.0770
  10   8 1737.8138    0.2523  0.2803  9.8879  0.0000  0.0266   0.0156   0.0494    0.0485   0.0000   437.5748       1.77533       9.94115      -2.28168       1.35337       8.62119       4.70073       4.28653       4.66245       4.97032       3.95771       3.14329
  10   9 1880.0094    0.4587  0.3178  9.9617  0.0000  0.0189   0.0243   0.0505    0.0579   0.0000   436.8389      0.639724       15.8873       3.72000      0.684076      -3.17091       2.96599       3.52857       3.61947       3.42049       3.38108       2.16941
  10  10 2021.4878    0.5962  0.5197  9.9566  0.0000  0.0246   0.0237   0.0672    0.0875   0.0000   444.0008       5.44316       7.02091      0.656592       2.37066       1.99325       4.02505       4.87521       5.15933       4.27856       4.27958       3.12083
  10  12 2302.8222    1.0885  0.9262 10.6476  0.0000  0.0356   0.0372   0.0893    0.1783   0.0000   441.3454       3.37650       14.4645      -9.48836       10.2200      -2.63889       5.42175       7.21478       6.50138       6.54154       5.79222       4.35471
  10  13 2440.8086    1.4929  0.9086 11.4677  0.0012  0.0340   0.0481   0.0832    0.1188   0.0000   436.4019       4.05348       6.42149       5.59810       4.14730       1.71153       5.09173       6.42429       6.04130       5.98828       5.17502       4.55956
  10  14 2578.7117    1.9620  0.8209 12.1041  0.0000  0.0337   0.0651   0.0763    0.0994   0.0000   439.1548       5.96123       12.1663       6.70021      -2.39196      -4.34519       6.33527       7.41121       7.45161       6.60754       5.66958       4.56181
  10  15 2717.0824    2.4069  0.7714 12.1235  0.0000  0.0294   0.0795   0.0734    0.1140   0.0000   434.9134       6.21793       14.9978       1.62906     -0.201381       2.95620       4.77505       5.87449       5.87183       5.60954       4.90454       3.52243
  10  16 2855.8023    3.0366  0.8042 12.6682  0.0000  0.0296   0.0984   0.0721    0.1168   0.0000   440.5831       2.28372       20.0706      -3.96365      -4.96004       9.31716       4.71416       5.86060       5.74881       5.23862       4.98150       3.93592
  10  17 2994.6583    3.5522  0.8102 13.0506  0.0000  0.0291   0.1162   0.0759    0.1152   0.0000   438.6423       8.40486       13.3830     -0.286807       3.07378       3.20068       4.51763       5.62566       5.69331       5.09846       4.74270       3.54890
  10  18 3133.0752    3.6233  1.0371 13.4379  0.0000  0.0364   0.1129   0.1001    0.1153   0.0000   434.0143       9.83423       6.12422       10.7160      0.271514       3.07335       5.93906       7.53129       7.19683       6.38593       6.24396       5.02008
  10  19 3271.4574    3.5536  1.2087 13.2800  0.0000  0.0405   0.1043   0.1028    0.1280   0.0000   426.6524       38.4549       22.3694       8.51612       5.03603       8.39878       6.01438       7.73185       7.89195       7.23970       6.07019       5.16298
  10  20 3410.3620    2.9517  1.9219 12.8782  0.0000  0.0543   0.0738   0.1391    0.0907   0.0000   440.4654       32.0536       5.38818       17.6910      -2.96383      -9.09962       8.28657       10.3068       10.7899       9.40849       8.86414       6.90930
  10  21 3549.2791    2.4367  2.6211 12.5843  0.0000  0.0663   0.0539   0.1888    0.0690   0.0000   424.4260       10.2325       5.86815       24.9647       26.1501      -2.67999       9.68169       12.0691       12.6626       11.0853       10.3624       8.08950
  10  22 3688.5919    1.9388  3.2520 12.2127  0.0000  0.0794   0.0410   0.2204    0.0604   0.0000   456.3106       46.5712       5.29853       14.1717       6.66984       1.78306       11.9391       15.1679       15.5906       14.5316       12.5255       9.94782
  10  23 3828.2195    1.6555  5.1469 11.7198  0.0000  0.1120   0.0310   0.2918    0.0539   0.0000   421.5878       27.2925      -22.8411       5.66578       31.0851       10.9026       16.4997       21.4200       21.0138       20.0827       17.2063       14.3393
  10  24 3967.6236    1.4403  6.1530 11.2859  0.0000  0.1222   0.0247   0.3365    0.0558   0.0000   410.6493       46.9859       59.6912       12.0518      -12.2462      -15.1839       18.3230       22.8649       23.3873       21.7469       19.3722       16.0071
  10  25 4107.8359    1.1634  8.3607 10.8848  0.0000  0.1623   0.0197   0.4581    0.0521   0.0000   434.5257       41.4077       14.8387      -15.5849       16.6757      -11.0121       23.6440       29.4037       31.4923       28.5572       24.9148       20.4786
  10  27 4388.5799    0.8174 12.8404 10.4814 -0.0027  0.2554   0.0158   0.7630    0.0450   0.0000   461.7751       137.727       13.7710      -4.44911       31.3992      0.135765       36.6763       47.4105       48.0941       47.6743       37.8384       32.8599
  11   6 1477.1621    0.1333  0.0577  9.7806  0.0000  0.0170   0.0263   0.0367    0.0374   0.0000   440.3924       4.26496       11.9791      0.934671      0.395138     -0.858728       2.44795       3.55579       3.98143       4.55716       2.56834       3.59737
  11   7 1627.1178    0.2265  0.1735  9.8126  0.0000  0.0156   0.0180   0.0543    0.0430   0.0000   437.1790      -1.71004       9.14002       3.68272       2.54475      -1.84868       2.22946       3.23791       3.11339       3.11136       2.96249       2.34212
  11   9 1915.4620    0.4878  0.4301 10.0584  0.0000  0.0256   0.0206   0.0513    0.0601   0.0000   435.4805      -5.81215       8.44317       2.43635     0.0445097      -4.71273       3.23927       4.07347       4.93314       3.90745       3.63402       3.06722
  11  10 2057.9833    0.6762  0.5166 10.1606  0.0000  0.0231   0.0272   0.0622    0.0748   0.0000   440.9380     -0.601506       6.89463      -1.02843       3.76691      -3.82826       3.61687       4.52290       4.43129       4.22861       3.50284       2.86069
  11  11 2199.8340    0.9547  0.7127 10.5469  0.0000  0.0265   0.0326   0.0718    0.1107   0.0000   431.2820       5.43798       5.41355      -2.79620       4.72227      -5.10497       3.70639       4.80910       4.60066       4.61122       4.25701       3.50599
  11  12 2340.0617    1.2295  0.9015 10.7426  0.0000  0.0335   0.0407   0.0864    0.2079   0.0000   442.0872     -0.214029      0.614411       1.85479       8.30285      0.744145       4.21610       5.63802       5.53624       5.48711       4.35267       4.24765
  11  13 2478.5796    1.6108  0.9507 11.4851  0.0000  0.0333   0.0508   0.0890    0.1795   0.0000   433.1789       9.09790       3.02717      0.324054       1.11751      -1.98524       4.71149       5.73459       5.63575       5.64685       5.09017       4.05936
  11  14 2616.9861    1.8535  0.9655 12.2950  0.0000  0.0341   0.0579   0.0927    0.1105   0.0000   447.9251       3.23762      -3.92336      -11.2470       4.21883       5.58435       4.74421       6.15617       6.15839       5.59261       5.27859       4.33217
  11  15 2756.1744    2.6090  0.9423 12.4960  0.0000  0.0335   0.0772   0.0812    0.1118   0.0000   438.3700       25.3215       5.44106      -2.03959      -1.13082       3.32228       4.47459       6.25350       5.89013       5.60656       4.79829       4.51758
  11  16 2895.4739    3.2756  0.7759 12.9509  0.0000  0.0283   0.1042   0.0689    0.1042   0.0000   439.3983       19.9694       18.9622      -6.18713      -1.05662       3.70031       4.17662       5.70367       5.46366       5.32587       4.57092       3.82229
  11  17 3034.6598    3.8461  0.7973 13.1096  0.0000  0.0274   0.1200   0.0677    0.1147   0.0000   432.3349       9.20980       3.76120       8.79659       5.05312      -2.15412       3.87094       4.96510       4.94554       4.87050       4.31231       3.47253
  11  18 3173.5968    3.6887  0.9452 13.3794  0.0000  0.0335   0.1143   0.0880    0.1101   0.0000   438.2647       19.4393       4.95558       3.90000       11.3753     -0.362965       5.07025       6.04625       5.30372       5.45861       5.10762       4.32816
  11  19 3312.5808    3.2668  1.3895 13.1517  0.0000  0.0427   0.0854   0.1055    0.1026   0.0000   442.1954       29.6969       2.89175       13.3011       1.63687       1.56955       6.18514       8.04538       8.00301       7.63420       7.34430       5.56243
  11  20 3451.8031    2.8018  2.1518 12.5828  0.0000  0.0517   0.0624   0.1410    0.0781   0.0000   440.2060       20.9216       19.7872       13.0312       11.0488     -0.781783       7.41528       9.27463       8.92464       9.16682       7.96561       6.76407
  11  21 3591.4461    2.3025  2.6483 12.3408  0.0000  0.0622   0.0475   0.1671    0.0668   0.0000   457.1519       21.3951      -3.22325       18.8872       2.82249       2.29450       9.55776       11.9586       12.1504       11.4412       10.0546       8.15782
  11  22 3731.0642    1.8522  4.1982 11.8917 -0.0008  0.0838   0.0332   0.2375    0.0539   0.0000   459.3368       40.8245      -7.24101       22.3919       2.35527      -4.27190       11.9535       15.0584       15.7654       15.0864       12.6981       10.9922
  11  23 3871.0007    1.5535  5.3652 11.5516  0.0000  0.1018   0.0271   0.3012    0.0509   0.0000   428.0373       39.1255       21.0101      -21.2626       6.98964      -5.51283       14.4008       17.6244       18.5910       17.7331       15.7536       13.2525
  11  26 4292.3705    0.8697 10.6273 10.6947  0.0000  0.2049   0.0165   0.6092    0.0437   0.0000   394.2196       25.7140      -36.9422       5.78988       5.09684       4.77107       27.4155       35.8247       35.7332       35.2426       30.9549       25.5538
  12   5 1352.0504    0.0737  0.0409  9.8554  0.0000  0.0278   0.0159   0.0213    0.0346   0.0000   440.7872      -18.8410       3.99853       11.1975       4.79928      -2.28003       3.43444       3.68073       3.89078       3.94352       4.03089       3.17255
  12   6 1509.6776    0.1455  0.1215  9.8508  0.0000  0.0242   0.0134   0.0402    0.0375   0.0000   433.1482       2.50635       13.6509      -5.84539      -1.07694       2.94515       2.97401       3.50245       3.14149       4.76735       3.21823       2.54908
  12   7 1660.2255    0.2349  0.1857  9.8151  0.0000  0.0153   0.0153   0.0408    0.0413   0.0000   438.3458       2.46284       5.54381       2.10741      -3.65484      -2.08197       1.75574       2.27223       2.71670       2.39633       1.98258       1.72568
  12   8 1805.8110    0.3338  0.2459 10.0363  0.0000  0.0167   0.0179   0.0409    0.0458   0.0000   437.9170      0.170460       9.68589     0.0253528       6.22599      -1.73317       2.20041       2.59547       3.21080       2.80677       2.65946       2.19692
  12   9 1949.9944    0.4885  0.4407  9.9923  0.0000  0.0226   0.0197   0.0521    0.0614   0.0000   436.8437     -0.556541       13.3851     -0.418183      -2.43907      -1.82050       2.96146       3.73518       3.84271       4.01775       3.32011       2.73360
  12  10 2093.6731    0.7452  0.5067 10.3448  0.0000  0.0221   0.0283   0.0561    0.0692   0.0000   435.3852      -6.12419       9.60112      -6.13439      0.917877      -4.44461       3.11465       4.00910       4.04084       3.83177       3.46719       2.79040
  12  11 2235.8767    0.9597  0.7022 10.6207  0.0000  0.0320   0.0308   0.0630    0.0944   0.0000   439.9353       1.31937       9.46117      -4.55519      -4.23376       5.65870       4.90940       6.42654       6.10253       5.68605       4.93926       3.70602
  12  12 2376.3125    1.2238  0.7516 11.1863  0.0000  0.0291   0.0393   0.0718    0.1196   0.0000   438.2313       8.46047       16.6568       6.59722      -4.40976     -0.707845       3.70204       4.48744       5.00293       4.82802       4.11138       3.32272
  12  13 2515.5324    1.7521  0.9525 11.3545  0.0000  0.0328   0.0544   0.0780    0.2258   0.0000   443.7782      0.982712       10.4287      -6.54429       6.37908       3.20449       4.08756       4.96067       5.56007       5.28351       4.45579       3.77515
  12  14 2654.7260    2.1374  0.9266 11.9446  0.0000  0.0316   0.0639   0.0841    0.1876   0.0000   440.9174       11.7313       19.4073       1.15918    -0.0832293      -10.8587       3.63785       4.81869       5.11205       4.54870       4.49029       3.61172
  12  15 2794.5449    2.7680  0.7689 12.7484  0.0000  0.0274   0.0834   0.0653    0.1223   0.0000   441.8252       19.3565       5.19470       7.39347      -4.50091       7.24209       3.53581       4.95576       4.71277       4.73006       3.91378       3.35930
  12  16 2934.4934    3.2964  0.8647 13.0518  0.0000  0.0304   0.0962   0.0710    0.1089   0.0000   440.3829       11.2907       12.1261       11.8093      -1.38462      -2.06271       3.99366       4.98281       5.51182       4.92816       4.60466       3.95389
  12  17 3073.9798    3.7993  0.8971 13.3012  0.0000  0.0301   0.1081   0.0711    0.1077   0.0000   443.7793       23.3036       7.31899       5.22016      -4.24876       1.03052       4.04700       4.94115       5.00018       5.16182       4.61745       3.68928
  12  18 3213.4712    3.4943  1.2643 13.4437  0.0000  0.0380   0.0963   0.1041    0.1004   0.0000   430.8208       26.3701       17.9374       14.8152      -8.55712      -5.91549       4.85535       5.86922       6.14444       6.12816       5.25980       4.78337
  12  19 3352.8429    3.1792  1.6537 12.9036  0.0000  0.0425   0.0730   0.1154    0.0869   0.0000   446.2661       28.7909       12.6402       7.18392       3.85150     -0.470610       5.81711       7.21884       7.57208       7.13062       6.20671       5.41625
  12  20 3492.5834    2.7138  2.3117 12.4516  0.0046  0.0528   0.0550   0.1359    0.0727   0.0000   460.0709       26.4671      -7.50765       24.6260      -6.33624      -12.8052       7.20766       9.21556       9.24465       8.84658       8.04330       6.73643
  12  21 3632.9325    2.1696  3.4701 12.1110  0.0000  0.0704   0.0395   0.1889    0.0549   0.0000   439.3662       19.1264       7.70154       13.4052       13.9240      -7.84868       8.92405       11.7242       11.3358       11.6215       10.3367       8.83711
  12  22 3772.8917    1.6967  4.8670 11.6888  0.0000  0.0918   0.0283   0.2500    0.0500   0.0000   428.5936       39.0370      0.541217       12.6967       4.72624      -2.51796       11.1725       14.4786       15.0129       14.8312       13.2767       11.0379
  12  23 3913.2867    1.4950  5.9624 11.4063  0.0000  0.1078   0.0244   0.2898    0.0488   0.0000   424.5940       27.7600      -8.84503       9.36476      -5.66444       14.5241       13.6407       17.4258       17.6698       17.3670       15.6435       13.4162
  13   5 1382.3603    0.1079  0.0371  9.8246  0.0000  0.0320   0.0179   0.0147    0.0334   0.0000   435.6848      -2.29262       11.7303       3.78208      -1.13651      -1.84054       3.26050       2.51938       4.80660       3.95837       2.55313       3.22407
  13   6 1541.1187    0.1487  0.1527  9.8573  0.0000  0.0183   0.0120   0.0448    0.0363   0.0000   436.8776       2.20891       9.18808      -3.46342      -3.23483      -2.79591       2.67690       3.59613       3.39905       3.49644       3.37792       2.47353
  13   7 1692.3540    0.2463  0.2221  9.8520  0.0000  0.0171   0.0141   0.0391    0.0410   0.0000   435.6964     -0.707903       13.1134       4.13311      -1.26076       7.16863       1.95217       2.53753       2.68270       2.51572       2.28249       2.31186
  13   8 1838.6444    0.3866  0.3166 10.0332  0.0000  0.0204   0.0180   0.0446    0.0496   0.0000   436.0444       1.98424       14.5057      -4.06882       5.29379      0.296475       3.27498       4.91520       5.55578       5.81291       4.89964       4.07371
  13   9 1983.8883    0.5646  0.3630 10.1802  0.0000  0.0190   0.0232   0.0436    0.0554   0.0000   437.5729       3.15531       16.0135      -3.74686      -1.41761      -3.12269       2.27651       3.27569       3.20399       3.21927       2.78073       2.53062
  13  10 2128.4895    0.7641  0.6912 10.3505  0.0000  0.0252   0.0246   0.0708    0.0770   0.0000   433.0836       5.04456       21.2489      -2.78261       5.27867      -2.40628       3.10093       3.86024       3.93750       3.97505       3.56920       3.21319
  13  11 2271.1921    1.0340  0.6938 11.0149  0.0000  0.0263   0.0329   0.0643    0.0781   0.0000   437.1028    -0.0681203       8.51633       3.15144       1.85946      -2.20681       3.12807       3.94219       3.93195       4.00231       3.61150       3.20018
  13  12 2411.8237    1.3537  0.9024 11.3996  0.0000  0.0298   0.0383   0.0786    0.0945   0.0000   432.8817       2.92884       25.3907      -7.53035      -2.41619      0.587134       3.54565       4.47240       4.56975       4.92431       4.41198       3.50983
  13  13 2551.7950    1.7975  0.8807 11.8981  0.0000  0.0299   0.0525   0.0738    0.1358   0.0000   444.0558       10.7176       13.9155       11.3995      0.455916       4.07872       3.91779       4.70853       4.77584       4.82395       4.53094       3.95233
  13  14 2691.7616    2.3235  0.9032 12.2851  0.0000  0.0307   0.0721   0.0756    0.1796   0.0000   442.6336       6.56042       7.18748       5.28007       3.85396      -2.09468       3.68514       4.59641       4.89687       4.82248       4.44844       3.84172
  13  15 2832.2448    2.9679  0.8967 12.5679  0.0000  0.0296   0.0895   0.0784    0.1935   0.0000   439.3239       7.40708       13.5052       2.50029       1.58393       3.16065       3.60208       4.63264       4.75539       4.54975       4.36556       3.85086
  13  16 2972.7380    3.4796  0.8509 13.3445  0.0000  0.0275   0.1018   0.0719    0.1160   0.0000   439.5512       10.8527       13.6926       5.25027       2.57389       5.25308       3.49115       4.44113       4.48871       4.36767       4.00255       3.53560
  13  17 3112.6589    3.7255  1.0551 13.3852  0.0000  0.0321   0.1003   0.0829    0.1079   0.0000   440.9970       22.1659       12.3990       2.36302     -0.187018      -1.60271       3.96480       4.69668       4.82487       5.22674       4.23253       3.86135
  13  18 3252.5133    3.4861  1.2932 13.3075  0.0000  0.0390   0.0892   0.0966    0.1021   0.0000   434.7036       29.4449       14.6723       3.99181      -5.86556       4.44813       4.30479       6.18172       5.66354       5.70644       5.28851       4.49671
  13  19 3392.5134    2.9729  1.9227 12.8718  0.0001  0.0457   0.0642   0.1235    0.0757   0.0000   435.0795       24.6439       23.6426       21.8659      -7.85503      -2.95444       5.31492       6.96376       7.14176       7.29011       6.56347       5.49409
  13  20 3532.7937    2.5471  2.6328 12.3811  0.0000  0.0551   0.0468   0.1485    0.0630   0.0000   440.6985       52.9218       4.81089       16.0650      -8.94171      -10.4469       6.58415       8.03879       8.70285       8.33842       7.77921       6.68139
  13  21 3673.3491    2.1048  3.7296 11.8566  0.0000  0.0681   0.0340   0.1817    0.0551   0.0000   445.8729       22.1068      0.728402       36.3504      -16.6064      -11.0521       7.86925       10.4777       10.2141       10.6202       9.50117       8.29543
  13  22 3814.0464    1.7218  4.8898 11.5965  0.0000  0.0861   0.0271   0.2240    0.0494   0.0000   427.0557       31.5762      -1.56671       18.3713       6.82342      -1.57350       10.0525       12.6201       13.6410       13.2365       12.3459       10.3183
  13  23 3954.8268    1.3748  6.7943 11.2957  0.0001  0.1122   0.0215   0.3229    0.0463   0.0000   451.1745       64.0010       23.8371      0.285653     -0.648253      -2.43124       12.8106       16.5091       17.8354       17.2202       15.8101       13.7535
  14   7 1723.4994    0.3068  0.2637  9.8568  0.0000  0.0166   0.0151   0.0386    0.0418   0.0000   439.4995       2.52974       8.78043      -1.91240       1.53398      -2.83062       1.93230       2.43395       2.75330       2.72816       2.58123       2.14967
  14   8 1870.8443    0.4413  0.2978  9.9910  0.0000  0.0188   0.0202   0.0381    0.0507   0.0000   440.7745      -6.57639       15.2706    -0.0830955      -1.28680       1.19440       2.59055       3.16291       3.27822       3.18749       2.64134       2.33167
  14   9 2017.0257    0.5636  0.4994 10.2933  0.0000  0.0218   0.0202   0.0544    0.0610   0.0000   439.6625       5.87253       7.66417       5.07360    0.00359472      -1.04769       2.36716       3.14771       3.08398       3.29615       2.91088       2.52051
  14  11 2305.7275    1.1067  0.8179 11.0688  0.0000  0.0273   0.0320   0.0680    0.0808   0.0000   435.5257     -0.337317       17.8296       3.85939    0.00914159      -1.32997       3.15646       4.01715       4.20694       4.27535       3.83712       3.25296
  14  12 2446.7561    1.4632  0.8966 11.4370  0.0000  0.0275   0.0401   0.0725    0.0918   0.0000   436.2137      -3.17688       7.88356       1.74274      0.646293      0.629506       3.10180       3.96475       4.24660       4.15252       3.92923       3.57120
  14  13 2587.3757    1.9433  0.9340 12.0097  0.0000  0.0293   0.0530   0.0723    0.1061   0.0000   441.2057       5.56697       12.1904     0.0563420       7.79424       4.21327       3.25320       3.87292       4.23966       4.31440       4.14184       3.32206
  14  14 2728.3120    2.4916  0.8917 12.4488  0.0000  0.0290   0.0699   0.0720    0.1365   0.0000   439.1727       9.46383       13.2410       2.33235     -0.251198      -5.80745       3.06780       4.04316       4.38192       4.18077       3.91167       3.48681
  14  15 2869.3299    3.0050  0.8890 12.4361  0.0000  0.0279   0.0870   0.0711    0.2131   0.0000   444.6286       11.3717       20.9490       3.05616      -3.48849      -2.69401       2.90366       3.96929       3.94822       4.06606       3.69952       3.22379
  14  16 3010.2608    3.6252  0.8890 12.9083  0.0000  0.0283   0.1004   0.0689    0.1901   0.0000   435.0052       11.9542       10.1473     0.0898497       3.95586      0.712042       3.24901       4.35148       4.62561       4.15767       4.09817       3.51315
  14  17 3150.7324    3.5442  1.0397 13.5851  0.0000  0.0300   0.0966   0.0861    0.1161   0.0000   435.7360       15.8226       13.6553       4.38025     -0.627096      0.973488       3.38330       4.30863       4.52888       4.54368       4.10873       3.57294
  14  18 3291.0244    3.4204  1.3070 13.2579  0.0000  0.0350   0.0834   0.0952    0.1037   0.0000   438.5436       23.5497       3.15575       11.8870      -11.7541      -7.04863       3.80360       4.88930       5.10376       5.03082       4.78101       4.17287
  14  19 3431.6256    2.9136  2.0039 12.7214 -0.0003  0.0465   0.0591   0.1207    0.0809   0.0000   431.5826       13.6201       22.7698       4.23511       3.35900       8.74418       4.90342       6.87444       6.70697       6.82020       6.27564       5.45893
  14  20 3572.3023    2.3559  2.9471 12.4248  0.0000  0.0590   0.0431   0.1648    0.0594   0.0000   435.5414       30.7756       4.15045      -11.2782      -6.92742      -6.35032       6.60672       8.45112       8.57003       8.74441       8.14033       6.94642
  14  21 3713.5177    1.9510  4.2161 11.7394  0.0000  0.0722   0.0302   0.1965    0.0546   0.0000   427.5388       44.3690      -1.93894     -0.527227      -11.7349      -17.1177       7.77490       10.2245       10.7213       10.4154       9.83227       8.79445
  14  22 3854.2709    1.5868  5.5967 11.4360  0.0000  0.0919   0.0240   0.2508    0.0483   0.0000   436.7047       38.4555       5.02341       2.16108      -8.23723       7.72233       9.50484       12.9808       13.1326       13.3467       12.0023       10.6398
  14  23 3995.5004    1.3390  6.8617 11.1630  0.0000  0.1068   0.0200   0.3037    0.0473   0.0000   411.0009       68.2321       34.6513      -5.59206      -7.84073     -0.425936       11.4552       14.5563       15.7168       15.3836       14.1935       12.3553
  14  25 4278.3922    0.8685 11.5816 10.7566  0.0025  0.1940   0.0160   0.5979    0.0415   0.0000   423.5041      -5.16718       28.2474      0.520924      -28.2211      -2.41020       20.8294       26.0408       28.4587       28.6577       25.6067       23.3702
  14  26 4419.6263    0.7195 12.3898 10.6434  0.0000  0.2365   0.0150   0.6806    0.0380   0.0000   408.5128       69.4322       13.5641       4.75749      -17.8407      -13.8720       24.2222       32.4613       33.9527       33.7678       30.5438       27.5836
  15   8 1902.3191    0.4754  0.3940 10.0477  0.0000  0.0190   0.0187   0.0465    0.0497   0.0000   438.5309     -0.112100       11.9115      -1.12284      -1.08569       2.02995       2.03310       2.91868       2.63557       2.72996       2.80575       2.20444
  15   9 2049.6089    0.6112  0.5604 10.1373  0.0000  0.0246   0.0193   0.0510    0.0723   0.0000   438.9389       6.46895       11.9083      0.215336       4.04105       2.85069       2.59092       3.55306       3.63714       3.41355       3.14339       2.98338
  15  10 2195.7886    0.8235  0.7939 10.5529  0.0000  0.0255   0.0239   0.0732    0.0756   0.0000   438.4703      -2.43244       11.2738       2.98617      -5.02386       1.51859       2.77078       3.38984       3.42482       3.39902       3.61590       2.95001
  15  11 2339.5703    1.1919  0.8177 11.0585  0.0000  0.0263   0.0324   0.0643    0.0853   0.0000   439.3559       2.86781       13.4976      -1.13576      -3.70432     -0.521570       2.84184       3.74100       3.87703       3.99124       3.71092       3.05616
  15  12 2481.1024    1.6622  0.8369 11.5789 -0.0001  0.0261   0.0443   0.0646    0.0911   0.0000   442.1257       5.84637       11.0665       3.80518      -5.18794      -2.11526       2.62951       3.47123       3.45695       3.51818       3.26487       2.92645
  15  13 2622.4463    2.0457  0.8785 11.9856  0.0000  0.0254   0.0539   0.0679    0.0915   0.0000   436.8156       8.94239       4.08888      -1.90174      -5.33516       1.00831       2.68860       3.55185       3.66624       3.83669       3.33744       3.01878
  15  14 2764.1614    2.6688  0.8678 12.8402  0.0000  0.0267   0.0724   0.0671    0.0975   0.0000   434.6420       15.0572       6.18255       2.67061       1.68291      -2.83576       2.95798       3.84794       3.78022       3.90045       3.68545       3.13167
  15  15 2905.8926    3.2710  0.8408 12.9365  0.0000  0.0259   0.0890   0.0652    0.1385   0.0000   440.0451       9.11894       18.4554      -5.89462       2.10734       2.02018       2.73254       3.47822       3.66858       3.79772       3.49022       3.03362
  15  16 3047.2066    3.6237  0.9267 13.2908  0.0000  0.0307   0.1036   0.0712    0.1655   0.0000   439.1305       14.7948       10.5600       2.85491       5.40087      -2.62720       3.55048       4.80630       4.86745       4.72821       4.21266       3.79130
  15  17 3188.1651    3.8687  1.1140 13.3330  0.0000  0.0339   0.1077   0.0816    0.2036   0.0000   440.0301       14.8226       7.53135      0.278628      -5.68328      -1.51374       3.38078       4.36575       4.67876       4.66508       4.60811       3.91562
  15  18 3329.0566    3.2698  1.5656 13.1989 -0.0040  0.0381   0.0782   0.1068    0.1159   0.0000   436.9731       24.0963       14.3103       8.08175       13.1915       4.84189       4.01978       5.00464       5.00262       5.35416       4.99543       4.35089
  15  19 3470.1620    2.5936  2.1459 12.9487  0.0000  0.0475   0.0545   0.1385    0.0686   0.0000   445.3413       30.4159      -6.90397      -1.33064     -0.259384       4.28283       4.87648       6.26927       6.53636       6.76831       6.11580       5.24708
  15  20 3611.4694    2.1985  3.2414 12.1904  0.0000  0.0593   0.0373   0.1640    0.0617   0.0000   439.0333       35.6044       13.1498       10.0318      -8.03741      -4.46457       6.11715       8.05595       8.47332       8.49942       8.15685       7.17676
  15  21 3752.8562    1.8816  4.9472 11.5238  0.0000  0.0775   0.0267   0.2077    0.0558   0.0000   447.5195       36.4836       2.86469     -0.225734      -3.22440       10.0429       7.78876       10.2565       10.8971       11.2195       10.1037       8.95209
  15  22 3894.4364    1.5918  5.9791 11.2324  0.0000  0.0875   0.0220   0.2483    0.0524   0.0000   443.1096       25.4172      -2.25706      -5.42917      -4.12872       12.1694       9.00442       11.4843       12.2019       12.3497       11.3508       10.3157
  15  23 4035.8414    1.2872  7.7148 11.0673  0.0000  0.1112   0.0185   0.3240    0.0454   0.0000   439.1264       52.1250      -9.92194      -19.8731       35.7170      -12.9542       11.5923       14.4223       15.8603       15.6867       14.3912       13.2145
  15  24 4177.8753    1.0198  9.6310 10.9181  0.0000  0.1471   0.0165   0.4504    0.0417   0.0000   448.1903      -5.48850       13.6319       17.9134       13.3403       8.59869       14.7034       18.7409       20.2922       20.3542       18.6282       16.8713
  15  25 4319.7748    0.8250 11.1978 10.7713  0.0000  0.1880   0.0155   0.5732    0.0397   0.0000   372.7442       22.4747       41.1224      -10.4791       4.93725      -5.30262       18.1937       24.1993       25.9156       25.7457       23.6121       21.3556
  16   7 1783.2834    0.3585  0.2353  9.8921  0.0000  0.0180   0.0167   0.0303    0.0417   0.0000   437.9104      -1.96133       14.4414      0.527458      -1.10328      0.573945       2.52297       2.80207       1.95275       2.36463       2.91184       2.58427
  16   8 1933.1360    0.4781  0.4472 10.1401  0.0000  0.0210   0.0174   0.0507    0.0509   0.0000   437.4727      0.667994       13.0373     -0.650089      -4.04681      -4.66063       1.86520       2.66731       2.57812       2.60297       2.46713       2.24294
  16   9 2081.6624    0.7295  0.4976 10.3640  0.0000  0.0198   0.0239   0.0443    0.0649   0.0000   436.7278       2.93029       14.1347     -0.199577      -3.33883       1.90024       1.91738       2.36733       2.62018       2.72150       2.33372       2.14078
  16  10 2228.3761    0.9428  0.6844 10.8064  0.0000  0.0223   0.0276   0.0595    0.0782   0.0000   437.8193       1.22407       12.2260       4.62233      -3.96434      -7.44950       2.24469       2.80763       3.01804       3.05818       3.11238       2.63875
  16  11 2372.6898    1.2960  0.7921 11.4538  0.0000  0.0258   0.0353   0.0629    0.0762   0.0000   439.3324      0.799746       12.0959       1.00604       3.94482      -5.81502       2.66583       3.53073       3.71900       3.70688       3.34872       3.07637
  16  12 2514.8296    1.6394  1.0294 11.8209  0.0000  0.0289   0.0400   0.0788    0.0810   0.0000   433.0596       5.76677       15.1084      -1.60144      -6.12366      -1.65441       2.82860       3.69874       3.93942       3.70920       3.82078       3.31240
  16  13 2656.9740    2.1680  0.8698 12.2020  0.0000  0.0262   0.0541   0.0649    0.0867   0.0000   440.1069       9.83601       14.7549       2.06864       1.55750      0.863821       2.49566       3.23826       3.59001       3.51835       3.33140       3.00707
  16  14 2799.6007    2.8577  0.8296 12.6384  0.0000  0.0241   0.0738   0.0615    0.0939   0.0000   439.6867       8.70768       7.42650       6.80011     -0.627223       2.40238       2.69337       3.29327       3.42997       3.60930       3.37644       3.03915
  16  15 2941.9005    3.4283  0.8322 13.0093  0.0000  0.0244   0.0896   0.0596    0.1109   0.0000   438.9002       8.27386       3.00573       4.04159      0.751346      -4.35975       2.49798       3.19821       3.17972       3.38294       3.20659       2.88835
  16  16 3083.6650    3.7728  1.0037 13.2105  0.0000  0.0294   0.0946   0.0703    0.1610   0.0000   436.4103       13.2359       21.3309       1.87398      -2.46354       3.78080       2.75659       3.70690       3.85823       3.85668       3.84262       3.25226
  16  17 3225.0838    3.6485  1.3032 13.4751 -0.0166  0.0346   0.0950   0.0945    0.1566   0.0000   443.1482       16.9037       6.83927      -3.09010      -6.53458      -7.04485       3.31529       4.46474       4.57674       4.84622       4.69823       4.26090
  16  18 3366.5372    3.1659  1.6619 13.0291  0.0000  0.0390   0.0710   0.1086    0.1282   0.0000   435.1802       22.5538       13.5371      0.564477     -0.230242       2.59582       3.92133       5.06665       5.57047       5.25792       5.16995       4.54010
  16  19 3508.0948    2.7811  2.5434 12.4287  0.0000  0.0487   0.0505   0.1355    0.0957   0.0000   440.0407       25.1975       13.6134       16.1780       5.42243      -3.73652       4.78780       6.31823       6.56108       6.54633       6.22808       5.75954
  16  20 3650.1043    2.1427  3.5117 12.2289 -0.0004  0.0644   0.0357   0.1756    0.0595   0.0000   449.5568       8.78270       17.4863       6.71383      -7.06815       3.47406       5.87010       8.13790       8.06705       8.38610       7.87631       7.29952
  16  21 3791.9203    1.7588  5.0349 11.5487  0.0000  0.0784   0.0254   0.2214    0.0545   0.0000   439.1715       36.1054       20.8093       21.1912       1.93017      -9.11946       7.30088       9.90037       10.0721       10.6346       9.86174       8.94070
  16  22 3933.8461    1.4613  6.4903 11.2095  0.0000  0.0937   0.0202   0.2665    0.0493   0.0000   457.4179       11.8358       8.47853       34.2871      -7.12869      -2.07492       8.88612       11.5537       12.3564       12.6679       11.8302       10.6455
  16  23 4075.7931    1.2108  8.4505 10.9581  0.0000  0.1177   0.0168   0.3446    0.0437   0.0000   432.1885       27.7710       6.84341      -16.0865       30.7847      -8.85496       10.9992       14.4372       15.4100       15.6685       14.6647       13.4241
  16  24 4217.7701    0.9636 10.5192 10.9027  0.0000  0.1595   0.0155   0.4733    0.0385   0.0000   431.9139       72.2359       7.72820      -21.8343       5.06774      -19.2987       14.7148       19.5069       20.3250       20.8694       19.3472       17.9390
  16  27 4644.2351    0.5075 16.9047 10.4049  0.0024  0.3578   0.0099   0.9857    0.0282   0.0000   400.0947       20.5901       64.4376       73.1508       4.72132      -33.5253       33.4945       43.3780       47.4031       47.2149       44.5699       39.7810
  17   5 1493.5267    0.1558  0.1489  9.7859  0.0000  0.0190   0.0108   0.0318    0.0322   0.0000   437.3250      -1.21714       12.5223       2.06683      -3.97330       2.05934       1.55958       2.31262       2.50744       2.05487       2.10242       1.92953
  17   6 1657.0767    0.2528  0.1530  9.8296  0.0000  0.0154   0.0148   0.0273    0.0351   0.0000   437.6372     -0.993135       13.9536      0.327972      0.450827      0.833672       1.86873       2.36182       2.49061       2.05492       1.74327       1.43915
  17   7 1811.9894    0.3806  0.3359  9.9608  0.0000  0.0182   0.0151   0.0390    0.0431   0.0000   438.9232     -0.289617       15.9091       1.76834      -1.28029       2.02836       1.70676       2.46816       2.41556       2.64848       2.22636       1.98959
  17   8 1963.3310    0.5177  0.4525 10.1425  0.0000  0.0190   0.0174   0.0442    0.0509   0.0000   441.8697      0.842570       14.0105       3.85282     -0.519790      -1.19763       1.76153       2.29324       2.41710       2.53537       2.30928       2.38926
  17   9 2113.0109    0.7440  0.6033 10.4339  0.0000  0.0213   0.0225   0.0525    0.0621   0.0000   436.4544      0.593509       14.9056       2.24780      -1.76029       1.62290       1.95486       2.44971       2.50675       2.72926       2.78286       2.31690
  17  10 2260.3835    1.0405  0.7753 10.8083  0.0005  0.0228   0.0282   0.0660    0.0898   0.0000   437.3723      0.899136       13.5317       3.02003      -2.28567      0.441611       2.09016       2.85403       2.89276       2.91865       2.90792       2.62927
  17  11 2405.0258    1.4774  0.8800 11.1794  0.0000  0.0251   0.0356   0.0604    0.0982   0.0000   437.5229       3.21214       11.1556       3.09157      -2.43206       3.13372       2.19564       2.78866       3.12334       3.02262       3.00530       2.70749
  17  12 2548.1559    1.8910  0.8656 11.9477  0.0000  0.0249   0.0475   0.0632    0.0807   0.0000   439.4191      0.515267       10.0207       8.24159      -1.78185      -5.20805       2.55648       3.50837       3.69324       3.92932       3.79196       3.34341
  17  13 2691.0831    2.4085  0.9680 12.1655  0.0000  0.0246   0.0561   0.0691    0.0926   0.0000   436.7826       8.40964       9.15407       3.45181     -0.455780      0.500820       2.33746       2.98389       3.20894       3.10864       2.96483       2.87365
  17  14 2834.4312    2.9631  0.8527 12.9329  0.0000  0.0234   0.0760   0.0650    0.0824   0.0000   441.5926       9.77615       9.04558       5.13470      -2.40683     0.0360119       2.32774       3.01291       3.17183       3.20046       3.08088       2.74176
  17  15 2977.3524    3.5443  0.9053 13.2799  0.0000  0.0245   0.0874   0.0676    0.0865   0.0000   443.3321       6.89043       12.0128     -0.101842      -2.15721      0.898728       2.27026       2.97982       3.05378       3.20597       3.00961       2.83211
  17  16 3119.5872    3.7192  1.0900 13.1272  0.0000  0.0286   0.0844   0.0684    0.1369   0.0000   442.0059       10.0097       11.5643       1.31204       2.61339      -7.14344       2.53853       3.45731       3.46915       3.70915       3.41011       3.19791
  17  17 3261.5567    3.5957  1.4193 13.0268 -0.0061  0.0338   0.0810   0.0884    0.1701   0.0000   438.1802       14.0636       4.00941      -1.16062      -1.76350     -0.197649       2.95379       4.00574       4.04727       4.28139       3.83735       3.69787
  17  18 3403.5458    3.0447  2.0856 12.6894  0.0000  0.0427   0.0627   0.1271    0.1306   0.0000   440.7536       12.6847       13.7461       1.48875       1.43320      -1.50809       3.87933       5.26018       5.29478       5.44959       5.36922       4.64157
  17  19 3545.7671    2.5072  2.5055 12.6402  0.0000  0.0528   0.0505   0.1389    0.0927   0.0000   437.9547       17.8684       25.6038       12.0891       1.58959      -5.72124       4.76403       6.16081       6.74304       6.73087       6.45171       5.66482
  17  20 3687.9903    2.2018  4.1445 11.6919  0.0000  0.0627   0.0306   0.1722    0.0707   0.0000   438.8574       27.0989       31.3979       15.1145       1.17019       8.87238       5.49723       7.37392       7.98815       8.02621       7.77918       6.93674
  17  21 3830.2324    1.7393  5.6840 11.3681  0.0000  0.0774   0.0225   0.2268    0.0518   0.0000   433.2509       31.5755       16.4085      -6.74320       7.72708       29.9465       7.15626       9.02385       9.85368       10.0615       9.54300       8.74423
  17  22 3972.5859    1.4210  7.6436 11.0079  0.0000  0.1000   0.0173   0.2851    0.0455   0.0000   429.5523       21.8990       20.9083      -16.8390      -5.28787       16.5902       8.63202       11.5251       12.3746       12.5871       11.7965       10.6420
  17  23 4115.1459    1.1396  8.9688 10.9234  0.0000  0.1222   0.0156   0.3586    0.0409   0.0000   446.6291       39.2331       24.5776      -18.8411      -2.48293     -0.506366       10.8718       13.8342       15.4073       15.4407       14.4985       13.3545
  18   5 1518.7211    0.1674  0.1141  9.7613  0.0000  0.0137   0.0115   0.0225    0.0305   0.0000   438.7878     0.0452253       15.5350       1.19670      -2.08603      0.695535       1.31794       1.56307       1.82378       2.19573       2.05364       1.89155
  18   6 1683.6659    0.2537  0.2404  9.8893  0.0000  0.0168   0.0123   0.0357    0.0356   0.0000   437.7388      -1.71202       17.9822      0.700311      -1.17266      -1.76202       1.35746       1.83461       1.64881       2.04182       1.75471       1.66150
  18   7 1840.0230    0.4414  0.2543 10.0070  0.0000  0.0143   0.0183   0.0301    0.0415   0.0000   439.0281      0.877254       15.1082      0.667077      -4.67900      -1.06486       1.57198       2.04853       2.21289       2.17599       2.07507       1.65734
  18   8 1992.8694    0.5510  0.4800 10.2412  0.0000  0.0196   0.0177   0.0443    0.0531   0.0000   442.2002       4.00374       18.0685      -2.67610      -1.61431      -2.47020       1.71063       2.16057       2.23370       2.29716       2.34985       2.07294
  18   9 2143.7231    0.8173  0.5586 10.4337  0.0000  0.0194   0.0234   0.0448    0.0613   0.0000   439.4752       1.04356       12.7669      -2.05208       1.11854     -0.705893       1.85678       2.47826       2.71908       2.70453       2.44970       2.33560
  18  10 2291.6863    1.0501  0.8641 10.9727  0.0000  0.0247   0.0267   0.0679    0.0808   0.0000   437.3134       3.03075       9.71780       3.98177      0.106852      -4.11369       2.13758       2.82447       2.85494       2.90664       2.90970       2.69372
  18  11 2436.8743    1.4749  0.9185 11.5107  0.0000  0.0252   0.0364   0.0701    0.0968   0.0000   436.3507       11.4252       7.22751      0.556759      -2.92784     -0.805834       2.20301       2.75827       3.09313       3.18279       3.09276       3.00739
  18  12 2580.9408    1.9767  0.8708 11.9864  0.0000  0.0241   0.0474   0.0609    0.0844   0.0000   438.5079       8.78026       12.5035      -1.28534     -0.453544      -1.40491       2.11130       2.82855       3.00333       3.00568       2.99483       2.90947
  18  13 2724.8449    2.4311  0.9723 12.4666  0.0000  0.0252   0.0563   0.0682    0.0832   0.0000   439.6367       5.65161       18.0138       6.88811      -2.82366      -1.50109       2.23801       2.91216       3.09556       3.16275       3.03172       2.69230
  18  14 2868.7575    3.0098  0.9640 12.6721  0.0000  0.0251   0.0686   0.0641    0.0977   0.0000   438.8253       5.49750       9.75904       3.98456      -4.99140      -1.15029       2.39616       3.10230       3.28135       3.20065       3.18981       2.99131
  18  15 3012.2401    3.4623  1.0146 13.4338  0.0000  0.0287   0.0798   0.0714    0.0793   0.0000   444.6679       10.7008       8.54746       5.74333      -4.70526      -2.47615       2.22944       3.20728       3.01323       3.46367       2.97336       2.88191
  18  16 3154.9776    3.7317  0.9784 13.5775  0.0000  0.0269   0.0879   0.0701    0.0848   0.0000   437.8003       11.0763       7.55097     -0.994534      -2.70348       3.69693       2.43007       3.33236       3.43150       3.58513       3.32739       2.90442
  18  17 3297.6008    3.2174  1.4090 13.5361  0.0000  0.0350   0.0757   0.0971    0.0954   0.0000   436.8083       16.4103       10.4602       3.91953      0.111966      -3.07493       3.19528       4.35330       4.57352       4.67345       4.54186       3.79032
  18  18 3440.1480    2.8476  2.3947 12.3907  0.0000  0.0443   0.0502   0.1194    0.1103   0.0000   439.5408       26.6992       17.3502       6.39592      -10.0576     -0.890041       3.81744       4.85812       5.22492       5.50844       5.32988       4.86057
  18  19 3582.8177    2.4712  3.1866 11.9757  0.0007  0.0509   0.0393   0.1528    0.0943   0.0000   441.5619       14.2084       12.2120      -5.78180       8.80621      -2.01410       4.52718       5.65623       6.19120       6.21209       6.00595       5.59041
  18  20 3725.5477    1.9751  4.6342 11.5637  0.0000  0.0675   0.0269   0.1876    0.0653   0.0000   432.5724       12.1724       14.4199      0.476473       1.26351      -16.9338       5.77880       7.42940       8.12679       8.18624       7.98925       7.47061
  18  21 3868.2776    1.6359  6.2016 11.1923  0.0000  0.0845   0.0204   0.2300    0.0526   0.0000   433.5181       27.2748       18.1764       11.6123       4.41881     -0.309788       6.99094       9.23499       10.1557       10.1363       9.76851       9.06850
  18  22 4011.1024    1.3133  7.8033 11.0031  0.0000  0.1008   0.0166   0.3008    0.0433   0.0000   436.1268       28.6766       24.5789      -3.17706      -8.26046       2.69881       8.40360       11.2161       11.9698       12.0966       11.6167       10.9761
  18  23 4154.1915    1.0330  9.7569 10.9321  0.0000  0.1372   0.0152   0.3997    0.0375   0.0000   413.6399       39.1377       62.1034      -21.4558      -34.7885       9.12535       11.4390       14.8773       16.3939       16.6921       15.6544       14.8901
  18  24 4297.6659    0.8493 11.0214 10.8217  0.0000  0.1737   0.0143   0.5049    0.0358   0.0000   415.4521       36.3564       15.4631       1.30516       20.9482       37.9098       13.8004       18.1903       20.5121       20.5929       18.8250       17.6993
  18  26 4583.1560    0.5555 16.4522 10.4985  0.0007  0.3225   0.0095   0.8485    0.0269   0.0000   427.0808       62.9650       26.4206       43.5938       27.9171      -7.59284       26.5887       34.1596       38.3203       38.4785       36.6275       34.0754
  19   4 1364.3336    0.0883  0.0388  9.8135  0.0000  0.0149   0.0115   0.0160    0.0277   0.0000   438.3948      -3.42842       16.7000       3.82224       1.62211     -0.358087       1.16750       1.81846       1.56284       1.92625       2.30551       2.02789
  19   6 1709.3458    0.2903  0.2364  9.8572  0.0000  0.0142   0.0130   0.0311    0.0357   0.0000   437.5103     -0.945367       18.4480       1.43091     -0.291094      -3.91506       1.33038       1.57662       1.60538       1.70352       1.61391       1.68043
  19   7 1867.2791    0.4300  0.3880  9.9410  0.0000  0.0186   0.0145   0.0382    0.0453   0.0000   438.4850       6.10699       14.9729      -2.12106     -0.887820     -0.595847       1.54470       1.99995       2.23713       2.05197       1.99771       1.86994
  19   8 2021.7725    0.6011  0.5222 10.2199  0.0000  0.0187   0.0183   0.0471    0.0579   0.0000   437.9088      -1.34398       19.3744      0.513914      -1.15607       1.80517       1.59969       2.08526       2.26953       2.39555       2.08670       1.98169
  19   9 2173.7891    0.8152  0.7005 10.5433  0.0000  0.0218   0.0214   0.0549    0.0654   0.0000   436.1083       1.19873       21.1826      -1.15913     -0.849188       3.14097       1.74189       2.31468       2.33328       2.45366       2.60566       2.28744
  19  10 2322.3142    1.1518  0.8629 11.0598  0.0000  0.0250   0.0275   0.0614    0.0745   0.0000   435.2362       8.23259       12.9941      -7.60962      -5.22020       2.00080       2.16572       2.96871       3.04077       3.10454       2.93812       2.87397
  19  11 2468.1923    1.5632  0.9137 11.7295  0.0000  0.0262   0.0391   0.0636    0.0899   0.0000   436.7855       1.37899       9.79954       5.20041       2.38623       5.70580       2.30491       3.14913       3.19136       3.35072       3.02108       2.86020
  19  12 2613.2264    1.9649  0.8897 12.3658  0.0000  0.0260   0.0477   0.0640    0.0800   0.0000   435.6757       3.84529       11.2540       3.19513      -1.05278      0.662184       1.98503       2.76835       2.77512       2.99489       2.84073       2.56842
  19  13 2758.0528    2.7347  0.9498 12.4760  0.0000  0.0238   0.0612   0.0621    0.0868   0.0000   437.5240       7.45237       7.49781      -3.57509       2.73651       5.32715       2.07017       2.77277       2.93850       2.95618       2.86006       2.59583
  19  14 2902.6314    3.2526  0.8367 13.1324  0.0000  0.0235   0.0771   0.0576    0.0766   0.0000   441.9792       9.95173       12.8911      -1.09548      -1.23491       1.51463       1.92314       2.70450       2.57249       2.79819       2.67034       2.52172
  19  15 3046.7036    3.6490  0.9131 13.3453  0.0000  0.0238   0.0844   0.0629    0.0828   0.0000   440.2101       17.8217       16.1471       7.44862      0.879686      -3.93822       1.97172       2.59811       2.78911       2.76956       2.77534       2.44655
  19  16 3189.9651    3.8490  1.2046 13.4145  0.0000  0.0296   0.0827   0.0801    0.0961   0.0000   434.9997       12.9688       14.7213       1.29619      -1.17393      0.766092       2.32364       3.22074       3.23624       3.41964       3.42348       3.01870
  19  17 3333.0721    3.1555  1.5127 13.3371  0.0000  0.0352   0.0649   0.0939    0.0770   0.0000   444.5200       19.5041       13.4001       9.84759       4.48967       7.27493       2.78523       3.82471       4.05127       4.19662       3.88602       3.69038
  19  18 3476.3195    2.5870  2.2085 12.8844  0.0000  0.0450   0.0491   0.1204    0.0737   0.0000   440.7300       28.2578       11.9333       3.45388      -5.38021      -1.15177       3.48426       4.74852       5.13499       5.11289       5.12612       4.62216
  19  19 3619.5239    2.3424  3.4974 11.8317  0.0000  0.0539   0.0339   0.1486    0.0845   0.0000   445.3148       26.1910       19.5935       9.83696      -1.43425       12.7520       4.34686       5.75143       6.24595       6.36625       6.05449       5.71855
  19  20 3762.8039    1.8832  5.1491 11.4706  0.0000  0.0724   0.0244   0.1966    0.0585   0.0000   435.6692       24.7662       13.0018       1.89154      0.586477      -5.58805       5.57674       7.48996       8.11950       8.21066       7.83185       7.35896
  19  21 3906.0158    1.5925  6.6007 11.1210  0.0000  0.0829   0.0185   0.2421    0.0476   0.0000   438.4826       18.2230       36.4555       9.48112      -5.26034      -3.87875       6.60573       8.66552       9.41167       9.66686       9.38381       8.72822
  19  22 4049.2214    1.2353  8.5315 10.9234  0.0000  0.1065   0.0153   0.3107    0.0404   0.0000   440.1277       31.6241       17.8535      -16.1168       31.6352      -9.76083       8.68355       11.1279       12.4367       12.7847       12.3621       11.3132
  19  23 4192.5840    1.0120  9.8490 10.8605  0.0000  0.1323   0.0141   0.3882    0.0359   0.0000   448.3303       56.0803       32.0139       14.6351       14.0083      -26.1475       10.5356       13.6978       15.1220       15.5812       14.9163       14.0212
  19  24 4336.0624    0.8302 12.0222 10.7594  0.0012  0.1803   0.0132   0.5138    0.0334   0.0000   410.1040       29.5471      -6.90570       2.22990       25.3457      -16.1875       13.8582       18.2247       20.2817       20.5388       19.7388       18.2988
  19  25 4479.2100    0.6264 13.7626 10.6676  0.0011  0.2449   0.0119   0.7127    0.0304   0.0000   406.7018       54.5162       7.83566      -9.57229      -15.8576      -5.44185       19.0241       24.8925       27.4209       27.9449       26.7559       24.9910
  20   4 1386.4720    0.1140  0.0749  9.8204  0.0000  0.0160   0.0107   0.0229    0.0276   0.0000   439.4893     -0.248592       18.6389     0.0778510     -0.904947     -0.826458      0.968063       1.54637       1.33583       1.56704       1.58636       1.23667
  20   6 1734.2187    0.3027  0.3002  9.8579  0.0000  0.0161   0.0120   0.0364    0.0361   0.0000   439.2683     -0.841748       13.5249      -1.12724      -1.68663     -0.500323       1.30178       1.86896       2.37304       2.63678       2.51614       2.20598
  20   7 1893.9186    0.4576  0.3776  9.9996  0.0000  0.0164   0.0154   0.0361    0.0432   0.0000   441.9045    -0.0647184       14.3870       1.07650      -2.80586       3.20840       1.25437       1.61842       1.78405       1.86642       1.91715       1.79462
  20   8 2050.0962    0.6707  0.4890 10.2950  0.0000  0.0162   0.0200   0.0446    0.0521   0.0000   436.6254      0.515301       12.1145      -1.48272      -3.76399       3.53526       1.31488       1.62486       1.75806       1.82756       1.82133       1.67006
  20   9 2203.1514    0.8975  0.7474 10.5408  0.0000  0.0223   0.0224   0.0533    0.0733   0.0000   439.4982       3.36326       15.1161      -2.05252      -2.60897       2.83420       1.74056       2.26560       2.47373       2.40755       2.39147       2.26527
  20  10 2352.4048    1.2661  0.8116 11.2881  0.0000  0.0225   0.0303   0.0586    0.0677   0.0000   437.8662       7.04518       9.37857     -0.923237       4.29276     0.0242064       1.79465       2.40285       2.40069       2.53953       2.57242       2.35107
  20  11 2499.0018    1.6771  0.9230 11.6256  0.0000  0.0233   0.0382   0.0616    0.0931   0.0000   436.6060       7.20503       13.0902      0.161226      -8.41480       4.67568       1.85534       2.35187       2.55237       2.70881       2.53792       2.47693
  20  12 2644.9934    2.1147  0.8487 12.4824  0.0000  0.0244   0.0512   0.0604    0.0809   0.0000   439.4275       2.44101       13.2712       6.88245     -0.298969      -4.96465       1.85327       2.49964       2.48073       2.72066       2.65887       2.52808
  20  13 2790.7873    2.7424  0.9142 12.6766  0.0000  0.0241   0.0614   0.0601    0.0823   0.0000   438.1775       5.02133       11.7411       10.5366      -2.23905      -3.78607       1.78478       2.46660       2.52984       2.65521       2.66225       2.55983
  20  14 2936.0934    3.4256  0.8701 13.0923  0.0000  0.0225   0.0782   0.0566    0.0836   0.0000   441.6161       10.6924       14.7320       3.20373     -0.919969       3.99048       1.88147       2.48056       2.51609       2.59645       2.51341       2.41408
  20  15 3080.5904    3.6914  1.0113 13.3926  0.0000  0.0249   0.0810   0.0668    0.0805   0.0000   436.5281       11.8862       14.0296       3.32699      -7.38235       2.09868       2.05530       2.71926       2.92865       3.21828       3.00459       2.86048
  20  16 3224.5278    3.5489  1.1459 13.5061  0.0000  0.0276   0.0766   0.0767    0.0839   0.0000   439.1641       9.54393       17.2313       5.16285      -4.38145    -0.0514212       2.20278       2.84038       3.02738       3.08202       3.10043       2.82995
  20  17 3368.2575    3.0953  1.8404 12.9975  0.0000  0.0376   0.0545   0.0960    0.0653   0.0000   436.2703       17.7162       13.0410      -2.67439       2.14088       1.20242       2.83972       3.82681       4.16637       4.13101       4.02036       3.77591
  20  18 3511.9909    2.5695  2.6687 12.5488  0.0000  0.0452   0.0407   0.1250    0.0628   0.0000   438.1826       18.5669       13.8343       14.1438       5.21809      -6.17246       3.52359       4.48064       4.89281       5.09017       4.77372       4.54903
  20  19 3655.8263    2.1252  3.9524 11.9040  0.0000  0.0602   0.0300   0.1617    0.0608   0.0000   439.2833       16.2840       24.4711       19.6024      0.210651      -5.19761       4.66435       6.35214       6.93959       6.91730       6.79275       6.34629
  20  20 3799.4561    1.7931  5.4824 11.3505  0.0000  0.0707   0.0218   0.2047    0.0536   0.0000   437.2300       28.5463       20.4867       13.4451      -5.02756      -6.59514       5.43710       7.11954       7.72862       7.92127       7.66295       7.24094
  20  21 3943.2498    1.4995  7.3666 10.9371  0.0000  0.0862   0.0167   0.2490    0.0463   0.0000   438.0844       18.4625       18.5146       7.75350      0.375380      -9.78630       6.86963       8.72451       9.55507       9.66591       9.59736       8.97209
  20  22 4086.8466    1.1700  8.6448 10.8639  0.0000  0.1071   0.0142   0.3177    0.0381   0.0000   433.1837       19.1446       8.19458      -5.83866      -10.4070      -21.3280       8.13338       10.7830       11.6181       12.0243       11.6987       11.1680
  20  24 4375.0902    0.7700 12.9659 10.6973  0.0136  0.1937   0.0123   0.5726    0.0314   0.0000   410.8266       12.2415       20.9764      -10.1086       3.39542       25.0669       14.1958       18.9850       20.7372       21.7260       20.3115       19.5567
  20  25 4518.0162    0.6001 14.4387 10.6085  0.0053  0.2626   0.0111   0.7260    0.0281   0.0000   426.3360       46.3399       29.0515       4.94536       3.64403      0.442784       19.1375       25.7189       28.1468       28.7132       27.8165       26.2446
  21   5 1589.3034    0.2074  0.1481  9.8044  0.0000  0.0107   0.0113   0.0241    0.0296   0.0000   439.6385     -0.483566       17.4583      0.595472      -2.25667     -0.160447      0.966266       1.16368       1.52525       1.58922       1.49606       1.53933
  21   6 1758.2386    0.3335  0.3123  9.8777  0.0000  0.0146   0.0128   0.0381    0.0370   0.0000   440.8686      -1.62600       22.3721      -1.59258      -1.45903      0.605189       1.20370       1.68719       1.81332       2.20969       2.14052       1.83255
  21   7 1919.8017    0.4831  0.4032 10.1385  0.0000  0.0169   0.0158   0.0396    0.0441   0.0000   439.6636      0.235002       16.1974      -2.66411      -2.01050    -0.0256103       1.20818       1.67238       1.62885       1.63777       1.65054       1.53326
  21   8 2077.7629    0.7049  0.5969 10.3031  0.0000  0.0191   0.0185   0.0455    0.0577   0.0000   439.1744       2.34850       13.5949     -0.190971     -0.542216       1.64633       1.47707       2.02522       2.09367       2.11437       2.08974       2.01309
  21   9 2231.9153    1.0012  0.7002 10.7058  0.0000  0.0200   0.0247   0.0520    0.0720   0.0000   437.8606       2.47555       13.8446     -0.711123      -2.32632       4.57969       1.62149       2.17873       2.32632       2.37037       2.32645       2.17786
  21  10 2381.9466    1.3293  0.8574 11.3072  0.0000  0.0226   0.0303   0.0592    0.0697   0.0000   437.9453       3.23244       14.1740      0.944170       1.16232       2.72399       1.63587       2.26788       2.34312       2.33091       2.33398       2.11577
  21  11 2529.3766    1.7499  0.9453 11.8051  0.0000  0.0225   0.0387   0.0634    0.0740   0.0000   438.2950       6.83452       10.6176      0.557887      -2.26014       1.59793       1.71252       2.23788       2.35796       2.45957       2.54845       2.36378
  21  12 2676.2324    2.3115  0.9592 12.2687  0.0000  0.0233   0.0511   0.0652    0.1019   0.0000   435.4321       2.28662       14.2663       9.06665       1.88056     -0.358876       1.72212       2.32604       2.44104       2.62146       2.63359       2.31880
  21  13 2823.0741    2.9226  0.8633 12.6890  0.0000  0.0228   0.0644   0.0554    0.0968   0.0000   438.6153       9.91652       11.0449       2.08174      -1.88051      -7.48026       1.65311       2.24850       2.50821       2.42642       2.48559       2.40310
  21  14 2969.0747    3.4710  0.8622 13.3962  0.0000  0.0219   0.0789   0.0576    0.0710   0.0000   440.3691       6.54964       17.2554       2.08664      -1.52057      0.691320       1.64785       2.15746       2.40006       2.44183       2.41402       2.33300
  21  15 3114.1066    3.6485  0.9944 13.4965  0.0000  0.0250   0.0776   0.0627    0.0787   0.0000   441.2031       12.1161       14.5913       10.2241      0.605698      -3.23876       1.81170       2.54759       2.64034       2.91452       2.84823       2.73043
  21  16 3258.7201    3.5014  1.2590 13.6187  0.0000  0.0297   0.0724   0.0821    0.0752   0.0000   439.3840       11.1951       7.01818       4.10964      -3.16437       4.21509       2.13186       2.94857       3.07850       3.09001       3.11569       2.85164
  21  17 3403.0635    3.0409  1.8841 12.9831  0.0000  0.0365   0.0514   0.0955    0.0605   0.0000   440.1852       17.7559       8.54669       6.61176     -0.382182       1.48043       2.73984       3.61496       3.89996       4.05815       4.01834       3.78580
  21  18 3547.3737    2.4484  2.7062 12.5353  0.0000  0.0445   0.0367   0.1238    0.0528   0.0000   443.6346       21.9415      -3.71531       8.17415       8.90096      -4.04621       3.37047       4.43697       4.78572       4.92033       4.97359       4.68425
  21  19 3691.6600    2.0237  4.1402 11.8655  0.0000  0.0569   0.0261   0.1626    0.0512   0.0000   443.3393       25.1915       8.21631       7.25945      -3.82842      -5.54600       4.22186       5.49535       6.08076       6.12241       6.05532       5.81970
  21  20 3835.9689    1.6335  5.7437 11.4282  0.0000  0.0753   0.0200   0.2123    0.0461   0.0000   434.9878       11.4831       12.4240       3.84610     -0.703829     -0.169178       5.28517       7.31688       7.73999       8.22575       7.76832       7.39625
  21  21 3980.1230    1.3509  7.4282 11.1107  0.0000  0.0937   0.0162   0.2663    0.0404   0.0000   444.7305       8.55401       26.3249       20.1708      -8.13370       11.8218       6.66865       9.00995       9.75989       9.98723       9.72572       9.35135
  21  22 4124.1568    1.1348  9.4858 10.8835  0.0000  0.1124   0.0133   0.3393    0.0344   0.0000   436.0874       24.4270       4.56130       22.9593      -6.22408      -13.9535       8.13655       10.8742       11.8937       12.2223       11.7938       11.3680
  21  23 4268.6353    0.9078 10.5582 10.8144  0.0000  0.1418   0.0128   0.4167    0.0324   0.0000   431.1494       1.98833       48.5492       16.1082      -7.41881       12.5616       10.0307       13.4637       14.6124       15.3853       14.5420       13.7363
  21  24 4413.1702    0.7151 13.2685 10.7489  0.0015  0.2041   0.0113   0.5988    0.0285   0.0000   445.9584       13.6995       44.5680       11.3226      -8.19452      -17.9471       14.5683       19.2160       20.9125       21.9107       21.2514       20.3362
  22   4 1429.1170    0.1262  0.0888  9.7931  0.0000  0.0133   0.0108   0.0226    0.0269   0.0000   441.0849      -2.02249       19.8480       1.96427      -1.31711      0.426189       1.06703       1.30749       1.36548       1.46971       1.30944       1.19661
  22   5 1611.3511    0.2189  0.1730  9.7938  0.0000  0.0140   0.0111   0.0265    0.0300   0.0000   439.1186      0.487362       17.6134      -1.47116      -3.00799     -0.302459       1.15671       1.61976       1.61379       1.65804       1.61000       1.46049
  22   6 1781.5581    0.3630  0.2819  9.9272  0.0000  0.0142   0.0134   0.0293    0.0356   0.0000   439.0431     -0.220045       18.1748       1.68904     -0.571310     -0.475753      0.946695       1.32975       1.44866       1.38818       1.34936       1.27668
  22   7 1945.0499    0.5324  0.4564 10.0316  0.0000  0.0157   0.0158   0.0411    0.0462   0.0000   439.2498      -1.29248       16.8684      0.116829      0.176774      0.640616       1.19412       1.54248       1.71859       1.75126       1.65132       1.70611
  22   8 2104.7949    0.7448  0.5815 10.4920  0.0000  0.0182   0.0197   0.0456    0.0535   0.0000   440.9112      -1.74461       15.4822       3.51975      -2.58323       2.82318       1.27671       1.74139       1.80410       1.93396       1.86351       1.75289
  22   9 2260.0676    1.0374  0.7103 10.8332  0.0000  0.0198   0.0245   0.0512    0.0617   0.0000   436.0014       1.09297       14.9378       1.77651      -3.54306       1.31464       1.33875       1.90874       1.88172       2.03208       2.00273       1.90889
  22  10 2410.8545    1.4086  0.9259 11.5211  0.0000  0.0238   0.0311   0.0621    0.0773   0.0000   440.4675       7.89056       15.1631      -1.46535     -0.362159       1.65399       1.66747       2.30178       2.29348       2.48490       2.44852       2.20162
  22  11 2559.2487    1.8466  0.9060 11.9026  0.0000  0.0226   0.0401   0.0572    0.0731   0.0000   439.3336       3.12853       8.83944       3.93960      0.798224       2.40212       1.69597       2.15675       2.28055       2.37323       2.45704       2.25942
  22  12 2707.1905    2.3990  0.9560 12.3562  0.0000  0.0230   0.0511   0.0624    0.0863   0.0000   438.4826       7.79356       11.0493      -1.39518      0.733871     -0.226611       1.55301       2.08345       2.17047       2.27940       2.31444       2.09551
  22  13 2854.8331    2.9944  0.8340 13.1883  0.0000  0.0222   0.0693   0.0599    0.0733   0.0000   439.0521       5.21723       14.7884       5.65157      0.684028      -3.52513       1.53382       2.16730       2.23870       2.16005       2.27133       2.08276
  22  14 3001.5278    3.6934  0.8256 13.3857  0.0000  0.0199   0.0835   0.0558    0.0737   0.0000   440.7604       5.45177       14.6061       3.77219      -2.71768      0.607365       1.52296       1.95536       2.19434       2.26447       2.15674       2.06658
  22  15 3147.1240    3.7487  1.0251 13.5093  0.0000  0.0246   0.0790   0.0639    0.0778   0.0000   438.8193       11.9684       10.8773      -5.23341      0.727124       1.67999       1.71454       2.38533       2.41070       2.57590       2.47004       2.31884
  22  16 3292.4329    3.3944  1.4950 13.2202  0.0000  0.0301   0.0617   0.0848    0.0684   0.0000   439.5639       15.6129       16.0924       3.65846       2.38750      -4.00314       2.17870       2.90306       3.12671       3.08860       3.23032       3.05490
  22  17 3437.4189    2.8542  2.1080 12.6559 -0.0000  0.0375   0.0437   0.0962    0.0596   0.0000   441.0417       22.3578       8.30601       2.76475       1.31639     -0.350212       2.62472       3.50167       3.76215       4.01504       3.79612       3.59460
  22  18 3582.2560    2.2659  3.2596 12.2780  0.0000  0.0498   0.0305   0.1355    0.0455   0.0000   442.9133       18.3864       15.1833     -0.786329       11.3786      -1.45080       3.36965       4.57928       4.96851       5.07669       4.98894       4.71409
  22  19 3727.1379    1.9233  4.6003 11.8153  0.0000  0.0625   0.0238   0.1716    0.0439   0.0000   443.1328       20.6994       20.6488       4.41211      -1.78253       1.17020       4.20733       5.67468       6.13231       6.40592       6.18214       5.95049
  22  20 3872.0157    1.5940  6.2130 11.2514  0.0000  0.0745   0.0181   0.2123    0.0435   0.0000   442.6052       11.7946       15.3456       4.74498      -2.39463       6.84186       5.17635       6.68649       7.62513       7.60575       7.62319       7.12006
  22  21 4016.4725    1.3123  8.2146 10.9738 -0.0015  0.0941   0.0144   0.2768    0.0364   0.0000   427.6777       25.1017       28.5979     -0.462741      -20.2728       4.33736       6.49941       8.45643       9.40492       9.70501       9.54792       9.12754
  22  23 4305.8060    0.8463 12.3856 10.7802  0.0006  0.1681   0.0119   0.4914    0.0296   0.0000   440.5657       27.2023       39.5202      -7.33779      0.685972      -4.13381       11.2983       15.0996       16.6057       17.1616       16.7281       16.0466
  23   3 1252.2337    0.0661  0.0224  9.8953  0.0000  0.0215   0.0132   0.0126    0.0246   0.0000   438.9032     0.0554031       20.1859      -2.48468      -2.22864       1.51475       2.16131       2.71052       2.67095       2.33064       2.21616       1.45691
  23   4 1449.6799    0.1356  0.0900  9.7883  0.0000  0.0127   0.0107   0.0240    0.0262   0.0000   438.6214      -3.36300       14.8940      -2.11003      -5.37333      -1.96254       1.04896       1.94083       1.73669       2.10039       1.76484       1.94716
  23   5 1632.7757    0.2493  0.2296  9.7632  0.0000  0.0122   0.0107   0.0327    0.0306   0.0000   439.8403     -0.608565       19.6595     -0.157028     -0.708904      0.576134      0.738655       1.08259       1.15744       1.20419       1.20440       1.24617
  23   6 1804.2259    0.3835  0.3036  9.9548  0.0000  0.0135   0.0135   0.0309    0.0353   0.0000   441.8636      -1.29663       19.3301      0.382894      -5.15749     -0.667217      0.903235       1.15190       1.22748       1.28964       1.29509       1.26687
  23   7 1969.6593    0.5536  0.5369 10.1921  0.0000  0.0176   0.0152   0.0477    0.0464   0.0000   440.1974       2.31733       14.9639      -1.89023     -0.811221       2.07644       1.26841       1.68631       1.78415       1.79779       1.88079       1.79847
  23   8 2131.1080    0.8012  0.6335 10.5640  0.0000  0.0183   0.0201   0.0483    0.0548   0.0000   440.6213       1.90310       16.7088      0.729568      -4.43289      -1.21900       1.23807       1.54317       1.70989       1.84792       1.83617       1.68477
  23   9 2287.4931    1.1362  0.7654 11.0223  0.0000  0.0198   0.0257   0.0513    0.0637   0.0000   439.7861       1.77479       14.9350      -1.31400      -1.31201       2.68262       1.35159       1.79807       1.88830       1.95141       1.95410       1.83450
  23  10 2439.2322    1.5736  0.9146 11.5411  0.0000  0.0219   0.0330   0.0588    0.0752   0.0000   438.2541       5.61223       17.4875       4.53849      -1.64052     -0.664143       1.48911       1.94843       2.07098       2.21680       2.27036       2.03813
  23  11 2588.7465    2.0184  0.8904 12.1885  0.0000  0.0225   0.0435   0.0536    0.0700   0.0000   437.3057     -0.690771       15.5426       6.63611      -2.04926       2.21174       1.57819       2.17329       2.27145       2.37367       2.45017       2.22804
  23  12 2737.6808    2.6329  0.8546 12.7091  0.0000  0.0210   0.0577   0.0562    0.0666   0.0000   436.6852       7.93610       16.0730      0.896294      -8.11498      0.662469       1.48542       1.96859       2.03435       2.14903       2.06913       1.96362
  23  13 2886.1962    3.1701  0.8377 13.0644  0.0000  0.0211   0.0702   0.0530    0.0851   0.0000   439.4366       7.73972       13.2196       5.53330      -1.77383       2.48528       1.53383       2.00256       2.24247       2.29965       2.24267       2.12054
  23  14 3033.5948    3.7065  0.8767 13.5755  0.0000  0.0217   0.0833   0.0598    0.0765   0.0000   440.8139       8.06150       10.5984       12.0291       2.56382       1.06488       1.39379       1.94249       2.10129       2.21914       2.05616       2.01411
  23  15 3179.9244    3.5564  1.1172 13.6417  0.0000  0.0262   0.0745   0.0756    0.0714   0.0000   438.7727       13.2391       12.6185       7.01091       3.16931      -3.46690       1.82645       2.54496       2.52129       2.80184       2.79469       2.52611
  23  16 3325.6889    3.3235  1.6125 13.2395  0.0000  0.0321   0.0570   0.0840    0.0610   0.0000   438.9389       8.10401       15.1727       13.8892     -0.680440     0.0897587       2.17207       2.97438       3.13669       3.30258       3.14419       3.02930
  23  17 3471.4508    2.6669  2.3084 12.6790  0.0004  0.0393   0.0394   0.1062    0.0520   0.0000   447.0519       11.6339       3.55550       2.10066       3.54939       3.09875       2.58339       3.58084       3.74520       4.00321       4.11453       3.81730
  23  18 3616.9264    2.2159  3.4516 12.2283  0.0000  0.0494   0.0281   0.1381    0.0414   0.0000   440.1833       18.4000       11.4741       7.07129     -0.708703      -2.43587       3.22899       4.30751       4.67855       4.87408       4.97491       4.73042
  23  19 3762.2692    1.8021  5.1318 11.6270  0.0000  0.0637   0.0209   0.1784    0.0421   0.0000   432.5655       17.5705       21.5214       6.52141      -6.94083      -3.66073       4.27262       5.52811       6.15956       6.25720       6.17763       5.92219
  23  20 3907.4823    1.4550  6.7329 11.3489  0.0000  0.0793   0.0169   0.2372    0.0365   0.0000   439.9869       25.1989       22.5794       19.5430       2.96294      -7.85270       5.37311       7.15281       7.82574       8.21537       8.14732       7.69996
  23  21 4052.8719    1.2349  8.9137 10.9554  0.0000  0.1007   0.0137   0.2941    0.0348   0.0000   434.5892       4.97056       29.8956       2.34115      -24.9210       9.46802       6.60784       8.41892       9.69871       9.84170       9.57077       9.21627
  23  22 4197.7963    0.9891 10.1132 10.9345  0.0021  0.1274   0.0128   0.3780    0.0300   0.0000   421.3076       27.2783       7.97188      -8.35038       15.7848      -12.1393       8.18287       10.9081       12.2252       12.5460       12.3242       11.8960
  23  23 4342.9980    0.7718 11.8094 10.8067  0.0000  0.1722   0.0117   0.4974    0.0285   0.0000   441.7847       53.8424       22.5044       6.35822      0.500719      -2.85639       10.9628       14.7302       16.2610       16.9598       16.3710       15.7723
  24   3 1270.9987    0.0801  0.0676  9.8468  0.0000  0.0288   0.0109   0.0296    0.0249   0.0000   440.3309      -2.25208       22.3513     -0.447022      -1.53029      -3.48338       1.04641       2.27530       1.73358       2.19455       1.68150       1.94034
  24   5 1653.6906    0.2629  0.2029  9.7795  0.0000  0.0107   0.0113   0.0264    0.0300   0.0000   438.9367      0.789062       19.5273     -0.549013      -3.05443      0.741300      0.780848      0.991511       1.12800       1.12820       1.12053       1.12320
  24   6 1826.3257    0.4073  0.3793  9.9096  0.0000  0.0159   0.0131   0.0372    0.0379   0.0000   440.7495      0.955392       20.2123       1.06051      -2.22254      0.541862      0.999658       1.28892       1.36837       1.49161       1.52097       1.42352
  24   7 1993.5796    0.6003  0.5006 10.1498  0.0000  0.0158   0.0162   0.0410    0.0468   0.0000   440.0918       3.68492       18.0883      -2.03533     -0.993089       1.48572       1.07905       1.44071       1.56728       1.64999       1.58918       1.51956
  24   8 2156.7983    0.8304  0.6558 10.6911  0.0000  0.0182   0.0202   0.0478    0.0510   0.0000   435.7139     -0.213577       16.4950      -2.99965      0.699254     -0.921611       1.22948       1.63084       1.80492       1.88534       1.97145       1.79349
  24   9 2314.3737    1.1488  0.8536 11.2268  0.0000  0.0225   0.0253   0.0561    0.0600   0.0000   438.7724      -1.09370       16.0107       2.40808      -3.11735      -2.66495       1.39066       1.93956       2.01378       2.17674       2.14603       2.02736
  24  10 2467.0762    1.5352  0.8346 11.8757  0.0000  0.0227   0.0333   0.0542    0.0677   0.0000   438.7455       3.07215       17.4506      0.475024      -1.61893      -2.04508       1.42485       2.01449       2.13800       2.28897       2.14608       2.11087
  24  11 2617.7390    2.1134  0.9283 12.2193  0.0000  0.0215   0.0435   0.0586    0.0731   0.0000   439.2186       5.09362       14.8419      0.391268     0.0993739     -0.634212       1.40049       1.85648       2.01062       2.10750       2.06742       1.91820
  24  12 2767.7327    2.6781  0.9278 12.6633  0.0000  0.0225   0.0555   0.0552    0.0705   0.0000   439.0507       8.53720       11.3720       1.20241       1.16512     -0.728783       1.51358       2.09690       2.13929       2.33828       2.21880       2.14691
  24  13 2917.0730    3.3544  0.8365 13.1820  0.0000  0.0197   0.0723   0.0530    0.0729   0.0000   437.1872       6.06308       13.2155     -0.519608      -1.06264     -0.905290       1.33170       1.74591       1.88944       2.05206       2.06610       2.01567
  24  14 3065.1928    3.8004  0.9802 13.3978  0.0000  0.0229   0.0771   0.0588    0.0937   0.0000   435.8609       3.64700       15.1990      0.915617     -0.522688       1.06271       1.48652       1.98995       2.12805       2.20704       2.11543       2.03613
  24  15 3212.1179    3.6782  1.1235 13.5274 -0.0021  0.0254   0.0722   0.0670    0.0844   0.0000   434.6329       6.67301       10.1169       6.45033      -4.15219      -1.38051       1.64546       2.24544       2.38986       2.56081       2.55078       2.39019
  24  16 3358.6102    3.2083  1.7359 13.2370  0.0000  0.0330   0.0539   0.0881    0.0573   0.0000   440.9512       12.5830       9.87224     -0.759452      -1.65246      0.841707       2.11126       2.87506       3.04377       3.21069       3.15287       3.04801
  24  17 3505.0418    2.5301  2.6760 12.5446  0.0000  0.0411   0.0337   0.1141    0.0445   0.0000   442.9677       14.9995       8.78650       3.02821      -3.14258      -1.59891       2.55904       3.43719       3.73118       3.88912       3.86861       3.56856
  24  18 3651.1450    2.0585  4.0809 12.0135  0.0000  0.0534   0.0245   0.1488    0.0387   0.0000   434.9140       12.2540       13.3673       6.56014      -8.66413      -6.94486       3.49301       4.52684       5.04864       5.19992       5.34672       5.02386
  24  19 3797.0112    1.7414  5.4608 11.5485  0.0000  0.0639   0.0194   0.1829    0.0391   0.0000   423.3162       14.2971       13.8076      -6.12479      -8.79408       14.3399       4.16119       5.41787       6.10987       6.17798       6.33304       5.99015
  24  20 3942.7276    1.4050  6.7805 11.2657  0.0000  0.0802   0.0163   0.2306    0.0369   0.0000   441.5825       13.5487       2.82080       6.30320      -10.7953      0.903592       5.04509       6.71900       7.28364       7.71176       7.52946       7.29644
  24  21 4088.5417    1.1463  8.9954 11.0281  0.0000  0.1038   0.0138   0.3084    0.0324   0.0000   451.0732       17.1345       21.0896       6.97023     -0.553881       2.54911       6.64327       8.78692       9.69989       10.2060       10.2185       9.71836
  24  22 4234.0459    0.9022 10.3276 10.9258 -0.0000  0.1366   0.0128   0.4007    0.0296   0.0000   430.6371       19.7807       27.5740       11.2708      -18.5622       7.49637       8.37696       11.4164       12.3156       13.0958       12.7180       12.2472
  24  23 4379.6514    0.7468 13.4486 10.8431  0.0000  0.1989   0.0109   0.5617    0.0248   0.0000   449.9780       11.8563      0.544738       44.0026      -1.73978     0.0610171       11.9916       16.2059       18.0985       18.6075       18.0806       17.1601
  24  24 4524.8207    0.5552 13.3919 10.7023 -0.0064  0.2404   0.0101   0.6745    0.0231   0.0000   454.8465      0.904659      -6.55628       50.7859       2.47811      -21.3756       14.6706       19.6358       21.6383       23.3358       22.0712       21.5745
  25   4 1489.4484    0.1476  0.1105  9.7966  0.0000  0.0115   0.0099   0.0254    0.0256   0.0000   439.4921      0.273618       20.3800      -1.36493      -2.53833      0.143506      0.673123      0.945518      0.990962       1.10530      0.972908      0.942152
  25   5 1674.0826    0.2820  0.2298  9.8799  0.0000  0.0117   0.0113   0.0281    0.0306   0.0000   440.3019      0.616159       20.1925     -0.674091     -0.376680   -0.00988837      0.808309       1.03874       1.13054       1.15350       1.13694       1.13205
  25   6 1847.8808    0.4343  0.4053 10.0136  0.0000  0.0148   0.0131   0.0379    0.0381   0.0000   440.9692      0.686663       17.3345      0.426305      -4.74545       1.03370      0.961852       1.29372       1.40505       1.45160       1.51550       1.36154
  25   7 2016.9664    0.6530  0.5580 10.1871  0.0000  0.0168   0.0163   0.0406    0.0500   0.0000   442.4500       1.44453       16.6573     -0.372173      -2.50806       1.81981       1.05517       1.37985       1.45153       1.64614       1.56981       1.46807
  25   8 2181.7831    0.9139  0.6840 10.6171  0.0000  0.0183   0.0208   0.0460    0.0580   0.0000   438.1411       2.42553       18.2417       1.00011      -5.14400       2.31224       1.11724       1.53390       1.60306       1.65348       1.64905       1.67180
  25   9 2340.5979    1.2241  0.7955 11.3899  0.0000  0.0198   0.0272   0.0555    0.0567   0.0000   438.9650     -0.225186       18.5177      0.435166      -4.94180      -3.77604       1.26395       1.66589       1.69186       1.88339       1.82543       1.76855
  25  10 2494.3838    1.6928  0.9694 11.7232  0.0000  0.0223   0.0330   0.0564    0.0697   0.0000   438.9516       5.73267       12.7078       3.61362      -1.13910      -1.65058       1.36230       1.93884       2.04927       2.23971       2.14773       1.99326
  25  11 2646.2778    2.1860  0.8874 12.3974  0.0000  0.0219   0.0446   0.0543    0.0707   0.0000   438.1635       5.75933       12.4020       4.05879       1.68138       4.52913       1.36822       1.80759       1.98224       2.09497       2.12848       2.03110
  25  12 2797.4745    2.7755  0.8668 12.8603  0.0000  0.0208   0.0570   0.0522    0.0656   0.0000   440.6000       7.85924       13.4613       2.31794      -1.59786       2.15195       1.28733       1.75026       1.84905       2.02801       1.99249       1.90712
  25  13 2947.5309    3.4294  0.8666 13.1991  0.0000  0.0206   0.0695   0.0505    0.0680   0.0000   442.6229       3.49093       16.1091       4.48599       3.01935     0.0123181       1.23932       1.73681       1.74614       1.93469       1.84450       1.76028
  25  14 3096.3292    3.8354  0.9019 13.7122  0.0000  0.0222   0.0810   0.0549    0.0780   0.0000   435.7848       4.70308       15.2850       4.25677      -3.75597      0.801793       1.38791       1.91055       1.99166       2.13283       1.98616       1.96029
  25  15 3244.0826    3.6112  1.1166 13.7021  0.0000  0.0259   0.0737   0.0681    0.0821   0.0000   441.5320       9.71213       11.5375       7.33347       2.10272      -4.72893       1.60958       2.18333       2.31634       2.45298       2.46398       2.35347
  25  16 3391.2737    2.9265  1.8618 13.2714  0.0000  0.0355   0.0478   0.0940    0.0526   0.0000   435.1266       15.6218       12.0609       5.03898       3.29085       3.39860       2.16825       2.98191       3.18816       3.44533       3.36595       3.28991
  25  17 3538.3336    2.4432  2.6387 12.7327  0.0000  0.0411   0.0341   0.1163    0.0420   0.0000   446.8292       13.0576       6.46240       8.03993       3.44969      -5.98755       2.52904       3.42333       3.69936       3.72439       3.75882       3.82384
  25  18 3685.1078    2.0059  4.1407 11.9827  0.0000  0.0528   0.0228   0.1484    0.0373   0.0000   443.3213       21.8810       11.3035       14.7707      -11.2344      -4.14927       3.12811       4.24190       4.71014       4.83687       4.73079       4.55061
  25  19 3831.4989    1.6646  5.7105 11.4962  0.0000  0.0652   0.0178   0.1876    0.0369   0.0000   428.2167       19.5778       8.54479       2.83902       11.4464      -8.53280       3.91358       5.25350       5.79643       6.25404       6.00168       5.92665
  25  20 3977.6277    1.3228  7.5180 11.2526 -0.0035  0.0849   0.0149   0.2453    0.0331   0.0000   440.8395       24.3916     -0.165828       1.09411      -6.22470      -19.3671       5.23375       6.71234       7.66778       7.91760       7.90563       7.58345
  25  21 4124.0297    1.0662  9.0607 11.1017  0.0000  0.1085   0.0135   0.3246    0.0299   0.0000   436.4695       25.4497       18.3446      -6.35488      -14.9796       1.00175       6.50413       8.73524       9.64349       9.99312       10.0219       9.66559
  25  23 4415.7168    0.6481 12.0012 10.8931  0.0000  0.1978   0.0126   0.5916    0.0262   0.0000   447.9405       71.4695       14.2733       2.13147      -16.8052      -2.28310       11.7161       15.6148       17.6795       18.2531       17.8896       17.4899
  25  24 4561.5952    0.5168 14.2727 10.7019  0.0000  0.2695   0.0095   0.7338    0.0214   0.0000   449.6289       25.8780      -8.84150       45.6230      -17.0266      -22.2109       16.0002       21.0095       24.0839       24.4886       24.9456       23.7967
  26   3 1307.4751    0.0830  0.0612  9.8270  0.0000  0.0196   0.0099   0.0195    0.0239   0.0000   442.1469      -1.71114       20.4333     0.0450879      -2.91974     -0.232170       1.35634       2.55368       2.11966       2.41926       2.70344       3.17817
  26   5 1694.0716    0.3082  0.2001  9.8575  0.0000  0.0109   0.0123   0.0231    0.0298   0.0000   438.9098       2.54721       20.0349      0.133632      -2.07354     -0.137892      0.606918      0.921448      0.902402      0.997645       1.06427       1.00788
  26   6 1869.0279    0.4630  0.4038 10.0115  0.0000  0.0154   0.0134   0.0341    0.0384   0.0000   439.8898       1.20658       19.9646       1.32016      -4.59315      -1.61674      0.919560       1.25236       1.31635       1.29290       1.42195       1.23991
  26   7 2039.7259    0.6831  0.5759 10.2753  0.0000  0.0168   0.0165   0.0423    0.0504   0.0000   437.7749       3.30162       22.4312       2.64114      -4.33425      -3.13296       1.01019       1.32162       1.46717       1.50789       1.46017       1.41271
  26   8 2206.0974    0.9999  0.7213 10.7452  0.0000  0.0183   0.0220   0.0477    0.0585   0.0000   441.2356       2.93678       14.5683       1.60222     -0.669406       1.05242       1.12290       1.52586       1.56381       1.65686       1.68912       1.59053
  26   9 2366.0922    1.3238  0.8226 11.4627  0.0000  0.0201   0.0277   0.0506    0.0577   0.0000   441.5137       2.74869       15.1272     0.0528904      -1.29703       1.01454       1.22341       1.63944       1.73843       1.85969       1.89083       1.83587
  26  10 2521.2418    1.7885  0.9642 11.9254  0.0000  0.0218   0.0354   0.0570    0.0668   0.0000   438.6918       1.65907       15.4719       2.97174      0.979883      0.543992       1.33678       1.76597       1.89443       2.04257       2.09138       1.99870
  26  11 2674.4240    2.3014  0.9108 12.5029  0.0000  0.0223   0.0454   0.0523    0.0718   0.0000   438.4969       4.48016       12.9296       2.83777       1.46093      0.607685       1.29339       1.73127       1.93458       1.98989       2.01108       1.90479
  26  12 2826.6976    3.0221  0.8907 12.8191  0.0000  0.0190   0.0600   0.0535    0.0727   0.0000   437.2581       5.16916       15.2426       3.71344      0.899170      0.506867       1.24224       1.59078       1.76383       1.87809       1.93089       1.80804
  26  13 2977.5326    3.5828  0.9372 13.2048  0.0000  0.0211   0.0695   0.0528    0.0714   0.0000   438.2811       6.34185       15.6527      -2.46812     -0.541692      0.338085       1.22287       1.73805       1.80422       1.91441       1.89825       1.87294
  26  14 3127.1086    3.8424  1.0772 13.6111  0.0000  0.0242   0.0739   0.0610    0.0738   0.0000   440.3429       7.14788       13.8340       2.75417      -2.19367      0.501433       1.43215       2.01952       2.16252       2.20453       2.18514       2.07790
  26  15 3275.5657    3.4934  1.2861 13.5436  0.0000  0.0276   0.0655   0.0727    0.0767   0.0000   439.1537       11.0142       13.3953       4.97985       1.56650      -2.10184       1.63242       2.24681       2.27421       2.52097       2.51452       2.43126
  26  16 3423.6509    2.8358  2.0469 13.0610  0.0000  0.0361   0.0445   0.0989    0.0560   0.0000   441.0371       7.68823       11.8967       3.67126       11.4770       5.37160       2.09811       2.93357       3.17157       3.30820       3.32092       3.17801
  26  17 3571.0804    2.3504  3.0657 12.4747  0.0000  0.0434   0.0300   0.1238    0.0419   0.0000   452.2750       21.8319       6.15429       6.84167       16.8976       2.72020       2.53129       3.44073       3.81858       3.88581       3.94891       3.79534
  26  18 3718.6043    1.8708  4.6558 11.8968  0.0000  0.0554   0.0205   0.1622    0.0346   0.0000   441.7686       13.4861       14.9290       9.75163       5.64196      -6.14693       3.27310       4.30517       4.88655       4.97686       4.92763       4.80080
  26  19 3865.8546    1.5505  6.1693 11.4822  0.0002  0.0703   0.0169   0.2001    0.0347   0.0000   438.3057       14.9648       20.0785     -0.410211       4.43002       1.25485       4.09798       5.52631       6.18189       6.45552       6.47217       6.14325
  26  20 4012.4568    1.2580  8.0139 11.1860  0.0000  0.0876   0.0144   0.2620    0.0330   0.0000   444.6877       19.7917       21.6549     -0.409167       8.03059       9.49013       5.23018       6.91327       7.78971       7.97178       8.19564       7.69909
  26  21 4159.0707    0.9821  9.4158 11.1472  0.0034  0.1173   0.0140   0.3568    0.0289   0.0000   443.4494       35.4011       21.7634       18.1015      -7.43903      0.271322       6.88110       8.80987       10.0654       10.3592       10.3952       10.0980
  26  22 4305.6309    0.8047 11.2521 10.9844  0.0000  0.1544   0.0132   0.4705    0.0275   0.0000   431.1306       26.1018     0.0451387       20.7167       9.36792      -29.7815       8.63877       11.7462       13.1174       13.7283       13.6252       13.1184
  26  23 4452.0839    0.5764 12.0227 10.9131  0.0000  0.2126   0.0137   0.6748    0.0258   0.0000   416.5235       48.3595       41.1770      -11.4888       29.6892       1.36783       12.1998       15.8947       18.4413       18.8198       18.4625       18.0019
  26  24 4598.0030    0.4832 14.4182 10.6796 -0.0029  0.2839   0.0094   0.7612    0.0197   0.0000   386.1685      -13.3732       26.8685      -48.0105       37.9348       21.8661       15.8843       20.9942       23.9410       25.1339       24.5515       23.6567
  27   4 1527.5453    0.1675  0.0957  9.8056  0.0000  0.0125   0.0105   0.0165    0.0248   0.0000   441.1539      -1.32084       20.1592      0.324300      -3.95274     -0.265909      0.869913       1.05661       1.25861       1.19029       1.24973       1.24905
  27   5 1713.5903    0.3346  0.2961  9.8262  0.0000  0.0125   0.0112   0.0297    0.0320   0.0000   440.8372      -1.09518       19.0908       1.24046      -2.24962     -0.782230      0.742933      0.988448       1.02458       1.12124       1.24299       1.11856
  27   6 1889.7781    0.5038  0.3829 10.0920  0.0000  0.0139   0.0149   0.0335    0.0384   0.0000   439.7993     -0.780764       19.4999       1.51817      -3.83324     -0.543481      0.939705       1.23698       1.40143       1.51682       1.53390       1.31787
  27   7 2062.0530    0.7014  0.7202 10.1854  0.0000  0.0188   0.0155   0.0480    0.0533   0.0000   441.1259       2.93947       18.5628      -1.92817      -3.51680     -0.121843       1.09638       1.50072       1.62218       1.74357       1.72704       1.72132
  27   8 2229.7317    0.9321  0.8654 10.8594  0.0000  0.0213   0.0189   0.0536    0.0569   0.0000   440.9535       2.43993       17.5883     -0.552211      -1.88647      -1.65951       1.20072       1.65155       1.73075       1.87278       2.00490       1.88473
  27   9 2391.0224    1.4543  0.9322 11.3409  0.0000  0.0205   0.0280   0.0544    0.0660   0.0000   440.9663       2.63443       13.5165       1.16336      -2.71546      0.785356       1.18250       1.62639       1.79147       1.80005       1.95692       1.75164
  27  10 2547.6272    1.8967  0.9572 12.0468  0.0000  0.0213   0.0366   0.0559    0.0646   0.0000   439.2087       5.66108       16.2283       2.58430      -2.59019      -2.19952       1.23434       1.66015       1.80328       1.84433       1.91214       1.73926
  27  11 2702.1278    2.4325  0.9383 12.5614  0.0000  0.0212   0.0467   0.0533    0.0712   0.0000   439.7056       5.32614       15.6386      0.185696      -3.05875     -0.208665       1.30664       1.79496       1.90503       2.10141       2.03270       2.00546
  27  12 2855.4830    3.0567  0.8613 13.1242  0.0000  0.0194   0.0609   0.0515    0.0668   0.0000   439.8698       6.25183       11.1083       1.51170       3.98099     -0.481022       1.18146       1.54003       1.60256       1.80925       1.75819       1.70482
  27  13 3007.1862    3.6212  0.8788 13.4488  0.0000  0.0198   0.0694   0.0492    0.0634   0.0000   438.4247       4.92589       18.1186      -3.26482      -1.33502       1.69803       1.15539       1.55871       1.68224       1.80689       1.78022       1.69504
  27  14 3157.4083    3.7643  1.1808 13.4682  0.0000  0.0236   0.0684   0.0657    0.0768   0.0000   438.4363       9.33939       14.9481       3.44728     -0.551444      0.736826       1.41214       1.76662       1.93448       2.04903       2.05211       2.02637
  27  15 3306.7033    3.2852  1.5821 13.4298  0.0000  0.0303   0.0570   0.0835    0.0698   0.0000   439.6874       9.26655       14.5144       6.97389      -1.10554      0.911825       1.77711       2.37682       2.54023       2.67207       2.74936       2.69485
  27  16 3455.4037    2.6535  2.1656 12.9409  0.0000  0.0364   0.0411   0.0992    0.0570   0.0000   440.3024       13.4716       12.8683       2.64414       4.44191   -0.00671290       2.12150       2.84863       3.10536       3.21096       3.18486       3.08243
  27  17 3603.7323    2.2484  3.4958 12.1992  0.0000  0.0449   0.0265   0.1252    0.0436   0.0000   447.5860       13.5461       7.96561       11.7626      0.968319      -5.02962       2.66495       3.39199       3.84951       3.95658       4.01261       3.91673
  27  18 3751.8493    1.7767  4.8937 11.8853  0.0000  0.0586   0.0197   0.1652    0.0338   0.0000   442.4740       16.2355       9.34334       6.74857      -5.88816      -2.36045       3.36155       4.41716       5.00584       5.12787       5.22717       5.05081
  27  19 3899.4913    1.4485  6.5734 11.4252  0.0000  0.0732   0.0155   0.2091    0.0327   0.0000   436.3307       10.5196       14.6779       6.31422      0.231567      -2.34585       4.01978       5.45059       6.10341       6.37186       6.38101       6.21729
  27  20 4046.8736    1.1937  8.5994 11.2008  0.0001  0.0948   0.0141   0.2846    0.0318   0.0000   442.7548       14.9615       11.3356       24.7517       7.76261      -6.56255       5.31842       7.18412       8.00945       8.36373       8.35945       8.24648
  27  22 4341.1783    0.7012 10.6127 11.0433 -0.0016  0.1622   0.0140   0.5110    0.0272   0.0000   451.9586       40.5003       25.9967      0.672987       6.82652       4.60489       8.80156       11.6456       13.3836       13.8698       13.5996       13.1227
  28   4 1546.0233    0.1969  0.1433  9.7456  0.0000  0.0095   0.0097   0.0221    0.0256   0.0000   441.2942     -0.243857       19.2546     -0.445950      -2.21205     -0.928111      0.548959      0.764142      0.868818      0.935306      0.847513      0.777984
  28   5 1732.7575    0.3292  0.2837  9.8862  0.0000  0.0128   0.0111   0.0273    0.0306   0.0000   440.7289       1.56189       21.9386       1.81319      -2.73784      0.399185      0.824829       1.04053       1.20018       1.27650       1.26383       1.21789
  28   6 1910.1717    0.5213  0.4251 10.0352  0.0000  0.0144   0.0140   0.0333    0.0391   0.0000   440.5797     -0.243070       19.5643      0.315590      -2.31997     -0.460620      0.746427       1.08455       1.15791       1.26165       1.15869       1.24047
  28   7 2083.9690    0.7266  0.6431 10.3830  0.0000  0.0169   0.0164   0.0441    0.0480   0.0000   440.1640      0.667707       20.0847       2.14693      -5.49578     0.0292240      0.922139       1.24125       1.37102       1.52055       1.60693       1.47953
  28   8 2252.8111    1.0412  0.7812 10.9359  0.0000  0.0186   0.0217   0.0505    0.0553   0.0000   439.9116       2.77595       17.4047       1.83802      -2.78727      -2.79043       1.08093       1.44203       1.60474       1.73658       1.67851       1.68327
  28   9 2415.4181    1.4589  0.8485 11.5861  0.0000  0.0195   0.0291   0.0510    0.0593   0.0000   438.2675    -0.0165859       19.5892       2.67448       2.57528      0.150400       1.11593       1.48686       1.56377       1.72982       1.66792       1.70849
  28  10 2573.4059    1.9852  0.9545 12.0842  0.0000  0.0213   0.0372   0.0520    0.0659   0.0000   438.9084       3.22184       18.2526       1.11810      -3.33167      0.104277       1.21761       1.60890       1.71592       1.85981       1.91705       1.84748
  28  11 2729.4426    2.5708  0.9059 12.6540  0.0013  0.0201   0.0495   0.0511    0.0635   0.0000   439.6305       2.44882       18.0312      0.743421      0.790804      0.773804       1.20933       1.65768       1.74473       1.92029       1.91604       1.84854
  28  12 2883.7699    3.2287  0.9339 13.2787  0.0000  0.0210   0.0615   0.0550    0.0663   0.0000   436.7363       7.19869       18.3727       1.86953      -1.00192     -0.489272       1.19408       1.71608       1.77523       1.93884       1.96542       1.87687
  28  13 3036.3392    3.7567  0.8916 13.4453  0.0000  0.0207   0.0715   0.0479    0.0701   0.0000   435.9938       6.43726       15.8909       2.06535      -4.83188      -4.42226       1.16951       1.61703       1.64391       1.79315       1.74317       1.69574
  28  14 3187.3642    3.7715  1.1592 13.4286  0.0000  0.0233   0.0664   0.0610    0.0747   0.0000   440.0489       8.40589       15.1607     0.0691698      -4.29420      0.234015       1.34951       1.81803       1.89445       2.04562       2.20225       2.01712
  28  15 3337.4678    3.2141  1.6013 13.3827 -0.0000  0.0292   0.0524   0.0819    0.0587   0.0000   443.1514       15.3436       15.3041       3.58449       3.13190      -2.78893       1.64959       2.19371       2.41446       2.50943       2.57042       2.47428
  28  16 3487.0474    2.6268  2.5208 12.7071  0.0000  0.0379   0.0364   0.1058    0.0522   0.0000   444.6242       10.9431       12.2771       8.96817       1.08366      -3.65950       2.07034       2.76388       3.08530       3.23269       3.30539       3.21416
  28  17 3636.0307    2.1137  3.6259 12.2668  0.0000  0.0475   0.0256   0.1340    0.0393   0.0000   442.7979       17.9280       19.0688       11.1592      -4.01030       5.03050       2.60715       3.51083       3.87492       4.05529       4.03347       3.99575
  28  18 3784.6287    1.7388  5.2951 11.6880  0.0000  0.0598   0.0182   0.1678    0.0340   0.0000   437.6021       14.9311       20.2708       8.86601      -7.62549       1.99626       3.35610       4.37666       5.04455       5.11883       5.27315       5.11362
  28  19 3932.8446    1.3732  6.7860 11.4355  0.0000  0.0770   0.0153   0.2158    0.0308   0.0000   450.0658       17.4420       14.8976       9.55274      -7.02432       7.38699       4.13291       5.50385       6.14117       6.48417       6.52917       6.27839
  28  20 4080.7964    1.1212  8.7098 11.1854  0.0000  0.0973   0.0138   0.2928    0.0296   0.0000   445.4008       15.9736       17.7134       6.63067      -4.97001      -2.40915       5.22066       6.90883       7.87730       8.24627       8.06879       7.97002
  28  21 4228.3405    0.8551  9.9785 11.1247  0.0000  0.1304   0.0138   0.4017    0.0273   0.0000   437.6182       23.9240       24.4774      -2.35439     -0.432594       20.7246       6.91779       9.16567       10.5108       10.9715       10.8526       10.4495
  28  22 4376.2474    0.6343 11.4992 11.0538  0.0000  0.1857   0.0151   0.6266    0.0268   0.0000   411.6730       7.72931       37.0978       5.27906      -23.8245      -6.64719       9.86981       13.0111       14.9449       15.5853       15.2146       15.1060
  29   3 1359.7963    0.1047  0.0988  9.7785  0.0000  0.0137   0.0087   0.0327    0.0233   0.0000   440.5836      -1.62529       21.3947      0.354487      -3.11289       1.86622      0.711430       1.07849      0.978500       1.38170       1.33692       1.32967
  29   4 1564.1444    0.2034  0.1801  9.7277  0.0000  0.0119   0.0089   0.0229    0.0259   0.0000   440.9512      -1.53620       21.2993      0.146724      -2.15480     -0.914555      0.804459       1.20013       1.22196       1.54335       1.83164       1.84704
  29   5 1751.5548    0.3460  0.3136  9.9586  0.0000  0.0126   0.0112   0.0317    0.0307   0.0000   439.4543      -1.24128       19.9410      0.169835      -2.21839      -1.96304      0.757782       1.06255       1.45758       1.67515       1.73186       1.50410
  29   6 1930.2024    0.5371  0.4800 10.0930  0.0000  0.0143   0.0137   0.0371    0.0396   0.0000   440.4538     -0.773199       20.4628      0.298247      -1.33060     0.0677866      0.840309       1.05219       1.17108       1.20923       1.33046       1.33009
  29   7 2105.3668    0.8020  0.6685 10.3651  0.0000  0.0172   0.0170   0.0414    0.0525   0.0000   442.9749       1.30259       17.3611       1.73688     0.0350616     -0.192982      0.859030       1.20427       1.32457       1.30588       1.40359       1.36029
  29   8 2275.4029    1.0755  0.8992 11.0425  0.0000  0.0210   0.0211   0.0547    0.0557   0.0000   442.5738      0.874060       20.0099       3.04753      -4.37107      -1.27300       1.05054       1.46363       1.55192       1.68514       1.61595       1.58037
  29   9 2439.0825    1.5609  1.0446 11.5218  0.0000  0.0219   0.0280   0.0585    0.0691   0.0000   441.1449       2.39652       16.0498       4.07221      -4.23918      -2.22478       1.15946       1.60890       1.76011       1.83868       1.87044       1.82696
  29  10 2598.7294    2.0304  1.0204 12.2293  0.0000  0.0214   0.0370   0.0596    0.0618   0.0000   442.8940       5.15716       16.5909       4.61338      0.367413      -1.27702       1.11639       1.48811       1.64507       1.77268       1.80769       1.79786
  29  11 2756.2076    2.7198  0.9151 12.6637  0.0000  0.0191   0.0502   0.0511    0.0630   0.0000   439.6668       8.32439       14.4912      0.294993      -1.71384       1.48207       1.03211       1.36863       1.57928       1.65216       1.74994       1.64690
  29  12 2911.7358    3.4080  0.9324 13.3242  0.0000  0.0194   0.0635   0.0532    0.0658   0.0000   438.7275       5.54191       16.6332      0.952680     -0.665712       1.65275       1.07919       1.45628       1.54723       1.65721       1.64682       1.62037
  29  13 3065.1526    3.8047  1.0204 13.5630  0.0000  0.0213   0.0682   0.0558    0.0703   0.0000   439.6353       4.55216       16.5106       4.06521      -2.07888      0.876190       1.22357       1.66252       1.76976       1.90477       1.89201       1.81385
  29  14 3216.9666    3.5965  1.3018 13.3613  0.0000  0.0253   0.0607   0.0673    0.0727   0.0000   441.7188       8.69792       12.3762       6.75679    -0.0782710      0.581966       1.28862       1.84512       1.89455       2.08802       2.10752       2.02300
  29  15 3367.8433    3.0875  1.7503 13.1978  0.0000  0.0311   0.0469   0.0801    0.0518   0.0000   442.2528       11.8557       14.9631       3.32707     -0.896664    -0.0586924       1.59271       2.27334       2.38108       2.54798       2.56871       2.45902
  29  16 3518.1955    2.5105  2.6493 12.7023  0.0000  0.0393   0.0334   0.1084    0.0466   0.0000   443.8028       16.6751       13.9407       10.3542       9.22283      -2.06158       2.00888       2.80993       3.06924       3.17500       3.30476       3.20857
  29  17 3667.8773    2.0158  4.1005 11.9988  0.0000  0.0497   0.0231   0.1426    0.0403   0.0000   441.3809       6.15586       10.6853       7.21553      -2.27835     -0.963655       2.64996       3.44690       3.92960       4.05092       4.13284       3.99709
  29  18 3817.1700    1.6735  5.6584 11.5913  0.0001  0.0611   0.0172   0.1780    0.0339   0.0000   430.2868       12.2041       17.2172       1.13896      -2.34056      -3.37867       3.27446       4.28705       4.86906       5.05449       5.18036       5.03501
  29  19 3965.9292    1.3107  6.8017 11.4404  0.0000  0.0769   0.0146   0.2212    0.0291   0.0000   438.0988       18.1019       8.22465       5.49867     -0.207477       2.24280       3.98961       5.46642       5.99313       6.32995       6.43557       6.30820
  29  20 4114.5259    0.9910  8.3661 11.2855  0.0000  0.1023   0.0141   0.3137    0.0278   0.0000   436.3176       24.4501       21.9122       10.5195      -6.32575      -9.04470       5.28552       6.99097       7.97984       8.26334       8.37648       8.17054
  29  21 4262.7149    0.7929 10.2142 11.1353 -0.0011  0.1407   0.0148   0.4457    0.0283   0.0000   441.9315       37.6289       17.2265      -8.40313       12.2961      -2.71028       7.13655       9.60330       10.9576       11.3486       11.1851       11.1148
  29  22 4410.4639    0.5853 10.9037 11.0503  0.0103  0.1940   0.0163   0.6538    0.0278   0.0000   438.8610       15.5431       66.7728      -20.6407       15.9350       24.8745       9.66507       12.8337       15.0956       15.3166       15.1944       14.9994
  29  23 4557.7931    0.4273 12.0757 10.9277 -0.0058  0.2917   0.0155   0.9603    0.0216   0.0000   421.6487       24.6186       33.6004      -3.48138       16.9084       8.41538       14.4844       19.1352       22.3787       22.9842       22.7894       22.2716
  30   3 1376.5977    0.1162  0.0891  9.8118  0.0000  0.0119   0.0089   0.0233    0.0228   0.0000   441.3888      -1.21920       21.8890      0.663317      -4.22410      0.696334      0.678601      0.782678      0.930916      0.884519       1.36959       1.26629
  30   4 1581.9154    0.2154  0.2212  9.7046  0.0000  0.0120   0.0086   0.0269    0.0265   0.0000   440.7364      -1.73527       21.6965      0.502922      -2.61836       1.57730      0.689872      0.904502      0.897040      0.946665       1.11528       1.12978
  30   5 1770.0417    0.3631  0.3418  9.8758  0.0000  0.0133   0.0109   0.0308    0.0321   0.0000   441.4807      0.497378       19.5681      0.291006      -4.68973      0.332753      0.754803      0.976159       1.09977       1.25350       1.24813       1.17258
  30   6 1949.9764    0.5632  0.4637 10.2165  0.0000  0.0136   0.0144   0.0363    0.0387   0.0000   439.7297      0.250109       20.6459     -0.122787      0.159362     -0.926030      0.720796      0.940670       1.08580       1.11984       1.11731       1.06463
  30   7 2126.4021    0.8079  0.7029 10.4755  0.0000  0.0177   0.0168   0.0427    0.0517   0.0000   438.7941       1.30869       20.7478     -0.347597     -0.875055     -0.109825      0.911737       1.21678       1.37771       1.38975       1.46909       1.42071
  30   8 2297.3657    1.1659  0.8304 11.1739  0.0000  0.0186   0.0226   0.0497    0.0537   0.0000   439.7846       5.65998       18.1977      -2.30704      -5.53930       3.64189      0.956430       1.26407       1.41395       1.43950       1.42327       1.48666
  30   9 2462.2928    1.6127  1.1078 11.6633  0.0000  0.0227   0.0284   0.0587    0.0689   0.0000   440.2280       3.71268       19.7955       3.76809      -5.26066      0.543954       1.18337       1.61217       1.69374       1.85782       2.00657       1.88575
  30  10 2623.5993    2.1831  1.0169 12.1090  0.0000  0.0200   0.0386   0.0544    0.0691   0.0000   441.1002       4.72062       17.0039       3.73127      -2.60341     -0.585616       1.07712       1.43845       1.56541       1.65422       1.69069       1.58326
  30  11 2782.5834    2.8896  0.8741 12.7618  0.0000  0.0182   0.0539   0.0473    0.0607   0.0000   440.0539       3.84504       14.6474       3.96649      0.642844       2.85753      0.990787       1.35508       1.48917       1.61898       1.64950       1.62301
  30  12 2939.2638    3.3933  0.9201 13.4302  0.0000  0.0198   0.0640   0.0515    0.0581   0.0000   440.4137       6.20174       15.5493      0.357399       1.36690     -0.404114      0.985227       1.38219       1.46765       1.55514       1.58795       1.58507
  30  13 3093.4792    3.7914  0.8471 13.8168 -0.0003  0.0194   0.0731   0.0487    0.0610   0.0000   438.4086       8.62016       17.0627       1.65413    -0.0803498      -1.21074       1.08841       1.47256       1.57031       1.69487       1.63710       1.62828
  30  14 3246.1036    3.5337  1.3901 13.4757  0.0000  0.0259   0.0569   0.0692    0.0591   0.0000   439.4090       9.36402       15.2728       3.32897      0.864695      -1.53304       1.37248       1.86206       2.05109       2.13327       2.15845       2.09044
  30  15 3397.8799    2.9988  1.9631 13.0104  0.0000  0.0311   0.0416   0.0827    0.0489   0.0000   443.1680       10.3028       13.3916       4.84122       1.20767      0.495167       1.61308       2.19728       2.42162       2.54894       2.57511       2.55504
  30  16 3549.0136    2.4217  3.0653 12.5063  0.0014  0.0402   0.0286   0.1160    0.0411   0.0000   440.8493       9.42064       11.1961       5.36771       3.63867      0.933499       2.03210       2.78345       3.11649       3.23097       3.18629       3.25180
  30  17 3699.3155    1.9613  4.3055 12.0189 -0.0000  0.0514   0.0218   0.1443    0.0367   0.0000   441.1782       19.9890       8.52057       9.65546     -0.331289      -3.77801       2.62327       3.48674       3.93324       4.12041       4.16524       4.06706
  30  18 3849.3109    1.5900  6.0038 11.5328  0.0000  0.0639   0.0162   0.1853    0.0321   0.0000   435.9763       17.5344       8.78982       13.8158      -9.51649      -7.40885       3.25775       4.29977       4.90007       4.98797       5.18951       4.97755
  30  19 3998.7619    1.2583  7.9585 11.3483 -0.0000  0.0848   0.0141   0.2559    0.0283   0.0000   439.3569       15.7052       16.8435      -1.93101       1.38276       9.64350       4.31014       5.65716       6.50576       6.72681       6.78616       6.68899
  30  20 4147.9809    0.9329  8.9636 11.2896  0.0003  0.1152   0.0145   0.3472    0.0270   0.0000   438.0267       15.5253       13.8113      -11.4085      -1.34868       7.59620       5.57305       7.67222       8.42552       8.99189       8.95758       8.75599
  30  21 4296.8249    0.7503 11.2806 11.1363  0.0030  0.1594   0.0155   0.5254    0.0286   0.0000   449.7499       6.01098       10.3616       13.1300       34.6826      0.305003       7.93835       10.4887       12.2095       12.7535       12.6959       12.3871
  31   3 1393.1683    0.1256  0.1009  9.8124  0.0000  0.0114   0.0083   0.0227    0.0225   0.0000   441.4991     -0.757039       19.9484     -0.925580      -2.99532     -0.339811      0.602748      0.745371      0.990470       1.02885       1.11610      0.932075
  31   5 1788.2723    0.3887  0.3389  9.9005  0.0000  0.0135   0.0115   0.0312    0.0330   0.0000   440.0963      0.761439       20.2384      -2.21961      -2.48509      0.125703      0.672589      0.991428       1.04360       1.15574       1.20640       1.22228
  31   6 1969.4455    0.6011  0.5175 10.1402  0.0000  0.0145   0.0143   0.0374    0.0411   0.0000   439.7171     -0.433897       19.9307     -0.974760      -3.60448      0.341503      0.707852      0.966158       1.03368       1.08826       1.20550       1.13102
  31   7 2147.0242    0.8567  0.7137 10.6625  0.0000  0.0178   0.0179   0.0449    0.0487   0.0000   440.5677       1.94978       21.5461       1.59051      -4.49047      0.687179      0.841325       1.21226       1.26222       1.39069       1.47430       1.37115
  31   8 2318.9707    1.2750  0.8799 11.1686  0.0000  0.0187   0.0237   0.0496    0.0594   0.0000   439.2960      0.884174       16.2857       1.83092     -0.978727      -4.03929      0.940717       1.28762       1.36071       1.42045       1.50774       1.47007
  31   9 2485.0553    1.6916  0.9808 12.0395 -0.0002  0.0208   0.0314   0.0557    0.0553   0.0000   438.6639       3.84689       21.6439      0.786442      -3.54355       1.05262       1.05224       1.46881       1.56238       1.72687       1.67372       1.64881
  31  10 2647.8445    2.2664  1.0392 12.3148  0.0000  0.0212   0.0394   0.0535    0.0661   0.0000   440.2066       3.38176       19.3084       3.66660      -1.10664      -2.91070       1.13835       1.54470       1.71270       1.77298       1.84879       1.77182
  31  11 2808.4354    3.0343  0.9169 12.9326  0.0000  0.0190   0.0545   0.0484    0.0605   0.0000   440.7967       5.08047       15.1588       2.56356       4.31965       2.37672       1.04401       1.38010       1.52923       1.55290       1.67939       1.60190
  31  12 2966.2395    3.6016  0.8425 13.4744  0.0000  0.0184   0.0678   0.0475    0.0573   0.0000   441.3161       7.70681       14.3019       3.10976      -6.13627     -0.445789      0.960379       1.33108       1.43845       1.52017       1.59602       1.57380
  31  13 3121.4374    3.7093  1.2351 13.4533  0.0000  0.0232   0.0612   0.0625    0.0722   0.0000   440.4421       5.06684       16.4202       2.72924      -1.24334       2.29905       1.17822       1.60704       1.73690       1.80871       1.84768       1.83922
  31  14 3274.9817    3.3068  1.5307 13.3950  0.0000  0.0279   0.0509   0.0726    0.0571   0.0000   441.1121       10.9967       14.2507       1.90065     -0.388939      0.876139       1.38109       1.93005       2.07173       2.29793       2.30771       2.33007
  31  15 3427.5580    2.8929  2.1272 12.9261  0.0000  0.0319   0.0373   0.0887    0.0437   0.0000   442.7494       11.1320       8.68437       7.18677       5.65213      -1.24125       1.56458       2.11400       2.38972       2.46690       2.52492       2.49717
  31  16 3579.4856    2.3000  3.2927 12.4856  0.0000  0.0416   0.0265   0.1198    0.0368   0.0000   444.3675       14.3269       6.14435       6.87491       7.70350      -3.79300       2.05460       2.75316       3.12477       3.23335       3.30574       3.18650
  31  17 3730.6079    1.9140  5.0036 11.7871  0.0000  0.0532   0.0188   0.1542    0.0342   0.0000   437.7646       10.6135       13.7029       9.25615      -7.53784       9.68421       2.61387       3.51132       3.86820       4.08814       4.28831       4.17419
  31  18 3881.0824    1.4862  6.4552 11.5304  0.0000  0.0699   0.0153   0.1971    0.0298   0.0000   435.2455       21.0251       15.1236       5.77304      -5.92885       9.00607       3.37119       4.67397       5.18664       5.38179       5.57599       5.49667
  31  19 4031.3187    1.1877  8.2770 11.3341  0.0000  0.0897   0.0136   0.2659    0.0271   0.0000   435.9430       4.61890       24.6965       11.4689      -8.03583      -4.93450       4.41518       5.76735       6.77312       6.87160       6.96103       6.88789
  31  20 4180.8872    0.8732  9.4344 11.2914  0.0000  0.1212   0.0149   0.3913    0.0266   0.0000   448.0559       10.0529       25.7832       28.1245      -11.8781      -4.66080       5.91976       7.73366       9.10714       9.24625       9.53665       9.16602
  31  21 4330.2476    0.6687 10.4132 11.1716 -0.0045  0.1627   0.0181   0.5832    0.0309   0.0000   430.4370      -4.18343       13.5898       14.5562       13.3146       3.14516       7.80411       10.4403       12.0034       12.3622       12.5547       12.2430
  32   2 1179.5451    0.0768  0.0672  9.8945  0.0000  0.0144   0.0093   0.0335    0.0214   0.0000   441.2642      0.239516       19.7156      0.495917      -4.72998       1.65702      0.788697      0.944000       1.00300       1.16601       1.40699       1.46372
  32   3 1409.4184    0.1283  0.0958  9.7685  0.0000  0.0126   0.0084   0.0193    0.0224   0.0000   441.3256      0.244009       20.8514       1.10116      -2.18741      -1.36073      0.621731      0.817587       1.02390      0.962398       1.05576       1.11361
  32   4 1616.4213    0.2440  0.2135  9.8301  0.0000  0.0108   0.0092   0.0248    0.0259   0.0000   441.1420       1.51601       21.2800      -1.81467      -1.89525      0.960450      0.511587      0.680471      0.759107      0.879844      0.863972      0.911885
  32   5 1806.1899    0.4096  0.3824  9.8922  0.0000  0.0133   0.0111   0.0318    0.0336   0.0000   441.4431     -0.568954       20.8883       1.18926      -5.04889      -1.39234      0.694960      0.850176      0.964174       1.07546       1.03511       1.01049
  32   6 1988.6816    0.6334  0.5274 10.1284  0.0000  0.0148   0.0147   0.0366    0.0432   0.0000   442.1895      -1.16792       21.5543     -0.227920      -2.43033      -1.20442      0.704622      0.993519      0.979581       1.08102       1.16988       1.14129
  32   7 2167.3567    0.8803  0.7475 10.6564  0.0000  0.0179   0.0174   0.0434    0.0525   0.0000   440.9403      0.196546       21.0632      -1.76457      -1.71272      0.329677      0.873585       1.20265       1.28951       1.46394       1.57640       1.50063
  32   8 2340.0615    1.2947  1.0135 11.0354  0.0000  0.0204   0.0222   0.0525    0.0649   0.0000   440.5344       3.02338       21.6268      0.281114      -2.01188      -1.45672      0.993683       1.33480       1.49130       1.56429       1.63238       1.63555
  32   9 2507.3083    1.7636  0.9500 12.0424  0.0001  0.0199   0.0321   0.0527    0.0564   0.0000   441.5653       2.11388       22.7495      -1.95482     -0.961972      0.217113      0.987413       1.33847       1.46803       1.53053       1.56585       1.48763
  32  10 2671.7251    2.3618  0.9819 12.4185  0.0000  0.0194   0.0412   0.0533    0.0654   0.0000   441.4015       4.04415       15.9947       1.74639      -1.19615     -0.604368       1.03473       1.31846       1.44523       1.51120       1.54036       1.55111
  32  11 2833.8046    3.1214  0.8827 13.0636  0.0000  0.0180   0.0567   0.0466    0.0577   0.0000   439.8067       4.85467       16.5367       2.98239      -1.23120      -1.42714      0.929998       1.25840       1.41013       1.48487       1.47043       1.47891
  32  12 2992.7889    3.5846  0.9387 13.3205  0.0000  0.0185   0.0628   0.0499    0.0618   0.0000   442.4222       8.53232       14.3972       2.57601      -1.10284      0.136964      0.955983       1.24206       1.39766       1.48784       1.51159       1.44999
  32  13 3149.0153    3.8010  1.2134 13.6800  0.0000  0.0230   0.0640   0.0638    0.0638   0.0000   442.0030       9.35087       16.4988       4.54520      -2.97589      0.368202       1.09251       1.44829       1.63388       1.73000       1.73349       1.76754
  32  14 3303.4899    3.3842  1.5745 13.3802  0.0000  0.0266   0.0512   0.0755    0.0591   0.0000   440.0036       9.82622       14.3592     -0.966943      -2.29320       1.86010       1.31874       1.74600       1.89768       2.03460       2.07082       2.03504
  32  15 3456.9098    2.7657  2.2027 12.8868  0.0000  0.0319   0.0354   0.0927    0.0438   0.0000   443.0935       16.3559       12.7534       1.53182       1.30349      -3.06741       1.55879       2.06802       2.32450       2.45385       2.49996       2.43818
  32  16 3609.6182    2.2119  3.5622 12.2707  0.0000  0.0416   0.0231   0.1193    0.0343   0.0000   440.1262       13.8547       10.7875       5.30334       4.22458       1.45072       2.07126       2.69634       3.10554       3.20915       3.38455       3.23823
  32  17 3761.5035    1.7748  4.9124 11.8285  0.0000  0.0545   0.0183   0.1525    0.0331   0.0000   437.3512       1.06404       9.19551       12.6775      -5.37187      -3.16060       2.67607       3.54128       4.03382       4.12757       4.27109       4.12998
  32  18 3912.6106    1.4718  6.9940 11.4081  0.0003  0.0700   0.0143   0.2014    0.0289   0.0000   433.1615       15.4646       16.6210       4.67171     -0.607947      -7.70970       3.36448       4.48215       5.06320       5.30951       5.39800       5.32330
  32  19 4063.2949    1.1020  8.4507 11.2950  0.0002  0.0940   0.0135   0.2786    0.0272   0.0000   423.7126       21.4217       21.4905       10.1310      -16.6361       9.38016       4.51609       6.02485       6.86396       7.22520       7.49579       7.38685
  32  20 4213.7498    0.8062  9.1684 11.2935 -0.0001  0.1274   0.0157   0.4153    0.0277   0.0000   432.4867       17.9035       20.7056      -3.81132      -20.4592      0.102536       5.90711       7.96322       9.12685       9.43405       9.64397       9.49413
  32  21 4363.6650    0.5919 10.0082 11.1656  0.0087  0.1731   0.0198   0.6725    0.0316   0.0000   445.7424     -0.386094       2.24403      -16.6736      -16.5767       10.5201       7.95592       10.4602       12.2786       12.6721       12.7319       12.4922
  33   2 1193.8780    0.0562  0.0210  9.8659  0.0000  0.0204   0.0112   0.0130    0.0205   0.0000   443.3694       2.78885       22.5738       3.77684      -3.72864       3.14060       1.00668      0.851138       1.69264       1.57691       1.60330       1.80331
  33   4 1633.2251    0.2615  0.2298  9.8237  0.0000  0.0113   0.0093   0.0253    0.0261   0.0000   440.8065      -1.35890       20.8496       1.56602      -2.74766     -0.562117      0.467930      0.726525      0.710826      0.894129      0.759092      0.776806
  33   5 1823.8435    0.4352  0.4143  9.9405  0.0000  0.0135   0.0112   0.0312    0.0335   0.0000   440.9850      -1.55664       22.6466     -0.117640      -3.54241       2.14117      0.684817      0.875146       1.02165       1.09621       1.06710       1.07125
  33   6 2007.6402    0.6693  0.5318 10.2452  0.0000  0.0140   0.0150   0.0352    0.0415   0.0000   440.8888       1.38499       20.7999      0.831249      -2.62325      0.228487      0.659275      0.865463      0.977441       1.03533       1.09446       1.04073
  33   7 2187.3492    0.9601  0.8225 10.6476  0.0000  0.0180   0.0180   0.0458    0.0553   0.0000   439.3083       1.70241       18.7949      0.891546      -1.59046    -0.0366512      0.850499       1.17147       1.24290       1.39164       1.45911       1.49387
  33   8 2360.8755    1.3644  0.9978 11.3541  0.0000  0.0207   0.0237   0.0539    0.0597   0.0000   443.0857       3.42562       19.5033       2.07751      -1.36105       2.42655      0.936697       1.38155       1.41729       1.55851       1.63298       1.56184
  33   9 2529.2016    1.8739  1.1020 11.8825  0.0000  0.0212   0.0313   0.0563    0.0665   0.0000   440.6664       4.19444       18.8747       1.54276      -2.70800     -0.526260      0.962674       1.34816       1.42601       1.56054       1.56207       1.50565
  33  10 2695.1012    2.4408  1.0126 12.6673  0.0000  0.0206   0.0422   0.0515    0.0594   0.0000   438.9719       3.57992       20.5187       2.80111      -1.25850     -0.650484       1.01965       1.35794       1.46982       1.65868       1.61668       1.55632
  33  11 2858.6634    3.0700  1.0227 13.1213  0.0000  0.0206   0.0529   0.0528    0.0621   0.0000   441.5299       5.97258       12.8319       1.89817      -1.21428      -5.39941      0.984773       1.38242       1.47260       1.58770       1.61672       1.57434
  33  12 3018.9433    3.7938  0.9596 13.4796  0.0000  0.0185   0.0657   0.0508    0.0590   0.0000   442.4910       7.44931       15.3851      0.647811      -2.38427       1.26177      0.877970       1.13470       1.31826       1.36103       1.41346       1.41280
  33  13 3176.2017    3.7183  1.1671 13.7300  0.0000  0.0228   0.0629   0.0613    0.0614   0.0000   440.1515       10.1351       15.1588       6.76921      -1.11704      0.797311       1.06402       1.39919       1.59490       1.66112       1.72681       1.70767
  33  14 3331.5964    3.3536  1.7390 13.2745  0.0009  0.0273   0.0471   0.0745    0.0556   0.0000   439.9748       6.90837       14.2131       6.99764     -0.836197      -5.62239       1.32694       1.78881       1.94702       2.11960       2.16175       2.06053
  33  15 3485.9781    2.6457  2.5222 12.7712  0.0000  0.0355   0.0317   0.0930    0.0413   0.0000   439.9246       10.3300       11.0169       2.79798       2.89796      0.429398       1.58989       2.21660       2.48064       2.59329       2.67792       2.64456
  33  16 3639.4740    2.1044  3.9666 12.1138  0.0000  0.0448   0.0209   0.1231    0.0332   0.0000   437.7455       14.1413       16.0454       7.08237     -0.809948      0.137677       2.07928       2.75842       3.07905       3.23382       3.36300       3.34537
  33  17 3792.0443    1.7124  5.3782 11.7579  0.0000  0.0564   0.0167   0.1616    0.0306   0.0000   433.6017       13.7885       12.7380       9.73542    -0.0464863       5.21757       2.69435       3.45354       4.05741       4.20574       4.36843       4.32633
  33  18 3943.8749    1.3432  6.9706 11.4897  0.0000  0.0724   0.0138   0.2144    0.0268   0.0000   436.0518       4.24455       30.0525       14.3991      -5.54705      -9.90445       3.40091       4.43402       5.15875       5.31289       5.55037       5.46546
  33  19 4095.3937    1.0866  9.1007 11.2935  0.0000  0.0987   0.0133   0.2996    0.0263   0.0000   430.3244       8.53732       30.8998       23.0373      -18.0095       3.13922       4.49618       6.14206       6.92694       7.18416       7.48791       7.34593
  33  20 4245.8455    0.7933 10.3162 11.2660 -0.0093  0.1388   0.0165   0.4812    0.0295   0.0000   425.0098       21.3301       39.6843      -7.91937      -16.3583     -0.923081       6.32321       8.35738       9.66657       10.1199       10.3229       10.0013
  34   3 1441.1528    0.1424  0.1190  9.7191  0.0000  0.0121   0.0079   0.0220    0.0221   0.0000   440.5619      -1.98285       21.1635      0.197679      -4.40103     -0.918691      0.456553      0.812950      0.755874      0.787026      0.860095      0.789911
  34   4 1649.7305    0.2688  0.2291  9.8079  0.0000  0.0105   0.0093   0.0241    0.0258   0.0000   440.5342      0.155261       22.0225      0.462057      -3.04169     -0.776206      0.506107      0.626138      0.694713      0.725417      0.783696      0.815559
  34   5 1841.2701    0.4429  0.4097 10.0047  0.0000  0.0125   0.0115   0.0332    0.0329   0.0000   440.2335       1.66868       22.2494      0.489289      -1.53273     -0.438959      0.621162      0.797477      0.862597      0.863900      0.940440      0.944444
  34   6 2026.3473    0.6777  0.6481 10.1430  0.0000  0.0163   0.0136   0.0385    0.0459   0.0000   440.7692       2.11674       19.3837      0.225778      -3.45174       1.10064      0.726912       1.01903       1.02856       1.19125       1.18748       1.17109
  34   7 2207.0413    0.9925  0.8195 10.8045  0.0000  0.0182   0.0183   0.0454    0.0507   0.0000   440.3318       1.95413       20.9667       2.21878      -2.78601      0.213283      0.786024       1.13931       1.20103       1.25737       1.27303       1.26232
  34   8 2381.2763    1.4470  0.9839 11.3788  0.0000  0.0195   0.0247   0.0519    0.0578   0.0000   439.9917     -0.679673       19.2376      0.977625      -5.33317      -3.35836      0.848024       1.20416       1.25330       1.43081       1.36090       1.32057
  34   9 2550.7124    1.9813  1.0695 12.0907  0.0000  0.0207   0.0333   0.0559    0.0621   0.0000   441.7434       4.96155       19.8239      0.655086     -0.327640      -2.01966      0.915781       1.26993       1.34110       1.50145       1.52219       1.48030
  34  10 2718.0761    2.5234  1.0557 12.5918  0.0000  0.0211   0.0416   0.0515    0.0606   0.0000   439.9570       5.40756       18.8667      0.397924      -2.59137      0.423311      0.944171       1.31383       1.47679       1.54176       1.61905       1.59033
  34  11 2883.0280    3.2333  0.9683 13.2908  0.0000  0.0193   0.0560   0.0514    0.0568   0.0000   439.3130       3.79329       18.1315      0.200006      -3.04168      0.264837      0.905850       1.23309       1.31866       1.42203       1.41162       1.40943
  34  12 3044.5840    3.7652  1.0208 13.4650  0.0000  0.0198   0.0628   0.0502    0.0623   0.0000   442.2035       10.6671       17.5095       4.55834     -0.136663      -1.69257      0.930649       1.21913       1.36486       1.42196       1.51501       1.49159
  34  13 3202.9749    3.7594  1.3538 13.3857 -0.0029  0.0234   0.0563   0.0616    0.0615   0.0000   440.1978       9.09939       15.4057       5.49324       1.07212       3.80217       1.04063       1.44196       1.56102       1.62021       1.74347       1.66328
  34  14 3359.3490    3.2236  1.7907 13.1390  0.0000  0.0272   0.0436   0.0763    0.0521   0.0000   438.2043       8.24155       14.9848       2.75915       2.17628       2.39704       1.23647       1.68741       1.86439       2.04361       1.96519       1.97744
  34  15 3514.5550    2.5224  2.8524 12.6516  0.0000  0.0364   0.0286   0.1039    0.0387   0.0000   442.6184       17.9095       10.0763       2.22099       5.78824      -1.08252       1.65214       2.25425       2.50352       2.59912       2.67027       2.68271
  34  16 3668.9708    1.9682  4.4648 12.0048  0.0000  0.0480   0.0190   0.1357    0.0304   0.0000   440.3841       10.3291       15.4287       7.23865       3.51589      -3.95903       2.17466       2.89642       3.28453       3.38060       3.59697       3.53538
  34  17 3822.2689    1.6225  5.7631 11.6838  0.0000  0.0598   0.0156   0.1696    0.0286   0.0000   440.2764       15.2815       17.1431       4.45192       2.75776      -1.33167       2.67506       3.55408       4.12964       4.25865       4.41070       4.30841
  34  18 3974.7764    1.2985  7.3573 11.4083  0.0000  0.0764   0.0135   0.2209    0.0265   0.0000   441.0251       20.7811       13.5136       19.2681      -9.54678      -10.7342       3.39065       4.53325       5.21755       5.32231       5.61857       5.55545
  34  19 4126.6924    0.9851  9.5161 11.2982  0.0000  0.1086   0.0135   0.3455    0.0258   0.0000   427.8240       27.1504       13.7406       16.2396      -24.2434      -13.8516       4.81264       6.30890       7.25866       7.67056       7.71184       7.70834
  34  20 4277.8303    0.7487 10.6747 11.1892 -0.0011  0.1484   0.0150   0.4918    0.0277   0.0000   439.3078       11.3572       19.1137       26.8077      -1.28528       10.0555       6.46760       8.60702       10.0531       10.2577       10.7305       10.3799
  35   3 1456.6440    0.1429  0.1240  9.7688  0.0000  0.0104   0.0078   0.0225    0.0221   0.0000   442.3703     -0.548168       21.5467     -0.565165      -3.46652      0.613644      0.549209      0.720820      0.818976      0.802389      0.790341      0.797934
  35   4 1665.9541    0.2870  0.2253  9.7926  0.0000  0.0102   0.0098   0.0247    0.0260   0.0000   442.0876     -0.614903       20.7750     -0.322033      -1.95845      0.439632      0.408525      0.547361      0.659380      0.628969      0.656105      0.637291
  35   5 1858.4351    0.4719  0.4421  9.9405  0.0000  0.0127   0.0114   0.0323    0.0348   0.0000   441.8075     -0.954937       20.7178      -1.07344      -4.32351      0.570889      0.591339      0.800763      0.896308       1.00073       1.07383      0.973077
  35   6 2044.8572    0.6605  0.6288 10.3763  0.0000  0.0151   0.0138   0.0414    0.0409   0.0000   440.9842      0.376736       21.6164       1.31443      -3.98149      -1.94729      0.675717      0.954761       1.00673       1.14199       1.19311       1.15018
  35   7 2226.4183    1.0311  0.8843 10.8230 -0.0002  0.0185   0.0182   0.0471    0.0535   0.0000   440.2590       2.36998       19.2931      0.242710      -3.05145      -1.21925      0.806859       1.14725       1.26518       1.36108       1.41084       1.37309
  35   8 2401.3680    1.5265  1.0655 11.3704  0.0000  0.0196   0.0247   0.0537    0.0648   0.0000   442.2515       4.50678       17.3571       2.71946     -0.402884      -1.06296      0.873035       1.19570       1.33160       1.38540       1.42983       1.38900
  35   9 2571.9111    2.0251  0.9974 12.2312  0.0000  0.0198   0.0341   0.0498    0.0586   0.0000   441.3897       1.61109       19.2918       3.25472      -2.89714      0.762422      0.899816       1.18549       1.30110       1.46403       1.47968       1.46540
  35  10 2740.6415    2.5816  0.9992 12.8369  0.0000  0.0201   0.0437   0.0509    0.0571   0.0000   440.8284       6.26802       21.1933       1.46142      -3.49113      -1.85419      0.899913       1.27304       1.34962       1.50178       1.52542       1.50133
  35  11 2906.9511    3.3841  0.9352 13.3405 -0.0001  0.0180   0.0581   0.0489    0.0561   0.0000   442.4828       5.83408       19.0824       4.48890      -1.41502       1.33963      0.796188       1.11168       1.19908       1.31583       1.35846       1.31826
  35  12 3069.6922    3.6982  1.1689 13.6923  0.0000  0.0217   0.0603   0.0612    0.0593   0.0000   442.2874       6.08397       18.8755       3.89966     -0.306431      -5.65684       1.00645       1.38301       1.49569       1.66738       1.60771       1.59106
  35  13 3229.3469    3.6759  1.2892 13.6301  0.0000  0.0228   0.0572   0.0628    0.0544   0.0000   439.6025       5.46835       15.2494       3.94987      -4.51204       1.68166       1.03513       1.40959       1.56605       1.63924       1.67469       1.64822
  35  14 3386.8637    3.0482  1.7244 13.3834  0.0000  0.0278   0.0439   0.0780    0.0456   0.0000   439.6223       11.9190       11.3654       5.15224       3.03976      -4.87002       1.26548       1.73409       1.87975       2.05221       2.04542       2.07404
  35  15 3543.0221    2.3981  3.2450 12.4839  0.0000  0.0384   0.0254   0.1069    0.0363   0.0000   442.2231       11.3950       12.8830      -1.41702       9.95846       5.92441       1.74479       2.32575       2.60600       2.75767       2.84606       2.84961
  35  16 3698.0909    1.9238  4.7546 11.9498  0.0000  0.0494   0.0180   0.1392    0.0297   0.0000   439.7616       5.14891       17.3304       7.19880       1.27638      -3.76730       2.16439       2.92185       3.18407       3.36030       3.63148       3.41603
  35  17 3852.1118    1.5286  6.3362 11.6688  0.0000  0.0644   0.0148   0.1846    0.0271   0.0000   437.2932       17.3510       18.2817       3.10032      -1.56810     -0.985962       2.78092       3.74831       4.26083       4.52841       4.59685       4.54669
  35  18 4005.4466    1.2208  8.1859 11.4353  0.0000  0.0847   0.0133   0.2525    0.0254   0.0000   434.4747       18.0724       21.8023      -3.25113      -7.28329      -18.3113       3.66208       4.89210       5.61293       5.86312       6.04446       5.92249
  35  19 4157.8814    0.9300  9.0295 11.3247 -0.0001  0.1097   0.0136   0.3409    0.0256   0.0000   438.2422       12.2021       24.0174       12.3723       5.52264      -11.9772       4.57871       6.23902       7.12422       7.36965       7.52869       7.36256
  35  20 4309.9254    0.7587 11.0613 11.1748  0.0000  0.1498   0.0139   0.4791    0.0255   0.0000   437.5377       47.1077       33.2714       23.4894      -4.69330       7.34263       6.15784       8.64706       9.58880       10.2485       10.2318       10.0896
  36   3 1471.8397    0.1478  0.1045  9.7204  0.0000  0.0104   0.0083   0.0191    0.0215   0.0000   441.1883      -1.23729       21.6748     -0.632953      -2.27070    -0.0623074      0.471605      0.616370      0.780297      0.748855      0.832717      0.762756
  36   4 1681.8980    0.2918  0.2856  9.7925  0.0000  0.0111   0.0090   0.0277    0.0269   0.0000   440.9790      0.833458       22.3077     -0.852467      -3.32081      -1.57881      0.527267      0.616276      0.754710      0.876829      0.877156      0.813629
  36   5 1875.4438    0.4778  0.4438 10.0613  0.0000  0.0137   0.0114   0.0307    0.0333   0.0000   441.7506      -1.14037       20.7214       1.09511      -1.95983       1.01019      0.588473      0.830276      0.886678      0.963963       1.04629      0.991805
  36   6 2063.1106    0.7255  0.7213 10.3631  0.0000  0.0165   0.0140   0.0429    0.0455   0.0000   440.8067      0.532925       21.9001      -1.76029      -2.20084      0.579841      0.700832      0.951213       1.02816       1.14708       1.16753       1.11478
  36   7 2245.5605    1.0691  0.8506 10.9605 -0.0000  0.0182   0.0190   0.0460    0.0515   0.0000   440.6049     -0.151119       21.9366       1.50098      -2.52472      0.746943      0.749254       1.04347       1.10624       1.19567       1.29169       1.21976
  36   8 2421.1865    1.5868  1.0155 11.4538  0.0000  0.0192   0.0257   0.0484    0.0619   0.0000   440.5115       2.70962       21.2671       1.85584      -4.82607      0.622392      0.838670       1.12417       1.23866       1.30795       1.37037       1.33410
  36   9 2592.7928    2.1296  1.0763 12.2096  0.0000  0.0205   0.0343   0.0532    0.0620   0.0000   440.1240       4.06503       20.4251       1.59866      -1.95637      -1.37621      0.877233       1.25581       1.35883       1.44982       1.49834       1.53187
  36  10 2762.7887    2.7732  1.0939 12.8455  0.0000  0.0204   0.0448   0.0540    0.0591   0.0000   441.6297       3.65731       18.8860       2.96118      -1.03813     -0.453712      0.904717       1.25869       1.36393       1.44975       1.54430       1.44929
  36  11 2930.3475    3.4147  0.9870 13.4151  0.0000  0.0188   0.0570   0.0511    0.0532   0.0000   440.6712       6.15647       17.2483      0.600613      -1.48022      -2.14867      0.853607       1.20267       1.27786       1.42916       1.46466       1.40149
  36  12 3094.4234    3.9145  1.1808 13.6602  0.0000  0.0215   0.0621   0.0591    0.0609   0.0000   439.5686       9.79430       17.1212      0.305222      -1.96273     -0.821848      0.900788       1.29520       1.32036       1.47271       1.50372       1.53060
  36  13 3255.2548    3.5882  1.4184 13.6178  0.0000  0.0240   0.0541   0.0675    0.0487   0.0000   436.9358       10.6351       17.1582       4.72080      -1.79328     -0.635780       1.04199       1.43327       1.56391       1.66420       1.70963       1.67294
  36  14 3413.9469    2.9891  1.9562 13.0324  0.0001  0.0285   0.0385   0.0794    0.0449   0.0000   441.0620       9.47967       10.1004       6.28222       2.15189      -1.73340       1.24038       1.68919       1.90943       1.99406       2.05965       2.04795
  36  15 3570.9871    2.3264  3.4255 12.4338  0.0000  0.0391   0.0242   0.1107    0.0345   0.0000   442.7121       11.1831       5.94129       6.92025       4.14692      -2.23833       1.69731       2.25430       2.49331       2.68801       2.78892       2.80967
  36  16 3726.9652    1.8317  4.9951 11.8567  0.0000  0.0519   0.0168   0.1438    0.0291   0.0000   439.3926       7.26240       9.66220       5.06003      -5.65245      -8.09291       2.14016       2.95728       3.29512       3.50348       3.56114       3.50906
  36  17 3881.6846    1.4832  6.7587 11.5550  0.0000  0.0667   0.0145   0.1917    0.0275   0.0000   437.7696       7.81370       15.5253       11.5986      -8.91043     -0.116242       2.80287       3.83152       4.21878       4.56650       4.69697       4.72681
  36  18 4036.0357    1.1352  8.4929 11.4508 -0.0002  0.0919   0.0140   0.2762    0.0260   0.0000   438.1107       14.6623       18.6957       24.4490       9.77814     -0.668099       3.86493       5.19965       5.86791       6.21259       6.48160       6.47749
  36  19 4188.7892    0.9147 10.0275 11.2895 -0.0041  0.1195   0.0142   0.3812    0.0262   0.0000   441.8943       29.1895       18.0440       13.6322       8.54590      -7.58929       4.98585       6.73178       7.61678       8.13218       8.31747       8.24767
  36  20 4341.2474    0.6779 10.9432 11.1778  0.0032  0.1640   0.0133   0.5144    0.0236   0.0000   432.2689       33.4855       37.4216      -2.15113       4.36190       28.1891       6.54761       9.03011       10.2368       10.7659       10.9817       10.9825
  37   3 1486.8337    0.1482  0.1336  9.7940  0.0000  0.0097   0.0075   0.0264    0.0213   0.0000   441.2406     -0.505210       21.0838      -1.13019      -3.13311    0.00392721      0.450646      0.580007      0.545873      0.631506      0.637484      0.632245
  37   4 1697.6003    0.3141  0.2795  9.8668  0.0000  0.0103   0.0095   0.0267    0.0267   0.0000   440.9583      0.364996       21.6427     -0.807246      -1.75869      0.179026      0.464087      0.645580      0.653867      0.744054      0.786816      0.743322
  37   5 1892.2084    0.5042  0.5115 10.1127  0.0000  0.0144   0.0113   0.0352    0.0349   0.0000   441.8299      0.140427       19.7879      0.306629      -1.80774     -0.568811      0.571059      0.813362      0.869760       1.00093       1.00536      0.944006
  37   6 2081.1591    0.7820  0.6344 10.3948  0.0000  0.0146   0.0153   0.0361    0.0446   0.0000   441.2618      0.599641       21.5609     -0.387073      -1.59152      0.773492      0.655015      0.859981      0.909539       1.00885       1.08167       1.06955
  37   7 2264.3706    1.1462  0.9116 10.9004  0.0000  0.0184   0.0192   0.0452    0.0575   0.0000   442.8548       2.45109       20.4182       1.30975      -4.28056      -1.00028      0.740842       1.07500       1.11560       1.20014       1.24304       1.25661
  37   8 2440.7424    1.6022  1.0937 11.7115  0.0000  0.0208   0.0258   0.0536    0.0596   0.0000   440.2474       1.71290       19.9417      -2.44305      -1.19197     -0.509297      0.859084       1.19583       1.25549       1.39190       1.42898       1.42134
  37   9 2613.4697    2.2374  0.9936 12.3490  0.0000  0.0185   0.0361   0.0494    0.0567   0.0000   439.7649       3.18606       20.1564       1.26953      -3.28632      -2.94473      0.762019       1.03884       1.13301       1.27015       1.27598       1.22570
  37  10 2784.6496    2.9397  0.9719 12.9904  0.0000  0.0191   0.0479   0.0470    0.0555   0.0000   442.3504       4.40789       16.7462       3.77508      0.100729      0.152461      0.761698       1.10509       1.16752       1.28423       1.31317       1.31974
  37  11 2953.4347    3.5647  1.0470 13.3282  0.0000  0.0190   0.0565   0.0506    0.0581   0.0000   441.5441       5.81020       18.3818       3.94501      -2.59238      -2.50701      0.862489       1.12011       1.23507       1.32100       1.33954       1.34343
  37  12 3118.7235    3.9069  1.0956 13.6300  0.0000  0.0205   0.0620   0.0527    0.0625   0.0000   440.7268       6.61433       18.7205       4.12028      -3.17282      -2.01862      0.882952       1.23083       1.32710       1.38526       1.42274       1.50970
  37  13 3280.7899    3.4467  1.4757 13.4820 -0.0039  0.0254   0.0494   0.0623    0.0510   0.0000   442.6103       7.74280       15.5197       3.26779      -1.39733      -2.55206       1.07919       1.40634       1.59606       1.72976       1.72456       1.73007
  37  14 3440.5954    2.9852  2.3082 12.7411  0.0000  0.0299   0.0337   0.0801    0.0450   0.0000   441.4338       9.90952       12.7501       4.95257       3.28677       2.29990       1.26166       1.73278       1.93109       2.00424       2.11510       2.08751
  37  15 3598.6914    2.1911  3.7327 12.3403  0.0000  0.0413   0.0217   0.1156    0.0314   0.0000   441.5179       12.2973       15.0741       7.33463       8.74283      -4.29733       1.69175       2.32140       2.58865       2.78382       2.80249       2.82085
  37  16 3755.4300    1.8074  5.2709 11.7908  0.0000  0.0519   0.0160   0.1451    0.0286   0.0000   437.1069       10.6985       11.9318       1.69871      -7.36702       4.91107       2.13608       2.89686       3.22868       3.50109       3.56520       3.52337
  37  17 3911.0350    1.3581  7.0134 11.6145  0.0015  0.0708   0.0141   0.2136    0.0256   0.0000   436.7572       9.73695       14.2300      0.102937      -8.18966       2.31015       2.90115       3.86429       4.42786       4.59715       4.77000       4.76613
  37  18 4065.7417    1.0915  8.9494 11.4521  0.0003  0.0977   0.0142   0.3037    0.0261   0.0000   434.4852       13.9572       25.7507       15.6756      0.377029       1.18900       3.91297       5.38602       6.09228       6.34747       6.67393       6.54577
  37  19 4219.7811    0.8267  9.9053 11.3404 -0.0079  0.1285   0.0147   0.4136    0.0260   0.0000   449.2071       23.7231       25.7260       19.6654      -6.03183      -12.7672       5.08455       6.99897       7.89058       8.43921       8.54595       8.67226
  37  20 4372.8409    0.6301 10.8688 11.2076  0.0023  0.1737   0.0156   0.5831    0.0252   0.0000   444.3635       13.6119       39.3634       11.2501      -9.21778      -20.0285       6.87839       9.25227       10.7374       11.1299       11.5062       11.3021
  38   2 1262.5387    0.0776  0.0474  9.7992  0.0000  0.0112   0.0080   0.0160    0.0196   0.0000   441.7771      0.113593       20.3652       1.17537      -3.54529      0.595938      0.475421      0.616080      0.857077       1.14770       1.01402      0.882982
  38   3 1501.5518    0.1771  0.1558  9.7127  0.0000  0.0093   0.0076   0.0204    0.0218   0.0000   442.0794     -0.465676       20.7529    0.00875303      -4.21240     -0.236597      0.374214      0.482880      0.596717      0.593175      0.668515      0.664079
  38   4 1713.0229    0.3306  0.2541  9.7868  0.0000  0.0095   0.0099   0.0223    0.0262   0.0000   441.5238     0.0812658       20.6766     -0.494449      -2.01334      -1.41511      0.413042      0.500279      0.597021      0.649106      0.682032      0.681887
  38   5 1908.7858    0.5331  0.5054 10.0211  0.0000  0.0130   0.0116   0.0336    0.0369   0.0000   440.1145     -0.163117       21.0107      0.200051      -1.49980      -1.31054      0.570812      0.737176      0.809841      0.882679      0.898540      0.936012
  38   6 2099.0100    0.7790  0.7173 10.4337  0.0000  0.0158   0.0143   0.0394    0.0436   0.0000   440.8687      0.255866       21.8520       2.25862      -3.75079       1.86573      0.637375      0.889492      0.956623       1.05276       1.08746       1.12187
  38   7 2282.9397    1.1393  1.0526 10.9981  0.0000  0.0201   0.0183   0.0525    0.0570   0.0000   441.2875       3.27717       21.2776      -2.18381      -4.66223       4.08313      0.800526       1.08286       1.21765       1.33567       1.30461       1.31191
  38   8 2460.0225    1.7030  1.0984 11.6922  0.0000  0.0199   0.0266   0.0531    0.0594   0.0000   441.4815       1.27075       17.3233     -0.134719      0.687347       1.90353      0.785055       1.13655       1.14599       1.34162       1.39162       1.38183
  38   9 2633.7804    2.2691  1.1331 12.3538  0.0000  0.0201   0.0355   0.0544    0.0613   0.0000   441.8127       3.63125       20.0653      -1.24505      -1.29513      -1.88994      0.836167       1.12459       1.24269       1.35361       1.39773       1.41590
  38  10 2806.1780    3.0381  0.9478 13.0470  0.0000  0.0179   0.0498   0.0457    0.0532   0.0000   442.2753       3.62159       20.9435       3.59109     -0.321624      -1.23421      0.720931       1.00805       1.09301       1.20269       1.26883       1.21409
  38  11 2976.0205    3.7493  0.9827 13.4917  0.0000  0.0179   0.0608   0.0483    0.0553   0.0000   439.8424       6.28216       17.9271       2.39608      -1.10208      0.678890      0.738248      0.981484       1.06733       1.16551       1.18892       1.17662
  38  12 3142.5102    3.8841  1.1591 13.5719  0.0000  0.0208   0.0594   0.0535    0.0621   0.0000   442.0583       9.12289       18.0274       3.34990      -2.12603     -0.126399      0.855343       1.17269       1.32388       1.42169       1.44097       1.46076
  38  13 3305.9222    3.4370  1.6494 13.3428  0.0000  0.0255   0.0463   0.0701    0.0496   0.0000   440.4067       10.2028       13.7909       4.53870      -2.43727      -2.28509       1.02381       1.39622       1.60304       1.62790       1.71864       1.69870
  38  14 3466.8950    2.6851  2.3942 13.0261 -0.0000  0.0328   0.0323   0.0914    0.0361   0.0000   441.3113       11.3741       14.4159       4.33290       4.75904      -2.92830       1.30531       1.78490       2.01221       2.13639       2.23210       2.16590
  38  15 3625.9806    2.1700  4.1049 12.1228  0.0000  0.0423   0.0200   0.1176    0.0313   0.0000   438.8918       13.5048       14.6297       7.05198     -0.674131      -1.32970       1.67717       2.30684       2.59130       2.70395       2.89107       2.81298
  38  16 3783.6331    1.7321  5.7669 11.7304  0.0000  0.0554   0.0153   0.1540    0.0275   0.0000   436.1248       8.28920       15.1414       6.03272      -3.29687      -10.7530       2.25611       3.01755       3.40378       3.67093       3.74288       3.74458
  38  17 3939.9424    1.3235  7.0196 11.5859  0.0000  0.0721   0.0137   0.2088    0.0250   0.0000   435.9015       19.1402       23.4914       5.25673      0.501105     -0.357292       2.84373       3.88442       4.42848       4.75350       4.81022       4.81201
  38  18 4095.4957    1.0250  8.6605 11.4479 -0.0000  0.0996   0.0143   0.3015    0.0261   0.0000   437.1533       23.6739       18.4516       4.41459      -5.01432       7.02345       3.88085       5.21291       6.10049       6.41768       6.57716       6.57236
  38  19 4250.3882    0.7463 10.3855 11.3500 -0.0026  0.1486   0.0174   0.5120    0.0294   0.0000   432.2523       26.6421       34.4501      -8.18966      -10.2655      -5.02491       5.79056       7.72468       8.99575       9.48661       9.69093       9.59789
  38  20 4404.2684    0.5678 11.2595 11.2006 -0.0032  0.2033   0.0163   0.6838    0.0247   0.0000   429.1156       12.1377       34.3118       17.3677      -19.1535      -18.9129       7.79450       10.3925       12.4005       12.6742       13.1660       12.8471
  39   2 1275.7243    0.0916  0.0922  9.7957  0.0000  0.0148   0.0074   0.0220    0.0199   0.0000   441.3470     0.0501903       21.3384      0.441409      -2.79071      -1.02547      0.530911      0.771204      0.904699      0.941652      0.950510      0.990804
  39   3 1516.0411    0.1838  0.1533  9.7620  0.0000  0.0091   0.0078   0.0199    0.0219   0.0000   440.6445     0.0400321       23.0667      0.169592      -2.36338     -0.392527      0.360975      0.454388      0.600109      0.575919      0.575515      0.651200
  39   4 1728.2612    0.3518  0.2930  9.8176  0.0000  0.0103   0.0100   0.0251    0.0271   0.0000   441.5661      0.493124       21.3292     -0.137123      -2.74694       1.22915      0.434043      0.538442      0.621221      0.637265      0.658414      0.666569
  39   5 1925.2110    0.5385  0.4942 10.0429  0.0000  0.0130   0.0117   0.0319    0.0358   0.0000   441.3955      0.569921       22.0720     -0.409053      -4.59869       2.13052      0.530197      0.742845      0.837464      0.820456      0.884025      0.854135
  39   6 2116.5947    0.8304  0.7307 10.3974  0.0000  0.0158   0.0148   0.0379    0.0480   0.0000   441.6524     0.0361745       22.2218      0.785680      -2.07475      -1.03372      0.666484      0.899928      0.986081       1.04362       1.08882       1.10842
  39   7 2301.2945    1.2268  0.9104 11.2385  0.0000  0.0182   0.0205   0.0450    0.0508   0.0000   441.2444       1.47596       21.0108      -1.07153      -3.20896     -0.627025      0.709482      0.988330       1.05698       1.14044       1.19920       1.19335
  39   8 2479.1057    1.7960  1.0867 11.7858  0.0000  0.0194   0.0277   0.0519    0.0593   0.0000   441.7781       3.79110       21.4480       1.76266      -2.55814      -3.49392      0.785123       1.14037       1.20387       1.35144       1.40479       1.31855
  39   9 2653.9763    2.3641  1.0831 12.4395  0.0000  0.0195   0.0365   0.0496    0.0606   0.0000   440.5156       3.97050       19.7948       2.86229      -4.54019      0.958051      0.802545       1.08968       1.18474       1.29498       1.34694       1.39946
  39  10 2827.4074    3.1209  1.0434 13.0312 -0.0002  0.0186   0.0487   0.0493    0.0585   0.0000   440.8708       6.92445       20.0901       2.43868      -3.05643       1.09269      0.798754       1.06823       1.17776       1.26720       1.31154       1.34624
  39  11 2998.3003    3.7838  0.9984 13.5350  0.0000  0.0179   0.0601   0.0483    0.0542   0.0000   441.5855       6.50874       18.0856       3.01847      -1.46393      -1.45097      0.739231      0.986127       1.07752       1.16780       1.23091       1.20570
  39  12 3165.8214    3.8811  1.2550 13.6363  0.0000  0.0210   0.0573   0.0583    0.0553   0.0000   442.3309       7.72524       17.3224       3.36493      -3.77433      0.438869      0.837927       1.14939       1.25460       1.33800       1.40832       1.36482
  39  13 3330.5796    3.3929  1.7783 13.1392  0.0000  0.0254   0.0424   0.0700    0.0486   0.0000   440.3928       10.8280       13.3925       3.61185      -1.61873     -0.489144       1.01814       1.38203       1.56327       1.66998       1.73826       1.75202
  39  14 3492.7770    2.5910  2.9232 12.6706  0.0000  0.0344   0.0267   0.0943    0.0338   0.0000   439.4366       8.17508       6.69090       1.67100       6.87004      0.638902       1.36937       1.80861       2.04865       2.17873       2.22356       2.25487
  39  15 3653.0034    2.0546  4.2864 12.1889  0.0000  0.0449   0.0192   0.1249    0.0284   0.0000   438.7245       14.2688       5.71897       7.06622     -0.351729       1.33136       1.73619       2.41621       2.72690       2.83690       3.04488       3.05097
  39  16 3811.4785    1.6491  5.9740 11.7315  0.0001  0.0565   0.0146   0.1624    0.0260   0.0000   440.0748       5.73444       15.1759       9.76151       2.42958      -6.39624       2.19540       2.96318       3.39240       3.55545       3.74398       3.69518
  39  17 3968.7847    1.2936  7.9796 11.5158  0.0000  0.0782   0.0134   0.2329    0.0248   0.0000   434.3630       4.62196       25.7237       11.1962      -5.19848     -0.905153       3.04304       4.07950       4.73653       4.97126       5.19809       5.26565
  39  18 4124.8423    0.9989  9.5239 11.4674 -0.0003  0.1087   0.0154   0.3503    0.0268   0.0000   438.5505       12.2518       29.9638       8.38835      -4.95319       1.84190       4.23883       5.51783       6.48708       6.83377       7.03310       6.95025
  40   2 1288.7452    0.0878  0.0675  9.7922  0.0000  0.0135   0.0079   0.0190    0.0193   0.0000   441.4674     -0.739558       21.8266       1.20143      -2.75418     -0.233999      0.519683      0.616031      0.911550      0.858184      0.781624      0.828954
  40   4 1743.2630    0.3451  0.3381  9.8698  0.0000  0.0119   0.0091   0.0259    0.0275   0.0000   441.9061      0.370900       20.9687       1.56255      -3.46478     0.0350157      0.478403      0.610260      0.722813      0.786580      0.765094      0.814148
  40   5 1941.4337    0.5617  0.5474 10.1059 -0.0002  0.0137   0.0115   0.0341    0.0364   0.0000   442.1477      0.803868       19.6689      -1.39238      -3.22734       2.02382      0.510709      0.724004      0.783803      0.828619      0.896818      0.909340
  40   6 2133.9597    0.8660  0.7149 10.6252  0.0000  0.0154   0.0157   0.0382    0.0443   0.0000   441.1092       1.23147       19.5137       2.26056      -1.61351     -0.279343      0.607996      0.825862      0.898734      0.994306       1.09840       1.08360
  40   7 2319.3914    1.2789  0.9559 11.3309  0.0000  0.0179   0.0208   0.0478    0.0495   0.0000   440.1061      0.934840       23.6102      0.102967      -5.87867      0.114265      0.694882      0.939301       1.01012       1.09539       1.17802       1.17548
  40   8 2497.9831    1.8081  1.0990 11.9019  0.0000  0.0195   0.0276   0.0523    0.0571   0.0000   440.4448       1.44685       22.8191      0.705761      -2.10795      -2.40227      0.749175       1.02824       1.16581       1.27093       1.27359       1.26333
  40   9 2673.8504    2.4896  1.2066 12.4826  0.0000  0.0208   0.0367   0.0549    0.0613   0.0000   440.8286       2.03224       18.3954       4.37259     -0.668421     -0.568040      0.798067       1.11518       1.22682       1.30245       1.31425       1.33666
  40  10 2848.3831    3.2533  1.0435 13.0462 -0.0003  0.0181   0.0498   0.0496    0.0575   0.0000   439.7795       5.44635       20.3222       3.83175      -1.54203      -1.28783      0.763337       1.06570       1.13503       1.25471       1.26385       1.26044
  40  11 3020.1878    3.8614  1.1452 13.4098  0.0000  0.0193   0.0572   0.0526    0.0605   0.0000   442.3349       7.21350       18.8920      0.438960      -2.49077   -0.00954125      0.748826       1.02840       1.08545       1.21945       1.27944       1.30971
  40  12 3188.9014    3.9543  1.3002 13.7315  0.0000  0.0216   0.0577   0.0583    0.0506   0.0000   442.7124       7.35264       18.4306       4.93540      -3.65743      -2.70618      0.842428       1.16108       1.23836       1.37622       1.43736       1.39768
  40  13 3354.8793    3.2331  1.6999 13.3336 -0.0002  0.0260   0.0427   0.0706    0.0450   0.0000   440.1142       9.07999       15.8105       1.77877      -1.15106       1.28645      0.995723       1.39535       1.56901       1.63363       1.68796       1.61190
  40  14 3518.3179    2.5181  3.1690 12.6042  0.0000  0.0359   0.0246   0.1016    0.0305   0.0000   443.9918       6.87070       12.2217       9.87030       5.33194       4.11793       1.31805       1.87515       2.05828       2.21036       2.27380       2.29094
  40  15 3679.7292    2.0019  4.4817 12.0204  0.0000  0.0451   0.0176   0.1233    0.0278   0.0000   441.0589       13.1046       13.5789       1.35247       2.48849     -0.104182       1.70067       2.35933       2.64218       2.80153       2.96849       2.91743
  40  16 3839.0065    1.5642  6.4101 11.6828  0.0000  0.0606   0.0142   0.1721    0.0256   0.0000   441.1882       16.7355       19.2747       2.87148      -6.18236      -2.11988       2.28261       3.08744       3.51919       3.74559       3.92782       3.93626
  40  17 3997.1604    1.2271  8.0045 11.5081  0.0000  0.0803   0.0136   0.2423    0.0255   0.0000   439.2382       9.56426       21.0195       9.34318      -20.3953       2.62522       3.05222       4.16368       4.71804       5.03671       5.18395       5.28046
  40  18 4154.0389    0.9075  9.2047 11.4758  0.0000  0.1146   0.0162   0.3787    0.0274   0.0000   436.5791       14.9140       23.2218       4.24245      -6.15428       4.33898       4.19224       5.72873       6.50440       6.97390       7.02155       7.04821
  40  19 4310.2252    0.6252  9.7616 11.4211  0.0089  0.1749   0.0296   0.8721    0.0373   0.0000   437.5140       20.8852       23.1901       1.69535      -20.7871      -13.3992       6.14435       8.32177       9.90424       10.1391       10.3499       10.2262
  41   2 1301.5592    0.0912  0.0704  9.7966  0.0000  0.0116   0.0083   0.0196    0.0192   0.0000   441.6733      0.744540       22.4127     -0.836718      -3.06320      0.682341      0.463481      0.664716      0.622236       1.04689      0.738537      0.944783
  41   3 1544.3579    0.2077  0.1955  9.7394  0.0000  0.0091   0.0076   0.0229    0.0222   0.0000   441.3748      0.341787       22.1548     -0.955988      -2.68313     -0.377618      0.350840      0.434319      0.562255      0.555560      0.586266      0.598608
  41   4 1758.0389    0.3829  0.3638  9.7977  0.0000  0.0113   0.0095   0.0277    0.0286   0.0000   442.9048     -0.438320       21.7883      -1.06701      -1.48744      -1.05960      0.428608      0.604913      0.630458      0.697163      0.716255      0.735509
  41   5 1957.4631    0.6070  0.5461 10.1587  0.0000  0.0132   0.0123   0.0332    0.0360   0.0000   442.3255       1.08778       20.6058     -0.353375      -2.50072    -0.0989124      0.482888      0.690265      0.728630      0.800473      0.822862      0.830238
  41   6 2151.1494    0.8834  0.8253 10.5301  0.0000  0.0163   0.0147   0.0419    0.0470   0.0000   441.8691     -0.524002       20.5565      0.745256      -2.46289      0.556244      0.616852      0.839982      0.906031       1.01491       1.06170       1.04484
  41   7 2337.2395    1.3082  0.9975 11.1525  0.0000  0.0185   0.0203   0.0468    0.0574   0.0000   440.8472      0.301593       19.6855       1.44909      -1.18687     -0.450911      0.689370      0.964720       1.04522       1.12364       1.16897       1.16322
  41   8 2516.6299    1.8631  1.0898 11.9726  0.0000  0.0189   0.0284   0.0541    0.0558   0.0000   441.7575       3.15405       20.3268       2.58706    -0.0541755      -1.21243      0.726853       1.02043       1.14360       1.21110       1.30097       1.26103
  41   9 2693.5741    2.4984  1.1306 12.6284  0.0000  0.0200   0.0374   0.0513    0.0567   0.0000   442.2210       2.53290       20.9968       4.32040      -1.99679      0.951189      0.749198       1.03403       1.09582       1.24984       1.25344       1.30919
  41  10 2869.0464    3.3799  1.0008 13.1301 -0.0000  0.0175   0.0518   0.0461    0.0568   0.0000   441.7842       4.14446       19.1786      0.316380      -2.52921      -2.27072      0.720094      0.995906       1.07710       1.14385       1.20421       1.16223
  41  11 3041.7900    3.8342  1.0892 13.5253  0.0000  0.0191   0.0575   0.0498    0.0574   0.0000   441.1583       7.36026       19.9919       2.33314     -0.346766     -0.541437      0.746440       1.04726       1.11409       1.23544       1.20138       1.23957
  41  12 3211.5661    3.8284  1.3429 13.5741  0.0000  0.0215   0.0545   0.0598    0.0555   0.0000   440.9572       8.75301       20.8976       3.79801      -2.20903      -3.50798      0.844386       1.12699       1.26489       1.39275       1.40681       1.41703
  41  13 3378.7270    3.2517  1.9424 13.1509  0.0000  0.0263   0.0393   0.0714    0.0427   0.0000   442.6465       7.34822       15.8322       1.68709       1.36967      -1.23518       1.02776       1.36775       1.50280       1.61971       1.68968       1.68494
  41  14 3543.4415    2.4359  3.3589 12.5160  0.0000  0.0371   0.0235   0.1020    0.0310   0.0000   440.6500       8.53613       14.8841       2.62238       8.16917     -0.678121       1.38081       1.89557       2.11874       2.24599       2.39774       2.39569
  41  15 3705.8516    1.8834  5.0151 12.0409  0.0000  0.0494   0.0166   0.1410    0.0252   0.0000   440.5869       8.86937       16.0169       7.20836       4.35899     -0.631092       1.81807       2.51672       2.84653       3.07164       3.18755       3.16213
  41  16 3866.2340    1.4793  6.7799 11.6951  0.0000  0.0644   0.0139   0.1870    0.0248   0.0000   441.0724       20.7344       12.2560      -5.15313      -9.61691      0.871387       2.36584       3.24164       3.67176       3.88220       4.02357       4.01036
  41  17 4025.2234    1.1758  8.2088 11.5392  0.0000  0.0848   0.0139   0.2575    0.0251   0.0000   439.4075       22.8152       10.5674       4.23342      -15.1766       4.94872       3.09348       4.19056       4.82878       5.09478       5.27746       5.23055
  41  18 4182.6880    0.8214  9.4685 11.5032 -0.0081  0.1258   0.0181   0.4501    0.0294   0.0000   439.5552       10.7852       34.5282      -4.42729      -11.3981     -0.456153       4.55878       6.14576       7.14990       7.51372       7.75156       7.55602
  42   3 1558.1886    0.2170  0.1928  9.7914  0.0000  0.0091   0.0077   0.0214    0.0218   0.0000   442.0350     -0.877432       22.3901      0.344170      -2.79052      0.227946      0.367028      0.469820      0.554597      0.528932      0.542906      0.588484
  42   4 1772.6357    0.3812  0.3498  9.8838  0.0000  0.0110   0.0095   0.0262    0.0277   0.0000   441.7585      0.555384       20.9461     0.0876087      -2.36468      0.811878      0.417365      0.555806      0.636966      0.683678      0.745678      0.722193
  42   5 1973.3302    0.6166  0.5898 10.1753  0.0001  0.0146   0.0118   0.0325    0.0375   0.0000   441.8570      0.522913       20.9369     0.0728009      -3.03215      0.599660      0.508724      0.762971      0.796881      0.887397      0.891311      0.924451
  42   6 2168.1133    0.9124  0.8847 10.6267  0.0000  0.0171   0.0149   0.0433    0.0485   0.0000   441.6862     -0.658723       22.4987      0.607873      -3.38176      0.366914      0.642744      0.848687      0.922147       1.02806       1.06357       1.06686
  42   7 2354.8633    1.3998  0.9770 11.3785  0.0000  0.0181   0.0217   0.0451    0.0551   0.0000   442.2229      0.254308       20.6417     -0.184682      -3.79678       2.24552      0.663228      0.894103      0.977946       1.07883       1.08943       1.11198
  42   8 2535.0430    1.9184  1.1087 12.1321  0.0000  0.0190   0.0290   0.0524    0.0527   0.0000   440.9522       2.78170       21.2680       2.49391      -2.62242      -1.31369      0.711841      0.959411       1.06388       1.15798       1.18282       1.18382
  42   9 2713.1261    2.5485  1.0956 12.7631  0.0000  0.0188   0.0384   0.0516    0.0523   0.0000   441.3095       4.53794       20.9505       2.83392      -1.06110      -2.67811      0.704475      0.968238       1.06509       1.15690       1.18778       1.20109
  42  10 2889.5345    3.4050  1.0221 13.2853  0.0000  0.0180   0.0513   0.0466    0.0534   0.0000   443.2916       2.95024       20.5413       1.89810      -1.75053     -0.530570      0.675565      0.947589       1.03350       1.11137       1.15084       1.12690
  42  11 3063.0393    3.9129  1.1820 13.5389  0.0000  0.0195   0.0565   0.0532    0.0580   0.0000   441.3809       4.62434       20.5729       1.71642      -4.54293      -2.66209      0.732984      0.998515       1.11151       1.19749       1.27057       1.26400
  42  12 3233.9120    3.6748  1.3416 13.7169  0.0000  0.0220   0.0529   0.0603    0.0503   0.0000   441.2018       6.37794       16.4710       1.77426      -4.83326     -0.863202      0.848814       1.17109       1.26926       1.35505       1.39145       1.42942
  42  13 3402.2067    3.1403  2.0687 13.0441  0.0000  0.0261   0.0356   0.0768    0.0397   0.0000   442.7878       9.70364       17.6128     -0.393930       5.29421       2.63931      0.983430       1.34633       1.50100       1.57705       1.67925       1.65643
  42  14 3568.3517    2.4087  3.5312 12.4001  0.0000  0.0366   0.0223   0.1037    0.0316   0.0000   441.3195       8.86907       16.4003     -0.174127      0.820540       1.03794       1.36349       1.82985       2.07885       2.15752       2.38050       2.32294
  42  15 3731.8458    1.8897  5.2774 11.8773  0.0000  0.0499   0.0155   0.1351    0.0254   0.0000   443.0715       8.58103       16.1419       10.0315      -3.03045       1.51598       1.77117       2.46933       2.77577       2.87601       3.08397       3.05235
  42  16 3893.1564    1.4266  7.1530 11.7110  0.0000  0.0683   0.0142   0.2028    0.0246   0.0000   438.3398       14.0569       15.9468       11.0340      -4.81793      -2.34532       2.46123       3.33479       3.82379       3.99761       4.24751       4.20676
  42  17 4052.7733    1.0744  8.5153 11.5943  0.0000  0.0939   0.0153   0.2998    0.0263   0.0000   437.4668       24.3801       20.1742       9.94960      -6.31292      -5.72058       3.30665       4.49843       5.23806       5.40747       5.72123       5.68658
  42  18 4211.2955    0.7984  9.5797 11.4600  0.0000  0.1312   0.0191   0.4712    0.0312   0.0000   438.7050       24.7873       34.9159       1.98260      -32.5536      -11.9892       4.50685       6.25584       7.08021       7.53851       7.75335       7.76462
  43   3 1571.7853    0.2280  0.2260  9.6851  0.0000  0.0096   0.0074   0.0236    0.0223   0.0000   441.8522      0.600140       22.0351     -0.677548      -4.07362      0.398205      0.355108      0.488220      0.568983      0.562028      0.635268      0.627154
  43   4 1787.0452    0.4230  0.3745  9.8174  0.0000  0.0107   0.0100   0.0264    0.0295   0.0000   442.0588     -0.133931       21.1247     -0.746165      -3.03063    -0.0399803      0.416634      0.550558      0.623215      0.618280      0.709903      0.716973
  43   5 1989.0829    0.6319  0.5931 10.1306  0.0000  0.0136   0.0119   0.0331    0.0390   0.0000   442.0585      -1.88650       21.9948       1.49407      -2.93152      0.119187      0.482225      0.676762      0.740833      0.764515      0.824088      0.824009
  43   6 2184.8877    0.9599  0.8430 10.7070  0.0000  0.0169   0.0157   0.0402    0.0494   0.0000   441.0113       1.08211       21.9201      0.993258      -2.27843     0.0894567      0.638053      0.870279      0.949867      0.999489       1.07613       1.02687
  43   7 2372.2595    1.4288  1.0901 11.4197  0.0000  0.0192   0.0210   0.0502    0.0526   0.0000   441.2581      0.327219       20.9486     0.0481403      -4.33253     -0.202383      0.675433      0.955639       1.00971       1.14933       1.17172       1.19456
  43   8 2553.4318    2.0024  1.1613 12.1097  0.0000  0.0201   0.0292   0.0520    0.0563   0.0000   441.2119       1.88526       21.1864      0.610459      -1.30151       2.52576      0.697798       1.02242       1.08111       1.18969       1.23752       1.25502
  43   9 2732.5038    2.7381  1.0290 12.7844  0.0000  0.0174   0.0412   0.0478    0.0524   0.0000   441.1602       2.68000       18.5411       3.02519      -3.19484       2.68461      0.683969      0.905663      0.990495       1.07608       1.17555       1.15052
  43  10 2909.7701    3.5541  1.0469 13.2049  0.0000  0.0183   0.0514   0.0455    0.0563   0.0000   441.2558       5.25400       21.0529       1.66667      -2.85243       1.74969      0.643191      0.899787       1.00772       1.04139       1.10839       1.10498
  43  11 3084.1036    4.0200  1.0778 13.6907  0.0000  0.0182   0.0591   0.0498    0.0539   0.0000   441.2576       5.95622       19.7463     -0.220613      -3.86546      0.570898      0.675564      0.929591       1.06102       1.11147       1.13405       1.14929
  43  12 3255.8548    3.6646  1.4490 13.6197  0.0000  0.0228   0.0501   0.0639    0.0473   0.0000   442.1306       9.03328       21.0761       1.75088      -2.75501      -3.03734      0.794499       1.11491       1.19877       1.32198       1.35776       1.38846
  43  13 3425.3209    2.9243  2.3435 12.9396  0.0000  0.0288   0.0315   0.0809    0.0365   0.0000   441.9204       8.48766       13.8642       4.39738      -1.23254    -0.0944408       1.03400       1.45112       1.57280       1.72461       1.79762       1.83919
  43  14 3592.6769    2.2966  3.8852 12.2863  0.0000  0.0389   0.0200   0.1085    0.0283   0.0000   442.4084       13.3481       16.2243      -5.22127      0.540598       5.81399       1.38160       1.88743       2.12550       2.25348       2.35273       2.32951
  43  15 3757.3538    1.7953  5.7587 11.8655  0.0000  0.0532   0.0147   0.1515    0.0237   0.0000   439.5523       6.91476       19.7526       2.41893      -12.2079     -0.713921       1.85175       2.53031       2.92112       3.07602       3.27307       3.20413
  43  16 3919.7971    1.3616  6.9587 11.7170  0.0000  0.0693   0.0142   0.2029    0.0242   0.0000   440.4892       14.2275       14.0538       5.54156      0.268264     -0.757804       2.45440       3.31674       3.84084       4.02342       4.24556       4.18561
  43  17 4080.3782    1.0150  8.7752 11.5920  0.0000  0.1016   0.0162   0.3277    0.0271   0.0000   432.0228       26.4059       29.6980       13.9178      -10.4406      -1.35780       3.43233       4.72904       5.37240       5.78163       5.96627       6.01075
  43  18 4239.8694    0.8142 10.7577 11.4271  0.0016  0.1456   0.0162   0.4822    0.0252   0.0000   440.4698       10.9236       23.0329       18.5050      -6.76767      -18.3494       4.79364       6.71304       7.58426       8.18593       8.32857       8.34179
  44   2 1339.0840    0.1072  0.0941  9.7362  0.0000  0.0178   0.0069   0.0222    0.0188   0.0000   442.2965      0.159504       21.4602      0.955451      -2.75389      -1.71073      0.818693      0.750667      0.533626      0.737853       1.03980      0.925324
  44   3 1585.2193    0.2110  0.2250  9.7329  0.0000  0.0095   0.0071   0.0250    0.0219   0.0000   441.5630    -0.0586557       21.6744      0.840342      -2.79213      -1.30285      0.344261      0.460989      0.561496      0.572740      0.626802      0.632628
  44   4 1801.2626    0.4346  0.3780  9.8304  0.0002  0.0110   0.0100   0.0250    0.0293   0.0000   441.6277      0.800660       20.7603      0.290638      -3.28417     -0.387993      0.406020      0.519676      0.581777      0.623069      0.706268      0.735141
  44   5 2004.6082    0.6451  0.6460 10.2171  0.0000  0.0143   0.0118   0.0356    0.0380   0.0000   441.6114      0.878660       22.6462     -0.135625      -2.25193     -0.787285      0.519887      0.690294      0.760482      0.842622      0.913725      0.917087
  44   6 2201.4568    0.9774  0.8372 10.8433  0.0000  0.0166   0.0160   0.0406    0.0465   0.0000   441.2340       1.59377       21.3572       2.23493     -0.943296      0.572401      0.567106      0.789748      0.863926      0.924787      0.998021       1.03299
  44   7 2389.4710    1.4963  1.0873 11.4931  0.0000  0.0191   0.0220   0.0477    0.0542   0.0000   440.9776       1.64888       19.4012     -0.611378      -1.50760      0.746290      0.658517      0.935850       1.00546       1.11312       1.15283       1.14597
  44   8 2571.5502    2.0606  1.1321 12.2035  0.0000  0.0192   0.0299   0.0514    0.0539   0.0000   441.9051       4.69280       21.3428       2.91754      -1.15767     -0.609811      0.658941      0.954741       1.02779       1.13708       1.16061       1.15468
  44   9 2751.6683    2.8098  1.0346 12.8393  0.0000  0.0172   0.0416   0.0476    0.0526   0.0000   441.5987       4.08487       20.8774       1.43801      -4.03886     0.0112341      0.625447      0.839169      0.923204      0.998668       1.06331       1.07280
  44  10 2929.7726    3.6057  1.0226 13.2577  0.0000  0.0175   0.0531   0.0452    0.0566   0.0000   442.7391       5.62389       21.2471      0.843442      -3.91061     -0.338250      0.612299      0.880401      0.934581       1.06881       1.06098       1.07641
  44  11 3104.9485    4.0339  1.1345 13.7718  0.0000  0.0192   0.0593   0.0505    0.0539   0.0000   440.4866       6.07983       21.0469       2.56171      -6.06952     -0.219793      0.712063      0.977751       1.08706       1.19142       1.23010       1.26454
  44  12 3277.6012    3.6600  1.6111 13.4134  0.0027  0.0226   0.0458   0.0629    0.0464   0.0000   441.8742       7.54193       18.0621       2.13556     -0.748510     -0.634430      0.817254       1.08570       1.21966       1.32533       1.41180       1.35650
  44  13 3448.1937    2.8817  2.4798 12.9334  0.0000  0.0296   0.0306   0.0809    0.0359   0.0000   442.8177       9.77186       14.8939       3.14018     -0.342785      0.386818       1.06167       1.41070       1.63359       1.67214       1.85602       1.82365
  44  14 3616.7013    2.2015  4.0891 12.2645  0.0000  0.0403   0.0191   0.1135    0.0274   0.0000   439.4871       8.31760       18.1716       2.07528      -1.72861      -3.00842       1.39973       1.90786       2.17835       2.34316       2.42240       2.42987
  44  15 3782.6554    1.7582  5.8912 11.8500  0.0000  0.0548   0.0146   0.1530    0.0242   0.0000   437.3015       11.7871       13.9880       6.10439      -5.56746      -9.28344       1.84347       2.56239       2.86718       3.05936       3.23440       3.25948
  44  16 3945.8777    1.3209  7.8803 11.7030  0.0000  0.0792   0.0143   0.2351    0.0244   0.0000   439.8893       14.4371       14.7039       6.63856      -7.30242       3.41411       2.64211       3.66655       4.19277       4.45701       4.56173       4.62303
  44  17 4107.6405    0.9945  9.4627 11.5819  0.0021  0.1114   0.0167   0.3590    0.0283   0.0000   445.6500       19.0239       11.1121       5.02508      -1.22038      -12.6179       3.71562       5.13944       5.86537       6.29040       6.47989       6.54995
  44  18 4267.8258    0.5911  7.9088 11.5834 -0.0072  0.1502   0.0379   0.9170    0.0465   0.0000   436.0462       4.17452       25.4552       21.7346      -18.4818      -19.0836       4.92148       6.59273       7.75642       8.19761       8.38492       8.42537
  45   2 1351.2571    0.0987  0.0974  9.7740  0.0000  0.0113   0.0066   0.0236    0.0188   0.0000   442.0633      0.365274       21.3936     -0.292031      -2.73807      0.191057      0.386395      0.494094      0.677694      0.685232      0.712491      0.660827
  45   3 1598.4199    0.2267  0.2352  9.7533  0.0000  0.0107   0.0072   0.0232    0.0220   0.0000   441.7418    -0.0123815       21.3405      -1.43315      -1.09840     -0.660724      0.460384      0.609842      0.747091      0.824431      0.892433      0.785598
  45   4 1815.3367    0.4525  0.3893  9.9052  0.0000  0.0109   0.0101   0.0262    0.0297   0.0000   442.2195      0.826502       20.6087     -0.754028      -3.82382      0.836469      0.359938      0.535048      0.553065      0.656157      0.649349      0.659259
  45   5 2020.0419    0.6993  0.6235 10.3131  0.0000  0.0140   0.0126   0.0331    0.0382   0.0000   441.9466      0.774683       21.3006    -0.0725027      -2.51281      0.465389      0.470400      0.668008      0.690484      0.776337      0.789199      0.806982
  45   6 2217.8091    1.0577  0.9336 10.7533  0.0000  0.0163   0.0161   0.0434    0.0508   0.0000   442.5211      0.856372       23.0707     -0.266533      -4.10810     -0.248917      0.587292      0.774882      0.859201      0.917115      0.989262      0.944508
  45   7 2406.4933    1.5279  1.1873 11.4424  0.0002  0.0194   0.0214   0.0513    0.0574   0.0000   440.4421       2.55090       21.4494     -0.512676      -1.60002      0.240841      0.674307      0.922113      0.990154       1.10929       1.20800       1.20754
  45   8 2589.5190    2.1596  1.1817 12.2370  0.0000  0.0196   0.0309   0.0523    0.0590   0.0000   440.6692       4.65800       22.7945       2.11988     -0.898647       2.17547      0.688081      0.929932       1.07602       1.10589       1.18631       1.19333
  45   9 2770.6303    2.9360  1.0545 12.9507  0.0000  0.0177   0.0424   0.0463    0.0513   0.0000   441.6900       5.03426       18.0756      0.793434      -2.15323       1.24535      0.607256      0.849422      0.907277      0.990365       1.04823       1.05692
  45  10 2949.5748    3.6604  0.9739 13.5669  0.0000  0.0169   0.0555   0.0443    0.0481   0.0000   441.3492       4.80262       20.9189      0.800245      0.774296      -1.24645      0.613055      0.847459      0.897154       1.01319       1.06951       1.03552
  45  11 3125.5520    4.0732  1.2531 13.4961  0.0000  0.0196   0.0549   0.0509    0.0581   0.0000   440.7228       8.83837       21.2999       2.86652      -2.47664      0.519032      0.710719      0.945813       1.05483       1.12824       1.23761       1.19705
  45  12 3299.0648    3.4908  1.6671 13.5083  0.0002  0.0241   0.0436   0.0650    0.0420   0.0000   442.3583       5.64061       21.1690       7.43765      -3.69121      0.262164      0.817611       1.14983       1.23471       1.35182       1.40031       1.44713
  45  13 3470.7227    2.8101  2.8042 12.8143  0.0000  0.0310   0.0277   0.0883    0.0331   0.0000   442.0974       11.3090       16.0099       6.18776       3.39586      0.183398       1.05516       1.46390       1.62879       1.79965       1.87917       1.88974
  45  14 3640.2312    2.1958  4.5991 12.1579  0.0000  0.0422   0.0179   0.1198    0.0262   0.0000   441.6542       8.59998       23.9402       5.60788      -3.16749      -2.86927       1.42509       1.97189       2.18441       2.37115       2.46138       2.50956
  45  15 3807.4781    1.6481  6.4942 11.8506 -0.0009  0.0619   0.0145   0.1719    0.0241   0.0000   438.3556       11.8564       24.4498       10.9564      -5.10792       4.32247       2.02037       2.85867       3.18358       3.39844       3.54723       3.61117
  45  16 3971.8704    1.2774  7.9017 11.7086  0.0000  0.0816   0.0144   0.2420    0.0248   0.0000   441.3598       15.7675       16.9032      -2.72946      -1.35879       5.12633       2.64435       3.68662       4.15465       4.43381       4.60393       4.61732
  45  17 4134.3961    0.9231  9.4509 11.6102 -0.0048  0.1190   0.0172   0.3917    0.0289   0.0000   432.4772       22.4860       29.8759      -2.18945      -10.3355      -4.33897       3.81606       5.36166       6.08093       6.48450       6.68044       6.63938
  46   2 1363.3083    0.1254  0.0960  9.7127  0.0000  0.0082   0.0074   0.0204    0.0186   0.0000   442.0059     -0.240775       21.5385      0.252130      -4.11608    -0.0968246      0.267003      0.371042      0.412644      0.440408      0.430510      0.440301
  46   3 1611.4176    0.2474  0.2096  9.7457  0.0000  0.0083   0.0078   0.0203    0.0216   0.0000   442.7754      0.363482       21.5868      0.427868      -3.07585      0.961211      0.306724      0.421715      0.458814      0.505807      0.534355      0.527872
  46   4 1829.1899    0.4568  0.4097  9.9371  0.0000  0.0109   0.0100   0.0272    0.0289   0.0000   441.4794     -0.242639       21.8192     -0.399732      -3.72165     0.0665595      0.377886      0.520702      0.588518      0.651563      0.686376      0.674085
  46   5 2035.2617    0.7085  0.7260 10.2208 -0.0000  0.0147   0.0120   0.0372    0.0425   0.0000   441.6686      0.334810       21.9968     0.0803247      -2.60281     -0.930911      0.498623      0.690858      0.738412      0.830345      0.841544      0.887374
  46   6 2234.0002    1.0477  0.9567 10.8595  0.0000  0.0176   0.0158   0.0432    0.0486   0.0000   442.3880       1.77831       20.1677     -0.409349      -2.48674     -0.924787      0.581475      0.837929      0.885826      0.975459       1.00658       1.00672
  46   7 2423.3894    1.5967  1.1754 11.5351  0.0000  0.0191   0.0223   0.0507    0.0583   0.0000   442.1846       1.94860       19.8378       1.57665      -1.36161      -1.42898      0.667374      0.926316      0.993938       1.07565       1.14883       1.15837
  46   8 2607.3709    2.2275  1.1932 12.2931  0.0000  0.0194   0.0313   0.0512    0.0570   0.0000   441.0390       3.06738       22.4012       2.18658      -1.79056      0.720304      0.659048      0.929689      0.970631       1.09615       1.10826       1.14409
  46   9 2789.4903    2.9588  1.0545 13.0533  0.0000  0.0179   0.0427   0.0464    0.0492   0.0000   440.8437       2.60646       20.5957       2.35667      -1.76998     -0.994944      0.603544      0.844156      0.896445       1.01282       1.03608       1.02277
  46  10 2969.1984    3.8104  1.0779 13.3262  0.0000  0.0167   0.0533   0.0469    0.0546   0.0000   440.8898       6.35121       21.1421       2.98778     -0.911599    -0.0860379      0.567571      0.765978      0.857066      0.915540       1.01192      0.981248
  46  11 3145.8785    3.9518  1.2560 13.6522 -0.0000  0.0198   0.0541   0.0532    0.0534   0.0000   441.6103       7.54803       20.0298       2.72186      -1.98848     -0.287973      0.716263      0.973964       1.05937       1.17260       1.19954       1.21926
  46  12 3320.2582    3.4558  1.7510 13.3701  0.0000  0.0235   0.0410   0.0671    0.0399   0.0000   441.1830       7.76368       18.8461       1.44996     -0.633304       1.52782      0.787345       1.08801       1.20484       1.30309       1.33765       1.37275
  46  13 3492.8286    2.6317  3.0241 12.8081 -0.0000  0.0331   0.0254   0.0954    0.0296   0.0000   443.5653       8.69730       14.1162       7.02778       5.74165     -0.260353       1.08187       1.51527       1.69722       1.83384       1.93293       1.91295
  46  14 3663.5202    2.0953  4.7958 12.1201 -0.0000  0.0450   0.0171   0.1225    0.0256   0.0000   440.4866       7.17545       18.7739       6.32145       3.91807       2.25125       1.45361       2.01477       2.28798       2.41884       2.52321       2.58457
  46  15 3831.8102    1.6113  6.5230 11.8737 -0.0004  0.0621   0.0150   0.1768    0.0248   0.0000   442.4534       4.26029       26.7313      -5.12618      -10.4575      -1.34190       2.03693       2.82143       3.19683       3.42236       3.56880       3.57058
  46  16 3997.2963    1.2349  8.4435 11.7118  0.0006  0.0893   0.0149   0.2665    0.0253   0.0000   439.5988       18.4363       24.0435       4.52037      -4.69879     -0.727071       2.82154       3.96217       4.47684       4.77648       5.03531       5.02620
  46  17 4160.9804    0.8926 10.1459 11.6433 -0.0011  0.1344   0.0184   0.4497    0.0284   0.0000   425.4964       22.9177       29.5050      0.159543      -11.7056       5.18145       4.18444       5.77328       6.67879       7.14932       7.23847       7.28241
  47   2 1375.1775    0.1220  0.1019  9.7340  0.0000  0.0101   0.0070   0.0217    0.0184   0.0000   441.7683     -0.222954       21.2414   -0.00378510      -3.25449     -0.389666      0.265689      0.503561      0.451581      0.588403      0.494536      0.596741
  47   3 1624.2402    0.2650  0.2224  9.7288  0.0000  0.0086   0.0078   0.0201    0.0218   0.0000   442.0771      0.149885       21.3006      0.197124      -3.01771     -0.407392      0.301236      0.391685      0.383090      0.507896      0.462376      0.485381
  47   4 1842.9351    0.4548  0.4568  9.9917 -0.0004  0.0118   0.0095   0.0297    0.0297   0.0000   442.6047      0.649108       21.1544      -1.16546      -2.88566      0.654545      0.398978      0.529873      0.609267      0.677588      0.711235      0.742742
  47   5 2050.3797    0.7549  0.6545 10.3141 -0.0002  0.0135   0.0131   0.0337    0.0398   0.0000   442.1258      0.728332       21.8479       1.42608      -3.74712      0.354490      0.439259      0.610559      0.645748      0.721816      0.753976      0.755972
  47   6 2249.9826    1.1528  0.9596 10.8532  0.0000  0.0165   0.0169   0.0420    0.0523   0.0000   442.7793      0.783615       22.0072     -0.751360      -5.88337       2.45900      0.543257      0.740154      0.825890      0.885392      0.962756      0.925920
  47   7 2439.9834    1.6223  1.1863 11.7806  0.0000  0.0200   0.0233   0.0538    0.0539   0.0000   442.7830       3.07502       20.7738      0.841649      -1.82068     -0.436940      0.612550      0.924862      0.962836       1.08647       1.10242       1.12805
  47   8 2625.0037    2.2520  1.2172 12.3292 -0.0056  0.0190   0.0304   0.0518    0.0518   0.0000   441.4661       2.27497       21.6152       1.22186      -2.79307      -2.14502      0.651866      0.886444       1.00674       1.07889       1.12904       1.13693
  47   9 2808.0982    3.1447  1.0800 12.9564  0.0000  0.0172   0.0442   0.0477    0.0557   0.0000   442.4992       3.70771       22.0002       1.04244     -0.326800       1.57125      0.576942      0.802317      0.879693      0.975618      0.993948      0.998763
  47  10 2988.6374    3.8644  1.0932 13.4213 -0.0000  0.0179   0.0536   0.0453    0.0558   0.0000   440.3833       5.32956       20.0572       4.11552      -3.87715     -0.319429      0.583605      0.828971      0.861619      0.990484      0.996101       1.02478
  47  11 3166.0328    3.9648  1.3465 13.5249 -0.0000  0.0201   0.0512   0.0534    0.0515   0.0000   441.0610       6.31647       18.8890       3.45710      -1.22133      0.166359      0.665393      0.929496       1.03190       1.11817       1.19536       1.16199
  47  12 3341.2913    3.3653  1.8358 13.3998 -0.0001  0.0249   0.0403   0.0702    0.0399   0.0000   442.3975       7.35819       17.7748       3.91730       1.36269      0.177024      0.798295       1.11936       1.24049       1.35856       1.39285       1.41429
  47  13 3514.8445    2.6229  3.3058 12.5816  0.0000  0.0334   0.0232   0.0934    0.0298   0.0000   443.3086       12.0307       17.3699       1.76300       1.05076      -1.12381       1.08841       1.49408       1.69679       1.82009       1.96056       1.93989
  47  14 3686.5238    2.0055  5.0510 12.0922  0.0000  0.0469   0.0167   0.1296    0.0256   0.0000   441.7553       5.43817       27.0903      0.279431      -3.01968      0.425259       1.51240       2.10552       2.36198       2.56726       2.68636       2.71408
  47  15 3855.8279    1.5336  6.5633 11.9166 -0.0032  0.0646   0.0151   0.1852    0.0245   0.0000   439.6451       8.04955       23.9254       3.73142      -7.93079      -2.50090       2.04000       2.83226       3.23944       3.44258       3.56821       3.60676
  47  16 4022.7841    1.1202  8.2338 11.7532 -0.0022  0.0944   0.0153   0.2841    0.0258   0.0000   438.8147       10.1738       36.5303       6.94415      -14.8682       6.93213       2.89330       4.10471       4.56567       4.94125       5.09978       5.14863
  47  17 4187.4238    0.7285  8.3307 11.7463 -0.0045  0.1390   0.0347   0.7050    0.0439   0.0000   436.8323       20.8413       12.5641       3.33500      -25.5749      -8.35288       4.17953       5.94741       6.62379       7.24110       7.40066       7.35458
  48   1 1091.5941    0.0578  0.0246  9.8860  0.0000  0.0131   0.0100   0.0161    0.0171   0.0000   440.3476      0.836155       20.4368      -1.17142      -2.79771     -0.363102      0.557341      0.664137      0.810557      0.718234      0.976502      0.743066
  48   2 1386.9133    0.1248  0.1184  9.7175  0.0000  0.0101   0.0063   0.0179    0.0185   0.0000   442.2912      0.546853       22.5367     -0.571438      -2.93601     0.0541615      0.309328      0.444931      0.488891      0.559142      0.530385      0.564849
  48   3 1636.8717    0.2744  0.2442  9.7384  0.0000  0.0088   0.0079   0.0221    0.0222   0.0000   442.0925    -0.0508387       22.2571     -0.295224      -2.59609    -0.0983892      0.336520      0.481044      0.507537      0.633244      0.641733      0.701470
  48   4 1856.5366    0.4907  0.4549  9.9409  0.0000  0.0114   0.0100   0.0275    0.0311   0.0000   441.8821     -0.223857       21.4668     -0.444814      -2.73023      0.337466      0.386732      0.497976      0.551617      0.593090      0.616047      0.651242
  48   5 2065.2569    0.7649  0.7303 10.3099 -0.0002  0.0141   0.0125   0.0364    0.0413   0.0000   442.4132     -0.497953       22.4309      0.305983      -3.48824     -0.543589      0.468555      0.663538      0.719636      0.792990      0.838564      0.845767
  48   6 2265.7395    1.1390  0.9830 11.0883  0.0000  0.0176   0.0169   0.0440    0.0473   0.0000   441.7140       1.03181       20.9389      0.263699      -3.82984       1.81602      0.554665      0.798449      0.858228      0.942503      0.999916       1.00150
  48   7 2456.5844    1.6698  1.1729 11.8137  0.0002  0.0189   0.0236   0.0526    0.0536   0.0000   440.3267       1.78758       23.5454       1.24243      -2.32382     -0.767461      0.645989      0.867438       1.00251       1.05143       1.09543       1.08316
  48   8 2642.5262    2.3988  1.1701 12.3753  0.0000  0.0185   0.0323   0.0480    0.0548   0.0000   441.4508       3.15863       19.8813      0.245081      -2.74875       1.28778      0.594944      0.841310      0.932612       1.01691       1.04226       1.05409
  48   9 2826.5726    3.1632  1.1810 12.9676  0.0000  0.0181   0.0426   0.0504    0.0572   0.0000   442.2223       4.39565       20.5468      0.728469     -0.196794      -1.99375      0.642040      0.870626      0.955876       1.04141       1.08844       1.06909
  48  10 3007.8390    3.8805  1.0891 13.3361 -0.0000  0.0172   0.0532   0.0452    0.0584   0.0000   441.7884       6.37205       20.4032       3.72134     -0.897088      0.301090      0.567710      0.794222      0.844792      0.919517      0.988741      0.935270
  48  11 3186.0566    3.9481  1.3979 13.4772  0.0003  0.0200   0.0496   0.0547    0.0504   0.0000   441.9845       6.38394       22.9665       4.63658      -3.08153       1.22938      0.650747      0.882584       1.00239       1.06237       1.14343       1.14023
  48  12 3362.1053    3.2836  2.0379 13.2135  0.0000  0.0251   0.0359   0.0716    0.0382   0.0000   442.5211       6.30420       18.4209       2.69306     -0.993230      -2.02254      0.818161       1.09411       1.29014       1.33256       1.42224       1.42070
  48  13 3536.5968    2.5359  3.4263 12.5353  0.0000  0.0346   0.0225   0.0954    0.0295   0.0000   442.5217       11.2735       19.5439       4.39046       2.49039      0.301839       1.09232       1.52852       1.68094       1.81742       1.93704       1.92731
  48  14 3709.2035    1.9579  5.3403 12.0631  0.0007  0.0490   0.0160   0.1353    0.0247   0.0000   438.4075       13.1068       24.3082       3.15309      -3.24547      -4.61620       1.52552       2.16004       2.38538       2.58979       2.70720       2.74479
  48  15 3879.6685    1.5037  7.3681 11.8380 -0.0034  0.0723   0.0148   0.2045    0.0257   0.0000   438.7232       9.74463       23.5796       6.12598      -5.33249      -7.77442       2.19713       3.10718       3.44995       3.77676       3.85679       3.89478
  48  16 4047.6165    1.1351  9.1929 11.7143 -0.0014  0.1028   0.0148   0.3082    0.0258   0.0000   437.3234       15.5818       26.0920       8.37833      -19.9819       2.24815       3.11429       4.39703       4.92408       5.29905       5.52076       5.54553
  49   2 1398.5203    0.1332  0.1221  9.6896  0.0000  0.0085   0.0066   0.0230    0.0185   0.0000   441.8799     -0.428285       22.4473    -0.0482445      -2.87788     -0.215616      0.286594      0.357996      0.445318      0.509951      0.500081      0.564899
  49   3 1649.3376    0.2990  0.2716  9.7424  0.0000  0.0095   0.0079   0.0213    0.0227   0.0000   441.6404      0.116484       21.9264      0.666457      -2.27229      0.315648      0.291613      0.414846      0.439209      0.481601      0.498202      0.574372
  49   4 1870.0155    0.5078  0.4436 10.0316  0.0000  0.0116   0.0103   0.0273    0.0296   0.0000   442.2633      -1.09961       21.7263     -0.132256      -2.99029     -0.372971      0.343260      0.523504      0.510470      0.623036      0.623095      0.638135
  49   5 2080.0723    0.7736  0.8154 10.3453  0.0000  0.0155   0.0120   0.0383    0.0425   0.0000   442.0178      -1.00290       21.1833     -0.932961      -2.37482     -0.253216      0.483687      0.668796      0.739060      0.770172      0.834832      0.848925
  49   6 2281.3901    1.1757  0.9365 11.1920  0.0000  0.0165   0.0175   0.0434    0.0444   0.0000   441.7609       1.84102       20.8588      0.375666      -3.62071      0.565622      0.510407      0.727814      0.792094      0.876030      0.904210      0.915639
  49   7 2472.9004    1.7444  1.2001 11.8362  0.0000  0.0193   0.0237   0.0511    0.0534   0.0000   441.9032       1.44141       22.9101       1.58254      -2.40118      0.989460      0.604978      0.868537      0.944201       1.01980       1.08753       1.10912
  49   8 2659.8763    2.3756  1.1122 12.6278  0.0000  0.0180   0.0333   0.0490    0.0497   0.0000   441.7336       3.91209       20.4310       3.43827      -3.35429      0.320986      0.580676      0.795615      0.882161      0.953332       1.02137       1.04090
  49   9 2844.9140    3.2617  1.0886 13.0446  0.0000  0.0170   0.0444   0.0451    0.0522   0.0000   441.9236       5.04559       22.9353       2.51856      -2.27456      0.823803      0.547078      0.736277      0.816888      0.900693      0.930406      0.983910
  49  10 3026.8951    3.7572  1.1741 13.7549 -0.0001  0.0188   0.0530   0.0531    0.0481   0.0000   442.1239       4.40128       21.2175       3.44515      -2.93704      -2.47096      0.599440      0.827521      0.915662      0.973215       1.02709       1.01319
  49  11 3205.8226    3.9632  1.3666 13.6598  0.0000  0.0199   0.0505   0.0543    0.0461   0.0000   442.8074       7.20454       22.1882       3.19556      -2.55256     -0.725467      0.645108      0.872521      0.956078       1.05864       1.08889       1.10526
  49  12 3382.6958    3.1671  2.2738 13.0464  0.0000  0.0267   0.0322   0.0743    0.0361   0.0000   444.1875       8.57220       19.5462       3.43225       4.46079     -0.150020      0.810935       1.14173       1.28276       1.35836       1.41940       1.44595
  49  13 3558.1058    2.4468  3.8093 12.4285  0.0000  0.0369   0.0204   0.1019    0.0274   0.0000   444.2318       7.24052       18.8614       3.64004       3.10805      -2.25753       1.11555       1.56576       1.74718       1.89179       1.97501       1.98452
  49  14 3731.4708    1.8476  5.5163 12.0899  0.0000  0.0522   0.0160   0.1451    0.0244   0.0000   440.4929       6.06732       24.1676       6.53900      -4.64756      -4.84984       1.57588       2.20463       2.49253       2.67434       2.81665       2.83175
  49  15 3903.0089    1.4488  7.6650 11.8812  0.0000  0.0775   0.0147   0.2223    0.0251   0.0000   434.0240       14.7389       32.9316       6.05591      -15.9031     -0.962627       2.26132       3.25549       3.56313       3.94087       3.94925       4.04539
  49  16 4072.3963    1.0817  9.7840 11.6987  0.0017  0.1167   0.0137   0.3259    0.0252   0.0000   436.0911       10.7897       36.2415       4.46649      -24.8183       6.29075       3.29841       4.72833       5.29399       5.69325       5.89914       5.86677
  50   2 1409.9518    0.1277  0.1017  9.6569  0.0000  0.0095   0.0064   0.0153    0.0182   0.0000   442.1130      0.561844       20.5322    -0.0676180      -1.85238      0.341166      0.279233      0.386336      0.422398      0.482160      0.426928      0.439883
  50   3 1661.6225    0.2943  0.2447  9.7627  0.0000  0.0085   0.0081   0.0210    0.0220   0.0000   442.4584      0.140132       21.4107     -0.195177      -2.62023      0.310669      0.262925      0.331344      0.388856      0.428949      0.434794      0.444407
  50   4 1883.2912    0.5140  0.5092  9.9739  0.0000  0.0119   0.0098   0.0298    0.0310   0.0000   441.2036      0.526292       21.8636     -0.274424      -2.81232     -0.730298      0.354205      0.488987      0.553869      0.632979      0.628745      0.639299
  50   5 2094.7212    0.8214  0.7304 10.5206  0.0000  0.0140   0.0132   0.0351    0.0391   0.0000   442.6169      0.542363       21.3402      0.990088      -2.00146      0.957027      0.438898      0.606074      0.675384      0.748776      0.792514      0.810788
  50   6 2296.7734    1.2120  1.0816 11.1530  0.0000  0.0180   0.0171   0.0466    0.0500   0.0000   442.1752       2.37263       21.5657       1.13128      -4.02303     -0.492988      0.600859      0.799944      0.929721      0.988068       1.03905       1.06318
  50   7 2489.0814    1.7632  1.1767 11.9038  0.0000  0.0186   0.0239   0.0503    0.0502   0.0000   442.0909       2.95723       21.7404     -0.200778      -4.33659       1.08041      0.576887      0.775248      0.875948      0.975703      0.974710       1.00592
  50   8 2677.1250    2.4875  1.2538 12.3524  0.0000  0.0187   0.0319   0.0498    0.0547   0.0000   441.8998       3.33143       22.7993       2.33030      -3.97994      -1.29101      0.584570      0.808999      0.909001      0.953801       1.02436       1.03419
  50   9 2863.1190    3.3123  1.1353 13.1439  0.0000  0.0177   0.0446   0.0469    0.0526   0.0000   441.4646       5.36015       21.8270       1.15607     -0.986394      0.608091      0.546750      0.737251      0.843752      0.888959      0.929765      0.935474
  50  10 3045.8314    4.0238  1.2028 13.3880  0.0000  0.0183   0.0526   0.0479    0.0598   0.0000   441.4939       5.70476       22.2101      0.377363      -3.22549       1.02109      0.574007      0.795263      0.887236      0.948228      0.982992      0.959794
  50  11 3225.4054    3.8127  1.5001 13.5649  0.0000  0.0217   0.0467   0.0572    0.0435   0.0000   443.1665       6.44188       20.9853       1.80057      -3.15443      0.769807      0.654470      0.926129       1.00346       1.09539       1.13314       1.18452
  50  12 3403.1690    3.1186  2.1966 13.0882  0.0006  0.0266   0.0327   0.0728    0.0364   0.0000   443.2287       9.12619       17.3622       3.69607       2.94406     -0.271179      0.799550       1.11400       1.23339       1.33811       1.43112       1.43777
  50  13 3579.2021    2.3873  3.9906 12.3695  0.0001  0.0375   0.0194   0.1059    0.0265   0.0000   445.0092       8.54713       17.3797       1.94763     -0.691374     -0.366761       1.11970       1.57459       1.77685       1.87309       2.01159       2.02332
  50  14 3753.8088    1.8151  5.7283 12.0522 -0.0000  0.0542   0.0157   0.1493    0.0245   0.0000   439.9375       5.50562       22.7763       6.87721      0.929062      -2.27690       1.58210       2.25012       2.48661       2.73384       2.80761       2.83871
  50  15 3926.1801    1.3839  7.7140 11.8820 -0.0018  0.0811   0.0147   0.2276    0.0254   0.0000   441.2388       1.67796       26.7723      -3.07102      -13.3469      -1.46249       2.33548       3.29821       3.73960       4.02552       4.23362       4.23784
  50  16 4096.3343    1.0064  9.5782 11.7140 -0.0009  0.1205   0.0141   0.3420    0.0252   0.0000   439.2347       14.2132       23.3434       5.63867      -7.17249       13.3945       3.36694       4.92631       5.44606       5.94544       5.99361       6.18576
  51   2 1421.2724    0.1317  0.1268  9.6953  0.0000  0.0096   0.0063   0.0182    0.0182   0.0000   441.6710    -0.0408138       22.5374       1.07654      -2.33164      0.627019      0.289243      0.396951      0.420043      0.515422      0.572785      0.553596
  51   3 1673.7198    0.3044  0.3283  9.6835  0.0000  0.0104   0.0074   0.0256    0.0237   0.0000   442.2660      0.439465       21.6992     -0.103906      -3.32048     -0.130584      0.321588      0.467948      0.508100      0.568990      0.590688      0.628281
  51   4 1896.4922    0.5285  0.5449  9.9975 -0.0000  0.0124   0.0097   0.0302    0.0325   0.0000   441.8842     0.0146648       21.4246     -0.946134      -3.80766     -0.368041      0.376643      0.521031      0.582537      0.612646      0.666447      0.671749
  51   5 2109.1979    0.8380  0.7790 10.4494  0.0000  0.0144   0.0129   0.0363    0.0405   0.0000   442.9043      0.243908       23.0333       1.50509      -2.41941      0.639041      0.428308      0.592893      0.669078      0.734370      0.768438      0.767476
  51   6 2312.0505    1.2889  1.0199 11.2487  0.0000  0.0171   0.0183   0.0438    0.0489   0.0000   441.8103       2.89872       21.1549       1.41663      -3.28340      -1.22481      0.525364      0.746781      0.815249      0.893626      0.932762      0.929011
  51   7 2505.1415    1.8325  1.1294 12.0776  0.0000  0.0181   0.0253   0.0482    0.0483   0.0000   442.4383       2.74171       20.7185       1.65754      -2.76061      -1.10458      0.554795      0.753576      0.855705      0.909776      0.989183       1.01389
  51   8 2694.2322    2.5774  1.1587 12.6184  0.0000  0.0178   0.0346   0.0480    0.0511   0.0000   441.8292       3.22883       22.3192      0.499870      -2.61044     -0.786306      0.542614      0.758043      0.827586      0.918105      0.957204      0.966519
  51   9 2881.1068    3.3780  1.0519 13.2748  0.0000  0.0171   0.0464   0.0439    0.0486   0.0000   442.3800       3.99779       22.8660      0.936078      -3.24499       1.19228      0.509780      0.740338      0.793888      0.897441      0.906204      0.925296
  51  10 3064.5244    4.0349  1.1461 13.6455  0.0000  0.0180   0.0534   0.0463    0.0507   0.0000   441.7911       5.75295       19.6914       1.62744      -2.83263     0.0788106      0.544084      0.743239      0.835348      0.922707      0.952878      0.990864
  51  11 3244.9146    3.7738  1.5634 13.4473  0.0000  0.0211   0.0443   0.0575    0.0430   0.0000   442.5502       7.29424       20.1619       2.32300      -1.35523     -0.297084      0.647191      0.896493      0.982471       1.08299       1.14705       1.14792
  51  12 3423.4331    2.9722  2.4187 13.0297  0.0000  0.0276   0.0299   0.0787    0.0339   0.0000   444.4824       6.30225       18.1040       4.73617       3.49664       1.61465      0.821186       1.16668       1.27429       1.43533       1.50571       1.51410
  51  13 3600.3264    2.3504  4.1597 12.3174  0.0000  0.0386   0.0190   0.1059    0.0268   0.0000   444.5217       9.08087       18.4299       5.08582      -2.40074     -0.324296       1.14929       1.59100       1.79091       1.95976       2.07597       2.05681
  51  14 3775.5550    1.7893  6.2714 12.0248  0.0000  0.0590   0.0154   0.1607    0.0244   0.0000   440.9784       12.6939       20.4464       5.18945      -4.35231       1.82295       1.65766       2.38137       2.62374       2.89976       2.97305       3.03662
  51  15 3948.8405    1.3540  8.6649 11.8576  0.0019  0.0926   0.0135   0.2532    0.0242   0.0000   438.1259       15.7640       24.4026       8.29890      -13.7214      -1.58323       2.56412       3.69567       4.15128       4.36164       4.68657       4.57750
  51  16 4120.1297    0.9483  9.8162 11.7682 -0.0022  0.1333   0.0164   0.3955    0.0263   0.0000   437.7543       16.8288       37.3823    -0.0681983      -6.63902      -10.3491       3.61132       5.28036       5.80867       6.40237       6.54645       6.58716
  52   2 1432.4471    0.1349  0.1378  9.6554  0.0000  0.0088   0.0061   0.0231    0.0182   0.0000   442.6833     -0.338775       21.6479     -0.182089      -2.63000     -0.941538      0.345510      0.473971      0.571565      0.558917      0.588643      0.551185
  52   3 1685.6873    0.3281  0.2937  9.7118  0.0000  0.0089   0.0080   0.0214    0.0231   0.0000   441.6981     -0.193484       22.1534   -0.00766205      -3.56784      0.147395      0.286412      0.377927      0.436313      0.470192      0.505227      0.488018
  52   4 1909.5450    0.5634  0.5523  9.9867  0.0000  0.0120   0.0101   0.0301    0.0329   0.0000   442.2248     -0.593658       22.5620      0.741627      -2.91518       1.18569      0.361426      0.475688      0.521028      0.606697      0.621192      0.629150
  52   5 2123.5489    0.8587  0.8414 10.5378  0.0000  0.0152   0.0129   0.0388    0.0416   0.0000   442.3419      0.842898       22.6446       1.70773      -4.57396     0.0989490      0.461557      0.641461      0.700547      0.779776      0.847608      0.827297
  52   6 2327.1140    1.3402  1.1125 11.1939  0.0000  0.0172   0.0178   0.0470    0.0503   0.0000   442.8822       1.41432       22.3239      0.328387      -5.63551       1.38647      0.524258      0.703682      0.820247      0.879867      0.914132      0.935302
  52   7 2521.0637    1.9288  1.1494 12.1798  0.0000  0.0179   0.0264   0.0496    0.0468   0.0000   441.9022       2.98581       21.2852      0.459366     -0.500225       1.47131      0.528116      0.726299      0.800503      0.892823      0.929318      0.935493
  52   8 2711.1980    2.6390  1.1905 12.6699  0.0000  0.0184   0.0348   0.0482    0.0535   0.0000   441.5881       3.26819       22.0341       2.80377      -3.16161       2.11757      0.543339      0.762128      0.839358      0.895635      0.963770      0.974361
  52   9 2898.9863    3.4672  1.0607 13.3240  0.0000  0.0166   0.0469   0.0448    0.0484   0.0000   441.4129       4.93985       20.2655       3.48006      -2.27670      -1.19688      0.497234      0.696878      0.761110      0.837171      0.878309      0.904134
  52  10 3083.0924    4.0076  1.2182 13.7064  0.0000  0.0183   0.0530   0.0506    0.0506   0.0000   441.5050       4.07824       19.0651     -0.183810      -1.16363     -0.770634      0.555574      0.765236      0.869266      0.911608      0.957075      0.976097
  52  11 3264.2768    3.6860  1.6295 13.5463  0.0000  0.0214   0.0433   0.0623    0.0399   0.0000   442.2432       6.00580       20.8711       1.37115      -1.66406     -0.955864      0.650743      0.876349       1.00321       1.04693       1.10733       1.11198
  52  12 3443.5034    2.9032  2.7088 12.9041  0.0000  0.0287   0.0272   0.0811    0.0314   0.0000   441.6514       6.95448       17.1025       2.74876       3.15194     -0.754419      0.844620       1.16355       1.30393       1.41588       1.51234       1.50411
  52  13 3621.2076    2.2577  4.5686 12.2752  0.0000  0.0418   0.0180   0.1138    0.0255   0.0000   440.6271       11.8688       21.7656       4.60952      -1.51466       4.54580       1.18841       1.69001       1.85165       2.04764       2.11515       2.16045
  52  14 3797.2734    1.6577  6.4658 12.0583  0.0000  0.0645   0.0163   0.1823    0.0259   0.0000   439.0627       10.2246       21.3186       5.46248      -1.38240      -1.94834       1.78181       2.57308       2.84768       3.13789       3.19483       3.28383
  52  15 3971.4869    1.2556  8.1546 11.8926 -0.0017  0.0904   0.0151   0.2630    0.0262   0.0000   439.9840       7.50982       25.4829       11.5024      -15.4085       6.03186       2.49860       3.53285       3.96758       4.35930       4.46142       4.48715
  52  16 4143.6675    0.8054  8.7530 11.8665 -0.0153  0.1492   0.0330   0.6329    0.0461   0.0000   439.5083       18.6417       29.0074       11.1546      -8.43043      -2.38564       3.81883       5.64798       6.46018       6.71611       7.02594       6.87143
  53   2 1443.4838    0.1643  0.1455  9.6539  0.0000  0.0074   0.0066   0.0222    0.0183   0.0000   441.5770     -0.166330       22.2413     -0.271618      -3.69322     -0.839465      0.204568      0.292600      0.338944      0.389201      0.366151      0.387238
  53   3 1697.4725    0.3221  0.3307  9.7769  0.0000  0.0099   0.0077   0.0255    0.0234   0.0000   442.3356     -0.272029       21.3863      -1.01661      -2.85735     -0.456585      0.325956      0.424383      0.491353      0.555779      0.596376      0.568701
  53   4 1922.5096    0.5818  0.6312  9.9901  0.0000  0.0128   0.0098   0.0327    0.0342   0.0000   441.7217     -0.109559       22.6897     -0.639566      -4.88907      0.433630      0.383442      0.511574      0.570417      0.619179      0.677333      0.668316
  53   5 2137.7116    0.8780  0.8813 10.5781  0.0000  0.0161   0.0130   0.0400    0.0426   0.0000   442.5770       1.38123       21.0069      0.989949      -2.06939     0.0455378      0.441449      0.642357      0.660968      0.760652      0.788661      0.810862
  53   6 2342.0766    1.3415  1.1305 11.4818  0.0000  0.0180   0.0185   0.0493    0.0462   0.0000   442.5425       2.16303       22.0067       1.70643      -2.95977      0.381520      0.534379      0.735804      0.815880      0.888976      0.948216      0.971757
  53   7 2536.8392    1.9889  1.2248 12.0633  0.0000  0.0184   0.0257   0.0495    0.0498   0.0000   441.7519       2.73997       21.3351      0.673317      -3.01324      0.737552      0.534568      0.750890      0.821651      0.893958      0.933584      0.953671
  53   8 2728.0542    2.7065  1.2299 12.7520  0.0000  0.0179   0.0349   0.0504    0.0476   0.0000   441.9223       3.17447       20.1857       2.69063      -2.11118     0.0559424      0.531149      0.720118      0.832116      0.892943      0.956654      0.976126
  53   9 2916.6334    3.6417  1.0793 13.2760  0.0000  0.0163   0.0480   0.0442    0.0509   0.0000   443.0590       4.75223       21.2717       1.27616      -3.47953       1.37988      0.468313      0.660525      0.722603      0.782079      0.832948      0.843383
  53  10 3101.5096    4.1747  1.1908 13.5548  0.0000  0.0176   0.0532   0.0464    0.0553   0.0000   441.5122       5.76354       20.6616       1.89226      -2.61610      -1.23565      0.532221      0.725349      0.777918      0.867929      0.899622      0.899609
  53  11 3283.4354    3.5915  1.6078 13.5733  0.0003  0.0219   0.0430   0.0606    0.0396   0.0000   441.4671       7.53710       18.9248       4.56559      0.409143       3.08872      0.660408      0.926697      0.997839       1.10838       1.15976       1.20562
  53  12 3463.4707    2.8482  3.1463 12.6401  0.0000  0.0301   0.0240   0.0866    0.0308   0.0000   444.5969       9.76210       12.8668       4.23885       4.71121     -0.587752      0.863816       1.19985       1.33802       1.48493       1.53445       1.55337
  53  13 3641.9725    2.1701  4.5833 12.3261  0.0000  0.0426   0.0176   0.1177    0.0244   0.0000   439.5183       10.5012       19.6398       2.64833      0.103895     -0.299249       1.18340       1.69218       1.91016       2.01409       2.11596       2.14563
  53  14 3818.7175    1.6274  6.7132 12.0744 -0.0000  0.0662   0.0168   0.1916    0.0266   0.0000   439.8134       9.58929       26.4724       5.66659      -10.6300      -1.93353       1.81497       2.58417       2.90920       3.12668       3.30719       3.35270
  53  15 3993.6396    1.2085  8.6067 11.8868 -0.0056  0.1006   0.0148   0.2810    0.0264   0.0000   439.8613       17.5362       34.7614       4.15485      -11.9459       2.86095       2.66235       3.88134       4.31168       4.71593       4.75570       4.85732
  54   2 1454.3986    0.1723  0.1298  9.6956  0.0000  0.0078   0.0068   0.0162    0.0181   0.0000   442.3203     -0.214256       22.3324      0.300224      -3.34876    -0.0152696      0.216641      0.291662      0.350367      0.342838      0.414676      0.414868
  54   3 1709.1208    0.3495  0.3576  9.7660  0.0000  0.0099   0.0078   0.0247    0.0239   0.0000   441.8022     -0.111085       21.7194     -0.879320      -2.34852     -0.339667      0.311798      0.416341      0.455837      0.507646      0.522485      0.533808
  54   4 1935.3258    0.5928  0.6019 10.0812  0.0000  0.0125   0.0102   0.0315    0.0332   0.0000   441.6937       1.41113       21.8933     -0.710002      -3.24168      0.735269      0.358798      0.485680      0.563949      0.600796      0.649608      0.635295
  54   5 2151.7829    0.9228  0.9057 10.5783  0.0000  0.0155   0.0132   0.0396    0.0436   0.0000   441.8927      0.826940       20.9000     -0.454300      -1.83309     0.0416177      0.439496      0.595869      0.663128      0.735197      0.766103      0.774868
  54   6 2356.8388    1.3805  1.1625 11.4153  0.0000  0.0183   0.0186   0.0479    0.0501   0.0000   442.9879       2.08518       22.3066      0.126945      -2.65126       1.06436      0.517552      0.723718      0.811390      0.875058      0.933386      0.941869
  54   7 2552.4519    2.0190  1.2349 12.0506  0.0000  0.0182   0.0257   0.0495    0.0506   0.0000   442.2456       2.47956       21.4217       2.17763      -1.89877       1.57007      0.558471      0.781464      0.855418      0.939441      0.980973      0.975123
  54   8 2744.7389    2.7920  1.1333 12.8601  0.0001  0.0171   0.0366   0.0465    0.0478   0.0000   441.4843       3.46771       19.8538       2.20296      -1.93373      0.647409      0.490772      0.688365      0.771574      0.840266      0.864944      0.895985
  54   9 2934.1993    3.6980  1.1703 13.1997  0.0002  0.0172   0.0467   0.0456    0.0558   0.0000   441.9090       3.72683       20.5651       2.00905      -1.92889      0.356814      0.507408      0.719974      0.785043      0.851721      0.898894      0.906828
  54  10 3119.7668    4.0328  1.2779 13.6639  0.0000  0.0190   0.0506   0.0490    0.0488   0.0000   442.3632       4.09205       22.1626       1.76113      -1.61634      0.146653      0.538664      0.746613      0.828853      0.895498      0.924555      0.962711
  54  11 3302.4593    3.6569  1.6902 13.4153  0.0000  0.0218   0.0414   0.0599    0.0410   0.0000   442.2073       6.84310       21.3078       3.88019       1.95958     -0.882910      0.613925      0.857422      0.938457       1.04985       1.10609       1.12711
  54  12 3483.2326    2.7361  3.0230 12.7467 -0.0000  0.0302   0.0241   0.0856    0.0293   0.0000   444.4025       9.31984       16.4876       1.36893       3.49044      0.201747      0.847424       1.18639       1.30154       1.45564       1.54613       1.54864
  54  13 3662.5433    2.0769  4.9528 12.3078  0.0000  0.0453   0.0171   0.1277    0.0239   0.0000   442.8866       5.32649       23.5475       4.22375      -7.28912      -1.97251       1.25024       1.76666       1.99194       2.13716       2.26459       2.28584
  54  14 3839.9468    1.5985  6.7915 12.0356 -0.0004  0.0694   0.0166   0.1920    0.0274   0.0000   444.4795       10.7052       30.5383       4.57606      -5.01970      -1.03516       1.81740       2.66859       2.95439       3.23329       3.33927       3.41449
  54  15 4015.8718    1.2137  9.3942 11.8926  0.0026  0.1109   0.0151   0.3016    0.0258   0.0000   437.3202       21.4100       27.7837       2.77501      -5.39376       3.25195       2.81015       4.21764       4.57671       5.08717       5.04734       5.26189
  55   2 1465.1590    0.1718  0.1327  9.6519  0.0000  0.0176   0.0067   0.0171    0.0180   0.0000   441.9784     0.0344714       21.5562    -0.0209003      -2.54526     -0.106497      0.885545       1.20869       1.29102       1.36838       1.67455       1.34640
  55   3 1720.6465    0.3533  0.3526  9.8110  0.0000  0.0100   0.0079   0.0238    0.0238   0.0000   442.2224    -0.0639494       22.7853      0.455656      -2.86266     -0.812684      0.295968      0.406195      0.444623      0.497956      0.574726      0.541794
  55   4 1948.0625    0.6161  0.6254 10.0886  0.0000  0.0123   0.0102   0.0324    0.0338   0.0000   441.6817    -0.0350180       22.7180     -0.313727      -1.87980      0.431641      0.351924      0.470682      0.524956      0.573023      0.587944      0.618663
  55   5 2165.6511    0.9594  0.8851 10.6860  0.0000  0.0153   0.0136   0.0373    0.0429   0.0000   442.3811       1.48470       20.4809      -1.86464      -3.73388      0.128727      0.444629      0.619794      0.676571      0.741477      0.802352      0.830936
  55   6 2371.4108    1.4950  1.1523 11.2542  0.0000  0.0170   0.0188   0.0450    0.0533   0.0000   442.3007       3.23587       22.6709      -1.28021      -1.74069     -0.170370      0.493856      0.692323      0.761006      0.835064      0.914391      0.917215
  55   7 2567.9716    2.1006  1.2068 12.2199  0.0000  0.0178   0.0270   0.0493    0.0517   0.0000   440.9896       3.05705       20.8774     -0.316465      -2.80706     -0.180347      0.520928      0.712373      0.805299      0.885031      0.924609      0.968526
  55   8 2761.3124    2.8921  1.1328 12.8547  0.0000  0.0171   0.0374   0.0452    0.0503   0.0000   441.8508       2.73452       21.4141      0.209461      -2.01643     -0.272656      0.483879      0.680135      0.751198      0.818004      0.833188      0.829637
  55   9 2951.5707    3.7810  1.1358 13.4023  0.0000  0.0165   0.0485   0.0455    0.0502   0.0000   442.1379       4.29841       21.9708       2.39578      -1.18060     -0.251128      0.475032      0.655579      0.714802      0.816769      0.868230      0.871896
  55  10 3137.8894    4.0120  1.3268 13.6910  0.0000  0.0191   0.0496   0.0514    0.0450   0.0000   442.4420       5.49952       21.4662       2.04020      -4.19024      0.589102      0.524253      0.748702      0.819510      0.872895      0.929613      0.932053
  55  11 3321.2445    3.5117  1.9030 13.2914  0.0000  0.0231   0.0372   0.0634    0.0389   0.0000   441.6257       6.56061       20.3694       3.44443      -2.06300      -1.08822      0.640179      0.903478      0.994348       1.11353       1.14816       1.18023
  55  12 3502.9077    2.6817  3.2682 12.6626  0.0000  0.0311   0.0225   0.0892    0.0282   0.0000   443.4321       9.25597       15.9900       5.31550       8.01147      0.995011      0.870751       1.19376       1.35392       1.47325       1.55497       1.59597
  55  13 3682.8574    2.0433  5.3727 12.1870 -0.0001  0.0474   0.0165   0.1346    0.0252   0.0000   443.1054       7.59425       24.5070       1.78156     -0.231629       4.61009       1.28770       1.78719       2.01497       2.18918       2.30147       2.34508
  55  14 3861.1760    1.5491  7.4046 12.0268 -0.0006  0.0735   0.0152   0.2110    0.0263   0.0000   439.1363       14.1994       24.1325       9.30813      -8.25140      -6.53102       1.93517       2.76426       3.10428       3.34370       3.50134       3.48334
  55  15 4037.8851    1.0588  8.8363 11.9586  0.0042  0.1163   0.0179   0.3468    0.0290   0.0000   433.8671       9.50706       25.8938       6.08867      -16.8149       6.61345       2.92046       4.30927       4.72008       5.21982       5.32935       5.37844
  56   1 1165.8995    0.0653  0.0874  9.7280  0.0000  0.0161   0.0067   0.0286    0.0164   0.0000   441.1341      -1.02816       21.2232       1.27913      -1.88015      -1.05831      0.433127      0.611810      0.739101      0.768200      0.821008      0.882781
  56   2 1475.7973    0.1738  0.1587  9.6764  0.0000  0.0072   0.0063   0.0187    0.0180   0.0000   442.5930     -0.121105       21.6529      0.271636      -3.00746      0.134551      0.210774      0.280718      0.327387      0.350950      0.353460      0.348456
  56   3 1731.9922    0.3789  0.3565  9.7394  0.0000  0.0091   0.0082   0.0231    0.0243   0.0000   441.7646     -0.898552       21.2633      0.260626      -3.89432     -0.379441      0.270597      0.352134      0.399233      0.426539      0.464505      0.456265
  56   4 1960.6783    0.6441  0.6613 10.0179  0.0000  0.0129   0.0101   0.0312    0.0363   0.0000   441.8006      0.211035       22.0536     -0.186717      -3.52210      0.537483      0.359142      0.486702      0.548050      0.614221      0.660747      0.687945
  56   5 2179.4502    0.9962  0.9494 10.7026  0.0000  0.0157   0.0138   0.0401    0.0448   0.0000   441.1658      0.237629       22.0161      0.723828      -1.18555     -0.994036      0.438192      0.606122      0.669130      0.755418      0.796863      0.822794
  56   6 2385.8269    1.5067  1.2401 11.4704  0.0000  0.0181   0.0190   0.0494    0.0482   0.0000   441.8763       2.55744       21.6621      0.502589      -2.27318     0.0135927      0.515290      0.708356      0.780963      0.867489      0.911362      0.922582
  56   7 2583.4078    2.1978  1.2590 12.1780  0.0001  0.0178   0.0270   0.0488    0.0484   0.0000   441.3833       2.78575       21.0611      0.898060      -1.88439     0.0993067      0.489945      0.672833      0.734380      0.820223      0.859175      0.878755
  56   8 2777.7721    2.9682  1.1302 12.9267  0.0000  0.0168   0.0381   0.0439    0.0495   0.0000   442.6524       3.39103       22.0311       1.30354      -2.65760      0.605115      0.486740      0.660970      0.735770      0.813307      0.876412      0.876353
  56   9 2968.8344    3.7277  1.1951 13.4372  0.0000  0.0175   0.0469   0.0463    0.0501   0.0000   441.3989       4.44781       20.4292      0.875151      -2.15768     -0.343820      0.518036      0.711918      0.823089      0.881929      0.917380      0.926846
  56  10 3155.8517    3.9816  1.3430 13.6973  0.0000  0.0191   0.0489   0.0511    0.0451   0.0000   441.7567       6.03339       20.1177       1.44978     -0.733015      -1.23779      0.526440      0.728749      0.790968      0.877736      0.901504      0.935251
  56  11 3340.0824    3.3970  1.9424 13.2254 -0.0000  0.0226   0.0349   0.0643    0.0371   0.0000   441.9456       7.54123       19.7914       4.28370       1.23340     -0.348593      0.645864      0.856119       1.00233       1.05698       1.13693       1.17448
  56  12 3522.4001    2.6129  3.6072 12.5251  0.0000  0.0331   0.0208   0.0931    0.0270   0.0000   442.2970       9.00530       18.3032       6.45248       3.23883       1.05620      0.884399       1.22162       1.41139       1.51708       1.62179       1.65802
  56  13 3703.0485    2.0001  5.7330 12.1458  0.0000  0.0511   0.0164   0.1434    0.0259   0.0000   442.8259       11.3328       21.2767       6.08594      -3.88279     -0.998848       1.32407       1.90264       2.11184       2.29404       2.40511       2.40132
  56  14 3882.0481    1.5334  7.9387 12.0200  0.0043  0.0801   0.0147   0.2249    0.0259   0.0000   437.9821       9.85741       27.4540     -0.408507      -7.62308       3.04808       2.02810       2.93581       3.28501       3.55573       3.71748       3.82809
  56  15 4059.2643    0.9584  8.2486 11.9775  0.0000  0.1200   0.0236   0.4013    0.0375   0.0000   441.6466      0.957236       24.7495       5.10283      -14.3550      -3.74490       2.91949       4.40246       4.68790       5.30561       5.31213       5.43955
  57   1 1174.7465    0.0731  0.0886  9.7361  0.0000  0.0146   0.0063   0.0273    0.0163   0.0000   440.5630    -0.0452644       21.5800     -0.674836      -3.62450      -1.11771      0.411124      0.533139      0.695376      0.654452      0.817381      0.751955
  57   2 1486.3243    0.1856  0.1873  9.6551  0.0000  0.0079   0.0062   0.0218    0.0184   0.0000   442.2213     -0.596205       22.4562      0.235669      -2.98797      0.140382      0.231098      0.313566      0.371856      0.415107      0.417780      0.381645
  57   3 1743.2165    0.3744  0.4360  9.7317  0.0000  0.0114   0.0075   0.0268    0.0259   0.0000   441.9773     -0.443277       21.9341     -0.468724      -3.02005      0.508295      0.312024      0.443335      0.478018      0.523324      0.541187      0.579269
  57   4 1973.1733    0.6520  0.6612 10.0676 -0.0000  0.0122   0.0103   0.0324    0.0355   0.0000   441.8583    -0.0411420       21.6468      -1.10375      -4.25555      0.268488      0.347912      0.471746      0.520752      0.590087      0.616859      0.628795
  57   5 2193.0684    1.0296  0.9526 10.7185  0.0000  0.0152   0.0140   0.0397    0.0457   0.0000   442.4054      0.877373       21.4709     -0.614534      -3.04859      0.145329      0.422078      0.562472      0.639359      0.698642      0.759626      0.756910
  57   6 2400.1953    1.5355  1.1859 11.5453  0.0000  0.0176   0.0196   0.0472    0.0494   0.0000   443.7349      0.741310       21.6648       1.93184      -3.16006      0.897813      0.485311      0.670061      0.734874      0.823269      0.877412      0.875816
  57   7 2598.6825    2.2478  1.2244 12.3598  0.0049  0.0175   0.0280   0.0485    0.0478   0.0000   442.9092       2.98338       21.6754    -0.0637802      -1.39534     -0.763328      0.469752      0.664226      0.728214      0.801465      0.858089      0.890020
  57   8 2794.1392    3.0318  1.1481 12.9154  0.0000  0.0169   0.0382   0.0448    0.0501   0.0000   442.2727       4.04794       21.0452       1.48887      -1.50342      -1.86355      0.459512      0.653394      0.699146      0.754834      0.791720      0.808470
  57   9 2985.9604    3.8849  1.1387 13.5412  0.0000  0.0169   0.0492   0.0447    0.0482   0.0000   441.8778       4.95429       22.1699       1.47476      -1.22733     -0.881844      0.455803      0.644684      0.689209      0.781146      0.823875      0.830778
  57  10 3173.6790    4.0039  1.3800 13.5967  0.0000  0.0186   0.0470   0.0510    0.0442   0.0000   441.3986       6.64892       22.4002       1.80357      -3.37597      -3.23596      0.513707      0.708412      0.808533      0.849531      0.920531      0.919550
  57  11 3358.5697    3.3716  1.9164 13.2618  0.0000  0.0228   0.0351   0.0645    0.0372   0.0000   442.6931       5.13183       21.3891       1.76772     -0.941054     -0.776761      0.605890      0.853530      0.954350       1.02531       1.11214       1.11596
  57  12 3541.7383    2.5193  3.8379 12.5597  0.0000  0.0350   0.0202   0.0982    0.0257   0.0000   441.6415       8.29228       18.0339     -0.714104       1.55212       1.24268      0.936234       1.31786       1.48959       1.59849       1.72908       1.74436
  57  13 3723.2064    1.9132  5.6219 12.1989  0.0007  0.0521   0.0166   0.1447    0.0260   0.0000   444.2135       12.6998       21.2615       4.04780      -6.87728      -1.92442       1.33818       1.90608       2.14171       2.31486       2.40026       2.46584
  57  14 3902.5063    1.3446  6.9339 12.0193 -0.0058  0.0764   0.0149   0.2165    0.0286   0.0000   436.2779       20.4309       31.4782      -5.00419      -14.6797      -12.7950       1.90053       2.77724       3.09280       3.36747       3.45802       3.56793
  57  15 4079.8768    0.9939  8.9691 11.8688  0.0000  0.1167   0.0099   0.3040    0.0188   0.0000   440.3653       22.1832       29.6098      -6.33221      -13.7749      -10.2047       2.88583       4.11218       4.70202       4.92845       5.27041       5.12960
  58   1 1183.5590    0.0808  0.0639  9.7590  0.0000  0.0126   0.0068   0.0159    0.0160   0.0000   441.0768     -0.192648       22.1736     -0.342978      -3.63035      0.251620      0.334823      0.369942      0.548567      0.515414      0.502503      0.569490
  58   2 1496.6866    0.1798  0.1823  9.6445  0.0000  0.0083   0.0059   0.0180    0.0180   0.0000   442.2303     -0.398217       21.5466     -0.414567      -3.56928     -0.627868      0.237625      0.340595      0.382208      0.411924      0.434505      0.459367
  58   3 1754.3262    0.3854  0.4397  9.7812  0.0000  0.0110   0.0076   0.0270    0.0258   0.0000   442.1576      0.553820       22.2396     0.0273807      -2.73524     -0.510985      0.312141      0.378623      0.449503      0.494509      0.527533      0.529085
  58   4 1985.5766    0.6670  0.6815 10.1540  0.0000  0.0128   0.0104   0.0323    0.0353   0.0000   442.3478      0.822317       21.2092      0.451382      -3.96656     -0.163320      0.367801      0.499835      0.560294      0.603477      0.641115      0.653673
  58   5 2206.5617    1.0522  0.9739 10.8233  0.0000  0.0155   0.0141   0.0409    0.0434   0.0000   442.7156       2.17247       22.1982      -2.19910      -2.07977       1.02871      0.416365      0.580849      0.640604      0.703253      0.743717      0.739835
  58   6 2414.3613    1.5855  1.2229 11.6706  0.0000  0.0180   0.0201   0.0477    0.0466   0.0000   440.9801       1.75754       22.5473       1.56655      -4.93873      0.191485      0.504611      0.686826      0.776059      0.838733      0.901112      0.935110
  58   7 2613.8521    2.2851  1.2508 12.3545  0.0000  0.0177   0.0279   0.0485    0.0469   0.0000   441.8476       2.42445       21.4329       2.56277      -3.94201       1.01304      0.467203      0.639811      0.727071      0.786786      0.806543      0.850787
  58   8 2810.2875    3.1085  1.1047 12.9878 -0.0000  0.0165   0.0390   0.0422    0.0488   0.0000   441.6841       4.77465       19.6445       1.60934      -1.84349      0.383580      0.452492      0.630230      0.683849      0.773410      0.820696      0.839762
  58   9 3002.9131    3.9204  1.1401 13.5716  0.0000  0.0169   0.0493   0.0445    0.0477   0.0000   441.0161       5.24482       20.6493       2.63680      -3.37898      0.842126      0.433908      0.622501      0.687870      0.736886      0.791370      0.798608
  58  10 3191.3350    3.9695  1.4794 13.5106 -0.0008  0.0192   0.0448   0.0534    0.0422   0.0000   442.2592       5.68509       20.7530       1.63334      -3.02881      -1.31675      0.521308      0.712473      0.817406      0.866320      0.933110      0.962267
  58  11 3377.1531    3.2272  2.1532 13.1986 -0.0000  0.0240   0.0319   0.0685    0.0342   0.0000   442.1017       7.32793       18.6561       4.36254      0.878603     -0.632844      0.648869      0.899037       1.00238       1.10490       1.16370       1.18870
  58  12 3561.0281    2.4355  3.9490 12.5271  0.0000  0.0357   0.0197   0.1012    0.0257   0.0000   443.2908       8.98052       15.9561       2.21589      0.361245     -0.993833      0.942821       1.31598       1.48171       1.58136       1.73596       1.75175
  58  13 3743.0436    1.8893  6.1163 12.1205 -0.0054  0.0565   0.0124   0.1473    0.0207   0.0000   441.9506       12.2425       17.8572      0.875419      -2.40716     0.0388192       1.44291       2.00251       2.32773       2.48187       2.62106       2.66751
  58  14 3922.6686    1.6068 10.0065 11.7635  0.0052  0.0900   0.0061   0.2238    0.0122   0.0000   435.7376       26.8773       28.3789      -6.40297      -6.20413      0.613589       2.30964       3.16347       3.65009       3.87239       4.11255       4.24260
  58  17 4454.4390    0.5611 10.7529 11.1097  0.0000  0.1400   0.0026   0.3723    0.0074   0.0000   441.8813       24.8672       19.6616       6.07515      -1.78588       1.30194       4.01587       4.54264       6.17702       6.07747       7.03390       6.54888
  59   1 1192.2604    0.0740  0.0958  9.6967  0.0000  0.0138   0.0065   0.0275    0.0162   0.0000   440.4898    -0.0450000       21.9732      0.407960      -3.63646      0.173372      0.344584      0.448599      0.543292      0.567025      0.547738      0.542399
  59   2 1506.9687    0.1983  0.1828  9.6009  0.0001  0.0071   0.0063   0.0188    0.0181   0.0000   442.0586     -0.421486       22.1541      0.965927      -3.43645      -1.03138      0.198217      0.248541      0.304642      0.316117      0.345207      0.378094
  59   3 1765.2903    0.4174  0.4357  9.7270  0.0000  0.0104   0.0080   0.0258    0.0264   0.0000   442.1287     -0.453983       21.8176      0.690503      -3.48148     -0.616339      0.296586      0.397804      0.438231      0.468714      0.497475      0.543126
  59   4 1997.8722    0.6999  0.7216 10.0252  0.0000  0.0124   0.0104   0.0335    0.0371   0.0000   442.8383      0.241371       21.6092     -0.490579      -2.70319      0.515574      0.340032      0.456710      0.511620      0.536853      0.593773      0.592684
  59   5 2219.9072    1.0800  1.0121 10.8168  0.0000  0.0157   0.0142   0.0413    0.0445   0.0000   442.8047      0.998033       21.3986       1.92741      -2.40570     -0.268634      0.421923      0.584068      0.656639      0.730915      0.784696      0.812874
  59   6 2428.4456    1.6105  1.2772 11.7114  0.0000  0.0186   0.0200   0.0501    0.0447   0.0000   442.8965       2.15230       22.3685       1.07224      -1.01049    -0.0882398      0.472951      0.683572      0.731625      0.825990      0.839446      0.867428
  59   7 2628.8999    2.3427  1.2630 12.3427  0.0000  0.0181   0.0281   0.0463    0.0480   0.0000   442.6484       2.10916       19.3461       2.58997      -2.55149     -0.957074      0.487498      0.660482      0.759260      0.823479      0.887466      0.923587
  59   8 2826.3296    3.1920  1.1768 12.9853  0.0000  0.0168   0.0390   0.0457    0.0496   0.0000   441.7284       2.23240       21.1818      0.616309      -2.90894     -0.913206      0.428205      0.611451      0.657227      0.742417      0.762665      0.773903
  59   9 3019.7445    4.0472  1.1240 13.4625  0.0000  0.0159   0.0495   0.0416    0.0491   0.0000   442.0824       4.46391       23.2927       3.41608      -2.42137      0.596014      0.438801      0.582785      0.668863      0.728677      0.768952      0.785164
  59  10 3208.9674    4.0096  1.5050 13.4776 -0.0001  0.0190   0.0444   0.0519    0.0422   0.0000   442.4373       6.27358       20.7022       1.99982      -1.62622    -0.0691958      0.517703      0.712143      0.785285      0.859158      0.918501      0.948860
  59  11 3395.4772    3.1606  2.2095 13.1581 -0.0000  0.0247   0.0311   0.0700    0.0337   0.0000   443.4072       6.97872       18.8135      0.402684      0.429031     -0.552055      0.635132      0.889719      0.970363       1.08431       1.13039       1.13389
  59  12 3580.1371    2.4256  4.1582 12.4048  0.0000  0.0367   0.0189   0.1018    0.0261   0.0000   441.7675       9.25534       18.8206       5.64444      -1.73008      -2.89175      0.939072       1.31558       1.46428       1.60057       1.68241       1.73438
  59  13 3762.8018    1.9834  7.1012 11.9695  0.0060  0.0610   0.0088   0.1566    0.0147   0.0000   437.7206       13.5174       24.8209     -0.284902      -3.96526       6.66578       1.56231       2.14785       2.48610       2.66183       2.81391       2.85942
  60   1 1200.8643    0.0720  0.0689  9.7207  0.0000  0.0118   0.0066   0.0197    0.0158   0.0000   441.0541    -0.0448849       22.5435      0.346226      -4.56372      0.844827      0.333638      0.465880      0.532669      0.641430      0.589820      0.583159
  60   2 1517.1088    0.2046  0.2136  9.6028 -0.0001  0.0089   0.0060   0.0198    0.0185   0.0000   441.9705     -0.100080       22.4003      0.660115      -2.92619      -1.04937      0.223329      0.294739      0.361673      0.392584      0.450675      0.418523
  60   3 1776.1538    0.4257  0.4359  9.7758  0.0001  0.0102   0.0081   0.0254    0.0259   0.0000   442.2406      -1.28246       22.0574      0.330938      -1.85105      0.435388      0.273241      0.354872      0.415932      0.464503      0.512720      0.489888
  60   4 2010.1020    0.7027  0.7057 10.2294  0.0000  0.0128   0.0106   0.0325    0.0348   0.0000   442.2748     0.0548599       22.1940     -0.125370      -2.74285     -0.150335      0.329852      0.467679      0.518834      0.576656      0.617100      0.605724
  60   5 2233.1067    1.1292  1.0210 10.8712 -0.0000  0.0155   0.0147   0.0416    0.0454   0.0000   442.3727       2.59115       23.4804      0.128901      -3.26292      0.152907      0.394937      0.544399      0.608584      0.674316      0.703657      0.713182
  60   6 2442.3461    1.7025  1.2462 11.6606  0.0000  0.0174   0.0203   0.0469    0.0454   0.0000   442.6311       2.72720       22.4707      0.629427      -1.59641      0.873258      0.451041      0.627482      0.701348      0.772175      0.836944      0.832006
  60   7 2643.8835    2.3783  1.3268 12.4185  0.0000  0.0179   0.0279   0.0498    0.0427   0.0000   442.0417       3.56390       20.6113       1.82927      -1.33832      0.119783      0.455358      0.634883      0.698532      0.772277      0.814895      0.843005
  60   8 2842.2936    3.2908  1.1685 13.0411  0.0000  0.0165   0.0399   0.0437    0.0495   0.0000   442.1821       4.22655       21.1234       2.17275      -1.18688     -0.946563      0.433323      0.606039      0.657461      0.736621      0.789337      0.771168
  60   9 3036.4404    4.0651  1.1261 13.5156  0.0000  0.0159   0.0495   0.0417    0.0485   0.0000   440.8422       3.49147       21.9707      0.924507      -2.04176      -1.01779      0.435947      0.592228      0.658178      0.711101      0.770077      0.796707
  60  10 3226.3915    3.8954  1.5402 13.4311 -0.0025  0.0192   0.0424   0.0539    0.0411   0.0000   441.4179       6.54851       20.6545       3.10690     -0.410363      -1.83241      0.513070      0.707346      0.786815      0.840424      0.901845      0.933524
  60  11 3413.7544    3.0704  2.5290 12.9521  0.0000  0.0257   0.0275   0.0726    0.0319   0.0000   443.1413       7.49224       18.2392       4.32821       1.58655      -2.94912      0.655710      0.914736       1.01801       1.11509       1.19654       1.21574
  60  12 3599.1209    2.2952  4.3206 12.3749  0.0006  0.0385   0.0179   0.1078    0.0258   0.0000   440.9605       6.33991       21.6896       2.24726      -4.26852      -1.02504      0.947549       1.34669       1.49860       1.65282       1.74500       1.78550
  60  13 3782.4578    1.7711  6.5532 11.9635 -0.0041  0.0596   0.0092   0.1568    0.0179   0.0000   439.4885       12.9248       25.4452      0.143223      -7.43915       8.43564       1.46797       2.08623       2.34232       2.54122       2.67432       2.72793
  61   1 1209.3747    0.0870  0.0859  9.6547  0.0000  0.0104   0.0060   0.0197    0.0158   0.0000   440.9130      0.629899       22.1915      0.238173      -4.19296     -0.208905      0.255852      0.358540      0.413506      0.444381      0.472636      0.504918
  61   2 1527.1073    0.1976  0.1900  9.6156  0.0000  0.0074   0.0061   0.0192    0.0180   0.0000   442.3026     -0.240514       21.8182      0.682139      -3.22923      -1.18216      0.187146      0.257877      0.291921      0.343569      0.342756      0.374171
  61   3 1786.9078    0.4256  0.4524  9.7852  0.0000  0.0107   0.0079   0.0258    0.0263   0.0000   442.0405      0.389412       22.0040      0.842643      -2.93649     -0.220703      0.271169      0.373449      0.428844      0.442615      0.505093      0.494830
  61   4 2022.1674    0.7315  0.7039 10.2626  0.0000  0.0127   0.0109   0.0318    0.0358   0.0000   442.6540       1.41414       21.4140     -0.196111      -3.00445      0.750902      0.326198      0.453577      0.486999      0.558635      0.591240      0.602359
  61   5 2246.1889    1.1613  1.0639 10.8895  0.0000  0.0158   0.0147   0.0416    0.0465   0.0000   442.7105       1.56501       20.9518      0.387407      -4.59584      0.827510      0.400701      0.544548      0.611247      0.671582      0.697270      0.730392
  61   6 2456.1294    1.7796  1.2846 11.6547  0.0000  0.0173   0.0207   0.0467    0.0483   0.0000   440.8462       1.71931       21.3504       1.25101      -1.59766       2.08433      0.448204      0.619965      0.695758      0.748509      0.805426      0.826992
  61   7 2658.7469    2.4376  1.2677 12.4646  0.0001  0.0176   0.0291   0.0474    0.0465   0.0000   443.7941       2.84632       22.1016       1.39646      -2.67726      -1.85355      0.456377      0.641939      0.706228      0.791946      0.836602      0.845581
  61   8 2858.1136    3.3172  1.1948 13.1985 -0.0000  0.0168   0.0405   0.0455    0.0470   0.0000   441.6582       4.11163       21.8153      0.663039      -3.60685      0.101400      0.446503      0.601732      0.699105      0.744103      0.770611      0.781302
  61   9 3053.0077    4.0424  1.2681 13.5064  0.0000  0.0169   0.0471   0.0469    0.0467   0.0000   442.6933       4.52507       21.2907       2.57750      -2.32114      -1.99148      0.435722      0.601423      0.662481      0.745567      0.790728      0.794633
  61  10 3243.7127    3.8260  1.6722 13.4154  0.0039  0.0197   0.0400   0.0553    0.0394   0.0000   442.2591       6.69671       19.6726       3.56960     -0.243389     -0.506664      0.511519      0.694385      0.784893      0.868737      0.919198      0.932714
  61  11 3431.8521    2.9582  2.6546 12.9323  0.0000  0.0270   0.0263   0.0749    0.0307   0.0000   443.7076       6.46754       19.4004       3.51801       2.35284      -2.01565      0.669395      0.931049       1.07075       1.16176       1.20638       1.23288
  61  12 3617.7648    2.3746  4.9805 12.1160 -0.0070  0.0413   0.0111   0.1074    0.0140   0.0000   440.6226       8.46290       23.6722      -2.07732      -6.53316     -0.700651       1.03567       1.42845       1.63069       1.76812       1.85152       1.90616
  61  13 3801.7467    1.8966  7.5168 11.7045  0.0009  0.0629   0.0065   0.1639    0.0117   0.0000   438.5721       16.2900       28.8261      -1.43583      -10.8779       4.04421       1.58024       2.16567       2.49251       2.67276       2.85575       2.91701
  62   1 1217.8179    0.0791  0.0842  9.6887  0.0000  0.0117   0.0059   0.0221    0.0156   0.0000   440.9160      0.911038       21.4294    -0.0572294      -2.93098      0.107273      0.294475      0.424625      0.494024      0.502140      0.525718      0.624962
  62   2 1537.0357    0.2065  0.2037  9.6430  0.0000  0.0078   0.0062   0.0206    0.0182   0.0000   442.0052     -0.181030       21.9666      0.649022      -2.95634      0.684276      0.222831      0.372379      0.378760      0.462388      0.497886      0.616367
  62   3 1797.4932    0.4417  0.4713  9.8215  0.0000  0.0103   0.0081   0.0271    0.0259   0.0000   442.5425      0.520306       21.3384      0.799122      -3.27247      -1.01023      0.272569      0.342385      0.395060      0.424599      0.465200      0.474212
  62   4 2034.1875    0.7326  0.7963 10.3077 -0.0000  0.0138   0.0105   0.0356    0.0362   0.0000   442.5246    -0.0449863       22.0517     -0.806516      -2.00929      0.314625      0.347310      0.481975      0.516487      0.575160      0.632025      0.634776
  62   5 2259.1462    1.1882  1.1045 11.0367  0.0000  0.0161   0.0149   0.0438    0.0443   0.0000   443.0066       1.36641       21.3897      0.498736      -3.16929     -0.777679      0.415409      0.575304      0.652628      0.722704      0.785942      0.809960
  62   6 2469.8463    1.8344  1.2973 11.5845 -0.0002  0.0172   0.0207   0.0452    0.0483   0.0000   443.4869       1.28246       22.4928     0.0831251      -1.42117      0.606847      0.435004      0.602205      0.661401      0.723541      0.771764      0.814694
  62   7 2673.5397    2.5830  1.2247 12.5194 -0.0000  0.0167   0.0306   0.0445    0.0470   0.0000   443.1103       1.75496       20.3572       1.60742      -2.43506     -0.617949      0.427366      0.585795      0.646663      0.701854      0.804274      0.782218
  62   8 2873.8296    3.4559  1.2153 13.0861  0.0002  0.0169   0.0407   0.0441    0.0486   0.0000   442.1171       5.75561       19.7407       1.31036      -3.94878      0.690310      0.421870      0.578874      0.646004      0.710892      0.760857      0.785204
  62   9 3069.4901    3.9291  1.2477 13.6116  0.0000  0.0175   0.0468   0.0454    0.0444   0.0000   442.0626       5.98835       19.6287     -0.532251      -2.42600      -1.02689      0.454100      0.630449      0.702366      0.769736      0.822304      0.828351
  62  10 3260.9606    3.8326  1.6213 13.4363  0.0001  0.0195   0.0406   0.0545    0.0400   0.0000   442.1213       5.27644       21.5415       2.55972      -2.66883       1.53663      0.496081      0.682295      0.768925      0.832152      0.885238      0.915287
  62  11 3449.7553    2.8904  2.8469 12.9000  0.0000  0.0281   0.0248   0.0787    0.0285   0.0000   443.7282       8.02484       13.9456    -0.0664759       2.89482       1.73819      0.667711      0.966594       1.06216       1.18709       1.23649       1.29418
  62  12 3636.6235    2.6034  6.1014 11.8886  0.0045  0.0453   0.0098   0.1194    0.0111   0.0000   436.9176       9.43606       31.3480       2.52382      -16.7385     -0.285036       1.18454       1.57195       1.81799       1.96062       2.08483       2.14866
  63   1 1226.2493    0.0894  0.0735  9.6750  0.0000  0.0098   0.0062   0.0159    0.0155   0.0000   440.7445     -0.490413       22.2479      0.319638      -3.37956      0.564111      0.233955      0.292205      0.386494      0.437286      0.385948      0.397884
  63   2 1546.8045    0.2101  0.2088  9.6339  0.0000  0.0074   0.0060   0.0196    0.0180   0.0000   442.3062     -0.136663       21.9861     -0.121839      -3.14929      0.392361      0.189778      0.239072      0.291244      0.300318      0.325410      0.335727
  63   3 1808.0423    0.4603  0.5242  9.8384  0.0000  0.0108   0.0080   0.0288    0.0272   0.0000   442.9604      0.330620       21.5509     0.0373744      -2.86423    0.00710207      0.290455      0.381578      0.440170      0.460919      0.510885      0.498790
  63   4 2046.0826    0.7560  0.8255 10.3322 -0.0000  0.0140   0.0106   0.0355    0.0371   0.0000   442.8087      0.362546       22.2208      0.106078      -2.10496      0.726487      0.347023      0.488846      0.528077      0.597637      0.629200      0.640418
  63   5 2271.9323    1.2078  1.1133 11.0536  0.0000  0.0168   0.0151   0.0424    0.0453   0.0000   442.3589       1.26659       21.9658      0.101168      -2.84881       1.17348      0.412170      0.580818      0.656746      0.729441      0.777896      0.762606
  63   6 2483.4105    1.7907  1.2940 11.9404 -0.0003  0.0183   0.0210   0.0488    0.0423   0.0000   443.0898       1.55442       21.8345       1.61790      -2.60152      -1.33790      0.425402      0.631512      0.680409      0.764125      0.783748      0.824258
  63   7 2688.1347    2.5916  1.2726 12.6202  0.0001  0.0176   0.0303   0.0462    0.0450   0.0000   442.2136       3.54678       21.7818     0.0569140      -2.39746      -1.96407      0.427805      0.618884      0.664294      0.754410      0.782914      0.811650
  63   8 2889.4024    3.4901  1.2169 13.1986 -0.0039  0.0166   0.0407   0.0447    0.0451   0.0000   443.2469       4.73829       20.7907       1.19446      -4.66892     -0.864510      0.420791      0.573149      0.639295      0.695641      0.744407      0.769849
  63   9 3085.7623    4.0650  1.3186 13.5814 -0.0000  0.0174   0.0463   0.0468    0.0429   0.0000   441.6174       6.17695       20.8684       1.95136      -2.47622      -1.95063      0.422124      0.588169      0.651478      0.721717      0.756090      0.769239
  63  10 3278.0300    3.6226  1.6960 13.4823  0.0000  0.0206   0.0383   0.0571    0.0360   0.0000   442.0798       7.47847       18.9905       2.91725     -0.871063      -1.92244      0.515812      0.726453      0.811161      0.866446      0.943664      0.976760
  63  11 3467.6933    2.8643  3.0569 12.7667  0.0003  0.0288   0.0238   0.0790    0.0292   0.0000   442.2777       6.95169       17.6226       1.91119       2.23124      0.442096      0.698537      0.977009       1.09937       1.20178       1.28163       1.32549
  63  12 3655.2491    2.0933  4.8284 12.3483 -0.0019  0.0435   0.0167   0.1231    0.0257   0.0000   442.9592       11.1465       20.6045     -0.974665      -4.37721      -2.60143       1.02839       1.44651       1.65400       1.76168       1.91713       1.93372
  63  13 3840.8071    1.4994  6.3719 12.1264 -0.0014  0.0664   0.0094   0.1723    0.0172   0.0000   437.8130       13.0880       25.8841     0.0277555      -6.57506       2.00475       1.56196       2.16546       2.50139       2.73483       2.88124       2.91114
  64   1 1234.5238    0.0917  0.0962  9.6255  0.0000  0.0107   0.0059   0.0199    0.0155   0.0000   440.9536     0.0510171       21.6574     -0.336844      -3.40257     -0.225992      0.247379      0.395112      0.429612      0.470844      0.477040      0.515098
  64   2 1556.4679    0.2243  0.2361  9.5901  0.0000  0.0084   0.0060   0.0202    0.0186   0.0000   442.4094     -0.357386       22.4768      0.241153      -3.57203      0.577703      0.203200      0.262701      0.306828      0.344804      0.366629      0.397877
  64   3 1818.4612    0.4640  0.4983  9.8390  0.0000  0.0105   0.0081   0.0269    0.0268   0.0000   442.0726      0.155680       22.8986      0.433242      -4.25626      0.423062      0.258849      0.352085      0.393583      0.422358      0.468069      0.494231
  64   4 2057.8720    0.7724  0.8029 10.3077  0.0000  0.0133   0.0108   0.0349    0.0373   0.0000   441.8464      0.840514       22.4538     0.0775211      -2.78979      0.398408      0.322757      0.438743      0.497717      0.547851      0.563329      0.575455
  64   5 2284.6507    1.2671  1.1157 11.0047 -0.0000  0.0160   0.0153   0.0422    0.0469   0.0000   441.9868       1.04778       22.5450       1.95088      -3.17888      0.184859      0.380338      0.533995      0.573366      0.660943      0.682330      0.707737
  64   6 2496.8877    1.8648  1.3223 11.8335  0.0000  0.0174   0.0212   0.0485    0.0434   0.0000   443.0018       1.14605       22.0683      0.554430      -2.45248      0.666112      0.418402      0.570401      0.652433      0.689768      0.754165      0.760624
  64   7 2702.7242    2.7148  1.2283 12.5376  0.0035  0.0165   0.0313   0.0435    0.0496   0.0000   442.1609       2.11836       21.7749       1.59434      -2.84729      0.157356      0.406694      0.577302      0.626504      0.703933      0.758307      0.761168
  64   8 2904.8829    3.5432  1.1536 13.3420  0.0000  0.0166   0.0430   0.0431    0.0456   0.0000   442.6698       4.29598       22.0893       1.57508      -3.26279     -0.974749      0.385731      0.561934      0.595404      0.667237      0.715956      0.741028
  64   9 3102.0253    4.1211  1.2810 13.6110 -0.0010  0.0172   0.0475   0.0466    0.0437   0.0000   442.0620       5.09709       20.7053       1.18068      -3.90128      0.279865      0.435128      0.609962      0.672558      0.734673      0.776362      0.790207
  64  10 3295.0109    3.5990  1.7978 13.3852  0.0000  0.0213   0.0366   0.0578    0.0365   0.0000   442.7081       6.35346       21.3400       3.81940      -2.23466      -2.07204      0.505330      0.709483      0.804142      0.893614      0.933069      0.957618
  64  11 3485.4296    2.7267  3.1551 12.8132  0.0000  0.0295   0.0229   0.0858    0.0268   0.0000   441.9633       6.80835       17.2049       1.59176      0.201040      0.581316      0.697848      0.980225       1.08759       1.21234       1.29041       1.32262
  64  12 3673.6722    2.0075  5.1367 12.4643  0.0001  0.0477   0.0190   0.1392    0.0252   0.0000   440.1322       7.26337       22.9804       8.86775    0.00798597      -5.83533       1.09839       1.55997       1.76009       1.91435       1.99602       2.03085
  64  13 3859.7382    1.4525  7.3803 12.2990 -0.0000  0.0843   0.0203   0.2520    0.0294   0.0000   438.9407       15.7200       29.3183      -1.00037      -8.42226       2.82186       1.78571       2.69905       2.93171       3.25547       3.31205       3.38201
  65   1 1242.7774    0.0980  0.0895  9.5959  0.0000  0.0087   0.0057   0.0188    0.0154   0.0000   440.9628     -0.295650       22.0746     -0.575491      -3.07172     -0.352557      0.224314      0.276647      0.351247      0.355123      0.411151      0.390687
  65   2 1566.0408    0.2231  0.2680  9.5963 -0.0001  0.0090   0.0057   0.0224    0.0186   0.0000   442.5042     -0.453717       21.9422      0.667550      -2.79665      0.409578      0.225431      0.305269      0.325363      0.349170      0.387677      0.413655
  65   3 1828.7779    0.4719  0.5172  9.8468  0.0000  0.0108   0.0080   0.0271    0.0268   0.0000   441.9633     0.0887549       22.1069       1.23758      -3.05194     -0.524573      0.261527      0.344444      0.393497      0.438858      0.464694      0.479138
  65   4 2069.5486    0.7874  0.8861 10.3803  0.0000  0.0139   0.0105   0.0379    0.0367   0.0000   442.4345       1.80422       21.3980     0.0123229      -3.71341      0.366506      0.332109      0.447836      0.517516      0.563284      0.603492      0.603340
  65   5 2297.1686    1.2749  1.1255 11.3007  0.0000  0.0169   0.0160   0.0442    0.0432   0.0000   442.7217       2.40753       22.0739      0.487251      -4.22264     -0.738627      0.402942      0.572533      0.620488      0.682129      0.707093      0.736836
  65   6 2510.2226    1.9103  1.3335 11.8627  0.0000  0.0174   0.0213   0.0478    0.0432   0.0000   442.2822       1.41716       21.9072       1.18310      -1.93062      -1.51569      0.413029      0.576291      0.633523      0.688650      0.754105      0.760309
  65   7 2717.1268    2.7186  1.2523 12.7354  0.0001  0.0170   0.0315   0.0452    0.0431   0.0000   443.0289       4.08295       22.1868       1.15774      -3.80672    -0.0651669      0.395020      0.560325      0.619819      0.677604      0.733719      0.755909
  65   8 2920.2560    3.6380  1.2031 13.2953  0.0000  0.0161   0.0420   0.0445    0.0465   0.0000   441.7742       4.06429       21.1383       2.20306      -2.06658   -0.00442741      0.383323      0.514383      0.594692      0.621702      0.669015      0.688501
  65   9 3118.1280    4.1214  1.3100 13.6039 -0.0001  0.0170   0.0466   0.0468    0.0427   0.0000   442.2721       3.91864       21.2518       3.05586      -3.56130      0.638167      0.404349      0.565180      0.614899      0.692807      0.712797      0.734406
  65  10 3311.8765    3.5843  1.8633 13.3055  0.0000  0.0212   0.0354   0.0591    0.0368   0.0000   442.7056       7.40119       20.4447       2.35781      -1.25838      -2.16257      0.491488      0.698603      0.781467      0.838211      0.907004      0.928558
  65  11 3503.1087    2.7562  3.5001 12.6009  0.0000  0.0306   0.0210   0.0852    0.0269   0.0000   442.7995       5.96669       16.7984       2.86041      0.931688     0.0366183      0.704495      0.994142       1.12493       1.19977       1.29188       1.29996
  65  12 3692.1262    1.9653  5.3750 12.4303  0.0000  0.0500   0.0193   0.1467    0.0266   0.0000   439.9973       11.8700       19.7401     -0.372915      -2.98490       4.48918       1.11796       1.60599       1.79636       1.97147       2.05365       2.07324
  65  13 3878.6686    1.2174  6.1262 12.3304  0.0227  0.0830   0.0297   0.2976    0.0423   0.0000   442.9780       7.20700       28.0842       5.75948       2.51743      -8.33923       1.70060       2.69490       2.77141       3.26277       3.25011       3.35060
  66   1 1250.9366    0.0973  0.0817  9.5946  0.0000  0.0081   0.0057   0.0160    0.0152   0.0000   440.7697     -0.128729       21.8490     -0.330503      -2.53102      0.985608      0.201356      0.248822      0.298939      0.339458      0.368833      0.364929
  66   2 1575.4716    0.2345  0.2743  9.6157  0.0000  0.0092   0.0059   0.0214    0.0186   0.0000   441.9794    -0.0954802       21.7715      0.177825      -3.80853     0.0495652      0.233368      0.301434      0.376634      0.399169      0.430851      0.454276
  66   3 1839.0166    0.4934  0.5249  9.8909  0.0001  0.0107   0.0082   0.0269    0.0265   0.0000   442.2255      0.629368       23.1660      0.269677      -3.05637      0.610229      0.246336      0.340462      0.371709      0.432932      0.462641      0.458026
  66   4 2081.1860    0.8241  0.8697 10.4304  0.0000  0.0140   0.0111   0.0370    0.0380   0.0000   443.2160      0.402462       22.0069     -0.282310      -2.71296     -0.469551      0.339184      0.479021      0.547445      0.610545      0.650181      0.673147
  66   5 2309.6292    1.3065  1.2346 11.1948  0.0000  0.0173   0.0156   0.0461    0.0436   0.0000   442.8482       1.38859       21.8011       1.33586      -3.85984      -1.04194      0.399992      0.567648      0.609317      0.703626      0.755057      0.773554
  66   6 2523.4890    1.9901  1.3436 11.9328  0.0000  0.0173   0.0220   0.0464    0.0434   0.0000   441.8278       1.78262       22.8469      0.768643      -2.21549       1.00419      0.415465      0.575632      0.645968      0.709670      0.771332      0.782088
  66   7 2731.5311    2.7645  1.2746 12.7262  0.0000  0.0167   0.0314   0.0463    0.0437   0.0000   442.6812       3.73367       21.6983       1.56542      -4.28486      -1.27965      0.402645      0.550164      0.624419      0.668698      0.728397      0.740610
  66   8 2935.4807    3.6934  1.2488 13.2571 -0.0000  0.0163   0.0420   0.0443    0.0452   0.0000   441.7923       3.94208       22.0972       1.76367      -2.12923      -1.58092      0.381784      0.531977      0.581529      0.648172      0.665634      0.710433
  66   9 3134.0866    4.1553  1.3366 13.5677 -0.0027  0.0172   0.0458   0.0469    0.0407   0.0000   442.5013       5.55018       21.0766       3.66118      -1.58314      0.814519      0.399577      0.558297      0.630064      0.696859      0.723920      0.738812
  66  10 3328.5788    3.4299  1.9371 13.3599 -0.0002  0.0215   0.0338   0.0623    0.0330   0.0000   443.4655       6.24154       20.2233     -0.704598      0.746552      0.137773      0.507128      0.696604      0.792544      0.857499      0.909241      0.923364
  66  11 3520.5976    2.6229  3.7296 12.5841  0.0003  0.0323   0.0201   0.0924    0.0264   0.0000   443.8746       9.61103       18.2237       4.02713      -1.95784     -0.336738      0.732641       1.02081       1.15710       1.27300       1.33121       1.38751
  66  12 3710.2118    1.8749  5.4434 12.3141 -0.0019  0.0522   0.0127   0.1358    0.0200   0.0000   440.5045       8.33113       22.8735       2.03222      -5.83435      0.536543       1.12644       1.67138       1.81635       2.02826       2.08109       2.17908
  67   1 1259.0368    0.0924  0.0976  9.5920  0.0000  0.0100   0.0054   0.0200    0.0152   0.0000   440.9658      0.608314       22.1912    -0.0195185      -3.45626     -0.468476      0.246873      0.359720      0.400114      0.401609      0.410786      0.413015
  67   2 1584.8089    0.2530  0.2497  9.5414  0.0000  0.0079   0.0062   0.0192    0.0187   0.0000   442.4378     0.0328913       22.2966     0.0409717      -3.16986    -0.0492725      0.210618      0.292196      0.341621      0.350389      0.377029      0.403126
  67   3 1849.1927    0.4999  0.5612  9.8495 -0.0001  0.0109   0.0081   0.0293    0.0287   0.0000   442.1956      0.155588       21.8165      0.443534      -3.22581      0.678138      0.260321      0.345577      0.403045      0.445036      0.479387      0.494122
  67   4 2092.7215    0.8378  0.9498 10.3412 -0.0000  0.0144   0.0107   0.0383    0.0403   0.0000   443.1334   -0.00742377       21.5620      0.939437      -3.38498     -0.846755      0.336069      0.452601      0.527431      0.577350      0.612505      0.614349
  67   5 2321.9668    1.3657  1.1339 11.2889  0.0000  0.0164   0.0165   0.0427    0.0448   0.0000   442.2917      0.936753       22.2646       1.70995      -1.93400      0.187929      0.374882      0.526427      0.579997      0.646771      0.690641      0.719372
  67   6 2536.6721    2.0426  1.3285 12.0134  0.0000  0.0171   0.0226   0.0472    0.0418   0.0000   442.6442       1.42996       22.8942      0.849907      -2.59756      0.873251      0.393993      0.552509      0.601253      0.673153      0.719340      0.740126
  67   7 2745.7428    2.8438  1.2317 12.8233  0.0000  0.0166   0.0330   0.0455    0.0420   0.0000   442.7373       2.93957       20.6265      0.898861      -3.05604      -1.08476      0.388663      0.558010      0.591085      0.643364      0.685141      0.714900
  67   8 2950.5816    3.7232  1.2192 13.3828 -0.0029  0.0165   0.0431   0.0451    0.0433   0.0000   442.5314       3.77370       21.4688       2.08158      -3.12383      -2.23241      0.374755      0.543497      0.582827      0.649512      0.727634      0.703244
  67   9 3149.9124    4.0092  1.4044 13.5191 -0.0012  0.0176   0.0434   0.0481    0.0393   0.0000   442.0220       6.77454       22.1669       1.78089      -2.50715     -0.331795      0.412297      0.565402      0.637469      0.691920      0.748623      0.751478
  67  10 3345.2525    3.4237  2.0928 13.2815 -0.0000  0.0225   0.0325   0.0634    0.0330   0.0000   444.4570       6.82611       18.2634       3.20517     -0.358099      -1.91275      0.517143      0.710266      0.804388      0.894017      0.924554      0.952125
  67  11 3537.9170    2.6784  4.1419 12.2155  0.0000  0.0343   0.0119   0.0880    0.0110   0.0000   442.5473       8.99167       20.5031       4.24331      -2.11171     -0.103194      0.778399       1.08548       1.22339       1.33121       1.43782       1.46575
  68   2 1594.0374    0.2541  0.2753  9.5823  0.0000  0.0083   0.0060   0.0209    0.0187   0.0000   441.9025     -0.236259       22.4098      0.245211      -3.28691     -0.166425      0.189394      0.256881      0.281951      0.329872      0.353510      0.370273
  68   3 1859.2346    0.5261  0.5395  9.8278  0.0000  0.0107   0.0083   0.0257    0.0283   0.0000   442.2289      0.320413       22.4634      0.293961      -2.93226       1.08346      0.239193      0.331551      0.381860      0.404344      0.448714      0.445103
  68   4 2104.1506    0.8748  0.9443 10.3933  0.0000  0.0145   0.0111   0.0368    0.0400   0.0000   442.2848       1.00322       22.5979      0.979768      -4.81333     -0.211575      0.319671      0.461533      0.500368      0.557705      0.607256      0.622418
  68   5 2334.1423    1.4046  1.2800 11.2933  0.0000  0.0176   0.0162   0.0461    0.0444   0.0000   441.8805       1.82216       22.4828       1.75324      -3.77582     -0.485267      0.389084      0.543632      0.618843      0.664550      0.698621      0.728318
  68   6 2549.7321    2.0845  1.3546 12.1132  0.0054  0.0175   0.0230   0.0476    0.0414   0.0000   442.5143       2.43765       22.6009       2.52735      -3.10394     -0.532295      0.386744      0.551946      0.620124      0.672393      0.714701      0.727107
  68   7 2759.9010    2.8751  1.2848 12.7706  0.0000  0.0168   0.0321   0.0449    0.0441   0.0000   442.6566       3.47079       21.7369       1.22037      -3.44835      0.451710      0.384406      0.533217      0.604209      0.650754      0.706676      0.713070
  68   8 2965.5879    3.8353  1.2296 13.4453  0.0000  0.0163   0.0439   0.0436    0.0429   0.0000   441.4966       3.73961       22.7948       1.84407      -1.88579     -0.382505      0.368790      0.514882      0.568474      0.632377      0.676076      0.682092
  68   9 3165.6761    4.0360  1.4169 13.5050 -0.0001  0.0175   0.0428   0.0473    0.0402   0.0000   442.7590       5.43311       22.5240       3.57670      -3.74339      -2.02823      0.399143      0.558074      0.622953      0.672398      0.726507      0.732856
  68  10 3361.8166    3.3691  2.1281 13.2088  0.0000  0.0224   0.0314   0.0633    0.0330   0.0000   443.1286       5.71146       20.3421       1.45950    -0.0655353       2.63525      0.508661      0.718797      0.798685      0.880124      0.952164      0.957580
  69   1 1275.0258    0.1025  0.1002  9.6001  0.0000  0.0096   0.0053   0.0168    0.0151   0.0000   440.8461    -0.0616379       21.5602     -0.392337      -4.23976     -0.647096      0.202607      0.315117      0.336168      0.356943      0.390173      0.398695
  69   2 1603.1534    0.2720  0.2799  9.5689  0.0000  0.0081   0.0062   0.0197    0.0191   0.0000   442.2147    -0.0881161       22.0427      0.443671      -3.99850      0.161673      0.195262      0.248032      0.283035      0.313492      0.324005      0.347235
  69   3 1869.1833    0.5418  0.6282  9.8535  0.0000  0.0117   0.0082   0.0295    0.0300   0.0000   442.0946      0.379770       21.7083      0.465100      -2.94136     0.0450017      0.267438      0.375959      0.424332      0.470257      0.524513      0.515274
  69   4 2115.4767    0.9066  0.9443 10.3627  0.0001  0.0141   0.0112   0.0360    0.0408   0.0000   442.0099      0.696416       22.0836      0.117722      -2.87750      0.477541      0.303366      0.429725      0.467814      0.514059      0.542295      0.556344
  69   5 2346.2385    1.4253  1.2688 11.3397  0.0000  0.0170   0.0163   0.0454    0.0427   0.0000   441.3479       1.55590       21.1430      0.760165      -4.10095      -1.23503      0.378641      0.520740      0.585787      0.652954      0.687039      0.704864
  69   6 2562.7294    2.1035  1.3512 12.1505 -0.0006  0.0170   0.0229   0.0473    0.0405   0.0000   442.1043       2.06944       21.6538       1.67542      -2.87489      0.513348      0.384335      0.524522      0.588337      0.651209      0.700243      0.707421
  69   7 2774.0190    3.0053  1.2071 12.9188 -0.0000  0.0160   0.0345   0.0438    0.0453   0.0000   442.1681       2.74480       22.0640       1.96473      -2.62390     -0.870784      0.365136      0.510443      0.553184      0.630741      0.654885      0.677828
  69   8 2980.5260    3.8397  1.2388 13.5305 -0.0001  0.0162   0.0438   0.0439    0.0408   0.0000   442.8564       4.78128       21.6507       1.42039      -3.86770     -0.360152      0.376507      0.511235      0.574781      0.632137      0.688423      0.702876
  69   9 3181.3307    3.8997  1.5419 13.5926  0.0000  0.0183   0.0406   0.0530    0.0362   0.0000   442.1060       5.03568       22.0307       1.19472      -3.53910      0.213138      0.417254      0.578769      0.656980      0.707894      0.761151      0.774510
  69  10 3378.2498    3.2022  2.5589 13.0387  0.0000  0.0248   0.0269   0.0697    0.0296   0.0000   441.5032       5.90219       19.9680       4.31599     -0.884513      0.186221      0.534715      0.758342      0.836243      0.954136      0.981350       1.01726
  69  12 3764.5710    2.0597  7.4112 11.5060  0.0007  0.0553   0.0059   0.1556    0.0078   0.0000   437.4369       8.12903       37.6251       1.95173      -18.2827       3.80263       1.31105       1.65018       2.04073       2.09659       2.36428       2.34315
  70   1 1282.9109    0.1037  0.0814  9.5026  0.0000  0.0073   0.0056   0.0161    0.0149   0.0000   440.8869     -0.203939       22.5017     -0.311640      -3.20136      0.371832      0.161066      0.206986      0.270926      0.280448      0.292340      0.311577
  70   2 1612.1779    0.2635  0.2876  9.5287  0.0000  0.0082   0.0060   0.0204    0.0191   0.0000   441.6494     -0.332267       22.5045      0.508293      -3.55991    -0.0817866      0.188706      0.259582      0.304060      0.331330      0.358239      0.377839
  70   3 1879.1158    0.5400  0.6285  9.8911  0.0000  0.0117   0.0082   0.0300    0.0294   0.0000   442.4293      0.654677       22.3443    -0.0724564      -3.33452      0.400123      0.253371      0.355690      0.386562      0.421598      0.451584      0.491838
  70   4 2126.6948    0.9045  0.9523 10.4699  0.0000  0.0143   0.0113   0.0370    0.0393   0.0000   442.6362     -0.237008       23.2297      0.647935      -3.04513      0.485542      0.313551      0.434568      0.478126      0.532547      0.567676      0.570452
  70   5 2358.1963    1.4661  1.2544 11.3388  0.0000  0.0168   0.0166   0.0444    0.0439   0.0000   442.2848       2.06233       21.3342      0.685857      -3.23309    -0.0367810      0.379557      0.527382      0.585476      0.642295      0.689042      0.698465
  70   6 2575.6354    2.1524  1.3481 12.1407  0.0014  0.0173   0.0234   0.0473    0.0401   0.0000   442.6687       1.10305       22.0786       2.40726      -3.57453     -0.153300      0.383531      0.528073      0.603307      0.672661      0.723089      0.754307
  70   7 2787.9622    3.1233  1.2964 12.8608  0.0022  0.0161   0.0340   0.0440    0.0442   0.0000   443.3175       3.23714       21.8676      0.890359      -2.78866      0.536698      0.359144      0.484247      0.546115      0.603010      0.617248      0.634802
  70   8 2995.3335    3.8990  1.2913 13.3260 -0.0000  0.0165   0.0421   0.0433    0.0425   0.0000   442.1546       4.25149       22.0847       1.04977      -3.04305     -0.579069      0.368422      0.523873      0.568767      0.633342      0.695988      0.705177
  70   9 3196.8938    3.9812  1.6008 13.3724  0.0000  0.0184   0.0394   0.0502    0.0380   0.0000   442.7077       5.77026       21.8165       1.71663      -1.88563      0.119142      0.401439      0.571879      0.632192      0.713695      0.754533      0.778830
  70  10 3394.5825    3.2218  2.6952 12.8982  0.0000  0.0249   0.0260   0.0700    0.0302   0.0000   443.5727       7.67617       17.5114       2.84884       1.61917     -0.613778      0.540103      0.765993      0.849827      0.935560      0.972788       1.01802
  70  11 3589.6859    2.3367  4.1786 12.4069  0.0020  0.0361   0.0175   0.1029    0.0271   0.0000   442.0998       6.76336       19.2495       4.49839       1.48752     -0.746318      0.761793       1.08993       1.21358       1.33491       1.41049       1.45437
  70  12 3781.8697    1.9498  7.4885 11.6731 -0.0051  0.0607   0.0060   0.1574    0.0102   0.0000   437.3816       18.2798       28.9958      -2.76206      -14.0964       6.31812       1.32663       1.80181       2.05269       2.25006       2.33523       2.45611
  71   1 1290.7336    0.1115  0.1016  9.5668  0.0000  0.0085   0.0054   0.0154    0.0150   0.0000   440.6548      0.158143       21.9236       1.09637      -3.47660      0.531668      0.186060      0.241429      0.306789      0.312485      0.367561      0.387096
  71   2 1621.0686    0.2774  0.3123  9.5944  0.0000  0.0084   0.0061   0.0223    0.0194   0.0000   442.1609     -0.118487       22.2090      0.480265      -3.91972     -0.463504      0.189536      0.237910      0.285452      0.323502      0.346808      0.341984
  71   3 1888.8905    0.5434  0.6559  9.9293  0.0000  0.0116   0.0080   0.0311    0.0290   0.0000   442.2104       1.21746       21.8806      0.538412      -3.27610      0.679262      0.252743      0.352022      0.392053      0.428557      0.486049      0.489840
  71   4 2137.8520    0.9538  0.9810 10.5126  0.0000  0.0141   0.0116   0.0376    0.0416   0.0000   442.6902      0.475423       21.9897      0.362976      -2.56890     -0.366767      0.312038      0.433406      0.485049      0.531736      0.559537      0.582382
  71   5 2370.0640    1.4565  1.3362 11.3924  0.0000  0.0179   0.0162   0.0465    0.0420   0.0000   442.6237       1.26402       21.0878      0.991734      -3.07516     -0.298663      0.378846      0.547029      0.596472      0.647620      0.699235      0.700425
  71   6 2588.4402    2.2126  1.3791 12.2109  0.0000  0.0174   0.0234   0.0464    0.0393   0.0000   441.8477       2.06773       22.0302       1.27909      -2.51256     -0.793064      0.379177      0.534868      0.586934      0.653693      0.697334      0.727268
  71   7 2801.8739    3.1043  1.2834 12.8869 -0.0026  0.0160   0.0336   0.0455    0.0410   0.0000   443.0744       2.75288       21.3760       2.48449      -2.27563     0.0353109      0.360122      0.492581      0.562224      0.611776      0.681658      0.694963
  71   8 3009.9964    4.0670  1.2611 13.4554 -0.0000  0.0159   0.0442   0.0428    0.0441   0.0000   441.9651       4.34967       21.3183       2.08573      -2.93289      0.353110      0.358103      0.498347      0.550011      0.605923      0.669576      0.670242
  71   9 3212.3038    3.8879  1.5868 13.5569  0.0000  0.0183   0.0396   0.0524    0.0359   0.0000   442.1110       5.50826       21.5729       1.03889      -1.51561     -0.393964      0.416293      0.569798      0.642454      0.693902      0.758019      0.778903
  71  10 3410.8461    3.1108  2.7687 12.9406  0.0000  0.0250   0.0249   0.0738    0.0280   0.0000   443.1691       7.69440       19.8018       1.37725       2.30503       1.23350      0.530561      0.757187      0.837696      0.924143      0.988581       1.02899
  71  11 3606.7530    2.5712  5.4419 12.2300  0.0125  0.0389   0.0096   0.1069    0.0095   0.0000   443.1400       5.46861       25.5764       1.97596      -7.93856     -0.616642      0.916052       1.17048       1.42743       1.45267       1.67514       1.68467
  72   1 1298.4948    0.1038  0.0874  9.5265  0.0000  0.0080   0.0053   0.0145    0.0147   0.0000   440.8994      0.156846       21.7536      0.234241      -3.49928      0.192793      0.179362      0.229272      0.271617      0.289480      0.315654      0.353584
  72   2 1629.8946    0.2913  0.3099  9.5622  0.0000  0.0082   0.0062   0.0209    0.0194   0.0000   442.0633     -0.348977       21.8860    -0.0737293      -3.26412     -0.211562      0.187872      0.247548      0.274666      0.301029      0.320819      0.328272
  72   3 1898.6775    0.5860  0.5915  9.9557  0.0000  0.0107   0.0087   0.0270    0.0289   0.0000   442.5642     -0.481423       22.0590     0.0973767      -4.22019      0.834241      0.240702      0.326839      0.364254      0.406345      0.439057      0.447725
  72   4 2148.9082    0.9575  1.0008 10.6301  0.0000  0.0147   0.0118   0.0384    0.0397   0.0000   442.4893      0.893975       22.1691      0.699471      -2.75180      0.244327      0.320167      0.444844      0.501758      0.564939      0.583476      0.621571
  72   5 2381.8636    1.5204  1.3143 11.4060  0.0000  0.0168   0.0168   0.0467    0.0425   0.0000   442.5299       1.41903       21.5268      0.371994      -2.42637     -0.525589      0.371183      0.515635      0.582058      0.635988      0.676166      0.691339
  72   6 2601.2030    2.2486  1.3805 12.2308  0.0000  0.0174   0.0238   0.0460    0.0400   0.0000   442.6253       2.69144       22.1574       1.08488      -2.76974      -1.18585      0.371409      0.513315      0.582489      0.642902      0.645041      0.680596
  72   7 2815.6444    3.1859  1.2364 13.0506 -0.0001  0.0162   0.0352   0.0420    0.0412   0.0000   443.2580       3.43632       21.7284     0.0891883      -2.03136     -0.591015      0.358013      0.493787      0.550775      0.613794      0.648840      0.659074
  72   8 3024.5520    4.0005  1.3740 13.2998  0.0000  0.0161   0.0409   0.0449    0.0415   0.0000   443.0421       4.05495       21.0451      0.369984      -2.99181     -0.881438      0.357036      0.479007      0.558959      0.613449      0.652089      0.677413
  72   9 3227.6950    3.8897  1.6141 13.5517  0.0033  0.0187   0.0393   0.0521    0.0366   0.0000   441.8852       5.07599       22.3453       1.62785      -1.26166      -1.55423      0.415427      0.582850      0.645039      0.706335      0.755691      0.790540
  72  10 3426.9851    3.0812  2.8478 12.8759  0.0001  0.0255   0.0246   0.0732    0.0287   0.0000   443.3614       6.76021       19.0367       3.20010       1.55031     -0.757303      0.547195      0.767470      0.862302      0.945968       1.00599       1.04554
  72  11 3623.5460    2.2872  4.8483 12.3939 -0.0053  0.0420   0.0096   0.1067    0.0109   0.0000   442.7616       8.92094       23.5231      0.995786      -3.64218     0.0860588      0.854168       1.22726       1.37457       1.53573       1.59828       1.66001
  72  12 3817.5878    1.6435  7.0554 12.0451 -0.0021  0.0667   0.0052   0.1714    0.0081   0.0000   440.2912       7.67223       29.1544       6.12468      -13.1281       1.54135       1.41120       1.95697       2.26283       2.44597       2.65815       2.68981
  73   1 1306.2016    0.1162  0.1317  9.5426  0.0000  0.0085   0.0051   0.0209    0.0149   0.0000   440.9181     -0.175848       22.3169      0.327363      -3.82721      0.241238      0.166313      0.243464      0.290903      0.300579      0.339458      0.358659
  73   2 1638.6075    0.2957  0.3096  9.5678 -0.0000  0.0083   0.0062   0.0194    0.0194   0.0000   442.1602      0.207834       22.7044      0.814343      -4.18428      0.259482      0.191297      0.241588      0.283692      0.300548      0.337717      0.348714
  73   3 1908.3279    0.5927  0.6609  9.9171  0.0000  0.0114   0.0084   0.0288    0.0306   0.0000   442.3814      0.966722       21.9494     -0.439415      -3.27977     -0.486874      0.246898      0.334027      0.373315      0.413457      0.435510      0.432922
  73   4 2159.8318    0.9782  1.0256 10.6967  0.0000  0.0146   0.0118   0.0393    0.0382   0.0000   443.4316     0.0581405       21.6294     -0.245064      -2.30013      0.858413      0.309074      0.430477      0.481368      0.522649      0.579166      0.593058
  73   5 2393.5012    1.5767  1.3178 11.5310  0.0000  0.0168   0.0172   0.0458    0.0406   0.0000   442.3648       2.27492       21.6392      0.697348      -3.18876     -0.291624      0.373774      0.487421      0.574767      0.628026      0.671105      0.696042
  73   6 2613.8587    2.3400  1.3737 12.2614  0.0000  0.0164   0.0243   0.0465    0.0396   0.0000   442.5676       2.46706       22.0622       1.90918      -2.28698      0.941465      0.363043      0.490701      0.547809      0.615912      0.667376      0.672457
  73   7 2829.3481    3.1849  1.2971 13.0195 -0.0000  0.0160   0.0343   0.0439    0.0395   0.0000   443.2837       3.92550       22.5158      0.923617      -2.41153     -0.510419      0.350517      0.476163      0.539990      0.601675      0.635758      0.647784
  73   8 3039.0475    4.0401  1.3433 13.4761 -0.0021  0.0165   0.0427   0.0457    0.0399   0.0000   442.9235       3.98975       21.2568      0.939326      -2.79777     -0.229902      0.349342      0.491581      0.540049      0.607878      0.634556      0.650048
  73   9 3242.8993    3.9037  1.6874 13.3933  0.0000  0.0184   0.0372   0.0519    0.0359   0.0000   442.5029       4.50816       21.3195       1.56503      -1.85689     -0.408507      0.399942      0.556926      0.620190      0.679105      0.726827      0.742740
  73  10 3443.0704    2.9343  3.0069 12.9205 -0.0000  0.0273   0.0241   0.0787    0.0275   0.0000   443.7301       4.56024       17.8437       3.76698       3.10783      -1.46583      0.573121      0.804460      0.903697      0.998676       1.06533       1.08389
  73  11 3640.3358    2.3618  5.7368 12.3302  0.0000  0.0422   0.0084   0.1136    0.0091   0.0000   436.8281       8.08066       29.3407       4.53618      -12.3314      -5.24144      0.963762       1.21099       1.52615       1.57323       1.78025       1.77927
  74   1 1313.8580    0.1175  0.1349  9.4728  0.0000  0.0074   0.0050   0.0228    0.0151   0.0000   441.1002   0.000856962       21.9675   -0.00380438      -3.21214      0.587600      0.178747      0.242598      0.302493      0.345412      0.347846      0.362186
  74   2 1647.2326    0.2984  0.3218  9.5475  0.0000  0.0085   0.0061   0.0204    0.0193   0.0000   442.0184     0.0942992       21.4995     0.0215725      -3.55048    -0.0606028      0.175342      0.236876      0.273099      0.304305      0.306442      0.334689
  74   3 1917.9491    0.5966  0.6533  9.9569  0.0000  0.0112   0.0085   0.0294    0.0295   0.0000   442.7963     -0.155530       21.9742      0.343473      -3.04397     -0.683918      0.236474      0.318972      0.373193      0.398310      0.440799      0.434262
  74   4 2170.7326    1.0070  1.0613 10.6401  0.0000  0.0147   0.0118   0.0397    0.0405   0.0000   442.1051       1.18583       22.1370      0.128796      -3.25025      0.454417      0.314747      0.445455      0.495806      0.556748      0.596587      0.605064
  74   5 2405.1049    1.6104  1.3565 11.4718  0.0011  0.0165   0.0167   0.0462    0.0402   0.0000   441.8313       2.19206       21.9021      0.659227      -3.30066      0.151808      0.344566      0.483337      0.547584      0.592456      0.643040      0.648760
  74   6 2626.4247    2.3802  1.3236 12.4143  0.0000  0.0170   0.0256   0.0450    0.0394   0.0000   443.6764       2.53491       21.7490       1.21098      -3.35165      0.991224      0.351039      0.506878      0.555710      0.623001      0.667066      0.679020
  74   7 2842.9419    3.3472  1.2694 13.0536  0.0000  0.0156   0.0358   0.0443    0.0421   0.0000   442.7576       4.11577       21.4606       1.32593      -3.26576      0.397693      0.332043      0.451142      0.513835      0.558693      0.611106      0.618606
  74   8 3053.4341    4.0759  1.3473 13.5365  0.0000  0.0165   0.0436   0.0460    0.0410   0.0000   442.5383       5.02645       21.5982       1.78867      -2.76860     -0.736107      0.344471      0.489346      0.537318      0.577445      0.637433      0.650053
  74   9 3258.0137    3.7870  1.7441 13.4663 -0.0000  0.0192   0.0368   0.0549    0.0338   0.0000   443.2710       6.57754       20.9510      0.216282      -1.02247     -0.742832      0.402866      0.562141      0.626859      0.690953      0.728938      0.745268
  74  10 3458.9983    2.9198  3.2038 12.8252  0.0000  0.0277   0.0226   0.0803    0.0262   0.0000   443.3162       6.01128       18.6964       2.73957    -0.0940841      0.634228      0.564108      0.788796      0.890163      0.975172       1.02227       1.08029
  75   1 1321.4042    0.1146  0.1037  9.5186  0.0000  0.0079   0.0052   0.0163    0.0146   0.0000   440.7815     -0.226651       22.6178      0.252682      -3.86432     -0.158526      0.183028      0.232797      0.283164      0.288725      0.300010      0.295095
  75   2 1655.7582    0.3148  0.3436  9.5440  0.0000  0.0089   0.0062   0.0202    0.0204   0.0000   441.7808     -0.163459       22.8251     -0.376390      -3.85512      0.554039      0.188581      0.260604      0.287152      0.322037      0.344811      0.352265
  75   3 1927.4563    0.6206  0.7008  9.9477  0.0000  0.0116   0.0085   0.0304    0.0318   0.0000   442.4237      0.495694       22.3923      0.180248      -2.55259     -0.275151      0.245057      0.344589      0.386553      0.428643      0.451502      0.464968
  75   4 2181.4902    1.0372  1.0712 10.6798  0.0000  0.0147   0.0120   0.0397    0.0409   0.0000   442.2851      0.626731       22.5421      0.770723      -2.81762       1.23928      0.298266      0.412564      0.480826      0.533859      0.560435      0.578123
  75   5 2416.5110    1.6406  1.4149 11.4994  0.0000  0.0169   0.0167   0.0471    0.0385   0.0000   442.6394       2.38528       21.0250      0.608562      -2.44272      0.257531      0.348277      0.487244      0.541183      0.604417      0.657938      0.679762
  75   6 2638.8914    2.4043  1.3958 12.4587  0.0000  0.0170   0.0254   0.0464    0.0375   0.0000   442.4870       3.42055       22.4178       1.06035      -2.62004      0.343059      0.357890      0.488079      0.542998      0.607093      0.656908      0.657922
  75   7 2856.4837    3.3968  1.3407 13.0087 -0.0065  0.0160   0.0350   0.0441    0.0401   0.0000   443.0752       3.46308       21.8204      0.496945      -3.38115     -0.433269      0.344512      0.467084      0.533141      0.569766      0.619312      0.631288
  75   8 3067.7127    4.0276  1.3453 13.5768  0.0000  0.0162   0.0426   0.0452    0.0391   0.0000   442.6221       4.35841       21.9079       1.56159      -1.66812      0.132742      0.351949      0.479382      0.538312      0.596348      0.642326      0.681550
  75   9 3273.1647    3.7628  1.8186 13.3598  0.0000  0.0195   0.0349   0.0546    0.0342   0.0000   442.6333       4.20977       21.7126       2.27690      -1.85466       1.35564      0.402960      0.566389      0.631984      0.683117      0.730271      0.752760
  75  10 3474.8639    2.8388  3.4923 12.7684 -0.0001  0.0297   0.0213   0.0836    0.0254   0.0000   443.5845       6.79158       20.7237       1.63106      0.633328      0.199306      0.594952      0.848318      0.937220       1.03988       1.09612       1.13396
  75  11 3673.5856    1.7966  4.4698 12.5231 -0.0006  0.0450   0.0178   0.1327    0.0298   0.0000   442.3436       7.71580       21.2989       2.53447      0.290257      0.951389      0.897467       1.26409       1.42919       1.56520       1.63372       1.72651
  76   1 1328.9614    0.1224  0.1417  9.4904  0.0000  0.0081   0.0048   0.0179    0.0148   0.0000   440.9446     -0.284003       22.1471      0.207349      -3.16700      0.217733      0.167156      0.229546      0.252951      0.272115      0.300373      0.312141
  76   2 1664.2008    0.3138  0.3465  9.5734  0.0000  0.0083   0.0061   0.0218    0.0196   0.0000   441.5879      0.122674       22.3984     0.0627520      -3.73162      0.292995      0.175138      0.229846      0.274670      0.295476      0.302445      0.318127
  76   3 1936.9438    0.6352  0.7087  9.9384  0.0000  0.0117   0.0085   0.0297    0.0318   0.0000   442.3813      0.207566       22.1887      0.129643      -3.28285     -0.334329      0.234057      0.327871      0.368968      0.409755      0.437853      0.441450
  76   4 2192.1601    1.0462  1.1007 10.7402  0.0000  0.0155   0.0121   0.0395    0.0413   0.0000   442.4898      0.314107       22.4114      0.611283      -3.85013    -0.0380635      0.307383      0.434863      0.484596      0.542679      0.579179      0.611684
  76   5 2427.9258    1.6934  1.4137 11.6295  0.0000  0.0171   0.0176   0.0479    0.0392   0.0000   442.5610       1.23359       22.7773      0.399547      -2.54084     -0.623314      0.347577      0.486295      0.541934      0.594772      0.642070      0.647740
  76   6 2651.3571    2.4113  1.4128 12.4991 -0.0000  0.0173   0.0253   0.0479    0.0372   0.0000   442.7732       2.06790       22.2785       1.02014      -4.03512     -0.254468      0.353073      0.485622      0.538125      0.602828      0.642117      0.675355
  76   7 2869.8658    3.3617  1.3357 13.1502 -0.0002  0.0161   0.0351   0.0453    0.0380   0.0000   443.5263       2.53175       21.1316       2.01760     -0.544992      0.372140      0.326672      0.455907      0.512061      0.557338      0.601925      0.614028
  76   8 3081.9103    4.1393  1.3480 13.6107  0.0000  0.0166   0.0433   0.0448    0.0392   0.0000   442.2578       5.18993       22.5789       2.16555      -2.03042      -1.32447      0.329849      0.459393      0.518655      0.563518      0.590015      0.614550
  76   9 3288.1460    3.7041  1.9427 13.3138  0.0000  0.0199   0.0332   0.0566    0.0328   0.0000   443.8143       5.37695       20.5443       2.57345     -0.563145      0.644290      0.408820      0.575684      0.646375      0.706015      0.756444      0.780689
  76  10 3490.6538    2.7732  3.5623 12.7323 -0.0001  0.0302   0.0209   0.0858    0.0261   0.0000   442.8968       6.09198       21.4013       1.55100      0.928872      -1.17147      0.594065      0.829416      0.953674       1.01905       1.10105       1.12948
  77   1 1336.4210    0.1242  0.1079  9.5103  0.0000  0.0075   0.0051   0.0137    0.0145   0.0000   440.5812      0.359014       22.0900      0.248442      -3.63372      0.493685      0.149098      0.200174      0.220866      0.239362      0.267569      0.301136
  77   2 1672.5517    0.3269  0.3548  9.6251  0.0000  0.0086   0.0063   0.0212    0.0199   0.0000   442.0007     -0.347809       22.7776      0.447574      -3.61813     -0.223884      0.180824      0.242027      0.273341      0.306616      0.332938      0.358694
  77   3 1946.3518    0.6391  0.7426 10.0689  0.0000  0.0121   0.0086   0.0316    0.0308   0.0000   441.6399      0.507965       21.9395      0.279481      -3.39635      0.166737      0.247300      0.337920      0.380913      0.409919      0.449307      0.453660
  77   4 2202.7145    1.0809  1.2200 10.7448  0.0000  0.0160   0.0121   0.0430    0.0434   0.0000   442.2658       1.65503       22.7276      0.914270      -2.91291      0.822377      0.324849      0.434797      0.515300      0.569191      0.594368      0.614198
  77   5 2439.1964    1.6943  1.3710 11.7269  0.0001  0.0172   0.0179   0.0457    0.0379   0.0000   442.4570       1.95389       22.2169       2.35998      -2.52470      0.346536      0.356040      0.495060      0.559511      0.606765      0.655977      0.684645
  77   6 2663.6957    2.5029  1.4025 12.4848  0.0000  0.0167   0.0256   0.0466    0.0373   0.0000   443.1289       2.24050       21.9373       2.18378      -2.15266     -0.702569      0.340852      0.474436      0.530249      0.588638      0.612493      0.634830
  77   7 2883.1897    3.5752  1.3115 13.2505  0.0000  0.0159   0.0373   0.0433    0.0380   0.0000   443.4597       3.60980       21.0086       1.09696      -3.09710     -0.456102      0.322119      0.461939      0.508349      0.557469      0.607089      0.612210
  77   8 3095.9688    4.1475  1.3635 13.5529  0.0000  0.0163   0.0422   0.0444    0.0380   0.0000   442.9961       4.63721       22.4043      0.994888      -1.07472      0.602655      0.322947      0.445888      0.516575      0.543814      0.599992      0.618959
  77   9 3302.9520    3.6255  2.0927 13.2593  0.0000  0.0207   0.0316   0.0594    0.0323   0.0000   443.3183       6.94909       20.9955       1.12411      -1.05459     -0.796230      0.421741      0.598787      0.664380      0.724434      0.790823      0.820795
  77  10 3506.3363    2.8592  4.1103 12.3915  0.0001  0.0321   0.0122   0.0826    0.0109   0.0000   441.9942       5.89783       20.3329       4.79382      -3.86778      -1.15057      0.639824      0.894181       1.01068       1.12506       1.19084       1.22942
  78   1 1343.8315    0.1258  0.1418  9.4780  0.0000  0.0075   0.0049   0.0210    0.0148   0.0000   440.7282     -0.343606       21.8831      0.321864      -3.90023      0.251530      0.144399      0.222356      0.227846      0.266124      0.287291      0.271537
  78   2 1680.8195    0.3382  0.3531  9.6130  0.0000  0.0086   0.0064   0.0202    0.0200   0.0000   441.7099     -0.370061       21.9447      0.393244      -3.45932     -0.787018      0.179516      0.255802      0.289201      0.317148      0.342306      0.357363
  78   3 1955.6555    0.6596  0.7870 10.0322  0.0003  0.0124   0.0085   0.0323    0.0321   0.0000   442.6569    -0.0268909       22.4140     -0.948020      -2.79108     -0.370847      0.240606      0.335396      0.367615      0.412729      0.438671      0.447398
  78   4 2213.2577    1.1000  1.2541 10.7607 -0.0000  0.0159   0.0119   0.0440    0.0409   0.0000   443.2921       1.15186       21.7762      0.103333      -2.80126      0.293867      0.319534      0.438132      0.499624      0.545052      0.587420      0.596609
  78   5 2450.4156    1.7237  1.4086 11.7843 -0.0011  0.0175   0.0182   0.0489    0.0367   0.0000   442.7203       2.27015       21.3717     -0.168739      -2.94423      0.534600      0.348184      0.475787      0.545041      0.583867      0.631917      0.654821
  78   6 2675.9847    2.5813  1.3826 12.4943  0.0000  0.0166   0.0262   0.0450    0.0381   0.0000   443.0305       2.57007       23.1087     -0.151106      -3.96090     -0.189650      0.319338      0.455222      0.496900      0.557104      0.574441      0.601659
  78   7 2896.4219    3.5571  1.3555 13.1934  0.0000  0.0159   0.0363   0.0440    0.0372   0.0000   443.1220       2.62812       22.1267       1.53264      -3.22630      0.660946      0.319321      0.444296      0.490771      0.544638      0.588296      0.594876
  78   8 3110.0237    4.1254  1.4252 13.5632  0.0018  0.0161   0.0412   0.0451    0.0374   0.0000   442.7199       4.65162       21.9569       1.94529      -2.34984     -0.684959      0.331869      0.439599      0.514175      0.555940      0.594704      0.622406
  78   9 3317.8365    3.5638  2.0855 13.2940  0.0000  0.0207   0.0316   0.0600    0.0318   0.0000   443.4753       6.57734       20.5703       3.41033     -0.557770     -0.844308      0.419647      0.578356      0.662016      0.713270      0.758947      0.787448
  78  10 3521.8863    2.8763  4.4589 12.1293 -0.0005  0.0266   0.0110   0.0530    0.0079   0.0000   442.8526       7.12894       22.5516       1.99921      -2.14239    -0.0921805      0.678173      0.728072       1.03788      0.995885       1.18945       1.17618
  79   1 1351.1761    0.1223  0.1308  9.4612  0.0000  0.0072   0.0048   0.0183    0.0146   0.0000   440.6807      0.203323       22.0129     0.0188564      -3.41286    -0.0144306      0.150729      0.190080      0.215759      0.227927      0.254790      0.289574
  79   2 1688.9712    0.3475  0.3783  9.5788  0.0000  0.0090   0.0063   0.0207    0.0203   0.0000   441.7029      0.273922       22.0804     0.0360201      -3.30922     -0.147727      0.171652      0.243561      0.277244      0.304424      0.317445      0.336013
  79   3 1964.9721    0.6646  0.7725 10.0807  0.0000  0.0124   0.0086   0.0309    0.0318   0.0000   442.6801     -0.166154       21.0870       1.02819      -2.75779      0.155150      0.237947      0.338448      0.384894      0.405106      0.430317      0.436165
  79   4 2223.6845    1.1259  1.2009 10.8579  0.0000  0.0158   0.0124   0.0426    0.0412   0.0000   442.7072      0.870497       22.2610     -0.461896      -3.54017      0.583900      0.307358      0.439471      0.489927      0.543978      0.591005      0.603300
  79   5 2461.5815    1.8015  1.4675 11.6323 -0.0048  0.0169   0.0176   0.0479    0.0368   0.0000   442.5770       1.70525       21.6497      0.127207      -2.17715      0.292108      0.326892      0.461439      0.517146      0.566819      0.616320      0.629710
  79   6 2688.1820    2.6432  1.4047 12.5430  0.0000  0.0167   0.0264   0.0446    0.0381   0.0000   442.5848       2.60356       21.8455       1.25937      -2.03700      0.602415      0.330303      0.467560      0.519130      0.581821      0.615621      0.631066
  79   7 2909.5918    3.6277  1.3538 13.0813  0.0000  0.0158   0.0361   0.0424    0.0399   0.0000   442.9410       3.61999       21.9191      0.656082      -2.34550     -0.113670      0.311923      0.440786      0.489390      0.536873      0.580918      0.605044
  79   8 3123.8854    4.1742  1.4913 13.4912  0.0000  0.0167   0.0405   0.0467    0.0362   0.0000   443.6391       5.37666       21.6823       2.07237      -3.09888       1.92813      0.323473      0.465515      0.501674      0.552574      0.616654      0.616739
  79   9 3332.5004    3.4428  2.2233 13.2891  0.0000  0.0216   0.0303   0.0626    0.0304   0.0000   443.2861       5.44548       21.0243       1.64988      -1.63561     -0.211462      0.434934      0.587290      0.675973      0.735730      0.797488      0.818061
  80   1 1358.4605    0.1285  0.1538  9.4684  0.0000  0.0079   0.0048   0.0179    0.0147   0.0000   440.9234     0.0702378       21.8711      0.190736      -3.74428      0.476774      0.159310      0.218805      0.236605      0.260717      0.313032      0.307408
  80   2 1697.0436    0.3642  0.4007  9.5353  0.0000  0.0087   0.0063   0.0216    0.0208   0.0000   441.4497    -0.0273501       22.5421    -0.0226600      -3.44794     -0.107555      0.171472      0.235860      0.273762      0.298968      0.313242      0.338013
  80   3 1974.1478    0.6882  0.8516 10.0030  0.0000  0.0127   0.0085   0.0334    0.0342   0.0000   442.0478      0.321728       22.2207     -0.163336      -3.21939     -0.320179      0.255597      0.357272      0.399102      0.452242      0.461445      0.499428
  80   4 2233.9853    1.1448  1.2393 10.9533  0.0000  0.0159   0.0126   0.0448    0.0381   0.0000   442.6688      0.808462       22.5975      0.312951      -3.23808     -0.591322      0.305423      0.434258      0.484586      0.530226      0.557174      0.581692
  80   5 2472.6018    1.8103  1.4454 11.8432 -0.0002  0.0169   0.0184   0.0481    0.0357   0.0000   442.6806       1.50632       22.3268     -0.161056      -2.86081     -0.329556      0.334215      0.451884      0.517377      0.567227      0.602255      0.620328
  80   6 2700.3041    2.6865  1.4056 12.4473 -0.0083  0.0164   0.0262   0.0440    0.0388   0.0000   442.4049       2.60398       21.0437      0.735775      -3.40890     -0.480056      0.317572      0.453197      0.494569      0.541346      0.593142      0.606779
  80   7 2922.7249    3.6394  1.3250 13.3306  0.0000  0.0157   0.0376   0.0444    0.0370   0.0000   442.6338       3.84489       22.1911      0.889608      -3.61078      0.399316      0.308009      0.431945      0.475110      0.529889      0.563781      0.592274
  80   8 3137.7443    4.0146  1.4927 13.5699  0.0000  0.0169   0.0396   0.0475    0.0344   0.0000   443.9066       5.17017       22.5060       1.51343      -2.61491      0.342219      0.330866      0.460471      0.519581      0.557363      0.609874      0.634815
  80   9 3347.1834    3.3626  2.2817 13.2276 -0.0000  0.0223   0.0287   0.0636    0.0292   0.0000   443.4203       7.02120       21.5792       1.79543      0.707257      0.856494      0.419197      0.609750      0.656441      0.754120      0.791754      0.810230
  81   1 1365.7059    0.1319  0.1508  9.4436  0.0013  0.0070   0.0048   0.0184    0.0146   0.0000   440.7408     0.0306721       21.9244      0.411038      -3.50076    -0.0842644      0.144184      0.189655      0.221303      0.246372      0.274714      0.284989
  81   2 1705.0548    0.3564  0.4746  9.5667  0.0000  0.0104   0.0060   0.0250    0.0218   0.0000   441.8458    -0.0174887       22.2529      0.194236      -4.06015      0.141049      0.204334      0.281133      0.313316      0.344277      0.358961      0.376758
  81   3 1983.3552    0.6996  0.8547 10.0139  0.0000  0.0128   0.0085   0.0332    0.0341   0.0000   442.3325      0.130401       22.6849      0.154787      -3.00543     -0.411935      0.248251      0.347934      0.391661      0.431566      0.466079      0.481300
  81   4 2244.2123    1.1555  1.2375 10.9384  0.0000  0.0164   0.0127   0.0429    0.0390   0.0000   442.6590      0.565663       22.7836      0.639082      -2.47726      0.290033      0.297648      0.431040      0.469014      0.518513      0.558359      0.576475
  81   5 2483.5631    1.8478  1.4350 11.8675  0.0000  0.0171   0.0187   0.0468    0.0356   0.0000   443.3792       2.10078       21.2037       1.11973      -3.59650     -0.164339      0.331659      0.463422      0.519367      0.566346      0.597457      0.616415
  81   6 2712.4236    2.7648  1.3923 12.5544 -0.0002  0.0162   0.0272   0.0442    0.0380   0.0000   442.3885       2.57797       22.1750      0.811626      -3.18139      0.227084      0.303404      0.429064      0.485889      0.532556      0.556448      0.572797
  81   7 2935.6368    3.6480  1.3569 13.3233  0.0000  0.0159   0.0367   0.0453    0.0345   0.0000   442.9765       3.34330       22.3565       1.69227      -2.65291     -0.877290      0.298223      0.425783      0.468998      0.522971      0.545246      0.568168
  81   8 3151.4593    4.0239  1.6009 13.4803  0.0000  0.0172   0.0381   0.0503    0.0345   0.0000   442.9460       3.90170       22.8441       2.13699      -2.16637      0.172783      0.337897      0.454673      0.536698      0.572037      0.626310      0.640749
  81   9 3361.6720    3.3532  2.6925 12.9844  0.0000  0.0235   0.0260   0.0674    0.0289   0.0000   443.5142       5.53965       19.9972       2.22672      0.390132      -1.01468      0.442490      0.625954      0.699475      0.766034      0.816384      0.837780
  82   1 1372.9006    0.1290  0.1498  9.4298  0.0000  0.0072   0.0047   0.0195    0.0145   0.0000   441.0274     -0.432306       22.1148      0.355117      -3.50836      0.144959      0.137228      0.179972      0.225898      0.242164      0.249711      0.251273
  82   2 1713.0037    0.3720  0.4099  9.5733 -0.0000  0.0088   0.0064   0.0223    0.0211   0.0000   441.6476      0.154863       21.9398      0.245620      -3.75780     -0.806279      0.176327      0.227200      0.251463      0.293862      0.314777      0.308488
  82   3 1992.4327    0.7049  0.8870 10.0855  0.0000  0.0129   0.0086   0.0348    0.0334   0.0000   442.0151      0.339750       21.9918      0.107853      -3.32988      0.447188      0.254209      0.340677      0.397517      0.418146      0.456138      0.475999
  82   4 2254.3853    1.1761  1.2746 10.9165  0.0000  0.0162   0.0125   0.0443    0.0397   0.0000   443.1342       1.74072       22.4174       1.74880      -4.14825      0.500095      0.301496      0.425472      0.471745      0.530643      0.579216      0.599850
  82   5 2494.4528    1.9039  1.4142 11.9085  0.0000  0.0169   0.0192   0.0458    0.0364   0.0000   441.7853       2.65190       21.8955     -0.665509      -4.52014       1.18562      0.325614      0.458880      0.512217      0.571062      0.622868      0.638997
  82   6 2724.4081    2.8481  1.4002 12.5990 -0.0001  0.0164   0.0280   0.0434    0.0386   0.0000   441.9619       2.86461       21.5853       1.22358      -1.88581      0.599525      0.301034      0.433788      0.479578      0.524405      0.558410      0.584874
  82   7 2948.5747    3.8244  1.2915 13.4096 -0.0032  0.0153   0.0391   0.0420    0.0377   0.0000   443.1522       4.21363       22.0228       1.72626      -2.21887      0.654808      0.294004      0.423066      0.464232      0.523746      0.560320      0.584101
  82   8 3165.0743    3.9971  1.5875 13.5262  0.0000  0.0174   0.0384   0.0492    0.0342   0.0000   443.2427       5.07000       21.1781       2.74926      -2.58640      -1.73093      0.336991      0.456907      0.523230      0.575009      0.597616      0.616451
  82   9 3376.1886    3.2922  2.4693 13.1219  0.0000  0.0233   0.0271   0.0655    0.0288   0.0000   444.5424       5.06694       20.7331       3.11956       1.53360     -0.777053      0.424465      0.615095      0.670113      0.752176      0.802687      0.839105
  83   1 1380.0380    0.1446  0.1465  9.3880  0.0000  0.0065   0.0049   0.0171    0.0146   0.0000   440.5288     -0.448380       22.2253      0.130668      -3.75407     -0.483120      0.126254      0.175196      0.215304      0.261405      0.275210      0.298791
  83   2 1720.8409    0.3780  0.4609  9.5597  0.0000  0.0097   0.0062   0.0233    0.0219   0.0000   441.7628      0.517165       22.6574     0.0444437      -3.67734      0.285272      0.180939      0.250557      0.289369      0.308337      0.329028      0.344990
  83   3 2001.4731    0.7210  0.8314 10.1277  0.0000  0.0123   0.0088   0.0328    0.0323   0.0000   442.4058      0.965654       22.3249      0.995179      -3.10476     -0.633414      0.224664      0.314011      0.355030      0.400779      0.411913      0.431291
  83   4 2264.4390    1.2177  1.2769 11.0075 -0.0051  0.0162   0.0129   0.0437    0.0370   0.0000   442.5491      0.740365       22.4799     0.0261899      -3.59852    -0.0743932      0.299736      0.424838      0.465328      0.524771      0.557573      0.581737
  83   5 2505.2842    1.9607  1.4793 11.8637  0.0000  0.0167   0.0189   0.0468    0.0354   0.0000   442.4428       2.69545       22.5413       1.04116      -2.49791      0.305021      0.316327      0.436775      0.496897      0.532143      0.587462      0.596393
  83   6 2736.3204    2.7977  1.3324 12.7689 -0.0046  0.0162   0.0285   0.0441    0.0347   0.0000   444.0704       3.51194       21.6442       1.17708      -3.15857     -0.594586      0.300497      0.431548      0.463030      0.514736      0.569931      0.578905
  83   7 2961.3469    3.7947  1.3959 13.3081 -0.0002  0.0156   0.0373   0.0451    0.0364   0.0000   442.3277       3.86444       22.1742      0.898986      -3.06921      0.493000      0.301174      0.414280      0.476592      0.526178      0.557323      0.583561
  83   8 3178.6769    4.0729  1.6047 13.5231  0.0000  0.0174   0.0382   0.0495    0.0336   0.0000   442.6963       5.63347       21.5962      0.788145      -1.73295       1.05854      0.325008      0.459602      0.519300      0.577659      0.624919      0.632356
  83   9 3390.6163    3.2233  2.7265 13.0007 -0.0000  0.0242   0.0254   0.0686    0.0278   0.0000   444.3783       5.20052       18.6098       3.03953     -0.305234      -1.29283      0.443109      0.614686      0.692887      0.759674      0.818128      0.846040
  84   1 1387.1010    0.1419  0.1353  9.3756  0.0000  0.0067   0.0049   0.0156    0.0144   0.0000   440.5328     -0.366727       21.8924     -0.162973      -4.12784     -0.216037      0.128648      0.184851      0.209275      0.222208      0.251984      0.247441
  84   2 1728.5743    0.3807  0.5292  9.5113  0.0000  0.0103   0.0060   0.0267    0.0228   0.0000   441.3433     -0.475203       21.3206      0.537662      -3.17786     -0.487749      0.193727      0.254594      0.291978      0.334883      0.342414      0.372185
  84   3 2010.4613    0.7432  0.8673 10.1905  0.0000  0.0128   0.0090   0.0334    0.0323   0.0000   442.0306      0.480539       22.9001     -0.407380      -3.85038      0.632269      0.230984      0.328684      0.362443      0.401203      0.419206      0.443393
  84   4 2274.4081    1.2698  1.2701 10.9715 -0.0004  0.0157   0.0134   0.0428    0.0409   0.0000   442.1890     -0.120551       22.4693      0.553658      -2.99274     -0.448996      0.294946      0.408394      0.451035      0.506958      0.567926      0.579741
  84   5 2516.0627    1.9596  1.4780 11.9606 -0.0039  0.0173   0.0194   0.0479    0.0345   0.0000   442.6925       1.69185       21.7831      0.563797      -2.09873      0.884601      0.317536      0.442813      0.498414      0.555813      0.562825      0.598910
  84   6 2748.1745    2.9260  1.4021 12.5371 -0.0030  0.0157   0.0280   0.0434    0.0382   0.0000   443.0765       2.68831       21.7639      0.437712      -2.01825     -0.589525      0.292284      0.404916      0.446956      0.497908      0.528347      0.547060
  84   7 2974.0801    3.9193  1.3580 13.2965  0.0000  0.0151   0.0383   0.0428    0.0365   0.0000   443.1977       3.19168       22.5434       2.03130      -3.60236     -0.296879      0.286505      0.398798      0.447457      0.489855      0.526277      0.548542
  84   8 3192.1688    4.1073  1.7105 13.2661  0.0000  0.0171   0.0357   0.0486    0.0349   0.0000   443.2953       4.27358       20.5609       2.60531      -1.90257      -1.56076      0.323008      0.443651      0.510529      0.561524      0.598963      0.614319
  84   9 3404.8883    3.1411  3.0034 12.9406  0.0000  0.0259   0.0244   0.0740    0.0269   0.0000   442.8777       5.74169       19.7359       1.01159     0.0666295      -1.37651      0.465493      0.654207      0.740334      0.822218      0.867967      0.904438
  84  10 3613.7600    2.2008  4.6127 12.4950 -0.0060  0.0414   0.0105   0.1055    0.0149   0.0000   443.9494       6.54925       24.3350       4.03550      -2.19536      -2.03466      0.736702       1.03409       1.16827       1.30890       1.37430       1.41996
  85   1 1394.1347    0.1429  0.1768  9.3912  0.0000  0.0080   0.0046   0.0169    0.0146   0.0000   440.5704     -0.332640       22.0402      0.179504      -3.53813      0.575506      0.155260      0.190819      0.239303      0.258526      0.273519      0.298439
  85   2 1736.2865    0.4045  0.4549  9.5897  0.0000  0.0088   0.0065   0.0237    0.0222   0.0000   441.5093     0.0927145       21.8424      0.145529      -2.87855     0.0480253      0.164711      0.221481      0.261456      0.297150      0.313828      0.318112
  85   3 2019.3811    0.7455  0.9090 10.2281  0.0000  0.0134   0.0090   0.0344    0.0331   0.0000   442.1610      0.413387       22.1211      0.337378      -4.34085     -0.440172      0.236565      0.343645      0.374290      0.417237      0.450565      0.474658
  85   4 2284.2905    1.2629  1.3402 11.0713 -0.0001  0.0167   0.0130   0.0455    0.0368   0.0000   442.7061      0.590580       21.6627       1.23688      -3.12433     -0.164818      0.294226      0.423836      0.469668      0.518632      0.541091      0.573034
  85   5 2526.7212    1.9953  1.4881 12.0056 -0.0001  0.0172   0.0192   0.0474    0.0335   0.0000   442.7172       2.03856       22.3293      0.714931      -2.82719     -0.325483      0.301603      0.429067      0.486751      0.527370      0.551008      0.580956
  85   6 2759.9671    3.0047  1.4098 12.7907  0.0000  0.0164   0.0294   0.0441    0.0370   0.0000   443.2207       3.28741       22.0635       1.06520      -2.18597      0.672981      0.301723      0.436724      0.473534      0.526232      0.576067      0.590563
  85   7 2986.7435    3.9327  1.3858 13.3621 -0.0000  0.0156   0.0381   0.0436    0.0357   0.0000   443.4178       3.99537       21.4810       2.21937      -2.28375    -0.0591611      0.291126      0.413871      0.465713      0.511367      0.559742      0.569595
  85   8 3205.6384    3.9423  1.6482 13.5692 -0.0000  0.0182   0.0376   0.0501    0.0325   0.0000   442.7326       4.26761       22.7488       1.78285      -2.85126     -0.262709      0.329455      0.473820      0.519333      0.573038      0.641851      0.638731
  85   9 3419.0962    3.1046  3.0589 12.9218  0.0000  0.0256   0.0239   0.0748    0.0268   0.0000   443.8696       5.60420       19.4386       1.69281     -0.299518      -1.20593      0.468044      0.644566      0.742614      0.819554      0.876336      0.914375
  86   1 1401.1165    0.1402  0.1637  9.4050  0.0000  0.0069   0.0046   0.0187    0.0144   0.0000   440.5037     -0.369997       22.4568      0.289397      -4.02049     -0.320788      0.122702      0.159804      0.198528      0.208151      0.234185      0.238024
  86   2 1743.8983    0.4076  0.5034  9.6050  0.0000  0.0096   0.0063   0.0247    0.0223   0.0000   441.7996     -0.184972       22.0768      0.636549      -3.63052     0.0281153      0.176538      0.236330      0.275416      0.301156      0.313587      0.322297
  86   3 2028.2733    0.7694  0.8925 10.2297  0.0000  0.0127   0.0091   0.0337    0.0336   0.0000   442.4783      0.154969       23.3851      0.569985      -3.36270      0.307190      0.229513      0.321433      0.353348      0.402259      0.428139      0.434926
  86   4 2294.1440    1.2993  1.3812 11.0122  0.0001  0.0163   0.0130   0.0441    0.0374   0.0000   443.0145      0.198184       22.4665      0.811871      -3.83144       1.00958      0.289771      0.409052      0.460137      0.512313      0.554292      0.569209
  86   5 2537.3440    2.0654  1.5378 11.9512 -0.0000  0.0170   0.0193   0.0471    0.0352   0.0000   442.9225      0.881149       22.5298       1.29100      -3.33810     -0.858136      0.306077      0.418632      0.479112      0.534146      0.570314      0.584303
  86   6 2771.7278    3.0906  1.3773 12.7295  0.0001  0.0153   0.0295   0.0428    0.0371   0.0000   442.4920       3.05620       22.4498       1.54058      -3.60307      -1.09077      0.274417      0.373700      0.425090      0.465246      0.500358      0.517899
  86   7 2999.3031    3.9839  1.3859 13.3733  0.0000  0.0153   0.0383   0.0429    0.0366   0.0000   443.1943       4.29862       22.3139       1.55772      -2.72843      -1.09062      0.289368      0.392128      0.452226      0.492148      0.515859      0.525617
  86   8 3218.9083    4.0369  1.7249 13.4596  0.0002  0.0176   0.0362   0.0505    0.0328   0.0000   442.9792       5.07828       21.5188       2.16958      -1.75625      0.405611      0.324524      0.448951      0.503738      0.554017      0.594124      0.615676
  86   9 3433.2615    2.9855  3.1947 12.9948  0.0000  0.0274   0.0232   0.0795    0.0246   0.0000   442.8799       4.22594       20.0884       4.82397      -1.38956      -1.44455      0.475536      0.685282      0.756273      0.845192      0.893746      0.944481
  87   1 1408.0492    0.1450  0.1906  9.3902  0.0000  0.0081   0.0045   0.0186    0.0146   0.0000   440.7769    -0.0264072       21.8399      0.172547      -3.32119      0.536142      0.149690      0.207107      0.231787      0.254357      0.259088      0.301739
  87   2 1751.4401    0.4024  0.4984  9.6264  0.0000  0.0099   0.0062   0.0240    0.0224   0.0000   441.5846     -0.118777       22.0844     -0.349076      -3.54603      0.862844      0.177822      0.244090      0.281108      0.301788      0.320736      0.335271
  87   3 2037.0518    0.7865  0.9840 10.1876  0.0000  0.0136   0.0090   0.0366    0.0359   0.0000   442.5623       1.17031       22.5236      0.508569      -3.78075       1.49008      0.234833      0.332982      0.371673      0.426513      0.445589      0.460783
  87   4 2303.8437    1.3255  1.3792 11.1507  0.0000  0.0168   0.0133   0.0443    0.0365   0.0000   442.2793       1.89355       22.3502     -0.341885      -2.91944      0.817089      0.291230      0.414007      0.457210      0.509652      0.556324      0.569981
  87   5 2547.8952    2.0725  1.5823 12.0159  0.0000  0.0174   0.0192   0.0490    0.0341   0.0000   442.9503       1.94984       21.9703       1.28242      -3.22196    -0.0786056      0.302476      0.420066      0.477045      0.518941      0.570957      0.601016
  87   6 2783.3892    3.1479  1.4278 12.7946  0.0033  0.0156   0.0296   0.0427    0.0374   0.0000   443.1855       2.42215       21.5068      0.530199      -3.18596      0.312962      0.280386      0.385618      0.427663      0.477196      0.514668      0.527600
  87   7 3011.8012    4.0042  1.4061 13.3430  0.0000  0.0152   0.0381   0.0439    0.0375   0.0000   442.6865       4.41616       22.2149       1.63367      -2.92332     -0.311031      0.276253      0.381408      0.425026      0.477534      0.517449      0.538203
  87   8 3232.2084    3.9104  1.7667 13.4884  0.0000  0.0178   0.0349   0.0520    0.0313   0.0000   443.5534       3.23516       21.3352       3.40277      -2.81927      -1.22456      0.331323      0.453590      0.508333      0.565923      0.607892      0.636409
  87   9 3447.3976    2.9340  3.3733 12.9155 -0.0002  0.0284   0.0226   0.0811    0.0254   0.0000   442.9151       4.91830       19.5492       3.46531     -0.114694      -2.41119      0.495137      0.704884      0.792448      0.892030      0.959816      0.984607
  87  10 3658.5211    2.1802  5.7513 12.3641 -0.0090  0.0520   0.0068   0.1272    0.0084   0.0000   440.9843       7.50680       23.3476       2.47368      -5.33276      -1.28526      0.854895       1.25085       1.40473       1.54455       1.60063       1.67145
  88   1 1414.9149    0.1475  0.1635  9.3900  0.0000  0.0068   0.0047   0.0168    0.0143   0.0000   440.4915     -0.257938       22.3065      0.463759      -4.08228      0.298809      0.133158      0.179458      0.216119      0.227922      0.252294      0.274838
  88   2 1758.9386    0.4183  0.5179  9.6213  0.0001  0.0096   0.0063   0.0253    0.0226   0.0000   441.2700      0.337650       22.1106      0.254237      -3.66599      0.353777      0.172755      0.240495      0.267841      0.292553      0.319198      0.334346
  88   3 2045.8223    0.7982  1.0105 10.2124  0.0000  0.0140   0.0090   0.0358    0.0358   0.0000   442.1186       1.23925       21.8117      0.283346      -4.49320      0.288617      0.239670      0.340179      0.378067      0.426519      0.447194      0.468832
  88   4 2313.4878    1.3708  1.4384 11.0943  0.0000  0.0165   0.0132   0.0449    0.0365   0.0000   442.5242      0.545989       21.6886      0.294941      -2.91644     -0.680918      0.288063      0.410791      0.454243      0.508772      0.565150      0.588941
  88   5 2558.3750    2.0682  1.5385 12.1318 -0.0000  0.0174   0.0199   0.0487    0.0337   0.0000   442.7955       2.49943       22.7314      0.588354      -2.12757      0.269564      0.308420      0.434397      0.493223      0.530006      0.575383      0.600725
  88   6 2794.9610    3.1127  1.4495 12.8311 -0.0000  0.0159   0.0291   0.0439    0.0347   0.0000   443.2204       3.17979       22.4087       1.71079      -2.91335      0.462390      0.282350      0.385780      0.442351      0.476366      0.510123      0.550085
  88   7 3024.2407    4.0859  1.4205 13.3274  0.0032  0.0152   0.0380   0.0428    0.0375   0.0000   442.7942       4.08090       21.6772       2.04655      -2.39227      -1.10759      0.267969      0.374754      0.423506      0.466434      0.498062      0.510691
  88   8 3245.3567    3.8511  1.8098 13.4541  0.0000  0.0187   0.0345   0.0522    0.0313   0.0000   443.1363       4.87058       21.7967       2.36044      -2.34071      -1.00198      0.325118      0.464181      0.510539      0.566048      0.598459      0.619298
  88   9 3461.3986    2.8600  3.6513 12.8484  0.0000  0.0303   0.0224   0.0882    0.0264   0.0000   442.9265       5.22615       19.9024       2.65403      -1.71283      -1.40090      0.518479      0.737260      0.833051      0.924912      0.972419       1.03005
  89   1 1421.7441    0.1577  0.1727  9.3382  0.0000  0.0069   0.0046   0.0155    0.0143   0.0000   440.5924      0.215261       22.3940     0.0339743      -3.50343    -0.0482885      0.118283      0.168750      0.183129      0.202473      0.213829      0.225107
  89   2 1766.3483    0.4273  0.5466  9.5612  0.0000  0.0100   0.0063   0.0255    0.0235   0.0000   441.2832      0.240658       22.2934    -0.0112854      -3.48469     -0.157635      0.179692      0.250038      0.275438      0.311157      0.324433      0.338780
  89   3 2054.5473    0.8157  1.0336 10.2241  0.0000  0.0139   0.0091   0.0372    0.0361   0.0000   442.2433      0.717965       21.7630    -0.0194722      -3.25790    -0.0474202      0.239466      0.330357      0.373286      0.412102      0.446580      0.474041
  89   4 2323.0596    1.3812  1.4422 11.0805  0.0000  0.0166   0.0132   0.0453    0.0369   0.0000   442.5473     0.0693625       22.1280     -0.246480      -2.78610      0.724965      0.281074      0.396876      0.453546      0.508876      0.533625      0.567123
  89   5 2568.8090    2.1455  1.5010 12.1425  0.0000  0.0171   0.0204   0.0462    0.0337   0.0000   442.6487       1.89264       21.8098     -0.183588      -2.64330      0.522664      0.293052      0.412690      0.468246      0.508946      0.568124      0.592883
  89   6 2806.4789    3.1049  1.4638 12.8316 -0.0048  0.0162   0.0290   0.0441    0.0340   0.0000   442.8010       4.04391       22.1471      0.204365      -2.54456     -0.796494      0.289865      0.393604      0.443683      0.485682      0.525767      0.546743
  89   7 3036.5262    4.0590  1.5150 13.3425  0.0005  0.0158   0.0368   0.0452    0.0341   0.0000   443.4131       3.86647       21.9577       1.17317      -2.88279     -0.131055      0.277086      0.380866      0.431687      0.485389      0.504956      0.532311
  89   8 3258.4567    3.8246  1.9530 13.3450  0.0000  0.0191   0.0328   0.0536    0.0311   0.0000   442.7037       4.72042       20.1167       1.69912      -2.04346     -0.893540      0.329983      0.461455      0.529178      0.570899      0.614880      0.618528
  89   9 3475.3145    2.8379  3.6435 12.8755  0.0003  0.0311   0.0228   0.0889    0.0261   0.0000   444.3850       5.84075       19.7077       1.37014      0.594817     -0.961589      0.505675      0.745048      0.821945      0.920218      0.965417       1.00609
  90   1 1428.5302    0.1622  0.1830  9.3481  0.0000  0.0068   0.0046   0.0176    0.0145   0.0000   440.4588     -0.441673       22.0397      0.350355      -3.33348     -0.449202      0.130894      0.175869      0.217242      0.228230      0.237487      0.242104
  90   2 1773.6886    0.4240  0.6078  9.5699  0.0000  0.0107   0.0061   0.0278    0.0241   0.0000   441.6061      0.495214       21.7340     -0.208842      -3.00023      0.201608      0.188031      0.257057      0.293025      0.324241      0.344272      0.355963
  90   3 2063.1899    0.8162  1.0045 10.3621  0.0000  0.0138   0.0093   0.0364    0.0340   0.0000   441.6862       1.28229       22.7249      0.197210      -4.17943      0.744839      0.234127      0.327244      0.367400      0.415085      0.440745      0.457334
  90   4 2332.5317    1.4323  1.4741 11.1611  0.0000  0.0168   0.0137   0.0456    0.0378   0.0000   441.8749       1.44323       22.1473     0.0695162      -3.45663      0.890060      0.287602      0.399461      0.452425      0.498762      0.533436      0.559904
  90   5 2579.1941    2.2039  1.5824 12.0761 -0.0000  0.0169   0.0203   0.0477    0.0352   0.0000   443.3810       2.92204       21.5980       1.05661      -2.94563     -0.517053      0.299625      0.407412      0.462495      0.512652      0.555814      0.574472
  90   6 2817.9520    3.2486  1.4187 12.8631 -0.0001  0.0154   0.0304   0.0433    0.0360   0.0000   443.1419       3.25834       21.8098       1.64570      -2.80776     -0.541725      0.268409      0.373949      0.418678      0.464695      0.493250      0.506119
  90   7 3048.7941    4.1359  1.4241 13.3573  0.0044  0.0153   0.0382   0.0418    0.0378   0.0000   443.4835       4.31418       22.0678       1.89558      -3.51139       1.21120      0.267538      0.377326      0.423220      0.463750      0.498541      0.512374
  90   8 3271.5506    3.6992  1.9622 13.4300  0.0000  0.0192   0.0323   0.0571    0.0293   0.0000   443.2921       5.54848       20.3759       2.18564    -0.0746238      -1.28256      0.335346      0.468764      0.532668      0.590599      0.638508      0.655028
  90   9 3489.1539    2.6372  3.5438 12.8246  0.0006  0.0315   0.0211   0.0900    0.0282   0.0000   442.7908       5.96888       20.5841       1.49558      0.467097      -1.55831      0.507758      0.740627      0.818881      0.926178      0.960906      0.998545
  91   1 1435.2412    0.1610  0.2009  9.3254  0.0000  0.0070   0.0045   0.0188    0.0145   0.0000   440.5273     -0.420230       21.9654      0.534003      -3.68102      0.208605      0.130967      0.164171      0.185473      0.217877      0.227349      0.238442
  91   2 1781.0145    0.4520  0.5157  9.6153  0.0000  0.0094   0.0066   0.0235    0.0229   0.0000   441.3841     -0.333388       22.1307      0.477950      -3.58801     -0.164018      0.158972      0.223196      0.249399      0.278273      0.298750      0.309312
  91   3 2071.8111    0.8443  1.1451 10.2367  0.0000  0.0146   0.0091   0.0394    0.0377   0.0000   442.4529      0.393103       22.3444     -0.249558      -3.55967      0.852127      0.251594      0.346443      0.399755      0.423303      0.472053      0.491240
  91   4 2342.0095    1.4561  1.4778 11.2407 -0.0000  0.0168   0.0139   0.0457    0.0356   0.0000   442.7577       2.51450       21.5823     -0.220890      -3.21167     -0.361370      0.289025      0.406086      0.457877      0.498997      0.542533      0.569862
  91   5 2589.5055    2.2028  1.5641 12.2096  0.0000  0.0172   0.0205   0.0481    0.0322   0.0000   442.3589       1.88370       21.4733      0.498986      -2.77111      -1.06129      0.293003      0.411535      0.471495      0.510131      0.552184      0.574316
  91   6 2829.3324    3.2707  1.4367 12.9183  0.0000  0.0155   0.0303   0.0434    0.0339   0.0000   443.3284       3.11068       22.6281      0.513049      -3.58491     0.0813730      0.266054      0.366244      0.419212      0.465940      0.502044      0.520199
  91   7 3061.0198    4.0215  1.4759 13.4649  0.0002  0.0164   0.0378   0.0449    0.0342   0.0000   442.6944       4.01542       21.0261       1.95155      -2.28161     -0.568274      0.272287      0.391170      0.428194      0.478063      0.511146      0.534054
  91   8 3284.4998    3.6932  2.1036 13.2669  0.0001  0.0196   0.0309   0.0576    0.0308   0.0000   442.9521       5.29865       20.5254       2.12024      -2.04606      -1.37591      0.337296      0.471416      0.527921      0.579014      0.620344      0.636010
  92   1 1441.9436    0.1694  0.1972  9.3294 -0.0007  0.0067   0.0046   0.0175    0.0145   0.0000   440.6540     0.0511548       22.0505    -0.0287950      -3.73366      0.311061      0.117610      0.155803      0.179837      0.211351      0.227078      0.228786
  92   2 1788.2226    0.4626  0.5425  9.6497  0.0000  0.0096   0.0066   0.0238    0.0236   0.0000   441.2155     0.0846794       22.6445     -0.337206      -3.97440     0.0346841      0.164454      0.222374      0.265405      0.283220      0.312706      0.323562
  92   3 2080.4014    0.8340  1.0557 10.4374  0.0000  0.0143   0.0094   0.0381    0.0337   0.0000   442.3104      0.439161       21.5891      0.589656      -2.95408     -0.738613      0.237965      0.332344      0.380527      0.417798      0.446785      0.476487
  92   4 2351.2879    1.4211  1.4409 11.3763  0.0000  0.0167   0.0140   0.0465    0.0338   0.0000   442.5666       1.13409       21.9726      0.149650      -2.44937    -0.0591738      0.286311      0.388448      0.440379      0.485206      0.525447      0.540521
  92   5 2599.7680    2.2597  1.6692 12.0820 -0.0024  0.0174   0.0200   0.0494    0.0335   0.0000   442.7280       1.77733       20.9287      0.984321      -1.78542     -0.440244      0.289864      0.404100      0.464204      0.507718      0.537432      0.556427
  92   6 2840.6464    3.3046  1.4259 12.9696  0.0000  0.0157   0.0309   0.0430    0.0347   0.0000   443.1831       3.34322       22.3062       1.68256      -2.34371      0.221816      0.263555      0.366600      0.414704      0.461221      0.492373      0.502306
  92   7 3073.1377    4.1720  1.4814 13.3263 -0.0000  0.0152   0.0372   0.0433    0.0352   0.0000   442.9554       3.48742       22.9830       2.06688      -3.27364      0.447187      0.259793      0.361516      0.412805      0.450231      0.488265      0.500338
  92   8 3297.4281    3.6474  2.0844 13.3404  0.0000  0.0198   0.0306   0.0578    0.0292   0.0000   443.2787       6.27844       21.4040      0.730405     -0.804768     -0.328095      0.331063      0.463319      0.524265      0.561211      0.614350      0.639015
  92   9 3516.7377    2.1655  2.8068 12.8431 -0.0223  0.0322   0.0179   0.0907    0.0310   0.0000   443.1816       5.58892       19.4853       2.86618       2.41153      -4.13802      0.560370      0.726618      0.879248      0.944563       1.02383       1.09226
  93   1 1448.5742    0.1768  0.2032  9.2877  0.0000  0.0068   0.0046   0.0165    0.0146   0.0000   440.5149     -0.199255       22.3247    -0.0157465      -3.14582     -0.137030      0.123402      0.165310      0.189141      0.211816      0.225545      0.230621
  93   2 1795.3793    0.4620  0.6141  9.6164  0.0000  0.0108   0.0064   0.0266    0.0245   0.0000   441.6071     -0.182936       22.1859      0.126606      -3.27309     -0.484700      0.182678      0.253228      0.291013      0.323671      0.353821      0.371820
  93   3 2088.8992    0.8731  1.0341 10.4164  0.0000  0.0140   0.0096   0.0368    0.0340   0.0000   441.5516     -0.268128       23.2075      0.560932      -4.03531       1.07971      0.221054      0.323156      0.354158      0.388804      0.418495      0.430209
  93   4 2360.5773    1.4565  1.5562 11.3001  0.0003  0.0172   0.0137   0.0489    0.0333   0.0000   442.6974       1.27343       21.5486      0.660083      -2.56170      0.203309      0.286265      0.397337      0.457424      0.501296      0.534482      0.548102
  93   5 2609.9702    2.3375  1.5907 12.2244  0.0000  0.0170   0.0213   0.0475    0.0333   0.0000   443.4634       2.19698       21.9695      0.974280      -2.63489    -0.0191214      0.283473      0.401834      0.441556      0.491755      0.543205      0.561227
  93   6 2851.9677    3.3704  1.4731 12.9380  0.0000  0.0158   0.0309   0.0440    0.0355   0.0000   443.1501       2.84019       22.6851      0.824577      -2.04854   0.000863202      0.264554      0.369253      0.415643      0.462478      0.495867      0.512754
  93   7 3085.1709    4.0719  1.5478 13.4751  0.0019  0.0162   0.0368   0.0455    0.0324   0.0000   442.7468       4.23979       21.8134      0.807696      -2.06195      0.864079      0.268482      0.378636      0.424366      0.466711      0.505742      0.514544
  93   8 3310.3405    3.6399  2.3487 13.1835  0.0000  0.0209   0.0287   0.0609    0.0289   0.0000   443.8338       4.61078       21.1104       3.12480      -1.02211     -0.602191      0.339834      0.487149      0.545316      0.589786      0.641719      0.685340
  94   1 1455.1615    0.1798  0.2374  9.2763  0.0000  0.0077   0.0044   0.0194    0.0149   0.0000   440.3860      0.286053       22.1123      0.269599      -2.94658     0.0170674      0.124255      0.171247      0.189112      0.209275      0.229352      0.220738
  94   2 1802.4827    0.4681  0.6088  9.6451 -0.0002  0.0104   0.0064   0.0265    0.0241   0.0000   440.9699     -0.361760       22.4536     0.0813789      -3.82205      0.576012      0.165286      0.233470      0.261817      0.291097      0.307886      0.324843
  94   3 2097.3096    0.9094  1.0479 10.4509 -0.0000  0.0136   0.0098   0.0367    0.0345   0.0000   442.2793      0.710558       22.3206     -0.307250      -3.19818     -0.559207      0.218351      0.302749      0.333129      0.383561      0.399672      0.419933
  94   4 2369.8052    1.5005  1.5492 11.4039  0.0026  0.0171   0.0141   0.0478    0.0336   0.0000   442.7389       1.17406       21.8510       1.37782      -3.81165     -0.518671      0.282563      0.390653      0.447749      0.495761      0.540050      0.558265
  94   5 2620.1697    2.3617  1.5025 12.2645  0.0000  0.0166   0.0218   0.0446    0.0345   0.0000   442.4049       3.61305       22.1879      0.941403      -3.02679      -1.18071      0.275112      0.383130      0.435163      0.483074      0.525836      0.539736
  94   6 2863.1284    3.4431  1.4521 13.0284  0.0000  0.0156   0.0315   0.0432    0.0342   0.0000   443.1218       3.09077       21.9482       1.58682      -2.90058     -0.676173      0.257378      0.361631      0.405251      0.451280      0.488235      0.501431
  94   7 3097.0891    4.1430  1.5474 13.4788  0.0026  0.0159   0.0372   0.0453    0.0330   0.0000   443.3057       4.65070       21.6623       1.08429      -2.60820     -0.350512      0.262501      0.364903      0.417134      0.448595      0.488838      0.502030
  94   8 3323.0521    3.4807  2.3412 13.3361 -0.0000  0.0219   0.0287   0.0628    0.0264   0.0000   443.3834       5.55056       21.4271       2.68890     -0.864897      0.457022      0.343216      0.498316      0.546717      0.621165      0.660119      0.702069
  95   1 1461.7016    0.1815  0.2344  9.2887  0.0000  0.0074   0.0045   0.0184    0.0147   0.0000   440.3965      0.257598       22.3022     -0.217282      -3.59743    -0.0900701      0.123780      0.161860      0.182810      0.216411      0.227698      0.236224
  95   2 1809.5318    0.4819  0.6493  9.6639  0.0000  0.0107   0.0064   0.0286    0.0250   0.0000   441.0973     0.0729972       22.3967     0.0750399      -4.25565      0.478340      0.169816      0.242871      0.271525      0.306955      0.322113      0.336249
  95   3 2105.7063    0.8982  1.1059 10.4652  0.0000  0.0143   0.0097   0.0387    0.0355   0.0000   442.0969       1.12513       21.2578     -0.636004      -3.32064     -0.167303      0.228966      0.323516      0.362994      0.406462      0.444181      0.462002
  95   4 2378.9160    1.5203  1.5741 11.3891  0.0000  0.0171   0.0140   0.0488    0.0331   0.0000   443.1009      0.942832       21.8684      0.520796      -2.55238     -0.815516      0.278473      0.387824      0.437393      0.492102      0.514752      0.538490
  95   5 2630.2577    2.3981  1.5371 12.3570 -0.0043  0.0167   0.0220   0.0466    0.0317   0.0000   443.1434       2.23597       22.3112      0.311959      -2.52926       1.57962      0.278497      0.381169      0.445901      0.489042      0.532803      0.544219
  95   6 2874.2723    3.4677  1.4854 13.0654  0.0018  0.0155   0.0316   0.0440    0.0342   0.0000   442.4817       3.52849       22.6536       1.26690      -4.67103     -0.724910      0.257476      0.353587      0.402390      0.438969      0.472839      0.492590
  95   7 3109.0005    4.1149  1.6039 13.3529 -0.0047  0.0164   0.0357   0.0454    0.0333   0.0000   443.2107       3.43233       22.9227      0.601516      -1.96666    -0.0432927      0.268536      0.385102      0.428263      0.474752      0.502826      0.530953
  95   8 3335.7971    3.4264  2.5419 13.2408 -0.0000  0.0225   0.0278   0.0672    0.0270   0.0000   442.9699       5.45941       21.0502       2.15658     -0.880683     -0.699122      0.355945      0.506304      0.563149      0.631871      0.669636      0.702240
  96   1 1468.1806    0.1817  0.2369  9.2405  0.0000  0.0077   0.0044   0.0178    0.0148   0.0000   440.3243     -0.197952       22.1341     -0.140164      -4.22798     -0.162926      0.123873      0.172224      0.190141      0.218178      0.234045      0.237218
  96   2 1816.5512    0.4884  0.6591  9.6406  0.0000  0.0106   0.0065   0.0281    0.0252   0.0000   441.2619      0.274766       21.9925      0.525280      -3.03746     -0.169181      0.174425      0.244047      0.275433      0.310756      0.341157      0.342550
  96   3 2114.0862    0.9110  1.1459 10.4836  0.0000  0.0147   0.0098   0.0398    0.0355   0.0000   441.9583      0.751019       21.9808   -0.00898219      -3.07521      0.192734      0.236223      0.330137      0.373844      0.406611      0.434181      0.448199
  96   4 2387.9753    1.5696  1.5223 11.4810  0.0001  0.0168   0.0148   0.0478    0.0332   0.0000   442.2702       1.45733       22.3354      0.188165      -3.12560       1.52100      0.271542      0.378404      0.426019      0.465094      0.513692      0.535965
  96   5 2640.2847    2.4571  1.6177 12.2960 -0.0003  0.0164   0.0216   0.0482    0.0320   0.0000   442.8645       2.55974       21.0577       1.37427      -3.52256     -0.264339      0.271508      0.367178      0.424861      0.458773      0.500791      0.513295
  96   6 2885.3388    3.5545  1.4167 13.0552  0.0000  0.0151   0.0326   0.0422    0.0344   0.0000   443.1305       3.47385       23.4648      0.506692      -2.02503     0.0540489      0.252430      0.348340      0.392612      0.428521      0.460123      0.483510
  96   7 3120.8638    4.1485  1.5881 13.4557  0.0000  0.0162   0.0365   0.0461    0.0321   0.0000   443.7983       3.94230       22.1073       1.79551      -2.74240     -0.481277      0.263622      0.370084      0.414022      0.463321      0.495808      0.515898
  96   8 3348.4251    3.3702  2.8079 13.1107  0.0000  0.0240   0.0265   0.0703    0.0269   0.0000   443.4057       6.18378       20.9925       1.73664      -1.93055     -0.102029      0.375444      0.539085      0.600122      0.679214      0.711579      0.743103
  96   9 3571.1268    2.5248  4.9433 12.3815 -0.0163  0.0429   0.0084   0.1052    0.0101   0.0000   442.0478       4.54251       22.5306       5.04071      -5.28240      -1.88308      0.648159      0.973961       1.04548       1.19355       1.24999       1.30078
  97   1 1474.6436    0.1801  0.2458  9.3021  0.0000  0.0079   0.0044   0.0187    0.0147   0.0000   440.4008     0.0521495       22.2106      0.223788      -4.04546      0.284131      0.138277      0.182705      0.214111      0.249456      0.270532      0.278139
  97   2 1823.4831    0.5068  0.5888  9.7075  0.0000  0.0099   0.0067   0.0245    0.0244   0.0000   441.0412      0.614926       22.2964      0.207863      -3.07866      0.321865      0.153787      0.217888      0.242915      0.270126      0.290202      0.297591
  97   3 2122.3759    0.9321  1.1229 10.5454  0.0000  0.0144   0.0099   0.0386    0.0351   0.0000   441.7210      0.352129       21.9811      0.325254      -2.91125     -0.901159      0.226361      0.311686      0.357670      0.397495      0.425281      0.438128
  97   4 2396.9649    1.5904  1.5680 11.4951  0.0000  0.0167   0.0145   0.0481    0.0323   0.0000   442.7023       1.48236       21.4129      0.640831      -1.86293      0.339806      0.268421      0.368897      0.419088      0.459034      0.489870      0.512675
  97   5 2650.2833    2.4896  1.6112 12.3385 -0.0000  0.0166   0.0217   0.0469    0.0319   0.0000   442.7163       2.65860       21.6400      0.955470      -2.81721     -0.500378      0.264043      0.366562      0.410035      0.457830      0.486213      0.506621
  97   6 2896.2975    3.5939  1.4838 13.0932  0.0000  0.0155   0.0321   0.0431    0.0334   0.0000   443.3684       3.35527       22.1924      0.287334      -2.12847      0.373575      0.249624      0.344573      0.381367      0.427337      0.465315      0.472223
  97   7 3132.6334    4.2219  1.6148 13.3954 -0.0001  0.0161   0.0360   0.0443    0.0327   0.0000   443.1664       4.38559       22.1176       1.61221      -2.53501     -0.483428      0.260866      0.362935      0.413103      0.446568      0.496944      0.508727
  97   8 3361.0227    3.3347  2.7332 13.1920 -0.0001  0.0238   0.0269   0.0702    0.0268   0.0000   444.3525       5.58971       20.8128       2.12986    -0.0339139       1.13021      0.369070      0.521963      0.594695      0.660946      0.702946      0.738448
  98   1 1481.0556    0.1952  0.2243  9.2817  0.0000  0.0068   0.0046   0.0169    0.0146   0.0000   440.3045    -0.0302076       22.0960      0.197715      -3.71891     -0.123896      0.108725      0.148985      0.170095      0.199128      0.203297      0.199388
  98   2 1830.3549    0.5056  0.6753  9.6692  0.0000  0.0107   0.0065   0.0282    0.0258   0.0000   441.2229      0.292085       22.5300      0.535235      -2.55808      0.243781      0.171251      0.240284      0.273420      0.305792      0.338377      0.365516
  98   3 2130.6014    0.9401  1.1958 10.5437  0.0000  0.0151   0.0100   0.0414    0.0362   0.0000   441.6521      0.508578       22.3007      0.379882      -2.73863      0.230089      0.233116      0.321123      0.376077      0.406339      0.446994      0.461062
  98   4 2405.9036    1.6120  1.5518 11.5655  0.0065  0.0172   0.0151   0.0474    0.0328   0.0000   442.8500       1.18204       21.6089      0.823676      -2.01473      0.827742      0.265050      0.376726      0.418302      0.466195      0.498844      0.525055
  98   5 2660.2882    2.5174  1.6047 12.4034  0.0002  0.0169   0.0225   0.0469    0.0326   0.0000   442.3714       1.72818       21.4668      0.644185      -2.56115     -0.222732      0.266508      0.369469      0.419049      0.462619      0.491289      0.510346
  98   6 2907.3158    3.6020  1.4783 13.1692  0.0000  0.0155   0.0325   0.0438    0.0325   0.0000   443.7824       2.95054       22.2811       2.34912      -1.89566      0.582349      0.250523      0.350225      0.394407      0.428017      0.477471      0.481668
  98   7 3144.3372    4.1442  1.6991 13.4007  0.0000  0.0165   0.0350   0.0475    0.0310   0.0000   442.9196       3.54878       22.0503       1.79041      -2.72766     -0.275626      0.262792      0.363928      0.408638      0.454817      0.490701      0.511629
  98   8 3373.5795    3.2702  2.9285 13.1151  0.0000  0.0252   0.0262   0.0725    0.0265   0.0000   443.2652       5.55332       19.8234       1.37637      -1.52114     -0.316543      0.382612      0.549159      0.608590      0.698082      0.719445      0.755568
  99   1 1487.4659    0.1917  0.2674  9.2645  0.0000  0.0078   0.0044   0.0199    0.0150   0.0000   440.0042     -0.476909       22.4163      0.315253      -3.42741    -0.0621989      0.129635      0.176842      0.195885      0.228574      0.226582      0.249428
  99   2 1837.2127    0.5210  0.7048  9.6890  0.0000  0.0107   0.0065   0.0290    0.0264   0.0000   440.9753      0.348117       22.3723     0.0994278      -3.70541      0.210956      0.168924      0.233252      0.269141      0.297551      0.314275      0.334212
  99   3 2138.7731    0.9615  1.2683 10.5221 -0.0000  0.0157   0.0099   0.0415    0.0365   0.0000   442.1343      0.780583       21.7845      0.113723      -2.85242     -0.544706      0.240302      0.340533      0.379950      0.415171      0.442100      0.468085
  99   4 2414.8403    1.6199  1.6369 11.6313  0.0004  0.0177   0.0150   0.0503    0.0315   0.0000   442.7069      0.963804       22.0208       1.37383      -2.77156     -0.135767      0.277264      0.383022      0.430114      0.478841      0.514362      0.538178
  99   5 2670.1748    2.6219  1.5852 12.3989  0.0000  0.0162   0.0230   0.0456    0.0338   0.0000   442.9307       2.82012       21.9471       2.08310      -3.40218      0.123684      0.258133      0.353522      0.411273      0.450674      0.487587      0.505015
  99   6 2918.1706    3.6715  1.4931 13.1311 -0.0001  0.0153   0.0322   0.0428    0.0326   0.0000   442.7333       3.09102       22.8399       1.38800      -3.55001      0.479483      0.244393      0.334793      0.385830      0.422391      0.462019      0.472154
  99   7 3155.9606    4.0060  1.6883 13.5538  0.0000  0.0171   0.0355   0.0488    0.0302   0.0000   443.5957       4.70937       22.4705       2.08843      -3.11408     -0.374909      0.271426      0.378284      0.423294      0.470731      0.505875      0.515424
  99   8 3386.0371    3.2119  2.8493 13.1361  0.0000  0.0244   0.0262   0.0737    0.0270   0.0000   444.3837       5.54378       20.2939       2.24255     -0.257940      0.205824      0.377430      0.533014      0.604986      0.671827      0.722508      0.751059
  99   9 3611.1865    2.5599  5.8148 12.1901 -0.0044  0.0480   0.0070   0.1238    0.0067   0.0000   443.2509       1.37928       20.6990       6.16398      -2.33419      -2.84425      0.720033       1.03059       1.15229       1.30440       1.37609       1.45444
 100   0 1015.5564    0.0295  0.0087  9.4313 -0.0087  0.0097   0.0061   0.0066    0.0118   0.0000   437.2158     -0.536852       22.5112      -1.02302      -3.11105    -0.0676016      0.132137      0.250446      0.288558      0.345638      0.341718      0.359632
 100   1 1493.7439    0.1975  0.2742  9.2230  0.0000  0.0081   0.0044   0.0187    0.0151   0.0000   439.9145     0.0782867       22.2980      0.190407      -3.64636     0.0231576      0.130437      0.171651      0.212127      0.235480      0.259900      0.282201
 100   2 1843.9974    0.5316  0.6623  9.7477  0.0000  0.0105   0.0068   0.0270    0.0257   0.0000   441.1014      0.323781       21.9311     0.0326396      -3.91141      0.746214      0.161388      0.224665      0.255254      0.281572      0.317701      0.325339
 100   3 2146.9143    0.9565  1.2320 10.6439  0.0000  0.0154   0.0100   0.0426    0.0333   0.0000   442.3300      0.691814       21.9747      0.528368      -3.10401     -0.275350      0.236440      0.333271      0.376485      0.419740      0.458835      0.476879
 100   4 2423.5940    1.7175  1.6241 11.4782  0.0000  0.0169   0.0150   0.0468    0.0338   0.0000   442.2719       1.50029       21.3651       1.28640      -3.71034      0.562976      0.259797      0.363320      0.411754      0.457051      0.499411      0.531093
 100   5 2680.0270    2.5734  1.6197 12.4071  0.0003  0.0165   0.0225   0.0477    0.0319   0.0000   442.8294       2.54875       23.0479       1.91756      -2.23077      0.102149      0.257044      0.356615      0.405260      0.447316      0.474081      0.496524
 100   6 2928.9569    3.6733  1.4882 13.1679  0.0000  0.0156   0.0325   0.0431    0.0319   0.0000   443.4102       3.22310       22.4573       1.26756      -3.36426      -1.09718      0.239099      0.335899      0.382475      0.414132      0.439874      0.458188
 100   7 3167.5680    4.0747  1.8547 13.3255  0.0000  0.0172   0.0328   0.0497    0.0299   0.0000   443.2686       4.03567       21.6967       1.57454      -2.92772      0.914906      0.263308      0.372646      0.420710      0.456097      0.496095      0.514529
 100   8 3398.4266    3.2029  3.0777 13.0967 -0.0000  0.0267   0.0262   0.0756    0.0266   0.0000   444.4241       4.68324       19.5575       1.04762     -0.862463       1.27945      0.391125      0.568012      0.635101      0.704083      0.732185      0.782800
 101   1 1500.0085    0.2030  0.2989  9.1852  0.0000  0.0080   0.0043   0.0210    0.0152   0.0000   440.1708     0.0137332       22.1936      0.125521      -3.87019      0.307993      0.128012      0.176273      0.207792      0.229412      0.237306      0.255556
 101   2 1850.7461    0.5433  0.6995  9.6672  0.0000  0.0108   0.0067   0.0270    0.0268   0.0000   441.1988    -0.0130857       22.3734      0.320812      -3.47377      0.200641      0.167266      0.233865      0.267102      0.295153      0.306514      0.323418
 101   3 2155.0114    1.0068  1.2370 10.5548  0.0002  0.0149   0.0103   0.0405    0.0358   0.0000   441.6571       1.18750       22.3373      0.433281      -2.81346      0.215811      0.227703      0.315094      0.357906      0.403320      0.426606      0.443794
 101   4 2432.3574    1.6844  1.6999 11.5751  0.0000  0.0177   0.0149   0.0512    0.0315   0.0000   442.9427       1.82461       22.3774      0.961197      -2.25967      0.835348      0.267470      0.376088      0.433130      0.472807      0.512619      0.539802
 101   5 2689.8600    2.6198  1.6098 12.4988 -0.0000  0.0163   0.0231   0.0481    0.0304   0.0000   442.1679       2.16696       22.6817       1.49532      -3.25977     0.0614362      0.254463      0.353121      0.400155      0.437871      0.481142      0.490630
 101   6 2939.7438    3.6818  1.5398 13.1804  0.0003  0.0159   0.0324   0.0449    0.0316   0.0000   443.1688       3.23967       21.9455       1.59402      -2.64461     -0.287366      0.244040      0.341858      0.386887      0.422982      0.465257      0.488441
 101   7 3179.0717    4.0662  1.7310 13.3864  0.0000  0.0168   0.0344   0.0488    0.0311   0.0000   442.7841       4.60149       22.5553       1.25577      -3.26485       1.28772      0.255714      0.357070      0.404095      0.449596      0.486729      0.497548
 101   8 3410.8330    3.0746  3.1548 13.0735 -0.0003  0.0273   0.0259   0.0805    0.0265   0.0000   444.0220       5.09760       20.7445       1.90335     -0.295396    -0.0477864      0.397786      0.577317      0.639926      0.724648      0.756755      0.803728
 102   1 1506.2742    0.2098  0.2881  9.1909  0.0000  0.0077   0.0044   0.0195    0.0152   0.0000   440.4590     -0.297765       22.2669     0.0546833      -3.76152     -0.106144      0.125003      0.161852      0.195932      0.214563      0.230428      0.246937
 102   2 1857.4505    0.5475  0.7504  9.6471  0.0000  0.0112   0.0066   0.0291    0.0280   0.0000   441.0809      0.231674       21.9320      0.441679      -3.02340    -0.0310646      0.167339      0.238249      0.264884      0.293956      0.317552      0.335560
 102   3 2163.0026    1.0073  1.2928 10.5860  0.0068  0.0151   0.0099   0.0418    0.0344   0.0000   442.1879       1.13337       22.6566      0.486915      -3.79748     -0.276760      0.227136      0.314967      0.357381      0.392005      0.424074      0.441369
 102   4 2441.0611    1.7266  1.6288 11.6646  0.0000  0.0175   0.0157   0.0486    0.0326   0.0000   442.4179       1.54742       21.6189      0.272974      -1.93484      0.874355      0.263645      0.367762      0.415509      0.463633      0.498736      0.513530
 102   5 2699.6063    2.6350  1.6464 12.5158  0.0001  0.0169   0.0233   0.0487    0.0315   0.0000   442.7867       2.70644       22.1084      0.996897      -1.78637      0.201313      0.256873      0.359125      0.408007      0.445771      0.471014      0.499931
 102   6 2950.4324    3.8609  1.5551 13.0827  0.0048  0.0153   0.0328   0.0425    0.0347   0.0000   442.9603       3.25354       22.0715       1.61781      -2.66248     -0.175227      0.235863      0.326145      0.363185      0.407346      0.438493      0.453027
 102   7 3190.5309    3.9416  1.8353 13.5111  0.0000  0.0176   0.0339   0.0528    0.0280   0.0000   443.4785       4.62243       20.9010      0.917427      -2.57481     -0.158561      0.274171      0.377355      0.437828      0.482003      0.515595      0.536272
 102   8 3423.1336    3.0740  3.4772 13.0668  0.0014  0.0289   0.0256   0.0871    0.0264   0.0000   443.0207       5.90300       20.5702      0.681539      -2.56828    -0.0697348      0.423469      0.597844      0.671880      0.751974      0.802550      0.840054
 103   1 1512.4436    0.2070  0.2919  9.1836  0.0000  0.0079   0.0044   0.0194    0.0151   0.0000   440.2498     -0.283093       22.0873      0.225656      -3.45783      0.126888      0.126342      0.176294      0.205111      0.234553      0.242578      0.236021
 103   2 1864.0682    0.5441  0.7901  9.6650 -0.0000  0.0115   0.0065   0.0308    0.0277   0.0000   441.0957    0.00995957       22.3806     0.0149502      -3.64040     -0.484550      0.179388      0.249396      0.271193      0.309153      0.334851      0.352168
 103   3 2171.0169    1.0099  1.3143 10.5884  0.0000  0.0154   0.0099   0.0431    0.0333   0.0000   442.0471       1.06052       22.1025      0.505456      -2.59036      0.652928      0.230736      0.314870      0.358768      0.407356      0.430327      0.450450
 103   4 2449.6769    1.7506  1.6690 11.6670  0.0000  0.0179   0.0159   0.0499    0.0323   0.0000   442.5238       1.57939       22.7582     0.0431029      -3.12479     -0.920056      0.264405      0.374424      0.423014      0.458913      0.497353      0.520409
 103   5 2709.2889    2.7061  1.6473 12.5035  0.0001  0.0168   0.0237   0.0480    0.0316   0.0000   442.7453       3.16106       21.5258      0.727604      -2.81409     -0.576424      0.247759      0.347912      0.389746      0.429900      0.464454      0.483137
 103   6 2961.0567    3.8458  1.5248 13.1522  0.0004  0.0156   0.0334   0.0424    0.0330   0.0000   443.6766       4.31415       22.1473       1.91036      -2.32835      0.442790      0.237576      0.335505      0.370532      0.415128      0.456635      0.464349
 103   7 3201.9618    3.9560  1.8234 13.4218  0.0000  0.0180   0.0338   0.0506    0.0293   0.0000   443.5057       4.38003       21.1410       2.25494      -3.47128     -0.337488      0.266723      0.382608      0.428701      0.471207      0.502179      0.528066
 103   8 3435.3763    2.9131  3.4484 13.1184 -0.0003  0.0306   0.0270   0.0919    0.0262   0.0000   443.6660       5.44271       19.0811       3.05027      -2.39172      0.140343      0.434391      0.625220      0.695268      0.789646      0.833258      0.868962
 104   1 1518.6015    0.2125  0.2697  9.1836  0.0000  0.0073   0.0044   0.0176    0.0150   0.0000   440.2159      0.181159       22.0165     0.0298462      -3.55104      0.486320      0.110834      0.153356      0.178971      0.186466      0.215851      0.219010
 104   2 1870.7230    0.5572  0.7958  9.6753  0.0000  0.0118   0.0066   0.0303    0.0284   0.0000   440.6832      0.450096       22.5551      0.824579      -2.91693     -0.194136      0.169614      0.243328      0.268374      0.294502      0.318965      0.332975
 104   3 2178.9137    1.0387  1.3350 10.6703  0.0000  0.0157   0.0102   0.0429    0.0332   0.0000   441.6354       1.56038       21.0080      0.287366      -3.05147      0.126992      0.230413      0.324060      0.371581      0.398641      0.432524      0.448697
 104   4 2458.2456    1.7297  1.7576 11.7542  0.0000  0.0185   0.0159   0.0528    0.0307   0.0000   442.7256       2.19085       22.1055     0.0945368      -2.87428     -0.794786      0.272537      0.382362      0.429296      0.478667      0.504472      0.525311
 104   5 2719.0142    2.7489  1.6835 12.4749  0.0000  0.0167   0.0232   0.0474    0.0315   0.0000   442.1750       2.60676       22.1506       1.46263      -2.99700    -0.0423443      0.248486      0.349096      0.395196      0.432692      0.461022      0.485594
 104   6 2971.6583    3.9020  1.5675 13.1857  0.0000  0.0154   0.0330   0.0446    0.0315   0.0000   443.1594       3.39703       22.2247       1.11565      -2.88574      0.237156      0.232519      0.327218      0.365619      0.411047      0.446975      0.462301
 104   7 3213.3037    3.8504  1.9214 13.4890  0.0000  0.0184   0.0329   0.0542    0.0276   0.0000   443.5576       4.76525       22.1731       2.17603      -3.26264      0.323936      0.277068      0.382742      0.432779      0.481657      0.512183      0.538714
 104   8 3447.5237    2.8486  3.4031 13.1657  0.0000  0.0311   0.0273   0.0943    0.0259   0.0000   443.8389       5.44246       20.5689       2.71020      -1.58537      -1.17170      0.427396      0.629877      0.701071      0.788262      0.818453      0.856692
 105   0 1040.0267    0.0380  0.0117  9.3425  0.0000  0.0140   0.0062   0.0058    0.0115   0.0000   436.9871     -0.106229       22.5411       1.14844      -4.18053     -0.793021      0.255943      0.392660      0.490944      0.479678      0.472323      0.444668
 105   1 1524.7084    0.2192  0.3486  9.1513  0.0000  0.0087   0.0043   0.0222    0.0158   0.0000   439.9058    -0.0271094       22.1969      0.337204      -3.25058    0.00284930      0.129239      0.178130      0.202360      0.229363      0.249460      0.251850
 105   2 1877.2760    0.5749  0.8096  9.7022  0.0000  0.0116   0.0068   0.0306    0.0289   0.0000   440.7450     -0.182511       22.9544      0.793221      -3.62364    -0.0763796      0.169882      0.238046      0.269999      0.298327      0.325574      0.345351
 105   3 2186.8181    1.0531  1.3111 10.6767  0.0000  0.0154   0.0104   0.0429    0.0340   0.0000   441.9299      0.678088       22.6244      0.739667      -3.57295     -0.770490      0.223561      0.314476      0.353162      0.394687      0.422579      0.440970
 105   4 2466.8057    1.7955  1.6549 11.8038  0.0000  0.0177   0.0165   0.0502    0.0313   0.0000   442.6626      0.812440       21.6970       1.21826      -2.72410     -0.971078      0.258590      0.358760      0.409682      0.453504      0.484823      0.501551
 105   5 2728.5767    2.7757  1.7315 12.5754  0.0000  0.0173   0.0239   0.0494    0.0309   0.0000   442.9923       2.60170       22.0331       1.39753      -3.29835     -0.512455      0.253092      0.352237      0.409978      0.441758      0.486440      0.507677
 105   6 2982.1656    3.8865  1.5572 13.2619  0.0031  0.0155   0.0333   0.0441    0.0311   0.0000   442.4412       2.78762       22.0549       2.18066      -3.02967     -0.729410      0.225986      0.322318      0.360680      0.396880      0.426049      0.439240
 105   7 3224.5497    3.8357  1.9292 13.4344 -0.0000  0.0188   0.0325   0.0535    0.0280   0.0000   443.1405       5.58315       20.8901       1.66950      -2.30628     -0.586989      0.268545      0.382375      0.432174      0.483663      0.502934      0.524735
 105   8 3459.6518    2.8638  3.6349 13.0903 -0.0012  0.0324   0.0284   0.0986    0.0285   0.0000   443.7097       4.60895       20.0994       2.09860     -0.975465    -0.0442360      0.453294      0.653529      0.738586      0.816135      0.843948      0.901350
 106   0 1044.8313    0.0450  0.0335  9.3124  0.0000  0.0121   0.0057   0.0126    0.0117   0.0000   437.3276     -0.484618       21.8498     -0.117922      -4.09157      0.454278      0.169423      0.230570      0.292338      0.347640      0.408726      0.313732
 106   1 1530.7892    0.2246  0.3114  9.1735  0.0000  0.0079   0.0044   0.0196    0.0153   0.0000   440.0081    -0.0418559       22.1874      0.124420      -3.68316     -0.366944      0.123454      0.163214      0.197010      0.207322      0.234004      0.248685
 106   2 1883.8044    0.5694  0.8288  9.7069  0.0000  0.0120   0.0066   0.0312    0.0286   0.0000   441.1317      0.554902       22.4494   -0.00374204      -3.76030     -0.187234      0.173621      0.249131      0.281098      0.307988      0.323307      0.344046
 106   3 2194.6425    1.0922  1.3569 10.7540  0.0065  0.0157   0.0107   0.0430    0.0338   0.0000   442.0358       1.26254       21.9303      0.194041      -3.59816      0.307687      0.228497      0.317493      0.368428      0.393778      0.437506      0.446415
 106   4 2475.2761    1.8432  1.7092 11.8122  0.0000  0.0174   0.0165   0.0521    0.0313   0.0000   442.2686       2.04608       22.1687       1.50696      -2.42926     -0.677515      0.260981      0.348245      0.408149      0.440240      0.477532      0.505922
 106   5 2738.1677    2.8505  1.6117 12.6547  0.0000  0.0162   0.0247   0.0464    0.0304   0.0000   442.8463       2.21868       22.3215       1.48736      -3.68364     -0.177530      0.242903      0.331597      0.378792      0.416479      0.459284      0.470397
 106   6 2992.6008    3.9420  1.5922 13.2111  0.0000  0.0157   0.0331   0.0446    0.0319   0.0000   443.2048       3.59792       22.4690       1.14847      -4.31990      -1.10538      0.230293      0.323470      0.366557      0.396891      0.419776      0.440652
 106   7 3235.7705    3.9025  2.0707 13.2941 -0.0000  0.0185   0.0308   0.0534    0.0287   0.0000   443.5507       4.71093       22.2450      0.987551      -2.63603     -0.446068      0.268924      0.374432      0.427394      0.464966      0.501230      0.523253
 106   8 3471.6216    2.6242  3.6975 13.0654 -0.0192  0.0340   0.0256   0.1033    0.0296   0.0000   444.4409       7.47889       19.1588     -0.357743     0.0440381     -0.782754      0.476689      0.674057      0.772470      0.860767      0.898842      0.941416
 107   0 1049.6121    0.0472  0.0461  9.3364  0.0000  0.0123   0.0058   0.0164    0.0117   0.0000   437.3592    -0.0824749       22.5743      0.381457      -4.11744     -0.139550      0.179412      0.201772      0.279941      0.301095      0.275519      0.359296
 107   1 1536.8089    0.2269  0.2853  9.1992  0.0000  0.0072   0.0045   0.0182    0.0150   0.0000   440.0179    -0.0897758       22.0576      0.120273      -3.73039    -0.0685929      0.105583      0.137832      0.155132      0.178678      0.189480      0.198879
 107   2 1890.3067    0.5810  0.8571  9.7713  0.0000  0.0118   0.0066   0.0329    0.0282   0.0000   440.8539   -0.00336151       22.6579      0.212821      -4.00102      0.310180      0.171612      0.240398      0.277352      0.301969      0.331124      0.341826
 107   3 2202.4141    1.0981  1.4707 10.6782  0.0000  0.0165   0.0104   0.0454    0.0345   0.0000   441.9393      0.665255       22.3990      0.460826      -3.14863      0.113677      0.230460      0.329280      0.365797      0.405644      0.442410      0.458372
 107   4 2483.7111    1.8313  1.6751 11.9322 -0.0001  0.0180   0.0166   0.0505    0.0294   0.0000   442.2705      0.918586       22.4878  -0.000361944      -2.96731     -0.771130      0.252542      0.356049      0.403860      0.453442      0.473915      0.503625
 107   5 2747.7001    2.9411  1.6301 12.6314  0.0000  0.0160   0.0250   0.0461    0.0320   0.0000   442.8934       2.72841       22.2126      0.426285      -3.82228     -0.407919      0.235708      0.324858      0.372724      0.409946      0.432248      0.448396
 107   6 3003.0242    3.9185  1.5978 13.3154  0.0000  0.0159   0.0333   0.0450    0.0307   0.0000   443.0575       3.22165       22.3826       1.26749      -3.00925     -0.484504      0.230477      0.321270      0.361141      0.404000      0.433362      0.453714
 107   7 3246.9862    3.8728  2.1743 13.3122  0.0000  0.0191   0.0305   0.0563    0.0288   0.0000   444.0928       4.01542       21.9715       2.40625      -1.31098      0.407372      0.274509      0.384544      0.435348      0.481770      0.531605      0.537168
 108   1 1542.7862    0.2245  0.3443  9.1669  0.0000  0.0083   0.0043   0.0218    0.0157   0.0000   440.0171    -0.0455208       22.4897      0.583587      -3.53381      0.120310      0.128659      0.173896      0.194445      0.220268      0.237953      0.255373
 108   2 1896.7361    0.5972  0.8003  9.7698  0.0000  0.0117   0.0069   0.0292    0.0288   0.0000   440.8380     -0.287446       22.1598      0.746050      -3.19808   -0.00769390      0.163554      0.235508      0.262722      0.292546      0.317748      0.338274
 108   3 2210.1526    1.1330  1.3411 10.7522  0.0000  0.0153   0.0108   0.0422    0.0346   0.0000   441.2182      0.535995       22.0642      0.219654      -3.53210      0.153800      0.220533      0.303996      0.346429      0.382471      0.417150      0.428959
 108   4 2492.0470    1.8555  1.8207 11.8721  0.0000  0.0186   0.0169   0.0552    0.0312   0.0000   442.0503       1.47796       22.4873      0.881057      -3.91780     0.0599891      0.261052      0.366905      0.414702      0.459099      0.488151      0.503845
 108   5 2757.2157    2.9050  1.6930 12.6574 -0.0005  0.0168   0.0244   0.0470    0.0300   0.0000   442.6232       3.17278       21.8858       1.19104      -3.32153      0.457904      0.241545      0.336057      0.387013      0.420884      0.460033      0.481529
 108   6 3013.3680    4.0229  1.6335 13.2025  0.0000  0.0155   0.0328   0.0446    0.0311   0.0000   443.2760       3.19397       21.9550       1.49339      -2.76516     -0.955954      0.226226      0.313299      0.355540      0.393044      0.418966      0.435680
 108   7 3258.1151    3.8130  2.2671 13.2957  0.0000  0.0199   0.0304   0.0582    0.0283   0.0000   443.5644       4.47831       21.2391       1.10825      -2.17809     -0.934343      0.283611      0.404539      0.455128      0.508526      0.538319      0.574805
 109   0 1059.1541    0.0552  0.0510  9.2879  0.0000  0.0103   0.0051   0.0176    0.0116   0.0000   437.2798     -0.160603       21.8073     -0.656045      -4.15494     0.0468583      0.140290      0.210706      0.214837      0.256995      0.281651      0.283112
 109   1 1548.7459    0.2401  0.3259  9.1342  0.0000  0.0075   0.0044   0.0197    0.0158   0.0000   439.9266     -0.215061       21.7925    -0.0182672      -3.70958      0.276752      0.111725      0.149290      0.159562      0.189502      0.190046      0.208949
 109   2 1903.1515    0.6098  0.8709  9.7571  0.0000  0.0120   0.0069   0.0313    0.0296   0.0000   440.9994      0.430920       21.8556      0.264481      -3.89920     -0.225499      0.167937      0.237752      0.264462      0.304851      0.319939      0.341110
 109   3 2217.7878    1.1241  1.4626 10.7567  0.0000  0.0164   0.0106   0.0450    0.0330   0.0000   441.5347      0.664821       21.9266       1.51099      -3.80720     0.0262666      0.232130      0.323294      0.372843      0.408797      0.450326      0.476831
 109   4 2500.4082    1.8776  1.7336 11.9512  0.0000  0.0181   0.0172   0.0532    0.0303   0.0000   442.1660       1.89427       22.5087       1.17772      -3.14023     -0.724778      0.257162      0.347863      0.407125      0.445804      0.476384      0.495926
 109   5 2766.6609    2.9778  1.6323 12.6390  0.0000  0.0161   0.0253   0.0454    0.0316   0.0000   442.8465       2.47662       21.8208      0.835373      -1.64239     -0.109906      0.233690      0.326432      0.368917      0.408337      0.438382      0.452218
 109   6 3023.6534    3.9712  1.6624 13.2574  0.0000  0.0158   0.0329   0.0460    0.0305   0.0000   443.1451       4.15459       22.6444       1.94192      -3.36203     0.0112467      0.230359      0.315523      0.358614      0.400212      0.432820      0.451881
 109   7 3269.1677    3.7252  2.2555 13.3116 -0.0000  0.0203   0.0301   0.0588    0.0276   0.0000   443.8687       3.82429       21.4148      0.986750      -1.18193       1.41349      0.277496      0.396968      0.443231      0.511243      0.525096      0.559691
 110   1 1554.6526    0.2445  0.3177  9.1337  0.0000  0.0074   0.0045   0.0187    0.0157   0.0000   440.0054      0.161948       22.4129     0.0118008      -3.78737    -0.0643200      0.109762      0.145529      0.170504      0.186328      0.193959      0.209998
 110   2 1909.5213    0.6071  0.9132  9.7935  0.0000  0.0123   0.0068   0.0337    0.0291   0.0000   440.5559      0.282787       22.2422      0.783730      -3.36552   -0.00424956      0.178328      0.242935      0.273552      0.313390      0.332111      0.348674
 110   3 2225.4480    1.1427  1.4566 10.7679 -0.0001  0.0162   0.0107   0.0460    0.0333   0.0000   441.5206      0.895059       22.0730      0.871127      -4.09338     -0.323206      0.221932      0.310289      0.356452      0.386609      0.411974      0.443553
 110   4 2508.6457    1.9086  1.8072 11.9006  0.0000  0.0185   0.0169   0.0537    0.0304   0.0000   442.4386       1.73758       22.0913      0.975518      -3.40960     0.0166889      0.252742      0.355053      0.410217      0.450244      0.482203      0.502869
 110   5 2776.0466    3.0456  1.6871 12.6564  0.0000  0.0163   0.0249   0.0464    0.0298   0.0000   443.0940       2.44968       21.3055      0.858653      -2.60186      0.128237      0.226132      0.318068      0.354339      0.401628      0.420230      0.441290
 110   6 3033.8745    4.0606  1.6248 13.2692 -0.0000  0.0156   0.0335   0.0443    0.0302   0.0000   442.7556       3.68941       22.8080       1.15298      -2.78946      0.248047      0.221872      0.305812      0.345894      0.388581      0.416998      0.437946
 110   7 3280.2417    3.7015  2.4198 13.2716  0.0000  0.0209   0.0300   0.0625    0.0277   0.0000   443.4591       4.10931       21.7221       2.17325      -2.09834     -0.147588      0.291118      0.408203      0.465484      0.517772      0.559270      0.579676
 111   1 1560.5302    0.2426  0.3758  9.1197  0.0000  0.0091   0.0043   0.0215    0.0162   0.0000   439.6662     0.0715125       22.0827      0.387578      -3.57748      0.337379      0.120787      0.178132      0.197425      0.220204      0.223990      0.235898
 111   2 1915.8713    0.6147  0.8969  9.8399  0.0000  0.0123   0.0069   0.0331    0.0290   0.0000   440.6204     -0.134220       22.3993      0.287170      -3.98294      0.426403      0.170622      0.237644      0.271383      0.302435      0.319055      0.342891
 111   3 2232.9690    1.1518  1.4519 10.8581  0.0000  0.0163   0.0110   0.0456    0.0323   0.0000   441.4809      0.948154       22.3411     0.0113937      -3.39514      0.412189      0.223465      0.306618      0.350714      0.389381      0.413887      0.423307
 111   4 2516.9307    1.9620  1.8158 11.8995 -0.0000  0.0183   0.0176   0.0536    0.0323   0.0000   442.0212       1.74789       21.7020      0.482338      -2.84995     -0.312904      0.252046      0.356561      0.402216      0.446730      0.483210      0.507693
 111   5 2785.3763    3.0777  1.6747 12.7081 -0.0005  0.0162   0.0255   0.0464    0.0300   0.0000   443.0821       2.66747       21.9465       1.42888      -2.41516     -0.264482      0.226288      0.318028      0.349420      0.397000      0.419345      0.446214
 111   6 3044.0473    4.0973  1.6898 13.1567 -0.0002  0.0156   0.0325   0.0449    0.0318   0.0000   442.8264       3.13460       21.5155       1.65060      -2.85516      0.375140      0.218083      0.299663      0.344540      0.379144      0.408247      0.428594
 111   7 3291.1509    3.5999  2.3975 13.3108  0.0001  0.0214   0.0300   0.0637    0.0272   0.0000   443.8015       4.39190       22.0957       2.28625     -0.977513    -0.0517731      0.288122      0.412010      0.456772      0.513879      0.538113      0.570033
 112   0 1073.2898    0.0475  0.0254  9.1890  0.0010  0.0102   0.0056   0.0085    0.0113   0.0000   437.3957    -0.0441828       21.8340     -0.350727      -3.72515      0.276399      0.196977      0.265524      0.339023      0.347919      0.310395      0.261363
 112   1 1566.3541    0.2418  0.3351  9.1006  0.0000  0.0081   0.0044   0.0194    0.0158   0.0000   439.8282    -0.0238360       22.0614      0.127138      -3.32765     0.0524218      0.111329      0.163355      0.184725      0.201473      0.212126      0.218217
 112   2 1922.1795    0.6278  0.9212  9.7900  0.0000  0.0126   0.0070   0.0330    0.0306   0.0000   440.4317      0.245400       22.1168     -0.122020      -3.53812    -0.0675632      0.172225      0.242179      0.271566      0.303642      0.334753      0.350775
 112   3 2240.5210    1.1707  1.4863 10.8540  0.0000  0.0165   0.0108   0.0460    0.0314   0.0000   441.9782       1.66978       21.9798      0.113548      -3.84522     -0.145342      0.221015      0.314254      0.359886      0.391627      0.417952      0.441450
 112   4 2525.1489    1.9951  1.7770 12.0009  0.0000  0.0181   0.0181   0.0543    0.0308   0.0000   441.6755       2.15220       22.3409      0.697352      -3.33120     -0.104510      0.247246      0.351718      0.398297      0.439729      0.477800      0.503906
 112   5 2794.7028    3.0537  1.6583 12.7993  0.0000  0.0167   0.0264   0.0473    0.0300   0.0000   442.4296       2.51510       22.1173      0.299785      -2.69789     0.0971713      0.230968      0.313689      0.362139      0.397502      0.431588      0.451816
 112   6 3054.1440    4.0777  1.7249 13.2600  0.0000  0.0162   0.0331   0.0466    0.0302   0.0000   442.7190       3.67525       21.1254       1.58278      -3.32040      -1.12501      0.225771      0.314841      0.357715      0.392199      0.414481      0.438858
 112   7 3302.0949    3.5850  2.4682 13.2676  0.0003  0.0221   0.0300   0.0641    0.0276   0.0000   443.6407       4.61068       20.7547       2.49320      -1.05854     -0.820841      0.290820      0.419426      0.471800      0.523465      0.561439      0.602400
 113   0 1077.9484    0.0516  0.0842  9.2028  0.0000  0.0152   0.0052   0.0286    0.0116   0.0000   437.0461     -0.899082       21.6502     -0.540429      -4.95875    -0.0864827      0.197662      0.269242      0.332322      0.349809      0.407851      0.411848
 113   1 1572.1407    0.2501  0.3762  9.1126  0.0000  0.0084   0.0043   0.0212    0.0161   0.0000   439.7152      0.236478       22.2827     0.0760143      -4.00091      0.118711      0.111512      0.154312      0.175433      0.193248      0.210867      0.218053
 113   2 1928.4504    0.6163  0.9397  9.8665  0.0000  0.0128   0.0070   0.0344    0.0299   0.0000   440.5492      0.832863       21.6597      0.292417      -4.16446      0.568741      0.180077      0.245419      0.282924      0.312626      0.335983      0.351934
 113   3 2247.9551    1.1867  1.5666 10.8814  0.0000  0.0169   0.0110   0.0480    0.0318   0.0000   442.2451      0.732274       21.7075      0.206054      -3.34850      0.246821      0.229008      0.318938      0.366098      0.405420      0.433817      0.463539
 113   4 2533.2339    1.9850  1.8093 12.0108  0.0000  0.0186   0.0180   0.0539    0.0309   0.0000   442.2883       1.81468       21.0587     0.0406544      -3.92231    -0.0842360      0.252595      0.350329      0.403406      0.442927      0.479309      0.499235
 113   5 2803.9805    3.0698  1.6727 12.8232  0.0047  0.0162   0.0261   0.0484    0.0296   0.0000   442.8958       2.70868       22.3235      0.386850      -3.40964     0.0559350      0.229029      0.312494      0.358615      0.401992      0.426009      0.454214
 113   6 3064.2559    4.0799  1.7137 13.3115  0.0000  0.0163   0.0332   0.0460    0.0294   0.0000   443.3858       3.93917       21.4566       1.11223      -3.24728     -0.190292      0.223044      0.308331      0.359737      0.396593      0.421256      0.442968
 113   7 3312.9538    3.5030  2.6415 13.2357  0.0000  0.0223   0.0286   0.0698    0.0269   0.0000   443.4248       5.01198       21.7482      0.858453      -1.41566      0.199560      0.300381      0.426748      0.481420      0.536459      0.569090      0.601859
[truncated: 151,489 more chars]
