# Supplementary material for: Global-Mode Analysis of Full-Disk Data from the Michelson Doppler Imager and the Helioseismic and Magnetic Imager
Source: Sol Phys. 2018 Jan 31;293(2):29. doi: 10.1007/s11207-017-1201-5 (PMC6566312; doi:10.1007/s11207-017-1201-5)
Supplement: Supplementary file 2 — (TAR 362.4 MB) [file 11207_2017_1201_MOESM2_ESM.tar › HMI/hmiv72d.8344]

   0  13 1957.3814    0.4718  0.4243  9.8390  0.0008  0.0952   0.0881   0.2538    0.3803   0.0000    -0.0000       0.00000       0.00000       0.00000       0.00000       0.00000       0.00000       0.00000       0.00000       0.00000       0.00000       0.00000
   0  14 2093.3577    0.9049  0.7936 -0.4274  0.0000  0.1078   0.1362   0.4145 1000.0000   0.0000    -0.0000       0.00000       0.00000       0.00000       0.00000       0.00000       0.00000       0.00000       0.00000       0.00000       0.00000       0.00000
   0  19 2764.2753    2.9605  0.7730  3.9373  0.0000  0.1206   0.4062   0.3073 1000.0000   0.0000    -0.0000       0.00000       0.00000       0.00000       0.00000       0.00000       0.00000       0.00000       0.00000       0.00000       0.00000       0.00000
   0  24 3439.1113    3.2375  2.0902 11.0626  0.0000  0.2475   0.4005   1.0542    6.1987   0.0000    -0.0000       0.00000       0.00000       0.00000       0.00000       0.00000       0.00000       0.00000       0.00000       0.00000       0.00000       0.00000
   1  12 1885.1945    0.4323  0.3361 10.1474  0.0000  0.0582   0.0588   0.1667    0.1697   0.0000   472.0363       11.2184       0.00000       0.00000       0.00000       0.00000       51.5458       51.0277       0.00000       0.00000       0.00000       0.00000
   1  13 2020.8172    0.4717  0.4172 10.5068  0.0000  0.0678   0.0603   0.1978    0.1704   0.0000   366.1632       21.7459       0.00000       0.00000       0.00000       0.00000       70.0363       52.3807       0.00000       0.00000       0.00000       0.00000
   1  14 2156.7832    0.7556  0.9506 10.4424  0.0000  0.1162   0.0732   0.3434    0.3885   0.0000   485.8070     -0.698220       0.00000       0.00000       0.00000       0.00000       143.386       72.9828       0.00000       0.00000       0.00000       0.00000
   1  15 2291.9602    1.1476  0.6479 10.6323  0.0000  0.0771   0.1051   0.1762    0.4911   0.0000   414.4583      -54.8020       0.00000       0.00000       0.00000       0.00000       96.0000       48.3893       0.00000       0.00000       0.00000       0.00000
   1  16 2425.5166    1.6038  0.8909  1.4619  0.0000  0.0642   0.1245   0.2544 1000.0000   0.0000   427.1879       52.8694       0.00000       0.00000       0.00000       0.00000       79.4055       44.4560       0.00000       0.00000       0.00000       0.00000
   1  20 2963.3421    4.1909  0.8082 10.6844  0.0010  0.1060   0.3758   0.2203    8.2384   0.0000   478.8796       52.8204       0.00000       0.00000       0.00000       0.00000       160.194       65.3031       0.00000       0.00000       0.00000       0.00000
   1  23 3368.3995    3.3970  1.9633 11.4243  0.0113  0.1530   0.2403   0.3821    1.7144   0.0000   477.4261      -123.092       0.00000       0.00000       0.00000       0.00000       172.599       111.330       0.00000       0.00000       0.00000       0.00000
   1  24 3503.8765    3.1399  2.9014  6.9125 -0.0051  0.1480   0.1800   0.5210   25.1204   0.0000   486.1177       4.08600       0.00000       0.00000       0.00000       0.00000       192.275       99.4636       0.00000       0.00000       0.00000       0.00000
   1  26 3776.9404    2.1152  5.4202  9.5277 -0.0171  0.2538   0.0950   0.8183    2.1960   0.0000   334.4321       163.210       0.00000       0.00000       0.00000       0.00000       308.128       180.947       0.00000       0.00000       0.00000       0.00000
   2  13 2082.0346    0.7024  0.6004  9.9802  0.0000  0.0537   0.0564   0.1643    0.2529   0.0000   437.3259      -4.60295      -7.92228      0.810062       0.00000       0.00000       39.9137       31.7762       19.3112       7.33634       0.00000       0.00000
   2  14 2217.5283    0.9868  0.5990 10.3592  0.0000  0.0631   0.0730   0.1281    0.3045   0.0000   419.3725       35.2746       9.61826      -3.02069       0.00000       0.00000       37.2454       34.5589       24.7102       9.30764       0.00000       0.00000
   2  15 2352.1252    1.2887  0.8470 10.7232  0.0000  0.0617   0.0861   0.1859    0.5372   0.0000   425.7294       84.7893      -28.0131      -8.31870       0.00000       0.00000       46.0707       37.9620       21.6904       7.94621       0.00000       0.00000
   2  16 2485.8381    1.6285  1.2978  2.0906  0.0000  0.0774   0.0891   0.2150 1000.0000   0.0000   418.8510      0.265869      -1.45631      0.928926       0.00000       0.00000       58.7608       45.1788       25.2665       8.30833       0.00000       0.00000
   2  23 3430.7670    3.1038  1.9540 11.5417  0.0000  0.0922   0.1386   0.2779    0.8361   0.0000   553.4497       59.3431       59.8339      0.484197       0.00000       0.00000       61.0296       52.2545       34.5773       12.5594       0.00000       0.00000
   2  24 3566.9817    2.6328  2.9434 10.7613  0.0042  0.1250   0.0972   0.3036    0.7539   0.0000   496.8438       36.6029       53.6089      -6.74186       0.00000       0.00000       83.1669       73.9983       44.9149       17.9667       0.00000       0.00000
   3  11 1865.3421    0.4289  0.4039  9.9295  0.0000  0.0618   0.0328   0.0999    0.1316   0.0000   449.0127      -38.5219      -10.8963       27.5268      -3.48469     -0.936266       38.2782       40.3213       20.5417       13.8588       3.34528       1.88388
   3  12 2001.1602    0.5311  0.4163 10.3604  0.0000  0.1068   0.0437   0.0984    0.1344   0.0000   468.3996       52.3172       36.5798       17.3483      -8.02452      -1.00019       67.8038       69.8135       36.0845       16.2344       4.37551       1.80918
   3  13 2137.7744    0.7546  0.5815 10.4399  0.0000  0.0660   0.0472   0.1234    0.1889   0.0000   426.5809      -38.7905       8.39842     -0.424388       4.39293      0.267487       20.5766       32.0687       17.1325       14.5206       5.27748       2.59379
   3  14 2273.3977    1.1782  0.7920  9.6791  0.0000  0.0493   0.0638   0.1212    0.6595   0.0000   452.9979       39.0061       15.6858      -12.2051      -2.16107     -0.166770       26.4418       23.8861       17.9582       10.1342       4.75498       1.36094
   3  15 2407.6243    1.4063  1.1601  9.5987  0.0034  0.0690   0.0659   0.1523    1.0482   0.0000   402.0840       11.4092       29.6850      -7.50707      0.921539      0.407829       32.5260       34.5668       25.5415       11.3448       7.34156       2.13745
   3  17 2676.1335    2.3221  1.2076  3.0369  0.0000  0.0606   0.1133   0.1796 1000.0000   0.0000   449.8875       6.53499      -18.9566      0.448642      -3.02117     -0.610755       33.0308       31.7570       21.9583       12.6472       5.39506       1.60277
   3  19 2946.8769    3.7177  1.0885  8.4880  0.0000  0.0758   0.1818   0.1472   30.2307   0.0000   426.5145     -0.210949      -12.6754      -5.43903      -1.21803      -1.52133       30.4886       35.2948       29.1262       11.3647       9.66204       2.64429
   3  21 3217.7286    3.7196  1.5774 11.4186  0.0000  0.0731   0.1516   0.1759    1.1577   0.0000   423.9278      -26.6840       22.5628      -5.17158       10.5876      0.124987       35.3859       36.9093       25.3664       15.0534       6.67769       2.30138
   3  22 3353.5439    3.3475  2.1164 11.7797  0.0010  0.0823   0.1248   0.2536    0.5089   0.0000   458.6756       28.2946       22.3961      -9.49475       1.12447       2.70277       40.3755       33.7746       30.4124       18.7207       8.62289       2.25874
   3  23 3489.3812    2.9789  2.5696 11.0227  0.0000  0.0951   0.0936   0.2420    0.6017   0.0000   455.2637       43.5819       14.8037       11.6213      -4.97646      0.156131       45.0420       42.4589       35.3922       20.3758       10.0485       2.78247
   3  24 3625.8192    2.3841  4.5905 10.0268  0.0000  0.1308   0.0580   0.3324    0.5683   0.0000   424.3077       79.7452       56.8068       27.0470      -10.2856       1.46036       60.9238       62.9789       46.9271       24.9071       13.3043       4.03971
   3  25 3762.7025    1.9743  5.9075 10.6457  0.0000  0.1632   0.0478   0.4480    0.2465   0.0000   466.4527      -29.9478      -68.3678      -12.2800       14.7375       1.78125       75.9125       74.0422       57.7161       37.3481       16.2644       5.05928
   4   9 1640.8969    0.2491  0.1354 10.0822  0.0000  0.0374   0.0372   0.0644    0.0678   0.0000   430.0774      -10.6560       10.3668       2.83637     0.0125832     -0.798698       8.23731       12.8081       8.45712       7.66189       3.34630       1.83855
   4  12 2051.7267    0.6976  0.4961 10.0396  0.0048  0.0487   0.0416   0.0806    0.1704   0.0000   425.4344      -9.41799      -18.3273       7.17754       3.87343      -1.61533       14.6569       17.5491       17.0930       9.39940       7.03014       3.12289
   4  13 2188.2345    0.7954  0.7272 10.3658  0.0000  0.0487   0.0410   0.1151    0.2270   0.0000   459.1645       11.8129       14.9869       4.40113       1.16260      -3.84594       17.2543       18.1472       17.0540       9.75439       6.39581       3.38386
   4  14 2324.1031    1.2048  0.8076 10.4194  0.0000  0.0510   0.0623   0.1345    0.4716   0.0000   447.7264      -53.8979      -1.13172       6.48622      -9.57849      -7.25494       17.7964       17.8301       16.2895       11.2171       7.29216       3.14246
   4  15 2458.5242    1.5319  1.1545  7.4411  0.0000  0.0543   0.0724   0.1603   18.3710   0.0000   453.9302      -20.8844      -12.8879       3.01454       6.41515       2.12995       19.8345       20.2296       17.7589       13.3437       7.76620       3.84248
   4  16 2593.0311    2.2687  0.9054 10.4308  0.0000  0.0505   0.1027   0.1183    1.5410   0.0000   461.5768       3.71257       1.15495       2.96726    -0.0428285      -5.72010       21.0997       19.7974       16.8696       12.5491       7.53652       3.42882
   4  17 2728.4652    2.6869  0.9045 11.7198  0.0000  0.0931   0.1291   0.1175    0.7040   0.0000   431.5116      -11.5801      -2.91200       23.2606       4.31824       5.15540       52.0742       54.5779       38.7487       21.2259       9.44405       3.43453
   4  19 3000.1555    3.8464  0.8297 12.5506  0.0000  0.0451   0.1792   0.1131    0.4830   0.0000   455.8223       37.0786       8.78711       13.9842      0.151221     -0.633087       17.9012       18.0261       15.9687       10.2366       6.98316       3.03810
   4  21 3271.7494    3.7966  1.5764 -1.5448  0.0000  0.0602   0.1375   0.1637 1000.0000   0.0000   439.8274       1.26903       2.93724      -16.8772       4.70465       1.12723       24.9842       26.7506       21.9856       13.6349       8.23987       3.69876
   4  22 3408.0707    3.3065  1.8175 12.2966  0.0000  0.0817   0.1169   0.1793    0.3686   0.0000   444.5602      -30.5838       10.8697       15.7867      -19.0506      -6.01152       36.4415       39.0418       29.5810       18.4710       10.4176       4.54515
   4  23 3544.9492    2.6776  2.8978 11.8218  0.0000  0.0883   0.0789   0.2577    0.2440   0.0000   417.7915       78.8905      -23.7191       8.28978      -4.21763      -2.27925       33.2935       34.9838       28.8200       20.4998       12.6061       5.75973
   4  24 3681.5272    2.2572  4.7729  9.5503  0.0047  0.1088   0.0463   0.2968    0.5974   0.0000   425.3746       42.5116       52.7290       24.4408      -5.73236      -6.90405       39.2519       41.9211       34.8538       25.6708       15.5285       7.40566
   4  25 3818.6304    1.9172  6.4670  9.7170  0.0000  0.1390   0.0394   0.3962    0.4581   0.0000   523.1911       39.6257      -12.8077      -69.2529      -8.07395       3.59825       52.7850       55.1083       46.2942       32.2961       19.5532       9.24317
   5  11 1960.6020    0.5239  0.4066 10.1497  0.0000  0.0358   0.0323   0.0716    0.1054   0.0000   435.7220     -0.317101      -2.83092       8.17328     -0.525282      -2.51688       10.1306       13.3946       10.5615       8.82100       4.73810       3.26544
   5  12 2098.4551    0.6942  0.4552 10.3757  0.0000  0.0363   0.0412   0.0793    0.1273   0.0000   434.5888      -3.49212       8.07586       3.61201       8.77233      -2.38533       10.6009       11.9643       10.7860       8.91052       4.75925       3.24233
   5  13 2235.2844    0.9938  0.9608  9.8295  0.0000  0.0466   0.0396   0.1098    0.3374   0.0000   435.7937       8.80187       20.9391       17.8524       1.63569      -2.12597       15.1715       16.4877       15.3888       10.6858       6.94314       4.07215
   5  14 2370.9485    1.2956  1.2012 10.1929  0.0000  0.0480   0.0490   0.1397    0.4454   0.0000   418.3665       5.96387      -5.85251      -3.25849       3.65602     -0.227890       14.9519       16.0827       14.8485       11.2284       7.82631       4.23113
   5  15 2506.0925    1.7266  1.0423 10.3029  0.0000  0.0428   0.0666   0.1174    0.6087   0.0000   431.8961      -18.2913      -15.8853       6.68055      -6.00118      -1.09776       13.8808       14.2982       13.4164       9.97989       6.79970       4.24554
   5  16 2641.2256    2.3223  1.0604  9.7518  0.0001  0.0440   0.0889   0.1184    2.6017   0.0000   443.5842       8.46219      -4.30277       7.58364       8.56846       6.06424       14.0938       15.7013       13.9203       10.1355       7.07714       3.57959
   5  18 2913.7113    3.5454  0.8962  2.0513  0.0000  0.0449   0.1428   0.1006 1000.0000   0.0000   443.1686       9.04620      -28.6182       23.4532      -3.25393       4.64054       13.1828       15.9795       13.6802       9.87783       6.64024       3.78845
   5  21 3322.6736    3.7506  1.8038 -0.2732  0.0000  0.0673   0.1168   0.1599 1000.0000   0.0000   462.7582      -7.19967      -16.7531       16.8089       11.7356      -5.70139       18.6899       23.1819       18.5143       15.5781       9.55544       5.75531
   5  22 3459.3700    3.0115  2.9249  1.6312  0.0000  0.0787   0.0723   0.2055 1000.0000   0.0000   440.8969       27.1931      -12.4799       25.2203       2.98813      -5.36383       22.1904       26.1991       23.0485       18.1538       12.6143       7.31869
   5  23 3596.5899    2.4530  3.5355 11.0046  0.0000  0.0938   0.0605   0.2567    0.3876   0.0000   436.8051      -23.9542       28.4228       9.39845      -10.4053      -13.7551       27.1824       33.2124       27.7692       21.4061       14.5814       8.31624
   5  24 3733.8248    2.1601  5.3968 10.3042  0.0000  0.1149   0.0410   0.3080    0.2936   0.0000   432.9778      -7.55592      -51.2589       2.13249       3.64273       3.63723       36.0004       42.0329       36.7262       27.3851       17.2878       10.4903
   5  25 3871.6556    1.8069  7.5152  9.8784  0.0000  0.1398   0.0298   0.3961    0.2357   0.0000   440.7147      -26.1746      -13.1179      -30.6120      -8.28581      -3.53231       41.2947       46.3083       43.0476       33.0729       22.0315       13.2111
   6   8 1587.4409    0.2031  0.1593  9.8973  0.0000  0.0269   0.0250   0.0778    0.0572   0.0000   426.3987      -15.8790      -6.21224      -16.8992      -1.32770       1.09010       8.00186       6.53400       7.85574       6.54683       3.62315       3.98607
   6  10 1866.0535    0.4519  0.3103  9.9557  0.0000  0.0383   0.0318   0.0754    0.0856   0.0000   426.1833      -14.2645       6.49229       4.83315       4.24133       2.46918       11.0480       9.78542       7.25627       8.09429       7.64795       4.46431
   6  11 2004.0506    0.5735  0.5423 10.0017  0.0000  0.0634   0.0281   0.0798    0.1198   0.0000   418.6587      -17.8193       3.52213      -1.72318      -2.48294      -1.06229       23.9155       29.3091       28.9636       21.2595       11.7034       5.67255
   6  12 2142.4911    0.7747  0.7477 10.0693  0.0000  0.0379   0.0321   0.0923    0.1737   0.0000   433.3062      -6.24271       8.55040       1.21768      -2.51463      -5.32865       9.72247       11.6192       10.8540       9.02316       5.85289       3.94188
   6  13 2279.7989    1.1017  0.7847 10.4847  0.0000  0.0384   0.0439   0.0899    0.1960   0.0000   462.2104      -12.7335       17.5013       5.98740      -1.05481      -4.90987       9.08163       10.1707       10.4787       8.37995       5.72483       4.02100
   6  14 2415.4180    1.5244  1.0040 10.2448  0.0000  0.0425   0.0546   0.0986    0.4435   0.0000   427.6592       8.13738       10.7451       11.2804       1.44017      -9.14915       10.9762       13.0972       11.8638       9.30615       7.16435       4.31279
   6  15 2551.1512    2.0275  0.8877 10.4488  0.0000  0.0366   0.0769   0.0985    0.5943   0.0000   434.6276      -13.2964       5.38898      -5.11684       1.36026      -3.90504       10.3211       10.3927       9.26822       8.24643       6.79534       4.07614
   6  16 2687.0727    2.5035  0.9283 11.5975 -0.0004  0.0406   0.0906   0.0969    0.3426   0.0000   421.1248      -3.42133       1.44344       8.45788      -3.00716       2.57487       10.1299       12.4317       11.1611       8.66328       6.68460       4.24907
   6  17 2823.7561    3.0198  1.0180  7.7012  0.0015  0.0453   0.1050   0.0984    4.6345   0.0000   433.7600      -3.97535      -2.86002       9.28563      -6.51677       4.42542       14.0452       15.2917       14.3610       10.7094       7.45728       4.88145
   6  18 2960.6478    3.4843  1.1148 11.1080  0.0000  0.0402   0.1171   0.1079    1.0658   0.0000   434.0634       12.3675       10.9836      -17.5919      0.645584       8.33849       10.2346       11.6747       10.1558       9.54741       6.63260       4.42207
   6  19 3097.2984    4.1911  0.9236 12.4486  0.0000  0.0368   0.1600   0.0976    0.5336   0.0000   437.5296       8.71967       21.8082       18.5009      -1.57749       5.48373       9.72501       10.7135       10.4509       8.00201       6.36576       4.23200
   6  20 3234.0360    3.9186  1.2756  5.3603  0.0000  0.0426   0.1269   0.1243  532.4212   0.0000   438.4297       13.4601       15.9541     -0.703194       9.47422       7.18364       11.4402       13.0905       12.0029       10.0427       7.35378       4.54662
   6  21 3371.0577    3.4874  1.7234  6.8547  0.0000  0.0558   0.0993   0.1397   77.0589   0.0000   444.2498       38.1284      -3.81567       25.5458      -3.49152   -0.00588164       14.1514       17.2374       15.2274       12.4778       9.27675       5.94718
   6  22 3508.1526    2.9187  2.8726 10.7123  0.0000  0.0764   0.0667   0.1968    0.6429   0.0000   419.0571       6.32843       13.7397       13.0068      -4.35035      -3.91845       20.5200       25.2987       21.8179       18.1715       12.5140       8.17333
   6  23 3646.0723    2.3430  3.7137 10.9621  0.0000  0.0867   0.0502   0.2329    0.2883   0.0000   426.3561       54.6757       30.1775       5.16923      -22.8338      -13.1900       22.8610       25.5479       23.6733       20.4004       15.6128       9.77253
   6  24 3784.1958    2.0272  5.4444 10.1515  0.0002  0.1070   0.0355   0.2934    0.2765   0.0000   454.5557       72.4100      -63.5287      -59.1217       10.0423       4.56862       28.8732       33.0878       30.1375       24.9182       18.8242       12.4687
   6  27 4199.4750    1.1550 10.9263  9.9846  0.0000  0.1941   0.0184   0.5585    0.1056   0.0000   508.7330      -13.4049       8.82972       30.4112      -35.0005       15.6725       47.1805       56.0493       53.4409       43.2270       33.0990       22.1537
   7   9 1767.6612    0.3149  0.2535 10.0141  0.0000  0.0231   0.0216   0.0531    0.0612   0.0000   431.9744      -2.60840       11.6412      -4.93827       1.68881      -1.54414       5.39357       6.09140       6.51593       5.95775       3.84394       2.43679
   7  11 2045.7765    0.6109  0.6822  9.9745  0.0000  0.0395   0.0257   0.0872    0.1352   0.0000   446.9313      -17.7774       14.1638      -17.5155       9.91344       4.18529       9.40735       12.4035       10.6236       8.66081       6.13846       4.23510
   7  12 2184.4473    0.8610  0.9406  9.4675  0.0000  0.0373   0.0305   0.1064    0.2827   0.0000   435.6655      -10.1242       1.68063      -13.8020       10.0931       3.95272       8.49681       8.96103       8.41152       8.09206       6.30757       4.52915
   7  13 2322.0984    1.1634  0.8382 10.4500  0.0000  0.0392   0.0428   0.0889    0.2198   0.0000   446.3158      -7.56370      -2.88027       8.73933     -0.285345      -1.44417       9.33793       11.4330       10.3532       8.77853       6.42800       4.55784
   7  14 2458.1694    1.5772  1.0464 10.3845  0.0000  0.0418   0.0515   0.0992    0.3827   0.0000   445.5407      -13.0671       13.4154       18.2257       8.95851      -4.08333       8.12740       10.8408       9.82604       8.41726       6.44303       4.30973
   7  15 2594.2384    2.0994  1.1036  9.1808  0.0007  0.0381   0.0633   0.0966    1.8148   0.0000   430.9258       18.3939       18.1337      -1.60734      -11.7511      -3.18711       9.38377       10.3490       10.3536       9.03862       6.78570       4.56529
   7  16 2731.1578    2.6481  0.9699 11.3917  0.0000  0.0377   0.0894   0.0919    0.4499   0.0000   439.2141      -1.40532       11.0731      -10.7742      -8.80515      -7.15967       8.24704       9.18841       8.78576       8.62144       6.03131       4.44483
   7  17 2868.3833    3.4332  0.8753 11.4300  0.0000  0.0349   0.1142   0.0745    0.5753   0.0000   447.6717      -2.13246       4.31094       12.9221      -1.98325       9.12304       7.91607       9.18417       8.84313       7.46490       6.05238       4.26195
   7  18 3005.7086    3.8369  0.9221 12.4926  0.0000  0.0370   0.1326   0.0905    0.3562   0.0000   448.5417       17.3366       3.73498       11.7504      -7.86683      -5.50135       8.84111       10.4997       10.1366       8.19069       5.89834       4.70864
   7  19 3142.8242    4.2232  0.8795 12.8055  0.0000  0.0408   0.1532   0.0935    0.3182   0.0000   443.2443      -5.10323       5.66708      -2.71546      -7.57345       4.00742       12.9828       15.8470       13.4106       11.1542       7.91179       5.44955
   7  20 3279.9445    3.7675  1.5952  2.9191  0.0000  0.0434   0.1009   0.1223 1000.0000   0.0000   422.8261      -5.70025      -15.1666     -0.787268    -0.0598074      -2.47936       10.1832       11.0420       10.6910       9.36918       7.27490       5.46853
   7  21 3417.4401    3.2290  2.2792 10.7145  0.0000  0.0557   0.0732   0.1525    0.6713   0.0000   454.5662       32.8651       25.9801       5.67426      -5.53638      -7.74428       12.8257       14.5037       13.9642       11.9115       9.72011       6.82244
   7  22 3555.3522    2.6235  2.7992 11.1528  0.0000  0.0694   0.0588   0.1744    0.3491   0.0000   474.7303      -20.7792       2.31699       4.45514       19.0430      -9.00616       15.5890       19.1412       17.8440       15.2749       11.6571       7.86226
   7  23 3693.5529    2.2141  4.6423 10.0808  0.0000  0.0877   0.0352   0.2298    0.2990   0.0000   443.4056       20.4317      -10.3950      -20.4932       5.49888       14.0954       19.4640       22.6876       22.1860       18.8378       14.9281       10.5932
   7  24 3831.9611    1.8847  6.4954  9.6206  0.0000  0.1093   0.0273   0.2990    0.2834   0.0000   439.2238      -17.3312       47.2779       6.86980       12.4622       9.05494       23.5230       29.0500       26.6011       23.7386       18.6489       13.0938
   7  25 3970.3331    1.5759  8.6618  9.8252  0.0032  0.1395   0.0215   0.3952    0.1517   0.0000   484.8047       40.0895      -33.6701      -1.21101       34.0126       29.5952       27.8410       36.0500       32.9380       29.2036       22.6265       16.6312
   7  27 4248.1603    1.0885 11.8225  9.9222 -0.0028  0.1940   0.0164   0.5589    0.0957   0.0000   479.2353       57.0869      -1.52364      -55.1838      -46.4613       24.7444       42.5916       51.5817       48.5189       43.0805       33.0585       23.5943
   7  28 4387.7518    0.9214 13.6601  9.8356 -0.0003  0.2265   0.0145   0.6965    0.0868   0.0000   407.2941       56.7223       54.2246      -60.4528      -23.6906       4.60238       49.2634       57.1754       57.3087       49.4354       39.2934       27.0091
   8   7 1521.2430    0.1760  0.1004 10.0743  0.0000  0.0349   0.0258   0.0500    0.0453   0.0000   431.0457      -10.6564       4.50883      -7.17974      -6.94379       2.43458       5.58313       6.11696       9.34044       4.67200       3.81242       3.41408
   8   9 1806.2370    0.3710  0.2300 10.0243  0.0000  0.0202   0.0243   0.0444    0.0603   0.0000   430.7794      -2.53926       9.57304      -5.20126      -1.17371      -3.03956       3.73731       4.39928       4.93694       3.52949       3.66707       2.18908
   8  10 1946.0758    0.5242  0.4821  9.9638  0.0000  0.0277   0.0243   0.0666    0.0925   0.0000   436.2650      -7.85396       11.2777       7.90176       5.42457       4.55882       5.33246       6.24241       5.89452       5.34706       4.08873       3.66651
   8  11 2086.1377    0.7308  0.6013 10.0253  0.0000  0.0283   0.0291   0.0702    0.1299   0.0000   442.2306      -3.39593       9.08469       10.2615      -5.29359     -0.562525       5.59424       6.75038       6.62683       5.77034       4.52911       3.74756
   8  12 2225.1603    1.0137  0.7890 10.1378  0.0000  0.0345   0.0349   0.0772    0.1895   0.0000   435.1600      -2.70186       27.2468       6.34091      -5.03016     -0.220462       5.99684       7.77615       6.96689       6.26280       5.86024       4.01607
   8  13 2362.7847    1.3597  0.9681 10.3646 -0.0001  0.0350   0.0426   0.0894    0.2645   0.0000   452.0700     -0.770506       19.5419       12.9227       3.08357      -9.11210       7.55531       8.40371       7.94890       7.15604       5.95197       4.77134
   8  14 2499.3991    1.7226  0.9454 10.4169  0.0000  0.0340   0.0536   0.0806    0.3750   0.0000   436.2086       2.15448      -1.36736      -2.68112     -0.417198     -0.649729       6.38852       8.39594       7.76735       7.44035       5.68726       4.02094
   8  15 2636.1480    2.2899  1.0434 10.3116  0.0000  0.0340   0.0685   0.0932    0.6522   0.0000   425.3313       1.77994      0.281819      -1.17509       9.23550      -2.65076       7.28632       8.76296       8.22549       7.32926       5.86452       4.13449
   8  16 2773.7826    2.8000  0.8472 11.3043  0.0000  0.0291   0.0919   0.0828    0.3733   0.0000   443.9085      -14.8194       9.46792     -0.385367      -3.33437      0.849813       6.16853       7.01922       6.80218       6.23173       5.12426       3.64147
   8  17 2911.5299    3.5895  0.9271 11.7807  0.0000  0.0338   0.1117   0.0866    0.4582   0.0000   437.4226       8.53788      -8.01484       2.65352       2.35763      -6.46065       7.64607       9.54833       8.95229       7.65603       6.25239       4.23212
   8  18 3049.2069    3.9718  0.9968 11.6083  0.0000  0.0330   0.1202   0.0852    0.6906   0.0000   446.9321       11.7244       3.89247       11.2482      -8.83774       2.95713       7.08794       8.03221       7.99917       6.86025       5.66040       4.33533
   8  19 3186.7925    3.9542  1.2777 11.9963 -0.0019  0.0403   0.1098   0.1032    0.4644   0.0000   446.8702       5.61407       13.1688       5.44983      -12.8997       3.73418       8.40482       9.89409       9.54388       7.92692       6.79280       5.56709
   8  20 3324.4481    3.5905  1.7212 11.0072  0.0000  0.0496   0.0854   0.1175    0.6216   0.0000   434.0704       20.6031       4.32824      -5.86799      -18.3507      0.220193       11.0844       14.3547       13.6593       11.5382       8.60093       6.30777
   8  21 3462.5700    3.0741  2.7122 10.6892  0.0000  0.0568   0.0590   0.1510    0.3761   0.0000   425.7597       32.2772       23.3935     0.0752839       10.6507       1.53421       11.2190       13.2642       12.8692       11.5819       9.42514       7.48570
   8  22 3600.9725    2.5636  3.9369 10.2220  0.0000  0.0703   0.0413   0.1917    0.3138   0.0000   431.6628       3.75566       14.7319       9.08644      -13.1697       6.24870       13.8959       16.5421       15.6352       14.4274       11.8110       8.98407
   8  23 3739.3917    2.1175  5.4653 10.1172  0.0000  0.0921   0.0300   0.2415    0.2205   0.0000   445.6504       19.3318       21.9733       8.91401      -9.95773      0.143599       17.8986       22.0591       21.0074       18.6244       15.4097       11.8302
   8  24 3878.4853    1.7793  6.5711  9.7241  0.0000  0.1031   0.0239   0.2893    0.2131   0.0000   473.6094      -18.0284       19.4737       39.4370       22.7779      -19.4855       19.6454       23.4348       23.4565       20.6401       17.2337       12.8651
   8  25 4017.3808    1.4969  8.3019 10.0268  0.0000  0.1311   0.0200   0.3472    0.1191   0.0000   471.6455       75.1016       71.2435       9.23399      -30.7330      -33.0804       24.4433       30.2991       30.0274       26.2050       21.9729       16.2610
   8  26 4156.8690    1.2658 10.8150  9.8177  0.0000  0.1603   0.0170   0.4607    0.1098   0.0000   462.9111       1.99765     -0.337578       39.1306       24.7022      -18.6583       31.2167       38.0685       37.2836       32.6368       27.4841       20.5773
   9   8 1702.4245    0.2826  0.2277 10.0424  0.0000  0.0208   0.0190   0.0499    0.0511   0.0000   432.5759       1.69776       12.7089      -3.06184       1.88940      0.102355       4.02415       4.26087       4.80909       4.77831       3.73948       2.38826
   9   9 1843.6234    0.4392  0.2618 10.0451  0.0000  0.0201   0.0245   0.0413    0.0624   0.0000   441.3902      -8.12906       18.0987      -3.59847      0.388264       1.47710       4.13828       4.42527       4.02613       3.96850       3.30226       2.70960
   9  10 1984.2052    0.5855  0.4162  9.9660  0.0000  0.0260   0.0260   0.0515    0.0967   0.0000   428.4068       1.59617       10.0786      -4.77109      -5.27960      -4.89717       4.31582       4.94994       5.52119       4.71066       4.29132       3.13081
   9  11 2125.1467    0.7963  0.6466 10.1955  0.0000  0.0285   0.0295   0.0734    0.1351   0.0000   428.4218       6.08105       13.2660       5.03299     -0.392577     -0.984710       4.65099       5.58767       5.55986       5.18910       4.43485       3.59550
   9  12 2264.5305    1.1182  0.8307 10.0762  0.0000  0.0314   0.0364   0.0778    0.2260   0.0000   435.5387       3.60628       18.3648       2.59010      -1.01944      -3.73219       5.22961       6.07466       6.37438       5.56382       4.87517       3.93176
   9  13 2402.3121    1.4189  0.9686 10.2153  0.0000  0.0336   0.0420   0.0761    0.2947   0.0000   433.8336      -7.63326       10.4034      -5.77604       2.34078       2.18198       6.40006       7.26636       7.32810       6.64255       5.73590       4.46319
   9  14 2539.5044    1.9079  0.8806 10.7869  0.0000  0.0326   0.0573   0.0728    0.3080   0.0000   443.6075       5.93781       11.3994       4.23426      0.681171      -3.94007       5.54198       6.54215       6.79880       5.99059       5.24484       3.86001
   9  15 2677.0290    2.3812  1.0385 10.9574  0.0000  0.0323   0.0681   0.0874    0.3651   0.0000   427.5629       6.47308       16.4457       3.87875      -10.9086      -1.89092       6.13591       6.83840       7.35690       6.64701       5.50321       4.08729
   9  16 2815.2080    2.9973  0.9579 11.8068  0.0000  0.0325   0.0891   0.0813    0.2968   0.0000   437.1392       1.39927       15.7282       9.72631      -4.59198      0.783765       6.94351       8.28484       8.27900       7.83393       6.17404       4.43092
   9  17 2953.6190    3.6688  0.9500 11.8679  0.0000  0.0351   0.1087   0.0799    0.4200   0.0000   432.0396       5.14956       10.6598      -1.57114      -5.33647     -0.103848       7.62026       10.3952       9.71527       8.52490       6.43912       4.77655
   9  18 3091.5521    4.0892  1.0670 11.2650  0.0005  0.0332   0.1113   0.0821    0.8660   0.0000   448.2988       18.9884       11.1795       3.63968       6.89347       3.44471       5.81524       6.93458       7.08556       6.40440       5.57708       4.10076
   9  19 3229.5554    3.7827  1.4708 11.8795 -0.0000  0.0399   0.0941   0.1073    0.3499   0.0000   438.3490       24.0574       26.5998       2.32734      -1.96536      -3.16981       6.90740       8.31735       8.17840       7.98610       6.44232       4.94360
   9  20 3367.7793    3.4698  1.9708 11.1510  0.0000  0.0461   0.0719   0.1168    0.3870   0.0000   435.9996       1.31411       17.6320       12.2250       2.37851     -0.555160       8.01333       9.92008       9.76380       9.20797       7.35785       5.80665
   9  21 3506.2311    2.9053  2.8612 11.0953  0.0000  0.0582   0.0523   0.1491    0.2196   0.0000   441.0948       18.6678      -6.72474       17.3419      -18.4866      -15.0320       9.78833       12.1076       11.7135       11.4254       9.17295       7.25563
   9  22 3645.2390    2.4343  4.3743 10.4988  0.0000  0.0721   0.0361   0.1951    0.1879   0.0000   424.5184       40.5669       18.0795      -24.4261      -7.43080      -11.1076       12.8728       15.3160       14.9238       13.7841       12.0034       9.36782
   9  23 3784.1932    1.9698  5.4697 10.3805  0.0000  0.0866   0.0274   0.2359    0.1531   0.0000   436.6159      -29.1772       13.0885       14.3135       18.2279       22.4606       15.3565       18.4081       18.6574       17.2205       14.5587       11.2752
   9  24 3923.6554    1.6861  7.3571 10.0220 -0.0029  0.1064   0.0209   0.2935    0.1297   0.0000   458.3871       41.1996       65.9858       10.7232      -21.6612      -6.02201       18.5775       22.6841       21.6899       20.6795       17.6146       13.8426
   9  25 4063.1559    1.4013  9.2068  9.9179  0.0020  0.1311   0.0174   0.3668    0.1067   0.0000   434.1424       37.6863      -42.3537       11.6406       34.2892      -15.3412       22.2283       27.2955       26.5505       25.2715       21.0682       16.7641
   9  26 4203.0501    1.1725 11.9188  9.8989  0.0000  0.1662   0.0145   0.4739    0.0837   0.0000   444.5149      -18.3248      -44.6298       31.3726       8.04909      -12.8739       27.8990       34.3418       35.1873       32.0728       27.0044       20.9157
   9  27 4343.1230    0.9745 13.9347  9.8533  0.0000  0.2017   0.0127   0.5803    0.0754   0.0000   433.7835      -19.6628       47.6138       11.5199      -5.95689       17.5054       34.0150       42.1584       42.2882       39.0028       32.9729       25.9976
  10   9 1879.9689    0.4427  0.3998 10.0160  0.0000  0.0241   0.0205   0.0569    0.0695   0.0000   440.6548       2.76115       11.6411       2.07055       1.79905      -4.07434       3.95810       5.09553       5.16868       4.12497       3.92211       3.15473
  10  10 2021.4608    0.6217  0.4598 10.1334  0.0000  0.0223   0.0270   0.0619    0.0924   0.0000   429.6666       3.50938       13.2531       1.32237      0.861149       7.04063       3.99543       4.61489       4.72900       4.20986       3.48097       3.07632
  10  11 2162.9219    0.8255  0.7862  9.9842  0.0000  0.0303   0.0277   0.0741    0.1799   0.0000   433.7846      -6.39674       5.41623       7.07704      -2.93547      -1.95763       4.65412       5.63298       5.75176       5.28877       4.52378       4.21867
  10  12 2302.7761    1.1414  0.8527 10.3673  0.0000  0.0311   0.0346   0.0742    0.2006   0.0000   443.0215       3.35113       5.49532       7.59863       4.92300     0.0600285       4.72212       5.58067       5.54899       5.31379       4.75437       3.68141
  10  13 2440.8623    1.5346  0.8227 11.2537  0.0000  0.0299   0.0485   0.0732    0.1588   0.0000   437.0580      -1.68415       10.1853      -1.59910      -6.33695       3.64254       5.01574       5.88975       5.72462       5.72345       4.82937       3.77805
  10  14 2578.6586    2.0022  0.9404 11.0322  0.0000  0.0315   0.0565   0.0773    0.2587   0.0000   431.5899       9.65532       2.45741       6.83316       6.18366       2.29351       4.79766       6.30306       6.26027       5.58011       4.56656       4.01121
  10  15 2717.0365    2.5757  0.8631 11.6496  0.0000  0.0284   0.0772   0.0757    0.2309   0.0000   437.5537       3.60694       13.6996      0.673549      -6.46947       1.88448       4.42878       5.38456       5.19749       5.43545       4.41701       3.42554
  10  16 2855.7640    3.1808  0.9178 11.5801  0.0000  0.0291   0.0878   0.0690    0.3484   0.0000   437.6240       4.31589       15.8173      -8.73569      -9.09528       3.35570       4.77147       5.59457       5.82063       5.44456       4.90681       3.77130
  10  17 2994.4969    3.6227  1.0541 11.7185  0.0000  0.0317   0.0960   0.0784    0.4272   0.0000   444.0013       11.7283       7.35470       11.3420      0.443051      0.635937       5.31327       5.82951       6.03859       5.81603       4.84099       4.15604
  10  18 3132.9362    3.9365  1.2705 11.3295  0.0000  0.0347   0.0969   0.0880    0.6873   0.0000   438.9532       3.85750       22.8456       14.3330       1.31270      -7.68669       5.54277       6.90502       7.01889       6.25532       5.65907       4.45100
  10  19 3271.3880    3.8664  1.4311 11.5199  0.0000  0.0387   0.0887   0.0931    0.4537   0.0000   429.6393       27.3977       16.2417       16.7973      -5.60078       5.94157       6.89204       7.53696       7.75211       7.57471       6.38190       5.12259
  10  20 3410.1149    3.3547  2.2653 10.9653  0.0000  0.0463   0.0619   0.1173    0.3007   0.0000   449.8912       4.30734       15.9043       3.81195       2.43194      -1.98051       7.59419       9.11829       9.33686       8.89943       7.74190       6.01232
  10  21 3549.1769    2.7208  3.2804 11.1494 -0.0027  0.0583   0.0450   0.1561    0.1617   0.0000   445.2820       12.8232       2.62119       31.6930       1.86480      -3.31783       9.36157       11.0272       11.3743       10.6088       9.34921       7.53313
  10  22 3688.4500    2.2373  4.4631 10.7126  0.0000  0.0743   0.0325   0.1891    0.1396   0.0000   428.6951       11.2225       40.9979       3.17185       14.6548      -6.81350       12.1127       15.2344       15.1353       13.8305       11.9567       9.80030
  10  23 3828.1150    1.8673  6.6335 10.0871  0.0000  0.0949   0.0228   0.2470    0.1382   0.0000   452.1967       15.3911       11.5855       6.57611       16.2165      -28.8860       14.3337       18.4952       17.8661       17.5772       14.5501       11.7383
  10  24 3967.5197    1.5609  7.9290 10.1803  0.0000  0.1122   0.0192   0.3005    0.1029   0.0000   430.4325       44.0213       29.6370      -15.6961     -0.392842       17.7875       17.4444       22.2242       21.7627       21.2885       17.6457       14.5921
  10  25 4107.8676    1.2870 10.3830  9.9872  0.0000  0.1380   0.0151   0.3962    0.0847   0.0000   424.1293       19.3095       34.7026      -14.3461      -37.1763       23.6430       21.1840       27.5170       26.8588       25.7864       22.0335       17.8656
  10  26 4248.0073    1.0611 12.1672  9.9911  0.0000  0.1687   0.0134   0.4822    0.0729   0.0000   465.8731       20.7897       14.1370       14.7291       12.6323      -13.5450       25.9249       32.5622       32.4990       31.5327       26.2637       22.1033
  10  27 4388.1282    0.9346 15.2588  9.7699  0.0000  0.2087   0.0112   0.6040    0.0726   0.0000   421.4163       18.8785      -9.91042       8.62674      -5.51003      -20.3180       32.3703       39.7975       41.4818       38.2775       33.0117       27.4330
  11   5 1320.4567    0.1020  0.0566 10.1355  0.0000  0.0460   0.0184   0.0325    0.0367   0.0000   443.6814     -0.687313       11.6941       1.28810      -6.40753       5.76944       3.31403       11.5150       8.81804       5.46566       8.63105       4.23325
  11   7 1627.0937    0.2154  0.1853  9.9726  0.0000  0.0184   0.0150   0.0422    0.0437   0.0000   434.8001       3.60756       12.3500      -3.72226      0.318669      -4.41618       2.35463       3.23741       3.18889       2.96090       2.67748       2.26779
  11   8 1772.1909    0.3846  0.3308  9.8936  0.0000  0.0229   0.0188   0.0499    0.0575   0.0000   438.2453       3.04010       12.6368     -0.695344     -0.345613      -1.69672       2.70747       3.95597       3.27352       3.43727       3.24714       2.70133
  11   9 1915.3689    0.4982  0.3744 10.0628  0.0000  0.0230   0.0217   0.0489    0.0669   0.0000   432.3581      -1.90071       11.5951     -0.217681     -0.154179      -6.09804       2.99952       4.33184       3.74035       3.62487       3.77998       3.36026
  11  10 2057.9344    0.6791  0.6070 10.0391  0.0000  0.0273   0.0232   0.0578    0.1008   0.0000   439.3429      -5.30316       1.68249      -2.20684      -1.46474       1.44568       3.46674       4.64664       4.50841       4.27648       3.97912       3.11033
  11  11 2199.7692    0.9605  0.7209 10.1187  0.0000  0.0291   0.0310   0.0656    0.1720   0.0000   434.6067      0.662088       21.6197       1.24302      -7.17452       3.56379       4.56132       5.10319       5.21498       4.95621       4.22163       3.62804
  11  12 2340.0303    1.3235  0.8389 10.0748  0.0000  0.0267   0.0382   0.0747    0.2925   0.0000   442.9264      -1.26621       9.33620      -1.33092      -2.81426       2.04322       3.98613       5.10689       5.39884       5.03557       4.31302       3.48913
  11  13 2478.4677    1.7098  0.9202 10.4326  0.0000  0.0311   0.0471   0.0695    0.3646   0.0000   435.3458      -4.30120       10.6171     -0.931891      0.827397       3.43132       4.29505       5.32391       5.69452       5.31391       4.44222       3.67801
  11  14 2617.0032    2.1902  1.0553 10.7117  0.0000  0.0280   0.0577   0.0840    0.4015   0.0000   440.9338       13.1577       6.25872      -1.60545       2.74129      -3.24448       4.33577       5.06346       5.33935       5.12067       4.58746       3.55092
  11  15 2756.1791    2.6709  0.8902 11.6952  0.0000  0.0280   0.0754   0.0730    0.2457   0.0000   437.4957       3.46788       12.6938      -2.68023      -2.00077      -1.59475       4.27728       4.99390       5.06466       5.13226       4.27685       3.67229
  11  16 2895.4545    3.4705  0.8950 11.8493  0.0000  0.0259   0.0950   0.0710    0.2877   0.0000   436.8411       18.6329       2.49786       9.88580      -1.24705       5.29435       3.96561       4.82389       5.17058       4.73753       4.41111       3.31486
  11  17 3034.5229    3.9746  0.8648 12.2417  0.0000  0.0257   0.1110   0.0690    0.2628   0.0000   434.3228      -1.17973       5.07957      0.691123      -11.3818       1.25520       3.94069       4.78833       4.61852       4.40103       4.09807       3.33095
  11  18 3173.5070    4.0124  1.1138 12.6627  0.0000  0.0336   0.1048   0.0789    0.2852   0.0000   441.4130       16.4146       16.4223      -2.63187       1.98295      -1.75792       4.91501       5.98174       6.29517       5.90361       4.89272       4.18949
  11  19 3312.3739    3.4964  1.7050 11.3757  0.0000  0.0392   0.0716   0.0951    0.3334   0.0000   442.3983       15.0852       6.37441       11.9364      -5.36007      -1.08986       5.67541       6.90334       7.05433       6.70389       5.80039       5.09738
  11  20 3451.6778    3.0972  2.3795 11.2411  0.0000  0.0470   0.0547   0.1171    0.2022   0.0000   432.0083      -1.91365       15.7439      -1.56884       3.87460      -7.31322       7.45741       9.06645       9.41306       9.19041       7.74926       6.30229
  11  21 3591.1384    2.5681  3.0903 11.0831  0.0000  0.0550   0.0409   0.1413    0.1461   0.0000   449.1236       14.7917       14.7857       21.6736      -1.28305       8.08012       8.15846       10.0840       10.2154       9.63232       8.57347       7.24874
  11  22 3730.9562    2.1197  5.0870 10.4140  0.0002  0.0749   0.0281   0.1983    0.1376   0.0000   461.1181       14.6974      -19.9479      -13.5937      -11.1032      -1.83924       10.5321       13.0970       13.4713       12.8856       11.2207       9.59125
  11  23 3870.9018    1.7489  6.6932 10.4212  0.0000  0.0923   0.0217   0.2611    0.1005   0.0000   434.3104       10.2083       10.7519       6.90849      -12.7865       7.80296       13.1783       16.7411       16.5955       16.1732       13.9983       11.9300
  11  24 4011.0289    1.4935  8.4316 10.1522  0.0000  0.1094   0.0173   0.3060    0.0910   0.0000   445.6599       30.0511       7.64915       12.2822       9.73707      -17.4436       16.0060       19.0928       20.3136       19.2370       17.2202       14.2771
  11  26 4291.9002    1.0461 12.7174  9.9936  0.0000  0.1718   0.0128   0.4852    0.0686   0.0000   413.3676       43.6470       54.5020       10.9212      -21.6752       12.3396       23.5287       30.2060       30.1384       29.9752       26.0753       21.6909
  11  28 4573.2559    0.6929 18.0050  9.9409 -0.0008  0.2901   0.0089   0.7726    0.0481   0.0000   464.5565       94.4464       67.4881      -2.22532      -31.6716       11.4410       38.1131       50.4709       50.1452       48.4655       42.5485       36.0574
  12   6 1509.6850    0.1463  0.1010 10.0610  0.0000  0.0186   0.0151   0.0340    0.0370   0.0000   433.5676       1.39106       13.0212      -2.99379      0.179304     -0.496322       2.75544       2.53113       3.69731       3.02366       2.73184       1.88324
  12   8 1805.8028    0.3680  0.2819 10.0847  0.0000  0.0180   0.0180   0.0405    0.0516   0.0000   437.7047      -4.18144       20.3079       1.39751     -0.126035      0.575944       2.54793       3.12798       3.34038       2.93437       2.53204       2.51534
  12   9 1949.9362    0.5306  0.5379 10.0217  0.0000  0.0254   0.0191   0.0571    0.0802   0.0000   438.2573       8.02273       3.01132      -4.76057       3.08212      -1.27991       3.58532       4.67562       4.99880       5.02789       4.31779       3.57264
  12  10 2093.5966    0.7007  0.6529 10.2116  0.0000  0.0266   0.0230   0.0637    0.0975   0.0000   439.8354       2.12334       10.4042       4.50570       1.32359      -2.21765       3.95549       5.05428       5.10182       4.78810       3.94612       3.24596
  12  11 2235.8872    0.9545  0.8445 10.4449  0.0000  0.0296   0.0277   0.0729    0.1273   0.0000   435.2754       2.44064       18.0070       3.25535     -0.194348      0.568168       3.74140       4.31537       5.11171       4.34441       4.29618       3.55189
  12  12 2376.3313    1.3763  0.8254 10.6557  0.0000  0.0274   0.0391   0.0666    0.2000   0.0000   438.5764       3.76019       11.8048       3.71320      -7.55257      -6.71278       3.55739       4.41858       4.51191       4.69779       4.00483       3.40604
  12  13 2515.4290    1.8442  0.9494 11.1438  0.0000  0.0285   0.0515   0.0726    0.2444   0.0000   433.2479     -0.578259       8.50870       2.01036     -0.940456     -0.609038       3.93373       4.82545       5.13306       5.05305       4.63237       3.75993
  12  14 2654.6061    2.3162  1.0438 11.1428  0.0000  0.0298   0.0593   0.0755    0.3728   0.0000   441.2523       3.63007       2.84825     -0.141859       3.71057     0.0792500       3.98299       4.84562       5.22167       4.84758       4.43972       3.74847
  12  15 2794.5273    2.8286  0.9900 11.6867  0.0000  0.0281   0.0718   0.0741    0.2944   0.0000   432.4253       9.21105       11.1679       2.68247      -5.12667       4.39824       3.77613       4.44816       4.43916       4.72254       4.21872       3.50973
  12  16 2934.3998    3.4970  0.9793 11.7449  0.0000  0.0270   0.0870   0.0686    0.3146   0.0000   437.6934       6.74293       14.8281     -0.269532       2.57014     -0.521304       3.73152       4.56911       4.84239       4.53915       3.94289       3.41122
  12  17 3073.8655    3.8847  0.9943 12.6153  0.0000  0.0286   0.0983   0.0728    0.2299   0.0000   444.3458       8.17770       7.22044      -9.11570       7.16922     -0.182163       3.91104       4.67809       5.04341       4.75561       4.45207       3.68337
  12  18 3213.2608    3.8055  1.3395 11.9714 -0.0049  0.0322   0.0831   0.0845    0.2901   0.0000   441.0420     -0.929762       15.1979       6.53372    -0.0665228       6.01293       4.41832       5.29762       5.44471       5.67967       4.81328       4.08360
  12  19 3352.7644    3.5703  1.9653 11.1301  0.0000  0.0391   0.0641   0.1009    0.2877   0.0000   442.7873       6.94708       15.4150       2.24097      -5.35199      0.257452       5.46438       6.59641       7.00921       6.48280       6.18646       5.05253
  12  20 3492.4351    2.9703  2.7616 10.9363  0.0000  0.0477   0.0464   0.1228    0.1891   0.0000   443.5842       20.1540       7.32193      -1.01394      -12.4467      0.263034       6.46111       8.01612       8.33836       8.09740       7.11534       6.10499
  12  21 3632.5155    2.4127  3.9787 10.5657  0.0000  0.0616   0.0321   0.1515    0.1435   0.0000   447.9884      -1.03600       17.5480       17.1729       2.10597       4.55139       7.96288       9.94610       10.4300       9.54490       9.16363       7.75165
  12  22 3772.6078    2.0122  5.5214 10.5988  0.0000  0.0767   0.0246   0.2051    0.1006   0.0000   453.1782       18.5878      -4.15839      -15.0808      -23.1127      0.494579       10.3521       12.8084       13.2946       12.9335       11.4990       9.83253
  12  23 3912.9529    1.6615  7.2483 10.3479  0.0000  0.0946   0.0195   0.2554    0.0947   0.0000   419.1067       29.8046       19.8518       18.4923      -3.46647      -18.2196       12.4366       15.5567       15.7078       15.1786       14.0141       12.0586
  12  24 4053.6053    1.4291  9.1634 10.1209  0.0000  0.1135   0.0159   0.3192    0.0868   0.0000   449.6705     -0.926057       23.8359       34.2387       5.99493      -2.54932       14.4344       18.4392       18.9605       18.6195       16.7660       14.1967
  12  26 4335.3262    0.9841 13.8930  9.9585  0.0006  0.1779   0.0114   0.5026    0.0652   0.0000   442.3711       24.0748       22.4466      -1.31665       7.31702       27.0319       23.0447       28.9952       29.8005       29.9480       26.9725       22.3802
  13   9 1983.7913    0.5597  0.5799  9.9587  0.0000  0.0282   0.0188   0.0541    0.0845   0.0000   436.0562      -2.85192       14.4258      -2.31795      -2.75890       1.59300       3.06951       4.03887       3.62062       4.11407       3.76280       3.09987
  13  11 2271.1780    1.0912  0.8193 10.2121  0.0000  0.0272   0.0293   0.0638    0.1551   0.0000   433.2930     -0.360799       15.1574     -0.128510       2.31130      -2.35994       3.49247       4.38826       4.59506       4.23055       3.91095       3.44403
  13  12 2411.8394    1.4329  1.0351 10.7756  0.0000  0.0298   0.0363   0.0732    0.1871   0.0000   438.4285       6.83504       12.8350      -12.9789      -1.02710      -1.42867       3.87229       4.90982       5.12007       4.88900       4.44466       3.75622
  13  13 2551.6600    1.9472  1.0291 10.9099  0.0000  0.0280   0.0486   0.0725    0.2840   0.0000   436.5696       6.01705       17.1644      -3.32762      -6.79352      -2.10693       3.41406       4.11766       4.25882       4.41683       3.86451       3.53362
  13  14 2691.6796    2.4155  1.0480 11.3610  0.0000  0.0292   0.0603   0.0741    0.3313   0.0000   443.0154       4.19222       22.2768       3.82645      -2.74502       1.43119       3.82243       4.79157       4.90853       4.75544       4.40522       3.69855
  13  15 2832.1961    3.1259  0.9653 10.8561  0.0000  0.0259   0.0766   0.0683    0.6708   0.0000   438.0908       3.29433       16.7958      0.810860       3.32436       3.49640       3.03098       3.81053       3.83619       3.69699       3.48142       3.03243
  13  16 2972.6165    3.6967  0.8537 12.3622  0.0000  0.0260   0.0971   0.0592    0.2496   0.0000   437.5211       11.2296       12.1293       2.59520       1.05033     -0.975663       3.23685       3.62070       4.13668       4.12142       3.52736       3.20636
  13  17 3112.5013    3.9919  1.0297 12.2647  0.0000  0.0300   0.0958   0.0672    0.3117   0.0000   437.8595       4.79212       22.5167     -0.815813      -6.59155       3.58831       3.57059       4.82739       4.48839       4.84257       4.14343       3.73053
  13  18 3252.3557    3.8251  1.5348 11.5995  0.0000  0.0341   0.0754   0.0840    0.3228   0.0000   436.2880       9.05739       11.4513       3.41053       2.13573      0.329676       4.18671       5.27001       5.47761       5.47013       4.91946       4.18569
  13  19 3392.3561    3.2902  2.0678 11.4498  0.0030  0.0393   0.0569   0.1029    0.2025   0.0000   447.3739       8.74014       17.6308      -1.05843       5.17787       2.28628       5.13476       6.11140       6.49602       6.13148       5.67207       4.93925
  13  20 3532.6307    2.7739  2.8451 11.4945  0.0000  0.0503   0.0421   0.1242    0.1154   0.0000   441.6404       4.81764       16.8962       4.66369      -4.14813      -7.68086       5.96499       7.53609       8.01081       7.69832       7.21132       6.20736
  13  21 3673.2304    2.2597  4.4477 10.7889  0.0000  0.0637   0.0286   0.1665    0.1069   0.0000   446.1779       7.18534       29.6460      -4.94495    -0.0253796       1.77654       7.94148       10.0883       10.6645       10.6102       9.60476       8.08726
  13  22 3813.6185    1.8977  6.2039 10.4588  0.0000  0.0798   0.0216   0.2130    0.0957   0.0000   433.1586       21.7344       16.8744       10.6547     -0.627346      -2.25103       9.62419       11.7969       12.3514       12.3772       11.3973       9.71614
  13  23 3954.5953    1.5722  7.5957 10.3633  0.0000  0.0957   0.0178   0.2599    0.0831   0.0000   430.4873       16.1487       45.3229      -25.9718       1.18265      -16.2580       11.4230       14.3219       15.3480       14.8992       13.2395       11.7902
  13  24 4095.2320    1.3337 10.1425 10.0582  0.0000  0.1182   0.0139   0.3325    0.0768   0.0000   434.6191      -8.34707       27.4843       7.73071       2.85202       10.9319       14.3100       18.2918       18.9581       18.2584       16.9855       14.8021
  13  25 4236.6151    1.1284 11.9255 10.0016  0.0000  0.1443   0.0122   0.4124    0.0693   0.0000   454.6920       17.3142      -22.3997       6.62357       1.14419      -2.87199       16.6871       21.6056       22.3639       22.3809       19.9188       17.4003
  13  27 4519.0665    0.7582 18.1550  9.9558 -0.0006  0.2516   0.0081   0.6938    0.0456   0.0000   405.8843       45.7099       92.8667       56.8298       36.6761       6.54821       29.1803       37.6722       39.8235       39.0918       35.0419       31.1372
  13  28 4660.5231    0.6279 20.9152  9.8694  0.0041  0.3143   0.0069   0.8458    0.0386   0.0000   461.7919       31.2099       17.1357       13.0755       40.5465       5.58081       36.2173       46.2819       47.9507       47.9821       43.3764       37.9303
  14   5 1411.7005    0.1211  0.1046 10.0077  0.0000  0.0357   0.0133   0.0428    0.0334   0.0000   438.3041     -0.704295       16.3731      -3.77903      0.840745      -2.88723       4.06702       3.48333       4.66627       8.02824       2.50713       3.93990
  14   6 1571.5660    0.1992  0.1305  9.9909  0.0000  0.0141   0.0142   0.0299    0.0365   0.0000   436.8170      -5.19230       12.4444       2.17479      -3.22587      0.991327       1.62250       2.00753       2.33361       2.24172       2.22735       2.46276
  14   8 1870.8445    0.4811  0.3525 10.1143  0.0000  0.0166   0.0196   0.0433    0.0565   0.0000   437.5913      0.412563       12.2548      -1.89943      0.885008       1.41273       1.80399       2.34789       2.54935       2.42514       2.18417       2.07669
  14   9 2017.0469    0.6275  0.6218 10.1172  0.0000  0.0250   0.0196   0.0590    0.0843   0.0000   436.9840      -4.61261       16.4701       5.13962      -1.92139     0.0694614       2.45360       3.14623       3.43448       3.24157       3.00963       2.66003
  14  10 2162.5740    0.8522  0.6276 10.2893  0.0000  0.0201   0.0263   0.0616    0.0951   0.0000   435.6979       2.82475       19.7906      -2.51490     0.0726282      -2.44820       2.38873       2.96268       3.12278       3.00427       2.90906       2.52116
  14  11 2305.6968    1.1712  0.8958 10.2582  0.0000  0.0274   0.0292   0.0657    0.1689   0.0000   434.1313       6.13599       18.7386      -1.72930     -0.144190     -0.218453       3.48350       4.19605       4.36692       4.25311       3.92507       3.32810
  14  12 2446.7421    1.5753  1.1822 10.5223  0.0000  0.0309   0.0356   0.0770    0.2437   0.0000   435.6170      -4.84782       16.3002       7.78489      -7.03575      -11.2665       3.33388       4.44870       4.39027       4.68151       4.09812       3.74974
  14  13 2587.2932    1.9575  1.0259 11.5875  0.0000  0.0280   0.0472   0.0734    0.1650   0.0000   440.6709     -0.877457       12.3405       5.17803      -2.82817     -0.382935       3.15052       3.99147       4.23210       4.21557       3.93948       3.27896
  14  14 2728.2097    2.6454  0.9214 11.6715  0.0000  0.0255   0.0651   0.0636    0.2540   0.0000   443.1562       5.68977       18.3068      0.745034       3.41372       8.60340       3.01896       3.81193       3.87947       3.90912       3.62687       3.06286
  14  15 2869.2454    3.3898  0.9693 11.1743  0.0000  0.0252   0.0819   0.0662    0.6368   0.0000   439.9340       2.37708       9.92802      -2.93295      -4.28297       1.27257       2.85997       3.73779       3.72144       3.70734       3.31846       3.17755
  14  16 3010.2100    3.8958  0.9389 12.0509  0.0000  0.0255   0.0975   0.0620    0.4055   0.0000   437.4703       3.10640       14.5956       3.42763      -3.43194       1.99515       2.92322       3.55776       3.82627       3.70548       3.32843       3.05270
  14  17 3150.6216    3.8856  1.1845 12.6821  0.0000  0.0297   0.0914   0.0796    0.2753   0.0000   440.8028       5.12515       15.4252       1.22515      -5.64119      0.194346       3.34695       4.17000       4.35834       4.51841       3.96970       3.60074
  14  18 3290.8935    3.7333  1.5300 12.1329  0.0000  0.0329   0.0735   0.0901    0.2489   0.0000   441.4192       8.51862       4.32610       4.61448     -0.858035      -1.54025       4.04817       5.16166       5.20281       5.09399       4.60580       4.29740
  14  19 3431.5161    3.1627  2.3041 11.6137  0.0000  0.0418   0.0509   0.1068    0.1591   0.0000   441.5071       9.85773       17.1018       1.81443      -6.00343      -6.90746       4.73489       6.13228       6.12079       6.44897       5.67253       5.13371
  14  20 3572.1183    2.6857  3.3490 11.0874  0.0000  0.0526   0.0364   0.1271    0.1270   0.0000   441.1277       16.4954       11.0192      0.870233       6.54836     -0.836562       5.74582       7.38282       7.54640       7.77935       7.13618       6.40891
  14  21 3713.0169    2.1951  5.0695 10.3931  0.0000  0.0645   0.0249   0.1719    0.1219   0.0000   436.7694       3.35861       3.34361       18.2652       3.12327      -4.00971       7.31211       9.16968       9.42354       9.77326       8.73812       7.84961
  14  22 3854.1224    1.7832  6.4785 10.4675  0.0000  0.0793   0.0195   0.2196    0.0884   0.0000   440.2756      -18.5278       6.40779       29.1348      -30.6055      -7.54969       8.98175       11.2754       11.9505       11.5281       10.8296       9.82176
  14  23 3995.2480    1.5172  8.3780 10.2766  0.0000  0.0969   0.0160   0.2744    0.0787   0.0000   420.3895       24.8977       10.4536       9.80347      -13.3697      -4.16508       11.0442       14.2361       14.7013       14.3568       13.4933       12.0535
  14  24 4136.7623    1.2462 10.5800 10.1915  0.0000  0.1233   0.0135   0.3561    0.0699   0.0000   448.9971       11.2625      -35.9515       15.3316       18.6460      -6.07411       14.0493       17.5857       18.0823       18.2948       16.9218       15.2642
  14  26 4420.0810    0.8798 15.4192 10.0326  0.0000  0.1942   0.0093   0.5442    0.0506   0.0000   430.1862      -7.59919       62.2714       37.3220       41.2616      -19.1027       21.6459       27.5271       29.1160       28.0869       27.2468       23.7696
  14  27 4561.6425    0.7203 18.3076  9.9732  0.0009  0.2488   0.0076   0.6809    0.0419   0.0000   470.1553       63.4016      -15.9998      -47.0695       45.2725       8.70279       26.5279       35.3845       36.4655       36.9153       33.5542       29.6526
  15   6 1601.0285    0.2183  0.1203 10.0032  0.0000  0.0191   0.0161   0.0266    0.0351   0.0000   439.4165      -1.73979       17.7131       2.52759      -2.55678       1.60702       2.92046       3.88270       4.64765       3.47369       2.99979       3.38905
  15   7 1753.7559    0.3187  0.3508  9.9285  0.0000  0.0200   0.0133   0.0443    0.0467   0.0000   438.8092      0.994802       14.6307       1.56387       1.28737      -1.14404       1.95647       2.66132       2.69423       2.59415       2.48595       2.30754
  15   8 1902.3266    0.4672  0.4359 10.0177  0.0000  0.0197   0.0170   0.0481    0.0605   0.0000   437.7809     -0.913638       16.5139      -4.40465      -1.25294     -0.731614       2.22481       2.84226       2.93731       2.78140       2.84468       2.40906
  15   9 2049.5712    0.6597  0.5524 10.0116  0.0000  0.0207   0.0202   0.0485    0.0849   0.0000   435.1793      0.875126       17.1572      -2.18536      -6.17800       2.12331       2.19799       2.82587       3.00449       2.95575       2.89474       2.45501
  15  10 2195.7661    0.9125  0.8775 10.1876  0.0000  0.0265   0.0230   0.0657    0.1313   0.0000   438.6401      0.226712       12.4619       1.32963      -4.45579       2.18690       2.87301       3.58593       3.51557       3.61932       3.51611       3.06757
  15  11 2339.5229    1.3095  0.8913 10.2438  0.0000  0.0239   0.0314   0.0627    0.1777   0.0000   439.4242       6.21234       13.1011      -3.01733      -2.79867       3.07858       2.70848       3.33704       3.73160       3.80090       3.42370       2.90586
  15  12 2481.0093    1.6829  0.9951 10.7320  0.0000  0.0282   0.0383   0.0634    0.2004   0.0000   434.4319       4.16657       15.9735       2.70173      -2.00303      0.225605       2.80352       3.88782       3.82655       4.04691       3.78890       3.24246
  15  13 2622.4204    2.2963  0.9291 10.9466  0.0000  0.0247   0.0521   0.0582    0.2683   0.0000   439.7784      -2.01246       6.89554       5.72961      -1.22887      -2.00973       2.66332       3.41125       3.55149       3.55846       3.26943       3.06262
  15  14 2764.1457    2.7653  0.9540 11.8321  0.0000  0.0248   0.0652   0.0640    0.2097   0.0000   439.6917      -1.45742       20.0821      0.385420      -5.48891       2.48916       2.64460       3.28106       3.44496       3.64110       3.19722       3.01905
  15  15 2905.8053    3.4757  0.9097 12.0707  0.0000  0.0244   0.0825   0.0604    0.2968   0.0000   433.7015       7.64697       10.3379       3.59326      -4.96508       5.97206       2.51703       3.24151       3.58026       3.46838       3.23665       2.78222
  15  16 3047.0907    4.0837  0.9184 11.8829  0.0000  0.0242   0.0978   0.0596    0.4631   0.0000   440.6548       4.39622       15.5961       8.68904      -2.28097      0.396869       2.67025       3.36712       3.38464       3.40361       3.28952       2.89954
  15  17 3188.0895    3.9226  1.2545 12.5177  0.0000  0.0299   0.0875   0.0807    0.2966   0.0000   435.1555       8.32306       18.0375       2.49525      -4.58231      -2.46652       3.05764       4.00377       4.19525       4.10244       3.97313       3.53362
  15  18 3328.9105    3.5760  1.8228 11.8398  0.0000  0.0355   0.0637   0.0945    0.2563   0.0000   431.9141     -0.844311       19.7204       4.71482       2.63290      -5.46997       3.89287       4.98632       5.25965       5.31814       4.86628       4.23992
  15  19 3469.9585    3.0548  2.6950 10.9722 -0.0007  0.0440   0.0438   0.1098    0.2258   0.0000   435.4227       13.8359      -1.03405      -1.35085     0.0420429       6.32095       4.88742       6.10513       6.40989       6.41472       6.21036       5.39214
  15  20 3611.1899    2.4817  4.0064 10.6894  0.0000  0.0554   0.0299   0.1419    0.1347   0.0000   439.4438       2.25257       21.7311       16.3096       4.60329   -0.00596945       5.93670       7.45106       8.13979       8.09657       7.29437       6.72113
  15  21 3752.6078    2.0465  5.3068 10.6860  0.0000  0.0689   0.0232   0.1792    0.0953   0.0000   422.4177       6.85718       13.7545       5.67679      -11.7008      -1.19832       7.31263       9.36718       9.60190       10.0224       9.06887       8.14373
  15  22 3894.1959    1.7134  7.5720 10.2119  0.0000  0.0849   0.0172   0.2370    0.0900   0.0000   444.7547       19.9246       16.3342       15.0522      -22.2212       3.62729       9.11950       11.2010       11.8618       12.1359       11.1675       10.2326
  15  23 4035.6951    1.4138  9.0977 10.2218  0.0000  0.1039   0.0145   0.2873    0.0726   0.0000   457.7643       13.9647      -7.63454     -0.233804      -8.31378       6.26974       11.1122       13.9382       14.9806       15.0359       14.4198       12.4196
  15  24 4177.6508    1.1903 11.5449 10.1391  0.0000  0.1294   0.0120   0.3719    0.0620   0.0000   429.9229      -5.94165       8.18740      -1.12984      -18.1529      -9.92248       13.5747       17.4715       18.4335       18.4563       17.2285       15.5981
  15  25 4319.4710    0.9918 13.7217 10.0172  0.0001  0.1608   0.0102   0.4630    0.0575   0.0000   463.9920       14.5801       22.8460       16.0918       4.27192      -2.39044       16.4977       21.1217       22.5540       22.6576       20.7844       18.7577
  15  26 4461.5770    0.8070 16.4618 10.0222 -0.0016  0.2106   0.0084   0.5747    0.0467   0.0000   414.8216       42.7777       59.0500      -23.9471       56.4346       2.17327       21.5056       27.6848       29.4277       28.8285       27.7309       25.0044
  16   5 1467.2787    0.1455  0.0861 10.0582  0.0000  0.0152   0.0140   0.0297    0.0316   0.0000   437.8664      -2.31169       18.2698      0.307121      -2.28911      -1.86469       1.34995       1.65714       2.04360       1.75362       2.14940       1.42819
  16   6 1629.5089    0.2393  0.1420 10.1139  0.0000  0.0137   0.0156   0.0272    0.0348   0.0000   435.9752      0.818602       15.0610       1.46162       2.27321      0.405378       2.53554       3.59371       3.16649       3.31863       2.86983       3.63512
  16   7 1783.2470    0.3744  0.2971 10.0026  0.0000  0.0158   0.0156   0.0366    0.0447   0.0000   437.7552       3.20319       18.2926       1.84493      0.602733       4.61681       1.48695       2.03166       1.93423       2.18756       1.92281       1.91155
  16   8 1933.1434    0.5035  0.4459 10.1705  0.0000  0.0198   0.0177   0.0466    0.0573   0.0000   438.7361      -5.48456       13.9005      0.257237      -5.11247      -2.27999       2.26538       2.90737       3.01791       3.03688       2.82333       2.44683
  16   9 2081.6076    0.7267  0.6045 10.0598  0.0000  0.0230   0.0213   0.0496    0.0963   0.0000   437.9293       1.71901       14.0168      -2.76848       3.25903      0.216995       2.53337       3.08315       3.03709       2.93322       2.78106       2.50349
  16  10 2228.3510    0.9866  0.8986  9.9968  0.0000  0.0246   0.0233   0.0631    0.1525   0.0000   438.7582      -3.85219       9.66513      -4.55526      -2.60610     0.0288831       2.29509       2.91459       3.15174       3.13578       3.06466       2.71178
  16  11 2372.5530    1.3794  0.9878 10.5086  0.0000  0.0255   0.0309   0.0631    0.1736   0.0000   440.6103       6.15486       13.6637      -4.52056       3.53060     -0.769163       2.54929       3.30178       3.31095       3.47870       3.33421       3.07921
  16  12 2514.8656    1.8928  0.9655 10.8318  0.0000  0.0240   0.0418   0.0615    0.1998   0.0000   433.7746       3.51309       11.5436       1.41432     -0.789197       1.76072       2.45921       3.07680       3.32530       3.22487       3.04832       2.78758
  16  13 2656.9473    2.3774  1.0087 11.1870  0.0000  0.0245   0.0520   0.0648    0.2327   0.0000   438.9815       1.01266       11.6786       3.56253       1.84855    0.00539727       2.48804       3.01226       3.16418       3.22658       3.21979       2.88028
  16  14 2799.5241    2.9759  0.9261 11.2279  0.0000  0.0232   0.0649   0.0556    0.3218   0.0000   437.9587       3.07193       17.1130     -0.937255      -3.47285     -0.774945       2.42640       2.92167       3.13754       3.15200       2.96403       2.69281
  16  15 2941.8333    3.5778  0.9477 12.0784  0.0000  0.0243   0.0818   0.0613    0.2773   0.0000   438.2892      -2.43494       10.4633       5.26295      0.812263      -3.43731       2.58799       3.01168       3.19551       3.14944       2.96530       2.77319
  16  16 3083.5002    3.9747  0.9581 12.7421  0.0000  0.0250   0.0918   0.0632    0.2263   0.0000   438.7812       11.3601       9.49881       3.30748      -3.32645      -1.19842       2.45428       3.12755       3.50961       3.27650       3.39370       2.98821
  16  17 3224.9752    3.9402  1.4498 11.6069  0.0000  0.0298   0.0778   0.0811    0.5402   0.0000   442.0292       12.6046       12.4519       3.22068      -1.64885      -2.88982       2.98630       3.70573       4.16558       4.15026       4.02423       3.52351
  16  18 3366.3256    3.4333  1.9618 12.0342  0.0000  0.0384   0.0593   0.0973    0.2098   0.0000   437.0921       4.37401       12.6360       11.8347       1.33517      -1.88834       3.61147       4.67872       4.76969       4.91731       4.58530       4.11715
  16  19 3508.0963    2.9098  2.8781 11.3370  0.0003  0.0459   0.0408   0.1175    0.1685   0.0000   435.3899       8.02630       11.8150       9.26249      -5.01036      -2.51769       4.56442       5.74006       5.80913       6.16973       5.76428       5.19809
  16  20 3649.8145    2.3473  4.3435 10.7476  0.0000  0.0579   0.0268   0.1496    0.1210   0.0000   446.6329       15.6703      -3.39778      0.961765      -4.62984      -4.19478       5.75419       7.13669       7.60783       7.76344       7.44452       6.74155
  16  21 3791.3922    2.0282  6.0424 10.3077  0.0000  0.0681   0.0204   0.1905    0.1038   0.0000   437.5873       15.6545       23.2122       12.4139       13.5131      -1.93421       6.92861       8.51423       9.26400       9.22880       8.83042       7.81611
  16  22 3933.5545    1.6652  8.0758 10.1006  0.0000  0.0863   0.0155   0.2401    0.0862   0.0000   434.2301       18.0198       23.1848    -0.0956492      -17.4202       3.83410       8.47659       11.0074       11.4665       11.5507       11.0915       9.87461
  16  23 4075.6276    1.3661  9.7715 10.1589  0.0000  0.1062   0.0131   0.2930    0.0684   0.0000   429.5638       8.82578       19.0665       12.8929       24.6050       9.70089       10.6014       13.3325       14.4266       14.1980       13.7092       12.3147
  16  24 4217.4486    1.1686 12.3738 10.0059  0.0000  0.1351   0.0110   0.3795    0.0645   0.0000   425.6201       20.6468       35.3088      -15.3511      -14.7395      -4.50668       12.8509       16.6650       18.0207       17.8806       16.9414       15.3993
  16  25 4360.0719    0.9660 15.4600 10.0145  0.0000  0.1743   0.0089   0.4918    0.0515   0.0000   457.1395       3.28747       66.2371      -12.8048      -10.2264       13.2409       16.8771       21.5323       23.2721       23.5177       22.4532       19.9812
  16  26 4502.4615    0.7922 17.5267  9.9818  0.0000  0.2149   0.0076   0.5927    0.0427   0.0000   411.6174       59.3374       51.8734       25.8240      -37.8812      -34.8812       20.2299       26.4459       28.4921       28.2580       27.0204       24.3708
  17   4 1318.0404    0.0889  0.0875 10.0683  0.0000  0.0246   0.0109   0.0354    0.0296   0.0000   435.0033      -6.95533       16.7955      -4.46898      -7.47127      -2.22701       1.74747       2.72160       3.10042       2.25208       2.82121       2.11972
  17   6 1657.0896    0.2735  0.2038  9.9814  0.0000  0.0164   0.0139   0.0317    0.0370   0.0000   438.3072      -1.72314       14.9859      -1.10383     -0.896607     -0.342083       1.22566       1.75341       1.67875       2.14693       1.56004       1.54965
  17   7 1811.9682    0.3861  0.3704 10.0006  0.0000  0.0183   0.0141   0.0405    0.0478   0.0000   439.0156     -0.728611       11.6989     -0.520119       1.47883     -0.543053       1.61266       2.14385       2.27067       2.30250       2.45983       2.13502
  17   8 1963.2991    0.5536  0.4925 10.0525  0.0000  0.0187   0.0176   0.0484    0.0638   0.0000   436.1729      0.281896       14.2115      0.866631       1.30397      -2.27027       2.01898       2.52360       2.87845       2.85353       2.59937       2.24791
  17   9 2112.9418    0.8138  0.7126  9.9619  0.0000  0.0222   0.0210   0.0546    0.1011   0.0000   438.0239       1.26903       14.7289       1.70357      -1.49737       1.98475       1.86456       2.44781       2.74555       2.65284       2.47302       2.36299
  17  10 2260.3005    1.0840  0.8798 10.1940  0.0000  0.0236   0.0250   0.0609    0.1448   0.0000   438.4096      -5.13713       15.9238      -1.94915      -1.33319       4.45947       2.19746       2.89279       3.01801       2.99934       2.92790       2.58631
  17  11 2405.0324    1.5040  0.9438 10.5632  0.0000  0.0250   0.0335   0.0604    0.1944   0.0000   441.3187       4.88661       13.6205       2.42672      -1.47405    -0.0979091       2.56339       3.41765       3.61108       3.61394       3.47332       2.96265
  17  12 2548.0657    1.9736  1.0800 10.6167  0.0000  0.0250   0.0397   0.0640    0.2490   0.0000   436.7008       5.92519       8.74429       4.76102     -0.916408      -3.06618       2.30062       2.77426       3.16913       3.10523       3.07989       2.69932
  17  13 2691.1098    2.5184  1.0467 10.6651  0.0000  0.0237   0.0518   0.0617    0.3824   0.0000   435.3815      0.392610       7.77907      -2.42887      -2.09148       1.35808       2.37103       3.05983       3.28533       3.27277       2.94747       2.94088
  17  14 2834.3596    3.1757  0.8632 11.9804  0.0002  0.0221   0.0714   0.0555    0.1939   0.0000   436.7656      -5.07092       10.9636     -0.874966       1.12859       2.20164       2.21581       2.87571       2.92971       2.97338       2.74280       2.61387
  17  15 2977.2441    3.7518  0.8867 12.2088  0.0000  0.0223   0.0836   0.0546    0.2217   0.0000   439.3578       7.11482       13.9806       2.64217     -0.661263       2.45583       2.36614       2.95969       3.29022       3.29544       3.04746       2.75628
  17  16 3119.4026    4.1109  1.0721 12.3577  0.0000  0.0247   0.0879   0.0646    0.2946   0.0000   441.8828       3.09139       7.46479       3.47571      -1.01217     -0.534704       2.39475       3.06713       3.17697       3.41609       3.19507       2.94514
  17  17 3261.4249    3.7815  1.5262 12.0606  0.0000  0.0310   0.0705   0.0832    0.3021   0.0000   436.9025       13.5720       14.6516       1.84525      -1.86813      -2.79613       2.88845       3.73929       3.93937       3.89622       3.68763       3.35322
  17  18 3403.4293    3.2960  2.1283 11.7611  0.0000  0.0386   0.0534   0.0972    0.2188   0.0000   431.6302       5.51934       8.88346       7.78374      -5.54342      -2.28818       3.49654       4.71567       4.65211       4.90506       4.77190       4.29943
  17  19 3545.6359    2.7944  3.1458 11.1471  0.0000  0.0453   0.0382   0.1265    0.1758   0.0000   434.0804       17.6966       24.9405      -3.33086      -12.5067     -0.490885       4.31570       5.44642       5.64389       5.85633       5.65233       5.18208
  17  20 3687.7759    2.2590  4.7031 10.6706  0.0000  0.0587   0.0248   0.1560    0.1100   0.0000   433.5869       8.70100       6.70394     -0.545906      -9.99656      -3.27558       5.55813       7.11706       7.44939       7.47075       7.37610       6.67673
  17  21 3830.2101    1.8781  6.2766 10.3771  0.0000  0.0707   0.0186   0.1956    0.0901   0.0000   445.2085       15.6010       20.3737      -7.53455      -1.70763       1.37062       6.76223       8.48932       9.12338       9.32672       8.89121       8.17496
  17  22 3972.4995    1.5790  8.0038 10.1680 -0.0002  0.0863   0.0147   0.2378    0.0767   0.0000   431.4077       7.45585       4.86960      0.472320       15.7080      0.704748       7.89529       10.2541       10.7572       11.2258       10.5272       9.65578
  17  23 4114.9068    1.3356 10.6700 10.0570  0.0007  0.1084   0.0122   0.3111    0.0673   0.0000   440.7557       16.8945       12.7090       15.3603      -1.41542       13.3590       10.1605       12.8304       13.9113       13.8097       13.2182       12.3302
  17  25 4400.1587    0.8814 15.2346 10.0618 -0.0016  0.1811   0.0083   0.5011    0.0470   0.0000   444.5893      -15.8212       13.2114      -4.47533      -7.36053      0.733710       16.1176       20.9907       22.7174       23.0561       21.6945       20.0456
  17  26 4542.8025    0.7368 18.6126  9.9928  0.0002  0.2309   0.0068   0.6308    0.0373   0.0000   443.7197       64.8697      -1.05328      -12.5038       30.2762      -28.5304       20.7438       26.7875       29.0995       29.3466       28.2454       26.1997
  18   4 1341.5041    0.1114  0.0306 10.1135  0.0000  0.0172   0.0206   0.0147    0.0282   0.0000   436.4101       1.85580       21.3443      0.644660       1.66731      0.572599       1.40466       1.50594       2.29147       2.83706       2.32351       2.50623
  18   5 1518.7255    0.1735  0.1210 10.0569  0.0000  0.0231   0.0118   0.0242    0.0313   0.0000   438.2403      0.971951       14.3817      -1.34577      -2.65125     -0.344294       2.36282       2.04173       2.65824       3.30132       3.05856       1.67607
  18   6 1683.6713    0.2523  0.2439 10.0535  0.0000  0.0147   0.0120   0.0382    0.0360   0.0000   439.6683     -0.115583       15.1745      -1.56322      -3.39260      0.770912       1.48288       1.68835       1.83646       1.94699       1.75991       1.86447
  18   7 1839.9823    0.4579  0.3248 10.1169  0.0000  0.0160   0.0169   0.0344    0.0480   0.0000   438.3041      0.385112       12.4241     -0.188663       2.65945       1.76988       1.45859       1.95095       1.87676       1.86074       1.94098       1.65157
  18   8 1992.8041    0.6078  0.5932 10.0901  0.0000  0.0220   0.0172   0.0476    0.0750   0.0000   437.8206      -3.85538       13.0235     0.0610288      -4.38438       2.21306       1.90374       2.33110       2.69483       2.77367       2.48669       2.34317
  18   9 2143.6365    0.8174  0.8266  9.9714  0.0000  0.0231   0.0189   0.0556    0.1078   0.0000   433.7754      -1.81756       14.4030       1.01890      0.570102       3.29833       2.00848       2.41557       2.63933       2.75488       2.63803       2.38855
  18  10 2291.6337    1.2032  0.8042 10.2769  0.0000  0.0215   0.0283   0.0550    0.1547   0.0000   439.5732      -2.30635       14.1393       2.30444     -0.541914      0.818877       1.93156       2.29675       2.48180       2.62059       2.58703       2.25458
  18  11 2436.8512    1.5870  0.9943 10.7559  0.0000  0.0241   0.0339   0.0617    0.1795   0.0000   438.6692      -1.39277       16.0434       7.79870      0.488222      -4.27339       2.12400       2.72328       2.84466       2.94717       2.90541       2.78461
  18  12 2580.8147    2.0615  1.0540 11.1983 -0.0002  0.0245   0.0422   0.0630    0.1923   0.0000   437.1334       1.56844       18.8401      -2.73352      -1.70214       1.85021       2.22684       2.65794       3.10028       3.08770       3.00724       2.74537
  18  13 2724.7522    2.6946  0.8869 11.5007  0.0000  0.0212   0.0587   0.0566    0.2023   0.0000   438.9913       1.23156       15.5986      -1.40038      -2.07149      0.300835       1.91081       2.40611       2.73813       2.69393       2.56160       2.40964
  18  14 2868.6913    3.4287  0.9508 11.6138  0.0000  0.0220   0.0700   0.0556    0.2641   0.0000   436.4953       3.76673       10.8192       7.74321      -2.92488     -0.209189       1.99337       2.67971       2.81996       3.00788       2.79965       2.71755
  18  15 3012.1745    3.7926  1.0963 11.6947  0.0000  0.0236   0.0745   0.0635    0.3355   0.0000   437.4914       3.51393       16.8481       2.65395       1.36398       4.63812       2.17287       2.65934       2.93566       2.92519       2.81100       2.64396
  18  16 3154.9214    4.0519  1.1911 12.0015  0.0000  0.0270   0.0790   0.0658    0.3719   0.0000   436.5958       4.70315       13.4941       4.54633     -0.306840       3.53803       2.74038       3.54110       3.87162       3.81178       3.67629       3.20809
  18  17 3297.4171    3.6189  1.6462 12.0416  0.0000  0.0311   0.0632   0.0823    0.2325   0.0000   432.2682       11.1120       13.8336    -0.0551816       6.13381      -4.04593       2.87568       3.73435       4.11648       4.13433       3.97438       3.59960
  18  18 3440.0394    3.1903  2.2828 11.6071  0.0000  0.0373   0.0484   0.1018    0.2064   0.0000   440.8961       9.73322       13.0156       2.83579     -0.949577      -4.00258       3.34323       4.36322       4.65938       4.72719       4.60431       4.29116
  18  19 3582.6293    2.5753  3.4706 11.2013  0.0000  0.0480   0.0328   0.1303    0.1349   0.0000   441.0200       16.5231       10.7273       2.57074      -8.03113      -3.35608       4.32868       5.61932       5.92977       6.30419       6.11557       5.42210
  18  20 3725.4180    2.1643  4.8986 10.6556  0.0000  0.0602   0.0228   0.1571    0.1049   0.0000   437.9818       25.2702       2.66440       11.4242       3.83323       1.73522       5.25005       6.63709       7.31111       7.38411       7.04092       6.52466
  18  21 3868.2943    1.8282  7.0297 10.1398  0.0000  0.0737   0.0164   0.2016    0.0903   0.0000   424.5972       27.9169       5.09202       5.83257      -3.13314     -0.769561       6.47561       8.39511       8.93791       9.20952       8.89307       8.05472
  18  22 4010.7118    1.4657  9.2532 10.1628  0.0000  0.0940   0.0130   0.2676    0.0672   0.0000   442.9768       8.08243       9.19875       10.6189      -1.03615      -20.8163       8.19262       10.6215       11.4985       11.6897       11.3021       10.3874
  18  23 4153.9014    1.2301 10.9207 10.0833 -0.0002  0.1124   0.0109   0.3213    0.0602   0.0000   453.1046       34.8431       7.05595       9.85704       8.05686      -16.2795       9.65364       12.5756       13.4852       13.6823       13.3551       12.2054
  18  24 4296.8122    1.0243 13.8191 10.1394  0.0009  0.1502   0.0092   0.4213    0.0489   0.0000   442.0999      -14.4328       1.89642      -35.0813      -3.20271       45.9172       12.7596       16.7108       17.8896       18.3818       17.3984       16.2782
  19   5 1543.0458    0.1977  0.1520  9.9824  0.0000  0.0126   0.0112   0.0242    0.0314   0.0000   439.1357      0.346364       19.3186       1.42492     -0.645240     -0.989327       1.10846       1.51879       1.45091       1.85789       1.75916       1.82042
  19   6 1709.3425    0.3036  0.2723 10.0059  0.0000  0.0151   0.0125   0.0335    0.0378   0.0000   439.0412      -2.91267       13.6604      0.354726      -3.19711     -0.309861       1.30132       1.59986       1.91883       1.83191       1.76964       1.57013
  19   7 1867.2824    0.4776  0.4252  9.9857  0.0000  0.0172   0.0154   0.0404    0.0547   0.0000   437.0932     -0.799113       14.1369       5.19742      0.765796       1.45902       1.36916       1.80164       1.92581       1.90953       2.00119       1.70991
  19   8 2021.7232    0.6335  0.5612 10.1007  0.0000  0.0202   0.0177   0.0432    0.0725   0.0000   439.2869       2.03895       13.5041       2.06447      0.168353      -2.76901       1.76733       2.30185       2.48283       2.41972       2.37507       2.31261
  19   9 2173.7385    0.8761  0.8680  9.9928  0.0000  0.0233   0.0199   0.0581    0.1233   0.0000   441.4389       1.67585       13.6277       4.54114     -0.813630     0.0348162       1.98369       2.64503       2.78481       2.90132       2.75768       2.52965
  19  10 2322.2505    1.2444  0.9775 10.2546  0.0000  0.0227   0.0260   0.0602    0.1650   0.0000   440.0552      0.809857       14.9605    -0.0808232       2.08595      0.101853       1.98032       2.58191       2.83682       3.00504       2.67909       2.42341
  19  11 2468.1329    1.7591  1.0865 10.2535  0.0000  0.0243   0.0341   0.0629    0.2910   0.0000   437.4738       3.03527       11.0885      -2.16474      -5.52153     -0.693764       2.27487       2.84903       3.07720       3.28472       3.15342       2.69996
  19  12 2613.0778    2.2464  1.0188 11.0632  0.0000  0.0236   0.0455   0.0579    0.2421   0.0000   436.4727       2.07595       16.2438       3.11717       3.41146     -0.103353       2.24476       2.84914       3.17287       3.22654       2.98602       2.70278
  19  13 2757.9900    2.8269  1.0360 11.0123  0.0000  0.0227   0.0549   0.0588    0.3348   0.0000   438.1612       4.82260       13.8634      0.867173     -0.613876       2.34549       2.01568       2.60260       2.65877       2.67574       2.66386       2.59515
  19  14 2902.5881    3.4534  0.9245 11.9781  0.0000  0.0215   0.0702   0.0521    0.2117   0.0000   440.7972       2.26804       16.7585       1.62282      -2.85433      -2.43297       1.89106       2.39247       2.52072       2.65536       2.51258       2.36761
  19  15 3046.5654    3.8699  1.1559 11.9012  0.0000  0.0249   0.0730   0.0632    0.3172   0.0000   443.1620       4.35744       16.4759     -0.601215      -1.44788       2.79690       2.26074       2.93473       3.07456       3.20292       3.00728       2.75844
  19  16 3189.8766    4.0182  1.2748 12.2942  0.0000  0.0274   0.0749   0.0674    0.2714   0.0000   440.9255       10.7856       13.8743      -1.08219      -2.56751       7.17638       2.41124       3.16927       3.24917       3.37165       3.17620       2.97224
  19  17 3332.8898    3.5802  1.9140 11.4378 -0.0020  0.0322   0.0530   0.0833    0.2381   0.0000   437.7757       4.84042       13.1435       7.83426      -4.37384       3.07491       2.81221       3.51584       3.78722       3.81147       3.66085       3.52160
  19  18 3476.1205    3.0306  2.7449 11.5042  0.0000  0.0401   0.0400   0.1084    0.1485   0.0000   436.4228       2.27122       11.7826       4.46001       6.63378       1.57269       3.47748       4.39238       4.68422       4.95657       4.66532       4.34895
  19  19 3619.2570    2.4725  4.1479 10.8497  0.0000  0.0528   0.0269   0.1363    0.1196   0.0000   431.5552       13.4508       21.3216       5.10426      -11.7577     -0.676795       4.44369       5.81851       6.18604       6.27353       6.15296       5.70768
  19  20 3762.5370    2.0631  5.6929 10.4356  0.0000  0.0632   0.0196   0.1715    0.0966   0.0000   436.9570       12.1188       12.0295      -2.53213      -3.38591       8.67326       5.24171       6.72651       7.26437       7.34803       7.18046       6.68722
  19  21 3905.6839    1.7089  7.5458 10.2296  0.0000  0.0764   0.0149   0.2165    0.0756   0.0000   433.9916       9.09515       12.6410       8.93803       12.0870      -15.1738       6.49072       8.24327       8.87885       9.18228       8.83053       8.31361
  19  23 4192.5288    1.1791 11.8893 10.1218  0.0000  0.1185   0.0103   0.3467    0.0552   0.0000   457.7650      -20.4231      -1.08076       21.9561       7.76191       6.15059       10.0040       12.8231       13.9255       14.3167       14.2580       13.1073
  19  24 4335.7809    0.9789 13.8925 10.1360  0.0000  0.1502   0.0088   0.4223    0.0467   0.0000   450.9663       8.90020       20.9379       4.98344      -2.85960       7.01471       12.2660       15.8593       17.2275       17.5037       17.3202       15.9321
  19  25 4479.0104    0.7991 16.7776 10.0517 -0.0010  0.1905   0.0069   0.5348    0.0390   0.0000   439.0744      -1.23526       17.2588      -17.4080      -5.93851       13.2122       15.4071       20.2193       21.7662       22.5975       21.8068       20.2426
  20   5 1566.5533    0.2002  0.1358 10.0452  0.0000  0.0107   0.0119   0.0258    0.0301   0.0000   440.2042      0.922359       19.3520     -0.584391      0.202878     -0.362257      0.896572       1.12074       1.44239       1.09738       1.31850       1.18220
  20   6 1734.1713    0.3325  0.3367 10.0671  0.0000  0.0170   0.0123   0.0392    0.0393   0.0000   439.5403       1.78934       13.8424      -3.75313      -4.34823     -0.472258       1.20548       1.56125       1.84482       1.95993       1.78543       1.56574
  20   7 1893.8878    0.4925  0.4958 10.0164  0.0000  0.0184   0.0146   0.0445    0.0571   0.0000   437.7198     -0.596471       14.7528     -0.728568      -3.05332       3.99402       1.52040       2.12922       2.33694       2.44568       2.23519       2.11637
  20   8 2050.0153    0.6846  0.6616 10.1000  0.0000  0.0208   0.0173   0.0486    0.0782   0.0000   437.8429     -0.866071       16.2996      0.920532      0.221456      -3.33218       1.60196       2.12827       2.27039       2.36359       2.29617       2.10269
  20   9 2203.1387    0.9852  0.7472 10.0465  0.0000  0.0196   0.0223   0.0482    0.1237   0.0000   438.3123       1.73737       13.0526      -2.86107      -4.68155       1.92297       1.52714       1.93163       2.11716       2.22866       2.00883       1.95960
  20  10 2352.4353    1.3877  0.9760 10.3460  0.0000  0.0220   0.0283   0.0574    0.1618   0.0000   436.8898      -5.63131       17.9687       4.42397      -4.20733      -2.63042       1.71621       2.23258       2.39707       2.63145       2.57389       2.42273
  20  11 2498.9209    1.7796  1.1992  9.6484  0.0000  0.0240   0.0329   0.0665    0.5590   0.0000   438.0890       2.37705       10.9485       1.16272     -0.877625       2.27058       2.05976       2.67615       2.86467       3.00181       2.96491       2.70732
  20  12 2644.8662    2.3725  0.9779 11.0138  0.0000  0.0223   0.0468   0.0543    0.2785   0.0000   439.6829       3.72577       14.1399     -0.292310     -0.716542      0.729050       1.87320       2.33048       2.41188       2.57401       2.48468       2.35995
  20  13 2790.7110    2.9506  1.0558 11.1540  0.0000  0.0223   0.0561   0.0564    0.3240   0.0000   440.9027      0.736815       16.2025       4.80638       1.53931      -3.02401       1.85858       2.26565       2.49004       2.63591       2.54264       2.24568
  20  14 2935.9694    3.7058  1.0079 11.3055  0.0000  0.0215   0.0712   0.0543    0.4145   0.0000   443.3120       5.63335       8.34008       1.74245      -2.89365      -1.58096       1.76920       2.33505       2.36078       2.40129       2.33944       2.18702
  20  15 3080.5181    4.1438  0.9643 11.7943  0.0000  0.0214   0.0804   0.0510    0.3416   0.0000   441.2549       5.50398       14.3729       5.66958      -2.69318      0.807989       1.71867       2.13015       2.30632       2.25475       2.34114       2.28034
  20  16 3224.4292    3.9566  1.2654 12.4445  0.0000  0.0255   0.0714   0.0670    0.2076   0.0000   436.0306       7.10862       15.7272      0.867442      -4.34902      -2.05187       2.18705       2.74095       3.03898       3.03452       2.98344       2.78707
  20  17 3368.1268    3.4159  2.0014 11.9748 -0.0000  0.0322   0.0496   0.0884    0.1261   0.0000   439.3717       11.1753       16.3707      0.273242      -3.19443      -5.05866       2.70396       3.58628       3.85601       4.04950       3.91520       3.58212
  20  18 3511.8207    2.9202  2.9702 11.2322  0.0000  0.0408   0.0356   0.1079    0.1343   0.0000   439.8813       5.56970       17.6815      -1.30866       2.86665      -2.90863       3.52411       4.46372       4.92760       5.07284       4.96849       4.52495
  20  19 3655.6075    2.4061  4.1711 10.7044  0.0000  0.0504   0.0255   0.1335    0.1246   0.0000   438.6110       9.12057       15.2726       9.65472      -5.77718      -1.97285       4.06367       5.15405       5.54282       5.70584       5.72145       5.29763
  20  20 3799.3132    1.9601  6.0033 10.4617  0.0000  0.0645   0.0179   0.1745    0.0833   0.0000   445.6006       16.0957       8.07272      -9.90131       3.04147      -13.0582       5.21877       6.65871       7.23210       7.50482       7.19083       6.91726
  20  21 3942.8133    1.6361  8.2161 10.1499  0.0000  0.0807   0.0137   0.2249    0.0721   0.0000   439.7303       10.3416       13.9788       13.5375      -7.54973      -20.8869       6.42591       8.20982       8.89590       9.15251       8.97596       8.49513
  20  22 4086.8601    1.3510 10.5386 10.1185  0.0000  0.1027   0.0110   0.2851    0.0579   0.0000   439.6580      -1.36152       40.6961       14.5438     -0.169106       7.24587       8.28965       10.7573       11.6241       12.0836       11.5765       11.1527
  20  24 4374.2565    0.9426 15.0330 10.0857  0.0000  0.1601   0.0079   0.4429    0.0435   0.0000   447.2226       29.9968       36.2466      -4.25781      -7.52758      0.690851       12.2128       16.3529       17.5679       17.9260       17.5020       16.3892
  21   3 1213.5909    0.0757  0.0853 10.1748  0.0000  0.0237   0.0105   0.0396    0.0267   0.0000   440.4754       5.11313       17.9785      -4.31267      -3.64865      0.323132       1.50860       2.18254       2.14255       2.39333       2.79456       2.33296
  21   4 1408.0719    0.1266  0.0645 10.1131  0.0013  0.0204   0.0129   0.0222    0.0270   0.0000   438.7891      -2.73432       18.6174      0.561035      -1.88138       1.58521       1.62905       1.00191       2.24890       2.13426       1.38511       1.42622
  21   5 1589.2932    0.2243  0.1987  9.9794  0.0000  0.0133   0.0112   0.0341    0.0313   0.0000   439.8342     -0.806464       15.6994     -0.842230      -3.58994       1.57187       1.04441       1.27231       1.46961       1.49358       1.68736       1.46028
  21   6 1758.2262    0.3567  0.2679 10.0572  0.0000  0.0131   0.0136   0.0299    0.0386   0.0000   436.8271      -1.83172       18.3465      0.474549      -1.05605     0.0932168       1.00991       1.21781       1.31688       1.41692       1.58081       1.46858
  21   7 1919.8100    0.5383  0.4975 10.0831  0.0000  0.0194   0.0155   0.0409    0.0571   0.0000   439.6901      0.188502       15.4142       2.05334     -0.179315      -1.70775       1.40590       1.81156       1.77500       2.11978       2.00802       1.80473
  21   8 2077.6989    0.8163  0.5700 10.1371  0.0000  0.0168   0.0204   0.0404    0.0833   0.0000   438.5801       3.42128       14.7421      -1.66443     -0.794978      -3.68025       1.24911       1.62335       1.72871       1.67530       1.67158       1.68809
  21   9 2231.8759    1.0522  0.8687 10.0703  0.0000  0.0208   0.0218   0.0535    0.1437   0.0000   437.3558       3.12877       16.6725       1.16152     -0.624222       1.37908       1.54654       1.91615       2.10813       2.19549       2.25343       2.14598
  21  10 2381.9124    1.4278  1.0391 10.5248  0.0000  0.0223   0.0278   0.0602    0.1654   0.0000   437.7481       5.41027       9.20707      0.832363      -1.15107      -1.38556       1.70468       2.30861       2.45380       2.55395       2.49727       2.38779
  21  11 2529.3176    1.8303  1.1574 10.8051  0.0000  0.0233   0.0340   0.0662    0.1988   0.0000   438.5969       2.13826       14.8463      -1.25878       1.50320      0.859707       1.75014       2.24985       2.52328       2.56616       2.56346       2.43115
  21  12 2676.1671    2.4866  1.1833 10.5896  0.0000  0.0234   0.0446   0.0599    0.3982   0.0000   438.5343      0.705959       14.2705       5.24584      -3.79353      -6.05593       1.92161       2.36376       2.60000       2.66235       2.53737       2.40900
  21  13 2822.9981    3.2054  0.9835 11.9363  0.0000  0.0209   0.0625   0.0554    0.2185   0.0000   438.1177       1.97632       12.4997       2.76328      0.667018      -1.63618       1.66488       2.00827       2.17327       2.37960       2.22666       2.07442
  21  14 2968.8712    3.8291  0.9504 11.9673  0.0000  0.0205   0.0738   0.0506    0.2526   0.0000   439.5810       6.05630       15.0486       4.26202     -0.508374     -0.353652       1.51536       1.99163       2.12822       2.20577       2.20913       2.02825
  21  15 3114.0223    4.1264  1.0685 12.1864 -0.0002  0.0222   0.0758   0.0560    0.2602   0.0000   439.8460       2.85018       13.7119       6.68903      -2.99223      0.974631       1.82293       2.36786       2.57010       2.66371       2.60159       2.45029
  21  16 3258.5873    3.8128  1.5612 11.9971  0.0000  0.0283   0.0590   0.0697    0.1918   0.0000   435.8480       5.53409       15.4017       6.08985       2.19581      -4.69263       2.19559       2.76735       3.03750       3.02556       2.99770       2.81780
  21  17 3402.8999    3.2924  2.0821 11.7024  0.0000  0.0326   0.0446   0.0826    0.1294   0.0000   440.4943       8.05500       6.98583       5.43995      0.193066       2.02256       2.58024       3.28771       3.52005       3.59293       3.57476       3.40038
  21  18 3547.1551    2.7161  3.4303 11.1582 -0.0000  0.0432   0.0300   0.1174    0.1045   0.0000   437.7904       16.9167       10.6889      -4.21933      -2.35360       1.92449       3.31058       4.37155       4.61882       4.83518       4.70997       4.48812
  21  19 3691.5372    2.2534  4.8446 10.7452  0.0000  0.0541   0.0217   0.1445    0.0932   0.0000   429.7612       25.9296       16.6795      -3.42374       1.27068       7.69886       4.13965       5.35160       5.62464       6.01902       5.85871       5.43058
  21  21 3979.7880    1.5775  8.9571 10.1202  0.0000  0.0840   0.0123   0.2344    0.0669   0.0000   435.5844       8.87134       21.0090       13.0426      -8.18064       9.47638       6.43751       8.37430       8.96201       9.40451       9.27467       8.78089
  21  22 4124.2118    1.3029 10.8609 10.1386  0.0000  0.1036   0.0104   0.2934    0.0570   0.0000   434.2596      -7.54886      -20.9662       4.86491       5.11280      -14.1418       7.77962       10.2344       10.8298       11.2344       11.1441       10.6536
  21  23 4268.2651    1.0507 13.0319 10.1834  0.0000  0.1322   0.0087   0.3726    0.0471   0.0000   446.0446      -4.39723       27.3634       18.7782      -9.70575       7.79307       9.66615       12.7665       13.7980       14.4730       14.1340       13.4675
  21  24 4412.6079    0.8782 15.6315 10.1480  0.0000  0.1670   0.0072   0.4621    0.0402   0.0000   440.0806      -26.2026       5.39312       44.3119       37.3946      -39.6438       12.6029       16.4037       17.9278       18.6054       18.0550       17.2290
  22   4 1429.1162    0.1315  0.1041 10.0499  0.0000  0.0143   0.0101   0.0292    0.0272   0.0000   439.4885     -0.945318       20.8555      0.132004     -0.988027    -0.0900252      0.940952       1.40543       1.24414       1.15387       1.27290       1.54330
  22   6 1781.5563    0.3557  0.2944 10.1292  0.0000  0.0143   0.0129   0.0316    0.0385   0.0000   438.8643       3.12120       18.8632      -1.00853      -2.20336       2.03648       1.08509       1.53076       1.61409       1.81283       1.59894       1.59378
  22   7 1945.0578    0.5367  0.4894 10.1595  0.0000  0.0165   0.0151   0.0423    0.0541   0.0000   439.4684       2.51062       15.4367      0.742524      -2.61351       1.63652       1.22971       1.61637       1.68939       1.71027       1.75909       1.66376
  22   8 2104.7478    0.7893  0.6161 10.2320  0.0000  0.0178   0.0190   0.0434    0.0799   0.0000   441.6598      -1.43158       16.1422       1.88834      0.648153      -3.09822       1.25611       1.69816       1.80520       1.95087       1.89548       1.94346
  22   9 2260.0210    1.1164  0.8600 10.2429  0.0000  0.0206   0.0225   0.0500    0.1299   0.0000   438.7354       2.48136       17.0104      -1.73821       1.43186       2.03972       1.46426       1.85201       2.06359       2.10270       2.07943       2.00725
  22  10 2410.8074    1.5430  1.0779 10.4485  0.0000  0.0244   0.0289   0.0572    0.2263   0.0000   438.2012       3.03969       13.4322       1.61805       3.17173      -1.25685       1.95821       2.50104       2.87970       2.95038       2.87876       2.68790
  22  11 2559.1966    1.9672  1.0155 11.3455  0.0000  0.0213   0.0377   0.0594    0.1494   0.0000   442.0207      0.928915       18.4187     -0.203843      -3.11201      0.909548       1.68436       2.15506       2.36947       2.47089       2.37721       2.27156
  22  12 2707.0900    2.6362  1.0231 11.4380  0.0003  0.0209   0.0492   0.0551    0.2167   0.0000   438.7605       7.16822       15.2045       2.42231      -2.47789       3.22630       1.55578       2.01083       2.13452       2.23315       2.15623       2.10715
  22  13 2854.7735    3.3441  0.9860 11.7333  0.0000  0.0206   0.0623   0.0523    0.2500   0.0000   438.0805       6.17543       14.5383       2.04058     -0.327851       4.25795       1.54007       1.91376       2.13109       2.18288       2.11941       2.05157
  22  14 3001.4016    3.8725  1.0329 12.2325  0.0000  0.0207   0.0725   0.0572    0.2184   0.0000   438.2575       3.89379       15.3116      0.358268      -3.53286     -0.362803       1.57109       2.06653       2.25314       2.33494       2.32026       2.24455
  22  15 3147.0292    4.0649  1.1484 12.3292  0.0000  0.0229   0.0724   0.0603    0.2657   0.0000   440.0468       4.53684       12.0730       1.37637       1.27643       2.43202       1.79775       2.32445       2.54772       2.63003       2.57937       2.34949
  22  16 3292.2907    3.7898  1.5876 11.7111  0.0000  0.0265   0.0570   0.0693    0.2157   0.0000   437.0038       10.9460       12.1538      0.724318      -1.02390      0.342091       2.09701       2.69187       2.95501       3.11270       3.15633       2.89539
  22  17 3437.3038    3.1272  2.4483 11.6511  0.0000  0.0347   0.0386   0.0897    0.1017   0.0000   441.3285       9.24515       15.9293       9.54546       6.91794       1.91885       2.61887       3.25820       3.49066       3.76606       3.58660       3.58005
  22  18 3582.1081    2.5478  3.7108 11.1930  0.0000  0.0453   0.0269   0.1176    0.0885   0.0000   441.0354       11.8339       15.3267       8.86618      -5.77304       2.87634       3.44232       4.35540       4.65209       4.96838       4.90134       4.56199
  22  19 3727.0484    2.2190  5.0687 10.6496  0.0000  0.0552   0.0205   0.1424    0.0924   0.0000   439.7644       10.5948       5.20398       7.07240      0.436780       2.58314       3.97477       5.19060       5.56287       5.85927       5.64568       5.49568
  22  20 3871.7328    1.8246  6.9063 10.3539  0.0000  0.0687   0.0151   0.1840    0.0747   0.0000   434.0989       17.6256       21.2457      -3.07795      -6.95751       1.61462       4.92000       6.58721       7.02493       7.35638       7.35234       7.07677
  22  21 4016.4938    1.4922  9.2103 10.1858  0.0000  0.0852   0.0115   0.2428    0.0603   0.0000   445.1899       18.6156      -6.15919       11.7461      -4.02652       10.4087       6.20588       8.03048       8.75376       9.09797       8.97365       8.56212
  22  22 4160.9330    1.2345 12.2108 10.2017  0.0000  0.1140   0.0094   0.3243    0.0503   0.0000   445.5710       23.3996       20.1782       12.3672       1.68170       15.4871       8.18574       10.5737       11.4522       12.0626       11.8459       11.1910
  22  23 4305.6541    1.0158 14.3213 10.1504  0.0003  0.1402   0.0078   0.4000    0.0446   0.0000   452.1393       16.5387      -2.09262       17.8854      -2.51687       3.76739       9.84277       13.1587       14.0108       14.8408       14.2527       13.8188
  22  24 4450.1232    0.8416 16.0890 10.1268  0.0014  0.1683   0.0068   0.4723    0.0379   0.0000   440.9655       18.7702       30.6462       16.0140       2.03970      -30.6724       11.8075       15.6877       17.2564       17.7003       17.4631       16.4469
  23   5 1632.7680    0.2557  0.2288 10.1231  0.0000  0.0132   0.0110   0.0321    0.0316   0.0000   440.0825      -1.55581       20.3473       1.87691      -3.42786      -1.13954      0.871455       1.18138       1.11274       1.22759       1.29447       1.28313
  23   6 1804.2085    0.4244  0.3144 10.0588  0.0000  0.0135   0.0145   0.0317    0.0405   0.0000   440.3979      -2.73906       21.0446     -0.825798     -0.975791      -2.66994      0.968186       1.32027       1.41817       1.50736       1.38423       1.36257
  23   7 1969.6268    0.5926  0.5304 10.1203  0.0000  0.0168   0.0154   0.0412    0.0592   0.0000   438.0845       1.49520       18.3507      0.643314      -4.77030       2.88475       1.13631       1.49024       1.70760       1.76171       1.64944       1.65212
  23   8 2131.0800    0.8596  0.7321 10.1100  0.0000  0.0188   0.0186   0.0458    0.0919   0.0000   441.5781       1.76669       17.6676     -0.929916      -3.58675       1.22764       1.34544       1.72917       1.91281       1.90611       1.94988       1.96484
  23   9 2287.4289    1.1462  0.9498 10.4640  0.0000  0.0212   0.0228   0.0558    0.1284   0.0000   438.5698       1.47314       14.5129     -0.352516       2.80434       1.75149       1.52760       1.99091       2.17207       2.36838       2.40101       2.29802
  23  10 2439.1931    1.6465  1.0287 10.3763  0.0000  0.0211   0.0300   0.0546    0.2255   0.0000   438.1773       1.31271       17.3973      0.763048      -3.31828     -0.375801       1.47475       1.95023       2.01803       2.05729       2.18301       2.03166
  23  11 2588.6366    2.1386  1.1473 11.0211  0.0000  0.0231   0.0378   0.0579    0.2103   0.0000   441.0520       5.09226       16.9618      -1.79034       1.00782      -1.28568       1.62960       2.17959       2.33173       2.43177       2.42558       2.38417
  23  12 2737.5735    2.7943  1.0553 10.9018  0.0001  0.0213   0.0491   0.0531    0.3369   0.0000   437.9823       1.59916       16.3858       2.35617      -2.01706     -0.819877       1.56451       2.03867       2.30387       2.32301       2.32310       2.25199
  23  13 2886.1045    3.5439  0.9343 11.6379  0.0000  0.0189   0.0670   0.0498    0.2898   0.0000   437.2793       3.64749       13.8733       1.46750      0.354475       3.38905       1.38792       1.73181       1.99202       2.06627       2.00376       1.89243
  23  14 3033.4608    4.0272  0.9886 12.1368  0.0000  0.0212   0.0732   0.0501    0.2766   0.0000   440.1733       3.63631       13.5981       4.35668      -3.64812       1.55661       1.50023       2.00855       2.14026       2.34929       2.15269       2.05316
  23  15 3179.7546    4.0901  1.2403 12.3559  0.0000  0.0229   0.0690   0.0620    0.2200   0.0000   437.6375       5.68487       13.9024       3.54063     -0.861778       1.10543       1.72681       2.14684       2.35172       2.38861       2.35317       2.25774
  23  16 3325.5385    3.5523  1.9550 11.8334  0.0000  0.0300   0.0467   0.0769    0.1189   0.0000   439.4985       10.7142       14.5938       6.10491       1.65108     -0.785412       2.31904       3.16642       3.29917       3.50268       3.42151       3.30020
  23  17 3471.2948    2.9985  2.8277 11.3548  0.0000  0.0365   0.0334   0.0947    0.0951   0.0000   434.5998       2.56115       11.3138       5.49783      -5.72698       5.17809       2.61034       3.38815       3.78424       3.89911       3.93012       3.69163
  23  18 3616.7123    2.4873  3.9879 11.0408  0.0000  0.0457   0.0245   0.1178    0.0802   0.0000   440.0666       14.0019       10.8268       1.44844      0.645947      -1.34406       3.14562       4.12415       4.39460       4.65905       4.60690       4.41000
  23  19 3762.1493    2.0763  5.6420 10.5108  0.0000  0.0564   0.0179   0.1553    0.0840   0.0000   442.5190       15.1466       15.3293       3.17105       9.69581      -6.21623       4.00496       5.25076       5.67537       6.04907       5.84002       5.62016
  23  20 3907.3370    1.7386  7.3860 10.2653  0.0000  0.0698   0.0136   0.1895    0.0697   0.0000   437.1875       21.2480       16.5536       9.59709      -3.14409      -1.46214       4.85713       6.37148       6.87318       7.14713       7.20886       6.75123
  23  21 4052.4835    1.4200  9.8506 10.2040  0.0000  0.0902   0.0108   0.2554    0.0555   0.0000   431.0917       9.74821       39.2845      -8.84289      -7.02261       4.11518       6.23917       8.13466       8.68951       9.16936       9.13055       8.72182
  23  23 4342.6451    0.9834 15.2573 10.1219  0.0000  0.1475   0.0072   0.4180    0.0420   0.0000   454.5228       21.1554       7.45226      -13.5524       7.70936       3.73811       10.0144       12.9178       14.3318       14.7360       14.3773       14.0445
  24   3 1271.0187    0.0934  0.0345 10.1792  0.0000  0.0154   0.0176   0.0220    0.0246   0.0000   439.6623     -0.532502       19.2486      0.943926      -1.46244      -1.31390      0.982864       1.53864       1.60152       1.16622       1.43629       1.41590
  24   4 1469.7806    0.1482  0.1140 10.0597  0.0000  0.0129   0.0100   0.0280    0.0264   0.0000   439.6588     -0.455737       19.7683      0.392671      -2.99961    -0.0278739      0.738220       1.01938       1.37986       1.44119       1.15864       1.59933
  24   5 1653.7005    0.2661  0.1947 10.0215  0.0000  0.0120   0.0116   0.0245    0.0306   0.0000   439.9872      -2.37383       19.9733       2.17109      -2.01938      -1.78198      0.914132       1.16234       1.20150       1.17004       1.17175       1.10459
  24   6 1826.2994    0.4378  0.3758 10.0308  0.0000  0.0143   0.0134   0.0346    0.0428   0.0000   439.8243       1.63056       19.9453      0.243096      -1.82143      -1.15489      0.993207       1.18140       1.26666       1.34971       1.36646       1.25230
  24   7 1993.5495    0.6121  0.6296 10.0841  0.0000  0.0178   0.0146   0.0459    0.0625   0.0000   440.5767      0.340124       18.0299      0.141892      -1.77949     -0.726977       1.26396       1.58623       1.71513       1.76871       1.75086       1.66841
  24   8 2156.7504    0.9057  0.7543 10.1872  0.0000  0.0193   0.0192   0.0456    0.0910   0.0000   439.5472       1.87076       18.2324       1.68374      -1.05270       1.10329       1.21794       1.64771       1.79084       1.90580       1.89066       1.92430
  24   9 2314.3326    1.2522  0.9483 10.5026  0.0000  0.0208   0.0237   0.0527    0.1233   0.0000   439.9007       1.37585       13.8545      0.288468      -4.41775     -0.234861       1.40719       1.87458       1.99108       2.08580       2.06090       2.00173
  24  10 2467.0005    1.6838  1.2033 10.6685  0.0000  0.0233   0.0294   0.0628    0.2169   0.0000   439.3119       3.18493       13.1756      0.531838     0.0532037      -2.08392       1.60360       2.05834       2.30486       2.32835       2.36666       2.25467
  24  11 2617.6564    2.2848  0.9532 11.4464  0.0000  0.0203   0.0429   0.0518    0.1801   0.0000   439.7337      0.765685       12.3701     -0.695933      -3.57933      -3.37937       1.45819       2.01547       2.13888       2.40197       2.28398       2.22271
  24  12 2767.7042    2.9320  1.1084 11.0472  0.0000  0.0210   0.0506   0.0536    0.3552   0.0000   440.3474      0.694448       14.2045       1.30335      -3.34049      -1.09691       1.53937       2.02342       2.26454       2.47578       2.36836       2.22960
  24  13 2916.9979    3.5669  1.0193 11.9484  0.0000  0.0198   0.0640   0.0523    0.2488   0.0000   438.6963       5.45961       11.6853       1.72511      -3.42991       2.15866       1.41385       1.77735       1.98233       2.08328       1.98956       1.92401
  24  14 3065.0615    4.0204  1.1323 11.9796 -0.0002  0.0216   0.0683   0.0576    0.2907   0.0000   439.8854       3.59718       14.7778       2.60583      0.305498     -0.402635       1.52661       1.98299       2.01693       2.07000       2.08823       2.06960
  24  15 3212.0567    4.0623  1.3455 11.8261  0.0000  0.0231   0.0651   0.0625    0.3094   0.0000   442.8042       2.55119       15.6960      0.746112      -2.53748      -3.63930       1.63229       1.92699       2.13420       2.31485       2.18481       2.20467
  24  16 3358.5609    3.5272  1.9795 11.4973  0.0000  0.0290   0.0444   0.0744    0.1407   0.0000   441.1386       8.24349       14.9529       4.56838       4.42365      -6.02449       1.90763       2.54959       2.74692       2.90222       2.87888       2.75748
  24  17 3504.9021    2.8778  2.9103 11.4000  0.0000  0.0359   0.0310   0.0970    0.0810   0.0000   436.2452       12.1837       15.0419       4.13877     -0.972856       1.01872       2.42738       3.16413       3.41628       3.61596       3.55908       3.48490
  24  18 3650.9830    2.3941  4.3631 10.9146 -0.0000  0.0470   0.0221   0.1239    0.0737   0.0000   440.2018       11.3219       12.7360       9.20683       1.63563      -2.23735       3.15284       4.13470       4.42755       4.69343       4.64035       4.47445
  24  19 3796.7893    2.0063  6.1827 10.4655 -0.0000  0.0582   0.0161   0.1605    0.0701   0.0000   434.6970       4.85187       14.1397       2.86600      -9.53788     -0.105183       3.91031       5.06599       5.50186       5.77876       5.73482       5.46305
  24  20 3942.5958    1.6612  8.4240 10.0936  0.0000  0.0749   0.0120   0.2014    0.0664   0.0000   439.4101       4.67070       8.65667       2.31486      0.185480       1.95595       5.04638       6.51126       7.21205       7.57022       7.41022       7.08275
  24  21 4088.3852    1.3608 10.6910 10.1520 -0.0002  0.0956   0.0098   0.2682    0.0525   0.0000   425.2904       2.76714       22.2586       1.52614       2.08275       3.58798       6.38028       8.26931       9.12070       9.52537       9.64236       9.17847
  24  22 4233.8101    1.1485 12.9516 10.1322  0.0000  0.1185   0.0081   0.3349    0.0451   0.0000   451.3761       16.2287       10.3175      -1.96432       2.96949       14.3061       7.80141       10.2159       11.2729       11.6758       11.7536       11.0661
  24  23 4379.1926    0.9146 15.3180 10.0714 -0.0005  0.1524   0.0066   0.4165    0.0396   0.0000   440.1809       23.2251       31.2007       13.5718       10.0894      -35.7351       10.0698       13.0306       14.2956       14.8099       14.9659       14.1824
  25   3 1289.4049    0.0848  0.0409 10.1564 -0.0037  0.0225   0.0139   0.0147    0.0244   0.0000   438.4580      0.894878       19.1810      -1.91758      0.590960       1.10761       1.06803       1.87325       2.39031       1.70785       2.83359       2.34281
  25   4 1489.4682    0.1606  0.1047 10.0477  0.0000  0.0118   0.0101   0.0214    0.0263   0.0000   440.0994      0.303923       19.4795       1.66234      -3.84404       1.54547      0.869114      0.961920       1.18975       1.28175       1.23617       1.04311
  25   5 1674.0956    0.2926  0.2461 10.0896  0.0000  0.0128   0.0111   0.0279    0.0319   0.0000   439.5139     -0.586177       21.3779     -0.356028      -1.52818      0.472460      0.800703      0.884142       1.08613       1.21946       1.01295       1.08286
  25   6 1847.9212    0.4348  0.3741 10.1192  0.0000  0.0148   0.0130   0.0327    0.0420   0.0000   439.8917      0.274484       18.9239     -0.689336      -3.25438      -1.30167      0.972589       1.25808       1.23995       1.31433       1.47194       1.43733
  25   7 2016.8856    0.6587  0.6786 10.1035  0.0000  0.0183   0.0147   0.0445    0.0671   0.0000   439.8367      0.192567       15.3341       2.36384     -0.326186       3.05409       1.11066       1.49158       1.64579       1.68180       1.78242       1.72660
  25   8 2181.7150    0.9797  0.8703 10.2422  0.0000  0.0191   0.0192   0.0517    0.1060   0.0000   438.5583       1.52664       16.6100     0.0485707      0.719570       1.16023       1.26778       1.59728       1.69895       1.81203       1.84237       1.69772
  25   9 2340.4689    1.3398  1.0569 10.5819  0.0000  0.0216   0.0241   0.0540    0.1361   0.0000   438.1937     -0.710122       19.5163      -1.19715      -1.77653       1.00739       1.40765       1.76949       1.85037       2.13068       1.94481       1.99265
  25  10 2494.3051    1.8427  1.1593 10.6580  0.0000  0.0219   0.0312   0.0571    0.2207   0.0000   436.8794       1.83333       16.3595       5.34874       2.10756      0.444531       1.52936       1.95026       2.09593       2.27142       2.08146       2.06098
  25  11 2646.1987    2.4097  1.1512 10.5248  0.0000  0.0215   0.0399   0.0540    0.3927   0.0000   439.5358       2.41754       12.7194     0.0375822      -2.59519   -0.00152126       1.38620       1.85943       1.95124       2.07609       2.14969       2.00126
  25  12 2797.3652    3.1066  1.0045 11.8205  0.0000  0.0198   0.0548   0.0516    0.2057   0.0000   441.7709       2.57049       15.2155     -0.329447    -0.0804446      0.864896       1.39325       1.65948       1.79466       1.97836       1.93574       1.89381
  25  13 2947.4436    3.8414  0.9757 12.0640  0.0000  0.0193   0.0672   0.0471    0.2258   0.0000   438.6970       3.27897       15.6286      0.837877      -2.06289       2.57027       1.34598       1.74783       1.94156       2.02935       1.97913       1.92476
  25  14 3096.1810    4.1213  1.0469 12.6332  0.0000  0.0205   0.0737   0.0536    0.1986   0.0000   437.7481       2.37640       12.8019       2.72514      -2.77753       1.42329       1.35384       1.69846       1.82617       1.86813       2.02057       1.93225
  25  15 3243.9184    3.8084  1.5547 12.3208  0.0000  0.0265   0.0561   0.0664    0.1544   0.0000   437.1480       1.05763       11.6306      0.660730      -1.43454      -1.64208       1.64041       2.28349       2.43336       2.59837       2.54124       2.49693
  25  16 3391.0719    3.3481  2.0736 11.9430  0.0000  0.0296   0.0427   0.0774    0.1120   0.0000   435.3921       5.11725       17.4713       2.72329      -1.26305     -0.669256       1.89707       2.48859       2.72241       2.84469       2.75868       2.72462
  25  17 3538.0997    2.7397  3.3423 11.5178  0.0000  0.0396   0.0278   0.1030    0.0719   0.0000   435.7578       7.50717       14.0783       2.30915       2.70613     -0.333187       2.61132       3.39856       3.68481       3.86781       3.92842       3.76154
  25  18 3684.9420    2.3061  4.5333 10.9137  0.0000  0.0482   0.0204   0.1234    0.0709   0.0000   435.5106       7.02560       17.1369       7.36053     -0.348189      -5.11402       3.04893       4.00383       4.40453       4.59536       4.60525       4.38325
  25  19 3831.2088    1.8643  6.3461 10.6282  0.0000  0.0607   0.0151   0.1643    0.0626   0.0000   436.4391       10.6242       6.91483      -14.4719      -5.52187      -1.24065       3.94638       5.05523       5.67553       5.93959       5.90180       5.74439
  25  20 3977.5808    1.5601  8.5727 10.3361  0.0000  0.0761   0.0115   0.2146    0.0554   0.0000   442.5267       7.10483      0.507490       5.75587       14.4835      -12.4008       4.78856       6.26891       6.93790       7.34370       7.26856       6.98863
  25  21 4123.8832    1.3317 11.5612 10.1039  0.0003  0.1010   0.0089   0.2832    0.0524   0.0000   431.8456       6.54568       14.5561       6.18975      0.227897      -12.4707       6.30459       8.10931       8.98826       9.58015       9.26304       9.01909
  25  22 4269.9703    1.0782 13.3087 10.1814  0.0000  0.1235   0.0076   0.3509    0.0435   0.0000   430.5260       3.36150       1.08683       8.81222      -15.3539       6.72066       7.73915       10.1830       11.1649       11.7176       11.6542       11.0499
  26   3 1307.4302    0.0712  0.0513 10.0848  0.0000  0.0193   0.0111   0.0275    0.0237   0.0000   436.0883      -1.36505       22.1957       3.92200       1.63790       1.34361       1.12977       1.18753       1.59968       1.34000       1.40144       1.44473
  26   4 1508.6966    0.1600  0.1760  9.9915  0.0000  0.0159   0.0086   0.0301    0.0270   0.0000   440.6868      0.623101       19.3204      0.452886      -2.77844     -0.323676      0.802983       1.21457       1.20324       1.35526       1.39181       1.33168
  26   5 1694.0209    0.2913  0.2787 10.0117  0.0000  0.0131   0.0104   0.0320    0.0325   0.0000   439.9894      0.771870       19.0589     0.0950719      -2.66823     -0.826721      0.774204       1.02423      0.997152       1.23583       1.13719       1.03507
  26   6 1869.0097    0.4557  0.4626 10.0072  0.0000  0.0157   0.0122   0.0366    0.0447   0.0000   440.8213      -2.50541       20.0025       2.54568      -5.50523      -1.67391      0.922603       1.24895       1.32380       1.47070       1.45640       1.36881
  26   7 2039.7028    0.6876  0.7570 10.0711  0.0000  0.0189   0.0146   0.0486    0.0732   0.0000   440.8374       1.84930       16.2761     -0.140906      -2.78690       2.29901       1.14362       1.51997       1.61165       1.70692       1.74963       1.66112
  26   8 2206.0327    1.0226  0.8929 10.1071  0.0000  0.0194   0.0187   0.0462    0.1073   0.0000   439.8581      0.629282       20.2279     -0.295250      -6.34447       1.76080       1.21222       1.52388       1.67195       1.76466       1.81832       1.75679
  26   9 2366.0527    1.3494  1.0691 10.6654  0.0000  0.0212   0.0240   0.0573    0.1307   0.0000   440.9473      -1.70586       18.7542      -2.60802      -1.13754       1.23856       1.36500       1.77411       1.95711       2.08422       2.03931       1.97130
  26  10 2521.1896    1.9038  1.1362 11.0389  0.0000  0.0215   0.0319   0.0559    0.1587   0.0000   440.4472       2.70280       12.9548       1.38507     -0.340586       2.94481       1.31648       1.78192       1.90508       2.07212       2.07943       1.98611
  26  11 2674.3612    2.5573  0.9741 11.2451  0.0000  0.0188   0.0449   0.0493    0.2264   0.0000   439.4168       1.58237       18.2504       1.59663      -2.49664       1.29891       1.17428       1.53078       1.67439       1.75528       1.92122       1.79298
  26  12 2826.5824    3.2342  0.9329 11.9034  0.0000  0.0185   0.0578   0.0465    0.1847   0.0000   439.1805       2.10911       14.5781       1.94746      -2.27735       2.96608       1.19783       1.60050       1.72662       1.82350       1.77275       1.74495
  26  13 2977.4403    3.8805  1.0203 11.9217  0.0000  0.0189   0.0665   0.0500    0.2569   0.0000   438.8603       5.77223       13.9281       4.03237      -1.59080      -2.82719       1.19915       1.54788       1.69681       1.82540       1.77203       1.75397
  26  14 3126.9620    4.0289  1.0550 12.6698  0.0000  0.0207   0.0698   0.0535    0.1774   0.0000   441.0491       6.95747       16.9742       3.75689      -3.24304      0.826126       1.34033       1.83950       1.95917       2.03409       2.02625       2.04625
  26  15 3275.4263    3.8274  1.5313 11.8423  0.0000  0.0245   0.0547   0.0646    0.2244   0.0000   440.4980       4.02740       13.6451       1.42793     -0.410993      -3.96562       1.61497       2.11468       2.29468       2.50362       2.43154       2.28790
  26  16 3423.3360    3.2306  2.2568 11.9562  0.0000  0.0312   0.0391   0.0818    0.0968   0.0000   438.4057       10.2416       17.1214      0.532954       3.89226     0.0440318       1.90907       2.44944       2.79914       2.90935       2.86068       2.77796
  26  17 3570.9670    2.6346  3.4972 11.2858  0.0000  0.0393   0.0260   0.1044    0.0755   0.0000   441.2545       7.81881       15.3701       2.75442       3.11388     -0.817363       2.48512       3.17258       3.41598       3.74489       3.71485       3.52515
  26  18 3718.3771    2.1964  5.1015 10.8179  0.0000  0.0508   0.0184   0.1327    0.0631   0.0000   437.6474       3.24332       14.4355       1.34930     -0.264530      -6.32226       3.11807       4.09743       4.42939       4.70576       4.63043       4.50083
  26  19 3865.4321    1.7844  7.3217 10.5136  0.0000  0.0655   0.0135   0.1830    0.0564   0.0000   437.9574       13.7762       20.3922       13.9198       11.5328       8.44730       4.07781       5.33943       5.82885       6.09947       6.22870       6.03904
  26  20 4012.1730    1.4965  9.4167 10.2272  0.0000  0.0813   0.0107   0.2295    0.0550   0.0000   438.8880       2.30349       20.7151      -3.12314     -0.394536      -8.50646       4.97797       6.57455       7.22861       7.65656       7.66709       7.45136
  26  21 4158.8205    1.2567 11.6264 10.1180 -0.0002  0.1025   0.0085   0.2867    0.0484   0.0000   438.6243       19.2063       27.4360       5.87664       1.54717       9.99931       6.34174       8.21804       9.12238       9.65124       9.71664       9.45124
  27   3 1325.2095    0.0962  0.0884 10.1045  0.0000  0.0177   0.0093   0.0286    0.0239   0.0000   441.6823      0.180574       20.0378      0.103066      -2.28471     -0.102832       1.10330       1.20682       1.64327       1.30569       1.47437       1.39538
  27   4 1527.5476    0.1817  0.1451 10.0654  0.0000  0.0110   0.0097   0.0250    0.0260   0.0000   440.1945      -3.06368       21.4879       1.95876      -1.71307     0.0674601      0.701037       1.00339       1.06320       1.23522       1.18976       1.03444
  27   5 1713.6010    0.3125  0.2694 10.0834  0.0000  0.0117   0.0110   0.0299    0.0324   0.0000   439.8877     -0.397081       20.4814     -0.862471      -2.79090      0.543233      0.742879      0.979322       1.06972       1.13137       1.16570       1.05268
  27   6 1889.7345    0.4807  0.4704 10.1393  0.0000  0.0152   0.0127   0.0386    0.0452   0.0000   440.7999      0.828704       17.1254     -0.881106      -3.20154       1.36110      0.890225       1.15298       1.22813       1.33492       1.40481       1.40611
  27   7 2062.0442    0.7275  0.6943 10.0937  0.0000  0.0172   0.0153   0.0441    0.0700   0.0000   439.6956      -1.85704       18.7375     -0.290954      -3.58529       1.40032       1.04676       1.36983       1.55475       1.62542       1.58371       1.53677
  27   8 2229.7114    1.0750  0.8991 10.3366  0.0000  0.0197   0.0198   0.0462    0.1073   0.0000   441.9988     -0.662436       17.7778       1.63734      -5.16236     -0.604766       1.18615       1.54045       1.74894       1.83707       1.80957       1.73353
  27   9 2390.9643    1.5060  1.2253 10.4845  0.0090  0.0218   0.0248   0.0603    0.1680   0.0000   439.3337       1.96533       18.1339      0.840985       1.84099       1.32643       1.30779       1.71528       1.90742       2.05084       2.06022       1.97829
  27  10 2547.5381    2.0362  1.1748 11.2963  0.0000  0.0222   0.0336   0.0567    0.1514   0.0000   439.8996       1.50213       19.5331       2.80312    -0.0538249      -1.59014       1.29628       1.75944       1.82618       1.95742       1.92231       1.88362
  27  11 2702.1149    2.5764  1.0281 11.6222  0.0000  0.0197   0.0445   0.0513    0.1690   0.0000   443.0247       1.45933       14.4576      0.900919      -3.79473       2.11888       1.16312       1.56823       1.65281       1.84886       1.77854       1.83594
  27  12 2855.3848    3.3244  1.0270 11.1306  0.0000  0.0188   0.0556   0.0481    0.3948   0.0000   438.7455       4.11697       16.4959      -1.00839      0.308314      -2.33017       1.23307       1.62364       1.78144       1.90520       1.86880       1.85930
  27  13 3007.0681    4.0152  1.0694 12.0542  0.0000  0.0195   0.0662   0.0498    0.2424   0.0000   439.6224       2.84481       16.3385       2.59996      -2.39583      0.911363       1.25405       1.59596       1.71757       1.82576       1.82571       1.80272
  27  14 3157.2724    4.0904  1.3071 12.1236  0.0000  0.0216   0.0617   0.0584    0.2147   0.0000   441.5217       7.35733       13.5350     -0.288178      -3.63007      0.550516       1.35415       1.74013       1.85074       1.89622       2.00552       1.98988
  27  15 3306.5452    3.7240  1.7104 12.1053 -0.0022  0.0257   0.0493   0.0673    0.1321   0.0000   438.9150       4.40253       14.2258      0.804443      -1.92721      0.476431       1.54156       2.00247       2.13050       2.35521       2.33429       2.25459
  27  16 3455.2200    3.1189  2.5298 11.7488  0.0000  0.0328   0.0353   0.0827    0.0986   0.0000   438.9857       4.24047       10.2335       1.72506      -1.19422      -4.72963       2.05193       2.68344       2.93596       3.12003       3.17410       2.99064
  27  17 3603.4853    2.5761  3.7171 11.2476 -0.0003  0.0407   0.0244   0.1060    0.0720   0.0000   441.9207       6.62160       18.8647       5.20098      -2.93657       2.42003       2.44447       3.15612       3.48280       3.62753       3.73182       3.62431
  27  18 3751.5086    2.1284  5.5655 10.6400  0.0000  0.0520   0.0167   0.1382    0.0644   0.0000   441.1841       5.02410       11.8252       4.43407      -3.69316       4.76702       3.10662       4.06945       4.48140       4.68886       4.81051       4.67324
  27  19 3899.1126    1.7270  7.6050 10.4558  0.0000  0.0678   0.0126   0.1830    0.0550   0.0000   439.3762       10.1223       5.42694      -1.04421       2.12181     -0.790050       3.95470       5.22827       5.77149       6.17549       6.08727       5.98554
  27  20 4046.5894    1.4234 10.3385 10.2418  0.0000  0.0882   0.0097   0.2461    0.0511   0.0000   435.6209      0.432670       7.32617      0.112048      -4.31524       3.39682       5.24273       6.79192       7.56309       7.82967       8.05841       7.79442
  27  21 4193.7250    1.2039 12.8354 10.1767  0.0000  0.1105   0.0077   0.3128    0.0436   0.0000   428.9847       10.0395       31.2194       19.6837       16.1725      -5.75508       6.55921       8.58364       9.55334       10.0970       10.1625       9.85448
  27  22 4340.6751    0.9739 14.7399 10.0745 -0.0030  0.1394   0.0063   0.3696    0.0394   0.0000   441.8358       13.7970       29.0302       2.47335       9.29728       11.3880       8.11734       10.6512       11.9290       12.5590       12.5177       12.2339
  28   3 1342.6362    0.0954  0.0898 10.0920  0.0000  0.0170   0.0091   0.0338    0.0237   0.0000   440.6189      0.237280       23.1334     -0.907879      -2.90214     -0.811969       1.09511       1.36349       1.80964       1.65396       1.63491       1.63547
  28   4 1546.0312    0.1971  0.1580 10.0041  0.0000  0.0100   0.0096   0.0258    0.0266   0.0000   440.5038      -1.32613       20.1177     -0.272360      -2.93923      0.600022      0.668726      0.842332      0.894694       1.04299      0.862214      0.901787
  28   5 1732.7408    0.3478  0.2830 10.0199  0.0000  0.0121   0.0113   0.0267    0.0334   0.0000   440.5431      -1.33258       19.7850      0.917673      -2.07659      -2.07183      0.755951      0.839294      0.952883       1.03473      0.999283       1.03114
  28   6 1910.1524    0.5218  0.4809 10.1136  0.0000  0.0143   0.0133   0.0371    0.0481   0.0000   440.1423      0.972447       18.1703      -1.10346      -5.17210     -0.922022      0.870157       1.15977       1.24337       1.40863       1.37409       1.33761
  28   7 2083.8672    0.7766  0.7247 10.0546  0.0000  0.0176   0.0156   0.0412    0.0756   0.0000   437.9056      -4.33442       21.7575       1.03156      -3.12755      0.937775       1.02122       1.34506       1.48430       1.56664       1.62012       1.50783
  28   8 2252.7825    1.1225  0.9682 10.4257  0.0000  0.0197   0.0199   0.0501    0.1104   0.0000   439.1855       1.68398       17.8761       2.72815      -1.91599      -1.25272       1.13329       1.50203       1.61916       1.80314       1.78424       1.74364
  28   9 2415.3042    1.5678  1.1702 10.6743  0.0000  0.0212   0.0256   0.0577    0.1584   0.0000   438.7877      0.443646       16.8792     -0.754490      -2.90961     -0.660620       1.22698       1.61222       1.72774       1.79783       1.87535       1.87170
  28  10 2573.3543    2.1566  1.1085 11.3493  0.0000  0.0205   0.0350   0.0540    0.1485   0.0000   438.7864       2.22950       16.6226       1.16555      -3.46672     -0.411827       1.30598       1.75031       1.88465       1.97388       1.99064       1.91015
  28  11 2729.3180    2.8083  1.0975 11.2693  0.0000  0.0193   0.0449   0.0511    0.2393   0.0000   438.7872       3.21374       15.5720       2.52124      -5.18678       1.06670       1.11049       1.44184       1.53270       1.62276       1.67249       1.70110
  28  12 2883.7083    3.5781  1.0264 11.6081  0.0000  0.0187   0.0584   0.0475    0.2924   0.0000   437.6118       2.52762       13.4884     -0.936841      -1.35595      -2.15828       1.08800       1.39426       1.51828       1.67432       1.69849       1.62859
  28  13 3036.2548    4.0946  1.0138 12.3848  0.0000  0.0189   0.0673   0.0481    0.1996   0.0000   437.1946       2.11435       14.6789       2.62154      -1.68998     -0.118467       1.14122       1.50824       1.67242       1.76848       1.82062       1.80326
  28  14 3187.2122    4.0986  1.3932 11.9090  0.0000  0.0221   0.0579   0.0573    0.2246   0.0000   435.7302       5.06151       12.3484       1.71426      0.770124       1.64593       1.28546       1.63094       1.83992       1.95221       1.92902       1.92580
  28  15 3337.3163    3.5240  1.8816 12.2104  0.0000  0.0273   0.0450   0.0698    0.1119   0.0000   439.9346       10.0484       12.5142       3.01260     -0.932295      0.250857       1.60369       2.03621       2.21861       2.39779       2.39789       2.41205
  28  16 3486.7696    2.9378  2.7402 11.7812  0.0000  0.0335   0.0319   0.0898    0.0840   0.0000   440.4220       2.17813       15.7655      0.854058      -6.76383      -4.96544       1.96341       2.59590       2.83470       3.09319       2.99336       2.94862
  28  17 3635.6681    2.4358  4.3153 11.0643  0.0000  0.0441   0.0211   0.1146    0.0683   0.0000   438.8190       5.81953       12.4925      -1.65488      -3.66737      -3.16295       2.51490       3.36370       3.64504       3.89551       3.94617       3.84902
  28  18 3784.3828    2.0139  6.1512 10.7208  0.0000  0.0563   0.0151   0.1510    0.0552   0.0000   441.6918       8.51087       14.7622       10.6711      -12.1477      -2.38239       3.20787       4.25540       4.56297       5.00089       4.93435       4.88935
  28  19 3932.6225    1.6807  7.8931 10.4796  0.0001  0.0681   0.0119   0.1885    0.0517   0.0000   439.6139       7.63443       3.40495       2.08104      -6.97667      -4.68583       3.86841       5.01743       5.63446       6.03488       6.13390       5.91676
  28  20 4080.4301    1.3934 10.4063 10.2736  0.0006  0.0883   0.0093   0.2431    0.0483   0.0000   440.1994       11.7137       12.1711       6.22737      -4.24759      0.686850       4.95892       6.58835       7.29417       7.64262       7.76459       7.69987
  28  21 4228.1207    1.1410 13.2335 10.2443  0.0000  0.1173   0.0072   0.3221    0.0401   0.0000   448.2485       9.67063       15.1274       11.7243      -1.61008       4.81190       6.49213       8.72446       9.46470       9.96075       10.0783       9.93379
  29   3 1359.7856    0.1059  0.0612 10.0945  0.0000  0.0137   0.0110   0.0253    0.0229   0.0000   439.9107     -0.859474       20.4906     -0.394091     -0.524582     -0.873142      0.794709      0.997470      0.689046      0.926560      0.989769       1.13364
  29   4 1564.1383    0.2366  0.1700 10.0327  0.0000  0.0088   0.0105   0.0248    0.0266   0.0000   440.1571     -0.100454       19.8494       1.01118      -1.22091      0.286189      0.498889      0.612696      0.685718      0.771156      0.792783      0.794827
  29   5 1751.5285    0.3667  0.3844 10.0480  0.0000  0.0138   0.0106   0.0336    0.0361   0.0000   438.7135      0.406513       22.6880     -0.553896      -3.05643       1.57733      0.766248       1.02427       1.09045       1.17268       1.13212       1.20712
  29   6 1930.1875    0.5483  0.5292 10.1230  0.0000  0.0159   0.0129   0.0363    0.0510   0.0000   440.0737      0.576138       19.6305      0.799020      -3.30300     -0.869556      0.851564       1.17371       1.26559       1.35202       1.36700       1.39495
  29   7 2105.3079    0.8221  0.8427 10.1180  0.0000  0.0190   0.0155   0.0460    0.0873   0.0000   440.4980     -0.933198       19.0297      0.190363      -4.52591     -0.586409       1.01072       1.31218       1.47777       1.52203       1.55173       1.47675
  29   8 2275.2888    1.1840  1.0484 10.1189  0.0000  0.0203   0.0194   0.0499    0.1424   0.0000   440.5799    -0.0163897       21.8041      0.587140      -3.60668      0.508552       1.08090       1.44498       1.59810       1.71838       1.65654       1.68310
  29   9 2439.0244    1.5920  1.2191 10.9027  0.0000  0.0215   0.0255   0.0599    0.1400   0.0000   441.6436       1.47833       19.8811       1.22920      -1.45595     -0.396195       1.18592       1.57550       1.79521       1.84199       1.90699       1.85306
  29  10 2598.6795    2.1858  1.2403 11.0861  0.0007  0.0210   0.0334   0.0543    0.1700   0.0000   437.6642     -0.613822       14.0592      -1.51395      -1.18407       4.18486       1.18113       1.51978       1.68564       1.80718       1.78622       1.77193
  29  11 2756.1822    2.8931  1.0515 11.7021  0.0000  0.0189   0.0464   0.0490    0.1848   0.0000   439.5011       4.13624       14.7961       2.44265      -3.48833      -3.71071       1.05828       1.36716       1.52335       1.59243       1.59768       1.56423
  29  12 2911.6263    3.6312  1.1415 10.7516  0.0000  0.0189   0.0559   0.0506    0.6679   0.0000   438.5086      0.964057       16.1860     -0.235657      -1.19371     -0.405098       1.10548       1.42759       1.58601       1.71489       1.78333       1.69222
  29  13 3065.0487    4.0860  1.1416 11.0851  0.0000  0.0198   0.0624   0.0489    0.6678   0.0000   440.6416       4.73862       18.8549     -0.208642     -0.361838     -0.855830       1.13623       1.50151       1.65526       1.73810       1.72648       1.73035
  29  14 3216.7879    3.9173  1.3836 12.1643  0.0000  0.0222   0.0557   0.0569    0.1925   0.0000   440.0340       9.80019       14.5916       1.89095      -2.43828       3.76521       1.31459       1.65263       1.86232       2.00137       2.05194       2.03531
  29  15 3367.6992    3.5561  1.8978 12.1556  0.0000  0.0264   0.0438   0.0700    0.1044   0.0000   438.5052       4.84111       20.4695       4.62644      -2.46505      -3.70402       1.50485       2.03056       2.16575       2.39763       2.33745       2.30110
  29  16 3517.9011    2.8590  3.1421 11.4941 -0.0015  0.0354   0.0279   0.0921    0.0780   0.0000   443.7653       5.90297       14.8559       5.85540     -0.601614      -2.37419       1.99207       2.59000       2.84353       3.00237       3.07855       3.05219
  29  17 3667.6807    2.3304  4.6818 10.9404  0.0000  0.0456   0.0193   0.1206    0.0662   0.0000   441.9488       5.17796       17.0749      -4.66218      -4.76088      -1.07721       2.46262       3.30903       3.63189       3.85497       4.02636       3.91334
  29  18 3816.7963    1.9221  6.5472 10.5412 -0.0002  0.0573   0.0137   0.1544    0.0568   0.0000   444.8856      0.794466       11.9568      -4.24293      -7.25736      -3.07397       3.17257       4.16969       4.58558       4.89928       4.94451       4.83459
  29  19 3965.6617    1.5799  8.8303 10.4284  0.0000  0.0748   0.0107   0.2029    0.0489   0.0000   437.0366       4.30241       14.7774       1.74102      -5.88518      -2.41824       4.18931       5.45553       5.99731       6.38263       6.58169       6.44399
  29  20 4114.2686    1.3026 11.3595 10.3202 -0.0011  0.0978   0.0084   0.2708    0.0441   0.0000   443.7288      -1.00799       12.3492       6.06651      -8.60774      -6.70240       5.27804       6.94046       7.67039       8.28112       8.32074       8.11958
  29  21 4262.4913    1.0846 13.8684 10.2098  0.0000  0.1212   0.0067   0.3334    0.0388   0.0000   441.0705       1.04668       21.2279      0.917816      -22.3629      -1.50965       6.53129       8.76213       9.62207       10.1079       10.4072       10.0087
  30   4 1581.8914    0.2255  0.2023 10.0274  0.0000  0.0118   0.0091   0.0254    0.0266   0.0000   440.2113      -1.28276       20.4566     -0.678174      -3.56326    -0.0728501      0.723312      0.982363      0.981609       1.04315       1.00144       1.02669
  30   5 1770.0542    0.3946  0.3145 10.0265  0.0000  0.0132   0.0117   0.0259    0.0349   0.0000   440.7247     0.0587299       19.5225      0.755967      -1.22385       1.57897      0.636227      0.875346      0.979784       1.06930       1.09159       1.13986
  30   6 1949.9450    0.5908  0.6120 10.0671  0.0000  0.0157   0.0127   0.0400    0.0543   0.0000   440.1989    0.00729685       21.4827     -0.658436      -2.62513      -3.27884      0.829689       1.04267       1.20634       1.26737       1.29876       1.25899
  30   7 2126.3325    0.8663  0.8194 10.2178  0.0000  0.0183   0.0161   0.0447    0.0846   0.0000   440.3156      0.417929       19.9629       1.34766      -4.64488      -2.83504      0.991934       1.34439       1.44167       1.55179       1.57934       1.68207
  30   8 2297.3509    1.2550  1.0745 10.3849  0.0000  0.0197   0.0204   0.0525    0.1300   0.0000   440.1200       1.51907       18.3321     0.0119106       2.12937       1.07806       1.05052       1.33915       1.45737       1.64458       1.61147       1.56011
  30   9 2462.2577    1.7725  1.1428 10.7390  0.0000  0.0200   0.0276   0.0519    0.1663   0.0000   440.1307     -0.550849       19.8133      -1.42794     -0.225470     -0.201849       1.06193       1.35617       1.52091       1.66505       1.70135       1.67842
  30  10 2623.4902    2.3336  1.2510 10.7682  0.0000  0.0202   0.0340   0.0542    0.2382   0.0000   439.5900       1.84397       15.1911       2.78059      -3.86387       2.48655       1.13575       1.50575       1.68214       1.80365       1.79993       1.75560
  30  11 2782.5149    3.0844  1.0443 11.7360  0.0000  0.0181   0.0493   0.0494    0.2005   0.0000   440.7069       5.18156       18.1151      0.713777      -2.20448      0.106308       1.01850       1.26866       1.44757       1.55933       1.53644       1.53059
  30  12 2939.1072    3.6356  1.0959 12.1424  0.0000  0.0190   0.0564   0.0492    0.1828   0.0000   440.2076       2.12509       14.0996       1.17922      -4.57370       2.00272      0.996814       1.30617       1.42191       1.59091       1.52308       1.61224
  30  13 3093.3719    4.2111  1.1317 11.7810  0.0000  0.0192   0.0641   0.0494    0.3618   0.0000   440.9010       2.67263       13.5591      -1.38981      0.752817      -2.79772       1.12609       1.43021       1.57936       1.66831       1.68196       1.66187
  30  14 3245.9944    4.0033  1.4427 12.2838  0.0000  0.0221   0.0553   0.0586    0.1597   0.0000   438.8158       5.36653       12.7435       4.16853      -3.70938      -1.49654       1.26606       1.68375       1.85452       2.02515       1.96073       1.93875
  30  15 3397.7025    3.3427  2.1923 12.0023  0.0000  0.0283   0.0371   0.0737    0.0799   0.0000   437.9847       5.66858       15.2899       4.74782      -4.06590       2.79336       1.51265       2.01713       2.22638       2.34195       2.38314       2.33464
  30  16 3548.7531    2.7510  3.4260 11.2095 -0.0001  0.0362   0.0251   0.0953    0.0793   0.0000   439.2456       11.0452       13.1392       7.36954      -4.79810      -1.68050       1.97921       2.56773       2.85858       3.07991       3.18949       3.04839
  30  17 3699.2106    2.2261  4.8304 10.9982  0.0000  0.0464   0.0181   0.1226    0.0588   0.0000   440.9872       3.87747       13.7917       8.13654      -7.89773      -2.84301       2.47685       3.23788       3.58305       3.82719       3.82009       3.86496
  30  18 3848.8823    1.8539  7.1646 10.4916 -0.0002  0.0601   0.0126   0.1639    0.0530   0.0000   434.2755       2.05770       9.89055      -1.43964      -9.35470      -2.18162       3.26692       4.22779       4.63741       4.99682       5.13741       4.98920
  30  19 3998.2527    1.5159  9.3018 10.3756  0.0000  0.0785   0.0099   0.2121    0.0480   0.0000   447.5907       12.9198       13.3158       7.33962       5.30032      -6.99453       4.19561       5.49261       6.09138       6.51496       6.68940       6.48108
  30  20 4147.4989    1.2864 12.0908 10.2720  0.0012  0.0998   0.0077   0.2782    0.0423   0.0000   433.9973      -1.04285       20.2832       20.1284       1.49133      -9.38017       5.35145       6.91337       7.59303       8.11141       8.29954       8.33905
  31   2 1164.9996    0.0726  0.0449 10.2051  0.0000  0.0164   0.0111   0.0322    0.0218   0.0000   438.7629      -1.35491       21.4770      0.501453      -3.17033      -2.75378      0.961580      0.949933      0.956770       1.45702       1.51375       1.58687
  31   3 1393.1524    0.1270  0.1192 10.0695  0.0000  0.0114   0.0082   0.0290    0.0231   0.0000   440.1902     -0.652428       22.0953     0.0315261      -1.40393      -1.00024      0.584167      0.829886      0.952828       1.06797       1.14052       1.14036
  31   4 1599.3181    0.2331  0.2033 10.0141  0.0000  0.0113   0.0094   0.0252    0.0264   0.0000   439.6062     -0.522326       22.3534      0.735426      -3.24603      0.660559      0.638398      0.728358      0.877785      0.985831      0.984324      0.982302
  31   5 1788.2634    0.4206  0.3214 10.0302  0.0000  0.0116   0.0121   0.0278    0.0357   0.0000   439.6549      -1.09646       21.3852       1.25349      -3.90135     -0.826289      0.572181      0.816416      0.860363      0.940088      0.963704      0.876598
  31   6 1969.4202    0.6015  0.5962 10.0222  0.0000  0.0160   0.0128   0.0370    0.0563   0.0000   440.4305     -0.202883       18.9385     0.0436677     -0.513431      -1.13218      0.775653       1.06439       1.16958       1.22476       1.31367       1.29575
  31   7 2147.0132    0.9349  0.7819 10.1936  0.0000  0.0166   0.0170   0.0409    0.0871   0.0000   441.1210       1.05363       21.3452    -0.0654113      -3.08178       1.86444      0.872850       1.14173       1.21928       1.33837       1.36821       1.33914
  31   8 2318.9162    1.3148  1.1000 10.2877  0.0000  0.0197   0.0206   0.0502    0.1473   0.0000   440.6511       1.12225       18.9139       3.33044      -2.44982      0.825216       1.01519       1.29133       1.46278       1.60479       1.59652       1.57220
  31   9 2484.9911    1.8657  1.1784 10.8095  0.0000  0.0203   0.0280   0.0541    0.1753   0.0000   439.2233       1.85025       20.8542       1.39766      -2.27169       1.55337       1.10517       1.50376       1.64518       1.74248       1.79779       1.70926
  31  10 2647.8322    2.4857  1.1759 11.2255  0.0001  0.0195   0.0377   0.0527    0.2110   0.0000   440.5217       1.39558       15.4181       1.46485      -4.64998     -0.627105       1.08110       1.39626       1.57430       1.66906       1.64779       1.68838
  31  11 2808.3632    3.1091  1.0874 11.6911  0.0000  0.0181   0.0479   0.0494    0.1907   0.0000   440.1721       3.17520       18.4693       4.54651      -2.30947      0.232786      0.977382       1.24053       1.41928       1.54859       1.52254       1.52878
  31  12 2966.1366    3.8891  1.0507 11.9708  0.0000  0.0182   0.0600   0.0453    0.2154   0.0000   437.8127       2.40136       16.4322       2.66712      -3.94220     0.0841162      0.987356       1.22898       1.38100       1.48822       1.46114       1.47173
  31  13 3121.3642    4.3261  1.2037 11.4792 -0.0005  0.0196   0.0631   0.0495    0.5278   0.0000   439.5806       4.04734       15.8118      0.623329      -2.03964      0.600943       1.04359       1.36341       1.51793       1.59185       1.62632       1.59455
  31  14 3274.8134    3.9608  1.6659 11.8537  0.0000  0.0231   0.0495   0.0651    0.1735   0.0000   439.6520       3.90489       16.5407       6.14121       1.55320      -1.65102       1.14233       1.57343       1.63995       1.81799       1.78547       1.84995
  31  15 3427.3677    3.2140  2.4381 11.6972 -0.0000  0.0291   0.0333   0.0758    0.0830   0.0000   439.0995       3.77733       15.7709       1.28773     -0.683433       1.52645       1.57114       1.99988       2.23118       2.39011       2.43258       2.41766
  31  16 3579.2153    2.6677  3.6638 11.2224 -0.0002  0.0369   0.0234   0.1010    0.0688   0.0000   441.4118       2.03561       14.5265       2.16196       1.66188      -1.42058       1.93874       2.52988       2.84853       3.00290       3.00802       2.97552
  31  17 3730.3736    2.1445  5.2268 10.8980  0.0000  0.0471   0.0164   0.1306    0.0540   0.0000   439.3590       9.51420       15.2119     -0.367639      -1.02701      -3.59456       2.42158       3.20588       3.50429       3.80167       3.88600       3.85372
  31  18 3880.8429    1.7625  7.7651 10.5260  0.0000  0.0627   0.0116   0.1796    0.0473   0.0000   435.5378       5.41336       23.2413      -6.09327      -5.26030       1.70555       3.33665       4.25900       4.72872       4.97579       5.04220       5.03588
  31  19 4030.7467    1.4953 10.2340 10.2283  0.0000  0.0815   0.0089   0.2273    0.0482   0.0000   432.5356       16.1930       5.20519     -0.571705       5.54506       11.3243       4.19635       5.55587       6.10638       6.48692       6.67256       6.61761
  31  20 4180.5146    1.2131 12.9307 10.2697 -0.0013  0.1086   0.0070   0.3001    0.0393   0.0000   444.5874       10.1557       18.2445       1.57945      -17.3649       11.9804       5.49908       7.25737       8.10404       8.61712       8.61089       8.57687
  31  21 4329.5710    0.9930 15.2097 10.1317 -0.0020  0.1347   0.0058   0.3576    0.0359   0.0000   433.5946       14.8444       5.53322      -11.4107      -8.24273       7.40688       6.67388       8.91936       10.0795       10.7083       10.8915       10.6603
  32   2 1179.5200    0.0720  0.0671 10.1792  0.0000  0.0209   0.0095   0.0232    0.0214   0.0000   438.7444       2.69573       17.6158       3.31932      -3.74720       1.28061      0.903272       1.27920       1.59252       1.79862       1.38536       1.79818
  32   3 1409.4222    0.1461  0.1086 10.0224  0.0000  0.0100   0.0092   0.0247    0.0227   0.0000   441.2119      -1.53839       20.9789      0.405468      -2.35586      0.390393      0.451458      0.510086      0.683163      0.838920      0.720679      0.970548
  32   4 1616.4149    0.2470  0.2212 10.0475  0.0000  0.0109   0.0093   0.0257    0.0272   0.0000   439.6637      0.692711       21.8530      0.127130      -2.82197      -1.07128      0.560404      0.673697      0.808854      0.821994      0.943355      0.939921
  32   5 1806.1562    0.4270  0.3645  9.9682  0.0000  0.0126   0.0112   0.0274    0.0370   0.0000   441.8193      -1.32688       22.3488      0.561133      -2.90018       1.25805      0.592372      0.754108      0.887883      0.934226      0.935672      0.944221
  32   6 1988.6127    0.6467  0.6722 10.0584  0.0000  0.0160   0.0131   0.0410    0.0603   0.0000   440.5548     -0.305073       22.9210     -0.297006      -4.10501     -0.662357      0.847868       1.05885       1.17227       1.30881       1.40090       1.34051
  32   7 2167.3366    0.9688  0.9068 10.1257  0.0000  0.0176   0.0167   0.0468    0.0965   0.0000   442.1073      -4.09804       21.8603     0.0482454      -2.06406     -0.132705      0.896538       1.17127       1.33120       1.42295       1.46137       1.43800
  32   8 2340.0173    1.3852  1.1277 10.3455  0.0000  0.0193   0.0210   0.0511    0.1501   0.0000   439.0355       1.95855       21.5189     -0.124137     -0.901831       1.55857      0.947916       1.26613       1.39524       1.43962       1.50847       1.44768
  32   9 2507.2541    1.9815  1.2123 10.9941  0.0000  0.0202   0.0293   0.0548    0.1613   0.0000   440.1000       1.63148       20.7824      -2.18966      -3.13564     -0.314903       1.03870       1.35362       1.46932       1.56371       1.59989       1.54873
  32  10 2671.6520    2.6077  1.1856 11.3684  0.0000  0.0198   0.0386   0.0512    0.2084   0.0000   441.2578     -0.468966       17.9437       3.24001      -3.74359      -2.31711       1.01185       1.35093       1.43334       1.62717       1.65230       1.58784
  32  11 2833.7223    3.2033  1.0790 11.9935  0.0000  0.0180   0.0499   0.0494    0.1729   0.0000   440.5360       2.15648       15.1771       2.32030      -2.54190       1.85496      0.946500       1.25474       1.37983       1.57782       1.52926       1.49740
  32  12 2992.7302    3.9955  1.0604 12.0781  0.0000  0.0181   0.0606   0.0455    0.2368   0.0000   439.0453       3.84359       16.8470      0.613762      -2.81830      0.511503      0.941098       1.21458       1.35664       1.44425       1.48567       1.50244
  32  13 3148.9161    4.1291  1.3424 11.9984  0.0000  0.0201   0.0569   0.0564    0.2379   0.0000   442.3325       4.50806       18.5494       3.15073      -1.66437       3.85890       1.00076       1.33419       1.52327       1.55623       1.62946       1.57664
  32  14 3303.3746    3.7812  1.7715 12.1149  0.0000  0.0242   0.0462   0.0631    0.1323   0.0000   438.1159       3.18040       15.1805       3.64577       4.02203      -3.94576       1.24349       1.61715       1.78862       1.89707       1.96816       1.91904
  32  15 3456.7827    3.1694  2.6154 11.5651  0.0000  0.0296   0.0310   0.0768    0.0830   0.0000   440.9983       5.65569       15.3808       2.68301     -0.349743     -0.358842       1.52553       1.93700       2.15776       2.37469       2.33679       2.30402
  32  16 3609.3463    2.5271  3.9587 11.1140  0.0000  0.0384   0.0207   0.1019    0.0626   0.0000   439.4909       6.00225       15.1467       2.50756      -5.75404       4.31837       1.94506       2.55898       2.82970       3.02899       3.08995       3.05610
  32  17 3761.0720    2.0999  5.8097 10.7730  0.0000  0.0499   0.0148   0.1352    0.0522   0.0000   437.4851       10.2952       22.4981      -3.43249      -3.14395       9.62768       2.54501       3.29912       3.72414       3.90696       3.99949       4.00525
  32  18 3912.2606    1.7349  8.0547 10.4347  0.0000  0.0653   0.0109   0.1761    0.0487   0.0000   440.0902       7.61026       6.67122      -2.15686      -3.10599      -6.62675       3.25980       4.29820       4.85448       5.10078       5.30804       5.23772
  32  19 4062.9471    1.4405 10.7973 10.2943  0.0000  0.0862   0.0083   0.2371    0.0443   0.0000   441.9434       1.34895       12.9302     -0.594424      -16.9316      -3.47213       4.29169       5.59970       6.31345       6.72939       6.84928       6.80506
  32  20 4213.1823    1.1707 13.4464 10.2553 -0.0002  0.1110   0.0066   0.3066    0.0386   0.0000   430.6117       4.27869       6.71461       12.6775       6.10572      -1.48224       5.43185       7.26007       8.13588       8.60743       8.94010       8.84767
  33   3 1425.4069    0.1283  0.1206 10.0609  0.0000  0.0110   0.0080   0.0254    0.0226   0.0000   440.7604     -0.287748       21.7470      0.874969      -3.46954     -0.188928      0.551002      0.720077      0.800551      0.911558      0.855098      0.881884
  33   4 1633.2220    0.2682  0.2285 10.0358  0.0000  0.0101   0.0095   0.0255    0.0269   0.0000   439.5546     -0.463634       21.8343      0.364868      -3.25510    -0.0174697      0.528893      0.673192      0.768699      0.895169      0.881725      0.901875
  33   5 1823.8503    0.4449  0.4276 10.0289  0.0000  0.0131   0.0111   0.0326    0.0388   0.0000   440.3690      0.452219       20.5965       1.32033      -2.16440     -0.544703      0.638464      0.812731      0.916177      0.980067       1.02639      0.982269
  33   6 2007.6143    0.6631  0.6919 10.1202  0.0000  0.0155   0.0130   0.0414    0.0600   0.0000   439.4131      0.314505       21.4321       1.42803      -3.12190      -1.04810      0.789574       1.02205       1.11017       1.24736       1.33083       1.24665
  33   7 2187.3278    0.9672  0.9318 10.2069  0.0000  0.0185   0.0160   0.0454    0.0960   0.0000   441.1608      -1.55817       20.0264      -1.40455      -2.20675     -0.661189      0.877067       1.19858       1.27482       1.38369       1.47106       1.42567
  33   8 2360.7893    1.4437  1.2596 10.2344  0.0000  0.0203   0.0206   0.0554    0.1634   0.0000   441.7902       1.29717       19.2755       2.13448      -4.28012      0.238457      0.985858       1.30512       1.41795       1.64516       1.57997       1.55861
  33   9 2529.1306    2.0258  1.1575 11.1026  0.0000  0.0194   0.0304   0.0504    0.1665   0.0000   440.8856      0.676905       20.1234       1.36271      0.610725      0.543607      0.972737       1.27951       1.39951       1.46096       1.47683       1.46573
  33  10 2695.0105    2.6824  1.1494 11.5469  0.0000  0.0187   0.0398   0.0509    0.1785   0.0000   439.5480       3.22945       18.2447      0.764592      -1.24307      0.624275      0.944647       1.23449       1.39267       1.47113       1.54907       1.45606
  33  11 2858.5784    3.4847  1.0645 11.8768  0.0000  0.0179   0.0518   0.0457    0.1952   0.0000   442.2253       3.95154       16.2907       3.95626      -1.59210     -0.720409      0.928318       1.20868       1.32197       1.41018       1.45084       1.46761
  33  12 3018.8598    4.0956  1.0711 12.2955  0.0000  0.0180   0.0608   0.0453    0.1970   0.0000   440.2960       3.55250       17.4253      0.723241      -1.77056       3.08854      0.930782       1.17772       1.30583       1.40083       1.41354       1.41490
  33  13 3176.0984    4.1563  1.3994 11.7366  0.0000  0.0205   0.0541   0.0528    0.2503   0.0000   439.8256       2.68258       12.8350     -0.872699      -1.63041      -2.14526       1.01888       1.33667       1.46146       1.61308       1.63860       1.56876
  33  14 3331.4659    3.6511  1.8947 11.9524  0.0000  0.0251   0.0411   0.0627    0.1121   0.0000   438.7364       5.45772       15.7054       1.64674       1.38441      0.735070       1.22439       1.65014       1.80104       1.87535       1.97489       1.96345
  33  15 3485.7413    2.9899  2.8292 11.6128  0.0000  0.0305   0.0284   0.0828    0.0739   0.0000   438.9084       4.06508       10.8948       2.49971      -6.76589      0.100414       1.53269       1.99661       2.19322       2.33572       2.44760       2.47075
  33  16 3639.1630    2.4194  4.3409 11.1444  0.0000  0.0407   0.0190   0.1067    0.0557   0.0000   436.9858       5.88136       16.4017      -2.51349       7.96301     -0.830378       1.99901       2.60075       2.92534       3.14330       3.15576       3.15098
  33  17 3791.6892    2.0106  6.2155 10.7075  0.0000  0.0525   0.0137   0.1398    0.0511   0.0000   435.0484       13.1409       15.3207       8.64822      -4.25688       6.79749       2.56482       3.39058       3.71063       4.06405       4.08879       4.11523
  33  18 3943.5675    1.6591  8.5675 10.4842  0.0000  0.0686   0.0102   0.1870    0.0444   0.0000   437.2591       4.00864       7.06561     -0.109351       7.87008      -8.07221       3.28462       4.35099       4.83901       5.24555       5.25965       5.29811
  33  19 4094.7508    1.3587 11.2222 10.3152 -0.0005  0.0896   0.0077   0.2512    0.0416   0.0000   433.0726       17.5685       13.8466       7.07148      -17.7588      -3.85738       4.26926       5.70724       6.30531       6.73838       6.81513       6.77281
  33  20 4245.6961    1.1031 13.7393 10.2422 -0.0011  0.1150   0.0062   0.3115    0.0368   0.0000   432.2854       6.50365       3.53644       6.21845       1.05029      -2.23941       5.55675       7.34508       8.04163       8.64465       8.83763       8.76137
  34   2 1208.0124    0.0703  0.0542 10.1797  0.0000  0.0171   0.0091   0.0203    0.0207   0.0000   441.1644     -0.899589       19.5706      0.511763      -2.27630     -0.630533      0.794289      0.932561       1.11417       1.25415       1.30468       1.20542
  34   3 1441.1616    0.1441  0.1200 10.0088  0.0000  0.0094   0.0081   0.0237    0.0223   0.0000   440.6411      0.148757       19.6270      0.959671      -2.54640    -0.0472077      0.522813      0.865935      0.830076       1.23245       1.10012       1.23192
  34   4 1649.7348    0.2692  0.2704 10.0463  0.0000  0.0119   0.0090   0.0301    0.0275   0.0000   440.6766     -0.308529       20.8045      0.365706      -2.97651      0.209453      0.542286      0.633494      0.861706      0.895455      0.885395      0.985963
  34   5 1841.2585    0.4607  0.4250 10.0339  0.0000  0.0126   0.0112   0.0315    0.0393   0.0000   440.4360     -0.757222       20.5682      -1.41556      -2.72975     -0.645589      0.586215      0.781090      0.822985      0.944020      0.944185       1.00053
  34   6 2026.2928    0.7111  0.7358 10.1038  0.0000  0.0161   0.0133   0.0419    0.0641   0.0000   440.0954     -0.536977       21.4562       1.32170      -1.74529      0.890830      0.748756      0.987908       1.10441       1.15392       1.19658       1.14722
  34   7 2207.0212    1.0472  0.9984 10.2637  0.0000  0.0184   0.0169   0.0462    0.1050   0.0000   440.1782     -0.514904       19.4561       1.03940      -2.82597      0.864818      0.880918       1.08288       1.22500       1.29903       1.30923       1.33263
  34   8 2381.1870    1.5567  1.1295 10.6092  0.0000  0.0189   0.0233   0.0507    0.1529   0.0000   439.9930       2.03876       21.5398      0.945155  -0.000682074      -1.68398      0.904900       1.18948       1.35285       1.44373       1.45354       1.48123
  34   9 2550.6572    2.0915  1.3067 10.5839  0.0000  0.0195   0.0280   0.0514    0.1936   0.0000   442.6078       3.75958       20.2068      0.486196      -1.78269       2.08567      0.954702       1.20167       1.34225       1.47282       1.48767       1.53485
  34  10 2717.9825    2.8717  1.1310 11.3694  0.0000  0.0181   0.0418   0.0467    0.2185   0.0000   441.1083       1.81625       18.4925       2.66047      -5.17188     -0.547843      0.902325       1.11654       1.21696       1.34589       1.37542       1.39888
  34  11 2882.9636    3.5632  1.1192 11.6213  0.0000  0.0181   0.0510   0.0454    0.2517   0.0000   440.1121       2.06717       20.3019       3.60025      -1.06849       1.04123      0.972558       1.23346       1.39091       1.44569       1.49004       1.49941
  34  12 3044.4600    4.0997  1.1311 12.4865  0.0000  0.0185   0.0599   0.0481    0.1724   0.0000   439.4945       3.55364       16.1975       4.19682      -3.53035      -1.72638      0.869187       1.16839       1.24569       1.37220       1.38479       1.37064
  34  13 3202.8379    4.2477  1.4238 11.4163  0.0009  0.0200   0.0543   0.0529    0.3366   0.0000   439.2360       4.81053       19.8445       1.56321      -1.56692    -0.0223428      0.989625       1.26481       1.43642       1.54477       1.61067       1.57467
  34  14 3359.2091    3.5904  2.1711 11.4911  0.0000  0.0257   0.0374   0.0655    0.1369   0.0000   440.8054       4.07795       14.7327       1.56852      -3.36852      -1.36707       1.23381       1.62419       1.76282       1.98379       1.99325       1.95928
  34  15 3514.3729    2.9570  3.2597 11.2376  0.0000  0.0328   0.0254   0.0841    0.0824   0.0000   440.0590       5.81741       21.0431      -2.66161      -2.07262       3.59145       1.58010       2.03856       2.29586       2.45244       2.46521       2.46307
  34  16 3668.6057    2.3911  4.6342 11.0081  0.0000  0.0414   0.0179   0.1093    0.0555   0.0000   440.2590       2.91474       16.2390     -0.321914      -8.09984      -1.20482       1.94877       2.57847       2.86267       3.10691       3.10590       3.15202
  34  17 3821.9471    1.9132  6.4680 10.8056 -0.0000  0.0546   0.0129   0.1458    0.0460   0.0000   445.3617       10.9845       13.5674       7.26347      0.691377      -4.61056       2.56867       3.39457       3.77537       4.09441       4.20320       4.18300
  34  18 3974.5403    1.5908  9.0987 10.4695  0.0000  0.0708   0.0094   0.1998    0.0417   0.0000   437.8572       5.80762       22.6217       5.81079      -10.6434      -4.33964       3.29593       4.39071       4.85049       5.30955       5.33261       5.34314
  34  19 4126.3627    1.3220 11.8442 10.2759  0.0008  0.0938   0.0071   0.2585    0.0401   0.0000   443.5459       5.36705       22.2706       2.89111       5.38320      -8.52816       4.35313       5.78266       6.49303       6.82854       7.09876       7.04573
  34  20 4277.7052    1.0731 15.0473 10.1723  0.0000  0.1239   0.0056   0.3384    0.0355   0.0000   436.1234     -0.795182       12.4392       15.4943       7.84148      -4.50473       5.77542       7.60136       8.45441       9.12832       9.38864       9.40351
  35   3 1456.6164    0.1476  0.1275 10.0565  0.0000  0.0105   0.0079   0.0208    0.0223   0.0000   439.7678      -1.84116       20.1578      0.408662      -3.45979     -0.543378      0.475323      0.610592      0.686063      0.824900      0.942251      0.892353
  35   4 1665.9342    0.2705  0.2803 10.0690  0.0000  0.0115   0.0087   0.0279    0.0274   0.0000   441.4028     -0.515702       20.8750      0.619702      -3.21209       1.72372      0.497965      0.683762      0.741057      0.823994      0.872991      0.954496
  35   5 1858.4659    0.4889  0.4435 10.0100  0.0000  0.0127   0.0114   0.0307    0.0418   0.0000   440.7850     -0.947110       21.7784     -0.637428      -2.50463       1.25421      0.578031      0.726235      0.845297      0.882823      0.872863      0.910323
  35   6 2044.8236    0.7428  0.7449 10.1169  0.0000  0.0159   0.0135   0.0410    0.0669   0.0000   440.4726      0.360970       20.5186       1.37446      -1.24999       1.26730      0.692596      0.954758       1.02202       1.17110       1.19501       1.17540
  35   7 2226.3837    1.1064  1.0073 10.2397  0.0000  0.0180   0.0171   0.0449    0.1082   0.0000   441.3894     -0.382414       21.0438      -1.20661      -5.34097     -0.771820      0.836296       1.08540       1.17285       1.27412       1.29000       1.29778
  35   8 2401.3297    1.6112  1.1657 10.5870  0.0000  0.0188   0.0232   0.0490    0.1559   0.0000   441.6051      0.608081       21.3954      0.415815      -3.31084     -0.414001      0.888499       1.14137       1.29140       1.37024       1.38954       1.42705
  35   9 2571.8482    2.1991  1.2064 11.3671  0.0000  0.0192   0.0317   0.0517    0.1503   0.0000   440.2651       1.49889       19.3289     -0.338309      -3.12662      0.403633      0.906654       1.18204       1.35554       1.41207       1.45280       1.45230
  35  10 2740.5065    2.9390  1.1876 11.4715  0.0000  0.0187   0.0412   0.0483    0.2148   0.0000   439.6626       2.65716       18.1218     -0.855363      -2.89355      -1.71483      0.864845       1.14849       1.24345       1.34829       1.35672       1.40964
  35  11 2906.8659    3.7315  1.1227 11.8963  0.0000  0.0179   0.0537   0.0465    0.2289   0.0000   440.5604       4.94270       17.6353       3.65844      -4.27478      0.826249      0.894511       1.17262       1.29798       1.39226       1.42130       1.42230
  35  12 3069.6357    4.2748  1.1566 12.3854  0.0000  0.0181   0.0602   0.0474    0.1947   0.0000   440.6064       3.23853       18.3158       2.43765      -1.24296     -0.424517      0.836604       1.06477       1.18453       1.30655       1.30333       1.31890
  35  13 3229.1645    4.1551  1.5596 12.2757  0.0000  0.0216   0.0503   0.0557    0.1309   0.0000   439.1423       2.17430       16.8619       1.04484     -0.864638     -0.899356       1.03825       1.37419       1.48857       1.58726       1.66096       1.67311
  35  14 3386.6323    3.4557  2.1932 11.9122  0.0000  0.0256   0.0358   0.0678    0.0861   0.0000   440.8898       8.60221       14.5561       1.56582      -2.25591      -4.57267       1.20921       1.56371       1.76052       1.90427       1.99514       1.98249
  35  15 3542.7794    2.8161  3.4628 11.3420  0.0000  0.0340   0.0234   0.0887    0.0691   0.0000   442.1528       4.14453       15.7452      -4.40747      -1.12977       2.31795       1.58188       2.11451       2.34101       2.50802       2.51924       2.56935
  35  16 3697.8824    2.2721  5.3219 10.7643 -0.0000  0.0443   0.0155   0.1176    0.0562   0.0000   439.4180       5.12753       11.3254       2.04521      -4.32707    -0.0942763       2.04357       2.68343       3.00016       3.21890       3.28490       3.30955
  35  17 3851.7887    1.8538  7.6385 10.5833  0.0000  0.0600   0.0113   0.1624    0.0469   0.0000   440.6246       8.17830       10.6664       3.03788       4.81368       11.8268       2.67593       3.63366       3.92920       4.30244       4.37410       4.37954
  35  18 4005.3237    1.5226  9.8134 10.4086 -0.0003  0.0764   0.0086   0.2106    0.0428   0.0000   444.8229      0.619465       14.3215       8.43955       5.36513      -11.5110       3.48402       4.62384       5.11933       5.54756       5.76097       5.79972
  35  19 4157.6562    1.2552 12.6856 10.2598  0.0000  0.1003   0.0064   0.2712    0.0384   0.0000   436.0046       14.0290       16.9326      -5.08753       1.72145       3.09346       4.54935       5.95416       6.77710       7.18324       7.45870       7.39338
  36   2 1235.6180    0.0914  0.0621 10.1772  0.0000  0.0163   0.0089   0.0175    0.0204   0.0000   441.2573     -0.505618       21.8612      0.881904      -4.54473    -0.0497621      0.558232       1.04014      0.895276       1.21891       1.26781       1.42151
  36   4 1681.8964    0.3105  0.2705  9.9990  0.0000  0.0104   0.0093   0.0238    0.0277   0.0000   440.7147     -0.868493       21.2222      0.864838      -3.46047      -1.09752      0.505455      0.626184      0.718502      0.796737      0.745697      0.754945
  36   5 1875.4127    0.5149  0.4957 10.0432  0.0000  0.0136   0.0113   0.0328    0.0430   0.0000   441.1259     0.0543838       20.5998      0.422805      -1.14551     -0.762296      0.570108      0.791176      0.824902      0.913678      0.973890      0.945620
  36   6 2063.0643    0.7887  0.8031  9.9980  0.0000  0.0163   0.0134   0.0412    0.0754   0.0000   440.5805     -0.120708       22.2564       1.24875      -2.05430      0.754588      0.686752      0.894292      0.989271       1.10848       1.12773       1.12889
  36   7 2245.5159    1.1148  1.0389 10.4442  0.0000  0.0185   0.0172   0.0472    0.1006   0.0000   440.8805       2.15787       20.7812       1.46312      -2.24299      -2.68659      0.854202       1.11292       1.24342       1.31072       1.35793       1.37865
  36   8 2421.1509    1.6666  1.2653 10.1965  0.0000  0.0189   0.0226   0.0498    0.2010   0.0000   442.0395     0.0889274       20.2138     -0.188881      -1.78678      0.406914      0.883445       1.09010       1.24170       1.36133       1.37226       1.39577
  36   9 2592.7273    2.2940  1.2761 10.7539  0.0000  0.0192   0.0306   0.0492    0.2276   0.0000   440.0037      0.288720       20.4371     -0.610985      -4.00693     -0.399379      0.887321       1.16309       1.33700       1.39918       1.43267       1.43937
  36  10 2762.7234    2.9577  1.1814 11.4460  0.0000  0.0180   0.0411   0.0485    0.2175   0.0000   441.3737       2.22037       20.3753     -0.318768     0.0170624       1.75486      0.822834       1.09626       1.19604       1.34560       1.32414       1.35218
  36  11 2930.2922    3.8093  1.1062 11.9435 -0.0005  0.0178   0.0541   0.0447    0.2264   0.0000   441.9980       2.24858       18.2505       1.03320      -1.69186       1.14672      0.843044       1.14834       1.20679       1.32441       1.30906       1.35605
  36  12 3094.3044    4.2833  1.2191 12.7161  0.0000  0.0182   0.0605   0.0527    0.1611   0.0000   440.2545       3.71389       17.9289     -0.390755      -3.32042      0.401452      0.858574       1.06187       1.19978       1.31060       1.35927       1.36709
  36  13 3255.1107    3.9754  1.6435 12.3176  0.0000  0.0221   0.0465   0.0565    0.1132   0.0000   440.4799       5.06774       16.5415       3.11440      -5.27471    -0.0567030       1.04236       1.38970       1.51972       1.64271       1.70288       1.67561
  36  14 3413.7442    3.3507  2.4524 11.8521  0.0002  0.0271   0.0318   0.0701    0.0697   0.0000   440.1161       3.53852       15.6430       4.54796      -3.99883     -0.727561       1.22967       1.61934       1.83607       1.95844       2.01266       2.04222
  36  15 3570.7501    2.6820  3.7053 11.3364  0.0000  0.0349   0.0214   0.0927    0.0609   0.0000   440.0295      0.685002       17.4222       5.27527      -2.96480     -0.787925       1.56848       2.07575       2.25485       2.47327       2.57554       2.59030
  36  16 3726.5699    2.2029  5.7153 10.6276  0.0000  0.0465   0.0142   0.1208    0.0571   0.0000   440.8949       5.17443       18.4534      -2.39939      -5.52396       2.39241       2.10006       2.77237       3.08735       3.31861       3.39152       3.42463
  36  17 3881.5258    1.7858  7.7914 10.5396  0.0000  0.0606   0.0106   0.1625    0.0464   0.0000   445.8673       10.4597       13.0694       1.84783      -9.91707       4.61232       2.64325       3.53239       3.89132       4.17303       4.34833       4.33308
  36  18 4035.5617    1.4743 10.7116 10.3995  0.0009  0.0804   0.0079   0.2300    0.0417   0.0000   434.1862     -0.527881       14.0899       17.4729      -7.18663      -11.0867       3.55405       4.72391       5.21015       5.65661       5.92946       5.88032
  36  19 4188.8915    1.2242 13.7525 10.2361  0.0005  0.1062   0.0060   0.2904    0.0372   0.0000   436.9866       3.53954       15.5744       4.34820      0.519526      0.610577       4.67998       6.14626       6.92769       7.44643       7.66928       7.65801
  37   4 1697.6069    0.3149  0.2929 10.0527  0.0000  0.0107   0.0092   0.0269    0.0280   0.0000   441.1518     -0.514822       21.0583       1.44812      -2.08132     -0.593542      0.470618      0.618709      0.691912      0.775010      0.802976      0.773268
  37   5 1892.2016    0.5303  0.5814  9.9681  0.0000  0.0141   0.0107   0.0358    0.0474   0.0000   440.3666     -0.119898       21.0748      0.957762      -3.49406      -1.15408      0.604735      0.782691      0.887697      0.960838      0.967774       1.01025
  37   6 2081.1235    0.7819  0.8930 10.0458  0.0000  0.0175   0.0129   0.0445    0.0792   0.0000   440.1902      0.481656       20.4134     0.0461475      -2.17263      0.166155      0.738037       1.01719       1.10249       1.21402       1.25906       1.23077
  37   7 2264.3291    1.2116  1.0758 10.1913  0.0000  0.0179   0.0177   0.0447    0.1288   0.0000   440.8869      0.357604       21.0273     -0.135488      -2.67982    -0.0897641      0.799608       1.03966       1.17225       1.21700       1.28519       1.31560
  37   8 2440.6482    1.7215  1.3269 10.5998  0.0000  0.0201   0.0228   0.0516    0.1476   0.0000   440.5522       2.05041       22.6272      0.951753     -0.838176     -0.396837      0.871888       1.16096       1.25119       1.37495       1.42746       1.43093
  37   9 2613.3157    2.4578  1.1840 11.1952  0.0000  0.0181   0.0338   0.0480    0.1908   0.0000   440.8408       2.61700       21.3492      0.953862      -2.04903     -0.270885      0.797304       1.03973       1.18922       1.28201       1.26889       1.36698
  37  10 2784.5676    3.1633  1.1493 11.9294  0.0000  0.0176   0.0445   0.0477    0.1694   0.0000   440.3659       4.53141       20.2021     -0.526069      -2.52958      -1.21788      0.787909       1.03351       1.13651       1.28095       1.27747       1.28746
  37  11 2953.2834    3.8823  1.1918 12.0329  0.0000  0.0181   0.0535   0.0481    0.2356   0.0000   439.8721       2.98333       18.6067       4.20918      -1.98238     -0.532716      0.821881       1.11301       1.19271       1.29993       1.30812       1.31127
  37  12 3118.5097    4.3269  1.2952 12.3724  0.0000  0.0186   0.0563   0.0495    0.1690   0.0000   440.3333       2.90199       15.0373     -0.940393      -2.43749       4.11652      0.815052       1.06915       1.16200       1.30230       1.26689       1.36882
  37  13 3280.6343    3.8544  1.7902 12.3817  0.0004  0.0226   0.0436   0.0607    0.0952   0.0000   440.0224       3.28462       16.6028       7.11492      -3.27295      -3.12338       1.00613       1.31337       1.46313       1.57123       1.61980       1.62160
  37  14 3440.4391    3.2066  2.5468 11.9987  0.0000  0.0279   0.0299   0.0722    0.0621   0.0000   438.6266       6.72341       15.0662       4.20971      -2.40600      0.157532       1.24754       1.63043       1.81183       1.96707       2.02036       2.01614
  37  15 3598.4090    2.6000  4.0276 11.1561  0.0000  0.0362   0.0196   0.0945    0.0612   0.0000   439.0175       5.10397       15.0699       3.00240      -4.47315       4.76653       1.58741       2.09659       2.34456       2.50257       2.57960       2.62777
  37  16 3755.1558    2.0951  6.2358 10.6757  0.0001  0.0488   0.0129   0.1323    0.0502   0.0000   440.4969       6.23280       11.7942       6.97756      0.902339      -3.11182       2.12634       2.86224       3.18178       3.47849       3.52925       3.51378
  37  17 3910.7237    1.7321  8.3862 10.5061  0.0000  0.0629   0.0098   0.1722    0.0450   0.0000   439.8591       10.6824       16.3816       6.58503       5.96248      0.529440       2.76464       3.62492       4.06010       4.38296       4.50480       4.52883
  37  18 4065.3226    1.4017 10.7338 10.4387 -0.0009  0.0836   0.0075   0.2303    0.0399   0.0000   435.2420       11.5404       24.9899       4.66037      0.415959      -1.36680       3.64191       4.76572       5.32772       5.78419       5.87632       5.90296
  37  19 4219.3836    1.1642 13.7059 10.2465 -0.0006  0.1084   0.0058   0.2958    0.0365   0.0000   440.5987       17.1340       1.62968       6.25630      -3.73491       2.21114       4.57905       6.20723       6.89363       7.45908       7.72941       7.82230
  38   2 1262.5796    0.0855  0.0546 10.1933  0.0000  0.0122   0.0090   0.0158    0.0198   0.0000   441.3192     -0.165399       20.5294      -1.45106      -4.54758       1.01628      0.596653      0.773142       1.05278       1.28806       1.41263       1.24243
  38   3 1501.5492    0.1776  0.1589 10.0576  0.0000  0.0148   0.0077   0.0206    0.0222   0.0000   441.8831      0.811925       21.5074    -0.0527786      -2.91012      0.152541      0.782748       1.40950       1.06438       2.08104       1.10874       2.23866
  38   4 1713.0457    0.3319  0.3301 10.0801  0.0000  0.0113   0.0090   0.0276    0.0288   0.0000   440.7298      -1.19587       21.3909      0.602390      -2.19887      0.650546      0.515582      0.666889      0.755987      0.785028      0.832898      0.846142
  38   5 1908.7927    0.5786  0.5536 10.0074  0.0000  0.0141   0.0118   0.0338    0.0498   0.0000   440.3039     -0.178266       20.3619      0.817637      -3.04930     -0.542183      0.564482      0.733569      0.869374      0.920635      0.971579       1.02740
  38   6 2098.9370    0.8355  0.7785 10.2475  0.0000  0.0154   0.0140   0.0384    0.0680   0.0000   440.4145     -0.273546       21.8660      0.279535      -2.64347       1.04989      0.654469      0.872549      0.966326       1.02646       1.06149       1.05036
  38   7 2282.9032    1.2281  1.0972 10.4754  0.0000  0.0182   0.0179   0.0482    0.1129   0.0000   440.8223      0.929503       21.5892       2.57839      -4.51482     0.0452268      0.768874       1.04645       1.15270       1.22940       1.25486       1.27996
  38   8 2459.9612    1.8015  1.2755 10.7475  0.0000  0.0194   0.0238   0.0486    0.1498   0.0000   440.2902      0.818177       19.5156      0.537786      -1.04041     -0.685149      0.821358       1.08634       1.22284       1.31450       1.34553       1.34871
  38   9 2633.7339    2.4967  1.2181 11.1859  0.0000  0.0183   0.0335   0.0483    0.2046   0.0000   441.0190      0.843608       21.5264       1.75988      -3.06458      -1.28985      0.799346       1.00589       1.10573       1.21388       1.25371       1.30483
  38  10 2806.0894    3.2328  1.1785 11.7448  0.0000  0.0177   0.0438   0.0464    0.1954   0.0000   440.6098       3.53038       20.6755       2.88955      -4.01375      -1.89219      0.787469       1.00616       1.10780       1.22986       1.21599       1.25844
  38  11 2975.9452    4.0996  1.1315 12.1285  0.0000  0.0169   0.0563   0.0458    0.2188   0.0000   441.5290       2.60357       18.7352       2.67057      -4.35505     -0.267789      0.729130      0.977040       1.05721       1.15836       1.19332       1.21747
  38  12 3142.3360    4.2275  1.3986 12.1059  0.0000  0.0192   0.0519   0.0506    0.1843   0.0000   441.2904       3.60662       19.4352       4.06527      -1.55972      0.146194      0.850124       1.11804       1.25202       1.35018       1.36114       1.38227
  38  13 3305.7649    3.8126  1.8985 12.0938  0.0000  0.0230   0.0401   0.0596    0.0967   0.0000   439.6123       5.51256       17.9256       3.55428     -0.991991       1.11328      0.998475       1.33760       1.46140       1.59939       1.57814       1.65810
  38  14 3466.7291    3.1529  2.7629 11.8732  0.0000  0.0288   0.0277   0.0740    0.0594   0.0000   443.6586       3.02774       12.7094       3.22129      -1.25816      -2.72283       1.21881       1.61604       1.80336       1.98157       2.01585       2.03505
  38  15 3625.6874    2.5073  4.6745 11.0614  0.0000  0.0387   0.0173   0.1047    0.0535   0.0000   441.1465       4.52660       21.9993       7.48955      -2.37215      -2.87032       1.65895       2.15349       2.41908       2.60449       2.69679       2.72905
  38  16 3783.3377    2.0563  6.4648 10.6185  0.0000  0.0499   0.0123   0.1332    0.0507   0.0000   440.6908       4.89100       14.2023       9.53494      -7.63041     -0.268666       2.14332       2.86446       3.16974       3.38904       3.49992       3.52069
  38  17 3939.6551    1.6686  8.9824 10.4626 -0.0000  0.0671   0.0091   0.1841    0.0447   0.0000   436.1578       11.6127       18.6830       10.2937      -5.26811       7.03134       2.86268       3.76396       4.19946       4.55736       4.75954       4.81498
  38  18 4095.1466    1.3882 11.8648 10.2959  0.0000  0.0882   0.0067   0.2427    0.0404   0.0000   445.0930       8.33885       17.9460       16.5502      -3.29293      0.742774       3.72959       4.98446       5.58288       6.05876       6.21936       6.25376
  39   2 1275.7449    0.0974  0.0508 10.1048  0.0000  0.0114   0.0089   0.0139    0.0195   0.0000   441.1840      0.121840       22.6902    -0.0589555      -2.88125      0.672960      0.563711      0.702017      0.771485      0.685615      0.728197      0.746525
  39   3 1516.0367    0.1863  0.1798 10.0285  0.0000  0.0095   0.0076   0.0246    0.0223   0.0000   442.0978     -0.903903       21.4802     -0.607241      -3.03417      0.254000      0.395087      0.503908      0.564967      0.632057      0.591149      0.577568
  39   4 1728.2274    0.3675  0.3589  9.9723  0.0000  0.0110   0.0094   0.0292    0.0300   0.0000   441.6891      -1.20932       20.4237     -0.516242      -1.33929     0.0662441      0.466587      0.627639      0.651932      0.775595      0.784993      0.717630
  39   5 1925.1868    0.5812  0.6005  9.9732  0.0000  0.0138   0.0112   0.0351    0.0493   0.0000   441.9913     -0.737641       21.3173      0.106021      -1.37781      0.831153      0.552239      0.720201      0.821506      0.913538      0.882642      0.924131
  39   6 2116.5154    0.8913  0.8394 10.0939  0.0000  0.0156   0.0143   0.0395    0.0809   0.0000   440.4415      0.135770       22.5066      -1.04368      -2.17118      -1.34761      0.638030      0.852264      0.948276       1.04337       1.03021       1.13227
  39   7 2301.2386    1.3094  1.0684 10.5780  0.0000  0.0175   0.0190   0.0459    0.1116   0.0000   441.7186      0.331730       20.9586     -0.973899      -2.18607     -0.289607      0.727387      0.958798       1.10523       1.16698       1.22472       1.24240
  39   8 2479.0559    1.8985  1.3268 10.5001  0.0000  0.0191   0.0239   0.0499    0.1723   0.0000   440.5384      0.633729       20.3577       1.25532      -3.09635     0.0868739      0.843872       1.11027       1.24171       1.34854       1.39862       1.36195
  39   9 2653.8564    2.5143  1.2929 11.0222  0.0000  0.0186   0.0318   0.0479    0.1772   0.0000   442.7341       2.28360       20.8238       1.26672      -4.23740      -4.31498      0.842623       1.12201       1.24552       1.32535       1.39821       1.38530
  39  10 2827.2948    3.4250  1.1603 11.3579  0.0000  0.0168   0.0454   0.0441    0.2748   0.0000   440.1409       1.45244       20.4121       2.65964      -2.22522      0.166708      0.738416      0.936063       1.03436       1.12403       1.14174       1.14247
  39  11 2998.1712    4.1632  1.2116 12.3333  0.0000  0.0181   0.0553   0.0464    0.1918   0.0000   441.0116       3.51436       19.3551       2.92523      -1.10838      -1.36394      0.774614       1.04715       1.16088       1.26131       1.24824       1.30359
  39  12 3165.7422    4.3221  1.4345 12.2894  0.0000  0.0194   0.0518   0.0508    0.1437   0.0000   439.7004       3.13827       17.8695       2.38517      -2.94111      0.310855      0.849605       1.16139       1.25192       1.37217       1.42695       1.41912
  39  13 3330.4488    3.7443  2.0619 12.0929  0.0018  0.0240   0.0373   0.0611    0.0840   0.0000   439.7411       4.55379       15.5759       4.36578     -0.715482       1.67151      0.992207       1.33922       1.45432       1.57048       1.63428       1.63002
  39  14 3492.6279    2.9614  3.2621 11.7339 -0.0001  0.0313   0.0240   0.0828    0.0499   0.0000   439.8976       6.84889       16.9781      0.834457      -2.04314     -0.765403       1.27845       1.72000       1.92632       2.05367       2.14878       2.12758
  39  15 3652.7516    2.4233  4.7358 11.1841  0.0000  0.0397   0.0166   0.1041    0.0465   0.0000   439.5866       9.80493       13.3038       6.44845      -1.65736       4.12954       1.68635       2.18451       2.46939       2.64645       2.73215       2.77023
  39  16 3811.2506    1.9731  7.1582 10.6334  0.0000  0.0532   0.0113   0.1455    0.0451   0.0000   439.0383       7.94677       15.9076       2.65514      -6.71787       1.72281       2.19270       2.91551       3.23347       3.52508       3.60859       3.60671
  39  17 3968.3012    1.6070  9.5237 10.4581  0.0000  0.0708   0.0084   0.1913    0.0419   0.0000   442.1335       9.11126       9.24962       12.3509     -0.894715      -5.08703       2.90473       3.84360       4.32823       4.60207       4.78015       4.83270
  39  18 4124.6538    1.3378 12.7987 10.2390  0.0000  0.0957   0.0062   0.2577    0.0392   0.0000   443.7525       9.83684       11.9171       9.64481       1.86419       2.67379       3.86687       5.20965       5.93844       6.25540       6.56636       6.57678
  40   2 1288.7552    0.1028  0.0685 10.1055  0.0000  0.0098   0.0086   0.0201    0.0194   0.0000   441.3139      0.403082       22.2172      0.570093      -2.65163       1.10458      0.508085      0.595525      0.687188      0.640150      0.719017      0.773312
  40   3 1530.2950    0.2051  0.1766 10.0566  0.0000  0.0089   0.0078   0.0214    0.0221   0.0000   441.5257     -0.178430       21.1548      0.125802      -2.96398     -0.168524      0.374212      0.533203      0.656639      0.553435      0.722408      0.698635
  40   4 1743.2590    0.3656  0.3863 10.0094  0.0000  0.0123   0.0090   0.0293    0.0306   0.0000   441.5336      -1.35407       21.6660      0.522354      -2.45331     -0.232549      0.496599      0.590602      0.650562      0.785804      0.795779      0.783083
  40   5 1941.4084    0.5916  0.6052 10.0841  0.0000  0.0135   0.0111   0.0346    0.0471   0.0000   440.2987      0.495671       21.0891     -0.144366      -2.40144      -1.65079      0.546565      0.726042      0.814443      0.871507      0.943521      0.934470
  40   6 2133.9812    0.9239  0.8778 10.1433  0.0000  0.0159   0.0142   0.0394    0.0823   0.0000   441.0128     -0.824152       21.9389     -0.857353      -3.60198       1.32590      0.636383      0.848087      0.954205       1.05033       1.06717       1.09538
  40   7 2319.3057    1.3532  1.2705 10.0892  0.0000  0.0192   0.0176   0.0483    0.1548   0.0000   440.7808      0.968337       19.2005      0.732296      -2.93057      -1.15977      0.750022       1.00758       1.10211       1.23155       1.23636       1.24126
  40   8 2497.8925    1.9570  1.3245 10.5352  0.0000  0.0188   0.0245   0.0484    0.1804   0.0000   439.8957       1.66439       19.4390     -0.377677      -2.09749     -0.853684      0.820565       1.04711       1.13720       1.22859       1.29478       1.28998
  40   9 2673.7901    2.6154  1.2828 11.5492  0.0000  0.0186   0.0336   0.0490    0.1507   0.0000   440.9051       1.33013       20.9386      0.403678      -1.36245      0.958689      0.766860      0.995091       1.10848       1.23209       1.24295       1.29415
  40  10 2848.2401    3.5553  1.1469 11.8234  0.0000  0.0170   0.0473   0.0446    0.2140   0.0000   440.5744       3.42356       20.1476       1.52638     -0.827619      0.309160      0.689409      0.913028       1.03687       1.11576       1.11255       1.15649
  40  11 3020.0849    4.1826  1.1985 12.5317  0.0000  0.0179   0.0559   0.0468    0.1724   0.0000   440.0799       3.21634       21.1272       1.98607      -3.82418     -0.827212      0.740530       1.01925       1.09872       1.22019       1.22737       1.27894
  40  12 3188.7246    4.3060  1.4558 12.3742  0.0000  0.0193   0.0510   0.0505    0.1379   0.0000   440.1592       1.95791       19.4684       2.95521      -4.10755      0.495288      0.844034       1.10535       1.22687       1.35289       1.38181       1.39426
  40  13 3354.6539    3.6233  2.0702 12.3538  0.0000  0.0243   0.0364   0.0616    0.0722   0.0000   441.4404       4.08616       17.9084      0.548943     -0.535321     -0.493868      0.971166       1.27001       1.38777       1.53388       1.55960       1.59981
  40  14 3518.1600    2.9005  3.1916 11.8038  0.0000  0.0314   0.0236   0.0805    0.0521   0.0000   439.9071       3.06629       16.1668     -0.298862      -5.28752      -3.94030       1.23464       1.66125       1.84438       2.03680       2.07475       2.10864
  40  15 3679.4226    2.3372  5.1160 11.1288  0.0000  0.0408   0.0152   0.1115    0.0439   0.0000   439.5959       5.91130       18.4174      0.416976      -7.15770       2.51970       1.68009       2.22546       2.46915       2.65100       2.77578       2.81747
  40  16 3838.9559    1.9080  7.2341 10.6855  0.0000  0.0538   0.0108   0.1475    0.0442   0.0000   444.0568       6.19220       18.2616       8.37688      -3.05060      -2.68704       2.15374       2.83424       3.19714       3.45806       3.59282       3.60040
  40  17 3996.7616    1.5645 10.2015 10.5135  0.0000  0.0751   0.0078   0.2049    0.0395   0.0000   440.9051       5.07749       22.7915       9.02942      -3.43731      -3.29635       3.01098       3.98536       4.46000       4.80844       4.97343       5.00658
  40  18 4153.6747    1.2626 13.4545 10.3216  0.0000  0.1013   0.0058   0.2795    0.0363   0.0000   444.1961       1.84480       20.9057       15.4608      -9.83872       3.98962       4.00246       5.29467       6.06782       6.45822       6.57571       6.64688
  41   2 1301.5855    0.1042  0.0876 10.1251  0.0000  0.0138   0.0077   0.0211    0.0194   0.0000   441.3413      -1.26019       21.6307     -0.121027      -2.82081     -0.126995      0.423692      0.577274      0.625924      0.657475      0.798696      0.713642
  41   3 1544.3659    0.1953  0.1844 10.0156  0.0000  0.0095   0.0074   0.0214    0.0221   0.0000   441.4653      0.158499       20.8848     -0.253806      -3.02493      0.559336      0.405663      0.482156      0.614673      0.634914      0.697684      0.771984
  41   4 1758.0448    0.3966  0.3418 10.0941  0.0000  0.0102   0.0098   0.0257    0.0299   0.0000   441.9254      -1.08355       22.3667     -0.528775      -2.42526      -1.12844      0.404363      0.506938      0.606614      0.634562      0.655281      0.664480
  41   5 1957.4286    0.5918  0.7214  9.9953  0.0000  0.0152   0.0104   0.0388    0.0540   0.0000   439.9459      0.260128       21.5895      -1.40276      -2.42600     -0.145775      0.573720      0.754154      0.852889      0.950457       1.01793      0.985462
  41   6 2151.1178    0.9444  0.9422 10.1098  0.0000  0.0163   0.0140   0.0423    0.0884   0.0000   441.4393      -1.26865       20.6611       1.06546     -0.955589      -1.71847      0.634687      0.842271      0.938819       1.02583       1.06385       1.05797
  41   7 2337.1787    1.4334  1.2114 10.3600  0.0000  0.0178   0.0191   0.0481    0.1476   0.0000   441.4110      0.731588       21.0313      0.519369      -3.66134       1.01205      0.700824      0.925636       1.02818       1.16602       1.16627       1.22424
  41   8 2516.5266    1.9887  1.2823 10.9929  0.0000  0.0185   0.0256   0.0487    0.1486   0.0000   440.2815       2.66366       22.2812      0.867718      -3.79123      -1.53783      0.771209      0.980464       1.09709       1.18469       1.17016       1.20619
  41   9 2693.5257    2.7764  1.2426 11.2273  0.0000  0.0174   0.0351   0.0463    0.1957   0.0000   440.9760       2.81036       19.3503     -0.944689      -3.42944       2.15995      0.676825      0.891968      0.989825       1.06030       1.07801       1.11971
  41  10 2868.9619    3.6294  1.2054 11.5464  0.0000  0.0171   0.0465   0.0444    0.2796   0.0000   440.9112       1.35948       20.7361       2.67851      -2.24045      0.231744      0.701004      0.863411       1.00081       1.08664       1.10750       1.13511
  41  11 3041.6729    4.3675  1.1725 11.9176  0.0000  0.0167   0.0564   0.0435    0.2900   0.0000   440.6540       2.63190       21.1778       1.74069      -1.13383      0.508793      0.703856      0.930481       1.03224       1.14145       1.10471       1.16720
  41  12 3211.3648    4.2767  1.4877 12.3701  0.0000  0.0197   0.0493   0.0504    0.1313   0.0000   440.4177       3.10623       20.1674       2.96123      -1.07371      0.215282      0.755914       1.01769       1.08342       1.22008       1.20817       1.30058
  41  13 3378.5760    3.5154  2.3671 12.0383  0.0000  0.0249   0.0321   0.0670    0.0687   0.0000   441.2896       4.78705       15.2680       3.18381     -0.672732      -4.70609      0.986137       1.30275       1.45172       1.54655       1.62046       1.63640
  41  14 3543.3015    2.8391  3.6569 11.6416 -0.0001  0.0329   0.0211   0.0855    0.0471   0.0000   438.7983       6.29628       15.4399       6.05727      -8.54147      -2.31372       1.29835       1.73902       1.93285       2.08619       2.19059       2.18743
  41  15 3705.7137    2.2838  5.3125 11.1176  0.0000  0.0426   0.0144   0.1115    0.0420   0.0000   438.2373       6.04162       14.1679      0.205671       4.19609      0.267472       1.67875       2.22048       2.47571       2.67971       2.81638       2.81769
  41  16 3865.9752    1.8504  8.0842 10.6455 -0.0003  0.0584   0.0098   0.1605    0.0425   0.0000   442.4938       6.50951       15.7077       5.37271      -1.31083     -0.776868       2.29422       3.05297       3.43399       3.74320       3.83965       3.97854
  41  17 4024.8190    1.4992 10.8337 10.5022  0.0000  0.0793   0.0072   0.2195    0.0384   0.0000   443.0974       14.0110       17.7603       7.82455       1.57198     -0.917126       3.12342       4.18452       4.64933       5.06497       5.21448       5.25037
  42   2 1314.2373    0.1119  0.0919 10.1281  0.0000  0.0099   0.0077   0.0225    0.0193   0.0000   441.9437     -0.464891       21.4147    -0.0578558      -3.51804      0.245608      0.372826      0.498689      0.611126      0.547061      0.659320      0.690732
  42   3 1558.1789    0.2219  0.1727 10.0210  0.0000  0.0079   0.0080   0.0199    0.0223   0.0000   441.1470     -0.481454       22.4763      0.294068      -4.54750      0.214861      0.298433      0.368685      0.445377      0.491845      0.464604      0.528747
  42   4 1772.6038    0.3977  0.4448  9.9933  0.0000  0.0121   0.0090   0.0319    0.0333   0.0000   441.0150      0.507123       21.8265     -0.159063      -2.56790      0.651193      0.464142      0.623722      0.701544      0.784158      0.830937      0.814125
  42   5 1973.3145    0.6282  0.6942 10.0188  0.0000  0.0144   0.0109   0.0356    0.0533   0.0000   441.7508      -1.13064       20.5198     -0.856163      -1.94147     -0.789343      0.545749      0.731013      0.825521      0.922932      0.940373      0.981339
  42   6 2168.1162    0.9709  0.9404 10.2721  0.0000  0.0160   0.0144   0.0414    0.0840   0.0000   440.6011     -0.253192       21.4333      -1.01596      -4.19148      0.489211      0.614984      0.819335      0.913848       1.01783       1.02733       1.08105
  42   7 2354.7870    1.4547  1.2435 10.5229  0.0000  0.0178   0.0189   0.0495    0.1234   0.0000   441.5330       1.26913       22.9344     0.0826977      -2.70644       3.06427      0.720218      0.918620       1.05463       1.13216       1.21937       1.21454
  42   8 2535.0056    2.1180  1.3634 10.6852  0.0000  0.0185   0.0252   0.0471    0.1576   0.0000   441.9016       1.30199       20.7970     -0.667758      -2.00314     -0.426103      0.732454      0.980444       1.07335       1.19373       1.25900       1.25630
  42   9 2713.0603    2.7976  1.2673 11.6409  0.0001  0.0180   0.0357   0.0475    0.1558   0.0000   441.4143       2.09111       21.3978      0.102398      -3.78790     -0.590560      0.695637      0.921174       1.01630       1.11380       1.15822       1.15782
  42  10 2889.4109    3.7406  1.1749 11.9516  0.0000  0.0167   0.0483   0.0444    0.2074   0.0000   441.6855       3.09442       22.5614       2.08762      -2.65381      -1.41286      0.703347      0.888986       1.00328       1.08693       1.08465       1.13204
  42  11 3063.0057    4.4393  1.2361 11.6606  0.0000  0.0166   0.0550   0.0440    0.3095   0.0000   442.3488       2.08968       21.8979       1.74417      -1.66063     -0.516704      0.670422      0.864572      0.969005       1.04803       1.08658       1.08451
  42  12 3233.6483    4.1523  1.6596 12.2102  0.0000  0.0201   0.0444   0.0531    0.1180   0.0000   441.9291       3.61766       21.5523       1.11190     -0.746501      0.157443      0.807770       1.07067       1.17190       1.31880       1.37996       1.37686
  42  13 3402.0420    3.3572  2.5770 12.0772 -0.0000  0.0267   0.0292   0.0685    0.0585   0.0000   443.4658       4.12980       19.7690       5.14960      -3.07402      -1.04265       1.00253       1.34634       1.48143       1.61888       1.71001       1.73652
  42  14 3568.0839    2.7185  3.8813 11.5839  0.0000  0.0339   0.0195   0.0896    0.0445   0.0000   441.0154       5.31574       18.2125       2.43497      -1.63582      -2.09537       1.29394       1.69869       1.89534       2.07751       2.16235       2.16135
  42  15 3731.5094    2.2041  5.9711 10.9766 -0.0001  0.0447   0.0129   0.1225    0.0410   0.0000   439.5770       6.35066       21.4709       1.26147      -4.61143      -1.24202       1.73405       2.30048       2.59511       2.76611       2.87551       2.89578
  42  16 3892.8309    1.8023  8.8052 10.6141  0.0005  0.0631   0.0090   0.1722    0.0413   0.0000   439.6896       4.95865       16.5385       2.54885     -0.920625      -5.12474       2.48531       3.25795       3.65568       4.02057       4.21065       4.23568
  42  17 4052.6162    1.4590 11.5155 10.4395 -0.0000  0.0824   0.0066   0.2309    0.0377   0.0000   441.8871       5.36387       24.3578       2.67865      -3.48176       6.43954       3.13005       4.12764       4.71926       5.07056       5.24243       5.27315
  43   2 1326.7359    0.1143  0.1147 10.0877  0.0000  0.0101   0.0069   0.0261    0.0195   0.0000   441.3875     -0.150883       21.2170     -0.232125      -3.09763     -0.279157      0.415577      0.506830      0.595711      0.660764      0.696497      0.702437
  43   3 1571.8185    0.2227  0.2017 10.0128  0.0000  0.0093   0.0075   0.0207    0.0221   0.0000   441.6037     -0.919520       21.6893     -0.363695      -3.27975      -1.04135      0.364299      0.512725      0.545251      0.592490      0.557618      0.584042
  43   4 1787.0282    0.4331  0.3998 10.0284  0.0000  0.0115   0.0098   0.0269    0.0326   0.0000   442.0752     -0.144455       22.0383      0.254429      -2.02461     -0.989613      0.435331      0.570013      0.666542      0.685485      0.734803      0.789672
  43   5 1989.0629    0.6718  0.6822 10.1762  0.0000  0.0144   0.0116   0.0347    0.0531   0.0000   441.1938     -0.686717       20.1209     -0.284999      -2.76751      0.173146      0.533460      0.678186      0.772633      0.836844      0.917624      0.943623
  43   6 2184.8559    1.0452  1.0302 10.1700  0.0000  0.0166   0.0146   0.0436    0.0992   0.0000   441.9876     -0.456609       21.4291       1.17462      -3.50133     -0.473975      0.619136      0.814560      0.893571      0.995785       1.02133       1.02968
  43   7 2372.1924    1.5261  1.2990 10.4543  0.0000  0.0185   0.0190   0.0473    0.1273   0.0000   440.4948     -0.667205       20.7221      -1.86927      -2.23337      0.204089      0.703689      0.930789      0.984095       1.10213       1.11671       1.13351
  43   8 2553.3227    2.1623  1.3378 10.9525  0.0000  0.0182   0.0263   0.0482    0.1519   0.0000   441.4264       2.52758       21.7087      0.161741      -2.69335      0.508844      0.712066      0.935859       1.01950       1.17435       1.19473       1.19785
  43   9 2732.4059    2.9280  1.2753 11.3960 -0.0000  0.0176   0.0361   0.0449    0.1966   0.0000   441.4801       2.02274       20.8881      0.949838      -1.22258     -0.818467      0.700248      0.924264       1.03817       1.12878       1.15408       1.18447
  43  10 2909.6451    3.8406  1.1057 11.8242  0.0000  0.0156   0.0497   0.0419    0.2205   0.0000   441.4161       1.63609       19.7860      0.858544      -1.58928      -1.39638      0.617228      0.806876      0.856757      0.993212       1.00470       1.02874
  43  11 3084.0437    4.3632  1.3248 12.0949  0.0000  0.0177   0.0520   0.0461    0.2026   0.0000   440.2325       3.24499       20.5458       2.23890     -0.240438      -1.07301      0.690077      0.917294       1.03283       1.11725       1.14570       1.15489
  43  12 3255.6795    4.1401  1.6829 12.3115 -0.0000  0.0209   0.0441   0.0511    0.1115   0.0000   441.3668       2.67857       19.1753       5.16779      0.646983      -1.85478      0.788299       1.06648       1.15626       1.27178       1.33354       1.31815
  43  13 3425.1850    3.2806  2.7543 12.0413  0.0000  0.0271   0.0272   0.0718    0.0537   0.0000   440.7597       6.07413       19.0868       2.28371     0.0942387      0.382770       1.00886       1.31022       1.49070       1.58776       1.69468       1.73354
  43  14 3592.4088    2.6181  4.3595 11.4848  0.0000  0.0359   0.0176   0.0973    0.0422   0.0000   438.7716       4.27771       15.4196       3.62656      -3.48120     -0.514016       1.36120       1.81595       2.04160       2.18400       2.30939       2.34480
  43  15 3757.1402    2.1477  6.5707 10.9654  0.0001  0.0479   0.0120   0.1311    0.0391   0.0000   442.7199       3.12713       21.0004       4.18463       3.91523       1.47242       1.82015       2.39873       2.67745       2.87769       3.02655       3.03834
  43  16 3919.5216    1.7342  8.8851 10.6587 -0.0006  0.0637   0.0087   0.1750    0.0398   0.0000   443.8623       4.60235       15.9357       4.00996      -4.38072      -5.03340       2.37536       3.15868       3.57166       3.79696       4.03051       4.09522
  43  17 4080.1502    1.4267 11.7532 10.4027  0.0008  0.0857   0.0064   0.2327    0.0376   0.0000   441.8130       5.73242       20.0993     -0.926168      -1.65705      -3.13593       3.13891       4.28041       4.76310       5.22962       5.42495       5.43483
  44   2 1339.0567    0.1247  0.0966 10.0859  0.0000  0.0118   0.0073   0.0161    0.0192   0.0000   442.1138      0.295383       21.9998     0.0245181      -1.64266       2.17251      0.372953      0.604235      0.526585      0.659148      0.649631      0.644908
  44   3 1585.2044    0.2373  0.1991  9.9740  0.0000  0.0080   0.0079   0.0222    0.0223   0.0000   441.0433      -1.43994       20.9041     -0.871522      -3.18735     -0.170152      0.330741      0.427490      0.495870      0.538530      0.575310      0.525516
  44   4 1801.2250    0.4392  0.4358 10.0270  0.0000  0.0114   0.0094   0.0282    0.0342   0.0000   441.7463     -0.807859       20.7799     -0.653856      -2.57787      0.392084      0.421828      0.564996      0.612006      0.693711      0.663895      0.695243
  44   5 2004.6115    0.7037  0.7094 10.0924  0.0000  0.0143   0.0116   0.0341    0.0576   0.0000   441.1848      0.447554       21.9309     -0.356515      -4.14666      0.331070      0.523921      0.700699      0.797500      0.874949      0.890792      0.917694
  44   6 2201.4345    1.0688  1.0213 10.1992  0.0000  0.0162   0.0150   0.0428    0.1026   0.0000   441.9480    -0.0716504       21.9334      0.321743      -2.66693     -0.258900      0.604056      0.803681      0.873643      0.972028      0.986871       1.00672
  44   7 2389.4152    1.6126  1.3088 10.2962  0.0000  0.0180   0.0195   0.0469    0.1545   0.0000   441.8424       1.70670       20.7108      -1.45223      -4.20489     -0.354447      0.677295      0.910474      0.996466       1.07728       1.10529       1.12884
  44   8 2571.4410    2.2804  1.3749 10.7991  0.0000  0.0180   0.0264   0.0474    0.1641   0.0000   441.8821       1.45579       22.0120       1.94127      -2.95065       1.96274      0.673088      0.896137      0.980638       1.10233       1.16922       1.21144
  44   9 2751.5710    3.0639  1.2934 11.3091  0.0000  0.0173   0.0366   0.0455    0.1979   0.0000   441.6690       1.06742       21.2398    -0.0869280      -3.40002      0.888862      0.641463      0.869292      0.943850       1.02219       1.08489       1.09540
  44  10 2929.6426    3.9039  1.1938 11.9842  0.0000  0.0164   0.0488   0.0453    0.2233   0.0000   441.6141       1.94701       21.2191      0.741715      -1.60732      0.152508      0.626780      0.843733      0.928191       1.02126       1.05141       1.06607
  44  11 3104.8060    4.4307  1.3368 12.3058  0.0000  0.0177   0.0520   0.0457    0.1783   0.0000   441.9284       2.97281       19.9509       2.16121      -2.47878     -0.963115      0.671917      0.878490      0.953704       1.06151       1.06014       1.09053
  44  12 3277.4189    3.9974  1.9151 12.1742 -0.0000  0.0217   0.0388   0.0556    0.0916   0.0000   439.9771       3.63293       20.4835       2.07291      -2.04843      -1.21872      0.802527       1.07713       1.15801       1.30027       1.35569       1.38366
  44  13 3447.9821    3.2484  2.8613 12.0920  0.0000  0.0281   0.0262   0.0713    0.0501   0.0000   442.1528       4.30801       18.7049       2.25255      -3.32702       2.36789       1.01927       1.36778       1.51326       1.68016       1.72596       1.76209
  44  14 3616.4770    2.5857  4.6935 11.3072  0.0000  0.0371   0.0165   0.0994    0.0445   0.0000   439.3054       6.01109       15.6540      -2.34875      -4.08644      -3.77830       1.36352       1.80112       2.03096       2.17177       2.31536       2.32327
  44  15 3782.1672    2.0487  6.8518 10.9701 -0.0000  0.0510   0.0113   0.1370    0.0391   0.0000   442.1123       7.10140       18.2215       7.56248      0.673158      -5.10233       1.88853       2.47967       2.81040       3.05662       3.13085       3.25358
  44  16 3945.7539    1.6934  9.7314 10.5659  0.0001  0.0681   0.0078   0.1896    0.0405   0.0000   440.9613       3.32380       18.3473       1.26687      -3.47381      -6.00254       2.48049       3.26430       3.67683       3.96779       4.17965       4.21952
  44  17 4107.3944    1.3527 12.3488 10.4233 -0.0006  0.0903   0.0060   0.2454    0.0360   0.0000   442.6240      0.890472       20.6136       2.00720      -5.68469       10.0602       3.21595       4.35495       4.83858       5.31885       5.50961       5.61247
  45   2 1351.2694    0.1177  0.0964 10.0739  0.0000  0.0089   0.0071   0.0219    0.0189   0.0000   441.5838     -0.859218       22.6314     -0.105846      -2.86721     -0.600837      0.296122      0.428555      0.424055      0.552270      0.449000      0.528132
  45   3 1598.4134    0.2443  0.2299  9.9987  0.0000  0.0088   0.0076   0.0227    0.0228   0.0000   441.5259      0.442214       21.5820     -0.603477      -2.55369      0.924157      0.329979      0.417394      0.473621      0.509847      0.557238      0.580733
  45   4 1815.2900    0.4500  0.4616 10.0214  0.0000  0.0114   0.0093   0.0300    0.0348   0.0000   441.5424      0.762538       20.1624     -0.211222      -2.44176     -0.597147      0.416095      0.562875      0.633376      0.706669      0.740176      0.770067
  45   5 2019.9965    0.7232  0.7855 10.1710  0.0000  0.0151   0.0116   0.0375    0.0578   0.0000   441.4061     -0.486634       20.3133      0.875254      -4.39613      0.797037      0.537885      0.703739      0.831942      0.887037      0.954047      0.960064
  45   6 2217.7846    1.1148  1.0895 10.2241  0.0000  0.0166   0.0149   0.0438    0.1053   0.0000   441.5621      0.901709       21.1549       1.20226      -3.34697      0.462817      0.604772      0.809037      0.902232      0.976722       1.01387       1.00906
  45   7 2406.4589    1.6279  1.3809 10.4468  0.0000  0.0182   0.0191   0.0494    0.1290   0.0000   441.1854       1.51128       19.9902       1.29178      -2.25651      0.696362      0.648784      0.845377      0.955840       1.03997       1.07968       1.10245
  45   8 2589.4523    2.3181  1.3064 11.3583  0.0000  0.0177   0.0281   0.0473    0.1251   0.0000   441.0808      0.570254       21.8561      0.762381      -1.96769      -1.29029      0.630100      0.846287      0.913557       1.03314       1.07184       1.08904
  45   9 2770.5321    3.2528  1.2013 11.5298  0.0002  0.0161   0.0405   0.0437    0.2153   0.0000   441.4765       3.06317       21.0744       2.92969      -3.28113      0.684881      0.613952      0.805135      0.884446      0.972017       1.02642       1.04331
  45  10 2949.4624    4.1174  1.1377 11.8463  0.0000  0.0162   0.0516   0.0397    0.2562   0.0000   442.1781       2.51066       21.3593       1.81811      -3.26156      -1.56343      0.623242      0.863409      0.943927       1.06556       1.07026       1.07806
  45  11 3125.4154    4.4276  1.3332 12.1992  0.0000  0.0173   0.0519   0.0454    0.1941   0.0000   441.1880       3.82238       20.5757       1.36289      -3.05786      -1.91936      0.655214      0.850490      0.963717       1.04706       1.09514       1.10255
  45  12 3298.8783    4.1172  1.8663 11.9545  0.0008  0.0208   0.0396   0.0530    0.1115   0.0000   440.8310       3.13614       19.6779       3.57208      -3.83507     -0.953551      0.777420       1.04020       1.17066       1.27842       1.30965       1.33728
  45  13 3470.4512    3.1372  3.2827 11.8140  0.0000  0.0292   0.0232   0.0770    0.0486   0.0000   441.1875       4.02881       20.3124      0.695652      -2.69794     -0.705746       1.05674       1.39015       1.59288       1.71373       1.81875       1.86652
  45  14 3640.0304    2.5082  4.8919 11.2617 -0.0000  0.0386   0.0154   0.1013    0.0432   0.0000   442.2414       5.46589       19.5037      0.379169       1.93114      -2.47262       1.38418       1.79805       2.03382       2.18764       2.33551       2.35442
  45  15 3807.1360    2.0170  7.0837 10.9269  0.0000  0.0518   0.0107   0.1387    0.0394   0.0000   437.6799       6.99745       22.1878       2.24422       1.47187      -1.91398       1.83785       2.43031       2.76868       3.01509       3.10664       3.12611
  45  16 3971.4947    1.6309 10.0762 10.5774  0.0005  0.0719   0.0073   0.1956    0.0388   0.0000   441.0202       10.1230       15.2084      -4.39609     -0.810235       5.51616       2.53686       3.41802       3.82849       4.18725       4.35177       4.41266
  46   2 1363.3059    0.1244  0.0849 10.0650  0.0000  0.0120   0.0076   0.0158    0.0186   0.0000   441.9954     -0.805682       22.0805      0.474872      -3.91185     -0.100458      0.356109      0.422706      0.681486      0.508546      0.575572      0.571514
  46   3 1611.4065    0.2570  0.2449 10.0100  0.0000  0.0105   0.0076   0.0210    0.0233   0.0000   442.1814     -0.237459       22.0738      0.593186      -3.35828     0.0946045      0.415880      0.575770      0.695782      0.784028      0.864621      0.822465
  46   4 1829.2015    0.4583  0.5154 10.0853  0.0000  0.0125   0.0091   0.0319    0.0356   0.0000   441.5952     -0.553362       22.0715     -0.136227      -3.84131     -0.845290      0.446802      0.562468      0.671028      0.738556      0.786290      0.783361
  46   5 2035.2220    0.7571  0.7647 10.0943  0.0000  0.0146   0.0119   0.0355    0.0624   0.0000   441.8101     -0.923281       21.3289       1.08980      -2.40346      -2.14169      0.487607      0.660345      0.735041      0.819435      0.848797      0.850128
  46   6 2233.9624    1.1559  1.1100 10.4049  0.0000  0.0167   0.0155   0.0453    0.0990   0.0000   440.7974      0.683831       21.4173      0.984674      -2.46908     -0.349323      0.572640      0.769185      0.863001      0.941831      0.984201      0.986858
  46   7 2423.3108    1.7171  1.4472 10.5841  0.0000  0.0187   0.0195   0.0491    0.1138   0.0000   441.4793       2.36586       21.8066      0.535548      -4.87116    -0.0991746      0.662614      0.871848      0.966646       1.05023       1.07592       1.13636
  46   8 2607.2228    2.4349  1.3084 11.0049  0.0000  0.0172   0.0284   0.0457    0.1682   0.0000   440.0238       1.09032       21.5979      0.417596      -3.35822     -0.750267      0.608311      0.822082      0.912865       1.01741       1.09440       1.10273
  46   9 2789.3556    3.2337  1.2662 11.7030  0.0000  0.0172   0.0385   0.0447    0.1744   0.0000   441.1949      0.814809       19.9055      0.949001      -1.58068     -0.162460      0.613040      0.842490      0.936105       1.01477       1.06717       1.10153
  46  10 2969.0966    4.1452  1.2584 11.7516  0.0000  0.0163   0.0490   0.0432    0.2487   0.0000   441.0441       2.09758       19.1085       2.21141      -3.56460       1.11289      0.589794      0.762166      0.846951      0.968110      0.994589       1.03074
  46  11 3145.7404    4.3421  1.4494 12.3925  0.0000  0.0180   0.0485   0.0477    0.1371   0.0000   441.4322       4.47983       20.8826       1.83106      -1.62067       1.20115      0.649624      0.859969      0.958710       1.07624       1.09210       1.11315
  46  12 3320.1119    3.8891  2.0324 12.0542  0.0000  0.0219   0.0355   0.0548    0.0880   0.0000   442.1673       4.88794       19.3422       2.98026      -2.70176      0.747269      0.802686       1.04827       1.17990       1.27324       1.33109       1.36246
  46  13 3492.7091    3.0989  3.2842 11.8734  0.0020  0.0290   0.0227   0.0775    0.0469   0.0000   442.5369       4.49858       20.5688       1.45813      -3.28795       1.93779       1.01025       1.33407       1.51486       1.65373       1.69832       1.71360
  46  14 3663.3740    2.4542  5.4337 11.2033  0.0004  0.0408   0.0142   0.1090    0.0413   0.0000   437.8556       3.84850       20.1339     -0.895919      -1.53819      0.776158       1.41454       1.88195       2.07883       2.29335       2.40958       2.41569
  46  15 3831.4408    1.9725  8.0162 10.8433  0.0000  0.0564   0.0097   0.1551    0.0401   0.0000   438.5759       5.04495       21.9963    -0.0228753      -1.62499       1.42728       1.98384       2.58942       2.92556       3.20235       3.34912       3.42146
  46  16 3997.2747    1.5665 10.7009 10.6200 -0.0023  0.0764   0.0068   0.2104    0.0362   0.0000   438.6131       2.99200       14.5187       10.2257       4.80437       6.93479       2.65679       3.52602       4.00881       4.35137       4.57831       4.69242
  47   2 1375.1777    0.1344  0.1189 10.0884  0.0000  0.0093   0.0068   0.0193    0.0189   0.0000   442.0556     -0.309968       21.3275      0.591353      -2.67586    -0.0540381      0.298466      0.419197      0.498777      0.556872      0.508715      0.577041
  47   3 1624.2596    0.2732  0.2557 10.0322  0.0000  0.0093   0.0076   0.0215    0.0233   0.0000   441.9503      -1.13673       21.7770      0.136162      -3.22456     -0.147973      0.326132      0.416763      0.479364      0.527518      0.508814      0.530998
  47   4 1842.9256    0.4876  0.4514 10.1154  0.0000  0.0119   0.0097   0.0263    0.0346   0.0000   442.0022     -0.419176       21.8755      -1.02766      -1.87615     -0.287495      0.414810      0.566443      0.619986      0.669001      0.691270      0.693934
  47   5 2050.3430    0.7666  0.8480 10.0775  0.0000  0.0154   0.0115   0.0374    0.0674   0.0000   440.8023     -0.556499       22.0578      0.473745      -3.70654       1.35151      0.510584      0.692306      0.749122      0.848660      0.882677      0.895124
  47   6 2249.9362    1.2082  1.1604 10.4091  0.0000  0.0167   0.0156   0.0458    0.1041   0.0000   441.5286      0.922717       21.4007     -0.180120      -2.90149      -1.27732      0.575223      0.784523      0.857033      0.953134      0.997315       1.03257
  47   7 2439.9658    1.8499  1.2653 10.5566  0.0000  0.0171   0.0222   0.0443    0.1716   0.0000   440.7008       1.62706       22.0219     -0.615733      -4.50608     0.0792899      0.608705      0.801459      0.881054      0.981716       1.00640       1.04968
  47   8 2624.9125    2.4310  1.4242 10.9663  0.0000  0.0177   0.0266   0.0461    0.1405   0.0000   441.7815       2.02889       18.8332       2.22504      -1.53311      -1.09673      0.610111      0.824533      0.907753       1.03689       1.06193       1.09956
  47   9 2807.9943    3.2602  1.1726 12.1982  0.0000  0.0166   0.0409   0.0431    0.1391   0.0000   441.5511       2.75715       20.9126       2.18178      -2.42396      0.183278      0.580847      0.762536      0.859787      0.952170      0.990714      0.969842
  47  10 2988.4772    4.1813  1.3565 11.4849  0.0000  0.0166   0.0464   0.0445    0.2581   0.0000   441.1935       3.57564       22.7298       1.43821      -1.31635      0.483697      0.597894      0.807127      0.869570      0.965918      0.996213       1.04725
  47  11 3165.8713    4.3763  1.4447 12.2727  0.0000  0.0176   0.0478   0.0473    0.1532   0.0000   441.7902       4.55979       19.4210     -0.383609      -2.45556      -1.38910      0.615121      0.817169      0.898889       1.01500       1.05981       1.07247
  47  12 3341.0522    3.7719  2.2887 11.7761  0.0000  0.0227   0.0318   0.0588    0.0843   0.0000   443.3403       4.81657       21.7509       2.51278      -1.50069      -1.26262      0.768139       1.03816       1.14510       1.28175       1.32590       1.34062
  47  13 3514.6532    2.9893  3.5514 11.8264 -0.0000  0.0305   0.0211   0.0808    0.0452   0.0000   442.0855       4.19992       19.5193       1.12622      -3.54478      0.141113       1.05203       1.40163       1.55380       1.70446       1.76340       1.80269
  47  14 3686.2374    2.3571  5.4099 11.2930  0.0000  0.0409   0.0137   0.1100    0.0392   0.0000   444.7128       4.18809       15.3542       3.65112     -0.758183      -2.16639       1.39556       1.84970       2.08371       2.28913       2.37454       2.43420
  47  15 3855.5296    1.9163  8.2520 10.7906  0.0001  0.0593   0.0091   0.1600    0.0415   0.0000   441.7804       5.20054       15.2979       2.40178      -6.29937       5.35926       2.01739       2.72888       3.04547       3.29796       3.47535       3.52659
  47  16 4022.3784    1.5689 11.6589 10.5698  0.0010  0.0811   0.0064   0.2212    0.0359   0.0000   439.6578       3.75600       15.2283       6.84175     -0.235888      -3.93403       2.75487       3.66487       4.12852       4.48674       4.73790       4.83076
  48   1 1091.6054    0.0497  0.0425 10.2384  0.0000  0.0248   0.0097   0.0232    0.0174   0.0000   440.1721      0.177096       21.4007     -0.126583      -3.73055     0.0803005       1.09936       1.52715       1.64948       1.58104       1.54179       1.21046
  48   2 1386.9117    0.1304  0.1172 10.0241  0.0000  0.0091   0.0068   0.0222    0.0186   0.0000   442.4764     -0.456964       22.5809     -0.701869      -3.91282      0.477528      0.264209      0.398791      0.396546      0.493481      0.478597      0.522743
  48   3 1636.8846    0.3004  0.2606  9.9938  0.0000  0.0093   0.0081   0.0213    0.0237   0.0000   441.8476     -0.240542       21.4266     -0.150316      -2.86159     -0.908786      0.364372      0.483509      0.587711      0.600331      0.629983      0.616352
  48   4 1856.5146    0.4922  0.5157 10.0993  0.0000  0.0119   0.0094   0.0298    0.0364   0.0000   442.0977     -0.428274       21.6598     -0.281833      -2.92410       1.34042      0.401251      0.534708      0.589590      0.643899      0.692273      0.686821
  48   5 2065.2595    0.7955  0.8944 10.1157  0.0000  0.0152   0.0115   0.0394    0.0664   0.0000   442.1763       1.05791       21.5627       1.72802      -1.66260       1.25976      0.496619      0.664990      0.736026      0.842570      0.859237      0.885664
  48   6 2265.7180    1.2309  1.1756 10.2786 -0.0000  0.0170   0.0157   0.0445    0.1215   0.0000   442.1797      0.873117       22.8167      0.769191      -3.23519     -0.540439      0.561227      0.756157      0.848704      0.928771      0.987451      0.955205
  48   7 2456.4654    1.8429  1.4482 10.6535  0.0000  0.0181   0.0203   0.0478    0.1195   0.0000   441.7718      0.927559       21.5044       1.21817      -2.52821      -1.84427      0.618848      0.804555      0.913144       1.00535       1.03677       1.07044
  48   8 2642.4056    2.6097  1.3111 11.1065  0.0000  0.0166   0.0297   0.0444    0.1662   0.0000   441.8292       1.54342       20.4941       1.11064      -3.22891      0.837969      0.568536      0.758034      0.844219      0.953694      0.984474      0.977811
  48   9 2826.4804    3.5136  1.2654 10.9978  0.0000  0.0164   0.0401   0.0418    0.3571   0.0000   441.8061       2.17051       20.6184       1.46784      -2.43595      0.891659      0.578306      0.787147      0.876721      0.957643      0.970011      0.998745
  48  10 3007.7262    4.2195  1.2266 12.2947 -0.0000  0.0159   0.0500   0.0435    0.1711   0.0000   441.0126       2.45212       21.1762       1.23578      -1.90575     -0.635427      0.555010      0.738481      0.812950      0.892952      0.930000      0.961510
  48  11 3185.9137    4.2537  1.6209 12.2083  0.0000  0.0187   0.0431   0.0490    0.1160   0.0000   441.2344       3.03171       21.9784       2.39773      -3.11683     -0.637734      0.649661      0.856208      0.965939       1.07263       1.14942       1.16169
  48  12 3361.8607    3.6663  2.3624 12.1550 -0.0000  0.0235   0.0309   0.0609    0.0646   0.0000   441.6871       2.63084       19.8185       1.49531       1.18320      -1.49752      0.799557       1.04931       1.15272       1.29390       1.34238       1.40228
  48  13 3536.3406    2.9103  3.8390 11.7532  0.0000  0.0319   0.0196   0.0840    0.0430   0.0000   441.1296       2.00377       17.0135       1.00536      -6.01907      -1.47696       1.07576       1.43692       1.62656       1.74062       1.82807       1.84389
  48  14 3708.9203    2.3259  5.9665 11.1947  0.0001  0.0436   0.0128   0.1182    0.0401   0.0000   442.5952       2.19306       22.0612      -1.62527       1.00674       1.12363       1.45819       1.92855       2.14668       2.36360       2.44610       2.50674
  48  15 3879.3555    1.8380  9.1168 10.8138  0.0000  0.0645   0.0082   0.1753    0.0390   0.0000   444.3705       4.28095       18.3799       2.94995      -1.60966     -0.548433       2.14399       2.87187       3.25483       3.50624       3.72590       3.77863
  48  16 4047.1055    1.4865 11.9344 10.5751 -0.0010  0.0863   0.0060   0.2289    0.0342   0.0000   441.9641       6.34699       16.9060       7.20311      -4.81680     -0.401254       2.84124       3.78429       4.24340       4.63585       4.88323       5.06369
  49   2 1398.5151    0.1391  0.1373 10.0103  0.0000  0.0081   0.0064   0.0236    0.0188   0.0000   442.2088     -0.414633       21.5477      0.652906      -2.99257     -0.510854      0.271905      0.340881      0.411182      0.428604      0.444624      0.461268
  49   3 1649.3407    0.2971  0.2572 10.0137  0.0000  0.0086   0.0080   0.0214    0.0235   0.0000   442.4616      0.566118       22.2637     -0.284331      -3.56996      0.660669      0.297288      0.391477      0.464555      0.495301      0.501666      0.547094
  49   4 1869.9761    0.5327  0.5866  9.9777  0.0000  0.0126   0.0093   0.0309    0.0408   0.0000   441.4174     -0.214472       22.5177      0.223772      -3.24740      0.254919      0.413656      0.556044      0.636275      0.705595      0.720077      0.771220
  49   5 2080.0075    0.8414  0.9425  9.9900  0.0000  0.0147   0.0117   0.0406    0.0764   0.0000   441.7071       1.41667       21.5181      0.405859      -3.11107     -0.189977      0.492298      0.650356      0.725170      0.779466      0.838191      0.874057
  49   6 2281.3148    1.2883  1.2151 10.4918 -0.0044  0.0172   0.0159   0.0452    0.1034   0.0000   441.4386      0.381872       22.2271     -0.913314      -4.47425    -0.0456190      0.588505      0.768063      0.858607      0.932722      0.995108       1.02356
  49   7 2472.8082    1.9331  1.4237 10.1906 -0.0000  0.0174   0.0206   0.0459    0.1748   0.0000   441.1144      0.633880       20.6299      0.300638      -3.31915      -1.22709      0.574637      0.755839      0.830945      0.921002      0.959279      0.975139
  49   8 2659.7956    2.7210  1.3201 10.8072  0.0000  0.0165   0.0303   0.0425    0.2248   0.0000   441.2087      0.587407       21.5484      0.891357      -4.59087     -0.162595      0.573524      0.741918      0.823052      0.921982      0.942182      0.975445
  49   9 2844.8295    3.5501  1.2440 11.9636  0.0000  0.0163   0.0421   0.0426    0.1706   0.0000   442.1948      0.595650       21.6600       1.38586      -3.08596   0.000985840      0.565127      0.746180      0.830834      0.949715      0.983153       1.00070
  49  10 3026.7795    4.2175  1.3718 12.0026 -0.0001  0.0168   0.0460   0.0441    0.1739   0.0000   442.1044       2.40018       22.9050       1.07387      -2.09518      -2.43298      0.576441      0.735419      0.819833      0.922661      0.954717      0.960867
  49  11 3205.6678    4.3224  1.6284 12.1545  0.0000  0.0185   0.0437   0.0484    0.1318   0.0000   441.7591       4.68817       22.0320       1.61440      -4.32994    -0.0636415      0.630273      0.831131      0.925897       1.00680       1.04873       1.10601
  49  12 3382.5122    3.6149  2.4502 12.1307  0.0000  0.0237   0.0295   0.0614    0.0598   0.0000   441.2947       2.97859       19.9289      0.937036      0.402576      -1.85987      0.792273       1.05864       1.18711       1.30499       1.40208       1.42296
  49  13 3557.8402    2.8188  4.1111 11.6015  0.0000  0.0329   0.0181   0.0880    0.0440   0.0000   441.5278       4.98462       21.2976       4.79124      -6.34967       1.38389       1.07101       1.42322       1.59169       1.74790       1.80657       1.85561
  49  14 3731.2185    2.2586  6.8017 11.0984  0.0000  0.0479   0.0114   0.1312    0.0402   0.0000   442.1562       2.79735       17.6477       7.42942      -7.22999       1.66662       1.56667       2.07240       2.31161       2.56603       2.70168       2.70593
  49  15 3902.8168    1.8137  9.1577 10.8772  0.0000  0.0655   0.0081   0.1790    0.0374   0.0000   440.8650      -2.47973       17.8863       6.08810      -4.39060      -2.22586       2.11792       2.87036       3.20484       3.49074       3.67479       3.79257
  50   2 1409.9608    0.1359  0.1270 10.0458  0.0000  0.0091   0.0063   0.0187    0.0185   0.0000   441.7688     -0.334169       21.7317    -0.0737403      -3.07878       1.33361      0.323085      0.430737      0.458043      0.504087      0.520514      0.531045
  50   3 1661.6338    0.3108  0.3114 10.0039  0.0000  0.0097   0.0076   0.0241    0.0244   0.0000   441.7622      -1.30544       21.6653      0.278927      -3.09623     0.0938187      0.295675      0.403732      0.455970      0.522765      0.560433      0.528430
  50   4 1883.3057    0.5520  0.5501 10.0940  0.0000  0.0117   0.0098   0.0297    0.0395   0.0000   442.4761     -0.280062       22.0856      0.231491      -3.30081      0.344205      0.385854      0.509409      0.576857      0.616441      0.665423      0.700977
  50   5 2094.6872    0.8619  0.8751 10.1493  0.0000  0.0144   0.0121   0.0376    0.0696   0.0000   443.0956     -0.864322       22.4960    -0.0335499      -2.62050     -0.547808      0.447163      0.614070      0.686132      0.765892      0.785168      0.806060
  50   6 2296.7377    1.3395  1.2296 10.1824  0.0000  0.0163   0.0159   0.0442    0.1249   0.0000   440.7578       1.88053       22.0320     0.0924901      -5.21433     -0.263940      0.540489      0.709460      0.806337      0.906049      0.935056      0.988461
  50   7 2489.0186    2.0064  1.4281 10.6518  0.0000  0.0177   0.0217   0.0458    0.1371   0.0000   441.1710       1.82648       19.3215     -0.143502      -2.76540      0.904791      0.588320      0.787354      0.860439      0.944016      0.999871       1.02847
  50   8 2677.0133    2.6714  1.3782 11.4071  0.0000  0.0171   0.0293   0.0451    0.1253   0.0000   441.3171       1.61447       20.9461      0.156391      -4.10337       1.60749      0.550571      0.723573      0.807541      0.895693      0.949175      0.953709
  50   9 2862.9733    3.6016  1.2783 11.9934  0.0000  0.0161   0.0416   0.0437    0.1631   0.0000   441.3790       2.68818       23.3349      0.691405      -4.13306      -1.34982      0.548030      0.713688      0.812688      0.884940      0.915589      0.973545
  50  10 3045.6964    4.2744  1.3322 12.2334  0.0000  0.0169   0.0477   0.0431    0.1718   0.0000   440.4553       3.20832       23.3117       2.27798      -2.91426     -0.129872      0.555439      0.765216      0.825967      0.921409      0.956544      0.987031
  50  11 3225.2851    4.2408  1.7147 12.3364  0.0000  0.0194   0.0411   0.0486    0.1019   0.0000   441.9250       1.12650       20.4739      0.837001      -1.47305      0.911909      0.640313      0.845157      0.964952       1.05091       1.09555       1.12811
  50  12 3402.9433    3.4667  2.7298 12.1370  0.0000  0.0254   0.0268   0.0657    0.0532   0.0000   441.5469       3.91006       22.4684      0.734017      -1.83167       1.29548      0.822689       1.08773       1.20969       1.31992       1.38100       1.43665
  50  13 3579.0887    2.7460  4.4026 11.5637  0.0000  0.0344   0.0169   0.0911    0.0418   0.0000   442.0147       7.20614       19.7731       5.05863      -5.91922       2.88598       1.09227       1.48218       1.64479       1.81562       1.87356       1.94034
  50  14 3753.4066    2.1889  6.9759 11.0073  0.0000  0.0492   0.0107   0.1354    0.0421   0.0000   440.5640       7.51420       18.5596       3.28988      -3.37764      -2.39660       1.61260       2.12118       2.39256       2.56533       2.77269       2.83900
  50  15 3925.7093    1.7630  9.5769 10.8506  0.0004  0.0680   0.0076   0.1858    0.0369   0.0000   440.5392       2.01202       15.1923       11.1928      -5.51811      -9.15894       2.15732       2.88649       3.27446       3.59098       3.75948       3.84701
  51   2 1421.2708    0.1544  0.1037 10.0348  0.0000  0.0074   0.0072   0.0154    0.0181   0.0000   442.3348     -0.147901       21.6448    -0.0803445      -3.63418      0.102866      0.223985      0.321177      0.343812      0.355757      0.435257      0.451281
  51   3 1673.7358    0.3156  0.3014 10.0151  0.0000  0.0094   0.0077   0.0224    0.0243   0.0000   441.9437     -0.656778       22.0821     -0.340983      -2.39481      0.348040      0.301236      0.401369      0.436271      0.474337      0.515971      0.509508
  51   4 1896.4854    0.5658  0.5544 10.0485  0.0000  0.0122   0.0098   0.0284    0.0404   0.0000   441.8410      0.403123       21.4708       1.12750      -2.77598     -0.508930      0.392169      0.502458      0.547260      0.594321      0.649887      0.644838
  51   5 2109.1871    0.9106  0.9814  9.9460  0.0001  0.0154   0.0121   0.0391    0.0858   0.0000   441.8460     -0.357297       21.8204      0.424504      -2.78931      -1.19845      0.454784      0.643635      0.695552      0.758116      0.794916      0.812796
  51   6 2312.0271    1.3998  1.2759 10.1951  0.0000  0.0169   0.0164   0.0439    0.1376   0.0000   441.0391       1.46544       22.9829     -0.430631      -3.50908     0.0264534      0.536011      0.707107      0.776924      0.880034      0.924553      0.942199
  51   7 2505.0373    2.0284  1.4717 10.5060 -0.0016  0.0176   0.0207   0.0453    0.1341   0.0000   442.1437       2.45232       20.2283    -0.0682390      -4.36684      0.296717      0.561418      0.722623      0.813716      0.889210      0.937208      0.953030
  51   8 2694.1125    2.8696  1.3749 10.9390 -0.0000  0.0166   0.0307   0.0434    0.2032   0.0000   442.0533       2.25648       20.8524      0.994616      -3.40852    -0.0609621      0.551468      0.729544      0.823712      0.891904      0.937814      0.962849
  51   9 2880.9893    3.7779  1.3477 11.4292  0.0012  0.0162   0.0407   0.0423    0.2053   0.0000   442.0924      0.739416       20.9510       2.18233      -3.63502      -2.17478      0.532061      0.702794      0.797402      0.880471      0.891464      0.936102
  51  10 3064.4336    4.3641  1.3097 12.4444  0.0000  0.0163   0.0485   0.0429    0.1445   0.0000   441.6141       4.46096       21.7458       1.81823      -1.61712     -0.577301      0.540839      0.686577      0.776074      0.863760      0.912938      0.936609
  51  11 3244.7358    4.2340  1.7917 12.2809 -0.0030  0.0195   0.0397   0.0498    0.0924   0.0000   441.2423       2.47484       21.4640       2.30222     -0.728122      -1.53595      0.628453      0.845606      0.905877       1.03893       1.06369       1.12508
  51  12 3423.2064    3.4169  2.9382 11.8962  0.0000  0.0259   0.0247   0.0670    0.0542   0.0000   442.5766       4.23664       18.9146      0.643312      -1.40184      -3.38258      0.817814       1.10385       1.18815       1.33751       1.41547       1.44645
  51  13 3600.1848    2.7250  4.6547 11.3126  0.0000  0.0347   0.0157   0.0927    0.0458   0.0000   440.7006       4.53902       21.7157       6.51504      -1.41937     -0.526640       1.11232       1.48793       1.63961       1.78697       1.91760       1.94492
  51  14 3775.3762    2.1516  7.2986 11.0161 -0.0004  0.0512   0.0101   0.1395    0.0408   0.0000   440.3005       4.23895       19.6155       2.17628      -2.98409       2.68706       1.61106       2.14447       2.40673       2.65388       2.77104       2.84564
  51  15 3948.4281    1.6982 10.8625 10.7839  0.0002  0.0770   0.0068   0.2075    0.0356   0.0000   442.2510       5.41150       17.0881       3.61983      -1.88562      -6.51054       2.41440       3.20582       3.60153       3.97166       4.17009       4.26790
  52   1 1129.5262    0.0472  0.0317 10.2029  0.0000  0.0205   0.0083   0.0240    0.0165   0.0000   440.8395      0.141586       20.1424     -0.215880      -1.57908      0.424546      0.679058       1.14813       1.00268      0.995887      0.980973       1.21206
  52   2 1432.4510    0.1616  0.1400 10.0329  0.0000  0.0084   0.0065   0.0189    0.0184   0.0000   442.1802     -0.928811       22.2371      0.314468      -2.91969     0.0207229      0.234464      0.348662      0.363923      0.390986      0.414350      0.453238
  52   3 1685.6855    0.3283  0.3182  9.9885  0.0000  0.0093   0.0077   0.0235    0.0247   0.0000   441.9472     -0.483493       21.9029     -0.131870      -2.96556    -0.0768074      0.279117      0.372860      0.437682      0.474046      0.509233      0.523810
  52   4 1909.5420    0.5982  0.6246  9.9924  0.0000  0.0125   0.0097   0.0305    0.0445   0.0000   441.9929    -0.0750478       21.9542    -0.0800690      -3.54324     -0.610922      0.378821      0.503432      0.566123      0.614214      0.649229      0.640078
  52   5 2123.4866    0.9278  1.0245 10.0536  0.0000  0.0154   0.0120   0.0394    0.0835   0.0000   441.9059     -0.592719       20.5351     -0.228629      -2.27793      0.670771      0.472114      0.617756      0.694938      0.766447      0.820986      0.867723
  52   6 2327.0305    1.4186  1.2754 10.5494  0.0000  0.0169   0.0166   0.0451    0.1084   0.0000   442.9505       1.73343       20.5839       1.53806      -1.68441      0.531801      0.526288      0.708618      0.788851      0.873005      0.881655      0.925182
  52   7 2520.9826    2.0692  1.4007 10.9329  0.0000  0.0175   0.0225   0.0447    0.1293   0.0000   442.7412       1.60001       22.3572      0.719168      -4.11249    -0.0302313      0.557140      0.720489      0.806049      0.885078      0.930641      0.953467
  52   8 2711.1076    2.9368  1.2750 11.6724  0.0000  0.0160   0.0333   0.0427    0.1452   0.0000   441.3412       1.05457       21.9684       1.09861      -3.44040     -0.404497      0.519430      0.666424      0.752463      0.851111      0.882362      0.917339
  52   9 2898.8227    3.8548  1.2112 12.1461  0.0000  0.0154   0.0446   0.0425    0.1775   0.0000   441.1750       1.35317       21.2523      0.905569      -2.32231      0.320255      0.490919      0.635940      0.723854      0.814505      0.851558      0.853053
  52  10 3082.9388    4.5350  1.3602 12.1040  0.0000  0.0164   0.0485   0.0421    0.1906   0.0000   441.5090       2.25926       21.3028      0.949868      -2.18694     -0.625530      0.521905      0.680803      0.787128      0.854431      0.891369      0.921711
  52  11 3264.0948    4.1396  1.8855 12.2101 -0.0001  0.0197   0.0373   0.0510    0.0928   0.0000   441.3862       4.14621       20.9789       1.61480      -1.15956     -0.709743      0.626066      0.822087      0.915360       1.01994       1.04500       1.09595
  52  12 3443.3178    3.3217  2.8870 11.9682 -0.0000  0.0254   0.0244   0.0676    0.0543   0.0000   442.1379       1.23917       21.2029      0.259403      -3.03838     -0.812861      0.815109       1.08513       1.22907       1.35130       1.45911       1.45747
  52  13 3620.9632    2.6349  4.9076 11.3550  0.0000  0.0362   0.0149   0.0973    0.0437   0.0000   442.9251       3.33441       24.7489       3.14059      -4.91566       1.03205       1.12485       1.50109       1.68579       1.83443       1.97244       1.99710
  52  14 3796.9941    2.1018  8.0984 10.9896  0.0005  0.0563   0.0092   0.1521    0.0408   0.0000   442.0745       1.79554       21.4166     -0.738527      0.628968       4.37154       1.74234       2.33574       2.62315       2.85351       2.96861       3.08329
  53   1 1138.7929    0.0599  0.0301 10.2112  0.0000  0.0104   0.0080   0.0187    0.0164   0.0000   440.6857     -0.183562       21.1204     -0.109346      -2.49707     -0.702895      0.375782      0.418095      0.450362      0.519714      0.552286      0.688351
  53   2 1443.4862    0.1609  0.1252 10.0271  0.0000  0.0075   0.0068   0.0190    0.0182   0.0000   441.7974     -0.915050       21.7403      0.250496      -3.12488     -0.543420      0.207578      0.322072      0.336849      0.393268      0.429998      0.404768
  53   3 1697.4740    0.3490  0.3599 10.0059  0.0000  0.0100   0.0077   0.0248    0.0259   0.0000   441.9016     -0.571675       21.9838      0.667747      -4.19199      0.656825      0.294370      0.412313      0.423268      0.480962      0.551639      0.549201
  53   4 1922.4883    0.6253  0.6319 10.0106 -0.0003  0.0125   0.0099   0.0292    0.0466   0.0000   442.1700     -0.192947       21.3975      0.222584      -2.40233      -1.18763      0.381515      0.521940      0.592345      0.645902      0.661912      0.657689
  53   5 2137.6694    0.9637  1.0261 10.0467  0.0000  0.0150   0.0123   0.0393    0.0897   0.0000   442.0802     -0.464126       21.4875       1.07464      -3.00315     -0.924993      0.458213      0.606627      0.683979      0.745454      0.795863      0.807394
  53   6 2341.9612    1.4658  1.3367 10.5129  0.0000  0.0174   0.0166   0.0449    0.1091   0.0000   441.6194       2.55202       21.9233      0.318178      -2.36347       2.14063      0.517211      0.681902      0.773869      0.860247      0.895888      0.950514
  53   7 2536.7192    2.1413  1.4525 10.7930  0.0000  0.0175   0.0222   0.0439    0.1350   0.0000   442.4748      0.697336       19.8329      0.755363      -2.32450      -2.01985      0.550771      0.715344      0.809174      0.913317      0.961777      0.966525
  53   8 2727.9473    3.0462  1.3911 11.4333  0.0000  0.0168   0.0323   0.0434    0.1583   0.0000   441.2296       2.00707       22.3981      0.450089      -2.60483       1.57127      0.536898      0.703165      0.791148      0.873505      0.899651      0.937012
  53   9 2916.5332    3.9518  1.2479 12.0367  0.0000  0.0155   0.0440   0.0415    0.1760   0.0000   441.8400       2.68672       22.5959      0.871689      -2.10424     -0.757795      0.472392      0.636828      0.704554      0.778850      0.797568      0.830786
  53  10 3101.3642    4.4767  1.3987 12.2473  0.0002  0.0166   0.0474   0.0432    0.1655   0.0000   441.3016       2.44998       22.3799      0.263346      -3.98696     -0.293245      0.517915      0.704618      0.771236      0.848156      0.874298      0.905388
  53  11 3283.2089    4.0272  2.0023 12.2993  0.0000  0.0204   0.0350   0.0524    0.0755   0.0000   442.4552       2.47840       20.9317       1.63593     -0.711805     -0.797310      0.631230      0.855854      0.952853       1.05183       1.13390       1.15731
  53  12 3463.2569    3.2568  3.2140 12.0016  0.0000  0.0270   0.0226   0.0719    0.0482   0.0000   443.4556       4.86199       18.1743       3.44592      -4.40672      0.432914      0.841560       1.11430       1.24453       1.37640       1.45570       1.47364
  53  13 3641.6503    2.5197  5.4056 11.3969 -0.0001  0.0390   0.0136   0.1048    0.0409   0.0000   440.2320      0.221665       19.2089       3.92127      0.836857     -0.595444       1.18692       1.59090       1.79791       1.96037       2.06097       2.10938
  53  14 3818.5020    2.0385  8.0231 11.0499  0.0000  0.0566   0.0091   0.1538    0.0398   0.0000   442.6394       1.73876       15.7081       1.85056      -5.29686      -1.35618       1.71572       2.28784       2.57036       2.85032       2.98351       3.05977
  54   1 1147.9409    0.0693  0.0692 10.2150  0.0000  0.0160   0.0071   0.0226    0.0166   0.0000   440.5251      -1.32410       22.0099     0.0872617      -3.68676       1.62526      0.477800      0.692746      0.793184      0.883218      0.970007      0.973320
  54   2 1454.3975    0.1610  0.1589 10.0568  0.0000  0.0077   0.0062   0.0210    0.0183   0.0000   442.0792     0.0263720       21.6918    -0.0126361      -3.16232      0.197326      0.258128      0.309658      0.347297      0.415732      0.435258      0.400439
  54   3 1709.1211    0.3625  0.3795 10.0492  0.0000  0.0100   0.0077   0.0248    0.0262   0.0000   442.1414     -0.678402       21.4464      0.476103      -3.13459      0.231779      0.296128      0.385378      0.464882      0.503432      0.522555      0.538643
  54   4 1935.3122    0.6097  0.7301 10.0461  0.0003  0.0135   0.0093   0.0341    0.0472   0.0000   441.8950     -0.350522       20.1936      0.308462      -3.24822     -0.321417      0.404101      0.554548      0.621189      0.681222      0.711079      0.723735
  54   5 2151.7500    1.0010  0.9929 10.2169  0.0000  0.0146   0.0128   0.0386    0.0819   0.0000   442.6172      0.472118       21.9079      0.601863      -2.43454     -0.102231      0.437093      0.581469      0.653236      0.702138      0.745292      0.753200
  54   6 2356.7473    1.5066  1.4329 10.3164  0.0000  0.0173   0.0159   0.0455    0.1121   0.0000   441.8066       1.86942       21.3482       1.23970      -3.61190      0.719624      0.514256      0.697080      0.763459      0.855717      0.926150      0.949189
  54   7 2552.3914    2.2224  1.4125 11.1206  0.0000  0.0169   0.0234   0.0448    0.1167   0.0000   441.8678       1.87985       21.2120     -0.790862      -3.21067      0.947507      0.512050      0.673172      0.740218      0.832825      0.852933      0.894942
  54   8 2744.6678    3.0854  1.3766 11.2459  0.0000  0.0159   0.0321   0.0427    0.1820   0.0000   440.6768      0.864770       20.9114      0.770320      -1.32843      -1.27424      0.505905      0.660019      0.734966      0.840742      0.873367      0.873456
  54   9 2934.0306    3.9962  1.2485 12.0336  0.0000  0.0154   0.0445   0.0407    0.1941   0.0000   442.0578       2.02993       20.6881       1.47408      -2.39571    -0.0653645      0.471015      0.634879      0.683398      0.773773      0.812348      0.840876
  54  10 3119.6299    4.4477  1.5427 12.2313  0.0000  0.0171   0.0442   0.0459    0.1403   0.0000   442.4229       3.86163       22.4412      0.852915      -2.29176      0.114444      0.529102      0.718841      0.790152      0.878369      0.895537      0.918916
  54  11 3302.1902    4.0643  2.0981 12.0550 -0.0000  0.0206   0.0336   0.0512    0.0855   0.0000   442.2240       2.46722       19.9626       3.40712      -2.96157      0.419434      0.627483      0.818681      0.912442       1.02645       1.07394       1.07958
  54  12 3483.0512    3.1755  3.4176 11.8888 -0.0000  0.0278   0.0210   0.0730    0.0471   0.0000   442.6905       2.22193       18.8785       1.64472     -0.143250      -1.92850      0.850627       1.13684       1.25980       1.37079       1.47329       1.49878
  54  13 3662.2478    2.5230  5.7584 11.2020  0.0000  0.0400   0.0128   0.1091    0.0449   0.0000   443.6700       5.53788       19.4179     -0.131782      -2.89742      -3.22044       1.20504       1.62982       1.80249       2.00215       2.12214       2.15751
  54  14 3839.7043    1.9463  8.6867 11.0489 -0.0006  0.0606   0.0081   0.1663    0.0378   0.0000   442.2258       1.33160       18.5478       2.11890      -6.15891      -2.21765       1.82397       2.42819       2.72385       3.01950       3.19304       3.25415
  55   1 1156.9110    0.0658  0.0524 10.2145  0.0000  0.0124   0.0079   0.0177    0.0164   0.0000   441.1695     -0.123272       20.9920      0.587414      -2.97408     -0.347259      0.317721      0.449037      0.505627      0.561880      0.577537      0.637880
  55   2 1465.1640    0.1673  0.1688 10.0228  0.0000  0.0088   0.0061   0.0186    0.0185   0.0000   442.1715     0.0475866       21.5878      0.375499      -3.52543      0.831702      0.242131      0.350489      0.384906      0.428162      0.418303      0.476068
  55   3 1720.6315    0.3694  0.3857 10.0142  0.0000  0.0104   0.0077   0.0248    0.0270   0.0000   442.2380     -0.735712       21.6464      0.631662      -3.56145     -0.187450      0.312914      0.432744      0.498698      0.533232      0.578476      0.574313
  55   4 1947.9921    0.6340  0.7698 10.0478  0.0000  0.0135   0.0094   0.0347    0.0497   0.0000   442.4623      0.288882       22.9837      0.680269      -3.74966     -0.168106      0.394357      0.523413      0.584592      0.650026      0.662018      0.684659
  55   5 2165.6243    1.0089  1.0982 10.2587 -0.0002  0.0154   0.0126   0.0413    0.0837   0.0000   441.7035      0.141319       21.4253      -1.03304      -4.87763     -0.555662      0.453295      0.589130      0.669771      0.737310      0.760149      0.779299
  55   6 2371.3356    1.5788  1.3401 10.3251  0.0000  0.0167   0.0171   0.0429    0.1364   0.0000   442.4456       1.91637       21.9578       1.00663      -3.38494     -0.148344      0.506057      0.691919      0.764306      0.849956      0.910682      0.931734
  55   7 2567.8709    2.2889  1.4312 11.0145  0.0000  0.0167   0.0236   0.0441    0.1205   0.0000   441.6989       2.01571       21.6323       1.86277      -3.67150      0.423357      0.496950      0.661887      0.743461      0.830813      0.860937      0.906596
  55   8 2761.1862    3.2194  1.3518 11.2405  0.0000  0.0156   0.0335   0.0412    0.1934   0.0000   442.1646       2.41166       21.4629      0.512124      -2.45650     -0.699947      0.480266      0.649067      0.723671      0.840938      0.878674      0.923564
  55   9 2951.4482    4.1290  1.3121 11.8145  0.0000  0.0159   0.0438   0.0393    0.2102   0.0000   441.4148       1.06974       22.4728      0.832597      -3.80432       1.52326      0.491870      0.645641      0.702077      0.791492      0.826907      0.864025
  55  10 3137.7628    4.4852  1.4889 12.3681  0.0000  0.0168   0.0447   0.0438    0.1250   0.0000   442.2923       3.18595       19.3678       1.89020      -2.26721     -0.481538      0.492021      0.659929      0.729367      0.799958      0.846081      0.871937
  55  11 3321.0804    3.9082  2.2833 12.1252  0.0000  0.0213   0.0309   0.0552    0.0704   0.0000   442.4685       3.73634       22.7948       2.18468      -4.24982     -0.143323      0.632204      0.843477      0.949841       1.04333       1.12141       1.14677
  55  12 3502.6073    3.1002  3.6301 11.8232  0.0000  0.0288   0.0197   0.0759    0.0448   0.0000   441.4897       3.41760       22.3348    -0.0118677      -2.26653      0.632287      0.837119       1.11890       1.25788       1.38116       1.48730       1.49257
  55  13 3682.6576    2.4291  5.8272 11.2248  0.0000  0.0411   0.0123   0.1111    0.0434   0.0000   439.7115       3.51452       22.6115       1.75781      -3.89341      -2.95918       1.19322       1.62262       1.81625       1.98159       2.11528       2.12850
  55  14 3860.8899    1.9206  9.0068 11.0357 -0.0004  0.0630   0.0079   0.1700    0.0373   0.0000   442.5179      -1.63082       22.7116       11.2119      -4.28739      -1.98074       1.82924       2.46541       2.77049       3.05555       3.22476       3.32501
  56   1 1165.8935    0.0588  0.0486 10.1703  0.0000  0.0155   0.0079   0.0179    0.0162   0.0000   440.7387      -1.29233       21.5314     -0.745183      -3.00479      0.966966      0.579933      0.737572      0.864551      0.744895       1.00692       1.36740
  56   2 1475.8094    0.1730  0.1676 10.0107  0.0000  0.0078   0.0062   0.0192    0.0183   0.0000   442.0649     -0.519551       21.8065    -0.0990969      -2.52105     -0.107855      0.260659      0.318374      0.348299      0.373123      0.392360      0.425856
  56   3 1731.9674    0.3890  0.3661 10.0332  0.0000  0.0096   0.0081   0.0227    0.0264   0.0000   442.2126      0.643430       22.0588     -0.746090      -3.65572    -0.0675739      0.280076      0.353099      0.430967      0.459743      0.481169      0.461837
  56   4 1960.6288    0.6499  0.7454 10.0484  0.0000  0.0130   0.0096   0.0341    0.0484   0.0000   442.3560    -0.0386042       21.1398       1.01598      -3.36697       1.97966      0.384457      0.529129      0.603614      0.656160      0.687758      0.718914
  56   5 2179.3992    1.0561  1.0485 10.2885  0.0000  0.0148   0.0132   0.0391    0.0855   0.0000   442.1239      -1.21459       21.6407       1.40296      -3.12924      0.387571      0.434450      0.584327      0.657601      0.734873      0.763099      0.784028
  56   6 2385.8172    1.6249  1.3461 10.6687  0.0000  0.0168   0.0179   0.0440    0.1108   0.0000   442.1536       2.11349       21.4851      -1.45528      -3.54612     -0.146915      0.487345      0.659059      0.716324      0.805529      0.851373      0.865315
  56   7 2583.3017    2.3784  1.4517 11.1215 -0.0001  0.0169   0.0242   0.0441    0.1175   0.0000   442.0758      0.647758       22.0736      0.968628      -2.97596     -0.579397      0.499098      0.685887      0.757279      0.853482      0.869148      0.916501
  56   8 2777.6626    3.2529  1.3832 11.2182  0.0000  0.0160   0.0331   0.0413    0.1976   0.0000   442.1718       2.30099       21.8245       2.83015      -2.61586      -1.35029      0.472598      0.628936      0.693757      0.764107      0.806987      0.847281
  56   9 2968.7064    4.1502  1.3989 11.8287  0.0000  0.0158   0.0423   0.0421    0.1851   0.0000   442.1710       1.38712       22.1795       1.19815      -3.09480     -0.774690      0.473673      0.617275      0.710456      0.785136      0.818071      0.852585
  56  10 3155.6999    4.4608  1.6021 12.1197 -0.0017  0.0177   0.0417   0.0437    0.1267   0.0000   440.9186       3.97741       21.0404      0.640950      -1.56659     -0.148917      0.519359      0.716862      0.777704      0.874624      0.907367      0.945328
  56  11 3339.8555    3.8175  2.3825 12.0994 -0.0000  0.0221   0.0292   0.0558    0.0657   0.0000   440.6948       4.26609       20.6688      0.702558      -1.50635     0.0529755      0.635183      0.853171      0.942934       1.03711       1.08664       1.08984
  56  12 3522.1849    2.9695  3.9025 11.7840 -0.0001  0.0305   0.0183   0.0803    0.0433   0.0000   442.1941       1.97938       21.4467       5.04519      -2.26552     -0.818745      0.867756       1.18702       1.32558       1.45820       1.53284       1.58623
  56  13 3702.8851    2.3653  6.3595 11.2484  0.0001  0.0439   0.0115   0.1208    0.0418   0.0000   439.7996       1.44494       22.2567       3.74303      -1.66964       1.31579       1.26526       1.69330       1.92288       2.08010       2.20413       2.28272
  56  14 3881.6995    1.8739  9.4086 11.0164 -0.0001  0.0654   0.0076   0.1777    0.0363   0.0000   441.3441       1.45164       17.9300       1.86021      0.691561      -5.86743       1.89318       2.56094       2.87385       3.16725       3.31637       3.42186
  57   1 1174.7784    0.0644  0.0423 10.1544  0.0000  0.0112   0.0067   0.0136    0.0159   0.0000   440.9949      0.123930       21.2800      -1.28862      -2.82059      -1.94424      0.323953      0.428995      0.450230      0.513557      0.566457      0.536015
  57   2 1486.3040    0.1943  0.1629 10.0363  0.0000  0.0070   0.0066   0.0186    0.0183   0.0000   441.6277     -0.100957       21.5435     -0.249396      -2.98938      0.259101      0.183720      0.261186      0.303361      0.325319      0.344528      0.339951
  57   3 1743.1975    0.3943  0.4224  9.9921  0.0000  0.0105   0.0077   0.0247    0.0277   0.0000   441.8260      0.353144       22.1412     0.0960544      -3.05559     0.0751466      0.284578      0.399863      0.436561      0.497826      0.505288      0.541184
  57   4 1973.1379    0.6806  0.7711 10.0777  0.0000  0.0133   0.0097   0.0349    0.0507   0.0000   442.0261     -0.376893       22.6370      0.739024      -3.62656     -0.721193      0.348682      0.489140      0.550374      0.608909      0.637037      0.650139
  57   5 2192.9993    1.0938  1.2238 10.0590  0.0000  0.0161   0.0126   0.0415    0.0987   0.0000   441.4257      0.717007       22.3485      0.512441      -2.25192     -0.558205      0.447681      0.599710      0.675661      0.729559      0.778825      0.808142
  57   6 2400.1263    1.7136  1.4125 10.3606  0.0000  0.0166   0.0175   0.0435    0.1353   0.0000   442.9346       1.65009       21.4017      0.510229      -2.02086      0.207893      0.482647      0.640777      0.712927      0.787979      0.832242      0.858985
  57   7 2598.6088    2.4177  1.4215 11.1745  0.0000  0.0167   0.0247   0.0424    0.1216   0.0000   442.0517       2.08801       21.1088      0.232475      -4.22540      0.108389      0.488371      0.639289      0.701983      0.774555      0.817801      0.844863
  57   8 2793.9870    3.3870  1.3593 11.4301  0.0000  0.0158   0.0347   0.0401    0.1819   0.0000   441.5468       1.74429       21.6444      0.960826      -2.89009     -0.390926      0.451418      0.598538      0.663061      0.753312      0.760039      0.820750
  57   9 2985.7896    4.2081  1.2367 12.4794  0.0000  0.0151   0.0464   0.0400    0.1411   0.0000   442.4623       3.00244       20.8127       1.57621      -3.15187      0.391281      0.430201      0.588380      0.641773      0.722075      0.744713      0.775497
  57  10 3173.5321    4.3768  1.6235 12.4648  0.0000  0.0171   0.0409   0.0457    0.0918   0.0000   441.9602       1.72332       22.9809       2.05072     -0.105115     -0.814675      0.499882      0.652662      0.745691      0.805284      0.873569      0.893117
  57  11 3358.4633    3.7629  2.5046 12.2147  0.0000  0.0225   0.0282   0.0582    0.0582   0.0000   441.9987       3.54413       20.8908      0.912872      -2.47759      -1.53742      0.638493      0.862911      0.964955       1.06287       1.12258       1.14922
  57  12 3541.5832    2.9841  4.1727 11.5265  0.0000  0.0308   0.0173   0.0814    0.0482   0.0000   441.0473       3.14134       21.9203       1.71505     -0.666003    -0.0518880      0.878875       1.17729       1.33049       1.44688       1.52533       1.56221
  57  13 3722.8648    2.3160  6.8560 11.2023  0.0000  0.0470   0.0106   0.1287    0.0423   0.0000   440.6750       4.21372       23.0581       2.16073      -1.62144       1.25783       1.34386       1.79800       2.03196       2.23466       2.35391       2.40670
  57  14 3902.5601    1.8296  9.8603 11.0174 -0.0005  0.0687   0.0073   0.1876    0.0356   0.0000   442.4009       7.40136       26.9144       9.08794      -4.92552      -4.26125       1.90055       2.55529       2.90273       3.16001       3.31459       3.39248
  58   1 1183.5431    0.0908  0.0859 10.1329  0.0000  0.0098   0.0065   0.0257    0.0163   0.0000   440.2365      0.142820       21.8665    -0.0155502      -3.55756      0.187019      0.275551      0.368261      0.452095      0.493927      0.562294      0.564286
  58   2 1496.6941    0.2031  0.1771 10.0288  0.0000  0.0073   0.0065   0.0176    0.0185   0.0000   442.2734     -0.230304       22.0846     -0.396070      -3.26713     0.0140172      0.208954      0.283282      0.306609      0.310926      0.363076      0.381671
  58   3 1754.3154    0.4099  0.4680 10.0111  0.0000  0.0111   0.0076   0.0264    0.0296   0.0000   441.6717      -1.17643       22.2524     -0.566646      -2.94246     -0.921979      0.301531      0.409394      0.461231      0.530723      0.566973      0.562074
  58   4 1985.5330    0.6980  0.7845 10.0690  0.0000  0.0133   0.0098   0.0327    0.0530   0.0000   441.3767      0.940286       22.1345      0.864800      -2.82599      0.415305      0.385627      0.512490      0.577590      0.656949      0.685212      0.706609
  58   5 2206.5062    1.1251  1.1969 10.2010  0.0000  0.0158   0.0131   0.0419    0.1064   0.0000   441.6018      0.842276       22.2305      0.839261      -2.27424      0.469002      0.432989      0.577067      0.663997      0.711531      0.741983      0.774669
  58   6 2414.2755    1.7216  1.5627 10.3927 -0.0000  0.0174   0.0166   0.0452    0.1090   0.0000   442.2126      0.786625       21.5010    -0.0696741      -3.01329      0.520098      0.482879      0.649639      0.727546      0.817180      0.857089      0.898062
  58   7 2613.7582    2.5036  1.5412 11.1000  0.0000  0.0167   0.0242   0.0458    0.1223   0.0000   442.6823      0.998265       22.3098      0.184369      -1.97487      -1.06550      0.473939      0.632608      0.711239      0.783963      0.820074      0.849502
  58   8 2810.1569    3.4199  1.3441 11.7104  0.0000  0.0154   0.0355   0.0414    0.1624   0.0000   442.2573       2.36831       22.8188       1.09582      -3.10936      0.857450      0.462386      0.614211      0.695687      0.774029      0.791244      0.818554
  58   9 3002.7735    4.2507  1.2677 12.3858 -0.0006  0.0150   0.0459   0.0400    0.1559   0.0000   442.1637       3.23717       22.2198      0.719829      -2.13887      0.944839      0.437566      0.578158      0.642741      0.724628      0.734987      0.784557
  58  10 3191.2257    4.4322  1.7119 11.9274  0.0000  0.0172   0.0394   0.0461    0.1379   0.0000   441.1001       2.09920       20.4010       3.09374      -1.52144      -1.03468      0.495860      0.664247      0.739544      0.821131      0.878891      0.884102
  58  11 3376.8793    3.6424  2.5479 12.2821  0.0000  0.0228   0.0271   0.0590    0.0553   0.0000   441.9921       2.93969       20.3770      0.791878      -4.39657     -0.244213      0.642074      0.851766      0.968362       1.07723       1.13058       1.14559
  58  12 3560.7289    2.8453  4.4154 11.5872  0.0000  0.0320   0.0161   0.0869    0.0451   0.0000   443.1167       1.71774       21.0256       1.77932      -1.99109       2.07192      0.901008       1.19447       1.36678       1.49607       1.60540       1.62412
  58  13 3742.8321    2.2465  6.9661 11.3031 -0.0008  0.0484   0.0105   0.1323    0.0414   0.0000   442.5833       5.10243       20.3790       5.12748      -1.31773     -0.854544       1.33999       1.80007       2.03379       2.23690       2.34332       2.41554
  58  14 3923.1595    1.7941 10.1786 10.9935  0.0006  0.0701   0.0070   0.1914    0.0354   0.0000   442.8608      -1.30729       24.9279       2.04002       1.73667      -3.32852       1.95624       2.61960       3.00567       3.31857       3.48990       3.58138
  59   1 1192.2136    0.0621  0.0374 10.1832  0.0000  0.0149   0.0073   0.0119    0.0157   0.0000   440.9787      0.223644       21.8020      -1.02859      -2.79490       1.41377      0.386741      0.723491      0.655323      0.796964      0.640502      0.680672
  59   2 1506.9412    0.1998  0.1866 10.0271  0.0000  0.0071   0.0064   0.0204    0.0184   0.0000   442.1978     0.0621688       22.3051     -0.552364      -4.06283    -0.0533984      0.201633      0.244973      0.301527      0.325047      0.352080      0.366192
  59   3 1765.2705    0.4348  0.4179 10.0000  0.0000  0.0098   0.0081   0.0233    0.0285   0.0000   442.2877     -0.293853       21.1590      0.766955      -3.27881     -0.527508      0.270888      0.348581      0.387234      0.438863      0.459966      0.468018
  59   4 1997.8394    0.7189  0.8279 10.0113  0.0000  0.0133   0.0097   0.0338    0.0567   0.0000   441.8742     -0.907078       22.1296    -0.0592152      -3.44898    -0.0803655      0.365148      0.471858      0.557251      0.597166      0.628476      0.663738
  59   5 2219.8469    1.1693  1.2314 10.1823  0.0000  0.0159   0.0131   0.0412    0.1004   0.0000   441.9316     -0.124089       22.8903      0.574418      -4.04859      0.908524      0.428716      0.578887      0.650886      0.708630      0.753191      0.789290
  59   6 2428.3343    1.7953  1.5033 10.6729  0.0000  0.0172   0.0177   0.0451    0.1020   0.0000   442.8021       1.23043       21.1421       1.08177      -2.09644      0.326354      0.475938      0.635446      0.685444      0.793166      0.811176      0.817299
  59   7 2628.8194    2.5636  1.4755 11.2399  0.0000  0.0163   0.0254   0.0446    0.1258   0.0000   441.7008       1.17650       23.0146     0.0231993      -3.58666      -1.12445      0.458418      0.589716      0.674891      0.754803      0.785067      0.823016
  59   8 2826.2819    3.5964  1.2989 11.5784  0.0000  0.0148   0.0369   0.0400    0.1889   0.0000   441.4484       1.09635       21.7055       1.17626      -2.77116      0.220580      0.437957      0.585906      0.659445      0.730385      0.757202      0.788965
  59   9 3019.5991    4.4503  1.2757 12.4208  0.0000  0.0150   0.0473   0.0398    0.1597   0.0000   441.6583       1.83838       20.7765      0.878137      -4.22787     -0.762524      0.422685      0.555950      0.619238      0.699458      0.729060      0.778280
  59  10 3208.7928    4.4737  1.7286 11.8547  0.0000  0.0173   0.0391   0.0454    0.1464   0.0000   441.8228       3.07187       22.2785       1.56162      -3.13489      0.217322      0.493265      0.657500      0.729207      0.804052      0.828030      0.874493
  59  11 3395.2578    3.5394  2.7915 12.0474 -0.0000  0.0238   0.0248   0.0618    0.0573   0.0000   442.8052       3.59399       21.3289       2.39226     -0.773090      0.166901      0.654836      0.884977      0.992813       1.08828       1.13507       1.17987
  59  12 3579.8327    2.8069  4.8478 11.5067  0.0000  0.0341   0.0150   0.0919    0.0446   0.0000   440.6747       5.11717       21.9981       1.24498      -2.46444      -2.53092      0.931730       1.22281       1.39332       1.52583       1.63263       1.69172
  59  13 3762.5458    2.2136  7.7096 11.2292  0.0012  0.0521   0.0096   0.1431    0.0408   0.0000   441.4433       2.33302       21.2125       4.26838      -4.51173      -2.12358       1.42602       1.89020       2.17106       2.37709       2.48274       2.53121
  60   1 1200.8267    0.0889  0.0777 10.1107  0.0000  0.0103   0.0063   0.0188    0.0159   0.0000   440.9121      0.187779       21.6952     -0.156069      -2.47811      0.961816      0.249574      0.328154      0.444394      0.436605      0.438906      0.505069
  60   2 1517.1006    0.2150  0.2036  9.9679  0.0000  0.0083   0.0062   0.0172    0.0188   0.0000   441.8453    -0.0208661       21.6141     -0.147799      -3.36242      0.292876      0.224888      0.297002      0.381806      0.383666      0.411622      0.466920
  60   3 1776.1124    0.4365  0.4993  9.9916  0.0000  0.0109   0.0077   0.0263    0.0300   0.0000   441.8450     -0.279356       21.9144      0.352498      -2.90921      0.891970      0.294173      0.400391      0.455808      0.502142      0.548281      0.558423
  60   4 2010.0590    0.7418  0.8821 10.0190  0.0000  0.0138   0.0097   0.0347    0.0577   0.0000   441.4598       1.12880       22.1506      0.209636      -3.71561      0.865944      0.360224      0.491897      0.558230      0.616975      0.660915      0.679526
  60   5 2233.0170    1.2054  1.2799 10.2328  0.0000  0.0161   0.0132   0.0419    0.0993   0.0000   442.6015      0.705281       22.7480     -0.152309      -3.79881       1.33705      0.432417      0.577909      0.650178      0.726504      0.771869      0.797697
  60   6 2442.2761    1.8414  1.5246 10.5279  0.0000  0.0168   0.0177   0.0447    0.1140   0.0000   441.4235      0.380684       22.6057       1.39693     -0.353829     -0.807951      0.455889      0.613468      0.691660      0.748774      0.781086      0.810943
  60   7 2643.7607    2.6317  1.4927 11.1096  0.0000  0.0161   0.0252   0.0426    0.1246   0.0000   441.9885      0.507804       21.1970      0.945091      -3.04360      0.611354      0.456293      0.602715      0.676850      0.766137      0.793680      0.818603
  60   8 2842.2101    3.6193  1.3038 11.9795  0.0000  0.0151   0.0378   0.0393    0.1393   0.0000   442.5967       2.26560       23.3354       1.04556      -2.36344       1.35320      0.429931      0.555966      0.647928      0.712393      0.743484      0.771514
  60   9 3036.3122    4.4254  1.3622 11.9469 -0.0000  0.0153   0.0436   0.0389    0.1841   0.0000   441.6762       2.80048       21.1109       1.29088      -2.07388      0.680959      0.426556      0.562119      0.642263      0.711333      0.742598      0.760363
  60  10 3226.2028    4.3621  1.8635 12.0485  0.0000  0.0179   0.0368   0.0479    0.1070   0.0000   441.7002       3.00729       22.0336       2.27922      -3.40523      -1.49662      0.498290      0.655232      0.733560      0.821108      0.842369      0.881759
  60  11 3413.4733    3.4882  2.9739 11.9618 -0.0000  0.0240   0.0232   0.0635    0.0523   0.0000   441.5085       3.35210       19.3420       3.41087     -0.833850       1.81403      0.651252      0.860288      0.972818       1.06870       1.13602       1.16242
  60  12 3598.8583    2.7674  4.9387 11.4989  0.0000  0.0349   0.0145   0.0925    0.0433   0.0000   441.4513       4.93379       21.3351       4.40865      -1.86805       2.05934      0.928405       1.24441       1.40913       1.54893       1.61752       1.64746
  60  13 3782.2945    2.1341  7.3627 11.2415 -0.0007  0.0507   0.0094   0.1399    0.0392   0.0000   439.3943      -1.72659       17.6056       4.93958      -6.25114      -2.00669       1.35473       1.83090       2.07536       2.27331       2.41841       2.49132
  61   1 1209.3743    0.0917  0.0767 10.1333  0.0000  0.0114   0.0065   0.0177    0.0159   0.0000   441.0536      0.693036       21.5101     -0.411884      -2.44035       1.31033      0.283420      0.382448      0.406499      0.449837      0.433252      0.492326
  61   2 1527.1258    0.2089  0.2131  9.9984  0.0000  0.0078   0.0061   0.0198    0.0188   0.0000   441.8442     -0.474236       22.4259     -0.140815      -3.13251      0.133788      0.211901      0.265436      0.318796      0.354375      0.357915      0.371584
  61   3 1786.8774    0.4389  0.5173 10.0348  0.0000  0.0112   0.0077   0.0276    0.0312   0.0000   442.3325     0.0142671       21.4368     0.0831393      -3.64205    -0.0511643      0.311389      0.422482      0.454412      0.506214      0.541624      0.540892
  61   4 2022.1431    0.7711  0.8051 10.2149  0.0000  0.0135   0.0105   0.0323    0.0561   0.0000   441.9122     -0.879392       22.0289      0.184424      -2.98800      0.378730      0.346688      0.462764      0.539652      0.581697      0.638074      0.640821
  61   5 2246.0911    1.2369  1.2996 10.1711  0.0000  0.0158   0.0131   0.0417    0.0982   0.0000   442.3904     0.0799109       21.9954      0.833459      -2.04897    -0.0155730      0.417262      0.564935      0.617332      0.696565      0.757034      0.783326
  61   6 2456.0571    1.8896  1.5826 10.6230 -0.0000  0.0172   0.0180   0.0457    0.1141   0.0000   442.7378      0.816640       21.1372      0.253676      -3.47591      0.581564      0.454788      0.601497      0.684084      0.774158      0.807303      0.842269
  61   7 2658.6625    2.6972  1.5007 11.2183  0.0000  0.0165   0.0255   0.0420    0.1258   0.0000   441.7387       1.53350       22.6098       1.08179      -3.80810      0.106050      0.441794      0.589535      0.649397      0.738485      0.768993      0.802512
  61   8 2857.9857    3.6959  1.3641 11.5912  0.0000  0.0150   0.0366   0.0396    0.1827   0.0000   441.5011       2.09664       21.6033      0.692183      -2.64073      -1.07213      0.420095      0.548400      0.628211      0.699423      0.753603      0.770984
  61   9 3052.8542    4.4686  1.4056 12.2122  0.0000  0.0153   0.0444   0.0417    0.1693   0.0000   442.0543       2.01335       21.3033       1.14870     -0.632587     -0.259704      0.433414      0.558634      0.629936      0.687243      0.727965      0.759374
  61  10 3243.5652    4.2587  2.0226 12.2321  0.0000  0.0189   0.0339   0.0494    0.0800   0.0000   441.8821       3.33694       20.4852       2.60749      -1.68131      -1.12607      0.518015      0.702022      0.786068      0.879370      0.936806      0.973673
  61  11 3431.6138    3.3870  3.2391 12.0288  0.0000  0.0255   0.0217   0.0678    0.0473   0.0000   442.4634       4.44383       20.6248       3.08370      -1.90560     -0.828948      0.672457      0.895822       1.00704       1.10752       1.17369       1.21700
  61  12 3617.6231    2.6413  5.3121 11.5647 -0.0000  0.0375   0.0135   0.1003    0.0413   0.0000   442.0543       3.78541       20.2276       3.09925      -3.71172      0.134358      0.979444       1.30392       1.48864       1.60953       1.72398       1.78343
  61  13 3801.7673    2.1211  8.2186 11.1321  0.0010  0.0556   0.0085   0.1492    0.0401   0.0000   442.8728       1.94874       20.1547       3.26853       2.34514      -2.17284       1.45161       1.97321       2.23074       2.45559       2.58382       2.65724
  62   1 1217.8419    0.0921  0.0943 10.1495  0.0000  0.0106   0.0062   0.0197    0.0158   0.0000   440.9023      0.278395       21.9323     -0.918483      -3.61615      0.206465      0.300056      0.426842      0.471567      0.539020      0.510641      0.514975
  62   2 1537.0158    0.2211  0.2230 10.0002  0.0000  0.0081   0.0061   0.0191    0.0188   0.0000   441.8974     -0.256984       22.2070   -0.00300788      -3.90418     -0.694028      0.221005      0.271278      0.333931      0.401499      0.410004      0.416463
  62   3 1797.5033    0.4565  0.5186 10.1113  0.0000  0.0111   0.0078   0.0273    0.0304   0.0000   441.7913    -0.0747496       22.6540      0.599996      -4.01573      0.297669      0.275291      0.382549      0.429144      0.464641      0.475096      0.520525
  62   4 2034.1388    0.7812  0.9596 10.0658  0.0000  0.0140   0.0098   0.0373    0.0631   0.0000   442.6335     -0.352753       22.1573      0.365314      -2.62130       1.49588      0.375153      0.508081      0.574484      0.642759      0.672514      0.671363
  62   5 2259.0747    1.2914  1.3196 10.1121  0.0000  0.0158   0.0134   0.0418    0.1130   0.0000   441.8792      0.500064       22.5955    -0.0948878      -3.00629      0.387404      0.420103      0.557512      0.636190      0.712799      0.741338      0.780468
  62   6 2469.7539    1.9505  1.5889 10.6560  0.0000  0.0172   0.0181   0.0439    0.1107   0.0000   441.6034      0.985034       22.5623     -0.215529      -2.71564      0.728658      0.455884      0.609322      0.684920      0.762535      0.793544      0.839665
  62   7 2673.3820    2.8086  1.4635 11.2448  0.0000  0.0159   0.0269   0.0418    0.1433   0.0000   441.5902       1.68870       20.8920       1.30846      -2.91746     0.0949381      0.440793      0.573440      0.646511      0.718127      0.747045      0.792119
  62   8 2873.6981    3.7528  1.3415 12.1057 -0.0001  0.0152   0.0378   0.0403    0.1387   0.0000   442.3433       1.69049       22.2843     0.0152378      -2.95027      0.441626      0.403942      0.547128      0.613590      0.670310      0.709484      0.742584
  62   9 3069.3299    4.4623  1.4585 12.2858  0.0000  0.0158   0.0424   0.0405    0.1373   0.0000   442.4788       1.92473       20.6322       1.24633      -3.87785      -1.25027      0.422231      0.557979      0.624035      0.708683      0.742934      0.785968
  62  10 3260.7499    4.1930  1.9396 12.5003  0.0000  0.0187   0.0343   0.0490    0.0689   0.0000   441.9840       2.46414       21.1605       1.40428      -3.12195     -0.603667      0.487442      0.662165      0.707625      0.804368      0.855938      0.894960
  62  11 3449.5642    3.2934  3.4150 11.9342  0.0000  0.0263   0.0202   0.0687    0.0461   0.0000   441.3981       5.19422       19.8563       1.64824     -0.379281      -2.17438      0.682508      0.927071       1.03256       1.14604       1.23601       1.26679
  62  12 3636.3930    2.6292  5.6502 11.4927  0.0001  0.0379   0.0129   0.1047    0.0427   0.0000   441.9739       3.41725       20.7099       3.49489      -5.01351      0.550302       1.00098       1.34838       1.50989       1.68460       1.77546       1.87889
  62  13 3821.1234    2.0393  8.5604 11.2228 -0.0010  0.0583   0.0081   0.1602    0.0375   0.0000   444.3599       3.07873       20.8452       3.86236       2.54394      -1.03113       1.51025       2.03688       2.30003       2.50154       2.66687       2.73027
  63   1 1226.2362    0.0878  0.0814 10.1381  0.0000  0.0103   0.0060   0.0186    0.0155   0.0000   440.6437      0.298079       22.0292     -0.125800      -4.47363      0.906111      0.277062      0.380472      0.500131      0.499928      0.528105      0.505568
  63   2 1546.7968    0.2325  0.2027 10.0196  0.0000  0.0069   0.0065   0.0184    0.0186   0.0000   441.6526      0.126727       22.2931     0.0663682      -2.59357      0.398433      0.182458      0.244773      0.258080      0.292190      0.315266      0.342461
  63   3 1808.0119    0.4713  0.5774 10.0435  0.0000  0.0116   0.0077   0.0286    0.0330   0.0000   442.0038     -0.151516       22.3853     -0.105865      -3.44937      0.444742      0.285814      0.379160      0.437438      0.491636      0.517517      0.522932
  63   4 2046.0187    0.8045  0.9675 10.1214  0.0000  0.0142   0.0101   0.0368    0.0642   0.0000   442.2991       1.40356       21.8773     -0.872628      -2.58117     -0.227690      0.366255      0.492373      0.555871      0.616387      0.655188      0.687084
  63   5 2271.8351    1.3194  1.4389  9.9051  0.0000  0.0162   0.0128   0.0430    0.1182   0.0000   442.8760      0.193678       22.2829       1.01507      -3.25330      0.519589      0.423315      0.571678      0.636829      0.700420      0.732527      0.758777
  63   6 2483.3118    2.0232  1.5184 10.8794 -0.0000  0.0167   0.0193   0.0437    0.1110   0.0000   442.3108       1.08982       21.9808     -0.859857      -2.88527      0.543034      0.430210      0.576674      0.655442      0.712091      0.761265      0.800121
  63   7 2688.0432    2.8329  1.4828 11.4592  0.0000  0.0157   0.0269   0.0425    0.1133   0.0000   442.3567      0.887946       20.6275      0.512424      -2.79166      0.296904      0.413510      0.549541      0.629840      0.710320      0.724337      0.767587
  63   8 2889.3158    3.9614  1.3622 11.5376  0.0000  0.0146   0.0385   0.0386    0.2164   0.0000   442.3546       1.57050       22.0157       1.19267      -3.45893     -0.374225      0.399878      0.526288      0.599865      0.662444      0.706990      0.730001
  63   9 3085.6590    4.4958  1.5194 12.6271  0.0000  0.0160   0.0424   0.0428    0.1015   0.0000   442.6040       1.64149       22.3623       2.01345      -4.17958     -0.862150      0.420387      0.555472      0.636036      0.706588      0.732175      0.765887
  63  10 3277.8563    4.1664  2.0724 12.2218  0.0000  0.0190   0.0326   0.0494    0.0822   0.0000   441.8305       2.80632       21.4816       1.79683      -2.82506      -1.26936      0.507284      0.675193      0.738884      0.844735      0.904765      0.924317
  63  11 3467.4110    3.2708  3.6561 11.9206  0.0000  0.0275   0.0194   0.0714    0.0462   0.0000   443.3186       4.02048       21.0489    -0.0285741      -3.93587       1.22785      0.707408      0.963540       1.07334       1.20329       1.25461       1.30416
  63  12 3655.0084    2.5668  5.6991 11.4367  0.0000  0.0387   0.0124   0.1051    0.0443   0.0000   442.6116       5.31166       21.0382       2.48801      -2.24220      -3.06374      0.997532       1.33992       1.49921       1.66186       1.77072       1.85625
  63  13 3840.4393    2.0015  8.5632 11.2008  0.0004  0.0580   0.0080   0.1587    0.0378   0.0000   443.8513       4.11414       16.5138       8.19921      -2.22236      -1.99701       1.51247       2.03597       2.30397       2.50682       2.69423       2.77891
  64   1 1234.5210    0.1006  0.0925 10.1491  0.0000  0.0095   0.0059   0.0190    0.0156   0.0000   440.8662     -0.465035       21.3224      0.578356      -2.77748      0.253218      0.201613      0.341455      0.316062      0.436240      0.424704      0.439695
  64   2 1556.4646    0.2442  0.2236 10.0737  0.0000  0.0073   0.0065   0.0185    0.0188   0.0000   441.9114    -0.0448936       21.9216      0.328204      -2.55822      0.495882      0.195692      0.236766      0.287344      0.330632      0.357109      0.384382
  64   3 1818.4364    0.4901  0.6053 10.0702  0.0000  0.0119   0.0077   0.0285    0.0339   0.0000   442.0128     -0.780769       22.7013      0.194636      -2.83696     0.0101867      0.302735      0.417495      0.472867      0.527810      0.540883      0.565049
  64   4 2057.8455    0.8099  0.9517 10.3540  0.0000  0.0142   0.0103   0.0362    0.0579   0.0000   442.0078       1.19793       21.6853      0.856442      -3.63281     -0.319907      0.358399      0.478791      0.523576      0.605085      0.628273      0.656564
  64   5 2284.5553    1.3255  1.4367 10.3045  0.0000  0.0166   0.0132   0.0435    0.0971   0.0000   442.3266       1.25985       21.2918     -0.207331      -2.10632       1.07136      0.424065      0.561403      0.647474      0.726428      0.765184      0.776292
  64   6 2496.7793    2.0545  1.5961 10.8291  0.0000  0.0167   0.0187   0.0445    0.1030   0.0000   442.0020      0.815623       21.4375      0.542202      -2.52512      0.926457      0.432397      0.587460      0.647946      0.725015      0.762355      0.788303
  64   7 2702.5991    2.9948  1.4317 11.2116  0.0000  0.0153   0.0282   0.0396    0.1608   0.0000   442.6793      0.916120       22.6076       1.41465      -1.99236      0.229144      0.402939      0.518397      0.574579      0.659290      0.685371      0.731063
  64   8 2904.7501    3.9525  1.3924 11.8380  0.0000  0.0152   0.0379   0.0385    0.1750   0.0000   441.8242       1.19618       21.8027      0.832289      -2.64537     -0.669875      0.394098      0.528414      0.585819      0.665050      0.678934      0.710227
  64   9 3101.8418    4.5015  1.5764 12.3020  0.0000  0.0161   0.0403   0.0422    0.1221   0.0000   441.6206       2.61863       22.2092      0.345834      -3.82357   0.000834781      0.426587      0.578389      0.650967      0.713606      0.770478      0.792161
  64  10 3294.8313    4.1089  2.2550 12.1198 -0.0000  0.0194   0.0299   0.0507    0.0722   0.0000   441.7812       3.22212       20.1533       2.82006      -2.77668      -1.06951      0.501312      0.657411      0.744772      0.829323      0.876647      0.922229
  64  11 3485.2777    3.2310  3.6148 11.8650 -0.0001  0.0269   0.0191   0.0710    0.0491   0.0000   442.9310       2.98450       20.6244       2.28283      -3.19822     -0.180259      0.676789      0.911630       1.01113       1.12155       1.20404       1.26579
  64  12 3673.3811    2.5047  6.1579 11.4248  0.0003  0.0410   0.0113   0.1124    0.0427   0.0000   442.3724       4.34589       19.9759     -0.167740      -6.25679       1.33890       1.04154       1.41109       1.59556       1.76204       1.85803       1.92149
  64  13 3859.4806    1.9677  9.4437 11.2261 -0.0002  0.0636   0.0075   0.1727    0.0350   0.0000   442.7957      0.783763       20.8755       4.54170       6.46429      0.241316       1.59327       2.12066       2.43242       2.66719       2.81510       2.93346
  65   1 1242.7666    0.0999  0.1195 10.0802  0.0000  0.0125   0.0056   0.0276    0.0157   0.0000   440.1669    -0.0220247       22.2387     -0.262114      -3.22037      0.272081      0.225192      0.381090      0.393092      0.421209      0.515655      0.433427
  65   2 1566.0180    0.2516  0.2350  9.9905  0.0000  0.0077   0.0064   0.0182    0.0191   0.0000   441.7223    -0.0154784       22.2447      0.418853      -2.74182     0.0763406      0.215814      0.270410      0.299678      0.347498      0.376287      0.388115
  65   3 1828.7475    0.4993  0.6109 10.0134  0.0000  0.0116   0.0078   0.0296    0.0347   0.0000   441.7651      0.555536       22.4770     -0.259920      -3.32296       1.09116      0.286854      0.395021      0.447134      0.503532      0.537892      0.569321
  65   4 2069.5505    0.8399  1.0306 10.1951  0.0000  0.0142   0.0102   0.0378    0.0634   0.0000   442.1742     -0.363118       22.2615     -0.105359      -2.57069       1.03414      0.356774      0.479080      0.548813      0.597672      0.635202      0.674005
  65   5 2297.1162    1.4062  1.3896 10.2516  0.0000  0.0159   0.0140   0.0415    0.1054   0.0000   442.4182      0.484723       22.6129      0.923418      -3.46469     -0.568533      0.402267      0.541768      0.603512      0.667679      0.717277      0.735941
  65   6 2510.1194    2.0938  1.6006 10.7821 -0.0000  0.0169   0.0190   0.0438    0.1120   0.0000   442.0893       1.08988       22.6972     0.0166385      -1.75542      0.249914      0.422752      0.563686      0.623657      0.707553      0.731860      0.764399
  65   7 2717.0710    2.9808  1.5135 11.2875  0.0000  0.0160   0.0272   0.0407    0.1361   0.0000   442.3081       1.20894       21.9976      0.811722      -2.50283      0.877381      0.409320      0.544666      0.608391      0.670779      0.712714      0.741260
  65   8 2920.1090    4.0846  1.3826 12.0228  0.0000  0.0150   0.0392   0.0395    0.1547   0.0000   442.1234       1.47533       21.6744       1.41185      -2.95869      0.722363      0.377774      0.492663      0.550804      0.628827      0.634107      0.687732
  65   9 3117.9276    4.5829  1.4983 12.2605  0.0000  0.0154   0.0422   0.0407    0.1383   0.0000   441.6598       3.27699       21.3173      0.419381      -2.48950     -0.519911      0.403362      0.521721      0.605037      0.657558      0.704525      0.723807
  65  10 3311.6326    4.0409  2.3529 12.1321  0.0000  0.0202   0.0289   0.0521    0.0694   0.0000   442.4110       4.02538       21.8433       2.95626      -1.70856     -0.652797      0.509136      0.681804      0.764720      0.850478      0.911482      0.937192
  65  11 3502.8827    3.1677  3.9303 11.7089  0.0000  0.0280   0.0177   0.0749    0.0482   0.0000   440.9390       4.71312       20.5594       2.35582      -2.86612       2.02013      0.707989      0.946795       1.06675       1.17956       1.26925       1.31788
  65  12 3691.8246    2.4183  6.4516 11.4136 -0.0008  0.0439   0.0108   0.1178    0.0413   0.0000   442.0781       2.58439       22.2419       1.38852      -3.66770       1.20583       1.07706       1.43676       1.63339       1.78557       1.91191       1.97326
  65  13 3878.5699    1.8985  9.3856 11.2034  0.0001  0.0642   0.0074   0.1744    0.0344   0.0000   442.2292       4.32803       22.5249       6.68955       1.27249      -2.91081       1.58012       2.12279       2.44453       2.67158       2.82812       2.92207
  66   1 1250.9459    0.0993  0.0963 10.1485  0.0000  0.0092   0.0058   0.0193    0.0154   0.0000   440.0902     -0.502118       22.3821    -0.0154900      -3.21459      0.898853      0.224571      0.295977      0.372905      0.394292      0.441105      0.427185
  66   2 1575.4573    0.2450  0.2534 10.0309  0.0000  0.0085   0.0061   0.0198    0.0190   0.0000   442.2327     0.0456258       22.3432      0.595266      -3.20555     -0.615534      0.235569      0.311410      0.352138      0.358232      0.354091      0.363495
  66   3 1839.0298    0.5081  0.5746 10.1065  0.0000  0.0108   0.0080   0.0276    0.0333   0.0000   441.9824    -0.0120293       23.0040     -0.431198      -3.37800     0.0519367      0.262461      0.341022      0.394214      0.441363      0.475375      0.479448
  66   4 2081.1477    0.8725  0.9821 10.2045  0.0000  0.0137   0.0104   0.0361    0.0659   0.0000   442.8928      0.473461       21.4957      -1.05181      -2.04292       1.08787      0.336464      0.454063      0.507407      0.566394      0.584049      0.609822
  66   5 2309.5441    1.4237  1.4662 10.3801  0.0000  0.0164   0.0137   0.0430    0.0960   0.0000   442.5398       1.02834       21.2310      0.987544      -3.19530      -1.48707      0.401141      0.543561      0.599411      0.676173      0.716005      0.752966
  66   6 2523.3716    2.1770  1.6256 10.9539  0.0000  0.0165   0.0193   0.0440    0.0962   0.0000   442.5150     -0.261615       21.3781     -0.242537      -4.34191      0.683118      0.410305      0.546196      0.605347      0.684838      0.720580      0.750195
  66   7 2731.4094    3.0893  1.4639 11.1395 -0.0060  0.0154   0.0277   0.0392    0.1722   0.0000   442.5925      0.915460       21.8876       1.45027      -2.84022      -1.38644      0.389776      0.509255      0.578551      0.634713      0.672649      0.707907
  66   8 2935.3461    4.0893  1.4439 11.8910  0.0000  0.0149   0.0381   0.0398    0.1626   0.0000   441.5704       2.49546       21.7496       1.54241      -2.96679     -0.797729      0.385948      0.500639      0.562514      0.638300      0.655490      0.670636
  66   9 3133.9016    4.4915  1.5393 12.4627 -0.0000  0.0157   0.0411   0.0420    0.1183   0.0000   441.2968       1.62636       23.2512      0.903735      -3.57331     -0.586721      0.401998      0.523702      0.579452      0.642307      0.688237      0.716376
  66  10 3328.4358    3.9182  2.4217 12.3762  0.0000  0.0206   0.0277   0.0539    0.0562   0.0000   442.6372       1.58090       21.5636       1.90909     -0.287312       1.15889      0.504248      0.674790      0.761138      0.834040      0.881539      0.901719
  66  11 3520.4601    3.0418  4.1924 11.8637  0.0000  0.0296   0.0167   0.0801    0.0435   0.0000   441.1380       3.90261       19.5368       1.88462     -0.400683     -0.479741      0.722593      0.971876       1.10746       1.20331       1.28824       1.32350
  66  12 3710.1726    2.4115  7.0375 11.3710  0.0012  0.0462   0.0100   0.1273    0.0425   0.0000   442.4451       3.76583       21.0438       1.80033     -0.439517     -0.497017       1.13976       1.50765       1.73569       1.91048       2.02558       2.11860
  67   1 1259.0272    0.1013  0.0983 10.1275  0.0000  0.0094   0.0057   0.0186    0.0153   0.0000   440.9203     -0.904496       22.7235      0.322519      -3.35467       1.68533      0.238313      0.316857      0.338177      0.348993      0.429707      0.443192
  67   2 1584.7945    0.2530  0.3153  9.9788  0.0000  0.0090   0.0058   0.0237    0.0200   0.0000   441.6915   -0.00191885       22.2741     -0.135166      -3.68119      0.195367      0.214796      0.296664      0.329556      0.350196      0.374965      0.395219
  67   3 1849.1535    0.5236  0.6410 10.0490  0.0000  0.0117   0.0078   0.0299    0.0365   0.0000   442.1292     0.0355292       22.0652     -0.582729      -2.73994     -0.101929      0.273033      0.373789      0.430150      0.485530      0.489480      0.514679
  67   4 2092.6692    0.9028  1.0692 10.2050  0.0000  0.0143   0.0105   0.0384    0.0706   0.0000   441.5606     0.0780720       22.0447     -0.614721      -3.09776     -0.685686      0.337760      0.455905      0.519087      0.566932      0.589953      0.609823
  67   5 2321.8523    1.4884  1.4099 10.3854  0.0000  0.0161   0.0144   0.0409    0.1041   0.0000   441.9254      0.921037       21.9056       1.03494      -2.30901     -0.778878      0.394542      0.546205      0.585841      0.652759      0.693761      0.727265
  67   6 2536.5564    2.2222  1.6858 10.6997  0.0000  0.0167   0.0190   0.0437    0.1146   0.0000   441.8852      0.491491       21.4327      0.985811      -2.62001     -0.845994      0.421566      0.562025      0.627409      0.715385      0.743530      0.765194
  67   7 2745.6727    3.1900  1.5870 10.9686 -0.0001  0.0157   0.0275   0.0406    0.1823   0.0000   441.7633       1.39351       22.4746       1.01331      -3.94857      -1.08600      0.394277      0.528884      0.605049      0.678116      0.715110      0.736738
  67   8 2950.4395    4.1453  1.4567 12.1133  0.0000  0.0149   0.0384   0.0408    0.1370   0.0000   441.7964       2.30152       22.4598      0.751153      -3.85416     -0.820680      0.382450      0.500617      0.558488      0.613630      0.647234      0.665146
  67   9 3149.7509    4.4831  1.6783 12.3368 -0.0000  0.0165   0.0380   0.0418    0.1045   0.0000   442.1229       1.08571       21.7087       1.10333      -2.44843      0.590022      0.417025      0.546976      0.611140      0.674498      0.713324      0.763182
  67  10 3345.0424    3.8864  2.5478 12.2638  0.0000  0.0210   0.0267   0.0547    0.0591   0.0000   442.8076       3.12311       19.3766       1.77008      -2.81902      -2.10626      0.521084      0.685577      0.773927      0.851043      0.910406      0.949659
  67  11 3537.7668    3.0297  4.3912 11.7036 -0.0000  0.0303   0.0159   0.0813    0.0458   0.0000   442.0114       5.58006       19.2812      0.295220     -0.961221      0.261846      0.720511      0.969615       1.10954       1.21566       1.29043       1.34097
  67  12 3728.2638    2.3079  7.1226 11.5012 -0.0004  0.0482   0.0098   0.1314    0.0389   0.0000   442.7135       4.63265       19.3944       2.19716      -2.73499     -0.254194       1.13878       1.54306       1.73253       1.93019       2.05891       2.12709
  68   2 1594.0152    0.2717  0.2575 10.0234  0.0000  0.0072   0.0064   0.0202    0.0192   0.0000   442.0813     -0.771660       22.6158     -0.163521      -3.18274      0.612245      0.179046      0.236306      0.278842      0.326242      0.334713      0.329525
  68   3 1859.1927    0.5413  0.6304 10.0300  0.0000  0.0113   0.0079   0.0279    0.0366   0.0000   441.8413    -0.0134271       21.8269      0.358770      -3.83100     -0.222770      0.276433      0.370160      0.433374      0.456541      0.478886      0.505495
  68   4 2104.1184    0.9153  1.1322 10.1552  0.0000  0.0147   0.0104   0.0389    0.0758   0.0000   442.6185      0.271997       21.8680      0.908843      -4.04322      -1.43739      0.366842      0.480456      0.556237      0.615231      0.659380      0.687464
  68   5 2334.0520    1.5194  1.5599 10.2363  0.0000  0.0166   0.0137   0.0429    0.1012   0.0000   442.4443      0.292725       22.4567      0.851865      -2.99629      0.106903      0.391822      0.536232      0.590070      0.666869      0.715807      0.745566
  68   6 2549.6526    2.2746  1.6837 11.0211  0.0000  0.0166   0.0195   0.0441    0.0931   0.0000   442.0790      0.548695       22.3469      0.561794      -2.59832       1.20003      0.406523      0.529668      0.590487      0.664249      0.701377      0.739562
  68   7 2759.8196    3.2571  1.5265 11.4756 -0.0002  0.0154   0.0289   0.0405    0.1337   0.0000   442.3314       1.17578       21.3227       1.67815      -3.13332     -0.269979      0.376165      0.492673      0.554070      0.616373      0.661392      0.678773
  68   8 2965.4801    4.2714  1.3931 12.1118  0.0000  0.0144   0.0399   0.0392    0.1479   0.0000   443.3244       1.14602       21.5754      0.312973      -2.30766     -0.831318      0.352093      0.474733      0.521120      0.598500      0.623433      0.649399
  68   9 3165.4964    4.6026  1.6596 12.1769  0.0000  0.0159   0.0389   0.0422    0.1255   0.0000   441.9204       2.37005       21.7110      0.436440      -3.10391    -0.0623878      0.395945      0.530508      0.595305      0.670410      0.709920      0.739772
  68  10 3361.5938    3.7691  2.7026 12.1380  0.0000  0.0217   0.0246   0.0559    0.0550   0.0000   441.8422       4.13318       21.4301       1.00606     -0.939097     0.0100076      0.511557      0.687663      0.787620      0.862655      0.923728      0.952738
  68  11 3555.0880    2.9212  4.5626 11.7217  0.0001  0.0312   0.0151   0.0851    0.0443   0.0000   441.8464       2.27028       22.9779      0.597491      -3.50977      0.914825      0.745507      0.991006       1.12303       1.23553       1.33595       1.37421
  68  12 3746.1725    2.2519  7.1964 11.5606  0.0000  0.0495   0.0097   0.1326    0.0376   0.0000   442.1334      0.570688       21.6348       3.49513      -3.95049       4.39932       1.16228       1.56852       1.78927       1.98197       2.09263       2.16922
  69   1 1275.0196    0.1008  0.0943 10.0808  0.0000  0.0092   0.0057   0.0177    0.0151   0.0000   440.4691     -0.245341       22.4603     -0.385996      -3.54506     -0.445959      0.234325      0.292433      0.408636      0.410957      0.405883      0.424423
  69   2 1603.1460    0.2725  0.2800 10.0244  0.0000  0.0082   0.0062   0.0194    0.0194   0.0000   441.7331     -0.303109       22.3590      0.147497      -3.66174     -0.375393      0.194459      0.236133      0.293466      0.329622      0.371439      0.384729
  69   3 1869.1673    0.5643  0.6870  9.9910  0.0000  0.0119   0.0080   0.0299    0.0402   0.0000   442.0689     -0.378391       22.0654      0.589998      -3.13668      0.234407      0.280752      0.373820      0.439707      0.460047      0.504313      0.513921
  69   4 2115.4051    0.9424  1.1869 10.1520  0.0000  0.0145   0.0104   0.0414    0.0796   0.0000   442.0385      0.238923       21.7816     -0.907442      -3.10403    -0.0271136      0.354528      0.469683      0.533397      0.588061      0.628164      0.656037
  69   5 2346.1189    1.5500  1.5435 10.4463  0.0000  0.0161   0.0139   0.0437    0.0866   0.0000   442.0118       1.36354       22.1296   -0.00766660      -3.31238      0.727187      0.373602      0.502578      0.582140      0.643971      0.678408      0.700350
  69   6 2562.6237    2.3398  1.6409 10.8609  0.0000  0.0165   0.0201   0.0424    0.1180   0.0000   442.8661   -0.00453242       22.7691      0.449735      -2.49303      0.687373      0.391617      0.526212      0.598761      0.660500      0.694601      0.741823
  69   7 2773.8768    3.3164  1.4755 11.5414  0.0001  0.0152   0.0301   0.0399    0.1463   0.0000   441.7268       1.28517       20.9008     0.0677533      -2.56782     -0.205939      0.370806      0.489310      0.544028      0.608895      0.639737      0.671173
  69   8 2980.3536    4.2822  1.4241 12.2614  0.0000  0.0147   0.0396   0.0390    0.1264   0.0000   442.5118       2.23805       23.3561      0.214197     -0.736756    -0.0339669      0.361518      0.487491      0.541414      0.602001      0.630351      0.646262
  69   9 3181.1419    4.5016  1.7232 12.4554 -0.0086  0.0164   0.0366   0.0433    0.0871   0.0000   441.9012       3.14603       21.6717       1.84774      -3.84143      -1.36737      0.394737      0.525453      0.581688      0.660123      0.691726      0.734093
  69  10 3378.0646    3.7288  2.9051 12.0128 -0.0000  0.0222   0.0232   0.0584    0.0568   0.0000   443.8484       2.79990       20.7095       4.10470      0.419205      0.664757      0.529594      0.707546      0.795419      0.863822      0.930355      0.986396
  69  11 3572.3102    2.8748  4.9129 11.7419  0.0000  0.0331   0.0143   0.0897    0.0428   0.0000   442.1867       2.91705       21.9935       3.52473      -2.08576      -1.71467      0.775787       1.04677       1.17110       1.29760       1.39192       1.44167
  69  12 3764.1236    2.2327  7.9846 11.4919  0.0014  0.0533   0.0089   0.1449    0.0367   0.0000   441.1382       2.15782       21.5703       4.22090      -4.76988      -1.96423       1.24162       1.66063       1.86960       2.08740       2.24353       2.30098
  70   1 1282.9059    0.1014  0.1064 10.0871  0.0000  0.0086   0.0054   0.0194    0.0151   0.0000   440.7877    -0.0869629       21.9377    -0.0331177      -2.88547      0.338402      0.210529      0.262578      0.301837      0.379484      0.395593      0.368869
  70   2 1612.1735    0.2830  0.3203 10.0162  0.0000  0.0092   0.0061   0.0212    0.0204   0.0000   441.8260     -0.402945       22.4211      0.811649      -3.16909     -0.134547      0.208643      0.267428      0.316183      0.353720      0.394320      0.400726
  70   3 1879.0943    0.5750  0.7182 10.0869  0.0000  0.0122   0.0080   0.0307    0.0394   0.0000   442.1602     -0.327743       22.3549    -0.0507652      -3.09571     -0.132117      0.277295      0.379501      0.427911      0.467352      0.498783      0.526465
  70   4 2126.6660    0.9967  1.1168 10.1512  0.0000  0.0141   0.0110   0.0375    0.0845   0.0000   442.6325     -0.270010       22.8322     -0.340126      -3.16222     -0.866649      0.331603      0.444858      0.509709      0.555270      0.577571      0.603782
  70   5 2358.0881    1.6088  1.5725 10.3486  0.0000  0.0162   0.0142   0.0424    0.0996   0.0000   442.2446      0.530567       22.7664      0.670193      -3.42301      0.552536      0.373541      0.512397      0.576232      0.638604      0.676285      0.701835
  70   6 2575.5171    2.3545  1.6471 11.1637  0.0000  0.0163   0.0202   0.0433    0.0935   0.0000   441.9495      0.372099       21.6078      0.722696      -3.61933     -0.200894      0.393584      0.529429      0.609297      0.682409      0.718162      0.749651
  70   7 2787.8351    3.3793  1.5318 11.4345  0.0000  0.0153   0.0297   0.0399    0.1540   0.0000   442.5349       1.60296       21.5219    -0.0287292      -2.07811      -1.73748      0.373972      0.497980      0.559370      0.621975      0.655223      0.681949
  70   8 2995.1471    4.3197  1.4334 12.3466  0.0000  0.0149   0.0394   0.0381    0.1197   0.0000   442.7453       2.93557       21.9288       2.46621      -3.30246      0.862411      0.359111      0.476976      0.541214      0.584417      0.626032      0.654350
  70   9 3196.6791    4.4296  1.9065 12.1532 -0.0002  0.0170   0.0340   0.0446    0.0963   0.0000   442.6516       2.86242       21.2271       2.05471      -2.56422     -0.529848      0.412499      0.544969      0.611854      0.673518      0.719410      0.760310
  70  10 3394.4046    3.6686  2.9980 12.1585  0.0000  0.0228   0.0227   0.0605    0.0514   0.0000   442.3843       4.18227       20.5931       3.56585    -0.0744325     -0.357274      0.531897      0.715670      0.806112      0.902477      0.961562       1.02205
  70  11 3589.4307    2.8317  5.0763 11.6800  0.0000  0.0342   0.0140   0.0916    0.0455   0.0000   443.1527       3.86153       21.4954       1.55493      0.282681     -0.887200      0.787634       1.05170       1.19564       1.31455       1.37770       1.45214
  70  12 3781.8163    2.1317  7.8239 11.5776 -0.0017  0.0543   0.0089   0.1461    0.0357   0.0000   442.4849       5.02779       23.8313       4.72747      -3.85495       2.49371       1.23333       1.67796       1.91730       2.08840       2.23828       2.29946
  71   1 1290.7356    0.1189  0.1478 10.1131  0.0000  0.0091   0.0053   0.0253    0.0155   0.0000   440.9215     -0.335104       22.2314      0.665186      -3.56123     -0.129318      0.195203      0.268890      0.296796      0.353946      0.332471      0.344736
  71   2 1621.0600    0.2794  0.3509 10.0812  0.0000  0.0092   0.0059   0.0244    0.0202   0.0000   441.8041     -0.574671       22.6880      0.232544      -3.43421      0.559827      0.207273      0.272502      0.320091      0.357528      0.370900      0.391792
  71   3 1888.9078    0.5839  0.7179 10.1274  0.0000  0.0121   0.0080   0.0301    0.0391   0.0000   441.6706      0.829584       21.6667     -0.158818      -2.68686      0.116205      0.276502      0.376392      0.418826      0.464290      0.512230      0.513938
  71   4 2137.7947    1.0299  1.1410 10.1673  0.0000  0.0140   0.0112   0.0376    0.0873   0.0000   441.9413      0.370487       22.3564      0.382340      -3.89663      -1.21611      0.319483      0.431481      0.488767      0.539079      0.575889      0.606748
  71   5 2369.9776    1.6592  1.6376 10.4589 -0.0000  0.0166   0.0144   0.0436    0.0947   0.0000   442.0200    -0.0543332       22.1524       1.21685      -3.70412      0.613880      0.379202      0.514633      0.577959      0.638794      0.685934      0.699673
  71   6 2588.3166    2.4909  1.6864 10.9819  0.0000  0.0160   0.0205   0.0420    0.1053   0.0000   442.0779       1.49770       21.9912      0.917479      -2.27059      0.552754      0.373814      0.491686      0.561986      0.634313      0.658316      0.700466
  71   7 2801.7422    3.4894  1.5447 11.3480 -0.0000  0.0150   0.0297   0.0392    0.1561   0.0000   442.1547       1.50226       21.3407       1.19418      -2.71288     -0.450539      0.358014      0.482427      0.530016      0.607517      0.620378      0.657638
  71   8 3009.8175    4.3835  1.5083 12.1920  0.0000  0.0149   0.0384   0.0396    0.1303   0.0000   442.7164       1.85977       21.6426      0.449730      -3.16371      0.563446      0.349304      0.462435      0.517993      0.581374      0.618924      0.634861
  71   9 3212.1342    4.4077  1.9101 12.3237 -0.0000  0.0169   0.0340   0.0456    0.0875   0.0000   441.7755       3.43332       21.9475     -0.125734      -2.64506      0.431887      0.397559      0.533846      0.594655      0.671075      0.708657      0.740598
  71  10 3410.6295    3.5786  3.3025 11.9727  0.0000  0.0238   0.0207   0.0638    0.0522   0.0000   442.6365       1.44237       19.7561       1.05217      -1.58040      0.525227      0.541719      0.723600      0.820654      0.909342      0.960912       1.00868
  71  11 3606.5676    2.7467  5.3280 11.7319  0.0004  0.0362   0.0133   0.0966    0.0440   0.0000   442.1009       2.87257       23.8706       2.43762      -2.07907     -0.646319      0.819054       1.11266       1.25490       1.38954       1.46897       1.52944
  71  12 3799.4905    2.1330  8.3426 11.4942  0.0015  0.0558   0.0084   0.1505    0.0354   0.0000   440.0470       5.23475       21.8238       8.36621      -6.04189       1.54362       1.25797       1.70394       1.94330       2.14077       2.34018       2.39731
  72   1 1298.5190    0.1001  0.0975 10.1032  0.0000  0.0111   0.0054   0.0176    0.0148   0.0000   440.5284     0.0109706       22.7255     -0.228179      -2.62517       1.44541      0.193106      0.327292      0.323953      0.350123      0.392161      0.369211
  72   2 1629.8941    0.2962  0.3055 10.0116  0.0000  0.0082   0.0063   0.0198    0.0202   0.0000   441.6362     0.0344437       23.0395      0.227337      -2.95147     -0.389197      0.192884      0.250398      0.295588      0.323945      0.356805      0.361916
  72   3 1898.6281    0.6067  0.7040 10.1093  0.0000  0.0115   0.0082   0.0291    0.0393   0.0000   441.8476     -0.565863       22.5874     -0.289817      -2.07206     0.0326813      0.252401      0.349322      0.391373      0.421310      0.452118      0.482202
  72   4 2148.8658    1.0142  1.2387 10.2717  0.0000  0.0152   0.0108   0.0399    0.0764   0.0000   442.5221     -0.914434       22.4290     -0.479652      -3.08463     -0.465510      0.334375      0.456330      0.513123      0.565610      0.622662      0.642447
  72   5 2381.7460    1.6941  1.6499 10.3509  0.0000  0.0165   0.0142   0.0426    0.0997   0.0000   442.0895      0.129442       22.4379       1.05023      -3.10026     -0.829668      0.376304      0.501827      0.561604      0.626400      0.664120      0.693442
  72   6 2601.0950    2.4856  1.6308 11.0675  0.0000  0.0157   0.0210   0.0424    0.1098   0.0000   442.1962       1.01874       22.2155     -0.276948      -2.12947      0.398814      0.375329      0.491910      0.560475      0.616561      0.650309      0.673193
  72   7 2815.5066    3.5265  1.5027 11.5624  0.0000  0.0149   0.0305   0.0389    0.1415   0.0000   442.5163       1.46561       22.1579      0.836438      -2.36399      0.234736      0.342866      0.455818      0.520075      0.575640      0.620102      0.643617
  72   8 3024.4292    4.4697  1.5093 11.9375  0.0000  0.0146   0.0383   0.0391    0.1562   0.0000   442.8934       2.25116       22.3384       1.94625      -3.02599      0.904971      0.335516      0.456452      0.503849      0.569509      0.600810      0.627015
  72   9 3227.4617    4.4107  1.9569 12.4877 -0.0001  0.0174   0.0333   0.0450    0.0730   0.0000   442.6502       2.41634       21.7553      0.817730      -1.84803     -0.737557      0.404258      0.546833      0.612942      0.672105      0.726202      0.751770
  72  10 3426.8163    3.4711  3.3539 12.0461 -0.0001  0.0244   0.0202   0.0650    0.0493   0.0000   442.3518       2.84580       18.7036      0.295882      -2.52471      -1.57447      0.551669      0.742307      0.832342      0.929521      0.994837       1.02879
  72  11 3623.3045    2.6408  5.7198 11.7575 -0.0012  0.0384   0.0122   0.1050    0.0416   0.0000   441.8062       2.53361       20.5644       3.07550     -0.439938       2.83961      0.848815       1.15464       1.30469       1.43311       1.52511       1.61774
  73   1 1306.1823    0.1123  0.1376 10.0797  0.0000  0.0089   0.0052   0.0225    0.0152   0.0000   440.3079     -0.223326       22.3091      0.561073      -3.75445     -0.427698      0.209761      0.253058      0.305070      0.361725      0.383991      0.426466
  73   2 1638.6042    0.3051  0.3263 10.0631  0.0000  0.0086   0.0062   0.0207    0.0205   0.0000   441.6974     -0.340772       22.3329     -0.598685      -3.75091     -0.534771      0.187518      0.255661      0.269877      0.298211      0.327028      0.354466
  73   3 1908.2907    0.6260  0.7548 10.1150  0.0000  0.0119   0.0082   0.0306    0.0423   0.0000   442.0713    -0.0631777       22.6140     -0.432146      -2.80339      0.239713      0.272068      0.371899      0.406265      0.457948      0.476733      0.508398
  73   4 2159.8061    1.0570  1.2578 10.1202  0.0000  0.0148   0.0108   0.0389    0.0888   0.0000   442.5055     0.0308652       21.9416     -0.662315      -4.56693      0.386537      0.338072      0.459854      0.517572      0.580209      0.615979      0.634303
  73   5 2393.4033    1.7105  1.6804 10.4566 -0.0000  0.0165   0.0143   0.0434    0.0948   0.0000   442.6561      0.182466       22.3749      0.338787      -3.25506      -1.01146      0.373927      0.500907      0.557957      0.624826      0.653663      0.687060
  73   6 2613.7019    2.5884  1.7052 10.7470  0.0000  0.0160   0.0207   0.0410    0.1364   0.0000   442.1604       1.27955       22.2044      0.719851      -2.09317     -0.760091      0.361906      0.484901      0.552058      0.618924      0.655403      0.673036
  73   7 2829.2033    3.6423  1.4770 11.9397 -0.0019  0.0148   0.0316   0.0386    0.1101   0.0000   442.2207      0.777552       22.2318       1.52012      -2.49237     -0.289648      0.335371      0.458348      0.512466      0.575830      0.598994      0.634308
  73   8 3038.8651    4.4924  1.6027 11.7200  0.0000  0.0149   0.0368   0.0398    0.1756   0.0000   442.5193       3.23437       23.0415      0.833930      -2.21716      0.233932      0.339071      0.453061      0.503607      0.578169      0.590587      0.634743
  73   9 3242.7460    4.3331  2.0914 12.2893  0.0000  0.0177   0.0309   0.0464    0.0755   0.0000   442.0543       3.04763       22.2404     -0.589784      -2.47962      -1.97976      0.403663      0.536077      0.613172      0.684948      0.723688      0.756371
  73  10 3442.9188    3.4576  3.5139 11.9622  0.0000  0.0252   0.0194   0.0658    0.0520   0.0000   443.6007       2.01269       22.7159       3.21631      -1.40051      -1.20213      0.557273      0.750856      0.847828      0.954361       1.00196       1.04763
  73  11 3640.1531    2.6970  6.1608 11.6229  0.0007  0.0405   0.0116   0.1089    0.0449   0.0000   442.1773       2.91836       22.5695      0.299261     -0.762039      -1.18337      0.887741       1.19003       1.36779       1.50861       1.60290       1.67018
  74   1 1313.8398    0.1172  0.1349 10.1099  0.0000  0.0086   0.0052   0.0201    0.0150   0.0000   440.4656     -0.136531       21.9710     -0.287537      -3.83285      0.262303      0.166790      0.245223      0.269980      0.302610      0.298635      0.320312
  74   2 1647.2120    0.3141  0.3352 10.0865  0.0000  0.0085   0.0062   0.0205    0.0206   0.0000   441.8424     -0.573630       22.3484      0.188302      -3.26034      0.145420      0.192643      0.241893      0.296866      0.308242      0.338589      0.340032
  74   3 1917.8965    0.6450  0.7474 10.1441  0.0000  0.0116   0.0083   0.0291    0.0419   0.0000   441.9744     -0.326713       22.3031      0.502515      -3.95757     -0.245423      0.253144      0.332305      0.389828      0.446467      0.484363      0.510090
  74   4 2170.6590    1.0780  1.3814 10.2036  0.0000  0.0157   0.0106   0.0415    0.0795   0.0000   442.1630      0.194365       21.7631      0.185036      -3.27319      0.612258      0.345664      0.471828      0.530055      0.584251      0.605827      0.646452
  74   5 2404.9778    1.7369  1.6518 10.8531  0.0000  0.0165   0.0149   0.0441    0.0781   0.0000   442.5558      0.586906       23.0648     0.0856408      -2.01374     -0.296789      0.370705      0.501375      0.559544      0.625232      0.664993      0.696474
  74   6 2626.2919    2.6020  1.7533 10.9774  0.0000  0.0163   0.0205   0.0425    0.1134   0.0000   442.1594       1.23476       21.8580      0.290797      -1.29021      0.494841      0.366059      0.490380      0.543511      0.605556      0.644856      0.665956
  74   7 2842.8173    3.7029  1.5387 11.5830  0.0000  0.0149   0.0312   0.0388    0.1531   0.0000   442.8442       2.10702       21.6653     -0.337476      -3.40587     -0.751415      0.331953      0.442475      0.500490      0.555381      0.592697      0.612381
  74   8 3053.2593    4.5146  1.6053 12.0504 -0.0000  0.0153   0.0376   0.0402    0.1527   0.0000   441.8837       1.58418       21.5545       2.15958      -2.33236     -0.233828      0.336726      0.456927      0.510058      0.583813      0.603600      0.638581
  74   9 3257.8798    4.3269  2.1063 12.5775  0.0000  0.0180   0.0311   0.0470    0.0645   0.0000   442.5859       3.43688       21.4457       2.33022      -4.45659     -0.555751      0.401932      0.532941      0.609000      0.662300      0.722166      0.759736
  74  10 3458.7951    3.3936  3.7285 12.0457  0.0000  0.0260   0.0187   0.0704    0.0480   0.0000   442.6904       3.76289       21.3951      0.867331      -1.99084     -0.393340      0.571043      0.771445      0.870019      0.956639       1.02469       1.06486
  74  11 3656.8597    2.5970  6.1899 11.6882  0.0002  0.0413   0.0113   0.1109    0.0447   0.0000   442.3213       1.25122       22.0915       3.90799      -3.83025     -0.855884      0.897842       1.21282       1.37194       1.51784       1.62663       1.70679
  75   1 1321.4320    0.1290  0.1194 10.0869  0.0000  0.0081   0.0053   0.0158    0.0149   0.0000   440.9384     -0.162656       21.4947     -0.420086      -3.30462      0.264138      0.152615      0.237398      0.244545      0.284393      0.295657      0.305464
  75   2 1655.7270    0.3332  0.3787 10.0373  0.0000  0.0089   0.0062   0.0226    0.0217   0.0000   441.8689     0.0676005       22.3289     -0.128180      -3.26457      0.457904      0.177803      0.258253      0.270137      0.321788      0.329146      0.350066
  75   3 1927.4350    0.6575  0.7753 10.1295  0.0000  0.0117   0.0084   0.0303    0.0447   0.0000   442.2489      0.263384       22.9807     -0.546930      -1.97746     0.0724022      0.256815      0.344067      0.392570      0.447783      0.470951      0.479314
  75   4 2181.4441    1.1174  1.3388 10.2360  0.0000  0.0151   0.0110   0.0401    0.0825   0.0000   442.1679      0.516899       21.1937       1.14704      -3.11769     -0.767518      0.324341      0.424050      0.488384      0.545331      0.566203      0.614028
  75   5 2416.4413    1.8247  1.6681 10.7053  0.0000  0.0163   0.0153   0.0433    0.0911   0.0000   441.7688      0.671152       22.5457      0.633243      -3.66692     -0.169040      0.365886      0.487909      0.556275      0.616876      0.662614      0.685398
  75   6 2638.8114    2.7350  1.6018 11.3105  0.0000  0.0156   0.0228   0.0403    0.1105   0.0000   442.2936       1.02957       22.7161      0.283645      -2.15833      -1.78303      0.349308      0.461165      0.510117      0.571292      0.598293      0.639123
  75   7 2856.3018    3.8088  1.4512 11.8094  0.0000  0.0143   0.0331   0.0377    0.1444   0.0000   442.6129       1.34411       21.1131       1.16718      -2.16169      0.412790      0.314489      0.420188      0.474130      0.535418      0.565119      0.586458
  75   8 3067.5596    4.6325  1.5303 12.3470  0.0001  0.0149   0.0392   0.0383    0.1268   0.0000   442.3231       2.57998       22.6649       2.43641      -2.34088      0.334548      0.344035      0.455825      0.509660      0.564072      0.592132      0.615633
  75   9 3272.9306    4.2852  2.2094 12.4322 -0.0000  0.0182   0.0295   0.0481    0.0647   0.0000   442.6061       3.52228       22.8559      0.788985      -2.22454     -0.403700      0.403649      0.543460      0.614697      0.679829      0.712131      0.747805
  75  10 3474.6638    3.3234  3.8680 11.9410 -0.0002  0.0266   0.0175   0.0703    0.0485   0.0000   443.8618       1.47435       21.1666       1.29440     -0.738733     -0.461425      0.578002      0.761686      0.882956      0.971899       1.06684       1.12220
  75  11 3673.4274    2.5480  6.5019 11.7320 -0.0009  0.0428   0.0107   0.1176    0.0410   0.0000   440.8393       5.36856       24.3064       4.12600     -0.842231     -0.297644      0.908561       1.22522       1.39518       1.53333       1.63819       1.70707
  76   1 1328.9390    0.1262  0.1644 10.0531  0.0000  0.0089   0.0049   0.0211    0.0151   0.0000   440.4518      0.342752       22.0583     -0.218674      -3.52253     -0.276562      0.178125      0.238205      0.303888      0.328303      0.314711      0.364161
  76   2 1664.1882    0.3302  0.3809 10.0201  0.0000  0.0088   0.0061   0.0229    0.0218   0.0000   441.7209     -0.253733       22.7261      0.288893      -3.23165     -0.620391      0.182412      0.239526      0.275042      0.307615      0.318633      0.332379
  76   3 1936.8763    0.6655  0.8865 10.0813  0.0000  0.0126   0.0080   0.0336    0.0471   0.0000   442.3313     -0.242931       22.5261     0.0114834      -3.96216      0.398284      0.262506      0.358171      0.403284      0.439892      0.484304      0.505072
  76   4 2192.0886    1.1532  1.3526 10.2104  0.0000  0.0150   0.0111   0.0396    0.0818   0.0000   442.1088      0.911523       22.9473       1.14388      -2.30558      0.226619      0.320532      0.440583      0.484709      0.538201      0.574756      0.597847
  76   5 2427.8584    1.8313  1.6978 10.8894  0.0000  0.0166   0.0151   0.0435    0.0755   0.0000   442.2028      0.735345       22.2861       1.14671      -2.99470      0.463327      0.353450      0.478210      0.540436      0.605953      0.636301      0.665068
  76   6 2651.2194    2.7821  1.6468 11.2232  0.0000  0.0154   0.0226   0.0408    0.1122   0.0000   442.6933      0.815370       22.1539      0.889665      -3.78848      0.683967      0.339799      0.451865      0.503929      0.564587      0.607378      0.639510
  76   7 2869.7343    3.8633  1.4457 11.9958  0.0000  0.0143   0.0339   0.0381    0.1327   0.0000   442.1001       1.66268       22.5305       1.54446      -2.20578     -0.336951      0.314414      0.416710      0.460188      0.532928      0.557991      0.582832
  76   8 3081.7156    4.6560  1.6014 12.1549  0.0000  0.0149   0.0383   0.0396    0.1381   0.0000   442.2682       2.34619       21.8343      0.653314      -4.38251     0.0308943      0.334167      0.446466      0.495695      0.554367      0.593302      0.635388
  76   9 3287.8961    4.1873  2.3539 12.2906 -0.0000  0.0189   0.0280   0.0495    0.0670   0.0000   442.2578       2.48452       21.2194       1.78153      -2.86086      0.567884      0.406020      0.546290      0.609747      0.685762      0.731622      0.756033
  76  10 3490.4483    3.2745  4.1449 11.8049  0.0000  0.0280   0.0167   0.0745    0.0519   0.0000   443.2006       2.31815       19.9167       2.86032      -2.41924      -1.82888      0.591830      0.798799      0.914652       1.00035       1.08809       1.10938
  76  11 3689.9399    2.4999  6.7547 11.6321  0.0013  0.0438   0.0102   0.1204    0.0422   0.0000   444.8530       3.67172       22.9470       1.75775      -2.16632       3.56590      0.927118       1.25355       1.41408       1.57496       1.70880       1.75677
  77   1 1336.4271    0.1194  0.1263 10.0543  0.0000  0.0081   0.0050   0.0162    0.0148   0.0000   440.7810     -0.266038       22.1319    0.00162940      -2.85131     -0.338809      0.182595      0.220948      0.266860      0.282877      0.280802      0.325468
  77   2 1672.5286    0.3551  0.3795  9.9977  0.0000  0.0084   0.0064   0.0214    0.0222   0.0000   441.7681     -0.111240       22.2607     -0.220596      -3.27212     -0.692627      0.178211      0.226654      0.247671      0.290724      0.305527      0.305179
  77   3 1946.2984    0.6962  0.8966  9.9994  0.0000  0.0124   0.0081   0.0326    0.0520   0.0000   441.9593      0.138035       21.0858      0.100342      -2.45372     0.0971533      0.255315      0.344948      0.393063      0.428880      0.464951      0.486028
  77   4 2202.6882    1.1724  1.4033 10.2121  0.0000  0.0149   0.0109   0.0409    0.0825   0.0000   442.5958      0.410098       21.6842      0.163489      -3.30086      0.253431      0.317749      0.421793      0.469784      0.541436      0.573849      0.587214
  77   5 2439.1298    1.8850  1.7211 10.7638  0.0000  0.0165   0.0154   0.0430    0.0892   0.0000   442.4373      0.794701       22.1945     0.0602283      -2.63649      0.530571      0.351018      0.476780      0.541784      0.612089      0.647253      0.681176
  77   6 2663.5664    2.8154  1.6365 11.4904  0.0000  0.0157   0.0231   0.0406    0.0980   0.0000   442.3616      0.609154       22.1423      0.592350      -3.29971      0.169187      0.337014      0.445332      0.507573      0.564167      0.600448      0.629229
  77   7 2883.0795    4.0034  1.5556 11.4121  0.0000  0.0144   0.0323   0.0375    0.1787   0.0000   442.5386       1.62823       23.3707       1.33550      -3.36128     -0.145605      0.316082      0.421292      0.480564      0.528640      0.556818      0.596626
  77   8 3095.8196    4.6622  1.6776 12.0591  0.0000  0.0153   0.0361   0.0390    0.1273   0.0000   442.7442       2.14962       21.8324       1.27310      -2.25384     -0.488030      0.327560      0.441375      0.496092      0.545755      0.596009      0.611706
  77   9 3302.7630    4.1159  2.4105 12.3942  0.0000  0.0190   0.0269   0.0504    0.0587   0.0000   442.9593       2.37522       22.3822       2.31887      -1.37894      -2.40342      0.413518      0.553411      0.627599      0.693924      0.745448      0.767702
  77  10 3506.1423    3.1609  4.3651 12.0340  0.0000  0.0291   0.0159   0.0806    0.0434   0.0000   440.9525       4.12052       22.4091       1.31395      -2.66615      -1.19056      0.607863      0.813974      0.934779       1.02491       1.11388       1.16484
  77  11 3706.3969    2.4426  7.0672 11.5588 -0.0013  0.0467   0.0093   0.1263    0.0412   0.0000   442.0789       2.57206       22.5452       2.91026     -0.729677      -2.51251      0.964082       1.30663       1.48088       1.63488       1.76120       1.81403
  78   1 1343.8194    0.1296  0.1375 10.0945  0.0000  0.0074   0.0051   0.0206    0.0149   0.0000   440.6371     -0.164140       21.7965      0.332400      -3.02011      0.146101      0.147462      0.187774      0.246395      0.266888      0.291648      0.303482
  78   2 1680.7855    0.3460  0.4446 10.0007  0.0000  0.0098   0.0060   0.0238    0.0232   0.0000   441.5333     -0.158635       22.1079      0.230325      -2.85386     -0.206804      0.208052      0.291412      0.317870      0.359172      0.379122      0.383506
  78   3 1955.6336    0.6985  0.9807 10.0360  0.0000  0.0130   0.0080   0.0352    0.0527   0.0000   441.7775      0.211099       22.3063      0.369808      -3.71629      0.420424      0.273529      0.367640      0.427418      0.471795      0.497163      0.529362
  78   4 2213.1990    1.1753  1.4466 10.1929  0.0000  0.0153   0.0108   0.0411    0.0806   0.0000   442.5373      0.734367       22.3969     0.0752341      -3.55112      0.723272      0.310295      0.416776      0.472328      0.538488      0.555122      0.589380
  78   5 2450.3168    1.9150  1.7116 10.8921  0.0000  0.0162   0.0155   0.0433    0.0818   0.0000   442.3570      0.336140       22.5893       1.37768      -4.33140    -0.0658715      0.346139      0.455308      0.514382      0.577572      0.600815      0.640016
  78   6 2675.8318    2.8589  1.6947 11.1948  0.0000  0.0156   0.0225   0.0408    0.1162   0.0000   442.4139       1.02125       22.1251      0.568857      -3.02974     -0.115278      0.324665      0.437624      0.487960      0.557689      0.608246      0.627247
  78   7 2896.2907    3.9967  1.4964 12.0737  0.0000  0.0144   0.0337   0.0374    0.1176   0.0000   442.7326       1.69579       22.0368      0.157510      -2.41857     -0.407611      0.309064      0.412373      0.464393      0.531145      0.558401      0.595079
  78   8 3109.8307    4.6201  1.6550 12.3234  0.0000  0.0150   0.0370   0.0409    0.1148   0.0000   442.6717       2.20422       21.7562       1.02758      -2.67233    -0.0709654      0.319890      0.433938      0.471588      0.546352      0.579105      0.616418
  78   9 3317.6003    4.0830  2.5713 12.3211 -0.0000  0.0199   0.0260   0.0522    0.0616   0.0000   443.1215       3.08754       20.6109       2.35326      -2.28941     0.0149352      0.415480      0.562460      0.634211      0.701022      0.734473      0.778479
  78  10 3521.7961    3.1599  4.4585 11.9699  0.0004  0.0295   0.0157   0.0808    0.0463   0.0000   443.1633       2.22089       20.1073       2.00940      -3.33377     -0.238884      0.608767      0.825094      0.927225       1.03374       1.11552       1.16458
  78  11 3722.6559    2.4436  7.4894 11.4317  0.0013  0.0484   0.0076   0.1286    0.0301   0.0000   440.9432       4.75369       20.6985       2.89485      -2.74409      -3.26561       1.00062       1.34261       1.53372       1.70962       1.82109       1.89694
  79   1 1351.1743    0.1300  0.1620 10.0717  0.0000  0.0082   0.0049   0.0207    0.0149   0.0000   440.7141     -0.202354       22.0733      0.407718      -3.51606      0.279742      0.164693      0.206292      0.234682      0.264112      0.279452      0.287989
  79   2 1688.9456    0.3790  0.4136 10.0057  0.0000  0.0086   0.0064   0.0218    0.0232   0.0000   441.4529     -0.487192       22.2066     -0.305655      -3.68261     -0.571494      0.180301      0.239231      0.277696      0.297339      0.328373      0.360081
  79   3 1964.9079    0.7111  0.9177 10.0770  0.0000  0.0123   0.0082   0.0334    0.0505   0.0000   442.0970     -0.408332       23.2880      0.441053      -3.74075      0.451724      0.249206      0.333962      0.372322      0.422949      0.437740      0.447468
  79   4 2223.6255    1.2403  1.3716 10.4309  0.0000  0.0151   0.0117   0.0389    0.0792   0.0000   442.1427     -0.220320       22.1841      0.122096      -2.74289      0.130770      0.311558      0.415886      0.470559      0.530382      0.573742      0.605487
  79   5 2461.4750    1.9567  1.7526 10.9147  0.0000  0.0166   0.0155   0.0434    0.0813   0.0000   443.0313      0.838244       22.4440      0.894100      -2.69860      0.149488      0.343791      0.463911      0.524736      0.587931      0.623881      0.646138
  79   6 2688.0417    2.9386  1.6368 11.2328  0.0000  0.0151   0.0235   0.0400    0.1245   0.0000   442.3721       1.82021       22.7943       1.02913      -3.19038      0.545561      0.329542      0.445336      0.498437      0.561736      0.591875      0.611895
  79   7 2909.4671    3.9873  1.5768 12.1400  0.0000  0.0148   0.0325   0.0387    0.1062   0.0000   442.8659       1.36572       21.0852       1.36118      -2.73208      -1.28601      0.314834      0.415400      0.469716      0.529694      0.562880      0.583288
  79   8 3123.7046    4.6892  1.7456 12.2185  0.0000  0.0154   0.0355   0.0397    0.1096   0.0000   443.1123       2.21256       22.8736       1.48593      -2.16835      0.175368      0.323820      0.426384      0.486572      0.550220      0.569754      0.601723
  79   9 3332.2922    3.9922  2.6417 12.2988  0.0000  0.0196   0.0246   0.0535    0.0560   0.0000   442.8656       2.88846       21.6014     0.0834433      -1.90998      0.770628      0.407253      0.535865      0.615150      0.680826      0.720000      0.753339
  79  10 3537.2207    3.0698  4.5689 11.9558 -0.0004  0.0305   0.0152   0.0834    0.0477   0.0000   442.6127       3.95585       20.6507       2.62822      -4.13667      -1.86285      0.626423      0.850086      0.957701       1.04793       1.13877       1.17631
  79  11 3738.9437    2.3772  7.7510 11.4787  0.0000  0.0509   0.0073   0.1343    0.0285   0.0000   444.0209       2.59763       21.3836     -0.898436      -1.67327     -0.696303       1.03727       1.39853       1.60177       1.76498       1.88429       1.94538
  80   1 1358.4658    0.1343  0.1605 10.0882  0.0000  0.0078   0.0050   0.0193    0.0149   0.0000   440.6337      0.111247       21.7497      0.169884      -3.46009     -0.214603      0.173842      0.203933      0.250866      0.281353      0.290622      0.291587
  80   2 1697.0284    0.3592  0.4573 10.0464  0.0000  0.0100   0.0060   0.0238    0.0235   0.0000   441.4113   -0.00342613       22.3530      0.282213      -3.35053      0.580098      0.189079      0.256251      0.292935      0.323872      0.343567      0.360824
  80   3 1974.1435    0.7398  0.9291 10.1156  0.0000  0.0124   0.0084   0.0326    0.0529   0.0000   442.1064      0.185302       21.7571      0.962830      -3.61097     -0.453390      0.250124      0.337971      0.379027      0.425253      0.459911      0.485599
  80   4 2233.9350    1.2673  1.4586 10.2954 -0.0000  0.0151   0.0113   0.0402    0.0826   0.0000   442.4081     0.0496236       22.7069      0.841692      -3.75227     0.0228733      0.304605      0.406251      0.464196      0.517363      0.540692      0.574028
  80   5 2472.4853    2.0578  1.7279 10.8506  0.0000  0.0160   0.0160   0.0422    0.0919   0.0000   441.9795      0.701469       21.8894     -0.424956      -2.45752     -0.192725      0.329952      0.433504      0.499696      0.542093      0.583667      0.624533
  80   6 2700.2002    2.9961  1.6124 11.6460 -0.0000  0.0152   0.0242   0.0398    0.0954   0.0000   442.2449      0.549336       22.9118    -0.0387851      -3.15839    -0.0306860      0.307414      0.420589      0.475510      0.533534      0.563370      0.584275
  80   7 2922.5426    4.1350  1.5710 11.5989  0.0000  0.0143   0.0327   0.0378    0.1702   0.0000   443.1181       1.89312       22.7987       1.19468      -3.14626      0.437310      0.298835      0.393321      0.440660      0.498353      0.537917      0.567141
  80   8 3137.5016    4.6237  1.8964 12.0110  0.0000  0.0159   0.0332   0.0418    0.1180   0.0000   442.6732       2.40701       22.1259      0.452507      -3.28194      0.614193      0.330701      0.438772      0.491398      0.554523      0.589880      0.635337
  80   9 3346.9349    3.9165  2.7925 12.4639  0.0000  0.0208   0.0235   0.0551    0.0480   0.0000   443.2065       2.43336       21.5853       2.36565      -2.40989     -0.990612      0.422299      0.564256      0.636975      0.718440      0.761935      0.798667
  80  10 3552.7039    2.9914  4.8870 11.9598  0.0016  0.0324   0.0141   0.0880    0.0454   0.0000   442.5769       3.40960       21.4127       1.78924      -3.60063      0.730594      0.639819      0.871425      0.991460       1.09041       1.16746       1.22983
  81   1 1365.7021    0.1348  0.1632 10.0295  0.0000  0.0077   0.0048   0.0194    0.0148   0.0000   440.4442    -0.0662987       21.8646      0.193825      -3.65531     -0.169451      0.151628      0.210778      0.241265      0.267068      0.295349      0.306757
  81   2 1705.0397    0.3892  0.4383 10.0078  0.0000  0.0094   0.0064   0.0213    0.0238   0.0000   441.2701     -0.316506       22.3116      0.568411      -3.38941      0.306955      0.177426      0.253438      0.274723      0.318569      0.337586      0.345534
  81   3 1983.2917    0.7533  0.9518 10.0562  0.0002  0.0126   0.0085   0.0324    0.0555   0.0000   442.2276      0.270693       23.4319      0.652925      -3.45613     0.0339785      0.254092      0.334436      0.383960      0.421519      0.469235      0.495463
  81   4 2244.1863    1.2680  1.5416 10.3712  0.0000  0.0160   0.0112   0.0418    0.0773   0.0000   442.3658     -0.770516       23.0240      0.288637      -2.40618      -1.25271      0.317265      0.441212      0.495980      0.564997      0.589508      0.627809
  81   5 2483.4416    2.0609  1.9644 10.6292  0.0000  0.0171   0.0149   0.0458    0.0933   0.0000   443.0302      0.203798       22.5368      0.580967      -2.63701      -1.06328      0.346842      0.481457      0.527913      0.589325      0.621007      0.641165
  81   6 2712.2595    3.0682  1.7294 11.3281 -0.0000  0.0153   0.0234   0.0408    0.1117   0.0000   442.1917       1.64119       21.9399      0.767674      -3.14904     -0.510475      0.310274      0.416809      0.465707      0.532776      0.551775      0.587401
  81   7 2935.5029    4.1837  1.6061 11.8250 -0.0010  0.0144   0.0327   0.0386    0.1232   0.0000   442.1308       1.62825       21.7234      0.255722      -3.01755      0.389520      0.303105      0.401870      0.457356      0.509145      0.537103      0.561054
  81   8 3151.2940    4.6325  1.8352 12.3859 -0.0000  0.0158   0.0340   0.0416    0.0900   0.0000   442.7076       2.16337       22.2459       2.77243      -3.32321      0.223174      0.321593      0.432130      0.481211      0.547524      0.580137      0.608981
  81   9 3361.5282    3.8503  2.9279 12.2600 -0.0001  0.0211   0.0222   0.0571    0.0505   0.0000   443.0304       3.28578       20.5804       1.62880      -1.60914       1.10552      0.418219      0.560663      0.647041      0.717968      0.763965      0.806376
  81  10 3568.0313    2.9771  5.0587 11.8896 -0.0018  0.0332   0.0137   0.0899    0.0461   0.0000   442.1496       3.53519       21.0512       1.58392      -1.71914     -0.576329      0.646979      0.892188      0.991325       1.10102       1.17550       1.22528
  82   1 1372.8979    0.1419  0.1640 10.0730  0.0000  0.0078   0.0049   0.0172    0.0148   0.0000   440.3476     -0.289685       22.1364     0.0674654      -2.97110     0.0495765      0.149792      0.196168      0.216855      0.252295      0.259764      0.291691
  82   2 1712.9518    0.3853  0.4905 10.0591  0.0000  0.0096   0.0061   0.0256    0.0244   0.0000   441.2920      0.190158       22.5032     -0.436120      -3.85786    -0.0102027      0.184528      0.252146      0.291784      0.318520      0.331300      0.354892
  82   3 1992.3759    0.7543  0.9762 10.1445  0.0000  0.0126   0.0084   0.0337    0.0543   0.0000   441.7397     -0.254908       22.8133      0.400290      -4.67008      0.760183      0.247837      0.328193      0.378438      0.418317      0.450227      0.475584
  82   4 2254.2961    1.3119  1.5528 10.3290  0.0000  0.0157   0.0113   0.0408    0.0785   0.0000   442.7402      0.706490       22.4633      0.831013      -2.54894     0.0861518      0.304452      0.417351      0.461773      0.527411      0.549156      0.576713
  82   5 2494.3555    2.1039  1.8431 10.8532  0.0000  0.0164   0.0159   0.0444    0.0902   0.0000   442.1663       1.55226       23.0863      0.917147      -1.99612      0.102365      0.326448      0.442337      0.482912      0.550725      0.585133      0.609680
  82   6 2724.2553    3.1424  1.6330 11.6513 -0.0000  0.0149   0.0250   0.0398    0.1025   0.0000   442.3094      0.992785       21.9588      0.414564      -3.15386     -0.215919      0.304318      0.401086      0.459549      0.511353      0.537847      0.548467
  82   7 2948.3737    4.2409  1.4906 12.2487 -0.0000  0.0142   0.0349   0.0364    0.1147   0.0000   442.9704       1.69142       22.2317      0.445013      -3.40850     -0.207380      0.286040      0.379341      0.422402      0.473491      0.499320      0.527466
  82   8 3164.9203    4.6473  1.9152 12.3357 -0.0000  0.0159   0.0332   0.0425    0.0923   0.0000   443.2260       3.40555       21.3188      0.694218      -3.45827      -1.32928      0.321366      0.430547      0.488973      0.542834      0.583427      0.600343
  82   9 3375.9088    3.8405  3.1641 12.2053  0.0001  0.0223   0.0213   0.0584    0.0518   0.0000   443.2806       2.13946       21.1316       2.12945      -1.61540     0.0301123      0.437949      0.597289      0.673299      0.751965      0.799695      0.826208
  82  10 3583.2883    2.9456  5.4587 11.9172  0.0018  0.0353   0.0130   0.0966    0.0457   0.0000   441.8675       1.62155       21.7617       3.87528      -1.21927      -2.20760      0.693559      0.936941       1.06438       1.19311       1.26961       1.32904
  83   1 1380.0248    0.1493  0.1596 10.0560  0.0000  0.0070   0.0050   0.0166    0.0148   0.0000   440.4093      0.113338       22.3783    -0.0303924      -3.17637     -0.366787      0.145291      0.205041      0.223418      0.262271      0.285951      0.321559
  83   2 1720.7837    0.3989  0.5267  9.9920  0.0000  0.0098   0.0061   0.0249    0.0255   0.0000   441.1121      0.542275       22.2824      0.325840      -3.35102   -0.00974102      0.196045      0.252220      0.290435      0.325497      0.352028      0.365635
  83   3 2001.4042    0.7719  1.0247 10.1506  0.0000  0.0129   0.0084   0.0343    0.0547   0.0000   442.3737    0.00699282       22.5756      0.126193      -3.69778      0.431559      0.255268      0.336650      0.384922      0.436245      0.467745      0.483205
  83   4 2264.3133    1.3343  1.5631 10.3027  0.0000  0.0154   0.0114   0.0413    0.0837   0.0000   441.9753      0.262935       22.0518      0.463581      -3.69434     -0.373758      0.304881      0.401707      0.458710      0.512581      0.541390      0.573068
  83   5 2505.1721    2.1647  1.8132 11.0695  0.0000  0.0162   0.0162   0.0432    0.0767   0.0000   442.8450      0.924209       22.3627     -0.392733      -3.76911       1.95303      0.317754      0.432315      0.487512      0.540172      0.560996      0.593680
  83   6 2736.1822    3.1341  1.8199 11.6291  0.0000  0.0159   0.0230   0.0413    0.0853   0.0000   442.8220       1.04042       22.8679       1.72838      -2.40229     -0.529001      0.316971      0.430090      0.477039      0.541412      0.579811      0.603819
  83   7 2961.1872    4.3295  1.5998 12.0021  0.0000  0.0143   0.0342   0.0382    0.1357   0.0000   442.4750       2.02490       22.1966       1.16040      -3.26111     -0.187412      0.289958      0.378768      0.421347      0.482132      0.500317      0.539917
  83   8 3178.4837    4.5241  1.9255 12.5487  0.0000  0.0161   0.0324   0.0434    0.0771   0.0000   442.3266       2.20021       22.8227       1.81973      -3.27382     -0.639708      0.323679      0.437082      0.485383      0.548681      0.576298      0.598447
  83   9 3390.3329    3.6774  3.2012 12.3906 -0.0000  0.0224   0.0206   0.0616    0.0447   0.0000   442.2570       3.55026       20.7636       2.14016      -1.82742      0.994790      0.446153      0.598274      0.683355      0.754346      0.799181      0.831007
  83  10 3598.5080    2.8375  5.4948 12.0347 -0.0008  0.0366   0.0131   0.1003    0.0442   0.0000   443.4445       2.82779       22.7362       3.48117     -0.387321       1.20189      0.701281      0.960288       1.09430       1.21630       1.29446       1.35230
  84   1 1387.0969    0.1504  0.1752 10.0692  0.0000  0.0075   0.0049   0.0190    0.0148   0.0000   440.6402     -0.597211       22.0800      0.383912      -3.21320     0.0691079      0.140508      0.205376      0.221245      0.268081      0.274018      0.285843
  84   2 1728.5731    0.4092  0.5030 10.0242  0.0000  0.0095   0.0062   0.0243    0.0252   0.0000   441.4002     -0.418204       22.3643     -0.157101      -2.71868    -0.0455416      0.170776      0.243847      0.273349      0.309640      0.314756      0.337912
  84   3 2010.4120    0.7886  1.0790 10.1745  0.0000  0.0135   0.0085   0.0363    0.0584   0.0000   441.7436      0.111303       22.0169    0.00494547      -2.66948     -0.121356      0.245833      0.341746      0.388479      0.427438      0.451967      0.482521
  84   4 2274.3188    1.3881  1.6617 10.2804  0.0000  0.0158   0.0114   0.0430    0.0874   0.0000   442.3197      0.303845       22.1065       1.12368      -3.51989     -0.332018      0.302208      0.411765      0.453075      0.525687      0.565976      0.592827
  84   5 2515.9039    2.2211  1.8703 10.9552  0.0000  0.0161   0.0161   0.0438    0.0863   0.0000   442.6042       1.70324       22.5076      0.473235      -1.98386      0.766119      0.324108      0.429042      0.486155      0.552827      0.592753      0.623806
  84   6 2748.0467    3.2575  1.6693 11.6532  0.0001  0.0149   0.0253   0.0401    0.1086   0.0000   442.9522       1.23026       23.0930       1.50196      -2.88969     -0.717826      0.296433      0.393142      0.439822      0.493016      0.533181      0.560143
  84   7 2973.9405    4.3235  1.6459 12.1507 -0.0000  0.0144   0.0331   0.0392    0.1114   0.0000   442.6405       1.46296       22.4880       1.10407      -2.75725     -0.596617      0.283178      0.372487      0.425798      0.486120      0.507044      0.530545
  84   8 3191.9789    4.5123  2.0493 12.5096  0.0000  0.0164   0.0306   0.0446    0.0700   0.0000   442.6208       2.99349       21.9804       1.49520      -2.83455     -0.533586      0.315444      0.420062      0.469682      0.528321      0.556531      0.587820
  84   9 3404.6176    3.6439  3.3701 12.4505  0.0001  0.0234   0.0201   0.0638    0.0433   0.0000   443.1784       2.25474       23.0425      0.823807      -2.72689      0.213399      0.456658      0.610556      0.691274      0.764304      0.830786      0.873645
  84  10 3613.5326    2.7512  5.6865 12.1121 -0.0003  0.0373   0.0122   0.1038    0.0399   0.0000   442.3065       2.83389       21.2600       3.37332     -0.672052     0.0475400      0.714024      0.957543       1.09248       1.21108       1.29141       1.34826
  85   2 1736.2725    0.4169  0.5385 10.0827  0.0000  0.0097   0.0062   0.0261    0.0256   0.0000   440.7440     -0.106247       22.5999      0.221406      -3.31271    -0.0407303      0.187658      0.255931      0.293574      0.331342      0.368992      0.377291
  85   3 2019.3472    0.8161  1.0754 10.1297  0.0000  0.0131   0.0086   0.0352    0.0625   0.0000   441.6839      0.831466       22.7249      0.157620      -3.71925    -0.0219786      0.243382      0.327207      0.379836      0.424573      0.442974      0.457522
  85   4 2284.2131    1.4216  1.6584 10.3820  0.0000  0.0157   0.0116   0.0430    0.0825   0.0000   442.1377      0.659264       22.0716      0.382309      -3.93879     0.0603785      0.301127      0.409864      0.462971      0.515305      0.537668      0.578061
  85   5 2526.6162    2.2535  1.8994 11.1163  0.0000  0.0167   0.0164   0.0438    0.0791   0.0000   443.1991       1.43482       22.9051      0.782604      -2.54800     -0.158534      0.315688      0.427003      0.479425      0.540961      0.573657      0.597238
  85   6 2759.8365    3.3051  1.6421 11.9252  0.0000  0.0150   0.0258   0.0392    0.0897   0.0000   442.8799       1.31133       22.8336       1.34342      -2.77430     -0.524023      0.287018      0.388796      0.440033      0.492485      0.523952      0.556379
  85   7 2986.5717    4.3590  1.6502 12.2504  0.0000  0.0145   0.0334   0.0390    0.1079   0.0000   442.6989       1.61583       22.2755       1.73160      -2.99543    -0.0907703      0.287797      0.386335      0.429517      0.485743      0.520138      0.541556
  85   8 3205.4016    4.5327  2.0305 12.4710  0.0000  0.0164   0.0311   0.0439    0.0778   0.0000   442.4383       2.25794       22.3434       1.78683      -2.09847     -0.155645      0.319432      0.428684      0.481013      0.547720      0.571476      0.609737
  85   9 3418.8551    3.6019  3.5899 12.2609  0.0000  0.0245   0.0190   0.0658    0.0484   0.0000   442.6397       3.18941       22.7900       1.67994     -0.498206      0.390960      0.466358      0.634917      0.717792      0.796867      0.856273      0.907266
  85  10 3628.6050    2.7547  6.1983 11.9772  0.0000  0.0407   0.0114   0.1094    0.0422   0.0000   444.3646       2.33242       21.0822       1.94933    -0.0467942      -1.97545      0.757934       1.03446       1.17112       1.29550       1.38514       1.44464
  86   1 1401.1143    0.1554  0.2057 10.0272  0.0000  0.0080   0.0047   0.0199    0.0151   0.0000   440.3103      0.232181       21.7947     -0.173566      -3.63253     -0.266517      0.154117      0.200660      0.228468      0.250079      0.271351      0.309163
  86   2 1743.9063    0.4177  0.4883 10.0993  0.0000  0.0092   0.0064   0.0235    0.0250   0.0000   440.9554     -0.629512       22.2913     -0.355055      -3.68250      0.816841      0.175569      0.232839      0.262722      0.296485      0.304709      0.335015
  86   3 2028.2085    0.8285  1.0808 10.0997  0.0000  0.0130   0.0087   0.0349    0.0652   0.0000   442.1617      0.396425       22.8720      0.432198      -2.73938      0.984455      0.240024      0.323563      0.366266      0.413824      0.431112      0.462189
  86   4 2294.0390    1.4186  1.6351 10.5952  0.0000  0.0156   0.0117   0.0428    0.0706   0.0000   441.9096     -0.585634       22.6292       1.16211      -3.53450     -0.432093      0.292989      0.392556      0.440895      0.494253      0.530897      0.558663
  86   5 2537.2290    2.2908  1.8392 11.1447 -0.0000  0.0163   0.0169   0.0431    0.0825   0.0000   442.3848      0.224017       22.6127      0.730935      -2.70772     -0.819159      0.309131      0.421894      0.473647      0.523566      0.562589      0.595508
  86   6 2771.5525    3.3467  1.6623 12.1541  0.0000  0.0152   0.0263   0.0398    0.0774   0.0000   442.2202      0.356429       22.1932      0.497189      -3.11677      0.901514      0.294706      0.392345      0.434160      0.499834      0.533749      0.568230
  86   7 2999.1565    4.5162  1.6328 12.0992  0.0000  0.0143   0.0343   0.0377    0.1231   0.0000   442.2075       1.36592       22.5343       1.35658      -2.93519     -0.155083      0.272410      0.369844      0.410038      0.465012      0.485090      0.510913
  86   8 3218.7305    4.5202  2.1153 12.4999  0.0000  0.0169   0.0305   0.0450    0.0747   0.0000   443.2051       1.77080       21.2092       1.49994      -3.71125     -0.108823      0.328238      0.447305      0.499150      0.563427      0.602434      0.616177
  86   9 3433.0213    3.5472  3.7666 12.2865  0.0000  0.0250   0.0182   0.0689    0.0451   0.0000   442.4394       2.01258       21.7983       1.14047      -2.30392     -0.556196      0.471344      0.636388      0.720899      0.803732      0.850606      0.900539
  86  10 3643.4986    2.6972  6.4659 11.8748  0.0009  0.0419   0.0109   0.1138    0.0444   0.0000   442.1052       1.85978       21.8699       1.12180      -1.05487      0.704321      0.775442       1.04781       1.19115       1.31883       1.40077       1.46634
  87   1 1408.0379    0.1574  0.1992 10.0158  0.0000  0.0077   0.0047   0.0194    0.0150   0.0000   440.1663     -0.304599       22.2783     0.0690291      -3.53836     -0.108153      0.156589      0.211679      0.232541      0.266166      0.287301      0.281966
  87   2 1751.4417    0.4457  0.6218 10.0036  0.0000  0.0104   0.0062   0.0272    0.0283   0.0000   441.1441     -0.265661       22.1534     0.0235328      -3.20568      0.343292      0.190129      0.258332      0.288927      0.324713      0.343177      0.361359
  87   3 2037.0413    0.8598  1.1661 10.1124  0.0000  0.0135   0.0088   0.0362    0.0683   0.0000   442.0525     0.0345261       21.8051      0.668472      -2.85633      0.173465      0.249329      0.335235      0.385206      0.433407      0.453399      0.474530
  87   4 2303.7596    1.4675  1.6557 10.6173  0.0000  0.0159   0.0118   0.0422    0.0725   0.0000   442.2350      0.927548       22.7650      0.349323      -2.70739       1.02809      0.299751      0.398335      0.450256      0.506787      0.531608      0.575192
  87   5 2547.7607    2.3361  1.9275 11.1073  0.0000  0.0163   0.0167   0.0443    0.0843   0.0000   441.6277      0.148501       22.2846      0.315323      -3.52614     -0.209916      0.314370      0.420247      0.473210      0.536618      0.563533      0.594890
  87   6 2783.2025    3.4470  1.7039 11.7107 -0.0000  0.0147   0.0258   0.0398    0.1051   0.0000   442.3358       1.30337       21.4373      0.947013      -3.34194     -0.110825      0.280612      0.368781      0.418808      0.460048      0.493967      0.524629
  87   7 3011.6381    4.5181  1.6595 12.2562  0.0000  0.0144   0.0343   0.0385    0.1125   0.0000   443.0027       2.32197       22.0744       1.06154      -3.32346     -0.670734      0.280847      0.368547      0.418754      0.464147      0.497763      0.519748
  87   8 3231.9922    4.4753  2.2292 12.4921 -0.0000  0.0172   0.0288   0.0454    0.0656   0.0000   443.2696       2.47704       21.8700      0.382786      -2.93497      0.961500      0.327557      0.438019      0.487737      0.563435      0.593209      0.631607
  87   9 3447.1421    3.4820  3.8488 12.2493 -0.0001  0.0257   0.0179   0.0706    0.0479   0.0000   442.4544       3.60544       21.0245       1.42076      -2.93056      0.191922      0.479942      0.643372      0.729451      0.816800      0.874487      0.930141
  87  10 3658.3891    2.6052  6.5626 11.9335 -0.0019  0.0431   0.0101   0.1175    0.0393   0.0000   443.8994       2.49953       22.8747       1.80871      -2.18146      -2.23898      0.799467       1.07542       1.22842       1.35774       1.45628       1.53487
  88   1 1414.9168    0.1758  0.1818 10.0297  0.0000  0.0068   0.0050   0.0160    0.0149   0.0000   440.6276      0.313908       21.8737    -0.0588186      -3.27805    -0.0481219      0.139154      0.166043      0.188530      0.214167      0.239909      0.238930
  88   2 1758.9280    0.4422  0.5743 10.0764  0.0000  0.0100   0.0063   0.0257    0.0273   0.0000   440.9734      0.391214       22.4142      0.248375      -3.61653      0.354323      0.186479      0.248548      0.288739      0.318337      0.343905      0.354415
  88   3 2045.7967    0.8399  1.1824 10.2609  0.0000  0.0139   0.0087   0.0384    0.0627   0.0000   442.1464     0.0803004       22.4693     0.0821647      -3.41398     -0.835889      0.252984      0.342760      0.377674      0.431332      0.453540      0.482463
  88   4 2313.3788    1.5008  1.7352 10.4748  0.0000  0.0159   0.0118   0.0431    0.0823   0.0000   442.8638      0.691956       22.2116      0.185247      -3.98262     -0.398437      0.301420      0.400600      0.451735      0.510389      0.536661      0.568041
  88   5 2558.2619    2.3780  1.9097 11.1227  0.0000  0.0162   0.0168   0.0438    0.0843   0.0000   442.3200       1.06339       22.3081     -0.644581      -2.64132     -0.327729      0.297867      0.404594      0.457272      0.522531      0.561277      0.584221
  88   6 2794.8042    3.5248  1.6531 11.6856  0.0000  0.0145   0.0267   0.0387    0.1189   0.0000   442.7265      0.855509       22.2824      0.766637      -3.29689    -0.0994543      0.273071      0.371303      0.417553      0.471017      0.496420      0.533510
  88   7 3024.0368    4.5217  1.7622 12.2133  0.0000  0.0149   0.0326   0.0388    0.1022   0.0000   443.2622       1.62664       22.5875       1.55852      -2.86322     -0.586597      0.280073      0.364767      0.412731      0.460239      0.497750      0.523284
  88   8 3245.1664    4.4384  2.2563 12.3995  0.0000  0.0173   0.0282   0.0453    0.0698   0.0000   442.7505       2.28911       22.6523       1.34169      -2.17192     0.0820310      0.320866      0.430135      0.478183      0.550622      0.585477      0.613097
  88   9 3461.1728    3.4702  4.0990 12.1381  0.0000  0.0266   0.0171   0.0727    0.0509   0.0000   442.4158       2.30909       20.9504       2.81747      -1.98099       1.21590      0.489452      0.661672      0.751217      0.836933      0.892397      0.935181
  88  10 3673.0631    2.5839  7.0331 11.9419  0.0019  0.0455   0.0087   0.1243    0.0301   0.0000   441.8890       3.74696       20.0795       2.35370     -0.175954       1.25947      0.825576       1.11532       1.27347       1.41325       1.52772       1.59913
  89   1 1421.7388    0.1727  0.2253 10.0417  0.0000  0.0080   0.0047   0.0204    0.0151   0.0000   440.2479     -0.301972       22.0525    -0.0739197      -3.22326     -0.128992      0.156708      0.218020      0.261818      0.287822      0.321188      0.303616
  89   2 1766.3220    0.4484  0.6336 10.0624  0.0000  0.0108   0.0061   0.0267    0.0282   0.0000   441.4807     0.0853466       21.8290    0.00506556      -3.24197      0.395363      0.187401      0.259890      0.293872      0.327725      0.349456      0.362406
  89   3 2054.5024    0.8960  1.1683 10.1778  0.0000  0.0134   0.0090   0.0358    0.0693   0.0000   441.9041      0.195137       22.5452      0.396481      -3.38847     0.0711905      0.242617      0.326388      0.371105      0.413890      0.437610      0.462296
  89   4 2322.9893    1.5267  1.7852 10.5897  0.0000  0.0162   0.0118   0.0438    0.0745   0.0000   441.6844      0.357691       22.9225      0.755714      -3.71870     -0.121738      0.293189      0.394970      0.437451      0.505654      0.528911      0.562898
  89   5 2568.6650    2.4548  1.9188 11.1403  0.0000  0.0163   0.0173   0.0430    0.0895   0.0000   442.9300      0.899308       22.4982      0.609046      -3.84863     -0.647485      0.294892      0.398240      0.451547      0.508252      0.537801      0.559837
  89   6 2806.3688    3.6286  1.7620 11.6724 -0.0000  0.0149   0.0259   0.0386    0.1080   0.0000   442.9902       2.10389       22.7688      0.415464      -3.49340     -0.865657      0.281190      0.377660      0.421682      0.474441      0.502968      0.522774
  89   7 3036.3927    4.5915  1.7374 12.2391 -0.0000  0.0146   0.0331   0.0388    0.1061   0.0000   442.6121       1.55538       21.9379      0.693910      -2.69814     -0.396790      0.267101      0.357350      0.404301      0.455921      0.485303      0.502483
  89   8 3258.3034    4.3458  2.3989 12.3870 -0.0000  0.0178   0.0266   0.0476    0.0656   0.0000   442.8939       2.26200       21.9698      0.805117      -1.96663     -0.504036      0.331139      0.444579      0.498992      0.565809      0.602028      0.622679
  89   9 3475.0840    3.3577  3.9331 12.3810 -0.0004  0.0265   0.0174   0.0734    0.0445   0.0000   443.1667       2.76380       22.2513       2.18957      -3.80918     0.0571697      0.476894      0.657031      0.741009      0.825165      0.885111      0.929641
  89  10 3687.7437    2.4923  7.1601 11.9072 -0.0014  0.0476   0.0072   0.1252    0.0202   0.0000   443.2303       2.35654       20.6059       2.90874      -1.36303      -1.80372      0.842767       1.15669       1.31066       1.46627       1.56048       1.65429
  90   1 1428.5104    0.1641  0.2003 10.0325  0.0000  0.0070   0.0047   0.0200    0.0147   0.0000   440.3976     -0.119948       22.3013      0.202523      -3.92280     0.0933296      0.123320      0.162222      0.196033      0.208167      0.228911      0.236784
  90   2 1773.6724    0.4645  0.5946 10.0413  0.0000  0.0101   0.0064   0.0251    0.0289   0.0000   441.0697      0.281032       22.6361      0.882560      -3.68321      0.240475      0.183561      0.254241      0.284225      0.324519      0.339771      0.363095
  90   3 2063.1619    0.8950  1.2203 10.1535  0.0000  0.0137   0.0089   0.0373    0.0711   0.0000   442.0551      0.209748       23.0428    -0.0269890      -2.69816     -0.511322      0.246110      0.333564      0.379405      0.429212      0.443352      0.475303
  90   4 2332.4679    1.5431  1.6969 10.6867  0.0000  0.0159   0.0121   0.0420    0.0728   0.0000   442.2179      0.968783       21.6953     -0.761865      -3.61918     -0.154714      0.286674      0.390007      0.437330      0.495390      0.541099      0.552917
  90   5 2579.0484    2.4948  2.0120 11.0713  0.0000  0.0165   0.0168   0.0439    0.0880   0.0000   442.1203      0.947351       22.0707      0.734183      -3.82061     -0.823012      0.299504      0.399229      0.456772      0.503562      0.541059      0.569830
  90   6 2817.7955    3.5950  1.7702 11.8102  0.0000  0.0150   0.0258   0.0396    0.0969   0.0000   442.5801       1.30730       22.4534       1.32246      -3.52924      0.503683      0.272556      0.362071      0.404575      0.459891      0.481366      0.509928
  90   7 3048.6423    4.6126  1.7448 12.2761  0.0000  0.0146   0.0330   0.0387    0.1010   0.0000   443.0371       2.23974       22.1168       1.33660      -2.48678     -0.773881      0.267297      0.360543      0.403326      0.455828      0.479783      0.502815
  90   8 3271.3116    4.3549  2.4984 12.3610 -0.0000  0.0183   0.0261   0.0488    0.0667   0.0000   443.0768       2.72150       21.9693      0.657407      -2.88800      -1.40340      0.328821      0.448043      0.507730      0.565154      0.605642      0.642450
  90   9 3488.9062    3.2683  4.4693 12.3957  0.0011  0.0294   0.0160   0.0812    0.0423   0.0000   442.2063       4.86867       20.5024       1.46678      -4.26841     -0.393951      0.516810      0.709956      0.788059      0.901493      0.962039       1.02162
  91   1 1435.2634    0.1677  0.2266 10.0314  0.0000  0.0080   0.0046   0.0196    0.0149   0.0000   440.2561     -0.542878       21.9404     0.0741699      -3.36849      0.131730      0.148117      0.193418      0.237760      0.257736      0.292167      0.294979
  91   2 1780.9503    0.4719  0.6091 10.0947  0.0000  0.0100   0.0063   0.0258    0.0287   0.0000   441.1674     -0.104742       22.2423      0.380510      -3.60484      0.106391      0.172344      0.229126      0.264107      0.291769      0.308188      0.317283
  91   3 2071.7874    0.9141  1.1737 10.3508  0.0000  0.0135   0.0092   0.0364    0.0644   0.0000   442.0646      0.187615       22.1898     -0.116231      -3.82824     -0.761352      0.240155      0.324845      0.369572      0.421527      0.450227      0.469456
  91   4 2341.8921    1.5911  1.8778 10.5665  0.0000  0.0165   0.0116   0.0438    0.0759   0.0000   442.2890      0.400785       21.8452    -0.0964833      -3.58452     -0.327775      0.296544      0.397827      0.449779      0.513025      0.552043      0.575995
  91   5 2589.4076    2.4935  2.0000 11.2448 -0.0000  0.0164   0.0169   0.0442    0.0802   0.0000   442.6987      0.937853       22.0638       1.18530      -3.91035     -0.852066      0.297701      0.400879      0.455569      0.513659      0.540652      0.571223
  91   6 2829.1869    3.7185  1.7061 11.8728 -0.0000  0.0147   0.0273   0.0384    0.1091   0.0000   442.6439      0.978591       22.7908      0.604476      -3.27765     -0.288248      0.269041      0.358301      0.404292      0.450954      0.485615      0.507929
  91   7 3060.8246    4.6823  1.7095 12.3956  0.0000  0.0146   0.0340   0.0376    0.1019   0.0000   442.6925       1.74407       22.2488      0.322274      -2.96506    -0.0604083      0.262480      0.354486      0.396198      0.450741      0.476588      0.513522
  91   8 3284.3043    4.2931  2.4200 12.6920  0.0000  0.0183   0.0265   0.0488    0.0558   0.0000   442.8268       1.41410       22.2718       1.56070      -1.55872     -0.116966      0.325139      0.445368      0.499651      0.561785      0.596754      0.619691
  91   9 3502.7469    3.2513  4.4544 12.3670 -0.0021  0.0298   0.0152   0.0798    0.0407   0.0000   442.4838       3.04307       21.0911       1.50693      -2.66677      -2.01836      0.526413      0.714686      0.800987      0.905790      0.970487       1.00784
  92   1 1441.9234    0.1768  0.2080 10.0453  0.0000  0.0068   0.0047   0.0185    0.0147   0.0000   440.4275     -0.210430       22.3829      0.363400      -3.66550    -0.0961189      0.119744      0.161995      0.181829      0.187361      0.224765      0.238433
  92   2 1788.1767    0.4903  0.6868 10.0146  0.0000  0.0105   0.0063   0.0278    0.0318   0.0000   440.9800     -0.459222       22.4118      0.363890      -3.52071     0.0643359      0.188091      0.252533      0.285540      0.321148      0.334858      0.357565
  92   3 2080.3262    0.9284  1.2681 10.2357  0.0000  0.0139   0.0090   0.0379    0.0690   0.0000   441.8310  -0.000160870       21.7462      0.556837      -3.34058      0.571619      0.246940      0.334019      0.379437      0.415714      0.439632      0.468790
  92   4 2351.2332    1.6183  1.8485 10.6974 -0.0001  0.0163   0.0119   0.0442    0.0732   0.0000   442.0077      0.981231       22.0274      0.399648      -3.19327      -1.07095      0.291196      0.396579      0.446110      0.496672      0.535703      0.561301
  92   5 2599.6594    2.5561  2.0285 11.3463  0.0000  0.0165   0.0175   0.0449    0.0806   0.0000   442.6708       1.03492       22.4263       1.09805      -3.59386     -0.541245      0.296656      0.388993      0.441750      0.495698      0.525900      0.557820
  92   6 2840.5323    3.7704  1.7569 11.8642  0.0000  0.0148   0.0268   0.0385    0.1020   0.0000   442.3726       1.29175       22.6154    0.00365150      -3.32195      0.500233      0.263637      0.356701      0.395885      0.448409      0.481798      0.501820
  92   7 3072.9395    4.6690  1.7373 12.6299  0.0000  0.0145   0.0335   0.0386    0.0793   0.0000   442.3330       1.68598       21.9571       1.03079      -3.08396     -0.642249      0.267967      0.356097      0.399378      0.443927      0.483382      0.494008
  92   8 3297.2127    4.2328  2.7310 12.4636  0.0000  0.0191   0.0243   0.0524    0.0576   0.0000   442.6132       2.91153       21.1282    -0.0306790      -1.94175    -0.0295738      0.340466      0.448458      0.509882      0.564969      0.616105      0.644434
  92   9 3516.5264    3.2350  4.7421 12.2350  0.0023  0.0308   0.0148   0.0835    0.0466   0.0000   443.2008       2.35480       21.8280       1.52576      -3.40567      -1.29964      0.538256      0.732476      0.833649      0.924521      0.996504       1.05001
  93   1 1448.5676    0.1822  0.2549 10.0628  0.0000  0.0079   0.0046   0.0218    0.0151   0.0000   440.3891    -0.0249597       22.3728     0.0347040      -3.58591     0.0898648      0.145962      0.189208      0.213504      0.232358      0.267338      0.299457
  93   2 1795.3432    0.4993  0.6887 10.0523  0.0000  0.0105   0.0063   0.0272    0.0313   0.0000   440.5191     -0.239903       22.6512    -0.0948627      -3.79148     -0.595574      0.180535      0.244936      0.281029      0.313676      0.346227      0.360535
  93   3 2088.8359    0.9434  1.3871 10.2239  0.0000  0.0148   0.0087   0.0390    0.0639   0.0000   442.2168     -0.312956       22.3072      0.116041      -3.54768    -0.0763642      0.259063      0.356944      0.396448      0.444603      0.458625      0.482647
  93   4 2360.5034    1.6534  1.8948 10.7234  0.0000  0.0165   0.0118   0.0442    0.0713   0.0000   442.2121     -0.121448       22.9235     0.0419363      -3.22914      0.285277      0.288827      0.387932      0.440783      0.488033      0.518070      0.545298
  93   5 2609.8572    2.5848  1.9403 11.5190  0.0000  0.0162   0.0178   0.0435    0.0719   0.0000   442.5176       1.71163       22.0695      0.938580      -2.89341      0.193096      0.284154      0.379856      0.422778      0.481535      0.516292      0.547064
  93   6 2851.8052    3.8176  1.7231 11.9914  0.0000  0.0145   0.0274   0.0384    0.0985   0.0000   443.0079       1.19984       22.1213      0.753104      -2.64760      0.173729      0.259114      0.340633      0.385021      0.433761      0.458084      0.482045
  93   7 3084.9532    4.6735  1.8819 12.2132  0.0000  0.0150   0.0311   0.0392    0.0976   0.0000   442.9063       1.15113       23.3393      0.911021      -3.44341     0.0714988      0.266716      0.359043      0.404850      0.453640      0.486491      0.503095
  93   8 3310.0775    4.1567  2.8246 12.5541  0.0000  0.0199   0.0235   0.0531    0.0536   0.0000   443.1159       1.20021       21.8644       3.01712      -3.66497     -0.311908      0.355727      0.475955      0.539784      0.599225      0.638969      0.676669
  93   9 3530.1281    3.1341  4.8230 12.2359 -0.0017  0.0315   0.0141   0.0868    0.0468   0.0000   443.6893       3.63323       21.8597      0.557496      -1.51316     -0.650642      0.548914      0.739936      0.843538      0.921896      0.990289       1.04256
  94   1 1455.1447    0.1879  0.2095 10.0563  0.0000  0.0069   0.0048   0.0166    0.0148   0.0000   440.1446     -0.367508       22.2030      0.596861      -3.66179     -0.128413      0.121482      0.151757      0.177885      0.201197      0.217829      0.228388
  94   2 1802.4748    0.5131  0.7076 10.0842  0.0000  0.0108   0.0065   0.0278    0.0330   0.0000   441.1148    -0.0484901       21.5741     -0.150024      -3.88289     -0.305027      0.184526      0.238145      0.275599      0.314434      0.326470      0.345521
  94   3 2097.2812    0.9511  1.3895 10.3767  0.0000  0.0147   0.0088   0.0402    0.0582   0.0000   441.6995      0.853495       22.0609     -0.230357      -2.89780      0.590379      0.252259      0.344191      0.396101      0.434477      0.468332      0.487814
  94   4 2369.6955    1.6754  1.8926 10.8764 -0.0000  0.0168   0.0120   0.0438    0.0651   0.0000   442.2488      0.440660       22.7844     -0.979000      -3.30121      0.455722      0.289503      0.389101      0.436443      0.493375      0.526698      0.552934
  94   5 2619.9975    2.6879  1.9698 11.2450  0.0000  0.0158   0.0179   0.0429    0.0915   0.0000   442.5594      0.565173       21.7495      0.465708      -3.17360      0.695591      0.276765      0.367132      0.420945      0.471102      0.502500      0.532595
  94   6 2862.9865    3.9201  1.7129 12.0741  0.0000  0.0143   0.0280   0.0379    0.0932   0.0000   442.5426      0.850132       23.0796      0.638048      -3.67586     0.0466985      0.253228      0.338924      0.385365      0.431592      0.453034      0.483590
  94   7 3096.9496    4.6877  1.9335 12.1710  0.0000  0.0148   0.0305   0.0401    0.0958   0.0000   442.8437       1.35214       21.9580       1.04655      -3.56143     -0.249831      0.262142      0.349854      0.395652      0.440975      0.469792      0.498656
  94   8 3322.7944    4.0819  2.9605 12.4583  0.0000  0.0203   0.0224   0.0559    0.0553   0.0000   442.8516       2.38683       21.5494       1.32675      -1.64911     -0.303428      0.356066      0.478411      0.542116      0.604104      0.642084      0.677931
  94   9 3543.7362    3.1392  5.3301 12.1918  0.0002  0.0343   0.0132   0.0931    0.0459   0.0000   443.3913       1.82655       21.5307       2.37501      -2.33923     -0.263437      0.589993      0.798915      0.903000       1.00692       1.08644       1.14346
  95   1 1461.6884    0.1862  0.2526 10.0192  0.0000  0.0083   0.0046   0.0192    0.0152   0.0000   439.9851     -0.145603       22.2859   -0.00455596      -2.92359     -0.112262      0.141701      0.182980      0.220837      0.227095      0.267463      0.274106
  95   2 1809.5189    0.5069  0.7301 10.0631  0.0000  0.0109   0.0063   0.0288    0.0324   0.0000   440.9851     0.0824597       22.2670     -0.142574      -3.27687     0.0446925      0.180624      0.252821      0.284247      0.329828      0.352216      0.362208
  95   3 2105.6733    0.9802  1.3342 10.3055  0.0000  0.0142   0.0091   0.0390    0.0668   0.0000   442.0179      0.555114       22.4907      0.107791      -3.43274      0.132621      0.238665      0.323187      0.363545      0.408158      0.437781      0.456328
  95   4 2378.8206    1.6889  1.8802 10.7592  0.0000  0.0163   0.0122   0.0440    0.0742   0.0000   442.4443     -0.207558       22.3352      0.920922      -2.90116     -0.856713      0.280272      0.375524      0.429624      0.474954      0.504201      0.530458
  95   5 2630.1291    2.7335  1.9825 11.1050  0.0000  0.0159   0.0179   0.0421    0.1015   0.0000   442.4195       1.54175       22.0408       1.31768      -2.22434       1.30866      0.273441      0.371306      0.418513      0.469435      0.496420      0.519133
  95   6 2874.1245    3.9359  1.7685 11.9082 -0.0000  0.0145   0.0275   0.0387    0.1060   0.0000   442.5729       1.39701       22.5165      0.341603      -3.39790     -0.128999      0.253878      0.338487      0.388136      0.432540      0.457336      0.483126
  95   7 3108.8285    4.6724  1.8199 12.6669  0.0000  0.0151   0.0326   0.0392    0.0774   0.0000   442.9675       2.40512       21.8159       1.25570      -2.49275      0.369737      0.263223      0.351986      0.388351      0.441193      0.472684      0.497536
  95   8 3335.5337    4.0261  3.1628 12.4142  0.0001  0.0214   0.0210   0.0575    0.0516   0.0000   443.3315       1.28179       23.0735      0.542182      -3.13046     -0.728338      0.362506      0.495761      0.556378      0.627749      0.666932      0.702896
  95   9 3557.2478    3.0702  5.4974 12.1267  0.0017  0.0353   0.0126   0.0962    0.0464   0.0000   442.6606       2.53609       21.6257       2.54495      -3.11385      -2.64573      0.600207      0.829045      0.921709       1.04916       1.12488       1.18365
  96   1 1468.1897    0.2003  0.2866 10.0011  0.0000  0.0085   0.0046   0.0211    0.0156   0.0000   440.1799     -0.199963       22.0527     -0.463432      -3.32694      0.135744      0.139565      0.192456      0.214879      0.224145      0.256944      0.280198
  96   2 1816.5085    0.5236  0.7203 10.0731  0.0000  0.0109   0.0065   0.0276    0.0340   0.0000   441.2433    -0.0452864       21.9405      0.336537      -3.42344    0.00224299      0.189699      0.258307      0.289152      0.325981      0.342034      0.370640
  96   3 2113.9979    1.0045  1.5303 10.1595  0.0000  0.0150   0.0085   0.0413    0.0638   0.0000   442.1268      0.309650       22.6132     -0.602054      -3.42919      0.780145      0.247486      0.336135      0.384233      0.418406      0.455080      0.475192
  96   4 2387.8891    1.7662  2.0252 10.7150 -0.0001  0.0170   0.0121   0.0444    0.0768   0.0000   442.5975      0.590007       22.7489      0.354797      -3.05821     -0.488137      0.287550      0.387969      0.444453      0.502335      0.527753      0.566001
  96   5 2640.1642    2.7697  1.9783 11.5025  0.0000  0.0159   0.0184   0.0429    0.0771   0.0000   442.3779       1.42247       21.8901      0.600485      -3.25196     -0.171716      0.272349      0.359300      0.412237      0.455124      0.486741      0.513157
  96   6 2885.1647    4.0784  1.7641 11.7597 -0.0002  0.0142   0.0279   0.0377    0.1203   0.0000   443.1996      0.905579       22.8605       1.79782      -3.70809    0.00616109      0.243945      0.325595      0.369961      0.410693      0.437402      0.457785
  96   7 3120.6400    4.6921  1.9506 12.6082  0.0000  0.0152   0.0309   0.0406    0.0717   0.0000   442.7095       1.79223       22.5030      0.967458      -4.23121     -0.991366      0.266558      0.349677      0.399698      0.443851      0.474991      0.510205
  96   8 3348.2267    3.9893  3.1365 12.4509  0.0000  0.0212   0.0209   0.0580    0.0519   0.0000   442.8246       3.14522       22.2695      0.997968      -2.23173     -0.592814      0.354848      0.482730      0.542586      0.612035      0.650207      0.691449
  96   9 3570.7343    2.9800  5.6533 12.1888 -0.0024  0.0370   0.0123   0.0999    0.0447   0.0000   442.8881       1.51994       21.7030       1.79081      -1.50262       2.01452      0.624594      0.847903      0.956911       1.07224       1.15183       1.20214
  97   1 1474.6582    0.2025  0.2413 10.0165  0.0000  0.0070   0.0047   0.0180    0.0150   0.0000   439.9529     -0.104478       22.0389      0.231519      -3.42864     -0.252520      0.119161      0.162120      0.183944      0.207495      0.213215      0.222150
  97   2 1823.4741    0.5316  0.7376 10.1151  0.0000  0.0109   0.0065   0.0280    0.0340   0.0000   440.9862     0.0428506       22.0971      0.617679      -3.40261      0.685090      0.174491      0.236424      0.263416      0.301511      0.318887      0.338383
  97   3 2122.3196    1.0205  1.4832 10.2867  0.0000  0.0148   0.0087   0.0403    0.0609   0.0000   441.9701      0.711696       23.1265    -0.0856272      -3.85658     0.0928486      0.244105      0.330519      0.374250      0.416981      0.447142      0.480495
  97   4 2396.8817    1.7875  1.9937 10.7484  0.0005  0.0166   0.0122   0.0454    0.0783   0.0000   442.4152       1.10945       22.3835      -1.07019      -3.80041      0.523758      0.278891      0.378184      0.425986      0.470519      0.509146      0.539004
  97   5 2650.2032    2.7954  2.0031 11.5605  0.0000  0.0160   0.0183   0.0432    0.0733   0.0000   443.1374       1.28988       22.4756      0.112283      -3.06893      0.177753      0.270925      0.368320      0.417184      0.467950      0.507140      0.530985
  97   6 2896.1695    4.0631  1.7343 12.2807 -0.0054  0.0146   0.0282   0.0370    0.0844   0.0000   442.9117       1.47179       21.6813      0.825298      -3.63803     -0.336125      0.249153      0.332273      0.378689      0.423834      0.462236      0.481079
  97   7 3132.4210    4.6601  2.0245 12.5175 -0.0000  0.0155   0.0298   0.0411    0.0735   0.0000   442.6245       2.13194       22.2957      0.740702      -3.52718     -0.498188      0.264859      0.353777      0.400918      0.451448      0.486073      0.515223
  97   8 3360.7868    3.9946  3.3547 12.4201  0.0000  0.0220   0.0204   0.0608    0.0533   0.0000   442.9916       2.68617       22.1543      0.946712      -2.06819    -0.0610545      0.368820      0.496995      0.563923      0.636294      0.690887      0.731883
  97   9 3584.1013    2.9904  5.9329 12.1263  0.0031  0.0380   0.0118   0.1030    0.0448   0.0000   442.5377       2.66615       21.4307       1.74303     -0.993369     0.0836493      0.622861      0.862374      0.971077       1.07910       1.16615       1.23191
  98   0 1005.6128    0.0460  0.0257 10.3261 -0.0023  0.0133   0.0065   0.0101    0.0121   0.0000   436.8273     -0.350466       21.7193     -0.444346      -3.57399     -0.537303      0.240493      0.307812      0.277370      0.286483      0.376801      0.392718
  98   1 1481.0608    0.2067  0.2454 10.0339  0.0000  0.0072   0.0047   0.0177    0.0151   0.0000   440.1095     -0.368223       22.2604      0.391324      -2.99634     -0.300280      0.115473      0.150929      0.180735      0.192271      0.202144      0.228080
  98   2 1830.3216    0.5388  0.8104 10.0737  0.0000  0.0112   0.0063   0.0305    0.0354   0.0000   441.0819      0.233748       22.1812      0.115683      -3.60764      0.380250      0.176879      0.241811      0.274404      0.306410      0.317760      0.334239
  98   3 2130.5337    1.0365  1.4231 10.3616  0.0000  0.0145   0.0090   0.0381    0.0616   0.0000   441.8511      0.126445       22.3777     0.0795637      -3.30848      0.293940      0.234690      0.323352      0.358799      0.412575      0.444478      0.465456
  98   4 2405.8151    1.8048  2.0436 10.9611  0.0000  0.0173   0.0125   0.0459    0.0722   0.0000   442.2023      0.854881       22.4266    -0.0430963      -2.28547      0.392086      0.292283      0.388719      0.448253      0.497875      0.532586      0.562048
  98   5 2660.1198    2.8683  2.0362 11.4112 -0.0001  0.0160   0.0185   0.0429    0.0888   0.0000   442.4793       1.51923       22.1161       1.24602      -3.81966      0.506954      0.271227      0.363695      0.412710      0.462841      0.489131      0.525359
  98   6 2907.1394    4.0857  1.7394 12.2739 -0.0000  0.0142   0.0285   0.0380    0.0866   0.0000   442.6769       1.68445       22.8294       1.43861      -2.43557     -0.450263      0.245541      0.322296      0.365955      0.417165      0.435899      0.459887
  98   7 3144.1634    4.6704  2.0386 12.6369  0.0000  0.0157   0.0301   0.0419    0.0730   0.0000   442.8733       2.86564       22.6793      0.641097      -3.24101     -0.684327      0.260483      0.352374      0.397500      0.448493      0.478691      0.510833
  98   8 3373.3213    3.8878  3.2963 12.5273 -0.0000  0.0224   0.0202   0.0596    0.0506   0.0000   443.2913       2.14072       21.6386       1.05062      -3.65281     0.0359193      0.370285      0.501065      0.564464      0.634563      0.682569      0.715467
  98   9 3597.3647    2.8418  5.8334 12.1337 -0.0031  0.0379   0.0096   0.1044    0.0328   0.0000   444.8062      0.927522       22.3927       1.43021      -2.71122     -0.467238      0.626911      0.846634      0.976669       1.07316       1.16108       1.23032
  99   1 1487.4112    0.2034  0.2641 10.0310  0.0000  0.0074   0.0046   0.0195    0.0152   0.0000   439.8452     -0.139567       22.4089     -0.424485      -3.33737     -0.196505      0.122880      0.165110      0.194948      0.210160      0.229506      0.235929
  99   2 1837.1741    0.5510  0.8438 10.0848  0.0000  0.0115   0.0064   0.0313    0.0374   0.0000   440.8469      0.253168       22.3861     -0.391925      -3.43306      0.712837      0.187516      0.252528      0.296408      0.319847      0.354915      0.377001
  99   3 2138.7105    1.0623  1.4700 10.3142  0.0000  0.0146   0.0091   0.0391    0.0664   0.0000   442.1843      0.502094       21.8645    -0.0303784      -3.00107     -0.203808      0.237821      0.323881      0.360332      0.405554      0.440318      0.465229
  99   4 2414.6768    1.8575  2.0374 10.8714  0.0000  0.0169   0.0126   0.0456    0.0776   0.0000   442.0223      0.395736       22.2795      0.838954      -3.63206      0.327307      0.275672      0.370550      0.425162      0.480538      0.513209      0.543378
  99   5 2670.0225    2.9145  2.0529 11.5786  0.0000  0.0162   0.0187   0.0434    0.0779   0.0000   442.7719      0.783614       21.7687       1.14879      -2.39507      0.115837      0.263775      0.358236      0.396639      0.458341      0.477840      0.508614
  99   6 2918.0098    4.1362  1.7465 12.4421 -0.0000  0.0141   0.0288   0.0390    0.0745   0.0000   443.3350       1.23474       22.2864       1.36771      -3.37763     -0.313470      0.233295      0.316573      0.354358      0.405787      0.435687      0.455678
  99   7 3155.7984    4.6719  2.0321 12.7832  0.0000  0.0156   0.0301   0.0421    0.0634   0.0000   442.9337       1.60509       22.7277      0.635427      -4.45855      0.231090      0.258224      0.346775      0.387877      0.438293      0.467348      0.494759
  99   8 3385.8253    3.8402  3.5478 12.4963 -0.0001  0.0233   0.0195   0.0649    0.0515   0.0000   443.5399       1.32756       22.2555      0.367406      -1.01437      -1.05103      0.383048      0.517434      0.589243      0.649346      0.711136      0.741188
 100   1 1493.7358    0.2081  0.2875 10.0392  0.0000  0.0079   0.0045   0.0201    0.0154   0.0000   439.9619      0.163857       22.5194     -0.295642      -3.51304     -0.227889      0.127429      0.175903      0.198072      0.219012      0.233239      0.249386
 100   2 1843.9666    0.5582  0.8445 10.1670  0.0000  0.0117   0.0065   0.0306    0.0373   0.0000   440.7131    -0.0416435       21.7555    -0.0368079      -3.51424     -0.152344      0.187304      0.257557      0.291995      0.326266      0.355385      0.376195
 100   3 2146.8405    1.0759  1.4816 10.4185  0.0000  0.0146   0.0091   0.0397    0.0620   0.0000   441.5224      0.143613       22.1915     -0.614356      -3.21923    -0.0600594      0.235498      0.310969      0.352254      0.399290      0.420483      0.445297
 100   4 2423.4871    1.8552  2.0066 11.0623 -0.0000  0.0170   0.0126   0.0449    0.0699   0.0000   442.3266      0.383994       21.9695      0.670764      -3.73609      -1.16560      0.275261      0.375873      0.421641      0.478143      0.519012      0.541337
 100   5 2679.8826    2.9285  2.0239 11.6811  0.0000  0.0160   0.0190   0.0426    0.0763   0.0000   442.3616       1.54001       22.4687      0.964192      -3.97313      0.308649      0.269069      0.356668      0.402588      0.449480      0.476951      0.507679
 100   6 2928.7994    4.1790  1.8393 12.3108  0.0000  0.0146   0.0285   0.0395    0.0887   0.0000   442.6836       1.42692       22.1157       1.10482      -2.78186      -1.18895      0.246239      0.326203      0.367761      0.418153      0.447292      0.470875
 100   7 3167.3890    4.7111  2.1265 12.5612 -0.0000  0.0159   0.0291   0.0419    0.0732   0.0000   443.0850       2.28000       22.4573       1.93175      -3.16041    -0.0727146      0.261020      0.353765      0.400726      0.456463      0.494982      0.510135
 100   8 3398.2226    3.7923  3.7282 12.5378  0.0001  0.0245   0.0191   0.0670    0.0518   0.0000   442.7399       2.04335       22.2730       1.47570      -2.57362      0.164745      0.398167      0.538447      0.605664      0.680257      0.734724      0.758503
 100   9 3624.0566    2.7381  6.0608 12.2415 -0.0008  0.0406   0.0115   0.1103    0.0449   0.0000   444.0445       1.97794       21.1962       1.02811      -2.79373       1.60494      0.640299      0.875244      0.986301       1.11596       1.19060       1.25236
 101   1 1500.0063    0.2043  0.3331 10.0183  0.0000  0.0089   0.0044   0.0235    0.0158   0.0000   439.8870     0.0903421       22.2717      0.299178      -3.22835     -0.793224      0.141449      0.186689      0.221087      0.238686      0.253349      0.264217
 101   2 1850.7017    0.5837  0.8622 10.0786  0.0001  0.0115   0.0065   0.0302    0.0393   0.0000   440.5903     -0.200345       22.4705     -0.323168      -3.36857      0.211986      0.182775      0.251848      0.277732      0.309685      0.341663      0.361306
 101   3 2154.9503    1.0933  1.6035 10.3379 -0.0047  0.0152   0.0088   0.0411    0.0627   0.0000   441.6543      0.242724       22.4595      0.433803      -4.10316      0.237777      0.243705      0.335087      0.378407      0.416046      0.450073      0.477335
 101   4 2432.2715    1.9389  2.2604 10.8272  0.0001  0.0177   0.0122   0.0489    0.0817   0.0000   442.3985      0.416914       22.5340      0.189950      -2.75815      0.277848      0.280836      0.384566      0.431872      0.482160      0.517676      0.534521
 101   5 2689.6913    2.9548  2.0215 11.8423  0.0000  0.0162   0.0195   0.0432    0.0710   0.0000   442.2547       1.19490       22.4599      0.220011      -3.19991      0.363072      0.265967      0.356640      0.405256      0.456397      0.488295      0.505630
 101   6 2939.5687    4.2580  1.8065 12.3689  0.0000  0.0145   0.0287   0.0385    0.0826   0.0000   442.8272       1.85098       22.4370      0.957931      -3.08611     0.0116059      0.234814      0.321180      0.362205      0.407645      0.441001      0.465130
 101   7 3178.8687    4.5943  2.1389 12.7013  0.0000  0.0161   0.0282   0.0427    0.0637   0.0000   442.6846       2.30781       22.3292       1.19696      -3.66006     -0.673650      0.266216      0.359314      0.408135      0.461777      0.492675      0.516433
 101   8 3410.5728    3.7163  3.6813 12.6610 -0.0001  0.0244   0.0188   0.0676    0.0463   0.0000   442.6441       2.26719       21.4300       2.13726      -2.98245    -0.0117855      0.388799      0.519416      0.599217      0.659391      0.707084      0.744452
 102   0 1025.3955    0.0274  0.0066 10.2874  0.0000  0.0067   0.0047   0.0036    0.0116   0.0000   436.7725     -0.318619       21.6296     -0.216892      -3.29695      0.548665     0.0858731      0.151153      0.173565      0.203797      0.241667      0.276769
 102   1 1506.2557    0.2197  0.3514  9.9627  0.0000  0.0090   0.0044   0.0225    0.0162   0.0000   439.8414    -0.0866000       22.4647    -0.0178651      -3.60514     0.0901403      0.135379      0.181625      0.207154      0.236226      0.238100      0.260408
 102   2 1857.4152    0.5956  0.8835 10.0197  0.0000  0.0116   0.0065   0.0300    0.0417   0.0000   440.8091     -0.102930       22.3608      0.568432      -3.42137     -0.180518      0.180176      0.243923      0.269080      0.309131      0.326944      0.350701
 102   3 2162.9682    1.1134  1.5473 10.4124  0.0000  0.0147   0.0090   0.0402    0.0611   0.0000   441.9873      0.247195       22.3830      0.740640      -2.94972     -0.369950      0.233220      0.313782      0.357482      0.401572      0.433816      0.447866
 102   4 2440.9599    1.9273  2.0499 11.2197 -0.0003  0.0171   0.0130   0.0464    0.0648   0.0000   442.1687      0.590750       22.1680     -0.151083      -3.50769      0.513853      0.269151      0.357081      0.409893      0.465511      0.495253      0.522461
 102   5 2699.4547    3.0485  2.0697 11.6786  0.0000  0.0161   0.0195   0.0439    0.0810   0.0000   442.4084       1.60324       22.9924       1.29358      -3.26457      0.347754      0.257263      0.346762      0.391951      0.441989      0.465521      0.485529
 102   6 2950.2649    4.2919  1.8110 12.4620  0.0000  0.0145   0.0288   0.0383    0.0762   0.0000   442.5664       1.81712       22.6385      0.934482      -3.23007      0.179223      0.238886      0.321348      0.367112      0.413722      0.437982      0.463087
 102   7 3190.3341    4.6331  2.3332 12.6674 -0.0000  0.0167   0.0271   0.0452    0.0597   0.0000   443.1747       1.66898       22.5215       1.40347      -3.72027     -0.221500      0.262761      0.356394      0.402130      0.454322      0.478406      0.505219
 102   8 3422.8205    3.6624  3.9426 12.6675  0.0000  0.0259   0.0181   0.0723    0.0454   0.0000   442.4759       2.39907       21.6748       1.75026      -1.52332     -0.135881      0.409477      0.555269      0.632343      0.708983      0.767475      0.805022
 103   0 1030.3290    0.0494  0.0307 10.2835  0.0069  0.0105   0.0056   0.0128    0.0118   0.0000   437.0088    -0.0790835       22.0238      0.326331      -3.76339     -0.155324      0.134845      0.200255      0.239049      0.221234      0.261214      0.250334
 103   1 1512.4647    0.2189  0.3207 10.0184  0.0000  0.0083   0.0045   0.0212    0.0158   0.0000   439.8846     -0.386104       22.2252      0.468332      -3.74911      0.171924      0.131310      0.177864      0.204272      0.220998      0.245036      0.256409
 103   2 1864.0556    0.5952  0.9150 10.0995  0.0000  0.0120   0.0066   0.0308    0.0415   0.0000   440.6226     -0.445878       22.2154      0.426767      -3.63072     -0.196693      0.187055      0.250225      0.285449      0.321181      0.342309      0.357039
 103   3 2170.9169    1.1351  1.6396 10.2717  0.0000  0.0151   0.0088   0.0405    0.0695   0.0000   441.8254     -0.137020       22.6037     -0.903151      -3.52553     -0.594915      0.241201      0.324187      0.366257      0.411609      0.436594      0.471652
 103   4 2449.5827    1.9660  2.0719 11.2176  0.0000  0.0173   0.0131   0.0460    0.0674   0.0000   442.3394      0.676584       22.1421      0.669327      -3.09409     -0.608022      0.269486      0.366945      0.413309      0.466154      0.496882      0.519679
 103   5 2709.1679    3.0909  2.0092 11.6703  0.0000  0.0159   0.0199   0.0416    0.0866   0.0000   442.5137       1.00268       22.6542      0.892244      -2.02840       1.05822      0.254944      0.343464      0.384477      0.431810      0.465046      0.493786
 103   6 2960.9056    4.3330  1.7402 12.4887  0.0000  0.0141   0.0295   0.0373    0.0813   0.0000   442.7558       1.74452       22.9933       1.22585      -3.15961    -0.0339915      0.227761      0.305898      0.347549      0.383753      0.417451      0.445542
 103   7 3201.7070    4.5192  2.3607 12.8403  0.0000  0.0172   0.0270   0.0467    0.0561   0.0000   443.4089       2.61726       21.6128      0.924821      -2.54778      0.217832      0.265569      0.363247      0.408314      0.460507      0.494768      0.514105
 103   8 3435.1109    3.6663  4.0745 12.5781 -0.0009  0.0267   0.0174   0.0723    0.0489   0.0000   443.2972       1.31415       21.7489      0.778397      -2.51490     -0.510036      0.417162      0.573986      0.649766      0.728812      0.774615      0.816856
 104   0 1035.1526    0.0275  0.0074 10.2813 -0.1000  0.0155   0.0056   0.0037    0.0116   0.0000   436.7837     0.0888949       21.2625      0.630435      -3.71872      0.900319      0.161014      0.304623      0.239852      0.311273      0.402714      0.344046
 104   1 1518.6023    0.2242  0.2913 10.0058  0.0000  0.0075   0.0046   0.0191    0.0155   0.0000   439.6038     -0.301312       22.4203     -0.248167      -4.10836     -0.181423      0.122961      0.162292      0.184726      0.201316      0.218935      0.235784
 104   2 1870.6979    0.6106  0.8522 10.1468  0.0000  0.0112   0.0067   0.0298    0.0394   0.0000   440.4575     -0.166639       22.2145     -0.124850      -3.85270    -0.0218284      0.165881      0.224424      0.264096      0.289619      0.301563      0.323839
 104   3 2178.8706    1.1621  1.6638 10.1942  0.0000  0.0152   0.0090   0.0404    0.0760   0.0000   441.3327      0.380068       22.8365      0.549515      -3.86401      0.151349      0.238072      0.322789      0.366509      0.413161      0.441424      0.469951
 104   4 2458.1584    2.0106  2.2535 11.0239  0.0000  0.0177   0.0126   0.0482    0.0762   0.0000   442.2096      0.822064       22.1489      0.460704      -3.68078     -0.530619      0.273604      0.371681      0.422651      0.474195      0.507318      0.537920
 104   5 2718.8406    3.1835  2.0265 11.5749  0.0000  0.0156   0.0202   0.0419    0.0954   0.0000   442.8437       1.99971       22.7189       1.09953      -3.69962     -0.310549      0.248996      0.331726      0.378727      0.421931      0.454658      0.479534
 104   6 2971.4536    4.4294  1.8749 12.1815  0.0000  0.0144   0.0285   0.0383    0.0958   0.0000   443.1366       1.68104       22.4506       1.07432      -4.07403      0.313143      0.229059      0.308937      0.349631      0.388946      0.421189      0.441674
 104   7 3213.0901    4.5982  2.3615 12.6892 -0.0000  0.0168   0.0266   0.0456    0.0598   0.0000   443.4962       2.19288       22.3013       1.12119      -2.38090    0.00688625      0.268444      0.357272      0.407734      0.457880      0.485724      0.515653
 104   8 3447.2722    3.6341  4.2255 12.4851  0.0009  0.0272   0.0166   0.0750    0.0498   0.0000   443.4575       2.90055       22.5806       1.62928      -3.34309      -1.25075      0.421641      0.575914      0.659241      0.724971      0.786183      0.833689
 105   0 1039.9754    0.0507  0.0363 10.2720 -0.0010  0.0119   0.0057   0.0132    0.0117   0.0000   436.5373      -1.94629       20.7296      -1.53756      -4.64318      -1.39000      0.212570      0.273940      0.268516      0.316186      0.331669      0.377715
 105   1 1524.7036    0.2335  0.3199 10.0229  0.0000  0.0079   0.0045   0.0198    0.0159   0.0000   439.9361    -0.0198865       22.0006     -0.196763      -3.29676     -0.146107      0.121540      0.166455      0.190131      0.212218      0.228165      0.242959
 105   2 1877.2538    0.6317  0.9170 10.1399  0.0000  0.0114   0.0067   0.0311    0.0420   0.0000   440.3429     -0.527083       22.1355      0.165452      -3.63593      0.392598      0.175628      0.239460      0.267211      0.304368      0.325942      0.343845
 105   3 2186.7346    1.1964  1.6337 10.3612  0.0001  0.0150   0.0093   0.0402    0.0723   0.0000   441.5362    -0.0937545       21.5807      0.652187      -3.28623     -0.218644      0.229130      0.309975      0.350714      0.394685      0.423423      0.441838
 105   4 2466.7039    2.0389  2.1957 11.1007  0.0000  0.0174   0.0129   0.0471    0.0778   0.0000   442.5571      0.385399       22.4813     -0.222918      -3.46696      0.281074      0.270373      0.363781      0.406094      0.462618      0.500266      0.520706
 105   5 2728.4549    3.2200  1.9791 11.8652  0.0000  0.0156   0.0208   0.0413    0.0816   0.0000   442.8122      0.862434       22.6662      0.981478      -3.72936     -0.218762      0.247235      0.333358      0.378352      0.429456      0.461140      0.484309
 105   6 2981.9918    4.4478  1.8832 12.4925  0.0000  0.0145   0.0288   0.0393    0.0793   0.0000   442.5717       1.67499       22.8604      0.222140      -2.52356     -0.301634      0.230973      0.305226      0.344797      0.386226      0.415745      0.443532
 105   7 3224.3759    4.5104  2.5013 12.7943  0.0000  0.0178   0.0259   0.0477    0.0574   0.0000   442.4965       2.01083       21.4209       2.41383      -2.14446     -0.510153      0.279806      0.379322      0.425477      0.474566      0.509207      0.540832
 105   8 3459.3938    3.5097  4.2971 12.6814 -0.0021  0.0284   0.0165   0.0781    0.0449   0.0000   442.5049       3.20836       22.2457       3.01294      -2.62193      0.981619      0.427030      0.588252      0.668359      0.746490      0.801895      0.851934
 106   0 1044.8105    0.0403  0.0226 10.2943  0.0000  0.0166   0.0063   0.0146    0.0116   0.0000   436.5910    -0.0187743       22.1305     -0.128352      -3.79890      0.669282      0.309928      0.411468      0.395465      0.323824      0.365788      0.471095
 106   1 1530.7696    0.2409  0.3293 10.0132  0.0000  0.0077   0.0045   0.0206    0.0160   0.0000   439.8023    -0.0354779       22.1059    -0.0647438      -3.38044      0.108386      0.116833      0.158037      0.181162      0.197697      0.221890      0.234639
 106   2 1883.7559    0.6350  0.9281 10.1129  0.0000  0.0115   0.0067   0.0308    0.0436   0.0000   440.6709      0.154661       22.3987      0.626956      -3.25547     -0.676278      0.169996      0.233107      0.265681      0.294321      0.317041      0.332265
 106   3 2194.5625    1.1941  1.7419 10.4619 -0.0001  0.0155   0.0089   0.0425    0.0614   0.0000   441.4270      0.456125       22.7494      0.199709      -3.50065     -0.831101      0.230863      0.313862      0.353161      0.402689      0.439635      0.467620
 106   4 2475.1437    2.0769  2.1608 11.1934  0.0000  0.0173   0.0133   0.0469    0.0760   0.0000   441.4970       1.02832       22.3396      0.752669      -3.46122       1.14354      0.267585      0.362862      0.407368      0.467236      0.493998      0.525966
 106   5 2738.0277    3.2376  2.0090 12.0049  0.0000  0.0156   0.0206   0.0419    0.0704   0.0000   442.5750      0.911568       22.4466      0.799145      -3.62791     -0.353533      0.242387      0.322580      0.368229      0.416069      0.441234      0.473277
 106   6 2992.4573    4.5152  1.8430 12.5373  0.0000  0.0144   0.0296   0.0385    0.0810   0.0000   442.8543       1.35798       23.0163       1.78416      -2.60261     -0.483414      0.224422      0.305009      0.342370      0.385100      0.415111      0.433079
 106   7 3235.6005    4.4995  2.5279 12.7116  0.0000  0.0176   0.0252   0.0479    0.0596   0.0000   443.2061       2.37401       22.1743       1.68826      -3.48778     -0.619385      0.275192      0.366328      0.420011      0.473513      0.498132      0.521677
 106   8 3471.5032    3.4487  4.5386 12.6744  0.0015  0.0296   0.0157   0.0820    0.0441   0.0000   443.2803       1.90396       22.4386       3.06642      -2.41107      0.255369      0.450963      0.608698      0.700278      0.787827      0.841454      0.887025
 107   1 1536.8141    0.2375  0.3804  9.9969  0.0000  0.0089   0.0044   0.0224    0.0165   0.0000   439.6863     -0.376063       22.1966     -0.185719      -3.56960     -0.248536      0.139574      0.184962      0.219817      0.242754      0.264430      0.271729
 107   2 1890.2574    0.6293  1.0266 10.1794  0.0000  0.0128   0.0067   0.0336    0.0435   0.0000   440.3981     0.0593907       22.4420      0.262392      -3.83127     0.0116986      0.182746      0.250547      0.289242      0.326810      0.340050      0.367655
 107   3 2202.3279    1.2220  1.6577 10.5398  0.0000  0.0153   0.0095   0.0413    0.0657   0.0000   441.5794      0.457972       22.3384       1.16472      -3.60209     -0.115710      0.232910      0.312285      0.353916      0.404832      0.422569      0.450440
 107   4 2483.5890    2.1374  2.2946 11.1188  0.0001  0.0179   0.0130   0.0479    0.0789   0.0000   441.5580      0.260874       22.6248      0.328403      -2.41542      -1.86594      0.271939      0.369429      0.418174      0.467149      0.500008      0.527938
 107   5 2747.5852    3.3106  2.0087 12.0423 -0.0000  0.0158   0.0211   0.0413    0.0713   0.0000   442.5166       1.36441       22.3612       1.50138      -4.11964     -0.332826      0.240869      0.326671      0.367110      0.419679      0.443563      0.467720
 107   6 3002.8208    4.4612  1.9493 12.4441  0.0000  0.0149   0.0282   0.0397    0.0816   0.0000   443.1736       1.92583       22.7290       1.53125      -2.82065      0.227962      0.228825      0.315021      0.353632      0.396623      0.416365      0.443811
 107   7 3246.7488    4.5193  2.6212 12.6907  0.0001  0.0179   0.0250   0.0490    0.0603   0.0000   443.0865       2.10145       22.0633       1.82760      -2.23776     0.0166480      0.274106      0.368581      0.418802      0.474269      0.501816      0.528245
 107   8 3483.4695    3.3868  4.6766 12.6488 -0.0025  0.0308   0.0153   0.0841    0.0449   0.0000   443.7076       2.56725       22.3738      0.317045      -4.16800      0.817998      0.460932      0.624422      0.707592      0.793290      0.852196      0.906720
 108   1 1542.7878    0.2488  0.3722 10.0295  0.0000  0.0086   0.0045   0.0216    0.0166   0.0000   439.7713     0.0332347       22.3699     0.0395396      -2.96705      0.423823      0.122837      0.172135      0.193867      0.221859      0.220306      0.241102
 108   2 1896.7061    0.6561  1.0094 10.1698  0.0000  0.0120   0.0068   0.0338    0.0459   0.0000   440.5792    -0.0648187       22.1299      0.150038      -3.67181     0.0686337      0.172903      0.236233      0.262365      0.290527      0.324627      0.331397
 108   3 2210.0539    1.2157  1.7272 10.6910  0.0000  0.0157   0.0094   0.0436    0.0598   0.0000   441.4134      0.113219       21.7134      0.306862      -3.49554      0.818340      0.235951      0.316624      0.355208      0.403461      0.432148      0.456806
 108   4 2491.9816    2.1161  2.2428 11.3028  0.0000  0.0174   0.0131   0.0487    0.0703   0.0000   441.4139      0.248367       22.7800      0.591968      -4.06055      0.958582      0.261845      0.352147      0.403139      0.450691      0.482107      0.500718
 108   5 2757.0886    3.3629  2.0839 11.9053  0.0000  0.0160   0.0206   0.0421    0.0809   0.0000   442.5238       1.43232       22.9587      0.822163      -3.19000     -0.340899      0.239700      0.328773      0.366872      0.419187      0.449851      0.470837
 108   6 3013.1509    4.4572  1.9630 12.6931  0.0000  0.0150   0.0282   0.0399    0.0684   0.0000   442.7536       2.20412       23.0673       1.12381      -3.85854      0.303222      0.233108      0.312739      0.356786      0.400487      0.431645      0.452159
 108   7 3257.8910    4.4528  2.7133 12.7942 -0.0001  0.0185   0.0239   0.0507    0.0533   0.0000   443.1537       2.66817       21.9026       1.52721      -2.28356     -0.232755      0.272873      0.372005      0.422263      0.475189      0.505181      0.532992
 108   8 3495.4687    3.4056  5.0082 12.5560  0.0024  0.0321   0.0145   0.0879    0.0472   0.0000   442.8195       3.08660       21.6395       2.40353      -1.88291     -0.523700      0.482174      0.659023      0.744261      0.832184      0.894426      0.941740
 109   0 1059.1714    0.0313  0.0116 10.2656 -0.0978  0.0112   0.0050   0.0054    0.0114   0.0000   436.9498     -0.190021       21.4093      0.652985      -3.40611     -0.438065      0.212231      0.236779      0.208196      0.254884      0.305820      0.273953
 109   1 1548.7418    0.2476  0.3441 10.0485  0.0000  0.0079   0.0045   0.0204    0.0161   0.0000   439.5372    -0.0427638       22.0670    -0.0585135      -3.39275     -0.129241      0.115876      0.153488      0.173750      0.191778      0.208915      0.233872
 109   2 1903.1255    0.6456  0.9848 10.1815  0.0000  0.0119   0.0067   0.0322    0.0449   0.0000   440.4794     -0.162382       22.6653    -0.0206943      -2.66805     -0.668042      0.178764      0.236640      0.272742      0.301945      0.321634      0.344728
 109   3 2217.7373    1.2526  1.7883 10.6657 -0.0000  0.0160   0.0093   0.0436    0.0607   0.0000   441.5889     0.0859219       21.2680      0.611691      -2.69648     0.0493021      0.234780      0.320333      0.359374      0.408272      0.436973      0.463395
 109   4 2500.3123    2.1675  2.1929 11.4483  0.0000  0.0173   0.0137   0.0473    0.0677   0.0000   442.0049      0.916349       22.6441      0.618536      -3.26412     -0.660649      0.256232      0.347906      0.395960      0.442018      0.477447      0.500458
 109   5 2766.4784    3.3817  2.0483 12.0209  0.0000  0.0157   0.0212   0.0425    0.0774   0.0000   442.9373       1.01570       22.2881      0.463052      -2.84565     -0.194135      0.234322      0.321550      0.357672      0.408173      0.441102      0.456557
 109   6 3023.4653    4.5813  1.9506 12.7231  0.0000  0.0148   0.0291   0.0398    0.0702   0.0000   442.7347       1.65517       22.5877       1.12208      -3.25143     -0.896623      0.228844      0.306527      0.342364      0.393666      0.417904      0.432198
 109   7 3268.9369    4.4084  2.8087 12.8096  0.0000  0.0191   0.0234   0.0512    0.0522   0.0000   443.1797       2.34358       22.4936       1.16893      -3.51872     -0.530081      0.283510      0.383801      0.437433      0.486237      0.523713      0.555957
 109   8 3507.3957    3.3042  5.0147 12.6447 -0.0006  0.0332   0.0143   0.0895    0.0442   0.0000   443.1726       2.57260       20.8217       1.77866     -0.525125      0.923960      0.492591      0.664171      0.764479      0.851254      0.917076      0.965045
 110   0 1063.8942    0.0545  0.0493 10.2538  0.0000  0.0119   0.0059   0.0146    0.0116   0.0000   437.1636     -0.150002       21.5474     0.0222632      -3.47165     -0.306211      0.174703      0.258702      0.287578      0.250215      0.312681      0.321620
 110   1 1554.6403    0.2443  0.3800 10.0097  0.0000  0.0085   0.0044   0.0228    0.0164   0.0000   439.5705     -0.296854       22.1210      0.175894      -3.18999      0.232808      0.121579      0.162716      0.193115      0.215017      0.219202      0.241031
 110   2 1909.5086    0.6672  1.0455 10.1222  0.0000  0.0123   0.0068   0.0332    0.0480   0.0000   440.4079    -0.0458118       21.9904      0.591806      -3.91457     0.0113950      0.175742      0.243166      0.269421      0.313840      0.333389      0.355970
 110   3 2225.3178    1.2855  1.8501 10.4579  0.0000  0.0161   0.0093   0.0439    0.0725   0.0000   441.1161      0.506696       22.2965      0.749383      -2.69146      0.263531      0.233439      0.317989      0.361987      0.412337      0.434866      0.455645
 110   4 2508.5818    2.2022  2.2811 11.3623  0.0000  0.0180   0.0138   0.0492    0.0744   0.0000   441.7805      0.901155       22.3327      0.975387      -2.95399      0.355457      0.258860      0.353411      0.397418      0.457653      0.487537      0.510171
 110   5 2775.8827    3.4018  2.0812 12.1000  0.0000  0.0160   0.0213   0.0427    0.0739   0.0000   442.8285      0.676646       22.9204      0.959303      -3.13893     -0.513508      0.240947      0.327006      0.368586      0.410496      0.448818      0.468906
[truncated: 140,443 more chars]
