# Supplementary material for: Global-Mode Analysis of Full-Disk Data from the Michelson Doppler Imager and the Helioseismic and Magnetic Imager
Source: Sol Phys. 2018 Jan 31;293(2):29. doi: 10.1007/s11207-017-1201-5 (PMC6566312; doi:10.1007/s11207-017-1201-5)
Supplement: Supplementary file 2 — (TAR 362.4 MB) [file 11207_2017_1201_MOESM2_ESM.tar › HMI/hmivw72d.6328.18]

   0  12 1822.0660    0.4031  0.4588  9.4555  0.0000  0.2661   0.0934   0.4384    0.4092   0.0000    -0.0000       0.00000       0.00000       0.00000       0.00000       0.00000       0.00000       0.00000       0.00000       0.00000       0.00000       0.00000       0.00000       0.00000       0.00000       0.00000       0.00000       0.00000       0.00000       0.00000       0.00000       0.00000       0.00000       0.00000       0.00000       0.00000       0.00000       0.00000       0.00000       0.00000       0.00000       0.00000       0.00000       0.00000       0.00000       0.00000
   0  17 2496.2443    1.7433  0.9142  1.4279  0.0000  0.1672   0.2476   0.4537 1000.0000   0.0000    -0.0000       0.00000       0.00000       0.00000       0.00000       0.00000       0.00000       0.00000       0.00000       0.00000       0.00000       0.00000       0.00000       0.00000       0.00000       0.00000       0.00000       0.00000       0.00000       0.00000       0.00000       0.00000       0.00000       0.00000       0.00000       0.00000       0.00000       0.00000       0.00000       0.00000       0.00000       0.00000       0.00000       0.00000       0.00000       0.00000
   0  24 3438.7688    3.1221  1.4275  6.3825  0.0000  0.1886   0.6596   0.9979 1000.0000   0.0000    -0.0000       0.00000       0.00000       0.00000       0.00000       0.00000       0.00000       0.00000       0.00000       0.00000       0.00000       0.00000       0.00000       0.00000       0.00000       0.00000       0.00000       0.00000       0.00000       0.00000       0.00000       0.00000       0.00000       0.00000       0.00000       0.00000       0.00000       0.00000       0.00000       0.00000       0.00000       0.00000       0.00000       0.00000       0.00000       0.00000
   0  25 3574.2420    2.8039  3.1730  5.7799  0.0000  0.2904   0.2016   1.1637  332.6391   0.0000    -0.0000       0.00000       0.00000       0.00000       0.00000       0.00000       0.00000       0.00000       0.00000       0.00000       0.00000       0.00000       0.00000       0.00000       0.00000       0.00000       0.00000       0.00000       0.00000       0.00000       0.00000       0.00000       0.00000       0.00000       0.00000       0.00000       0.00000       0.00000       0.00000       0.00000       0.00000       0.00000       0.00000       0.00000       0.00000       0.00000
   1  12 1885.0620    0.4055  0.4080  9.9997  0.0000  0.0873   0.0547   0.1930    0.1622   0.0000   562.1318      -1.02484       0.00000       0.00000       0.00000       0.00000       0.00000       0.00000       0.00000       0.00000       0.00000       0.00000       0.00000       0.00000       0.00000       0.00000       0.00000       0.00000       111.709       46.1674       0.00000       0.00000       0.00000       0.00000       0.00000       0.00000       0.00000       0.00000       0.00000       0.00000       0.00000       0.00000       0.00000       0.00000       0.00000       0.00000
   1  14 2156.8066    0.7826  0.5969 10.0944  0.0000  0.0613   0.0819   0.2496    0.3037   0.0000   289.7623       126.168       0.00000       0.00000       0.00000       0.00000       0.00000       0.00000       0.00000       0.00000       0.00000       0.00000       0.00000       0.00000       0.00000       0.00000       0.00000       0.00000       81.4242       39.9351       0.00000       0.00000       0.00000       0.00000       0.00000       0.00000       0.00000       0.00000       0.00000       0.00000       0.00000       0.00000       0.00000       0.00000       0.00000       0.00000
   1  15 2291.8642    1.1153  1.0884  9.2690  0.0000  0.0916   0.0935   0.3210    1.8635   0.0000   325.4987      -71.7930       0.00000       0.00000       0.00000       0.00000       0.00000       0.00000       0.00000       0.00000       0.00000       0.00000       0.00000       0.00000       0.00000       0.00000       0.00000       0.00000       106.401       61.4795       0.00000       0.00000       0.00000       0.00000       0.00000       0.00000       0.00000       0.00000       0.00000       0.00000       0.00000       0.00000       0.00000       0.00000       0.00000       0.00000
   1  16 2425.5662    1.4634  1.0137  1.1483  0.0000  0.0879   0.1122   0.2561 1000.0000   0.0000   375.7744       26.4651       0.00000       0.00000       0.00000       0.00000       0.00000       0.00000       0.00000       0.00000       0.00000       0.00000       0.00000       0.00000       0.00000       0.00000       0.00000       0.00000       98.8356       58.7015       0.00000       0.00000       0.00000       0.00000       0.00000       0.00000       0.00000       0.00000       0.00000       0.00000       0.00000       0.00000       0.00000       0.00000       0.00000       0.00000
   1  19 2828.2185    3.4641  0.8765  0.0247  0.0000  0.0893   0.3140   0.2177 1000.0000   0.0000   414.7618      -52.2809       0.00000       0.00000       0.00000       0.00000       0.00000       0.00000       0.00000       0.00000       0.00000       0.00000       0.00000       0.00000       0.00000       0.00000       0.00000       0.00000       107.976       69.5509       0.00000       0.00000       0.00000       0.00000       0.00000       0.00000       0.00000       0.00000       0.00000       0.00000       0.00000       0.00000       0.00000       0.00000       0.00000       0.00000
   1  21 3098.1778    4.4677  0.7958 11.9680  0.0000  0.0729   0.3626   0.2333    2.1245   0.0000   371.6521       12.0752       0.00000       0.00000       0.00000       0.00000       0.00000       0.00000       0.00000       0.00000       0.00000       0.00000       0.00000       0.00000       0.00000       0.00000       0.00000       0.00000       97.8911       49.2350       0.00000       0.00000       0.00000       0.00000       0.00000       0.00000       0.00000       0.00000       0.00000       0.00000       0.00000       0.00000       0.00000       0.00000       0.00000       0.00000
   1  24 3504.1498    2.8253  2.0346 11.4171  0.0000  0.1779   0.2048   0.5430    1.5656   0.0000   809.2136      -103.142       0.00000       0.00000       0.00000       0.00000       0.00000       0.00000       0.00000       0.00000       0.00000       0.00000       0.00000       0.00000       0.00000       0.00000       0.00000       0.00000       133.952       161.849       0.00000       0.00000       0.00000       0.00000       0.00000       0.00000       0.00000       0.00000       0.00000       0.00000       0.00000       0.00000       0.00000       0.00000       0.00000       0.00000
   1  25 3640.1297    2.0329  2.8947 12.0560 -0.0489  0.2076   0.1673   0.7182    0.5986   0.0000   734.1141       47.5251       0.00000       0.00000       0.00000       0.00000       0.00000       0.00000       0.00000       0.00000       0.00000       0.00000       0.00000       0.00000       0.00000       0.00000       0.00000       0.00000       273.068       145.186       0.00000       0.00000       0.00000       0.00000       0.00000       0.00000       0.00000       0.00000       0.00000       0.00000       0.00000       0.00000       0.00000       0.00000       0.00000       0.00000
   2  10 1674.4975    0.2679  0.2164  9.7707  0.0000  0.0464   0.0447   0.1726    0.1030   0.0000   446.1189      -17.3285       22.0019      -14.0602       0.00000       0.00000       0.00000       0.00000       0.00000       0.00000       0.00000       0.00000       0.00000       0.00000       0.00000       0.00000       0.00000       0.00000       38.5716       33.1051       16.6957       6.35861       0.00000       0.00000       0.00000       0.00000       0.00000       0.00000       0.00000       0.00000       0.00000       0.00000       0.00000       0.00000       0.00000       0.00000
   2  11 1810.2644    0.4180  0.2065  9.7941  0.0000  0.0948   0.0561   0.0746    0.1159   0.0000   423.8487       8.87990       10.0261      -11.9118       0.00000       0.00000       0.00000       0.00000       0.00000       0.00000       0.00000       0.00000       0.00000       0.00000       0.00000       0.00000       0.00000       0.00000       44.6693       38.5274       38.8945       12.9280       0.00000       0.00000       0.00000       0.00000       0.00000       0.00000       0.00000       0.00000       0.00000       0.00000       0.00000       0.00000       0.00000       0.00000
   2  12 1945.7708    0.5266  0.4519  9.8382  0.0000  0.0604   0.0508   0.1541    0.2063   0.0000   403.2356      -38.4124      -21.7893      -3.38219       0.00000       0.00000       0.00000       0.00000       0.00000       0.00000       0.00000       0.00000       0.00000       0.00000       0.00000       0.00000       0.00000       0.00000       34.1080       33.4863       22.6059       8.62718       0.00000       0.00000       0.00000       0.00000       0.00000       0.00000       0.00000       0.00000       0.00000       0.00000       0.00000       0.00000       0.00000       0.00000
   2  13 2081.9528    0.6475  0.5743 10.0710  0.0000  0.0622   0.0514   0.1510    0.2254   0.0000   416.6561      -42.0508       8.12639      0.952429       0.00000       0.00000       0.00000       0.00000       0.00000       0.00000       0.00000       0.00000       0.00000       0.00000       0.00000       0.00000       0.00000       0.00000       45.3617       37.1663       23.4085       8.47611       0.00000       0.00000       0.00000       0.00000       0.00000       0.00000       0.00000       0.00000       0.00000       0.00000       0.00000       0.00000       0.00000       0.00000
   2  14 2217.5195    0.8778  1.1229  9.5476  0.0000  0.0751   0.0577   0.2224    0.6420   0.0000   376.1571      -22.9187      -8.65342      0.842265       0.00000       0.00000       0.00000       0.00000       0.00000       0.00000       0.00000       0.00000       0.00000       0.00000       0.00000       0.00000       0.00000       0.00000       47.2891       43.1394       25.7922       10.5375       0.00000       0.00000       0.00000       0.00000       0.00000       0.00000       0.00000       0.00000       0.00000       0.00000       0.00000       0.00000       0.00000       0.00000
   2  15 2352.2307    1.4155  0.7724  9.7313  0.0000  0.0572   0.0923   0.1569    0.8095   0.0000   434.1048       5.28660       1.35478     -0.539668       0.00000       0.00000       0.00000       0.00000       0.00000       0.00000       0.00000       0.00000       0.00000       0.00000       0.00000       0.00000       0.00000       0.00000       39.3658       32.1634       19.4858       7.08316       0.00000       0.00000       0.00000       0.00000       0.00000       0.00000       0.00000       0.00000       0.00000       0.00000       0.00000       0.00000       0.00000       0.00000
   2  16 2485.8379    1.6758  1.1540 10.1295 -0.0176  0.0767   0.0917   0.1902    1.6433   0.0000   425.3484      -21.9694      -9.11260       8.55944       0.00000       0.00000       0.00000       0.00000       0.00000       0.00000       0.00000       0.00000       0.00000       0.00000       0.00000       0.00000       0.00000       0.00000       47.5939       42.3110       28.5918       11.1099       0.00000       0.00000       0.00000       0.00000       0.00000       0.00000       0.00000       0.00000       0.00000       0.00000       0.00000       0.00000       0.00000       0.00000
   2  19 2889.4530    3.3562  0.6422 12.8264  0.0000  0.0632   0.2382   0.1235    0.2942   0.0000   450.1188       3.64388       62.9733       6.56198       0.00000       0.00000       0.00000       0.00000       0.00000       0.00000       0.00000       0.00000       0.00000       0.00000       0.00000       0.00000       0.00000       0.00000       36.4875       40.2374       20.0735       10.5025       0.00000       0.00000       0.00000       0.00000       0.00000       0.00000       0.00000       0.00000       0.00000       0.00000       0.00000       0.00000       0.00000       0.00000
   2  21 3159.6886    4.2172  1.4118  3.7034  0.0000  0.0733   0.2077   0.2462 1000.0000   0.0000   420.3198      -32.8184       17.7908       4.18098       0.00000       0.00000       0.00000       0.00000       0.00000       0.00000       0.00000       0.00000       0.00000       0.00000       0.00000       0.00000       0.00000       0.00000       44.8481       39.0812       29.8221       10.3662       0.00000       0.00000       0.00000       0.00000       0.00000       0.00000       0.00000       0.00000       0.00000       0.00000       0.00000       0.00000       0.00000       0.00000
   2  24 3566.7730    2.6593  2.7999 11.1067  0.0000  0.1155   0.1058   0.3453    0.5366   0.0000   539.8481      -23.9724       34.7828      -24.5407       0.00000       0.00000       0.00000       0.00000       0.00000       0.00000       0.00000       0.00000       0.00000       0.00000       0.00000       0.00000       0.00000       0.00000       83.6183       70.9356       39.7716       15.5790       0.00000       0.00000       0.00000       0.00000       0.00000       0.00000       0.00000       0.00000       0.00000       0.00000       0.00000       0.00000       0.00000       0.00000
   3  12 2001.1693    0.5524  0.3622 10.1036  0.0000  0.0689   0.0414   0.0854    0.1461   0.0000   411.7077       33.0843      -19.3844      -12.2082       4.85296       4.09661       0.00000       0.00000       0.00000       0.00000       0.00000       0.00000       0.00000       0.00000       0.00000       0.00000       0.00000       0.00000       44.6125       42.9812       24.8611       10.6851       3.47544       1.18232       0.00000       0.00000       0.00000       0.00000       0.00000       0.00000       0.00000       0.00000       0.00000       0.00000       0.00000       0.00000
   3  13 2137.7063    0.7246  0.8530 10.2978  0.0000  0.0652   0.0494   0.1713    0.2415   0.0000   431.9993       24.8612      -17.3779      -1.35895       1.82810      -2.84772       0.00000       0.00000       0.00000       0.00000       0.00000       0.00000       0.00000       0.00000       0.00000       0.00000       0.00000       0.00000       35.1011       33.3799       23.2785       14.2838       5.42131       1.72757       0.00000       0.00000       0.00000       0.00000       0.00000       0.00000       0.00000       0.00000       0.00000       0.00000       0.00000       0.00000
   3  14 2273.3682    0.9874  0.8040 10.5013  0.0000  0.0561   0.0598   0.1622    0.2810   0.0000   486.4769      0.757582      -13.0005       5.40270       2.95243     -0.314001       0.00000       0.00000       0.00000       0.00000       0.00000       0.00000       0.00000       0.00000       0.00000       0.00000       0.00000       0.00000       26.4860       25.6412       20.8160       10.9854       5.86256       1.60775       0.00000       0.00000       0.00000       0.00000       0.00000       0.00000       0.00000       0.00000       0.00000       0.00000       0.00000       0.00000
   3  15 2407.5740    1.5286  0.7651 10.8594  0.0000  0.0549   0.0955   0.1315    0.4041   0.0000   450.3720      -36.9387       12.1585       22.7431      -13.0472    -0.0778106       0.00000       0.00000       0.00000       0.00000       0.00000       0.00000       0.00000       0.00000       0.00000       0.00000       0.00000       0.00000       23.1975       25.5671       19.5037       11.1757       5.55537       1.92205       0.00000       0.00000       0.00000       0.00000       0.00000       0.00000       0.00000       0.00000       0.00000       0.00000       0.00000       0.00000
   3  17 2676.0880    2.5020  1.0539  2.9446  0.0000  0.0634   0.1318   0.1348 1000.0000   0.0000   492.7167       3.59175      -32.6182       5.03397       6.94591      -2.64485       0.00000       0.00000       0.00000       0.00000       0.00000       0.00000       0.00000       0.00000       0.00000       0.00000       0.00000       0.00000       27.0487       30.1545       21.3809       13.4344       6.02837       2.20070       0.00000       0.00000       0.00000       0.00000       0.00000       0.00000       0.00000       0.00000       0.00000       0.00000       0.00000       0.00000
   3  18 2811.3500    3.1563  0.8093  1.7603  0.0000  0.0498   0.1661   0.1287 1000.0000   0.0000   422.8032       26.5802       16.7054      -15.5944     -0.216345      -1.56672       0.00000       0.00000       0.00000       0.00000       0.00000       0.00000       0.00000       0.00000       0.00000       0.00000       0.00000       0.00000       21.9479       23.6375       17.4797       10.2956       5.05043       1.61489       0.00000       0.00000       0.00000       0.00000       0.00000       0.00000       0.00000       0.00000       0.00000       0.00000       0.00000       0.00000
   3  19 2946.9259    3.5260  0.9085 10.4546  0.0000  0.0549   0.1775   0.1173    2.0344   0.0000   381.0420      -17.0778       8.76953      -3.55985     -0.652269     -0.533963       0.00000       0.00000       0.00000       0.00000       0.00000       0.00000       0.00000       0.00000       0.00000       0.00000       0.00000       0.00000       25.1116       25.8588       18.4188       10.7401       5.02559       1.61393       0.00000       0.00000       0.00000       0.00000       0.00000       0.00000       0.00000       0.00000       0.00000       0.00000       0.00000       0.00000
   3  20 3082.1784    3.8047  0.9861 12.1639  0.0000  0.1047   0.1973   0.1559    0.5828   0.0000   470.4577       22.7811      -1.80043      -28.8700      -4.95641      -1.81938       0.00000       0.00000       0.00000       0.00000       0.00000       0.00000       0.00000       0.00000       0.00000       0.00000       0.00000       0.00000       74.1054       68.5566       40.0868       16.5250       4.90023       1.34474       0.00000       0.00000       0.00000       0.00000       0.00000       0.00000       0.00000       0.00000       0.00000       0.00000       0.00000       0.00000
   3  21 3217.7650    3.8108  1.1916 12.8455  0.0000  0.0634   0.1996   0.1805    0.4140   0.0000   436.0637       13.7270       10.3068      -22.5607       9.67756       2.99233       0.00000       0.00000       0.00000       0.00000       0.00000       0.00000       0.00000       0.00000       0.00000       0.00000       0.00000       0.00000       28.3623       29.0902       22.7818       14.9979       6.50157       2.10249       0.00000       0.00000       0.00000       0.00000       0.00000       0.00000       0.00000       0.00000       0.00000       0.00000       0.00000       0.00000
   3  22 3353.2886    3.4132  1.7228 12.3521 -0.0043  0.0813   0.1426   0.1996    0.3390   0.0000   465.8141       67.0746      -23.3101      -38.9538      -2.04642      -2.07545       0.00000       0.00000       0.00000       0.00000       0.00000       0.00000       0.00000       0.00000       0.00000       0.00000       0.00000       0.00000       41.6065       39.9768       29.9153       17.5208       8.00256       2.29993       0.00000       0.00000       0.00000       0.00000       0.00000       0.00000       0.00000       0.00000       0.00000       0.00000       0.00000       0.00000
   3  23 3489.4813    2.9201  3.0384 10.7258  0.0000  0.1005   0.0892   0.2647    0.4580   0.0000   507.3349      -24.1954      0.579227      -5.20047       2.39507      0.179739       0.00000       0.00000       0.00000       0.00000       0.00000       0.00000       0.00000       0.00000       0.00000       0.00000       0.00000       0.00000       49.0084       49.8951       35.6285       21.5596       9.51193       3.11837       0.00000       0.00000       0.00000       0.00000       0.00000       0.00000       0.00000       0.00000       0.00000       0.00000       0.00000       0.00000
   3  24 3626.0644    2.3483  3.4256 11.6550  0.0000  0.1207   0.0803   0.3548    0.1851   0.0000   388.4742       16.0628       16.2728      -5.73852      -17.3128      -1.85365       0.00000       0.00000       0.00000       0.00000       0.00000       0.00000       0.00000       0.00000       0.00000       0.00000       0.00000       0.00000       55.9218       56.1296       43.2953       25.7400       12.4424       3.73067       0.00000       0.00000       0.00000       0.00000       0.00000       0.00000       0.00000       0.00000       0.00000       0.00000       0.00000       0.00000
   4  11 1914.7395    0.4634  0.4787  9.8732  0.0023  0.0545   0.0331   0.1105    0.1107   0.0000   415.0272      -4.18600       20.2354      -5.58007      -2.98999     -0.927124      0.119153     -0.133892       0.00000       0.00000       0.00000       0.00000       0.00000       0.00000       0.00000       0.00000       0.00000       0.00000       19.0080       21.3361       18.0607       11.3963       7.02337       3.34613       1.35933      0.336815       0.00000       0.00000       0.00000       0.00000       0.00000       0.00000       0.00000       0.00000       0.00000       0.00000
   4  13 2188.3219    0.8728  0.7378  9.8713 -0.0023  0.0517   0.0423   0.1089    0.3149   0.0000   416.4728       19.5826       6.05378       26.6508       1.10402      -12.5617      -1.68415     -0.189978       0.00000       0.00000       0.00000       0.00000       0.00000       0.00000       0.00000       0.00000       0.00000       0.00000       17.8973       18.4676       18.2212       11.3071       7.11387       3.94781       1.63787      0.343658       0.00000       0.00000       0.00000       0.00000       0.00000       0.00000       0.00000       0.00000       0.00000       0.00000
   4  14 2324.0790    1.2223  0.7705 10.1393 -0.0091  0.0528   0.0631   0.1206    0.5996   0.0000   443.1879       11.6217      -1.45101      -10.0976      -7.58625      0.174729    -0.0331962      0.361138       0.00000       0.00000       0.00000       0.00000       0.00000       0.00000       0.00000       0.00000       0.00000       0.00000       19.2692       22.8168       17.4789       12.1268       7.50484       3.53047       1.46430      0.428415       0.00000       0.00000       0.00000       0.00000       0.00000       0.00000       0.00000       0.00000       0.00000       0.00000
   4  17 2728.4117    2.7728  0.8749 11.6609 -0.0062  0.0556   0.1297   0.1242    0.6612   0.0000   426.1533       22.0248      -14.2381      -2.12017      -2.95789       4.04277       1.65239      0.270300       0.00000       0.00000       0.00000       0.00000       0.00000       0.00000       0.00000       0.00000       0.00000       0.00000       19.2819       22.8643       18.1817       13.5808       6.66225       4.39844       1.49168      0.423191       0.00000       0.00000       0.00000       0.00000       0.00000       0.00000       0.00000       0.00000       0.00000       0.00000
   4  18 2864.0673    3.4807  0.8189 11.2951  0.0071  0.0505   0.1807   0.1103    1.2726   0.0000   432.2525       3.15589     -0.878514      -19.4197      0.505899      0.359814       1.61679     -0.102041       0.00000       0.00000       0.00000       0.00000       0.00000       0.00000       0.00000       0.00000       0.00000       0.00000       20.4265       20.2062       16.9795       12.1572       7.52999       3.22942       1.31840      0.307662       0.00000       0.00000       0.00000       0.00000       0.00000       0.00000       0.00000       0.00000       0.00000       0.00000
   4  21 3271.6319    3.7810  1.3840 11.1015  0.0057  0.0651   0.1662   0.1563    1.7249   0.0000   394.9611      -18.7338      -30.1904       21.7107      -1.44718      -7.44700     -0.379395     -0.507013       0.00000       0.00000       0.00000       0.00000       0.00000       0.00000       0.00000       0.00000       0.00000       0.00000       22.2361       26.0185       20.2110       15.6884       9.42070       4.58284       1.72978      0.523384       0.00000       0.00000       0.00000       0.00000       0.00000       0.00000       0.00000       0.00000       0.00000       0.00000
   4  22 3408.0416    3.3709  1.9114 11.6059 -0.0036  0.0736   0.1228   0.1970    0.6261   0.0000   468.1096      0.966709       31.6189      -17.0481       3.92061      -5.30195       1.60020     -0.858606       0.00000       0.00000       0.00000       0.00000       0.00000       0.00000       0.00000       0.00000       0.00000       0.00000       27.5772       27.2733       24.4631       18.0524       11.5988       5.29428       2.10263      0.511210       0.00000       0.00000       0.00000       0.00000       0.00000       0.00000       0.00000       0.00000       0.00000       0.00000
   4  23 3544.5831    2.5660  2.4803 11.8687  0.0009  0.0917   0.0825   0.2453    0.2436   0.0000   442.1941       13.9700      -15.8500       16.1656       12.3696      -1.41986      0.791403     0.0676329       0.00000       0.00000       0.00000       0.00000       0.00000       0.00000       0.00000       0.00000       0.00000       0.00000       33.0029       35.8725       32.7815       20.9325       13.4323       6.68856       2.86167      0.665003       0.00000       0.00000       0.00000       0.00000       0.00000       0.00000       0.00000       0.00000       0.00000       0.00000
   4  24 3681.5102    2.1400  4.1774 11.2268  0.0016  0.1308   0.0571   0.3460    0.2079   0.0000   372.5635       59.6456      -16.3763       5.79147       21.6308       9.40316     -0.382498      -1.39442       0.00000       0.00000       0.00000       0.00000       0.00000       0.00000       0.00000       0.00000       0.00000       0.00000       44.6932       52.9696       43.3453       30.2086       19.8748       8.69113       3.99238       1.06324       0.00000       0.00000       0.00000       0.00000       0.00000       0.00000       0.00000       0.00000       0.00000       0.00000
   4  25 3818.5686    1.8023  5.6198 10.9152 -0.0008  0.1588   0.0411   0.4126    0.1594   0.0000   449.2128      -39.9175      -4.71532      -43.5230       4.96467      -18.9195      0.962538     0.0705373       0.00000       0.00000       0.00000       0.00000       0.00000       0.00000       0.00000       0.00000       0.00000       0.00000       56.1871       60.7334       55.1493       39.0970       24.3290       12.7367       4.99493       1.16056       0.00000       0.00000       0.00000       0.00000       0.00000       0.00000       0.00000       0.00000       0.00000       0.00000
   4  26 3955.9236    1.5232  6.7833 10.7697 -0.0014  0.1859   0.0363   0.4961    0.1430   0.0000   464.5909      -56.4613       14.5876      -26.7808      -16.4763      -11.4664      -1.00967     -0.413258       0.00000       0.00000       0.00000       0.00000       0.00000       0.00000       0.00000       0.00000       0.00000       0.00000       65.4326       70.9118       63.2772       44.8743       28.4800       14.0022       5.68855       1.35192       0.00000       0.00000       0.00000       0.00000       0.00000       0.00000       0.00000       0.00000       0.00000       0.00000
   5  11 1960.4945    0.5085  0.3660 10.0381 -0.0106  0.0343   0.0351   0.0745    0.0921   0.0000   441.0284       21.1860       2.44791      -10.1356     -0.268912       2.23937      -2.67691       1.19604      0.332784    -0.0972237       0.00000       0.00000       0.00000       0.00000       0.00000       0.00000       0.00000       0.00000       9.03688       11.3761       10.1129       7.42387       5.54915       3.07629       1.76123      0.733392      0.284132     0.0629558       0.00000       0.00000       0.00000       0.00000       0.00000       0.00000       0.00000       0.00000
   5  12 2098.4126    0.6931  0.5997 10.2024 -0.0039  0.0440   0.0393   0.0929    0.1304   0.0000   449.7184       15.2401       7.62659      -14.4186       4.21066       2.47638     -0.124134     -0.877206     0.0303031    -0.0363302       0.00000       0.00000       0.00000       0.00000       0.00000       0.00000       0.00000       0.00000       12.7788       14.7003       11.8654       10.1515       7.43385       4.29250       2.05557      0.829536      0.294386     0.0752975       0.00000       0.00000       0.00000       0.00000       0.00000       0.00000       0.00000       0.00000
   5  13 2235.4056    0.9629  0.5755 10.6916 -0.0049  0.0453   0.0525   0.0820    0.1389   0.0000   419.7920       3.22014       1.83498     -0.895512      -1.31042     -0.609614      -1.94966       1.01987     -0.244179     -0.120142       0.00000       0.00000       0.00000       0.00000       0.00000       0.00000       0.00000       0.00000       14.6737       17.7998       14.2863       10.5872       7.37598       3.83392       2.15727      0.770757      0.308465     0.0802855       0.00000       0.00000       0.00000       0.00000       0.00000       0.00000       0.00000       0.00000
   5  14 2371.0518    1.2911  0.8421 10.9418  0.0030  0.0505   0.0607   0.1184    0.1670   0.0000   435.7281       23.0789      -36.5509      -10.0588      0.439999      -1.14638      -1.22522     -0.805081     -0.499913    -0.0825537       0.00000       0.00000       0.00000       0.00000       0.00000       0.00000       0.00000       0.00000       14.5224       15.0382       17.0545       10.1320       8.41056       5.06510       2.27314       1.23975      0.438915     0.0741634       0.00000       0.00000       0.00000       0.00000       0.00000       0.00000       0.00000       0.00000
   5  15 2506.0206    1.8626  0.8232 10.0386 -0.0017  0.0395   0.0790   0.0913    0.5651   0.0000   418.3350      -1.10312       27.6543      -3.58221     -0.104437    -0.0906151      -2.03364      0.344160     0.0945038     0.0451134       0.00000       0.00000       0.00000       0.00000       0.00000       0.00000       0.00000       0.00000       11.7230       12.4619       12.2236       8.77296       6.27835       3.87378       1.86586      0.881054      0.304533     0.0626178       0.00000       0.00000       0.00000       0.00000       0.00000       0.00000       0.00000       0.00000
   5  16 2641.2107    2.2184  0.9026 10.6036 -0.0074  0.0412   0.0960   0.1083    0.7512   0.0000   444.0529      -21.7420      -18.0005      -2.13733      0.634291      -4.37421      -4.35051     -0.956319      0.259045     0.0119321       0.00000       0.00000       0.00000       0.00000       0.00000       0.00000       0.00000       0.00000       12.5707       13.0920       11.4902       9.72544       7.02182       4.15198       2.05157      0.857609      0.278193     0.0646802       0.00000       0.00000       0.00000       0.00000       0.00000       0.00000       0.00000       0.00000
   5  18 2913.6440    3.8428  0.6545 12.3987  0.0003  0.0687   0.1710   0.0991    0.5806   0.0000   445.5759       8.42849      -2.76053       12.4283       6.94194       10.7003      0.816816     -0.655456     -0.316694   -0.00433752       0.00000       0.00000       0.00000       0.00000       0.00000       0.00000       0.00000       0.00000       25.0913       18.1495       12.8996       17.5805       16.1340       9.18740       3.36863       1.02610      0.282512     0.0623547       0.00000       0.00000       0.00000       0.00000       0.00000       0.00000       0.00000       0.00000
   5  19 3049.9591    4.2629  0.8406 12.0761 -0.0125  0.0624   0.1738   0.1131    2.0815   0.0000   446.6477      -17.8980       13.8796      0.442460      -1.38115      -4.06534       2.57569      -1.22714     -0.395413     -0.190543       0.00000       0.00000       0.00000       0.00000       0.00000       0.00000       0.00000       0.00000       14.8645       24.1804       14.5682       17.2747       7.90284       7.39815       2.42031       1.76275      0.354588      0.156211       0.00000       0.00000       0.00000       0.00000       0.00000       0.00000       0.00000       0.00000
   5  21 3322.4678    3.5238  1.4261 12.8737  0.0115  0.0649   0.1500   0.2081    0.4558   0.0000   467.7814       24.9631      -5.04410      -15.5359       3.96818       8.39918     0.0785311       1.47116      0.112099     -0.100262       0.00000       0.00000       0.00000       0.00000       0.00000       0.00000       0.00000       0.00000       18.9733       20.8193       20.4061       15.3574       11.4925       6.38673       3.96716       1.50227      0.548426      0.107675       0.00000       0.00000       0.00000       0.00000       0.00000       0.00000       0.00000       0.00000
   5  23 3596.6180    2.5282  3.6697 10.4769 -0.0076  0.1063   0.0649   0.3019    0.7835   0.0000   463.4120      -63.6543      -30.8473       13.0948       22.5588       5.71650      -2.37263      -5.76494   -0.00623006    -0.0968078       0.00000       0.00000       0.00000       0.00000       0.00000       0.00000       0.00000       0.00000       30.2996       35.9501       33.2899       27.3331       18.4364       12.0580       6.35428       2.89038      0.910672      0.198885       0.00000       0.00000       0.00000       0.00000       0.00000       0.00000       0.00000       0.00000
   5  24 3733.8280    2.1303  5.1499 10.4223 -0.0045  0.1337   0.0431   0.3618    0.3213   0.0000   432.6516      -30.7761      -41.7555       34.4618       18.0768       11.2760      -11.6163      -4.05697     0.0481721     -0.107768       0.00000       0.00000       0.00000       0.00000       0.00000       0.00000       0.00000       0.00000       38.1614       43.0092       40.9873       32.9594       23.6585       14.1698       8.18849       3.32013       1.12497      0.235735       0.00000       0.00000       0.00000       0.00000       0.00000       0.00000       0.00000       0.00000
   6  11 2004.0208    0.5740  0.6091  9.6609 -0.0077  0.0561   0.0295   0.0942    0.1242   0.0000   441.7096      -3.56738       7.18385       10.4452      -2.09611      -3.63436     0.0793844      0.446897     -0.606872      0.322984    -0.0682196    0.00922916       0.00000       0.00000       0.00000       0.00000       0.00000       0.00000       17.7098       21.1572       19.0529       13.8748       9.55173       5.07899       3.12529       1.66217      0.657613      0.267708     0.0921601     0.0177886       0.00000       0.00000       0.00000       0.00000       0.00000       0.00000
   6  12 2142.4425    0.8409  0.6774 10.1329 -0.0147  0.0503   0.0430   0.0953    0.1503   0.0000   443.6494      0.140523       14.0164      -6.67871      -6.04832     -0.142807       3.84922     0.0673033     -0.212892     -0.194574     0.0913165    0.00747427       0.00000       0.00000       0.00000       0.00000       0.00000       0.00000       14.3565       13.6317       9.54284       10.9968       9.85082       7.39369       3.75678       1.66962      0.673955      0.269512     0.0679090     0.0165718       0.00000       0.00000       0.00000       0.00000       0.00000       0.00000
   6  13 2279.8502    1.1271  0.8763 10.1748  0.0077  0.0499   0.0468   0.1034    0.2019   0.0000   440.4217      -20.1777       28.1657      -6.17397      -2.33801      -5.27760       1.18990       2.66232      0.955613     -0.447640    -0.0549136   -0.00403583       0.00000       0.00000       0.00000       0.00000       0.00000       0.00000       9.56043       13.8003       11.6578       10.3522       7.30459       5.58489       2.76335       1.89960      0.657108      0.352098     0.0941144     0.0232588       0.00000       0.00000       0.00000       0.00000       0.00000       0.00000
   6  14 2415.5402    1.4704  0.9126 10.7597 -0.0015  0.0474   0.0569   0.0984    0.1907   0.0000   442.6995      -10.9647       5.46273       17.6385       3.90086      -16.9636      0.613155       1.28369    -0.0202947    -0.0371561     0.0117214   -0.00193299       0.00000       0.00000       0.00000       0.00000       0.00000       0.00000       10.6431       13.8955       12.5377       10.0097       8.14008       5.02322       3.23958       1.44669      0.818421      0.272500      0.103267     0.0213515       0.00000       0.00000       0.00000       0.00000       0.00000       0.00000
   6  15 2551.0000    1.7996  0.9243 11.3912 -0.0013  0.0430   0.0701   0.1054    0.1767   0.0000   461.5519       21.0609       12.2164      -2.88966      -7.57583       3.52030       2.26824       1.49096      0.490869     0.0725293    -0.0707270     0.0136513       0.00000       0.00000       0.00000       0.00000       0.00000       0.00000       10.8020       12.8613       11.1784       9.40703       7.29676       4.78522       2.81936       1.47621      0.644584      0.248967     0.0781987     0.0175574       0.00000       0.00000       0.00000       0.00000       0.00000       0.00000
   6  16 2686.9949    2.3597  0.8549 12.0950  0.0038  0.0433   0.0973   0.1005    0.1658   0.0000   438.4178      -7.09286       2.91052     -0.706406      -7.78027      -3.74189      -2.56360       2.06351      0.859510     -0.332013    -0.0632268     0.0337310       0.00000       0.00000       0.00000       0.00000       0.00000       0.00000       12.3671       14.9361       13.6156       10.5759       7.24096       4.44447       2.68174       1.33909      0.661957      0.242761     0.0787113     0.0159702       0.00000       0.00000       0.00000       0.00000       0.00000       0.00000
   6  17 2823.6546    3.1091  0.9629 11.5578 -0.0022  0.0424   0.1174   0.0986    0.4037   0.0000   461.7996       2.27571      0.511700      -11.5134       4.72159      -1.10740      -1.53997      -2.17283     -0.448987      0.271127     -0.112262    -0.0172613       0.00000       0.00000       0.00000       0.00000       0.00000       0.00000       10.3563       12.2051       11.5117       9.03486       6.99293       4.86538       2.80087       1.31837      0.684149      0.264649     0.0831702     0.0169421       0.00000       0.00000       0.00000       0.00000       0.00000       0.00000
   6  18 2960.6162    3.6778  0.8219 11.1131 -0.0060  0.0354   0.1444   0.0869    0.8233   0.0000   440.4852      0.951991       2.80991       15.1815       9.81934      -2.10429      0.145121      0.328895     -0.469991      0.301300    -0.0629945     0.0121469       0.00000       0.00000       0.00000       0.00000       0.00000       0.00000       9.84789       11.0305       9.28536       8.04782       6.56325       4.28259       2.44127       1.21910      0.499153      0.191602     0.0630181     0.0136653       0.00000       0.00000       0.00000       0.00000       0.00000       0.00000
   6  19 3097.1908    4.0601  1.0020 12.2307 -0.0123  0.0490   0.1579   0.0962    0.5711   0.0000   430.2254      -1.42395       12.9557      -8.46238      -13.6085      -2.24253      -1.24047     -0.181307     -0.213891     -0.440750    -0.0198120   -0.00698583       0.00000       0.00000       0.00000       0.00000       0.00000       0.00000       12.6490       14.9239       14.2456       10.2694       9.42133       5.45005       3.21773       1.88309      0.656190      0.314628      0.110693     0.0188814       0.00000       0.00000       0.00000       0.00000       0.00000       0.00000
   6  20 3233.9239    3.9421  1.4011  4.1910  0.0000  0.0521   0.1274   0.1224 1000.0000   0.0000   434.8087       9.06206       7.04204       1.83353      -1.75665       2.35921       0.00000       0.00000       0.00000       0.00000       0.00000       0.00000       0.00000       0.00000       0.00000       0.00000       0.00000       0.00000       12.6714       14.9769       12.9535       11.7387       8.97273       6.15333       3.60787       1.95875      0.811489      0.328802     0.0985821     0.0223950       0.00000       0.00000       0.00000       0.00000       0.00000       0.00000
   6  21 3370.8623    3.4207  1.7236 11.8669 -0.0040  0.0656   0.1101   0.1660    0.5819   0.0000   444.1817       16.3608       23.8231       33.1550       1.19812      -8.17905       2.83534      -2.40329     -0.162000     -0.313611      0.285719   -0.00541499       0.00000       0.00000       0.00000       0.00000       0.00000       0.00000       16.1873       18.8850       17.5658       15.5945       11.0211       7.97214       4.66185       2.47356       1.15824      0.458429      0.128660     0.0274263       0.00000       0.00000       0.00000       0.00000       0.00000       0.00000
   6  22 3508.0860    2.8953  2.6250 10.7962 -0.0116  0.0875   0.0715   0.2099    0.8044   0.0000   456.1452       15.0751      -35.7140       23.1919       18.0193       2.13717       7.66583      -4.75249       2.07609    -0.0760839     0.0540813    -0.0813968       0.00000       0.00000       0.00000       0.00000       0.00000       0.00000       19.7465       25.2122       22.8554       19.4374       15.8343       10.7927       6.42960       3.78731       1.56456      0.648173      0.194268     0.0401479       0.00000       0.00000       0.00000       0.00000       0.00000       0.00000
   6  23 3645.7395    2.4763  3.1448 11.3024 -0.0084  0.1007   0.0628   0.2547    0.3142   0.0000   406.8363       22.9297       68.0055      -19.2086      -29.7649       12.9254       10.5970      0.913490       2.24638     -0.924189     -0.176547     0.0616179       0.00000       0.00000       0.00000       0.00000       0.00000       0.00000       22.7136       29.5339       26.6165       23.5851       18.1985       12.7886       8.01707       4.24425       2.06558      0.768621      0.229804     0.0481379       0.00000       0.00000       0.00000       0.00000       0.00000       0.00000
   6  24 3783.6835    1.8410  5.2158 10.9497 -0.0030  0.1321   0.0389   0.3739    0.1680   0.0000   442.1197       68.0669      -54.1527      -55.0995       33.9809       5.34127      -18.8498     -0.155290       4.98467     -0.374363     0.0730343     -0.121667       0.00000       0.00000       0.00000       0.00000       0.00000       0.00000       32.7843       38.1488       38.6244       30.8144       24.9269       16.7314       10.2871       6.01492       2.60512       1.04444      0.312188     0.0553505       0.00000       0.00000       0.00000       0.00000       0.00000       0.00000
   6  25 3921.9718    1.5827  6.6671 10.7194 -0.0054  0.1619   0.0320   0.4607    0.1328   0.0000   516.0613       68.1767      -70.8424      -40.4864       13.4499       47.1864      -44.7406      -5.59285       4.30383      0.912829     -0.223726     0.0563893       0.00000       0.00000       0.00000       0.00000       0.00000       0.00000       37.7132       46.6310       45.0158       37.9378       30.4414       20.2711       13.1763       6.74937       3.32993       1.23423      0.387309     0.0722613       0.00000       0.00000       0.00000       0.00000       0.00000       0.00000
   7  12 2184.5060    0.8931  0.7912 10.0328 -0.0032  0.0425   0.0340   0.0892    0.1624   0.0000   418.6795      -7.56307       6.18707       6.09722      -10.5413      -3.97277       3.18227       2.18140     -0.546607     -0.286175     -0.298671  -0.000963317    -0.0270706    0.00168387       0.00000       0.00000       0.00000       0.00000       8.07229       11.0472       9.53205       9.21885       6.75627       4.65747       3.26670       1.74476       1.02059      0.469770      0.212591     0.0676067     0.0216932    0.00482638       0.00000       0.00000       0.00000       0.00000
   7  13 2322.0548    1.1507  0.9454 10.2592 -0.0061  0.0434   0.0436   0.1101    0.1927   0.0000   447.7966     -0.965667       13.9199      -3.15363       4.15356       4.10388      -3.59829       1.89369     -0.601034      0.464486      0.174327     0.0314648     0.0270541  -3.27378e-05       0.00000       0.00000       0.00000       0.00000       9.32707       10.9492       8.47381       8.70168       7.26140       5.79850       3.59561       2.19036      0.990130      0.522623      0.178592     0.0701984     0.0180942    0.00444077       0.00000       0.00000       0.00000       0.00000
   7  14 2458.1315    1.5821  1.0150 10.4583 -0.0132  0.0429   0.0558   0.1086    0.2922   0.0000   440.4410      -10.6455      -14.2855      -8.44957       3.07775       2.99498       3.26352      -6.63805     -0.644886    -0.0417294     0.0296795      0.122300     0.0158436    0.00283240       0.00000       0.00000       0.00000       0.00000       8.92699       10.3149       9.96072       9.41532       6.76090       5.29950       3.13569       2.25760       1.14425      0.531490      0.214284     0.0804546     0.0189757    0.00442205       0.00000       0.00000       0.00000       0.00000
   7  15 2594.2548    2.1736  1.0011 10.7687  0.0014  0.0417   0.0740   0.0978    0.3104   0.0000   427.6968       21.7631       10.8427      -8.76433     -0.936907       4.32197      0.978263      -1.99696     -0.515090      0.261350     -0.291183    -0.0561878     0.0386550    0.00135115       0.00000       0.00000       0.00000       0.00000       10.8073       12.9872       12.5876       10.2628       7.24155       4.90388       3.08358       1.71820      0.932028      0.448364      0.197515     0.0657527     0.0182549    0.00347231       0.00000       0.00000       0.00000       0.00000
   7  16 2731.1102    2.5844  0.7246 12.1752  0.0026  0.0329   0.1108   0.1012    0.1609   0.0000   439.3283       4.35471       11.4957      -4.88515      -4.14526      0.118841      -4.04088     -0.494682      -1.09965     -0.306422     0.0450309    -0.0211609    -0.0244632    0.00395308       0.00000       0.00000       0.00000       0.00000       7.61682       8.23708       7.97398       7.44531       5.59390       3.90518       2.61820       1.59717      0.860429      0.416955      0.157559     0.0528415     0.0140356    0.00294836       0.00000       0.00000       0.00000       0.00000
   7  17 2868.1869    3.4043  0.6558 12.7507 -0.0005  0.0415   0.1460   0.0789    0.1495   0.0000   426.4056       10.5345       3.47508      -24.3444      -3.75544       9.98680      -3.54000      -3.26591      0.954387     -0.443625     -0.205757   -0.00364324     0.0457002   0.000517446       0.00000       0.00000       0.00000       0.00000       9.63521       12.8457       11.2376       9.23453       6.96174       4.62879       3.13342       1.63483      0.979515      0.382359      0.197814     0.0597274     0.0200867    0.00426267       0.00000       0.00000       0.00000       0.00000
   7  18 3005.6735    3.9297  0.7663 13.1799 -0.0013  0.0602   0.1610   0.0969    0.1518   0.0000   444.5458      -5.64622       4.38538       6.91176       4.05793     -0.537308      0.840517     -0.628331      0.386930     -0.533564      0.124854    -0.0217265   -0.00961646   -0.00427071       0.00000       0.00000       0.00000       0.00000       19.5940       24.4267       23.3359       17.4324       11.2197       6.78151       3.75763       1.79374      0.869632      0.440946      0.197310     0.0627922     0.0144745    0.00251092       0.00000       0.00000       0.00000       0.00000
   7  19 3142.6126    4.1179  1.0071 11.5634 -0.0094  0.0522   0.1414   0.0889    0.6612   0.0000   432.6407      -10.4023      -8.07885      -6.39035       3.10945      -11.4044       1.22569      -1.61013      -1.44479      0.744387     -0.140166    -0.0104106    -0.0230934  -0.000945006       0.00000       0.00000       0.00000       0.00000       16.1483       19.8521       18.8194       14.6450       9.58832       5.86732       3.49946       1.72707      0.952285      0.458838      0.204954     0.0628218     0.0181501    0.00359866       0.00000       0.00000       0.00000       0.00000
   7  20 3279.7393    3.7367  1.5012 11.8973 -0.0082  0.0538   0.1148   0.1226    0.3898   0.0000   442.5700       1.81648       7.38507       8.44852       5.50355      -4.33095      -1.47402       1.21930      0.125448     -0.148466     -0.661435    -0.0388724    0.00850890    0.00449214       0.00000       0.00000       0.00000       0.00000       12.0531       14.0154       11.6921       11.8502       9.22339       7.07913       4.40210       2.73936       1.42336      0.637836      0.267321     0.0941191     0.0236213    0.00552647       0.00000       0.00000       0.00000       0.00000
   7  21 3417.4564    3.1703  2.0309 11.0930 -0.0011  0.0609   0.0755   0.1415    0.4108   0.0000   431.6587       12.8877       28.6347      -14.2618      -12.9795       3.00909       7.06947      -2.77870      -2.55625      0.262590      0.698178     0.0118107    -0.0718908   -0.00268070       0.00000       0.00000       0.00000       0.00000       13.1922       14.9918       14.9154       12.6443       10.3953       8.06866       5.19045       2.94532       1.61825      0.721157      0.333456      0.116925     0.0315681    0.00568289       0.00000       0.00000       0.00000       0.00000
   7  22 3555.2277    2.7333  3.0299 11.0255  0.0000  0.0763   0.0561   0.1959    0.2764   0.0000   452.9977      0.537986       6.32312      -1.90591      -8.81918      -9.01205      -5.30500      -1.51234       3.82092      -2.15675      0.124032     -0.116812   -0.00121373     0.0171004       0.00000       0.00000       0.00000       0.00000       16.1954       20.1312       19.3809       16.6178       13.1574       9.59408       6.15038       3.73194       1.92853      0.976171      0.390586      0.147387     0.0408969    0.00777717       0.00000       0.00000       0.00000       0.00000
   7  23 3693.2716    2.2952  4.1732 10.8931  0.0013  0.1026   0.0423   0.2606    0.1985   0.0000   418.8888      -4.64761       7.68612      -21.8188       29.0876      -6.28124       13.0543       1.41438      -4.41917      -1.46480     -0.266366      0.180693    -0.0688820    0.00807638       0.00000       0.00000       0.00000       0.00000       21.3579       26.9774       26.2073       22.7892       17.7811       12.6895       8.42438       5.06660       2.94788       1.29551      0.584969      0.203321     0.0574866     0.0107866       0.00000       0.00000       0.00000       0.00000
   8  10 1946.0534    0.4873  0.4952  9.9229 -0.0266  0.0554   0.0239   0.0658    0.0944   0.0000   439.4442      -7.99954      -11.4113       4.36859       2.63811      -3.20731      -4.23893       2.82418     -0.780068    -0.0942872      0.268989     -0.122531    -0.0651706    0.00602578   -0.00900225  -1.26396e-05       0.00000       0.00000       11.5075       12.0986       13.8453       12.5692       7.42059       5.82543       4.90858       2.92532       1.31026      0.761589      0.585012      0.232379     0.0829011     0.0196395    0.00523496    0.00101231       0.00000       0.00000
   8  11 2086.0550    0.6860  0.6281 10.0612 -0.0113  0.0456   0.0303   0.0736    0.1125   0.0000   431.7235      0.648327       10.6695      -12.0834       7.63895       2.09572      -5.46797      -2.30789      0.847214     -0.459403     -0.649798      0.275285     0.0533289    -0.0357896  -3.98790e-06    0.00219949       0.00000       0.00000       8.93862       7.80242       10.1526       10.1245       6.59063       4.98744       4.49018       2.76982       1.24510      0.803080      0.537012      0.220503     0.0741639     0.0207690    0.00458832   0.000744024       0.00000       0.00000
   8  12 2225.0904    0.9741  0.7105 10.3435 -0.0063  0.0468   0.0415   0.0804    0.1232   0.0000   446.1812       1.15820       11.3963      -3.11923      -9.21708       4.02896      -3.22148      -1.11115     -0.722544     -0.416821      0.621811    -0.0295116     0.0238108   -0.00967092  -0.000127318    0.00133949       0.00000       0.00000       7.93686       11.8211       8.59785       10.5134       6.12081       6.77507       3.48046       2.82222       1.26278      0.904480      0.296385      0.188719     0.0549340     0.0269546    0.00386844    0.00157974       0.00000       0.00000
   8  13 2362.8223    1.2973  0.9550 10.1453 -0.0048  0.0520   0.0443   0.0904    0.2175   0.0000   437.0509       11.7223       12.9252       5.31064     -0.663292       1.91382       3.01347      0.818899      -3.18947       1.36298      0.417863      0.336421     0.0308543   -0.00800586  -0.000673935    0.00143988       0.00000       0.00000       8.17595       10.5959       11.9470       7.70631       8.56811       5.90525       3.69475       3.18872       1.50439      0.835165      0.556344      0.173491     0.0732531     0.0318203    0.00786785    0.00109053       0.00000       0.00000
   8  14 2499.4177    1.8108  0.8374 11.1587  0.0018  0.0470   0.0636   0.0847    0.1608   0.0000   439.7118       2.99027       22.3305       4.84936      -2.00412       5.41817       3.56024      -1.04794      0.579618      0.388171     -0.188887    -0.0752844     0.0191439     0.0286971  -0.000591225  -3.11036e-05       0.00000       0.00000       9.95896       13.5357       12.7822       11.1662       8.08861       5.91788       3.62679       2.29320       1.44714      0.735544      0.364779      0.160586     0.0665417     0.0215336    0.00542869    0.00114697       0.00000       0.00000
   8  15 2636.1219    2.2881  1.0013 11.1291  0.0018  0.0381   0.0734   0.0901    0.2570   0.0000   437.9903      -3.04429       12.2779       1.60762    -0.0652270      -3.87609     -0.668123      -1.83177      -1.02450      0.711058     0.0934869     0.0320584    -0.0710941     0.0141495    0.00970370  -0.000922230       0.00000       0.00000       7.31541       8.50771       8.41593       7.93441       6.06312       4.86696       3.31295       2.17493       1.24579      0.682505      0.335734      0.148822     0.0569249     0.0186217    0.00444696   0.000868341       0.00000       0.00000
   8  16 2773.7135    2.9765  0.8296 11.3499 -0.0039  0.0331   0.1013   0.0784    0.2806   0.0000   429.7247      -3.88888       21.4548      0.644604       3.11497       1.98070       1.72655       1.40083     -0.178237     -0.400377      0.158155      0.171466     0.0163074    0.00699192   -0.00145842    0.00157178       0.00000       0.00000       6.27853       7.36735       7.45332       6.05293       5.63603       4.33466       2.89219       2.01842       1.09851      0.554311      0.328522      0.110576     0.0499477     0.0175453    0.00433801   0.000735737       0.00000       0.00000
   8  17 2911.4674    3.4164  0.8527 12.5581 -0.0090  0.0418   0.1172   0.0898    0.1626   0.0000   428.7020      -7.23922       8.82174       4.34729      -12.3950      -7.84505       6.82282     -0.587935       1.83807      0.458370     0.0850221    -0.0992099    -0.0157485    -0.0293105  -0.000476930  -0.000695611       0.00000       0.00000       6.50042       9.89898       7.98164       8.40510       6.18447       5.19822       3.35670       2.46916       1.16447      0.811583      0.320079      0.181437     0.0514299     0.0226570    0.00531128    0.00128186       0.00000       0.00000
   8  18 3049.1132    4.0200  0.7542 12.8807 -0.0024  0.0388   0.1410   0.0783    0.1691   0.0000   438.7073      -4.83093       20.4615       1.45056     -0.505036       2.07216      -5.04231      0.116309      0.750038   -0.00562248     -0.384236      0.210961     0.0441059    0.00649946    0.00149722  -0.000397333       0.00000       0.00000       8.43224       10.7829       10.8188       8.74444       7.24487       4.81261       3.10934       2.16284       1.07750      0.651411      0.317440      0.140338     0.0481046     0.0197711    0.00498810   0.000847186       0.00000       0.00000
   8  19 3186.7146    3.9155  0.9215 13.1930  0.0011  0.0406   0.1305   0.0979    0.1662   0.0000   442.2417      0.322435       10.5861      -5.49433      -8.76103      -7.76716       4.59818     -0.757479      -1.15618     -0.429670      0.820039    -0.0346658     -0.156888   -0.00214321    0.00468080   0.000216966       0.00000       0.00000       7.69670       8.57429       9.18289       8.19435       6.45725       5.19498       3.34127       2.22304       1.51925      0.736926      0.410808      0.150407     0.0702120     0.0206490    0.00482642   0.000874618       0.00000       0.00000
   8  20 3324.3778    3.4512  1.3507 12.9584  0.0051  0.0555   0.1058   0.1195    0.1616   0.0000   434.5630       21.4533       15.9697      -8.86907      -3.41731      -6.79151       6.64648      -2.58108       1.77603      0.594150     0.0790597     -0.204558     -0.104278    0.00134800   0.000291479   0.000192159       0.00000       0.00000       9.62235       12.1297       11.8515       10.8310       8.38978       7.29597       4.94728       3.18403       1.92480       1.05212      0.486333      0.237202     0.0925159     0.0294687    0.00699993    0.00140997       0.00000       0.00000
   8  21 3462.3756    2.9439  2.2499 12.0131 -0.0030  0.0612   0.0659   0.1640    0.1359   0.0000   428.8422      -14.5818       5.83959       2.09227      -5.42624     -0.454657     -0.636614       3.41497     -0.631850     -0.673264     -0.427786      0.133952     -0.141519    -0.0295721    0.00316579   0.000437989       0.00000       0.00000       11.5883       14.0986       13.4126       11.9893       10.2884       8.51108       5.82143       3.74574       2.27203       1.15760      0.572001      0.247240      0.101328     0.0331599    0.00836618    0.00149965       0.00000       0.00000
   8  22 3600.6398    2.3029  3.3470 11.7091 -0.0066  0.0860   0.0453   0.2149    0.1120   0.0000   432.3382      -22.3680       12.1072       11.6983      -19.7295       1.10494      -8.93466      -4.72563       3.47567       2.81161     -0.204906      0.366311     -0.135837    0.00394368   -0.00446150   0.000336805       0.00000       0.00000       15.3567       19.6285       18.6485       17.3415       14.6043       11.2241       8.14423       5.07749       3.15073       1.75557      0.767026      0.382668      0.140775     0.0461036     0.0124856    0.00222328       0.00000       0.00000
   8  23 3739.4158    2.0524  4.3085 11.1398 -0.0047  0.1021   0.0358   0.2562    0.1290   0.0000   413.7721      -36.6900       12.6911      -9.79735      -20.8843      0.395649       9.97591       10.0780      -1.67339      -6.93832      0.283431      0.283032     0.0285832    -0.0830604   -0.00704805    0.00342588       0.00000       0.00000       18.3488       23.3853       22.8814       21.1525       17.5247       13.2889       9.27493       6.11012       3.87538       2.08218       1.03878      0.443991      0.181432     0.0571421     0.0145321    0.00259428       0.00000       0.00000
   8  24 3878.4252    1.6266  5.7440 10.9634 -0.0029  0.1228   0.0279   0.3249    0.0991   0.0000   444.1601      -39.0301       54.6031      -20.7830       9.82289       3.36317      -9.13948      -1.71707       5.33061      -1.72283      -2.04152     -0.188925     -0.190450     0.0483919  -0.000167907   -0.00766246       0.00000       0.00000       23.3529       28.2271       28.4482       25.5898       21.8997       16.1871       11.6662       7.77860       4.71108       2.59136       1.30574      0.557231      0.215723     0.0699373     0.0180136    0.00293891       0.00000       0.00000
   8  25 4017.1248    1.4043  7.7171 10.4817 -0.0034  0.1543   0.0215   0.4183    0.0888   0.0000   401.4770       56.4003      -27.7962      -24.0365      -26.9296       15.3400       24.6582       4.40961      -2.39452      -7.40448     -0.509537       1.77562     0.0444228     -0.197344    0.00348660   -0.00345584       0.00000       0.00000       27.4659       34.8554       35.8524       31.1909       27.0049       20.3207       15.2122       9.77974       5.97719       3.39964       1.63386      0.770675      0.287105     0.0923735     0.0239921    0.00381252       0.00000       0.00000
   8  26 4156.6992    1.1233  9.1829 10.5655 -0.0096  0.1891   0.0195   0.5474    0.0709   0.0000   467.2946      -22.6259       24.3515       34.4345      -27.4581       17.6549       6.41641       12.0822      0.341540      0.310359       1.74367      0.622675       1.02658    -0.0646691    -0.0381454   -0.00167070       0.00000       0.00000       34.3905       43.6773       43.5560       38.1044       34.3032       25.5229       18.6648       12.6667       7.53484       4.32493       2.10171      0.955959      0.355103      0.117511     0.0297021    0.00469293       0.00000       0.00000
   8  27 4296.1304    0.9537 11.6382 10.3559 -0.0017  0.2334   0.0176   0.6924    0.0643   0.0000   428.0517      -2.64697       84.8635      -53.7893      -21.7016      -40.8898       14.2451      -3.63185       6.29051       2.92691      -2.07194      0.473872      0.799718     0.0105521    -0.0355357   -0.00282744       0.00000       0.00000       43.8979       52.8807       53.2912       47.8341       41.9676       31.8492       23.6419       15.8679       9.63836       5.42926       2.71635       1.19619      0.447593      0.141035     0.0350153    0.00554500       0.00000       0.00000
   8  28 4435.9522    0.8041 13.9390 10.2091 -0.0045  0.2971   0.0166   0.8624    0.0641   0.0000   482.3595      -94.9367       89.2401       34.0094      -15.7667       17.8935      -24.3763       3.91989       6.55741      -9.65133       2.06092      -2.50045    -0.0253417    -0.0579979   -0.00611308    0.00366556       0.00000       0.00000       54.9119       67.9138       68.8304       61.7812       53.3179       40.7473       29.1441       20.1692       12.4292       6.87392       3.60047       1.51586      0.588405      0.184851     0.0447218    0.00729464       0.00000       0.00000
   9  11 2124.9830    0.7990  0.8712  9.3531 -0.0129  0.0409   0.0305   0.0858    0.2977   0.0000   431.6357       8.28149       11.5179       2.80630      -10.5584       7.18549      -2.61679       3.19674     -0.203884     -0.383995      0.917517     -0.205548     -0.165673    0.00321336   0.000135726     0.0111161   0.000531923  -0.000232867       6.84099       8.88401       8.35113       7.89050       6.53835       5.40659       3.75237       2.72387       1.73700      0.930197      0.574649      0.250926      0.132768     0.0443943     0.0189060    0.00556273    0.00132528   0.000252035
   9  12 2264.4627    1.0283  0.8398 10.5554  0.0001  0.0392   0.0375   0.0851    0.1405   0.0000   435.2796      -2.96757       11.5300       7.05331      0.995790       2.07991     -0.821418      -2.02825     -0.843300      0.159000      0.526496    -0.0388177    -0.0121684    -0.0137293    -0.0172313     0.0102950  -0.000820332  -1.82265e-05       6.42115       7.67083       8.40541       7.16423       6.04753       5.02388       3.63442       2.40282       1.60257      0.909108      0.519578      0.237464      0.121283     0.0475990     0.0191512    0.00560191    0.00127857   0.000194887
   9  13 2402.2686    1.5133  0.7654 10.9113 -0.0079  0.0319   0.0555   0.0746    0.1491   0.0000   444.4636       3.19428       9.84227      -4.27685       4.33102      -8.51474       2.76548      -2.66651      -1.16743     -0.255043      0.175524     -0.158963      0.204132    -0.0640541   -0.00619793   -0.00958701  -0.000527280  -0.000258577       5.37747       6.27280       6.20596       6.14381       4.88780       4.02377       2.88664       2.04266       1.31386      0.725855      0.433329      0.212818      0.101537     0.0376799     0.0141124    0.00404898   0.000927847   0.000177364
   9  14 2539.5191    1.8513  0.9198 11.0987 -0.0077  0.0382   0.0617   0.0815    0.1949   0.0000   437.4227       4.24850       14.9991      -12.7746       1.51062      -2.20363      -1.66091      -3.14982      0.331653     0.0499802     -0.237692      0.191886    -0.0431598    -0.0163968  -1.82337e-05    0.00413432   -0.00187569   0.000587250       5.61255       8.15208       6.92705       7.36411       5.61238       5.01842       3.44160       2.47201       1.55125      0.946345      0.492175      0.251086      0.114493     0.0479075     0.0168533    0.00547143    0.00128161   0.000290676
   9  15 2676.9552    2.4721  0.7757 11.6760 -0.0094  0.0321   0.0902   0.0785    0.1833   0.0000   438.1107      -6.61741       13.8430       5.68763      -2.60623      0.853288      -2.49288     -0.403657      -2.48518    -0.0655937      0.846276     -0.248410     0.0438588     0.0393143     0.0111423    0.00270392  -0.000669592  -5.30154e-05       5.69696       7.48294       7.04260       6.70827       5.26199       4.44669       3.02823       2.05669       1.35467      0.740037      0.435443      0.179021     0.0967976     0.0348103     0.0149785    0.00434488    0.00103885   0.000202202
   9  17 2953.4369    3.7507  0.7416 12.0845 -0.0084  0.0436   0.1348   0.0671    0.2407   0.0000   436.6474       9.45349       9.06953      0.309247      -5.38839       2.80182       6.58569      -3.72243      -2.08241       1.25995     -0.141535     -0.499655    -0.0945783     0.0190023     0.0126095   -0.00515959   4.88790e-05   3.97820e-05       9.88529       10.5245       7.88739       5.76887       7.26716       7.47968       6.20393       4.15863       2.19463       1.07742      0.495521      0.222617     0.0932888     0.0351636     0.0127846    0.00422630   0.000928895   0.000148969
   9  18 3091.4826    3.9046  0.8776 12.6272  0.0030  0.0377   0.1289   0.0767    0.1910   0.0000   442.0202       12.3952       5.78415      -11.6393   -0.00696807       4.38717      0.894173      0.477588      -3.04278     -0.962328     -0.184008      0.212119     0.0155294    -0.0416333    0.00335597    0.00867284    0.00123040   0.000212075       6.14707       7.45459       7.64048       6.50159       6.28427       4.33433       3.79019       2.31349       1.62406      0.948371      0.479714      0.254747      0.111556     0.0493856     0.0159394    0.00508110    0.00146274   0.000200490
   9  19 3229.4406    3.9552  1.0547 12.9344 -0.0073  0.0440   0.1250   0.0884    0.2056   0.0000   440.3085       12.5310       7.23921      -16.5516      -2.76144      -1.32938      -1.16351       1.16020      -1.46605     -0.707515      -1.05093   0.000777206    -0.0901911    -0.0345924    -0.0149620   -0.00131060    0.00149987  -0.000421227       7.66832       8.90455       8.84299       9.22911       7.26851       5.37314       3.94462       3.07972       1.77151       1.11222      0.653712      0.328884      0.153203     0.0554789     0.0185367    0.00605354    0.00135670   0.000255057
   9  20 3367.6228    3.2069  1.8870 12.7617 -0.0064  0.0590   0.0768   0.1419    0.1009   0.0000   421.7294      -9.84020       10.1412       2.61114       12.1731       7.22508      0.899500    -0.0591598      -1.82903      -2.53985      0.158152     0.0118057     0.0217498    -0.0402548     0.0307703    0.00634871   3.30457e-06   0.000420878       9.64711       11.5531       12.3535       10.7368       9.19579       7.94400       5.47457       3.91161       2.70528       1.31011      0.846209      0.421881      0.182659     0.0719833     0.0318329    0.00882356    0.00197599   0.000327084
   9  21 3506.0860    2.7144  2.2943 12.5068 -0.0100  0.0661   0.0626   0.1612    0.0912   0.0000   445.0920       3.18502       25.1062      -8.93274      -4.54345      -14.8600      -6.24092       10.3443       1.21945      -2.09423     -0.304556       1.06105     -0.294582    -0.0257638     0.0280160   -0.00690015    0.00103851   0.000176630       10.8245       13.6812       13.9893       12.5090       10.8488       8.56607       6.15564       4.50081       2.68460       1.66210      0.894874      0.458150      0.208907     0.0847307     0.0301488    0.00980808    0.00232071   0.000384251
   9  22 3644.8726    2.1668  3.2947 11.9062 -0.0038  0.0809   0.0446   0.2161    0.0846   0.0000   455.7170      -16.2001       22.2367       9.70909      -1.95164       14.7060      -18.0044       1.83323       8.53486       1.78957      -3.20923    -0.0239553     0.0573250     -0.225336    -0.0219517    -0.0150845    0.00546756  -0.000323518       13.5406       17.1248       16.3183       15.4454       13.7461       10.7072       8.31635       5.46466       3.75075       2.13308       1.19439      0.581054      0.263114      0.108028     0.0403550     0.0115950    0.00307315   0.000493087
   9  23 3784.0397    1.8269  4.4939 11.4962 -0.0087  0.1036   0.0340   0.2599    0.0881   0.0000   431.6651      -8.58383      -32.1914       14.4827       16.9389       5.59001      -3.15685      -10.3951      -4.76756       3.14459       1.80332      -2.23968    0.00651428      0.331921    -0.0229287    -0.0155444  -0.000394038   0.000785858       17.4554       21.2413       22.5360       19.9715       17.2179       13.7108       10.1877       6.85667       4.64745       2.86146       1.52763      0.809128      0.354466      0.156007     0.0541381     0.0159093    0.00375583   0.000567692
   9  24 3923.2231    1.5328  6.1323 10.9620 -0.0012  0.1237   0.0251   0.3286    0.0827   0.0000   442.7455      -29.5555       46.0289      -26.2325       28.1353     -0.442664      -15.7573      -4.85825      -16.1268      -1.06054       1.17520      0.771100     0.0600139     -0.273172     0.0663060     0.0171278    0.00171546   0.000457632       20.1512       26.1514       25.0647       23.5304       20.9020       16.5115       13.0572       8.67564       5.85338       3.44592       1.86674      0.994320      0.427099      0.186381     0.0648760     0.0189392    0.00482670   0.000774987
   9  26 4202.5363    1.1036  9.9980 10.4360 -0.0000  0.1886   0.0179   0.5247    0.0681   0.0000   462.8749       37.2412       46.9070       1.62375       31.2126      -26.3463      -17.5306      -20.3901       6.32518       1.77594      -3.88981      -1.17411      0.428858     0.0810894    -0.0836131    0.00117248    0.00461169   -0.00142168       30.1013       38.5813       39.4276       35.5027       31.4725       25.7215       19.2540       13.7988       9.07885       5.41002       3.21326       1.50292      0.769499      0.288519      0.110443     0.0317730    0.00732517    0.00114555
  10   9 1879.9562    0.4549  0.3554  9.8889 -0.0132  0.0267   0.0246   0.0525    0.0663   0.0000   433.7476     -0.393491       10.2940       2.45991       3.81912      -1.19331      -3.84629       2.18319    0.00402672     -0.742365     -0.144263      0.272659     -0.102139    -0.0143290     0.0597049  -0.000689973   0.000865625  -0.000291317       3.75135       4.89067       5.21590       4.46832       4.46656       2.95415       2.50408       1.72330       1.07282      0.761534      0.402812      0.247511      0.119901     0.0548669     0.0255340    0.00905135    0.00277043   0.000971956
  10  10 2021.4674    0.6078  0.5686  9.8780 -0.0096  0.0477   0.0247   0.0684    0.1155   0.0000   444.7801      -14.0180       14.6222       4.41374       2.12187     -0.936608       3.16629      0.948217     -0.899633      0.674429    -0.0832553      0.238419   -0.00317469     0.0181237    0.00300334     0.0147198   -0.00327028   0.000844011       8.30161       8.48438       8.37033       9.25139       7.52064       5.35676       4.25305       3.29480       2.27850       1.08764      0.669269      0.500500      0.273425      0.112368     0.0411090     0.0157554    0.00475703    0.00117076
  10  11 2162.8831    0.8201  0.8562  9.8883  0.0016  0.0424   0.0293   0.0914    0.2377   0.0000   435.5517      -4.81961       6.27669       5.89715      0.543531      -10.2039       2.02830     -0.469263       2.29179       1.53270      0.896872    -0.0580583    -0.0303529    -0.0677083    -0.0338108     0.0179938    0.00622586  -0.000255997       5.89927       7.00848       7.51343       8.13369       5.45152       5.45466       4.21692       2.86937       2.27248       1.22331      0.779804      0.420842      0.230145      0.105027     0.0454499     0.0175272    0.00652880    0.00135496
  10  12 2302.7555    1.0883  0.8282 10.7656 -0.0236  0.0375   0.0400   0.0851    0.2049   0.0000   437.4290       6.70267      -2.06259      -12.6559     -0.765047      -7.94514      -5.55243    -0.0647929       3.98591      0.547439      -2.02209     -0.464097     0.0829287     0.0368833     0.0165982    0.00806005   -0.00166862  -0.000915940       5.28068       6.61165       7.26991       6.25732       5.91569       4.44421       3.20468       2.61111       1.68844       1.04505      0.650360      0.371081      0.190732     0.0885034     0.0359279     0.0140738    0.00472566    0.00150291
  10  13 2440.7521    1.5208  0.9415 10.7429 -0.0003  0.0331   0.0491   0.0853    0.2017   0.0000   429.3532       9.88864       6.16583      -7.52323       1.21458       7.54067      -2.35171       2.04200       2.49951   -0.00856172    -0.0540018      0.149182     0.0696148     -0.130412     0.0610392     0.0130490  -0.000894515   -0.00182748       5.22380       6.25092       6.09841       6.05764       5.27542       4.21272       3.21923       2.17882       1.58754       1.02832      0.598654      0.350153      0.157008     0.0831942     0.0304351     0.0130709    0.00400890    0.00112813
  10  15 2717.0052    2.6205  0.8662 11.3434  0.0006  0.0318   0.0842   0.0758    0.2175   0.0000   441.1711       1.64924       14.2852      -6.89265      -3.26980       1.93581       4.72785      -1.69148     -0.918812      0.925878      0.538799   -0.00265804     -0.160172     -0.120623    -0.0493303     0.0355804    0.00172491   -0.00296853       4.86340       6.04595       6.18234       6.09001       5.14267       3.70075       3.18507       2.31249       1.46400      0.955686      0.478940      0.338743      0.165931     0.0824212     0.0327569     0.0140419    0.00362704    0.00126259
  10  16 2855.6657    3.0883  0.8937 11.5721 -0.0016  0.0309   0.0945   0.0721    0.2462   0.0000   431.9246       4.60060       6.44159      -2.62580     -0.885893       2.99540       1.47374      -4.62781      0.534230    -0.0240049     -0.526180      0.444071     0.0288516     0.0195829    -0.0413734   -0.00342090    0.00289953   -0.00102847       4.88630       5.54016       5.77436       5.66592       4.70171       3.96254       3.08322       2.18568       1.51543      0.903675      0.567819      0.301419      0.151519     0.0739654     0.0305890     0.0116260    0.00396098    0.00103115
  10  18 3132.8122    4.0338  1.1012 12.3768 -0.0053  0.0379   0.1122   0.0863    0.2423   0.0000   441.5682       10.8230       12.3106      -3.50842     0.0501638      -3.05682       6.83295       3.53955       1.11422      -1.59885     0.0742954     -0.369900      0.246522      0.146340     0.0548268     0.0210488    0.00629166   -0.00118542       5.90676       7.05202       7.02471       6.84397       6.06261       4.68077       3.75049       2.59608       1.84809       1.12844      0.648964      0.395839      0.194686     0.0934129     0.0356860     0.0153826    0.00457038    0.00128600
  10  19 3271.2802    3.7377  1.4746 11.5366 -0.0056  0.0405   0.0903   0.1042    0.2861   0.0000   439.5933       17.1146       3.59429      -2.37622       1.95506      -1.39654      -2.07477       1.71267      -2.11872      -1.08381     -0.848831       1.01117     -0.312087    -0.0968426    -0.0142416     0.0101188   0.000120184  -0.000413718       6.06231       7.78764       7.66239       7.40910       6.33773       5.19131       4.01100       2.76178       1.99330       1.16419      0.767945      0.397258      0.193996      0.101992     0.0393042     0.0154050    0.00540939    0.00146839
  10  20 3410.1171    3.2013  1.9473 12.1740 -0.0036  0.0498   0.0705   0.1281    0.1355   0.0000   437.8916     -0.530549       9.77774       3.00067     -0.504709      -1.44799      -1.46953      0.956554       2.52498     -0.265615      -1.05745    -0.0624401     0.0967265     -0.113590    0.00676499   -0.00852912    0.00683350   0.000267534       7.66237       9.31223       9.79225       8.76840       7.93887       6.44656       4.83345       3.55211       2.35615       1.48178      0.912422      0.475227      0.241134      0.118265     0.0492287     0.0186317    0.00679793    0.00192309
  10  21 3548.9327    2.5325  2.7655 12.2688 -0.0005  0.0687   0.0528   0.1705    0.0834   0.0000   473.6685      -10.3347       12.5516      -6.03982      -5.95253       2.05251     -0.188269     -0.139523      -2.55067      -1.61588      0.187815      0.408424    -0.0140386    -0.0798927     0.0605112    -0.0117034    0.00393587  -0.000125230       10.4601       12.4017       12.7959       11.8140       11.1768       8.88215       6.93732       5.02812       3.46346       2.23555       1.33095      0.742176      0.384720      0.171027     0.0753326     0.0281633    0.00939379    0.00276551
  10  22 3688.0986    2.1632  3.6995 11.6981 -0.0063  0.0806   0.0398   0.2103    0.0803   0.0000   424.1995       1.42098       20.9219       12.5243      -22.5237      0.117939      -3.25370      0.209242       3.03247      -2.44715       3.28748     -0.604125     -0.105292     -0.126428      0.122651     0.0118723    0.00512652   0.000162349       11.5709       15.1532       15.0243       14.4477       12.9536       10.2877       8.13775       5.79483       4.17393       2.44929       1.59794      0.857479      0.421858      0.220491     0.0821345     0.0338676     0.0112801    0.00324153
  10  24 3967.5667    1.4349  6.7742 10.8946  0.0020  0.1251   0.0227   0.3471    0.0737   0.0000   457.1570       19.8940       36.7738      -2.25577      -19.0292      -17.0489       17.3664       8.00829     -0.405549      -5.23809       4.20620       1.10377      0.501394     0.0699062    -0.0438422    0.00919172    0.00270350    0.00598374       18.4563       23.4981       24.2741       22.7214       20.3623       16.4358       12.7684       9.42790       6.47706       4.04217       2.61440       1.35464      0.740229      0.344219      0.152270     0.0540629     0.0193375    0.00536948
  10  27 4388.2454    0.8041 12.2275 10.3508 -0.0072  0.2511   0.0161   0.7293    0.0588   0.0000   447.1510      -22.6563       76.7869      -10.7204      -6.13627       33.1889       23.5063      -45.2046      -29.3266       3.56174      -5.08199       3.51271       2.99807     -0.988724    -0.0908733      0.102932    -0.0338633   -0.00209370       36.1766       46.0746       49.1421       44.8341       40.2708       34.1375       25.1764       19.6448       13.2203       8.63007       5.32502       2.94476       1.58766      0.731297      0.323785      0.120622     0.0418043     0.0116610
  11   9 1915.3585    0.5042  0.4158 10.0106 -0.0071  0.0267   0.0242   0.0632    0.0662   0.0000   437.2687      -5.24327       8.59410       3.38119       11.7759      -1.25606       5.21427      0.119782      -1.60445     -0.923757    -0.0744923     -0.494572     0.0380320     0.0343587     0.0306491   -0.00273353    0.00144531    0.00230178       4.09835       4.32794       4.30999       4.37940       4.35408       3.56568       2.49875       1.66494       1.23622      0.961559      0.675454      0.386677      0.202977     0.0978444     0.0408665     0.0198226    0.00702746    0.00242918
  11  10 2057.9749    0.6914  0.6423  9.8453 -0.0062  0.0304   0.0255   0.0652    0.1013   0.0000   442.0453      -5.59375       11.4201       4.84879      -7.24765      -3.36021       5.05615      -2.33822     0.0193683     -0.209915     -0.406728     0.0311598     -0.105778     -0.142661    -0.0753519     0.0268633   0.000515029  -0.000944011       4.08917       5.42928       5.28622       4.80382       4.32579       3.85625       3.05244       2.38974       1.59944       1.03927      0.644853      0.390709      0.187694      0.103747     0.0530228     0.0219954    0.00859594    0.00356620
  11  11 2199.7460    0.9129  0.7336 10.1115  0.0027  0.0305   0.0305   0.0721    0.1797   0.0000   430.6194      -3.79729       24.7828      -1.77819      -8.35917      -1.79815       5.93729       2.62942      0.772334     -0.615797      0.830854      0.342260    -0.0263731     -0.132700     0.0901873     0.0235892    0.00661434   -0.00195293       4.39100       5.81053       6.02550       5.34510       5.11284       3.90278       3.11193       2.19844       1.57926      0.989785      0.635089      0.375487      0.191773      0.112089     0.0458168     0.0231539    0.00798201    0.00323969
  11  12 2339.9652    1.2762  1.0294  9.9901  0.0005  0.0387   0.0414   0.0892    0.5195   0.0000   434.1273       4.31123       14.5320      -3.98268       3.98533     -0.632252     -0.917566     -0.722807      -1.81612       1.04227     -0.138398     0.0864639      0.272670    -0.0963636    -0.0661246     0.0100230     0.0150623   -0.00159206       4.75688       6.25040       6.85658       5.63249       5.49145       4.93207       3.38578       2.98723       2.00935       1.23139      0.884360      0.471766      0.254983      0.144295     0.0678090     0.0305594     0.0118840    0.00454690
  11  13 2478.4196    1.7017  0.8998 10.7694 -0.0156  0.0326   0.0514   0.0776    0.4065   0.0000   444.8917       2.90280       7.70703      -4.82535       7.32670       11.4853      -4.89710      -1.87856     -0.834686       1.36733     -0.207869      0.173328      0.614940     -0.221639    -0.0364312     0.0316156     0.0119352  -0.000322200       4.55439       5.47211       5.50090       5.51740       5.06788       4.47959       3.19237       2.37009       1.80301       1.14833      0.782425      0.469025      0.244438      0.129843     0.0609447     0.0279950    0.00934414    0.00420558
  11  14 2616.8599    2.1569  0.9541 11.5698 -0.0120  0.0334   0.0619   0.0788    0.2072   0.0000   436.3574       8.51957       7.97344      -7.67884       5.13971       6.27385       1.86187       2.14877      0.918492     -0.679674      -1.12320    -0.0882441      0.146806      0.190717    -0.0830669    -0.0251159    0.00798349    0.00287321       4.44626       6.02053       5.95836       5.64096       5.06578       4.11530       3.36166       2.33902       1.81342       1.05199      0.745879      0.410487      0.231809      0.119259     0.0579068     0.0252951    0.00955463    0.00370819
  11  15 2756.0645    2.8029  0.9164 11.9045  0.0001  0.0314   0.0812   0.0728    0.1730   0.0000   434.3897       1.92286       14.7755       5.22268       3.30844      -3.19349      -1.36206      0.101995       1.22908     -0.751731       1.55009      0.621435     -0.192538     -0.251711     0.0466360    0.00995109   -0.00849764  -0.000936493       4.44043       5.41401       5.29999       5.24685       4.79272       3.89166       3.42922       2.41716       1.72934       1.14481      0.755869      0.468841      0.212234      0.119377     0.0632666     0.0260644     0.0100317    0.00367991
  11  16 2895.3265    3.4582  0.7984 12.3086 -0.0143  0.0271   0.1117   0.0687    0.1729   0.0000   442.1515       6.56957     -0.953832      -3.43811      -2.00616      -3.80084      -3.85492      -4.31198      -1.55358    -0.0682207      0.271640     -0.289952     -0.358585      0.121573      0.130536    -0.0329255    -0.0197568   -0.00896828       4.05033       4.71956       5.13439       4.76889       4.13976       3.55533       2.84303       2.06709       1.42711      0.971006      0.606316      0.355464      0.188109     0.0955012     0.0502525     0.0212237    0.00856528    0.00327267
  11  17 3034.4537    3.9821  0.8999 12.4104 -0.0007  0.0366   0.1126   0.0679    0.2110   0.0000   437.2735       2.55884       4.49255      -7.10020      -2.33358       6.82376      -2.72992      -1.28492   0.000990858     -0.995595       1.07412     0.0666127      0.223265     -0.129016    -0.0375370   -0.00990321    0.00206315  -0.000924299       4.99404       6.13866       6.67783       5.12078       5.17877       4.92665       3.61760       3.16385       2.11356       1.21860      0.803405      0.451969      0.202380      0.131938     0.0578090     0.0260391    0.00957324    0.00429910
  11  18 3173.3494    4.2407  1.0284 12.3223 -0.0091  0.0326   0.1162   0.0799    0.2358   0.0000   445.6221       6.08690       16.8048      -6.47708      -5.03355       6.81012     -0.816221      -2.06977     -0.996202       1.57902       1.34977      0.227027      0.228683     0.0789121      0.150561     0.0225793    -0.0174263    0.00451731       4.67795       6.07929       6.14576       5.99662       4.87293       4.42480       3.43493       2.45990       1.78941       1.21610      0.692492      0.420605      0.230223      0.122751     0.0505919     0.0262354     0.0105658    0.00381200
  11  19 3312.2632    3.4536  1.6618 11.9046 -0.0020  0.0418   0.0779   0.1040    0.1700   0.0000   440.6307       6.65098      -12.7856      -11.4034      -2.01955     -0.452499       3.87158       2.66363      -3.33781      -1.52700    -0.0187368      0.289662     0.0133773     -0.296989    -0.0579029     0.0381153    -0.0104529    0.00595151       5.93976       7.14075       7.20182       7.02093       6.26529       5.35166       4.36968       3.23470       2.29053       1.53787      0.971889      0.553187      0.312473      0.156571     0.0757618     0.0337919     0.0139407    0.00474634
  11  20 3451.5037    2.9706  2.4110 11.5959  0.0024  0.0540   0.0551   0.1248    0.1218   0.0000   432.5176       3.88273       14.7381      -16.8700      -6.55968       3.51208       10.8131      -8.39581     -0.479115      0.709095       1.07822     -0.166015      0.234402     -0.197390   -0.00861758     0.0347655    0.00102665    0.00342161       7.53968       9.33322       9.84392       9.09418       8.41083       7.18149       5.42612       3.97339       2.91636       1.98775       1.23412      0.766708      0.406497      0.208147      0.100721     0.0437818     0.0173347    0.00673923
  11  21 3591.0065    2.4831  3.2822 11.7172 -0.0017  0.0700   0.0436   0.1626    0.0879   0.0000   440.3056      -6.44281       8.60267      0.111958      -9.13473      -4.34410       4.32861       1.52285      -7.37172      -3.06940     -0.789154     -0.329781    -0.0614486    -0.0232131     -0.224788     0.0574176   0.000742223   -0.00826536       9.26667       12.3272       11.9729       12.1102       10.3722       9.03122       7.13175       5.41494       3.74082       2.59944       1.60032      0.957117      0.525587      0.272972      0.129111     0.0580614     0.0228768    0.00818379
  11  22 3730.8537    2.0705  4.7390 11.1955 -0.0008  0.0838   0.0319   0.2248    0.0851   0.0000   443.0063       5.96381      0.575574       17.8381      0.959276      -14.4692      0.304363      -13.8297      0.360400     -0.193349       3.73955       1.39788     -0.273802      0.162886      0.309491     0.0122081    0.00670351    -0.0133904       11.7153       14.9819       15.0771       14.4104       13.1247       11.4123       8.53661       6.43951       4.65936       3.11222       2.07937       1.21534      0.655925      0.346456      0.159071     0.0744071     0.0269906     0.0105893
  11  23 3870.5147    1.6966  6.6327 10.8632 -0.0026  0.1058   0.0244   0.2985    0.0825   0.0000   440.9004       25.9735       49.5743       22.4834      -3.84043      -3.15013       18.0561      -2.57640       3.21190       6.80476     -0.486617      -1.65950      0.527356      0.312844      0.241568      0.101945     0.0261492   -0.00459599       14.7687       18.6451       19.4990       18.4903       16.9395       13.7785       10.8625       8.46512       5.79303       3.97227       2.55329       1.49867      0.850318      0.433462      0.214096     0.0927899     0.0352975     0.0127679
  11  24 4010.5938    1.3440  6.7563 10.8371 -0.0020  0.1231   0.0215   0.3226    0.0725   0.0000   432.9730       16.5987       5.55975       15.1428      -17.2547       9.17895       10.6514       7.19389      -14.3321       3.65329       7.96884      -1.09301      -1.73621     -0.696368      0.154727      0.110207    -0.0230441    -0.0333484       16.5009       20.9019       21.5449       20.5711       18.6255       16.1493       12.8041       9.94745       7.09893       4.67919       2.99971       1.83947      0.982718      0.527525      0.262018      0.113229     0.0432608     0.0164319
  11  25 4150.8684    1.1732  9.2496 10.5741 -0.0067  0.1557   0.0181   0.4317    0.0669   0.0000   366.2407       31.3005      -40.4048      -23.6963       16.7899       17.9709      -39.5293       2.85747      -5.06271      -2.31521       1.98651      -2.53726       1.47085       1.48056     0.0356036     -0.219024     0.0407130     0.0464968       21.0148       26.7170       28.0331       26.8063       24.1378       20.5054       16.3395       12.3290       8.72405       6.04077       3.88468       2.35297       1.29565      0.671192      0.340324      0.145179     0.0574940     0.0208553
  11  26 4291.5354    0.9412 10.7036 10.4681 -0.0055  0.1973   0.0164   0.5562    0.0589   0.0000   486.3298       7.41128       5.71151      -13.2083       43.1879       30.5517       15.5341      -52.8999       31.4967       4.41123     -0.370131       2.97545      0.908562       1.56468     -0.197613     -0.124941    -0.0792632    -0.0216450       25.8376       32.6755       35.1657       32.7375       30.0784       26.2781       20.4836       15.8532       11.2466       7.87916       5.09640       3.00294       1.77241      0.909642      0.434245      0.199799     0.0772270     0.0280430
  11  28 4573.6194    0.6508 17.9425 10.1935 -0.0039  0.3691   0.0113   0.9969    0.0447   0.0000   439.2506      -70.8600      -37.8458       47.4978       26.9033      -25.0057       22.0089       25.2669       44.4990      -7.64515     -0.249960       5.75617       4.66905      -2.10703     -0.127829     -0.378231     0.0122244     0.0184789       49.2765       62.2223       65.1431       63.7752       56.8077       48.2842       39.3387       30.1256       22.0399       14.9746       9.79897       6.04779       3.46350       1.85556      0.907491      0.403197      0.149780     0.0543390
  12  10 2093.5762    0.7045  0.6867 10.1102 -0.0028  0.0291   0.0240   0.0707    0.0891   0.0000   440.2304      -8.38462       9.99024       7.94457       1.32384      -4.70298     -0.103577      -1.72285     0.0204493     -0.191323     -0.768062      0.548436      0.217153     -0.367954    -0.0591274    -0.0267347    -0.0225798    0.00291392       3.72172       4.53440       4.80081       4.26140       4.25966       3.48366       2.91575       2.39284       1.66185       1.20240      0.753900      0.443461      0.266354      0.161957     0.0794736     0.0350445     0.0182591    0.00729521
  12  11 2235.8001    1.0471  0.7287 10.2341 -0.0163  0.0297   0.0349   0.0644    0.1347   0.0000   435.1671     -0.978970       13.9198      -8.17042      -2.28374     -0.497666     -0.823724       3.26572      -1.31921       1.75886      -1.43016      0.147450      0.224143      0.122541     0.0526967    -0.0444890     0.0233801    -0.0113527       3.69346       4.86689       4.60405       4.83479       4.45425       3.53212       2.86168       2.18238       1.67918       1.17038      0.724094      0.455537      0.292700      0.154195     0.0901552     0.0393036     0.0176211    0.00675404
  12  12 2376.3357    1.3461  0.9355 10.6060 -0.0113  0.0353   0.0410   0.0768    0.2680   0.0000   431.2571      -3.63941       7.59133      -5.01398      -7.19810      -2.05037      -6.19855       1.17881      0.837440      -1.79188       1.04038      0.734913      0.510525     0.0269312      0.140169    -0.0872548     0.0332324     0.0137650       4.91506       6.09153       6.78602       5.49995       5.41532       4.64506       3.69726       3.23112       2.18865       1.46073      0.979758      0.530399      0.350647      0.170926     0.0957719     0.0479709     0.0189783    0.00880052
  12  13 2515.4147    1.8144  0.9565 10.9150 -0.0019  0.0354   0.0554   0.0798    0.4221   0.0000   429.5673      -1.06024       14.9506       1.51437      -7.12547       2.61911       1.21644      -1.99976     -0.877682      -2.11127      0.124098      0.200550     -0.472320     0.0702460     0.0381635    -0.0662680    -0.0219238     0.0139712       4.20037       5.64618       5.34569       5.62532       5.33109       4.06173       3.44052       2.75003       1.82830       1.42188      0.907867      0.609619      0.355315      0.185835      0.101930     0.0506637     0.0222364    0.00949213
  12  14 2654.5389    2.2315  1.0114 11.0424 -0.0114  0.0326   0.0647   0.0824    0.5447   0.0000   440.1873      -3.61659       12.1095      -1.59720     -0.803480      -6.51845       2.11449     -0.414108      -3.17943      -1.98997       1.68705      0.302505     -0.569401      0.130999     0.0799447     0.0229270    -0.0189101   -0.00353760       4.00980       5.13595       4.93359       5.28352       4.91437       3.87885       3.37290       2.37263       1.81411       1.25719      0.846938      0.587852      0.321238      0.179592     0.0906728     0.0500349     0.0199487    0.00852427
  12  15 2794.4561    2.8810  0.8967 11.8008 -0.0001  0.0284   0.0762   0.0680    0.2548   0.0000   440.1661      -2.57764       18.0847       10.6819      0.201071      -8.29567      -2.95138     -0.301025      0.682321     -0.725532     -0.359329     -0.250891    -0.0482357     0.0266912     -0.101358    0.00550393    0.00901886    0.00197293       3.47977       4.35129       4.46240       4.45988       4.01107       3.48550       2.88241       2.16576       1.58468       1.11904      0.779333      0.471308      0.270577      0.159936     0.0787192     0.0375771     0.0182641    0.00788037
  12  16 2934.3596    3.6644  0.8041 12.6930 -0.0056  0.0315   0.1126   0.0674    0.1494   0.0000   439.9679      -7.56701       11.3432       2.15741    -0.0610682      -7.02960      -1.55862       1.50463      -2.31240     0.0255051      0.200498     -0.431188     -0.259245    -0.0958658    -0.0944377     0.0551080     0.0101360   0.000773367       4.43804       5.06302       5.30900       5.82909       4.84857       3.72661       3.32931       2.65841       1.61828       1.07580      0.867978      0.592932      0.289965      0.141128     0.0808933     0.0484341     0.0237125    0.00864272
  12  17 3073.7763    4.0744  0.8549 12.7547 -0.0004  0.0285   0.1166   0.0675    0.1578   0.0000   437.8095     -0.257527       14.3222       3.58139     0.0988477      -1.87936      -1.64061      -2.23848      0.480808     -0.162123     -0.252982     -0.132971     -0.437242      0.103926      0.202881     0.0133116     0.0233712    0.00120519       3.76898       4.66798       5.15031       4.59296       4.42909       3.73077       2.82651       2.23028       1.61246       1.11383      0.724735      0.465362      0.269491      0.149254     0.0791264     0.0372783     0.0161299    0.00676114
  12  18 3213.1685    3.8878  1.2914 12.3128 -0.0032  0.0347   0.0936   0.0904    0.2047   0.0000   448.4668      -2.18844       12.9690       9.57095       1.10744       1.06613       2.40730      0.464320      -2.80706     -0.293616      0.676639      0.466224     0.0716454    -0.0173742    -0.0196837    -0.0428240    -0.0171115     0.0180084       4.34784       5.75511       5.70425       5.97056       5.02731       4.42992       3.63148       2.72180       1.96964       1.33074      0.948583      0.561554      0.324183      0.186327     0.0947837     0.0452772     0.0227180    0.00921225
  12  19 3352.5981    3.4547  1.6843 12.2711 -0.0021  0.0413   0.0742   0.1035    0.1307   0.0000   447.9794       4.38278       8.77377     -0.434794      -1.78187       3.22224      0.817501      -4.32245      -2.19177     -0.325840       1.09533      0.573756    -0.0656653     0.0820008     -0.114883     -0.101484     0.0178648    0.00697773       5.39486       6.63510       6.91610       6.53374       6.28261       5.31124       4.21975       3.13041       2.30862       1.65033       1.08550      0.713495      0.405261      0.227655      0.115024     0.0569697     0.0238812     0.0103369
  12  20 3492.3131    2.8368  2.4957 11.6919 -0.0049  0.0533   0.0515   0.1278    0.1084   0.0000   430.4725       1.07744       26.2841     -0.982661      -1.26825      -10.1350      0.432537     -0.109977      -3.04457      -1.50060       2.57502     -0.660522     -0.579750      0.445813      0.125464    -0.0127536    -0.0143375   -0.00201447       6.41325       8.55913       8.83008       8.50719       7.73725       6.75685       5.36123       4.22453       3.12703       2.13797       1.40369      0.896961      0.527190      0.293246      0.155451     0.0761691     0.0323653     0.0136031
  12  21 3632.2062    2.3097  3.6776 11.2243 -0.0019  0.0650   0.0357   0.1627    0.0921   0.0000   439.3070       3.25566      -2.04777      -8.76604      -1.68364      -8.63930      -3.14665       20.2103     -0.211170      -2.40581     -0.488060       3.32704      0.460817     -0.441396     -0.308896      0.143709    0.00829744    0.00664896       8.28582       10.6408       11.0823       10.4613       9.73767       8.42532       6.88257       5.43355       3.89131       2.73714       1.84263       1.12241      0.670673      0.370487      0.189473     0.0940603     0.0405473     0.0175287
  12  22 3772.5471    1.9276  5.0089 11.2484 -0.0008  0.0826   0.0285   0.2267    0.0721   0.0000   441.4383       1.23911       24.2243      -12.1853       3.05261       24.1103       1.80302     -0.290285       3.68819       1.99954      -1.55550   0.000126330     -0.556690      0.140535    -0.0433119     -0.200401     0.0108227     0.0239619       10.6729       13.4721       14.5654       13.8953       12.3743       11.0215       8.56587       6.64570       4.93719       3.40774       2.27836       1.44538      0.855210      0.475597      0.253970      0.122083     0.0541117     0.0224574
  12  23 3912.7604    1.5819  6.5459 10.8941 -0.0021  0.1062   0.0233   0.2821    0.0766   0.0000   449.1926       18.9537       31.8507      -28.3072      -3.68463       7.55039       8.32306      -10.4049      -7.67002      -1.86279      -1.93706     -0.620557     -0.798449     -0.491780     -0.312023    -0.0504839     0.0574573     0.0554223       13.4032       17.0919       17.2230       17.2366       15.5528       13.6286       11.3528       8.87830       6.43261       4.56620       3.09690       1.91482       1.15658      0.625676      0.334692      0.162861     0.0723999     0.0301824
  12  24 4053.3234    1.3102  8.6639 10.6203 -0.0084  0.1342   0.0191   0.3804    0.0734   0.0000   426.3688      -23.4712       41.2173      0.410075       22.2004      -29.0795      -29.3945       5.03632     -0.219076      -10.6835      0.682130       5.30250      -3.90500      0.234503      0.709688    0.00722097     -0.184884   -0.00157957       17.4760       21.5961       23.0939       21.9822       20.0589       17.2997       14.3509       11.3626       8.15678       5.75503       3.88670       2.43808       1.43293      0.816676      0.422159      0.214903     0.0948493     0.0397015
  12  25 4194.0185    1.0989 10.3362 10.4519 -0.0009  0.1631   0.0167   0.4647    0.0646   0.0000   432.7809       26.3012      -37.1549       4.22926    -0.0531341       14.3324      -12.0663      -8.36550       14.8424       6.54139       5.75404     -0.816359      -1.89977      0.265011       1.02981     -0.126373     -0.184242     0.0303512       20.3555       25.7264       27.8741       25.6993       25.0886       20.5629       17.3159       13.5048       9.90761       7.02955       4.64891       2.96096       1.74486      0.997463      0.515279      0.255937      0.110412     0.0462490
  12  27 4476.0776    0.7148 15.8011 10.3283 -0.0037  0.2998   0.0131   0.8415    0.0474   0.0000   403.8338      -71.9508       68.4815      -56.6083       7.45895       15.6760       47.4130      -20.8053       21.6654       2.37398      -8.43592       2.81693      -1.30638      -1.11050     0.0542634      0.727524   -0.00194131     0.0747370       37.2853       46.7496       50.3797       47.8512       43.8869       39.2368       31.8888       25.6478       18.6044       13.4744       9.13913       5.90223       3.55899       2.04304       1.07814      0.545954      0.229232     0.0976527
  13   8 1838.6656    0.4354  0.2574 10.0127 -0.0039  0.0207   0.0238   0.0410    0.0534   0.0000   440.1782     -0.186696       13.5575       3.80759      -1.56636     -0.466475      0.143870     -0.656893      -1.28802    -0.0652961     -0.169142     -0.432434      0.141603    -0.0810218     0.0862433    -0.0128404     0.0155824    0.00235976       3.32365       4.41116       4.37217       4.04122       3.78097       3.07821       2.66823       2.07196       1.54465      0.992237      0.645317      0.434470      0.251304      0.131547     0.0622439     0.0369458     0.0189603    0.00817817
  13   9 1983.8511    0.6000  0.3811 10.0595 -0.0050  0.0217   0.0254   0.0459    0.0608   0.0000   437.4857       6.42005       12.5588      -2.14934      -2.97350      -1.43643      -2.30276       1.44145       1.64538     -0.553678      0.716998      0.388114    -0.0315276     -0.165844    -0.0221184    -0.0300432    -0.0110540   -0.00956982       2.59473       3.46620       3.03975       2.94609       3.00003       2.64738       2.39009       1.69539       1.34027      0.928385      0.664117      0.454609      0.261969      0.146560     0.0781264     0.0372606     0.0180400    0.00832773
  13  10 2128.4091    0.8070  0.7242  9.9708 -0.0009  0.0308   0.0254   0.0645    0.1009   0.0000   434.0434      -7.35465       12.7963       6.67935       4.07708      -2.17732       2.12171       2.09899      -1.67048      -2.38773     -0.497680     -0.337466     -0.944017    -0.0932551    -0.0650047    -0.0270601    -0.0191776    0.00412703       3.56312       4.19669       4.40328       4.42895       4.22375       3.84007       2.95799       2.27156       1.89416       1.29774      0.923100      0.609594      0.370922      0.234638      0.126437     0.0657369     0.0309969     0.0140128
  13  11 2271.0938    1.0934  0.9014 10.0897  0.0011  0.0303   0.0303   0.0728    0.1447   0.0000   437.1488      -3.19993       5.88798       3.10441      -1.74917     -0.413518      -3.86107     -0.229483       1.46271     -0.104820      -1.28507     -0.355519      0.536162      0.166497    -0.0610060    -0.0778959    -0.0132970    0.00599725       3.84030       4.53112       4.70163       4.62422       4.45461       3.95128       3.12143       2.27174       1.66554       1.28713      0.889772      0.603539      0.381375      0.220260      0.117225     0.0626101     0.0286080     0.0128363
  13  12 2411.8045    1.5214  0.8727 10.8892 -0.0112  0.0303   0.0437   0.0665    0.1609   0.0000   434.1013      -2.12444       6.32415       2.02289       2.82257      -3.69504      -1.98004      -1.57665      -1.81729      0.590945      0.471698     0.0945916      0.645906    -0.0649133     0.0109230      0.101036     0.0654558   -0.00878200       3.55827       4.72988       4.83045       5.00499       4.40894       3.70829       2.90948       2.35710       1.83559       1.20991      0.841695      0.535536      0.348597      0.193898      0.118205     0.0592395     0.0321974     0.0145943
  13  13 2551.6574    1.9659  1.0384 10.5032 -0.0070  0.0300   0.0518   0.0769    0.5319   0.0000   436.5556       1.72253       11.0421       2.14492       4.21233       2.12448      -1.29104       2.23379       1.91405     0.0292080     -0.115235   -0.00107367   -0.00867264      0.310066      0.106001     0.0916305     0.0163026    0.00360554       3.49489       4.36571       4.52369       4.38487       4.16684       3.74542       3.05138       2.42341       1.84905       1.29774      0.899349      0.622348      0.365046      0.224080      0.119726     0.0632990     0.0304465     0.0144464
  13  14 2691.6394    2.5715  1.0283 11.0028  0.0023  0.0328   0.0745   0.0823    0.6669   0.0000   437.2700      0.448400       9.54391      -3.00543       4.37423     -0.458915      0.543555     -0.827197      -2.71442      -1.07344      0.488965     -0.121969     0.0908051      0.433072      0.142795    -0.0502365    -0.0400105     0.0205983       3.91025       4.82806       5.03499       5.10626       4.54779       4.10634       3.13585       2.64495       1.98245       1.47004      0.995321      0.643016      0.399671      0.238029      0.147567     0.0730319     0.0328440     0.0183293
  13  15 2832.1322    3.2451  0.8060 11.8013 -0.0013  0.0277   0.0902   0.0630    0.4354   0.0000   438.5846     0.0123182       15.3971       3.27125     -0.970762      -3.80715      0.930287       1.27706     -0.125437     -0.966496     0.0550612      0.574399     0.0965351     -0.264509     -0.117488     0.0305789     0.0185019    0.00620259       3.21348       4.10525       4.48470       4.34119       3.94168       3.30694       2.68252       2.37452       1.58905       1.08388      0.822450      0.505199      0.330696      0.176456     0.0995754     0.0545441     0.0284863     0.0136437
  13  16 2972.5124    3.7297  0.8321 12.7935 -0.0036  0.0271   0.1050   0.0664    0.1909   0.0000   441.9890       6.84368       15.4439      -1.11883      -3.38826      -3.26920      0.152540      -1.34957     -0.969625      -1.17141      -1.56964     -0.111813     -0.385173      0.327043     0.0581105    -0.0449165    -0.0304595    -0.0123988       3.34778       4.08728       4.17599       3.85008       3.92766       3.38992       2.72769       2.28282       1.63360       1.16278      0.840274      0.559690      0.334770      0.197346      0.105367     0.0543964     0.0269691     0.0129869
  13  17 3112.4469    3.9459  1.0085 12.4489 -0.0066  0.0308   0.1034   0.0719    0.2364   0.0000   433.4985       2.13089       14.7608      -1.38466       7.11738      -1.03031      -7.53569      -3.47111     -0.318426      0.551214      0.205950     -0.455564    -0.0954162      0.175011     0.0714909      0.113075   -0.00211646     0.0142042       3.76450       4.73959       4.98046       5.07254       4.33049       3.80608       3.39992       2.33286       1.92996       1.24907      0.931560      0.552537      0.370169      0.204208      0.121554     0.0606586     0.0297148     0.0139819
  13  18 3252.2569    3.7447  1.3488 12.7247 -0.0085  0.0375   0.0906   0.0948    0.1557   0.0000   438.0360       1.48356       5.74310       5.63909       8.54969      -5.86574      -8.77318      -3.90204      0.799008       1.84411      0.929436      -1.37538      0.220568     -0.532723      0.254595      0.210933     0.0200589   -0.00385909       4.43092       5.90913       6.03119       5.50747       5.27537       4.50810       3.96074       3.18043       2.34267       1.71362       1.12550      0.695573      0.434136      0.256897      0.140492     0.0714238     0.0355172     0.0150265
  13  19 3392.3027    3.2595  1.9094 12.1481 -0.0041  0.0445   0.0647   0.1039    0.1225   0.0000   436.2582      -15.8422       16.0324       1.63683      -3.15869       4.78558       10.7346      -1.95035      0.681486      -1.95871       2.80001     -0.920958     -0.457842     -0.293271      0.256586     0.0827369     0.0348211     0.0106086       5.04514       6.56794       6.84105       6.60038       6.37865       5.20288       4.56793       3.58125       2.76494       1.91823       1.37182      0.843249      0.557829      0.315436      0.177507     0.0978053     0.0459279     0.0220519
  13  20 3532.5165    2.6617  3.0505 11.5383 -0.0080  0.0561   0.0431   0.1363    0.0989   0.0000   438.2205      -4.17677       5.25044      -10.5354      -2.13921       4.51060      -7.53376      -7.96151       4.92032      -2.99043      -2.54481       1.53214      0.449222     -0.105575      0.312060    -0.0938414     0.0123497   -0.00861542       6.66965       8.77919       8.91706       8.93453       8.08202       7.40446       5.82204       4.77693       3.45101       2.55361       1.73405       1.16213      0.726769      0.409213      0.221359      0.121310     0.0568626     0.0262539
  13  21 3672.9565    2.1829  4.0337 11.4014 -0.0014  0.0667   0.0330   0.1763    0.0770   0.0000   444.5874      -12.2251       25.0295      -6.85810       5.27916      0.480940       12.4214      -8.21335      -5.19919      -1.73577       2.29268     0.0852728      -1.23745       1.46585    -0.0465574    -0.0900482    -0.0212728     0.0148359       8.07696       10.3076       10.5875       10.8305       9.79693       8.30039       7.14905       5.61929       4.25423       3.06034       2.09622       1.36223      0.842060      0.507537      0.289668      0.148063     0.0721161     0.0346686
  13  22 3813.5610    1.7800  5.6652 11.0426 -0.0017  0.0895   0.0251   0.2316    0.0759   0.0000   418.2978       3.25107       39.6992       7.76533       8.66166      -15.3673       9.32984      0.814975       6.51845       3.50352      -2.75717      -3.04267      0.308898     -0.109165      0.372063     -0.225669     -0.207675    -0.0235246       10.0422       13.1306       14.1396       13.7141       13.1810       10.9780       9.39107       7.51744       5.58154       4.05353       2.83882       1.87268       1.18004      0.699506      0.377606      0.209967     0.0990883     0.0459644
  13  23 3953.9972    1.4962  7.5137 10.7399  0.0009  0.1102   0.0209   0.3123    0.0767   0.0000   456.6500       28.4313      -27.1456       7.23416       37.6855      -4.40548      -28.3323      -12.9394       13.3922     -0.334857      -3.66521       8.07931      -2.01758      -1.21670     -0.511506     -0.755479      0.103420      0.101900       12.2582       16.8900       17.1285       17.4389       15.4398       14.0171       11.3424       9.42233       6.94975       5.09671       3.58541       2.31093       1.45879      0.882136      0.481286      0.261879      0.118979     0.0559603
  13  24 4094.9946    1.2045  9.2970 10.6610 -0.0031  0.1376   0.0179   0.4063    0.0656   0.0000   448.2461       23.1337       28.7059       32.7896      -7.04826      -25.6101      -21.0951      -9.66797      -3.58774       15.7532      -1.00647       4.00981     -0.268683    -0.0228303      0.457923     -0.145342    -0.0113906      0.161931       15.7034       20.2662       21.4634       21.2455       19.3438       17.3628       14.5019       11.5465       8.87576       6.54863       4.46988       2.92933       1.86021       1.11729      0.636868      0.339010      0.153549     0.0754707
  13  25 4236.4891    0.9930 10.2112 10.5172 -0.0030  0.1617   0.0159   0.4619    0.0596   0.0000   442.0200       11.3936       18.7499       3.01828      -10.7640      -7.14562      -5.31528      -17.3626      -1.65943      -1.69043      -5.92229      -2.64302       1.53692       1.82135      -1.11981    -0.0755825     -0.111857     0.0256520       18.6163       23.6709       25.7902       25.0219       23.3257       20.5145       16.9735       13.4501       10.3441       7.51076       5.22900       3.48515       2.22638       1.34210      0.734265      0.409237      0.184076     0.0874662
  13  28 4659.9353    0.5160 16.7669 10.2104 -0.0019  0.3922   0.0109   1.0176    0.0395   0.0000   405.0383      -80.5950       103.030       52.5185       36.8164     -0.887272      -45.5714       22.0661       15.2472       17.0953       4.35134      -6.18661       1.96056       6.67564     -0.546932     -0.896716    -0.0242614     0.0860580       43.3965       57.6774       60.1562       61.4233       54.9189       50.0344       41.0375       33.0057       25.0811       19.0269       13.2108       8.73183       5.66076       3.51947       1.98369       1.09014      0.474552      0.230427
  14  10 2162.5210    0.8788  0.6970 10.1294 -0.0028  0.0293   0.0265   0.0597    0.0957   0.0000   438.4824      -7.14509       13.6565       4.93233     -0.212052      -3.59075     -0.333481      0.771568       1.22987      0.558187      -1.50320     -0.215449     -0.559304      0.252450      0.248316     0.0915462     0.0227263    0.00898768       2.82263       4.22710       4.04984       3.88011       3.92849       3.05123       3.02086       2.11098       1.89722       1.36428      0.883284      0.647827      0.366581      0.263348      0.132671     0.0859887     0.0381600     0.0202090
  14  11 2305.7081    1.2413  0.7799 10.4294 -0.0007  0.0278   0.0350   0.0631    0.1342   0.0000   437.3309      -2.97239       13.3660      -2.26012      -4.86299      -4.16931     -0.802608       1.69993     -0.553932      -2.37863     -0.426398      0.455518    -0.0477112     -0.211560    -0.0494942     0.0581304     0.0180924   -0.00104520       3.43902       4.26872       4.18079       4.41376       3.96998       3.62291       2.84654       2.32211       1.81231       1.50237      0.909162      0.595892      0.379893      0.242206      0.141720     0.0852286     0.0435753     0.0206360
  14  12 2446.6907    1.6320  0.9390 10.5464 -0.0019  0.0299   0.0408   0.0665    0.1788   0.0000   439.7317       15.3166       6.48756      -6.99461      -1.78672     -0.828176      -2.76285     -0.354195     -0.587533     -0.512838     -0.195488     -0.211623     -0.267412      0.187520     -0.119216     0.0672851   -0.00265958     0.0267972       3.15545       4.20619       4.18990       4.11261       4.07070       3.54023       2.99547       2.43361       1.74901       1.40965      0.950326      0.683117      0.430992      0.265120      0.156666     0.0828066     0.0435177     0.0212572
  14  13 2587.2601    2.0735  1.1353 10.8642 -0.0033  0.0306   0.0510   0.0793    0.2719   0.0000   435.8096       3.75143       11.8054      -1.02048       1.19027      -2.79005       5.26758     -0.861626       1.63907      0.920225      -1.19630     -0.765911     -0.261600    -0.0853870      0.163527    -0.0320270    -0.0244765     0.0334507       3.30787       4.15894       4.35253       4.34405       4.18349       3.55980       3.06756       2.34578       1.93761       1.44764      0.977205      0.665839      0.417822      0.272426      0.163696     0.0918562     0.0485890     0.0239953
  14  15 2869.2205    3.5605  0.7641 11.5850 -0.0054  0.0274   0.1037   0.0548    0.6405   0.0000   441.7289      -4.86723       16.4624       2.54744      -4.49667      -6.30940      -5.56071      -3.44216       1.35573      -1.12375     -0.518437    -0.0290313      0.118909     0.0221933      0.113689    -0.0381746   -0.00877662    -0.0194875       2.93264       3.65884       3.76251       4.14153       3.98177       3.09613       2.67749       2.26954       1.78221       1.18643      0.861685      0.615741      0.401271      0.220504      0.144135     0.0788036     0.0429298     0.0247901
  14  16 3010.1051    3.8368  0.9286 12.1823 -0.0003  0.0324   0.1063   0.0664    0.4942   0.0000   442.1302      0.244262       11.0724       1.78116       1.24023      -2.79944      0.657936      -1.57010      -2.00313      -1.47513       1.09383     -0.404861     -0.695605    -0.0824041    -0.0128825     0.0631418    -0.0121436    -0.0124961       4.03214       5.19944       4.83642       4.26951       4.23829       3.75996       3.66127       3.15914       2.44835       1.85596       1.23351      0.784697      0.496200      0.286394      0.158492     0.0864897     0.0449824     0.0215603
  14  17 3150.4665    4.1333  1.1817 11.8644 -0.0037  0.0304   0.0981   0.0793    0.6529   0.0000   435.1661       2.78828       17.2635       3.41989       5.29886      0.317007      -2.49775      0.603315       4.05475       1.38708      0.452313     -0.468814      0.847492      0.118054    0.00221972     -0.110846   -0.00143593    -0.0178493       3.48227       4.54877       4.94227       4.69137       4.45896       3.81490       3.24967       2.47542       1.86968       1.45434      0.978033      0.653248      0.470157      0.276573      0.149871     0.0895220     0.0481803     0.0228662
  14  18 3290.7461    3.6141  1.4022 12.7919  0.0012  0.0370   0.0822   0.0916    0.1619   0.0000   442.4655       2.85622       1.06023       4.10444     -0.494962      -5.09691      -2.21873      -3.89855      -2.30841      0.284788       1.58962     -0.206155     -0.610272     -0.166634      0.197006     0.0864438     -0.121425   -0.00874280       3.90687       5.24884       5.65560       5.35853       5.00601       4.65950       3.71496       3.05924       2.37801       1.69112       1.19930      0.857967      0.521859      0.330182      0.192771      0.100878     0.0560110     0.0261912
  14  19 3431.3381    3.0696  2.1883 12.2068 -0.0015  0.0441   0.0559   0.1163    0.1076   0.0000   442.6714      -4.30450       17.4901      -13.7050      -2.19904       5.11640       1.17796      -3.37197       1.16954      -5.83487       1.62900      0.683069     -0.364176     -0.778065    0.00962654    -0.0909492    -0.0144633     0.0458207       4.83551       6.19316       6.42160       6.41454       6.00186       5.40358       4.60412       3.62120       2.81800       2.06568       1.52059       1.04075      0.690396      0.423980      0.246749      0.136478     0.0693780     0.0356152
  14  20 3572.0911    2.5247  2.9283 11.8297 -0.0029  0.0552   0.0423   0.1416    0.0944   0.0000   437.5430      -13.8745       7.35238      -8.77967       10.2965      -4.46437      -4.58658      -1.97945       6.67289     -0.183817      -1.07818      -1.34488       1.86032     -0.155712     -0.188398      0.202683      0.155781    -0.0286798       5.97557       7.75780       8.13736       7.84073       7.45667       6.70412       5.83096       4.52310       3.56038       2.70342       1.86869       1.31934      0.846068      0.539939      0.299058      0.177956     0.0846436     0.0434929
  14  21 3713.0015    2.1009  4.4744 11.1243 -0.0035  0.0704   0.0292   0.1798    0.0889   0.0000   444.7084      -2.86441      0.912636       12.0342      -12.7384      -4.80134       13.1722      -7.59107      -5.76199      -3.80929      -3.71021      0.985893      0.857881     -0.181990     -0.170899    -0.0752789    -0.0396103     0.0236833       7.33289       9.62902       10.1289       9.99354       9.47822       8.90680       6.93046       5.96565       4.47592       3.37408       2.39867       1.72400       1.10171      0.704746      0.401072      0.228945      0.115695     0.0585012
  14  22 3853.9584    1.6822  6.2499 10.9341 -0.0025  0.0887   0.0222   0.2510    0.0725   0.0000   434.8076       23.3056       4.14750      -19.5961      -16.3480       10.5624      -1.17591      -4.09713      -5.82744      0.340479     -0.230251       1.84982     -0.672139      -1.56416     -0.209697      0.844961      0.333908     -0.109937       9.41485       12.4691       13.1764       13.2828       12.4429       10.8650       9.31881       7.49217       5.86476       4.19416       3.19450       2.11869       1.43769      0.882406      0.519855      0.291345      0.149720     0.0751800
  14  23 3995.0521    1.3671  7.9034 10.7211 -0.0018  0.1105   0.0195   0.3224    0.0736   0.0000   451.1912     -0.867209       20.7997       14.2830       8.04971      -8.92861      -7.39511      -16.3113      -4.39084       2.12268      0.174825      -2.19844      0.779264       2.58695     -0.138782     -0.449979    -0.0912854    -0.0251077       12.0554       15.1968       16.3297       16.2426       15.2132       13.6220       11.6256       9.40241       7.41621       5.38424       3.99929       2.68420       1.80835       1.12728      0.649940      0.371145      0.192760     0.0976108
  14  24 4136.7485    1.1631 10.0328 10.6463 -0.0016  0.1405   0.0174   0.4250    0.0623   0.0000   413.4403       16.5262       23.2443      -23.1280      -8.17234       4.01483      -1.20143      -3.38497       1.23990      -7.29663      -6.66471      -4.66933       2.11095       1.27835     -0.873477     -0.377768      0.395223    -0.0623550       15.2395       19.1446       21.2179       20.6556       19.7127       17.4381       14.6627       12.1494       9.24373       7.17900       4.92498       3.45619       2.25661       1.41985      0.836251      0.476453      0.243009      0.122547
  14  27 4561.6340    0.5913 14.3231 10.3717 -0.0136  0.2944   0.0129   0.8188    0.0431   0.0000   502.0858       31.1234       6.56537      -25.7675       52.3928      -47.9702       40.2074       13.8096      -33.7129      -19.0875       5.80592      -3.50013       5.28852       1.46690       3.14971      0.770419     -0.284824     -0.309311       31.1874       39.6197       43.1621       43.2443       40.3564       35.5645       31.0863       24.9180       19.7855       14.7747       10.7785       7.40838       4.95695       3.17661       1.89156       1.11126      0.537625      0.280290
  15   8 1902.2894    0.4788  0.3736  9.9151 -0.0039  0.0195   0.0195   0.0422    0.0528   0.0000   435.7345       1.75442       13.2653      -2.76792      -1.09350     -0.767381       2.97582      0.712662      -3.00634       1.49014     -0.185480     -0.211087      0.590156     -0.209697    -0.0612846     0.0910284    -0.0161648     0.0193974       2.01987       2.45671       2.84447       2.55402       2.57740       2.38865       1.99241       1.59091       1.26632      0.924118      0.698368      0.484672      0.316688      0.204928      0.133994     0.0722352     0.0430090     0.0220877
  15   9 2049.6064    0.6737  0.5535 10.0407 -0.0116  0.0248   0.0230   0.0548    0.0874   0.0000   437.2396      0.330761       12.0288      -4.22165      0.116539       1.30110       2.81271     -0.650492       3.12240       1.18626      0.447437     -0.238607     -0.562379     0.0527534     0.0506194    -0.0380439    -0.0592803     0.0215424       2.42152       3.43474       2.94080       3.45579       2.83409       3.09809       2.41242       2.17912       1.47260       1.28622      0.799883      0.692051      0.439009      0.309138      0.154009     0.0996475     0.0493054     0.0274285
  15  10 2195.8511    0.9336  0.6970 10.4650 -0.0047  0.0248   0.0273   0.0568    0.0879   0.0000   438.4099     -0.804004       9.34851       6.42953      0.154280       1.31123       2.83701     -0.549948      0.198003     -0.248860      0.426652     -0.420042      0.400117      0.369939      0.181877     0.0461483   -0.00793493    -0.0178226       2.73483       3.38166       3.51871       3.46338       3.28847       2.89914       2.60454       2.13063       1.76264       1.36552       1.01554      0.614566      0.422301      0.268927      0.166956     0.0974114     0.0575867     0.0310460
  15  11 2339.4361    1.2676  0.8744 10.4689  0.0004  0.0276   0.0319   0.0639    0.1292   0.0000   438.7672      0.228954       9.26096      -2.19834      -4.02940       2.83344      0.153135      -1.98592       1.48467       2.21260      -1.73392     -0.138582      0.509229      0.269661    -0.0434069     0.0537709     0.0510076    -0.0395547       2.75464       3.59179       3.84055       3.64232       3.71499       3.11655       2.80528       2.33960       1.65616       1.35613      0.941653      0.702766      0.466717      0.301205      0.178672      0.101708     0.0572062     0.0287085
  15  12 2480.9846    1.7629  1.0215 10.3270 -0.0038  0.0290   0.0426   0.0693    0.2322   0.0000   442.2432      0.706817       10.5555      0.566453       2.42679      0.325786       2.86288      -2.62336       1.10316     -0.712277      -1.28898      0.153574     -0.286153    -0.0422889      0.196115    -0.0532038     0.0370106    0.00398935       2.93321       4.21945       4.07790       4.33566       3.69483       3.61356       2.85125       2.51986       1.87183       1.49029       1.00272      0.722772      0.464420      0.292151      0.178293      0.101219     0.0558756     0.0286333
  15  13 2622.3084    2.2503  0.9769 11.0056 -0.0027  0.0286   0.0543   0.0617    0.2060   0.0000   439.0680      -4.72123       8.55747      -9.53433      -1.79305       1.32900     -0.926506      -2.23998       1.71366       3.00777      -1.33438    0.00256524     -0.146624     -0.114841      0.162973     0.0733707     0.0601782     0.0326840       3.08346       3.92382       4.11827       4.14493       3.99562       3.62558       2.87375       2.33471       1.89338       1.42961       1.05173      0.704744      0.458016      0.312293      0.194189      0.109047     0.0667255     0.0349550
  15  14 2764.0612    2.8674  0.9283 11.7684  0.0012  0.0257   0.0714   0.0655    0.1974   0.0000   440.1897       1.81432       19.8608      -3.80413      -2.63394       2.87546      -1.96786       3.24377      0.983015      -2.69649       1.83268      0.250432      0.228395     -0.332406      0.170856    -0.0377189   -0.00837786   -0.00196842       2.75140       3.56125       3.52332       3.43696       3.42174       3.12164       2.71457       2.20482       1.74153       1.27828      0.956323      0.680040      0.464822      0.297459      0.173791     0.0964424     0.0537727     0.0293232
  15  15 2905.7390    3.4946  0.8489 12.2017 -0.0010  0.0251   0.0894   0.0602    0.3115   0.0000   439.8988       1.27493       20.0198      -2.12403      -3.83234      -1.10569      -3.14600      -5.64992       1.99378       2.33990      0.615951    0.00227610      0.344465      0.117110     -0.139782    -0.0913598     0.0140899     0.0126704       2.54376       3.27142       3.49134       3.41002       3.21582       2.94922       2.57462       2.07657       1.66709       1.22124      0.938777      0.616276      0.435956      0.265784      0.166998      0.102584     0.0516112     0.0276286
  15  16 3047.0451    4.1574  0.9567 11.0953 -0.0029  0.0275   0.1107   0.0702    1.6888   0.0000   435.8173      -8.02822       9.52896      -5.58619       2.60569       5.46451      -5.84716      0.614489      -2.18492     -0.600798      -1.12803    0.00418539     -0.486373     -0.529911     -0.201859     0.0450886     0.0213394   -0.00771116       2.98974       3.91972       4.17447       3.94373       3.91970       3.43028       2.87100       2.33895       1.78095       1.32600       1.00717      0.670746      0.448401      0.295146      0.172866      0.108235     0.0575041     0.0291770
  15  17 3187.9681    4.1221  1.0087 12.8564 -0.0055  0.0313   0.1070   0.0709    0.3329   0.0000   440.1749      -3.06820       13.2490     -0.374757       1.04019      -1.91557       2.98446      0.813866      0.863314      -1.48629     -0.173552     -0.442044     -0.689255      0.586990    -0.0969025     0.0691004     0.0319255    -0.0496655       3.10401       4.10495       4.28791       4.31230       4.17335       3.59088       3.19989       2.49107       2.07754       1.45265       1.13549      0.784291      0.530858      0.343856      0.203389      0.126252     0.0655573     0.0337489
  15  18 3328.7117    3.3797  1.5170 12.8486 -0.0013  0.0379   0.0781   0.0982    0.1793   0.0000   440.9994       7.80786     -0.413844       6.17823      -4.67365     -0.291245     -0.265189      0.778713      -1.84196     -0.822624      0.415921      -2.08077      -1.05365      0.411959      0.151282    -0.0907564   -0.00449784     0.0189426       3.91031       4.91258       5.17939       5.47436       5.03631       4.50776       3.78975       3.02078       2.41601       1.97294       1.34622      0.936536      0.626129      0.398025      0.259891      0.155845     0.0888165     0.0458497
  15  19 3469.7515    2.8348  2.2824 12.4048 -0.0010  0.0492   0.0533   0.1212    0.1044   0.0000   451.4381      -11.1253       9.18606      -3.73552       10.7209      -2.89572       1.70436      -2.69363      -4.70984     -0.315435       3.08453      -1.11093      0.827656       1.23871    -0.0102185     -0.251272    -0.0765619  -0.000390581       5.57071       6.89236       7.07368       6.73622       6.46963       5.90879       5.39428       4.48405       3.42859       2.57933       1.95487       1.34815      0.925423      0.600683      0.342263      0.201562      0.105530     0.0574206
  15  20 3611.0742    2.3439  3.6165 11.6128 -0.0008  0.0609   0.0345   0.1575    0.0888   0.0000   434.5716      -12.2734      0.927264       14.1117       5.12802      -11.9994      -6.73266      -6.92311       2.24853       5.63879      -1.70037      0.766709      0.428123     0.0178957     -0.409523     -0.121662     -0.160411      0.116459       5.98589       7.90746       8.59240       7.78944       7.82998       6.92224       6.21096       5.31726       4.10684       3.23570       2.34090       1.60428       1.10903      0.697295      0.425712      0.250028      0.131325     0.0710264
  15  21 3752.3976    1.9469  4.7986 11.2661 -0.0048  0.0718   0.0268   0.1890    0.0781   0.0000   441.2372      -4.57597       36.9139       1.92387      -16.0899      -16.8785       1.97855       4.10636      -5.70698      -2.90989      -1.72604    -0.0787040      0.991478      0.792785     -0.425708    -0.0234321      0.102591      0.102503       7.38951       9.44731       10.2200       10.0458       9.59091       8.86960       7.45164       6.21384       4.90471       3.72851       2.75415       1.93054       1.33375      0.849851      0.523278      0.309644      0.167143     0.0893949
  15  24 4177.0792    1.0491  9.9953 10.6291 -0.0078  0.1416   0.0166   0.4262    0.0600   0.0000   407.8992      -34.8550       8.38961       33.6835       12.6604       9.65969      -12.0681      -8.10839       5.73374       4.54491      -15.5834      -1.07368       2.98041      -2.27339     -0.573069     -0.317024      0.316160      0.224173       14.4037       18.5270       20.0199       19.8754       18.7915       16.9449       14.9995       12.3113       9.65632       7.45343       5.58515       3.90914       2.62153       1.75629       1.06614      0.623051      0.335066      0.178616
  15  27 4602.1737    0.5510 16.5741 10.3734 -0.0069  0.3557   0.0104   0.9041    0.0333   0.0000   429.4357       103.630       12.8986      -15.0517       33.0646      -20.8981      -6.72631      -11.4109      -15.6726       5.23210      -2.23675      -10.0949       12.7653       3.95741      -4.47995       3.26914     -0.317075     -0.817702       35.0166       44.9852       49.3990       49.1745       46.8395       41.9162       36.8578       30.3329       24.4688       18.8164       13.9174       9.91391       6.76635       4.50675       2.77739       1.69442      0.884203      0.480550
  16   5 1467.2626    0.1374  0.1126  9.7342 -0.0123  0.0189   0.0127   0.0315    0.0327   0.0000   436.1481     -0.761534       16.3873       1.40043      -2.77242     -0.247635   -0.00299015      0.171716     -0.739503      0.521285     -0.228634      0.296434    -0.0366879     0.0551335      0.219766    -0.0448846     0.0190936   -0.00934414       1.83478       2.17828       2.70188       2.59715       2.51501       2.24917       1.99237       1.68619       1.29553      0.997572      0.822336      0.571601      0.355545      0.236581      0.181771     0.0998813     0.0685308     0.0276235
  16   8 1933.1254    0.5120  0.4435  9.9608 -0.0018  0.0230   0.0194   0.0479    0.0557   0.0000   436.4661      -1.76820       5.71775      0.882233     -0.689396      -3.18062     -0.862546      0.931723      -1.26407     -0.996065      0.880427       1.06425     -0.243037     0.0582028     -0.165983      0.112074      0.119390   -0.00550887       2.22535       3.22715       3.51283       3.37976       3.28585       2.84472       2.35189       2.00019       1.45713       1.16656      0.775376      0.641535      0.389836      0.282095      0.154903      0.111961     0.0522673     0.0319490
  16   9 2081.5908    0.7232  0.5525 10.1173 -0.0029  0.0225   0.0235   0.0524    0.0814   0.0000   435.6908      -4.31163       10.3922      -4.04500      -5.02368       2.22247      -2.78417     -0.849328      -1.26400     -0.561931      0.743646     -0.137658     -0.261421     -0.631016      0.130166     -0.170699     0.0382471    0.00900907       2.17349       2.92766       2.83491       3.20742       2.82344       2.63637       2.17989       1.92673       1.38211       1.14289      0.770837      0.615546      0.387737      0.279042      0.169699      0.101889     0.0586656     0.0330472
  16  10 2228.3288    1.0357  0.8356 10.1304 -0.0003  0.0269   0.0266   0.0619    0.1434   0.0000   439.0596     -0.817896       11.3798      0.870362       1.36310     -0.507959      0.357736      -2.53341       3.67449       1.66826      0.599743      0.174193     -0.381842     -0.361167     -0.182239    -0.0276731     0.0123876    -0.0257478       2.44199       3.20514       3.35545       3.33606       3.22107       2.91435       2.60553       2.07138       1.77117       1.34468       1.05057      0.723055      0.470121      0.324739      0.200629      0.131660     0.0751420     0.0417615
  16  11 2372.5354    1.4041  1.0158 10.4855 -0.0060  0.0279   0.0332   0.0722    0.1390   0.0000   435.1362       1.36515       15.8990      0.500867      -3.59064     -0.851131      -5.18166       2.87037       2.49849      0.761736     -0.855817      0.716716     -0.131900      0.502853     -0.428651     -0.161182     0.0741506     0.0371612       2.92607       3.57896       3.52727       3.42842       3.39753       3.20960       2.90380       2.36934       2.00552       1.49767       1.14796      0.813935      0.573481      0.377722      0.237884      0.137412     0.0819820     0.0448210
  16  12 2514.7626    1.8394  1.0396 10.8381 -0.0008  0.0286   0.0414   0.0687    0.1567   0.0000   437.7021       1.27092       18.3426      -6.38489      0.888731     -0.952972     -0.372084     -0.389183     -0.255543      0.213505      -1.37283     -0.880678     -0.239918      0.105879     -0.263855     0.0875761     0.0415023    -0.0179829       2.78421       3.75704       4.03115       3.99996       4.07953       3.27058       3.00318       2.26995       1.93115       1.44668       1.05609      0.733571      0.522662      0.345406      0.214649      0.132834     0.0757312     0.0439989
  16  13 2656.8069    2.4045  1.0530 10.9154 -0.0032  0.0261   0.0556   0.0672    0.2294   0.0000   439.0007      -3.84112       11.0077      -8.66569       6.82826      0.476169     -0.330742       1.81532      -1.81050     -0.657580      -1.37117     -0.224724     -0.824352     -0.350718     0.0207579      0.229987     -0.114940    0.00502693       2.59151       3.24399       3.43431       3.42608       3.52846       3.07681       2.65158       2.17865       1.75011       1.36920       1.01892      0.748261      0.504223      0.319933      0.212376      0.141837     0.0825576     0.0441512
  16  14 2799.4822    2.9284  0.9625 11.6837  0.0005  0.0264   0.0698   0.0615    0.1981   0.0000   437.5531      0.762401       14.0363       2.05348      -3.40778      0.489049     -0.680692      0.610047       2.13397     -0.514291      0.886501     -0.255991      0.293904      0.569839      0.166343    -0.0147726    -0.0750798    0.00273896       2.66613       3.51554       3.51247       3.44229       3.44046       3.11123       2.75908       2.28267       1.79182       1.39607       1.04547      0.753769      0.516015      0.360894      0.211005      0.129760     0.0744966     0.0419686
  16  15 2941.7027    3.5009  0.9157 12.5272 -0.0042  0.0262   0.0852   0.0605    0.1737   0.0000   436.0769     -0.506826       10.6979      -4.00144      -2.17583       5.47082      0.779244       2.52061      -1.32518      0.324899     -0.229183      0.600450     0.0568798      0.114705     0.0787158    0.00178561     0.0789791     0.0151287       2.61033       3.41211       3.44451       3.29484       3.36465       3.09263       2.72700       2.17063       1.77121       1.34117      0.986054      0.758371      0.500130      0.358340      0.212795      0.130462     0.0744921     0.0422638
  16  16 3083.4271    3.9978  0.9082 12.6255 -0.0033  0.0254   0.0962   0.0640    0.2837   0.0000   436.5876       3.86656       6.27382      -1.06697      0.357900     -0.267658       5.29802      0.572134      -2.31999      0.301170     -0.277900      0.708365      0.326260     -0.334493    -0.0155169     0.0964959     0.0985449     0.0654569       2.54743       3.16358       3.34800       3.23983       3.37300       2.90230       2.66285       2.11605       1.68217       1.32420      0.967200      0.698834      0.506065      0.332845      0.209483      0.127008     0.0716066     0.0430465
  16  17 3224.8961    4.0623  1.3881  3.9720  0.0000  0.0326   0.0917   0.0865 1000.0000   0.0000   436.5335      -4.17028       10.3901      0.664502      -8.76578      -1.19949       0.00000       0.00000       0.00000       0.00000       0.00000       0.00000       0.00000       0.00000       0.00000       0.00000       0.00000       0.00000       2.92398       3.86557       4.07074       4.00527       4.05528       3.55117       3.24112       2.63254       2.03208       1.65897       1.20583      0.921912      0.607630      0.417776      0.262434      0.169587     0.0998472     0.0519563
  16  18 3366.2905    3.3717  1.7729 12.2541 -0.0115  0.0396   0.0710   0.1064    0.2965   0.0000   440.5394      -3.98305       3.10903      -3.07003      -3.58886      -3.52592      -1.35688      -1.60208      -2.84147     -0.768804       1.17912       1.74366      0.349864      0.466983     -0.146748     -0.128617     -0.391931     0.0885547       4.07782       5.23345       5.39532       5.23128       5.30045       4.86341       4.25678       3.48185       2.54601       2.04690       1.51276       1.12898      0.834788      0.548891      0.342627      0.204244      0.119170     0.0637535
  16  19 3507.8333    2.7064  2.6150 12.1057 -0.0038  0.0485   0.0478   0.1298    0.1226   0.0000   432.6378      0.689817       1.18810      -11.4063       2.79612       1.13482       4.51515       7.53285      -2.50537       1.71945      -3.25909       2.15406     -0.511451     -0.809627      0.710732      0.392935     0.0237032      0.149835       4.68191       6.28961       6.55055       6.65458       6.25252       5.64324       5.08272       4.16061       3.39735       2.58081       1.95158       1.38537      0.971429      0.639693      0.412627      0.242047      0.140893     0.0777704
  16  20 3649.6499    2.2644  4.0478 11.2468 -0.0041  0.0598   0.0309   0.1620    0.1079   0.0000   451.1991      -3.46341       11.4870       3.62360       6.26357      -11.0610       9.92127       8.77291      -7.21462       2.25617   -0.00819487     -0.250351      0.305356      -1.08676      0.574865      0.863309    0.00667996    -0.0508317       5.79685       7.41930       7.96456       7.91136       7.83745       7.10894       6.16307       5.12818       4.09129       3.16138       2.39560       1.72445       1.20738      0.820596      0.516200      0.319345      0.180146      0.102958
  16  21 3791.4933    1.8872  5.1080 11.0449 -0.0013  0.0708   0.0247   0.1951    0.0833   0.0000   445.1277      -15.7051       3.56986       8.38118       8.50167      -19.5176      -6.36456       2.92514       6.49188      -1.33529      -5.03497       2.03955       2.17525     -0.764024      0.121471      0.268879      0.143804    -0.0317826       6.77678       8.97785       9.26194       9.67562       8.94522       8.24913       7.15469       6.26204       5.04878       3.91239       2.91129       2.12275       1.43153      0.969338      0.608978      0.372164      0.208667      0.120474
  16  22 3933.3649    1.5011  7.3330 10.7286 -0.0023  0.0922   0.0189   0.2683    0.0697   0.0000   437.3314       13.0552       8.29871      -21.6196       2.73841       12.0796       6.44329       10.5439       7.62531      -3.84206     -0.376756       1.07536      0.628449      0.362745      -1.03770       1.30506     0.0243642     -0.264799       8.67366       11.1844       12.2206       12.3074       11.6765       10.8262       9.27008       7.90839       6.35932       5.04612       3.77911       2.67864       1.89564       1.27086      0.812537      0.499701      0.284249      0.160543
  16  23 4075.5362    1.2068  8.7080 10.7860 -0.0029  0.1127   0.0173   0.3521    0.0558   0.0000   405.1823      -1.45162       21.2383       30.1056       3.63901      -23.4228      -16.9561       26.4609       16.1902      -5.89367      -6.03889     -0.911255      0.359103      0.721269    -0.0674160      0.208447      0.254242     -0.109891       10.8314       13.6393       14.8671       15.2539       14.3319       13.1436       11.5185       9.81030       7.83292       6.14241       4.65322       3.36738       2.34891       1.57553       1.00338      0.635764      0.353703      0.199670
  16  24 4217.7751    0.9710 10.2040 10.6962 -0.0059  0.1479   0.0161   0.4558    0.0506   0.0000   456.1761       31.9191      -2.67763      -34.0445       14.7209       3.33149       2.78617      -1.21528      -18.6251     -0.373323       11.0248      0.733032      -2.66420      -3.70979      0.511264      0.554561     -0.268071     -0.430173       13.4576       17.7656       19.2667       19.1743       18.4595       16.9757       15.0104       12.6193       10.2193       7.83303       5.99967       4.42034       3.11416       2.10608       1.35706      0.834293      0.445248      0.260040
  17   8 1963.3188    0.5561  0.4241  9.9684 -0.0048  0.0207   0.0200   0.0440    0.0576   0.0000   437.9665      0.443627       16.5840       3.30257      -3.62729      -1.48475      -1.97077      -1.96275       2.14667       1.26919     -0.770671     -0.324481      0.149209      0.286285      0.171813     0.0709224     0.0597382    -0.0142448       1.91980       2.61810       2.64843       2.71608       2.19567       2.15260       1.90567       1.85250       1.62971       1.29499      0.978317      0.674172      0.442165      0.294550      0.171935      0.116903     0.0681327     0.0382078
  17   9 2113.0044    0.7737  0.6369 10.2532 -0.0051  0.0225   0.0228   0.0538    0.0752   0.0000   438.1160      -3.66452       20.5605      0.465611      -1.75367       4.12124     -0.706514       1.55936       1.14171     -0.240514      -2.36897      0.217519      0.134271     -0.354214      0.242457     -0.137460    -0.0274622    -0.0186011       2.33094       2.95916       3.06295       2.87827       2.80833       2.70661       2.48600       2.10856       1.61607       1.25880      0.972763      0.712186      0.518308      0.380246      0.226558      0.142379     0.0853893     0.0490732
  17  10 2260.2551    1.0661  0.7668 10.5030 -0.0042  0.0250   0.0282   0.0602    0.1280   0.0000   442.7402       1.60589       17.3160      -3.86092      -2.31247      -1.53215       1.05951     -0.227623      -1.51594     -0.148218      -1.16695     0.0125554       1.51141    0.00165584     0.0925190     0.0999910   -0.00390971   -0.00410837       2.17058       2.87757       3.10262       3.12338       3.06432       2.73102       2.36984       2.00462       1.65291       1.31342      0.923797      0.722651      0.495199      0.363108      0.224809      0.139772     0.0853013     0.0485850
  17  11 2404.9748    1.5260  0.8822 10.7658 -0.0020  0.0252   0.0366   0.0565    0.1460   0.0000   434.8086      -5.55957       18.2146      -7.61799      -7.63965     -0.781167       3.98961      -2.16785     -0.505286     -0.541620     -0.789301      0.983527      0.294172      0.136356     -0.209146     0.0623403      0.151142     0.0504563       2.37171       3.04021       3.24714       3.12750       3.16944       2.79962       2.64753       2.14710       1.72513       1.36633       1.00578      0.766376      0.564813      0.381390      0.258435      0.158656     0.0915362     0.0542563
  17  12 2548.0164    1.9162  1.0820 10.7796 -0.0020  0.0274   0.0425   0.0689    0.1931   0.0000   437.3007      -1.63804       16.5872   0.000773597     -0.105550      -2.21540     -0.663327     -0.267192      -2.01442      -1.52365     -0.446295     -0.878661     -0.501534      0.759920      0.381052     -0.273311     -0.101521     0.0166690       2.41541       3.30069       3.34801       3.41440       3.20115       2.97937       2.80224       2.20611       1.92446       1.49195       1.10113      0.833714      0.601278      0.384905      0.251183      0.163742      0.100126     0.0542861
  17  13 2690.9895    2.4609  0.9338 11.4984 -0.0061  0.0246   0.0580   0.0634    0.1676   0.0000   436.6198      0.904048       4.09697       4.99057      -3.29475      0.534362      -2.27244      -2.34497     -0.392568       1.24998      -1.37100      0.371988     -0.659685      0.367887     -0.201908    -0.0530932     0.0520270   -0.00997462       2.50443       3.22320       3.60511       3.65963       3.50489       3.05309       2.59650       2.24853       1.71385       1.36509      0.985503      0.738603      0.490743      0.355142      0.228675      0.148152     0.0809031     0.0506262
  17  14 2834.2665    3.2045  0.8998 11.7165 -0.0059  0.0247   0.0756   0.0588    0.2081   0.0000   435.1796       6.13634       15.2884      -5.10735      -2.96629      0.248800     -0.835480      0.410271      0.397271      -1.59678      -1.84349      0.875762     -0.204202      0.916281      0.504747     -0.137300     0.0789174    0.00746990       2.25120       3.05492       2.99474       3.10015       3.02990       2.88110       2.43454       2.12498       1.61730       1.38655      0.957109      0.771286      0.507094      0.382308      0.238988      0.148627     0.0865139     0.0516096
  17  15 2977.1372    3.6801  0.9444 12.3215 -0.0027  0.0281   0.0834   0.0582    0.1836   0.0000   437.7730      0.958778       12.7257       1.84941       1.51872      -2.24819      -2.05171      -5.16881      -2.74114      -1.25359     -0.581367     -0.176392     -0.339858     0.0965262     0.0758506     0.0859229     0.0228661    -0.0828859       2.45092       3.34656       3.44939       3.26187       3.52874       2.77696       2.82436       2.25200       1.95725       1.44502       1.10363      0.858434      0.563743      0.416346      0.239809      0.164239     0.0992099     0.0555649
  17  16 3119.2591    3.9269  0.9901 12.6993  0.0015  0.0272   0.0889   0.0660    0.2024   0.0000   442.2941       8.07238       16.4878      -8.01870      0.600489       1.30270       1.90599     -0.185623       1.04653     -0.483886     0.0130996     -0.965314   -0.00772730      0.216123     0.0173526     0.0953371    -0.0286051    -0.0523446       2.54945       2.89498       3.33023       3.46912       2.90477       3.09786       2.78235       2.17069       1.72256       1.51721       1.02124      0.802282      0.581413      0.398497      0.272436      0.166273     0.0956847     0.0594346
  17  17 3261.2502    3.7547  1.4646 11.7941  0.0011  0.0318   0.0788   0.0830    0.5093   0.0000   439.0574      -1.60574       16.6553      0.995987       1.53197      -1.49025       1.73406      -2.77231      -4.67573      0.677844       2.09685     -0.648724      -1.38213     0.0656836      0.207434      0.109667     -0.165137      0.114436       2.81968       3.84687       3.88037       4.05443       3.77993       3.51936       3.15052       2.70893       2.26095       1.75003       1.31065       1.01987      0.686737      0.488662      0.297493      0.199009      0.115996     0.0660980
  17  18 3403.3247    3.2197  2.1516 11.7414 -0.0051  0.0414   0.0571   0.1124    0.3307   0.0000   444.7639      -8.14330       2.45898       8.06042      -5.50948       6.05755       1.04000      -4.87439      -1.90354     0.0478087      0.304729    -0.0523359      0.488975     0.0112571      0.557148      0.231233    0.00387234    -0.0291607       3.56480       4.88932       5.21309       5.26125       4.99643       4.63180       4.25529       3.36198       2.87492       2.23312       1.78302       1.19922      0.919531      0.625559      0.388126      0.263674      0.150502     0.0894871
  17  19 3545.3782    2.7539  2.9578 11.5357 -0.0002  0.0484   0.0419   0.1305    0.1718   0.0000   440.2955       1.65682       20.8410      -2.81534       3.90381      -4.51823      -9.93172       2.73695      -4.57873       2.54483      -3.03478       1.24762     -0.325797     -0.805665     -0.204983      0.195830      0.165732    -0.0635401       4.46387       5.87664       6.10582       6.07286       5.90760       5.40501       4.88334       4.24082       3.44904       2.79399       2.12366       1.56190       1.08643      0.742089      0.473449      0.305787      0.182843      0.105529
  17  20 3687.6862    2.1264  4.2443 11.3659 -0.0018  0.0606   0.0291   0.1716    0.0944   0.0000   441.7961       6.95772       7.80066       3.47477       12.6472      -4.37038      -8.37977      -3.81492      0.353785      -4.41679      -2.36594      -2.16655      -1.39708     -0.498107      0.408453     -0.562492     0.0221545     -0.196327       5.40260       7.24538       7.77165       7.84449       7.51247       6.98889       5.98546       5.24043       4.30294       3.35331       2.56882       1.91391       1.33727      0.923288      0.606236      0.389717      0.219997      0.132732
  17  21 3829.9344    1.7189  5.9157 11.0660 -0.0038  0.0761   0.0216   0.2200    0.0691   0.0000   430.3759      -6.47006       8.39629      -8.98905       7.00651       6.04210      -1.49856       1.74309       8.44243      -8.57041      -4.14072       3.96864       3.04044      0.797465      -1.75376    -0.0769788    -0.0320022    -0.0584270       6.96012       8.94356       9.70223       10.1082       9.44916       8.85923       7.79108       6.47612       5.35142       4.17793       3.23541       2.37066       1.70690       1.17030      0.773325      0.494744      0.295203      0.170109
  17  22 3972.2954    1.4437  7.4388 10.7366 -0.0016  0.0920   0.0181   0.2687    0.0668   0.0000   430.1147      -9.31750      -5.43179       4.46604       15.0393      -11.5776       24.7604       2.12177      -9.31416      -1.26392      -3.75416      0.836772       2.07211     -0.938924     -0.201333    -0.0812364     -0.151880      0.324787       8.26979       10.7296       11.5717       11.4905       11.5087       10.2122       9.24420       7.98917       6.54793       5.26368       3.95863       3.00974       2.07693       1.44117      0.937476      0.603565      0.359707      0.209509
  17  23 4114.8209    1.1265  9.5692 10.7071 -0.0035  0.1218   0.0163   0.3726    0.0547   0.0000   442.1782      -2.34103       14.5231      -5.73915      -8.51921       19.1467       13.9259      -4.27882     -0.937198      -1.82274     -0.480240      -8.61993      -1.89592       3.10935     -0.388625      0.240181      0.972701      0.779870       10.6767       14.0583       15.3112       15.5846       14.9101       13.9762       12.1565       10.4078       8.48973       6.76392       5.20533       3.83462       2.74537       1.92505       1.26529      0.811246      0.468915      0.277879
  17  24 4257.4345    0.9197 10.4408 10.6903 -0.0084  0.1479   0.0152   0.4590    0.0468   0.0000   457.5021      -30.0972       29.1760       3.50758       3.54839      -26.9018      0.643520      -5.10640      -12.6076      -11.4198      -9.52689       11.8763       6.73586     -0.290856      -3.43363       1.22525      0.992054     -0.687677       13.1259       16.8228       18.6082       18.4688       17.9409       16.6833       14.6630       12.6582       10.4975       8.47751       6.39848       4.79303       3.37498       2.36674       1.57007      0.988150      0.583493      0.345166
  17  26 4542.5236    0.5848 14.3793 10.5198 -0.0037  0.2752   0.0124   0.7818    0.0343   0.0000   467.3403       29.6239       61.1272      -60.8652       18.5782       6.23802       11.3183       24.8031       14.6579       5.30165      -14.1178      -2.19341       1.14721      -2.48129      -3.60717      0.481100       2.24551    0.00379394       23.9571       30.7299       34.2420       34.7403       33.7564       31.1612       27.1441       23.2369       19.5715       14.9227       11.9148       8.77838       6.30677       4.45377       2.96189       1.91249       1.12104      0.663540
  17  27 4685.9228    0.4711 16.7761 10.3352 -0.0111  0.3896   0.0088   0.9449    0.0261   0.0000   423.1363      -79.9895       34.1456       21.5185       30.4162      -78.1750      -35.7730       119.725      -55.1682      -33.3470      -2.75845       4.41467      0.352607       1.07513       1.00526      -3.87756      0.128930      -1.11240       33.6039       43.3677       47.6797       49.0066       46.8552       43.2279       38.6747       33.1343       27.3318       21.7484       16.6979       12.6467       9.01730       6.30775       4.17090       2.72063       1.55665      0.919367
  18   8 1992.8048    0.6091  0.5392  9.9473 -0.0055  0.0209   0.0196   0.0517    0.0689   0.0000   437.7905      -4.23028       16.9013      -4.47882      -3.07840     -0.401471      -2.55212      -1.10878      -1.02857      0.997224      -2.79948     0.0279926     -0.120568      0.434546    0.00245722     -0.165329     0.0885226     0.0337220       1.87399       2.53180       2.68734       2.76339       2.56870       2.34036       2.14445       1.73409       1.43560       1.10714      0.910955      0.627663      0.462131      0.333035      0.199638      0.141314     0.0862686     0.0540744
  18   9 2143.6985    0.8446  0.7271  9.9403 -0.0027  0.0253   0.0215   0.0528    0.0890   0.0000   441.9432      -4.15272       16.0566       3.63621     -0.909320      -2.95894       2.15090       2.08670      0.527031      0.217504    -0.0790603       1.57881      -1.30256    -0.0957428      0.123256    -0.0879399     0.0496725    -0.0523472       1.90053       2.73937       2.90802       2.96868       3.00670       2.44403       2.45324       1.90972       1.56071       1.22496      0.947946      0.737984      0.526265      0.363100      0.258097      0.166156     0.0968793     0.0597229
  18  10 2291.6292    1.1905  0.8809 10.2888 -0.0002  0.0252   0.0288   0.0626    0.1508   0.0000   435.9088     -0.493800       9.36317       4.09616       2.23181     -0.619966      0.328116      -1.71323      0.353086     -0.654879       1.34937      0.833453     0.0656700    0.00980613    -0.0314508     0.0137838     -0.112089     0.0667738       2.08662       2.71990       2.86452       3.06203       2.76918       2.65747       2.25048       2.09195       1.75923       1.35319       1.11643      0.803990      0.577652      0.403157      0.256007      0.187832      0.104020     0.0650206
  18  11 2436.7591    1.5984  1.1088 10.4977  0.0000  0.0298   0.0353   0.0683    0.2689   0.0000   437.0416       3.75930       14.5890      -1.89466     -0.602038       2.33882     -0.714492     -0.123763      0.612132      0.997406     -0.266691     -0.270971    -0.0470106     -0.278027      0.130493      0.185048    -0.0174148     0.0527609       2.62671       3.37875       3.19947       3.45990       3.45471       3.14822       2.96455       2.56098       2.18640       1.64639       1.23440       1.00555      0.721895      0.567823      0.358735      0.233449      0.142394     0.0851058
  18  12 2580.8204    2.1159  0.9114 11.3544 -0.0021  0.0238   0.0488   0.0604    0.1355   0.0000   435.9911       3.37022       14.1212      0.680813      -1.72363      -3.59134      0.328525      0.974800     -0.804242      -1.74944      0.327697      0.237051      0.143447     0.0358532      0.106256      0.206249      0.111692    -0.0436511       2.07543       2.59775       2.87701       2.93994       2.84587       2.52549       2.34957       1.93318       1.60121       1.37617      0.993127      0.765323      0.532273      0.389890      0.249543      0.167658      0.104821     0.0640225
  18  13 2724.6721    2.6823  0.9713 11.5869  0.0009  0.0248   0.0584   0.0597    0.1571   0.0000   438.2208       1.66441       11.1508      -8.06036      -6.00174       1.20296     -0.444687      -2.42286     -0.703566      -1.56136     0.0879589       1.41695      0.251630     -0.169073      0.617384     0.0592523     -0.100671     0.0394082       2.17791       2.82242       3.12659       3.03837       3.12900       2.75324       2.49043       2.11091       1.63859       1.38737       1.03602      0.804522      0.571292      0.381843      0.273136      0.172713      0.119246     0.0687879
  18  14 2868.6356    3.2869  0.9015 11.7665 -0.0018  0.0235   0.0728   0.0560    0.1929   0.0000   440.5064       3.77696       7.65389     -0.945612       2.30306       1.44136       3.26627      -2.53402      -1.85611     -0.854661      0.352942      0.735798     -0.846445     -0.246645      0.340598      0.187338      0.104664     0.0346664       2.23649       2.82252       2.93695       3.01639       3.01123       2.72172       2.40112       2.03172       1.64883       1.38033       1.06761      0.765452      0.548869      0.380210      0.249808      0.171441      0.105643     0.0648953
  18  15 3012.0679    3.8384  0.9602 12.5220 -0.0017  0.0256   0.0863   0.0619    0.1556   0.0000   437.7140      -2.20607       16.5175       4.38268       2.79562      -2.15643      0.859955      -2.92475     -0.572924     -0.461429      0.363122      0.907642     -0.535254     -0.112593      0.351016     0.0447508     -0.107248     0.0124773       2.01231       2.81684       2.89526       3.02418       2.95404       2.67565       2.46794       2.02738       1.68975       1.34987       1.07270      0.822530      0.560423      0.416934      0.262293      0.182178      0.116035     0.0708328
  18  16 3154.8021    4.0142  1.0702 12.4879 -0.0025  0.0268   0.0860   0.0641    0.2060   0.0000   438.0795     -0.569031       20.0822      -2.34739      -1.35946       2.43033       4.19597      -2.02322      0.649919     -0.374641      0.300778      0.245974     -0.424174     -0.560485      0.193376     0.0454205    -0.0758105     0.0636447       2.34868       3.07671       3.45112       3.33336       3.41515       3.07740       2.67340       2.27225       1.82744       1.49305       1.09068      0.841570      0.607664      0.417469      0.280526      0.196852      0.114055     0.0721854
  18  17 3297.3158    3.5988  1.4335 12.3774 -0.0072  0.0321   0.0734   0.0793    0.2421   0.0000   439.6527       3.03716       8.35576      -3.87965      -1.05166       12.1284       3.83240      -2.95300      -7.06827       3.94386       2.59343      -1.47477       1.41307       1.24411      0.573980     -0.460488     -0.141876      0.119066       2.64647       3.59451       3.87470       3.89551       3.77746       3.51542       3.17349       2.58195       2.19679       1.75700       1.33826       1.00997      0.735396      0.501564      0.351994      0.224651      0.139119     0.0827618
  18  18 3439.8967    3.0946  2.5986 10.8773 -0.0001  0.0417   0.0465   0.1119    0.4070   0.0000   437.8674      -4.15224      0.720399      -3.34414       9.29926      -2.10055      -2.24186      -1.54457    -0.0968948     -0.976375     -0.750872       1.12310      -1.44534      0.776398      0.834345      0.398054      0.211308      0.190591       3.41366       4.68511       4.86734       5.08810       4.92692       4.49048       4.19450       3.40651       2.88868       2.34051       1.80083       1.38220      0.966805      0.694692      0.464786      0.304542      0.187497      0.115080
  18  19 3582.4107    2.4134  3.5746 11.5097 -0.0039  0.0527   0.0347   0.1476    0.1285   0.0000   444.6565       8.83047       3.28744      -2.94238       16.3749      0.421332       9.40971      -3.99976       1.71311      -1.88302     -0.533258       1.23819       1.59389     -0.751396       1.11922      0.301863     -0.570519     0.0259891       4.48758       5.95182       6.27853       6.47881       6.31807       5.88042       5.23090       4.49237       3.76577       3.03930       2.28108       1.76808       1.25801      0.919217      0.604876      0.399819      0.240894      0.145256
  18  20 3725.2271    2.0200  4.9782 10.9003 -0.0022  0.0614   0.0237   0.1766    0.1036   0.0000   443.5089       7.76860       22.5908      -3.69460      -4.32954       3.68727       7.67788       3.78795      -8.33420      -3.43218       3.07223       2.62664    -0.0700286     -0.601350      0.448131      0.265654     -0.240080     -0.137352       5.27499       6.72376       7.47211       7.53782       7.42607       6.86900       6.05137       5.25361       4.35458       3.50958       2.73113       2.02382       1.50603       1.04359      0.725607      0.469139      0.285888      0.176802
  18  21 3868.0169    1.6565  6.3115 10.8135 -0.0042  0.0750   0.0192   0.2193    0.0726   0.0000   438.0345      0.143582       11.5305      -16.1044      -5.23243      -4.45684      -16.1873       3.42653       1.07048       5.12105       5.06707      -1.85499     -0.938566     -0.882673      0.120816       1.28327     -0.139849      0.196187       6.33435       8.34704       9.04878       9.11640       8.93131       8.28998       7.39598       6.46297       5.35225       4.31454       3.39206       2.53267       1.86188       1.27264      0.877218      0.572813      0.353611      0.215924
  18  22 4010.7579    1.3721  8.3644 10.6490 -0.0009  0.0977   0.0164   0.2820    0.0606   0.0000   420.9895       8.67519       7.44370       5.38991       22.5500      -21.5460      -5.20189      -2.36556      -9.13794      -4.19242       3.59547       4.36776     -0.710054      -3.20476      -1.41427      0.744844      0.654720      0.131054       8.21365       10.5123       11.7007       12.0728       11.4037       10.7599       9.58822       8.17671       7.04861       5.51206       4.37748       3.29800       2.41483       1.64980       1.16487      0.747748      0.458486      0.280424
  18  23 4153.9003    1.0825  9.6602 10.6663 -0.0035  0.1164   0.0151   0.3697    0.0509   0.0000   418.9605       5.70406       30.1320       6.92507      -6.00066      -2.39298       10.1981      -4.36915      -1.44322      -4.85507      -1.58821      -8.18175     -0.534268       2.54092       1.32540      0.842538      0.653082      0.125667       9.97413       12.8041       14.1617       14.3854       14.0403       13.0094       11.6075       9.90303       8.35684       6.62926       5.26099       3.96300       2.86792       2.01055       1.36775      0.909926      0.562439      0.345834
  18  25 4439.4539    0.6694 12.7856 10.6873 -0.0096  0.2233   0.0140   0.6737    0.0355   0.0000   374.0023       2.43377       72.4304      0.161016       13.8568       31.0063       3.40712      -8.28376       25.3656      -23.5091       12.9274       6.59717      -18.6682      -9.27327       5.46652     -0.139710      0.306202      0.150830       18.2898       23.6933       26.0061       26.8387       25.3505       24.3578       21.6780       18.6484       15.9865       12.7766       10.1408       7.54874       5.69532       3.94589       2.71873       1.81854       1.07420      0.668481
  18  26 4582.8734    0.5170 14.8317 10.5592  0.0009  0.3269   0.0110   0.8522    0.0271   0.0000   448.1109      -12.6719      -44.1877      -16.5497      -18.4662      -23.1876       72.2176       47.1497      -29.3627       30.5760       1.91234      -24.3827      -8.04118     -0.930985      0.836406       1.90933     -0.905916      -1.12454       26.5269       34.7606       38.7509       38.8598       38.9883       34.7409       31.7057       27.7924       22.8917       18.8629       14.3753       10.9627       8.22253       5.76628       3.98427       2.61488       1.54949      0.959394
  19   9 2173.7075    0.8883  0.8098 10.1535  0.0000  0.0238   0.0214   0.0578    0.0882   0.0000   439.0375      -3.53856       13.9827      -2.87937      -8.13591     -0.364492      -1.02045      -3.72977      -2.24147      0.833924     -0.614433      0.467943    -0.0172383      0.260419     -0.440934      0.386535      0.123195     0.0287794       1.86832       2.36029       2.72179       2.77297       2.74024       2.40215       2.20249       1.94391       1.70266       1.21714       1.07728      0.807565      0.548351      0.411646      0.299528      0.184416      0.116850     0.0728398
  19  10 2322.2966    1.2656  0.8418 10.5219 -0.0027  0.0249   0.0305   0.0577    0.1110   0.0000   441.6455      -7.36474       10.4254       4.75012      -3.12260       2.09075      0.920444       2.95056      0.178740      -1.13396      0.615100     -0.840792    -0.0303582     -0.795279     -0.545954     -0.442442     0.0731217     0.0291120       2.09321       2.79383       2.67211       2.93254       2.78488       2.79515       2.34830       2.00723       1.70053       1.35135       1.04603      0.824021      0.595897      0.429900      0.298793      0.194010      0.132294     0.0831128
  19  11 2468.1219    1.6644  0.9802 11.2095 -0.0040  0.0255   0.0382   0.0657    0.1626   0.0000   439.3173      -2.47550       9.88930      -2.20907      -1.01149      -1.08801     -0.801967      -1.06102     -0.376080      -1.91497      -1.06624      0.327499      0.447522     -0.361438      0.198309    -0.0639807    -0.0783116    -0.0722631       2.06263       2.63337       2.88316       2.96480       2.90094       2.72677       2.40610       2.11173       1.77079       1.43608       1.15030      0.840040      0.653826      0.450453      0.315149      0.212664      0.135074     0.0852828
  19  12 2613.0220    2.1966  0.9923 11.5709 -0.0049  0.0337   0.0488   0.0650    0.1690   0.0000   442.0753      0.325336       14.2643      -1.11506      -1.75271      -1.10547      -1.70620      0.348463       2.76460     -0.727628      -1.64983      -1.18213      0.157940    -0.0941940      0.118354    -0.0294479    -0.0156245    -0.0311772       4.10730       5.92320       6.94641       7.18296       6.76495       5.91950       4.92531       3.86008       2.90615       2.13931       1.52126       1.05546      0.710937      0.494435      0.323170      0.212767      0.127615     0.0841373
  19  13 2757.8759    2.9666  0.8458 11.7280 -0.0013  0.0215   0.0660   0.0515    0.1575   0.0000   441.0755       3.19634       12.6128     -0.349183     -0.715255     -0.396135     -0.533525      -1.85587      -1.34356     -0.523391      0.919040     -0.219785     -0.194894    -0.0526048     -0.340678    -0.0518263    -0.0268453     0.0886882       1.79456       2.39665       2.52336       2.57437       2.53961       2.28910       2.07858       1.84334       1.49784       1.25519      0.967527      0.722445      0.560628      0.369233      0.271444      0.174480      0.112875     0.0692404
  19  14 2902.4677    3.5436  0.8821 12.0585 -0.0008  0.0241   0.0775   0.0554    0.1719   0.0000   437.6549       5.67111       16.8280     -0.486102       1.28560      0.982306      -3.59662      -2.37591       2.03787      -1.12741     -0.113312      0.453546     -0.210289     -0.195951     -0.337042     -0.188010     0.0324029     0.0648033       1.94447       2.55439       2.77258       2.69101       3.04666       2.52472       2.30946       2.03507       1.56761       1.39926      0.961581      0.815024      0.571722      0.426914      0.272405      0.200357      0.127140     0.0800394
  19  15 3046.5063    3.9957  0.9866 12.2188 -0.0012  0.0241   0.0834   0.0568    0.1928   0.0000   436.7760       2.08178       11.9863       3.76000      -1.05665      -3.32065      -2.30743       2.64454     -0.275886      -1.93794      0.663901     0.0402227     -0.832088     -0.929873      0.193862  -0.000394414     -0.268345     0.0284832       2.06688       2.77415       3.00613       3.01063       2.90630       2.61373       2.43509       2.10483       1.76715       1.40459       1.11637      0.852713      0.622485      0.426242      0.304640      0.189982      0.128860     0.0776583
  19  16 3189.7964    3.9061  1.1532 12.8164 -0.0096  0.0276   0.0820   0.0685    0.1721   0.0000   437.6356      -1.06733       14.6765     -0.974405      -5.23560      -4.92248       3.56504      0.411119      -1.87170     -0.212147      -1.66206      0.231452     -0.637645      0.214649      0.227419      0.571909     -0.133693    -0.0619421       2.38964       3.23484       3.45437       3.50163       3.40371       3.13819       2.80258       2.46043       2.03783       1.67868       1.31288       1.02268      0.712390      0.507915      0.346471      0.232699      0.144915     0.0942703
  19  17 3332.7686    3.4752  1.6854 12.3572  0.0011  0.0333   0.0612   0.0861    0.1539   0.0000   444.1585       2.20470       14.5149      0.248408       4.30891    -0.0958123      -1.02352      -3.12160      0.547097      0.374217       1.41916      -1.48662     -0.492608       1.00394     0.0644619    -0.0244980    -0.0939873      0.124627       2.76850       3.57963       3.84431       3.99498       3.89959       3.59833       3.30155       2.72141       2.33541       1.91993       1.55901       1.15721      0.840432      0.611608      0.401385      0.289818      0.175642      0.116613
  19  18 3476.0048    2.8021  2.3864 12.1883 -0.0076  0.0417   0.0475   0.1129    0.1332   0.0000   434.9060      -5.03527       12.2594       3.77626      -5.18766      -4.66066       1.82306    -0.0674219      -4.46874     -0.152134     -0.207971      0.232940     -0.208429      0.765812     -0.228184       1.19359     -0.543352     -0.211171       3.40924       4.64738       4.96246       5.15061       5.13520       4.57206       4.19266       3.50961       2.97352       2.42405       1.89212       1.40589       1.04756      0.759803      0.523883      0.354937      0.218789      0.138590
  19  19 3619.1813    2.3870  4.0193 11.0816 -0.0012  0.0528   0.0296   0.1491    0.1402   0.0000   435.2147       6.60549       16.4132      -5.16682     -0.724396      -5.74094      -3.56091      -2.71439       1.76994      -3.16362     -0.512208      -1.16074      -1.17147     -0.712842      0.231012      0.759134      0.216477     -0.233065       4.20798       5.41391       5.89578       6.15674       5.81385       5.57504       5.14319       4.37434       3.76606       3.01773       2.39386       1.84565       1.38988      0.983567      0.693789      0.451983      0.299546      0.186955
  19  20 3762.3278    1.9313  5.5105 11.0044 -0.0024  0.0681   0.0228   0.1873    0.0876   0.0000   442.3125       1.08073       17.8146      0.405578       5.97570       3.53106      -7.32229       2.57058       6.03860       6.82463      -3.89998       2.15929     -0.564286     -0.235919      0.233303      0.709173     -0.313749     0.0365738       5.50228       7.28210       7.84994       7.86267       7.93573       7.37456       6.55641       5.77741       4.87994       4.01852       3.18297       2.44612       1.78342       1.29561      0.885425      0.604713      0.373038      0.239658
  19  21 3905.5873    1.5677  7.1388 10.7366 -0.0013  0.0819   0.0173   0.2331    0.0662   0.0000   434.5716       4.05116      0.287976      -19.4850       3.55244      -8.71781      -3.99418       8.28485      0.347890     -0.459625      -2.83241       3.17117       3.02744     -0.512625      0.847348   -0.00565047     0.0134144     -0.360383       6.46680       8.45866       9.38752       9.36377       9.13388       8.90592       7.74287       6.92327       5.80841       4.78118       3.73891       2.92438       2.11956       1.57733       1.07925      0.727535      0.451279      0.288819
  19  22 4048.9689    1.2387  8.1871 10.8248 -0.0008  0.1000   0.0159   0.2987    0.0515   0.0000   435.1454      -4.26492       41.1041      -3.93900       6.53272      -10.4378       3.83988       2.25273       8.95811      -3.24823       5.15778      -2.13647      -1.48832       1.00621      0.508154     -0.473243     -0.659720     0.0404706       8.02756       10.8481       11.7118       11.8205       11.4942       10.9003       9.79126       8.63679       7.21410       5.94194       4.75338       3.57016       2.71069       1.90255       1.31951      0.892247      0.553231      0.349533
  19  23 4192.1662    1.0175 10.1265 10.7370 -0.0009  0.1247   0.0148   0.3919    0.0446   0.0000   449.7903       1.65370      -5.56552       3.86837       1.41092      -3.94427      -20.1496      -21.8292       4.16972      -2.22374      -7.25867      -1.89663      0.613698      -1.11718       1.47210     -0.606537     -0.865398     -0.832225       10.0637       12.8973       14.3140       14.5284       13.9540       13.3597       12.0836       10.7233       8.92031       7.41051       5.74822       4.53839       3.28064       2.43046       1.69871       1.12628      0.710276      0.442187
  19  24 4335.9029    0.7681 11.4421 10.7796 -0.0037  0.1718   0.0149   0.5414    0.0378   0.0000   448.6023      -13.6845      -2.83540       8.14651       11.2682       2.18811      -9.53156       12.6810       6.09204      -12.5353      -10.9869      -2.12977      0.435892     -0.629544       1.52853       3.25239     -0.694963      0.538386       13.7321       17.7067       19.7345       19.6547       19.8613       18.3218       16.8059       14.4789       12.1793       10.0455       7.99277       6.07157       4.59789       3.30174       2.32524       1.58790      0.975637      0.628377
  20   6 1734.1908    0.3535  0.2113  9.8615 -0.0098  0.0178   0.0246   0.0391    0.0360   0.0000   438.0496      -2.74478       16.5834      -1.35021      -3.92736     -0.294183     -0.319283      -1.12394      -1.58995       1.37136     -0.936350    -0.0808518      0.284377      0.150835     -0.297997    0.00211392      0.157672     0.0158494       1.45479       1.88203       1.87037       2.12518       1.84753       2.08264       1.66818       1.32470       1.15682       1.15612      0.898945      0.592836      0.368090      0.347808      0.253727      0.132589      0.101013     0.0582171
  20   7 1893.9150    0.4797  0.4263  9.9161 -0.0011  0.0215   0.0159   0.0422    0.0467   0.0000   436.0242      -3.95805       10.6944     -0.578695     -0.609079     -0.163466      -2.34925      -1.98898      -2.02520      -2.37447    -0.0982188     -0.344044      0.194943     0.0106900     -0.302152      0.287723     0.0478150    -0.0167858       1.56262       2.39794       2.48844       2.74292       2.64292       2.28722       2.16655       1.62839       1.50437       1.09792      0.921635      0.649186      0.482235      0.337328      0.240186      0.162627      0.104127     0.0649003
  20   8 2050.0016    0.6934  0.5873 10.0299 -0.0063  0.0226   0.0200   0.0501    0.0694   0.0000   439.4726       1.06370       12.6484      -2.14766      -4.97921      -4.09747      -2.69640      0.661534      0.443607     -0.512586      -1.26974      -1.50235    -0.0611295      0.358605     -0.389121      0.133521     -0.123522    -0.0503328       1.78867       2.23932       2.37947       2.46373       2.38903       2.51282       2.13867       1.71415       1.38456       1.25366       1.02350      0.810838      0.565175      0.370576      0.280793      0.191864      0.132067     0.0923688
  20   9 2203.1070    0.9976  0.9071  9.8918  0.0020  0.0234   0.0218   0.0606    0.1296   0.0000   436.6201       1.02280       15.0573       5.55187      -1.76538      0.129142     -0.684778     0.0347004      -1.02027      0.801725      0.842998      0.119617     -0.987711     0.0402649      0.317206     -0.381274    -0.0848501     0.0819736       1.89280       2.47572       2.68379       2.77216       2.78995       2.46273       2.24545       2.02881       1.70731       1.32926       1.03032      0.834809      0.610466      0.450669      0.324062      0.217168      0.144484     0.0930130
  20  10 2352.3969    1.3729  0.9915 10.3310 -0.0050  0.0255   0.0292   0.0582    0.1389   0.0000   435.5694      0.179103       10.1284     -0.884628     -0.633981      -1.25407      0.762531      0.337596     -0.549508    -0.0550186      -2.40235      0.440811      0.237550     0.0189620     -0.197054     0.0415023    -0.0514300     -0.226913       2.16262       2.77964       2.65463       2.75974       2.78874       2.77917       2.55765       2.20329       1.77406       1.49770       1.20767      0.932765      0.730292      0.512359      0.365787      0.259400      0.165356      0.109162
  20  11 2498.9064    1.6954  0.9355 11.1841 -0.0044  0.0254   0.0378   0.0597    0.1481   0.0000   434.9155       2.91140       14.1204     -0.876845      -4.91411   -0.00628554      0.445478       1.61814      -1.41037      0.581084      -1.30133       1.11826      0.424814     -0.558276      -1.00835      0.184573    -0.0213384    -0.0218524       1.96492       2.54389       2.65436       2.82300       2.71517       2.54766       2.35655       2.08463       1.72612       1.38368       1.17968      0.893819      0.674911      0.466865      0.351975      0.232695      0.152447      0.101582
  20  12 2644.8183    2.2912  0.9572 11.5203 -0.0014  0.0243   0.0512   0.0607    0.1936   0.0000   439.5745      -3.81436       13.3998      -4.24938       2.39853     -0.490113     -0.322793      -5.81016       3.32453      -1.44704      0.909747     -0.533559      0.396210      0.151355      0.497806      0.224466     0.0454510    -0.0692929       1.99388       2.60687       2.76660       2.73538       2.85119       2.61576       2.34794       2.06351       1.74882       1.40522       1.16577      0.872595      0.669917      0.477676      0.319118      0.227233      0.152462     0.0967132
  20  13 2790.6434    2.9858  0.8642 12.0852 -0.0033  0.0221   0.0673   0.0538    0.1366   0.0000   440.7446       4.38197       11.6845       1.75213       1.23743       1.70726      0.553125       1.54878       1.86714      -1.86369     -0.603414      0.684139     -0.419923      0.739015      0.337201      0.267260      0.215849    -0.0997883       1.77527       2.29744       2.46469       2.60694       2.56140       2.40516       2.10052       1.80405       1.51973       1.32619       1.01904      0.783305      0.579904      0.420989      0.289106      0.212648      0.130305     0.0860244
  20  14 2935.8914    3.7686  0.9425 11.8225 -0.0038  0.0223   0.0789   0.0531    0.2121   0.0000   437.3071     -0.806159       15.3482       1.69798      0.107639      -5.09779     -0.289405      0.820332      0.646048       1.34550      0.537338     0.0208758     -0.826865     -0.453534      0.562083      0.258828     0.0107271     0.0114924       1.79833       2.40847       2.46669       2.57725       2.40249       2.43561       2.24469       2.01959       1.62098       1.28733      0.988609      0.791497      0.599469      0.459774      0.343571      0.227853      0.157396     0.0967763
  20  15 3080.3826    4.1079  0.9003 12.3892  0.0025  0.0217   0.0876   0.0553    0.1709   0.0000   438.2966      -5.75188       11.0876      -1.73182     -0.512634      -3.53221      0.661631      -2.63309      -1.08371     0.0545330       2.01944      0.579986      -1.25189     0.0540313      0.450716      0.255891   -0.00653538     -0.130266       1.81871       2.44377       2.57955       2.60187       2.68909       2.48965       2.25123       1.90561       1.55394       1.23625      0.976755      0.772994      0.570187      0.433879      0.299202      0.205016      0.137875     0.0908696
  20  16 3224.3404    3.8906  1.2377 12.4851  0.0005  0.0286   0.0743   0.0666    0.1723   0.0000   436.2547      -1.40649       13.8415       3.81213       1.81858      -1.92595     -0.761734      0.230852      0.686440      -1.60765       2.44392      0.510604     -0.562951     -0.373268      0.179257      0.107060     -0.190394    -0.0424078       2.24913       2.95013       3.15071       3.09955       3.24753       2.91134       2.78164       2.41715       2.02234       1.62327       1.22016       1.01489      0.759756      0.576903      0.395668      0.269894      0.198649      0.119143
  20  17 3368.0341    3.3760  1.7458 12.2742  0.0016  0.0325   0.0558   0.0858    0.1200   0.0000   437.9048       4.29835       7.50916      -3.84855      -1.94327      -4.14380      -3.29302      -3.78616    -0.0530095      0.457161      0.264742      -1.21692      -1.12802    -0.0977961      0.368713      0.105475    0.00736312     0.0417948       2.49683       3.29777       3.40653       3.70250       3.44800       3.28490       3.03869       2.66936       2.33087       1.88960       1.57978       1.17422      0.902102      0.644848      0.457583      0.319141      0.201834      0.130736
  20  18 3511.7954    2.6959  2.7849 11.8948  0.0013  0.0443   0.0394   0.1160    0.1080   0.0000   433.1784      -1.62265       12.0253      -5.08318       1.64917     -0.714227      -2.26475      -2.69348       3.98922      -1.50997      -3.14285       2.87289      -1.07723       1.07469     -0.116034     -0.636814      0.252530      0.110073       3.33207       4.51579       4.91889       4.99160       4.92974       4.75232       4.16880       3.65105       3.16711       2.53274       2.04180       1.59821       1.21010      0.872576      0.598818      0.436029      0.269459      0.179357
  20  19 3655.4824    2.2477  4.0626 11.2329 -0.0023  0.0529   0.0281   0.1497    0.1078   0.0000   436.1893       4.01355       10.4969      -3.84506       9.77020      -5.73374      -2.10558       1.24101      0.961167      -7.97706      -2.84374       2.24188      -1.88614     -0.723678       1.10017     0.0702194     -0.632303      0.490353       4.03809       5.33280       5.95116       5.94604       6.02565       5.58461       5.05392       4.47161       3.71563       3.19771       2.46932       1.93660       1.47324       1.05855      0.761822      0.524867      0.335674      0.214699
  20  20 3799.1699    1.7753  5.7494 11.0488 -0.0018  0.0696   0.0210   0.1977    0.0722   0.0000   432.5070      0.955326       10.8999     -0.381514      -1.71970      -1.43689       4.87592       1.80213       4.21598      -1.06506      -2.54625      0.309010       2.60176       2.65251     -0.717043      0.181667     -0.244600     -0.156125       5.28572       6.85182       7.63253       7.74749       7.68825       7.17041       6.57882       5.87643       4.93908       4.09037       3.29525       2.59577       1.91879       1.44130      0.995668      0.712171      0.443238      0.291460
  20  21 3942.8222    1.4977  7.3887 10.7343 -0.0019  0.0835   0.0167   0.2406    0.0611   0.0000   432.2880      -11.3592       38.8238      -11.4907       1.45141      -16.3242       6.33479      -3.66325      -4.61447      -1.14512       7.21639       6.28807      0.411642      -1.89611      0.381754       1.15005     -0.889361     -0.546017       6.16906       8.20938       8.90503       9.42682       8.91778       8.70989       7.85867       6.87950       5.98096       4.93491       3.87564       3.04255       2.31380       1.73790       1.20543      0.847729      0.536691      0.342400
  20  22 4086.6654    1.1846  9.0492 10.7250 -0.0023  0.1033   0.0146   0.3120    0.0460   0.0000   428.3515      -3.15344       23.5027      -5.58792      0.230656      -1.58567      -4.47329       18.8289      -7.63768      -4.66592       4.42710      -5.58066     0.0676496       3.91260       1.67611       1.36930     -0.931997      0.631881       7.84163       10.1942       11.1540       11.3754       11.1906       10.6324       9.79070       8.61863       7.49817       6.07134       4.97294       3.81099       2.93843       2.15553       1.53327       1.06804      0.679581      0.442862
  20  23 4230.2405    0.9108 10.2447 10.8280 -0.0044  0.1395   0.0156   0.4312    0.0408   0.0000   425.8345       21.7974       17.7523      -27.4152      -13.7130       34.3582       14.2281      -7.16613      -13.1636       16.0718       8.75551       9.20068      0.199733      -1.73032      0.411832       1.03007       1.07362      0.196972       10.3274       13.6583       15.2040       15.4191       15.4977       14.3067       13.3357       11.4700       9.99941       8.09740       6.67319       5.11346       3.97630       2.86834       2.02686       1.40743      0.912106      0.593178
  21   6 1758.1900    0.3746  0.3186  9.9234 -0.0095  0.0167   0.0150   0.0376    0.0397   0.0000   437.5889      0.708868       21.3320      0.627173      -5.34356      0.440933      0.386586      -2.52667      0.562970       1.10892      -1.48119      -1.36143     -0.161524      0.804988      0.674525      0.180916     0.0906970     0.0478848       1.26773       1.57231       1.90110       1.66964       1.67696       1.65869       1.37805       1.39607       1.24687       1.00190      0.957467      0.673897      0.465577      0.415202      0.261147      0.182588      0.114132     0.0755399
  21   7 1919.8168    0.5255  0.4504  9.9234 -0.0027  0.0175   0.0166   0.0406    0.0499   0.0000   439.1535      -3.34714       13.3485      0.250791      -3.60842     -0.244540      -1.80012       1.56385      -1.71934      -1.58423      0.952715      0.692468     -0.498049     -0.549235     -0.413926      0.196468     0.0382018     0.0379411       1.26121       1.63674       1.89953       1.74922       1.77901       1.74184       1.46362       1.42533       1.23281      0.995768      0.810209      0.635228      0.485194      0.361420      0.253985      0.180539      0.112550     0.0826012
  21   8 2077.7100    0.7184  0.6972 10.0184 -0.0018  0.0215   0.0177   0.0511    0.0697   0.0000   439.4128      -3.77831       14.0679       8.18584       1.25247      -3.09897       2.83731      -1.13950     0.0162945     -0.841073      0.955239      0.171000     -0.119960    -0.0924006     0.0275629     -0.187982    -0.0729744     0.0261657       1.61587       2.07655       2.16597       2.32064       2.25576       2.07741       2.03845       1.86624       1.44944       1.23101      0.926061      0.766399      0.561029      0.466992      0.328311      0.237673      0.158261      0.108588
  21   9 2231.8677    1.0203  0.7981 10.2859 -0.0031  0.0219   0.0235   0.0540    0.1085   0.0000   438.9597       2.08877       17.2205      -2.74318       1.29137      -1.62154     -0.755949       1.73042      -1.45560      0.146867      -1.09949       1.46505     -0.473408     -0.605802     -0.682710    -0.0336863     -0.113414   -0.00701614       1.74701       2.18465       2.35981       2.40625       2.40032       2.20372       2.13555       1.81338       1.55196       1.35960       1.05570      0.828087      0.639656      0.463858      0.353122      0.245406      0.167225      0.105752
  21  10 2381.8257    1.4298  1.0332 10.4558 -0.0009  0.0252   0.0290   0.0618    0.1377   0.0000   437.8767    -0.0209989       14.5940      -5.00689      -3.51647      0.399701       2.04943      0.658636      -1.37113       1.91845     -0.354007      0.570919     -0.435445      0.769413     -0.615420    0.00161453      0.386648      0.107162       1.86943       2.46314       2.50029       2.56060       2.48317       2.46987       2.26365       2.10750       1.78356       1.46223       1.21402      0.912115      0.699119      0.544542      0.399404      0.287215      0.192126      0.121639
  21  11 2529.2210    1.9323  1.0089 10.9923 -0.0019  0.0236   0.0390   0.0572    0.1520   0.0000   438.7129      0.499604       12.5875     -0.954794     0.0530133      -1.69590      -3.83808       2.62526       1.05163      0.175780     -0.241776     -0.185280     -0.323886      0.731786      0.116263     -0.406773      0.313435      0.240846       1.85124       2.31106       2.49481       2.67900       2.52520       2.40618       2.26885       1.91972       1.69406       1.40674       1.15282      0.890325      0.702743      0.505621      0.353537      0.249575      0.170739      0.114021
  21  12 2676.1201    2.5120  1.0527 11.3154 -0.0043  0.0254   0.0509   0.0617    0.2768   0.0000   439.2249       1.87160       11.1653       5.05289      -3.63155      -2.59170      -2.57575      0.272596      -1.74720       2.69869       1.32428     -0.855073     -0.918155       1.00867   -0.00911753      0.190399     0.0923569      0.169445       1.94975       2.45280       2.95888       2.73337       2.74736       2.67121       2.40813       2.13230       1.85770       1.53271       1.23999      0.911915      0.723591      0.540717      0.392717      0.299664      0.193464      0.117401
  21  13 2822.8820    3.1714  0.9273 11.9457 -0.0016  0.0241   0.0651   0.0521    0.2202   0.0000   437.0332       2.32239       11.6913       2.23199     -0.572377       1.75117      -1.83371       1.11570      0.134664       1.58330       1.50310      0.254029      0.506975       1.23479     -0.369959     -0.106672    -0.0845318      0.163121       1.70423       2.34017       2.50714       2.62440       2.68480       2.46914       2.23028       1.87552       1.67738       1.35396       1.15756      0.814383      0.661199      0.493420      0.341486      0.247161      0.157558      0.104810
  21  14 2968.8454    3.8014  0.8714 12.4625 -0.0128  0.0228   0.0840   0.0507    0.1582   0.0000   439.7335       4.52421       6.92369      -1.74358     -0.839889       3.69118      -1.00897       2.47393      -2.24218      -1.67453       2.36243      0.984103     0.0995013      0.207836      0.266941     -0.421193     -0.356244   -0.00688426       2.01775       2.44515       2.54591       2.50310       2.33563       2.27784       2.31167       2.10966       1.82096       1.49280       1.16503      0.891902      0.696510      0.536417      0.418581      0.284594      0.199133      0.121957
  21  15 3113.8414    4.2193  0.9504 12.3410 -0.0027  0.0215   0.0874   0.0550    0.1968   0.0000   437.9341     -0.364055       18.3066     -0.926567      0.846806      -1.60799      0.357121       2.41446     0.0763207       2.47070       2.53402     -0.416478     0.0277950     0.0659652     -0.179742      0.552970      0.381051      0.189333       1.72059       2.26591       2.46030       2.49239       2.53981       2.32176       2.17709       1.78877       1.54119       1.33003       1.09763      0.865679      0.641590      0.449649      0.315472      0.222931      0.157061      0.102472
  21  16 3258.3886    3.8495  1.4732 11.7779 -0.0011  0.0284   0.0637   0.0720    0.2238   0.0000   440.4161       1.19246       11.5991      0.451607       3.59320      -3.77581       2.09272      -1.52631     -0.412305     -0.251308      -1.34980      0.257590    -0.0298339      0.135601      0.220414     0.0863289      0.135495      0.234744       2.16013       2.94872       3.17166       3.31219       3.27691       3.14338       2.73940       2.41458       2.00516       1.67305       1.32343       1.03221      0.791846      0.578848      0.431043      0.288904      0.199681      0.135427
  21  17 3402.7760    3.3210  1.8923 12.2641 -0.0004  0.0337   0.0513   0.0870    0.1006   0.0000   442.1973      0.892670       17.0108       1.52020     -0.811749       1.67762      0.946215     -0.995058     -0.368228      0.453237       1.18673      0.833034      0.404906     -0.520486      0.717480      0.113309      0.302841     -0.119135       2.46934       3.25426       3.56529       3.63052       3.46588       3.44122       3.06300       2.80259       2.36905       1.93797       1.61914       1.26389      0.972692      0.723649      0.515116      0.364557      0.242582      0.161827
  21  18 3546.9936    2.5502  2.9920 12.0571 -0.0020  0.0463   0.0361   0.1180    0.0795   0.0000   439.9211       4.05347     0.0995810       1.51717       6.10343      -5.15701      -3.49934       3.42808      -3.21257       3.52577      0.777358      -1.81441     -0.443554      0.332927     -0.936020     -0.213702      0.126896      0.177624       3.33309       4.36848       4.88671       4.94339       5.09344       4.63629       4.38702       3.78400       3.31141       2.61976       2.20801       1.73887       1.32289      0.978811      0.710013      0.504042      0.331523      0.227127
  21  19 3691.3093    2.1032  4.5219 11.2436 -0.0031  0.0549   0.0243   0.1550    0.0837   0.0000   431.5703      -2.19587       10.8555      -4.48059      -9.24536       7.37595      0.250618      -4.35314      0.461253       2.94597       1.87507      -2.18460     -0.589207       1.88789     -0.831306       1.10119      0.309594     -0.200488       4.03680       5.25767       5.78884       5.95716       5.81591       5.58329       5.04703       4.54108       3.95574       3.28901       2.70158       2.15396       1.62629       1.20284      0.866005      0.613484      0.399036      0.266269
  21  20 3835.3580    1.6889  6.2884 10.9713 -0.0013  0.0696   0.0185   0.2029    0.0633   0.0000   439.8351       3.38617       1.98712      -8.02488       8.29546      -10.3779      0.725983      -3.72356      -4.66563      0.998953      -6.78602     -0.869538       4.29068     -0.215272      0.120854      0.836791      0.281919     -0.293584       5.13886       6.65352       7.43651       7.46365       7.46173       7.08927       6.51614       5.82055       5.01118       4.21273       3.39745       2.70284       2.05867       1.53445       1.13296      0.786917      0.519898      0.346995
  21  21 3979.4735    1.3984  7.8368 10.8613 -0.0014  0.0877   0.0161   0.2562    0.0517   0.0000   436.0223       7.36226       12.5561       11.4609      0.644652      -21.2192      -16.5508       2.45971       3.66480      -3.09712       1.14498      -5.33877       3.30191      -4.04783      -2.96104       1.13593      0.543315      0.108040       6.24352       8.22155       9.21568       9.41548       9.17741       8.82624       8.17995       7.19820       6.15184       5.29227       4.22189       3.37795       2.55703       1.92063       1.40696      0.977227      0.638182      0.425283
  21  22 4124.0452    1.0814  9.3185 10.8580 -0.0038  0.1121   0.0148   0.3402    0.0419   0.0000   446.4826       3.37853       28.7587      -9.34760      -3.07567       3.11089      -8.96922      -8.57229       12.0872      -4.52318       2.96782       3.46317      -2.98562      -2.87119       3.30836       1.88147      0.118239      -1.13952       7.97132       10.5200       11.7766       12.0555       12.0668       11.2606       10.5146       9.15256       7.96512       6.66789       5.35343       4.26119       3.26258       2.46184       1.78770       1.26583      0.819470      0.548476
  21  23 4268.2785    0.8487 10.7640 10.8597  0.0005  0.1474   0.0151   0.4660    0.0367   0.0000   439.8247      -5.02932       21.7126       24.6860       16.8494       17.7806      -5.80306       11.3300      -18.4321      -9.70319      -11.2021       5.30275      -6.46810       4.00047     -0.910879     0.0784318       1.26699     0.0599302       10.4682       13.9338       15.3697       15.6015       15.5638       14.8532       13.5747       12.0918       10.5720       8.79647       7.16293       5.76457       4.32140       3.33667       2.31833       1.71791       1.09077      0.728863
  21  24 4412.3976    0.5943 10.5644 10.8748 -0.0093  0.1941   0.0159   0.6506    0.0320   0.0000   465.6286      -14.7206       29.7413     -0.188567      -7.62246      -6.97748      -43.5882       25.5138       18.4217      -9.82491      -8.65032      -10.3339       1.14918       7.57359       3.23006       3.65334     0.0268012      -2.64236       13.8035       17.7576       20.1672       21.0528       20.2333       19.4639       18.0223       15.7991       13.8216       11.5707       9.47483       7.40494       5.70701       4.36721       3.14318       2.24548       1.43098      0.964920
  22   7 1945.0380    0.5252  0.4926 10.0273 -0.0051  0.0188   0.0151   0.0406    0.0499   0.0000   435.1399      0.980858       17.1130      -2.27724      -5.10164      -1.89469       2.46766     -0.531216      0.671689     0.0176648     -0.253715     -0.468776     -0.133241     -0.787511     0.0380067     0.0850795    -0.0529698     -0.156177       1.33445       1.81641       1.95446       2.05510       1.96558       1.90590       1.73679       1.54282       1.29379       1.12126      0.921419      0.768022      0.550507      0.413164      0.312015      0.227907      0.137119      0.105364
  22   8 2104.7255    0.7598  0.7574 10.0987 -0.0019  0.0225   0.0182   0.0517    0.0717   0.0000   439.7433      -1.36263       14.8198      -2.30471      0.780406      -3.04476      0.188189       1.29834       1.03739      -1.68877      0.708611    -0.0602175    -0.0573321      0.165806    -0.0996182    -0.0391413      0.202247     -0.224433       1.62549       2.16137       2.41704       2.43260       2.43784       2.26277       2.07877       1.85059       1.65191       1.33256       1.06893      0.851712      0.701885      0.486179      0.370846      0.252613      0.177245      0.123693
  22  10 2410.7767    1.5093  1.0273 10.5661  0.0004  0.0240   0.0299   0.0583    0.1752   0.0000   441.4447      -1.52891       13.7701     -0.155868      -2.27267      -3.69513       3.08722      -2.02468      -2.53320      0.585013      0.637532       1.07976      -1.16433      0.338922      0.191324     -0.219703    -0.0918265      0.218017       1.72532       2.26362       2.40463       2.46438       2.44828       2.35852       2.22763       2.07247       1.72806       1.43004       1.12632      0.865530      0.686316      0.544176      0.419962      0.305756      0.216696      0.148429
  22  11 2559.1314    2.0100  1.0343 11.0010  0.0001  0.0238   0.0393   0.0573    0.1584   0.0000   437.3533      0.135392       11.3598      -1.91680      -3.42758      0.522370      0.259997      -1.99325      -1.55939    -0.0358429      0.899065    -0.0990021     -0.665892      0.388215     -0.115646     -0.357606     -0.220939   -0.00524541       1.71695       2.19199       2.41372       2.46490       2.41619       2.38808       2.15982       2.01722       1.72302       1.41345       1.23886      0.902196      0.722362      0.558196      0.403798      0.306217      0.208816      0.139950
  22  12 2707.0299    2.5991  1.0081 11.5948 -0.0028  0.0232   0.0521   0.0573    0.1822   0.0000   436.8236     -0.571149       13.1564      -1.14541      -5.87366     -0.287249       2.69314      -1.84463       2.46734     -0.376931     -0.459488      0.701495      -1.01754      0.535450     -0.361822     0.0180800     -0.108653    -0.0688634       1.67024       2.20389       2.25515       2.39615       2.26795       2.25322       2.10932       1.78780       1.67891       1.35789       1.19488      0.921832      0.748243      0.520430      0.388250      0.278552      0.186653      0.128819
  22  13 2854.6754    3.3355  0.9960 11.6421 -0.0018  0.0230   0.0669   0.0571    0.3587   0.0000   438.3697      -1.75113       18.1823       2.58075      0.561827      -1.49969     -0.861789     -0.668006     -0.531856      0.281862     -0.225767     -0.484295      0.312004     -0.543569     0.0171812     0.0731408     -0.102346     -0.132087       1.59668       2.08546       2.29521       2.38077       2.38760       2.28967       2.13052       1.86528       1.63476       1.32169       1.06388      0.908418      0.668551      0.549758      0.367615      0.275778      0.191274      0.130748
  22  14 3001.3486    3.9322  0.8636 12.5910 -0.0011  0.0203   0.0840   0.0519    0.1551   0.0000   437.4123      -2.12014       14.0203       1.03500      -1.01422     0.0255864     -0.860190      -2.30926      0.109184      0.581450     -0.541393      0.697448     -0.588124      0.416807      0.425343      0.139408     -0.116301     0.0981234       1.43232       1.91365       2.02753       2.09551       2.12813       1.95635       1.86156       1.66238       1.43703       1.17700      0.983529      0.773259      0.593690      0.460924      0.326083      0.244330      0.167472      0.108577
  22  15 3146.9380    4.0502  1.1618 12.3298 -0.0007  0.0250   0.0772   0.0635    0.1990   0.0000   440.3659      -4.70421       15.1681      -1.15802       1.54981      -1.86121     -0.760573     -0.475903      -1.06528       1.12304       1.85933      -1.21600      -1.53805    -0.0879270    -0.0141136     -0.234137      0.347433     0.0303241       1.88689       2.67580       2.80215       3.08582       3.03574       2.82964       2.52925       2.20464       1.91428       1.49450       1.24241      0.934027      0.768748      0.526296      0.402703      0.284779      0.197962      0.132932
  22  16 3292.0681    3.7658  1.5895 11.8848  0.0010  0.0287   0.0592   0.0735    0.1746   0.0000   440.6294       6.79960       9.32936      0.429515      -3.50589     -0.879244      -2.76852      -2.54101      0.790820      -1.00487       2.01287       1.43632      -2.65983       1.22619      0.129059    -0.0953264      0.211389     -0.196946       2.08597       2.72613       3.00361       3.12597       3.05589       2.82790       2.62888       2.42350       2.01590       1.74188       1.42727       1.10547      0.891387      0.652894      0.467914      0.342082      0.229106      0.157547
  22  17 3437.0986    3.0431  2.3244 11.9375 -0.0002  0.0361   0.0418   0.0932    0.0984   0.0000   442.6486     -0.558547       10.2552      0.650276       3.93026       3.08066      -8.05004      -2.81442       2.01756       3.26956       2.43865      -1.54839     -0.841404    -0.0142961     -0.543411     -0.597338      0.246819      0.222525       2.55398       3.41926       3.64468       3.79596       3.77558       3.63358       3.38040       3.02947       2.58009       2.18577       1.74094       1.42772       1.07159      0.841268      0.606738      0.449091      0.299931      0.205802
  22  18 3581.9794    2.3703  3.3897 11.9100 -0.0032  0.0481   0.0312   0.1261    0.0692   0.0000   440.4231     -0.199329       1.71102      -8.54928      0.690089      -6.88421       4.17324      -6.13917     -0.521122     -0.537646      0.427230      -1.23359      0.986164     -0.753287     -0.806182     -0.234561     -0.318099     -0.335148       3.40012       4.44805       4.96378       5.06362       5.04123       4.95683       4.42405       3.99039       3.47277       2.79953       2.36444       1.90532       1.41715       1.10905      0.808245      0.584190      0.401177      0.269100
  22  19 3726.7820    1.9731  4.9812 11.2602 -0.0015  0.0586   0.0224   0.1645    0.0713   0.0000   437.3041       7.00395       20.4747       8.92569      -6.09315       9.59388       1.38688     -0.358299     -0.270618       6.12311      -1.98609      -4.03722     -0.831282       1.48066       1.45671     -0.913331     -0.438572      0.120180       4.10829       5.32776       5.99258       6.16181       6.01986       5.79932       5.34727       4.75171       4.19505       3.56150       2.90584       2.31087       1.80725       1.35813       1.00580      0.719940      0.482948      0.328495
  22  20 3871.4420    1.6256  6.5415 10.9246 -0.0012  0.0711   0.0176   0.2023    0.0612   0.0000   438.1649       10.1676       29.5661      -5.45626      -7.49676      -4.35640      -6.88558      -4.84871       3.24164      -6.07844      -1.64276      0.133821     -0.346594      0.131965      -1.17676     -0.606981     -0.479647      0.176970       4.91362       6.34771       7.14525       7.39614       7.21035       6.99260       6.54224       5.82525       4.98823       4.26993       3.47472       2.81047       2.15590       1.66805       1.21322      0.872344      0.586981      0.398111
  22  21 4016.0904    1.2740  8.2945 10.9847 -0.0028  0.0966   0.0159   0.2787    0.0450   0.0000   428.3134     -0.316728       26.1818      -8.86646      -2.18052       2.93184       17.5031       10.7054       3.21740       3.23404       3.21810      -2.04716       1.69485       1.51649      -3.48785      -1.31883       2.09316      -1.16365       6.45226       8.72194       9.51887       9.91970       9.75948       9.26505       8.73117       7.65771       6.97793       5.71905       4.77767       3.89647       2.98349       2.26643       1.64495       1.21648      0.788236      0.542113
  22  22 4160.8460    1.0269  9.4611 10.9221 -0.0008  0.1138   0.0146   0.3565    0.0379   0.0000   437.9294      -12.3693       17.4136       16.4476       20.0659      -10.3467      -9.45979      0.855912       2.19243      -15.1914      -2.04501       5.33151      -3.29704      -1.08421     0.0360250      0.846496      -1.24655     -0.642992       7.69221       10.0710       11.5070       11.6831       11.5475       11.3175       10.2857       9.21115       8.04092       6.76567       5.49790       4.40531       3.50035       2.65449       1.92153       1.41859      0.934090      0.637238
  22  23 4305.4070    0.7885 10.6574 10.9215 -0.0074  0.1526   0.0147   0.4902    0.0322   0.0000   435.1020       20.8421       18.8981      -18.6221       43.0698      -33.7121      -29.3330       5.69794      -17.3605       5.40597      -14.6310       1.07356      -2.41829      -2.14961       4.13325       1.58776      -2.26142     -0.893962       10.1356       13.4570       15.0948       15.6880       15.3306       14.8511       13.6021       12.1580       10.6880       9.22198       7.52126       5.95448       4.76432       3.57829       2.63683       1.88810       1.24835      0.853394
  23   7 1969.6196    0.6016  0.4756 10.0183 -0.0008  0.0190   0.0170   0.0385    0.0529   0.0000   438.4973      -1.61417       17.5424      0.351257      -2.12728       1.34064       2.23649       1.84265      -1.13890      0.746834     0.0304211     -0.837172     -0.878890     0.0538763     0.0576909     -0.283336     0.0580444    -0.0404066       1.32783       1.74457       1.69206       1.73570       1.73030       1.81189       1.81778       1.65020       1.44853       1.05542      0.833511      0.628427      0.575572      0.487531      0.354600      0.263973      0.179275      0.122217
  23   8 2131.0799    0.8553  0.6946 10.1843 -0.0053  0.0203   0.0209   0.0476    0.0761   0.0000   436.7788      -1.35178       16.4796       1.05918      -2.71484      0.356637      0.761014       4.10478      0.550239      0.373425      -1.14283     -0.469771      0.227283      0.428507     -0.137297     0.0877987      0.243443     -0.134764       1.34819       1.80229       1.88822       2.01694       2.06702       1.91455       1.78626       1.59532       1.43812       1.15636      0.949765      0.762889      0.615174      0.456735      0.358570      0.253383      0.171837      0.122049
  23   9 2287.4420    1.1453  0.9557 10.3392 -0.0064  0.0229   0.0232   0.0554    0.1169   0.0000   437.0440      -4.23889       15.9135      0.674695      -3.95004     -0.779306       4.06650     -0.196964      -1.69624      0.502904       3.13146       1.28779     -0.942727     0.0863069      0.268438     -0.628131     0.0549180    -0.0527791       1.51344       1.94608       2.19346       2.21470       2.26921       2.13669       2.04807       1.77493       1.56384       1.32522       1.12376      0.892580      0.694229      0.519223      0.405677      0.288683      0.209807      0.136235
  23  10 2439.1581    1.6654  0.9478 10.2955 -0.0032  0.0238   0.0322   0.0524    0.2213   0.0000   440.1444      -1.69496       15.9707      0.951482     -0.856919      -5.28763       1.69168       2.85025      0.541207      -1.70035     -0.373225      0.296383      0.312964      0.418121    -0.0553762      0.118301    -0.0548345      0.184556       1.50103       1.99924       2.35378       2.19274       2.31271       2.22506       1.95519       1.94042       1.57844       1.36383       1.14769      0.930021      0.705826      0.564736      0.387388      0.307206      0.203846      0.144386
  23  11 2588.5620    2.1053  1.0792 10.9149 -0.0013  0.0237   0.0388   0.0554    0.1800   0.0000   440.8253      -2.72125       12.3052      -3.92430      -3.72915      -3.59300      -3.20581       2.35164      -1.06185     -0.993662     0.0972561       1.38516       1.21912     -0.101231     -0.256228      0.180857    -0.0372283     -0.256456       1.71462       2.27772       2.51278       2.62933       2.61144       2.52178       2.32927       1.99208       1.82406       1.47442       1.16932      0.912927      0.785677      0.566519      0.429884      0.300696      0.229299      0.152381
  23  12 2737.5485    2.7210  0.9937 11.6745 -0.0022  0.0230   0.0544   0.0539    0.1546   0.0000   437.5862       2.00944       16.6063      -2.05749      -5.98323      0.894336     -0.114880     -0.633734      -4.95670       1.39377       3.84135   -0.00105232     -0.494478      0.263512      0.926805     -0.267619      0.107042      0.131254       1.61401       2.09819       2.19581       2.34135       2.22592       2.18897       2.02634       1.90419       1.64916       1.35431       1.21086      0.912321      0.733508      0.551278      0.432781      0.301472      0.209525      0.141432
  23  13 2886.0203    3.3451  0.8844 12.4720 -0.0045  0.0214   0.0715   0.0520    0.1700   0.0000   438.3028       4.37773       18.1301      0.416866      -1.68601      -1.41153       1.75457      0.126501      0.611491       1.96344      0.921714       2.13258     -0.608255     -0.151642      0.555509    -0.0108463      0.107866     0.0576290       1.54844       2.04930       2.29290       2.40354       2.32796       2.20382       2.06309       1.82567       1.60793       1.31091       1.12142      0.859968      0.672949      0.516286      0.385767      0.267570      0.195225      0.132731
  23  14 3033.3255    3.9309  1.0377 12.5725 -0.0029  0.0241   0.0780   0.0578    0.2126   0.0000   438.5759       2.09486       15.9753       2.12262      -1.40405      -3.26873      -2.50622       2.00416     -0.253603      0.479565     -0.932934      -1.56778     -0.492702     0.0946603      0.468755     -0.301431      0.172765     0.0913586       1.59041       2.22391       2.35946       2.53659       2.44715       2.28927       2.13491       1.89782       1.74652       1.41741       1.23948      0.949756      0.799374      0.552017      0.432480      0.306494      0.203928      0.142618
  23  15 3179.6239    4.0805  1.1604 12.8592 -0.0109  0.0265   0.0791   0.0620    0.1550   0.0000   438.6451      0.877584       12.7685       1.62495      -1.01478       2.78171      -1.78217       3.03131       2.34685       1.75164      -1.03896      -1.52074       2.39488      0.185691      0.831428    -0.0482071     0.0192664      0.166375       1.78972       2.57900       2.58786       2.84739       2.66973       2.58222       2.35630       2.09823       1.93627       1.63055       1.44371       1.11309      0.909250      0.652201      0.475631      0.346392      0.230113      0.158422
  23  16 3325.4151    3.6389  1.6405 12.4094 -0.0013  0.0295   0.0580   0.0773    0.1150   0.0000   443.7148      0.877145       16.5076      -4.09987       1.13922     -0.579667      -2.19687      -4.28508       3.13771      -2.71682     -0.120922      -1.12996      -1.17348      0.657304    -0.0406353   -0.00820639      0.212239     0.0629725       1.96832       2.60108       2.74726       2.85555       3.00449       2.81822       2.59727       2.37243       2.01701       1.74103       1.46957       1.15473      0.913788      0.684284      0.535648      0.372256      0.267945      0.184329
  23  17 3471.0836    2.8705  2.5884 11.7636 -0.0001  0.0384   0.0358   0.0957    0.0888   0.0000   442.4885      -1.42339       6.13209     -0.681531       3.25063      0.243621      -2.68350      -2.98006      -2.48397      -1.09003       2.31061      0.238668      -1.27414     -0.196964     -0.104374     0.0736241    -0.0779902      0.244963       2.43377       3.31864       3.71510       3.82830       3.81969       3.56216       3.42433       3.02238       2.65790       2.28498       1.85773       1.50679       1.20268      0.919630      0.677157      0.488549      0.330973      0.230677
  23  18 3616.5233    2.3009  3.7894 11.5608 -0.0019  0.0481   0.0270   0.1272    0.0706   0.0000   445.8816       4.08828       10.9809      -8.30876       4.85630      -1.61146      -5.96559      -5.04547      -1.61064       2.94183      0.822534     -0.684148      0.137706      -1.82285       1.87363     -0.226428     -0.481497     -0.290186       3.16699       4.15018       4.68764       4.77519       4.86431       4.59812       4.28511       3.81474       3.41872       2.78769       2.46219       1.93345       1.53929       1.15377      0.864247      0.628609      0.437031      0.296571
  23  19 3761.9722    1.9109  5.2253 11.1604 -0.0018  0.0593   0.0216   0.1655    0.0719   0.0000   439.2591      -4.83490       16.7260       6.71440      -14.0135      -17.2824       1.18499      -2.00087      -5.09098     -0.689146       4.89828      0.629974      -2.97515      0.331792       1.01335      0.746599     -0.376406     -0.341974       4.08335       5.27383       5.96190       5.92100       6.09144       5.63963       5.29746       4.78934       4.29237       3.68338       3.02181       2.51368       1.95851       1.51160       1.08707      0.805166      0.541955      0.380803
  23  20 3907.1399    1.4977  6.8133 11.0529 -0.0034  0.0766   0.0174   0.2140    0.0535   0.0000   430.5894       4.53012       31.9000      0.514906      -3.77224      -7.56087       3.91355       12.8222       17.8869      -4.05869     0.0253252      -3.04766     -0.377600       2.73451      0.751852       1.72354      0.150201      0.583383       5.03340       6.57336       7.52417       7.58001       7.80534       7.35085       6.79034       6.13743       5.46948       4.54619       3.83628       3.09748       2.43531       1.87454       1.40887       1.01175      0.695990      0.477302
  23  21 4051.9532    1.1841  8.5823 11.0247 -0.0029  0.0986   0.0156   0.2976    0.0410   0.0000   435.3193       33.5413       4.45601       3.07305       10.3828      -14.3581      -9.30232      -5.35105       4.46156       10.2202       3.35922      -1.96788       1.23552      0.830761      0.919431      -3.44846      0.536096       1.03596       6.37942       8.60454       9.45982       9.70813       10.0236       9.34199       8.75839       7.90398       6.97449       5.89978       4.90582       4.00332       3.08615       2.43692       1.80803       1.33742      0.889283      0.629356
  23  22 4197.0752    0.9075  9.5683 10.9977 -0.0087  0.1287   0.0154   0.4000    0.0362   0.0000   409.7295       24.4065       19.0698      -6.80141      -5.30260      -22.8209      -19.1497       6.36382       26.6174      -16.1832      -9.21236       3.57907       12.6331      -2.13474      -3.86064       1.06318     -0.847258      0.414197       8.15416       10.9560       12.3212       12.6980       12.7849       12.0561       11.3483       10.3789       8.98897       7.61827       6.40319       5.14737       4.08359       3.13172       2.37760       1.71673       1.16398      0.806446
  24   6 1826.2854    0.4210  0.3513  9.9126 -0.0039  0.0151   0.0143   0.0339    0.0395   0.0000   439.1875      -1.02664       19.1580      0.525971      -3.80277     -0.501694      0.905908       1.47811    -0.0265438      0.370377    -0.0609721     -0.706323     -0.342930       1.02587     -0.345584     0.0893568     0.0127413     -0.152092       1.11503       1.24057       1.40116       1.46438       1.53358       1.46641       1.23740       1.22142       1.07683      0.914016      0.797136      0.632413      0.518268      0.426616      0.298119      0.216011      0.142500      0.103744
  24   7 1993.5557    0.6069  0.5448 10.0683 -0.0029  0.0196   0.0158   0.0399    0.0538   0.0000   439.0230     -0.968918       18.8834      -1.97586      -1.83930      -1.18196     -0.817969    -0.0559436      -2.59818     -0.265842     -0.638433      0.587735     -0.172057      0.505774     -0.515893     0.0828977      0.136513    -0.0399588       1.29097       1.63945       1.83736       1.79204       2.03811       1.93063       1.70248       1.61141       1.34560       1.10456       1.03156      0.801285      0.642449      0.476156      0.346577      0.279913      0.185484      0.150324
  24   8 2156.7306    0.8863  0.7523 10.0963 -0.0044  0.0203   0.0195   0.0474    0.0799   0.0000   441.1999     0.0675026       13.3658     -0.304256    -0.0768518      0.827258      -5.03333    -0.0392004     0.0933391     -0.727277      0.570411      0.700943      0.224707      0.118329     -0.215773     -0.343616     0.0700586      0.190542       1.32725       1.74935       1.84506       1.96848       1.90694       1.80265       1.78070       1.48060       1.41130       1.21509       1.05955      0.892239      0.699154      0.526615      0.399661      0.272563      0.203014      0.135181
  24   9 2314.2692    1.2579  0.8569 10.7360 -0.0018  0.0218   0.0265   0.0529    0.0848   0.0000   441.9464      -2.02926       10.9973      0.104157      -4.43858      0.245765     -0.953312      -4.59251      -2.74625      0.559862      0.952584     -0.272996     -0.514054      0.218527      0.142353     -0.197520      0.472412   -0.00131273       1.30156       1.80459       1.92590       1.95992       2.09115       1.91952       1.82468       1.68270       1.35161       1.28096       1.08664      0.898942      0.720003      0.534689      0.379859      0.312134      0.199123      0.144201
  24  10 2467.0178    1.7453  0.9774 10.8375  0.0022  0.0216   0.0332   0.0552    0.1574   0.0000   438.2562      -2.13494       15.8298      -1.51725     -0.157528       1.60144      -3.59472       2.15610      -1.27083      -2.17093     -0.514781       1.37696     -0.172775     -0.139630     -0.288518     -0.188104    -0.0290628      0.151653       1.36935       1.84731       2.02575       2.09903       2.10665       2.00432       1.88802       1.61686       1.51415       1.28609       1.08798      0.894608      0.693575      0.536823      0.408667      0.287169      0.216084      0.140801
  24  11 2617.5742    2.2124  1.0077 11.6865 -0.0095  0.0233   0.0440   0.0567    0.1370   0.0000   437.5870      0.653586       17.8572      -1.18757      -3.12281       3.87800      -4.13181      0.937045       2.49110       1.78540      -2.39477      -2.41092       1.16303      0.587113      0.166581      0.506965     -0.345588    0.00695628       1.46593       2.04342       2.14164       2.20552       2.15548       2.24686       2.04625       1.82944       1.64006       1.32968       1.13757      0.910242      0.730591      0.549859      0.432926      0.318795      0.230894      0.166740
  24  12 2767.6059    2.9580  0.9602 11.2665  0.0016  0.0211   0.0567   0.0509    0.2031   0.0000   439.3718     -0.523354       15.3218      -3.04193      0.437711       1.37241      0.902821    -0.0536586     -0.662734       1.38435       2.58165     -0.561748      -1.10343     -0.320693     -0.279468      0.182333      0.315753      0.167315       1.39785       1.90940       1.92820       2.08532       2.15668       1.92682       1.88384       1.61128       1.50530       1.30009       1.06308      0.894227      0.683628      0.560827      0.390170      0.288730      0.206413      0.145245
  24  13 2916.8935    3.8718  0.8577 12.0668 -0.0006  0.0199   0.0755   0.0468    0.2060   0.0000   439.6551     -0.775577       17.0065       3.29904      -1.05308       1.03619      0.896842      0.512541      0.296934      0.801495     -0.183913     -0.290520    -0.0934890     -0.538773      0.541061     -0.290593     -0.113070     0.0745536       1.37638       1.84508       1.99088       2.04425       2.10779       1.94049       1.94155       1.65660       1.45018       1.18706      0.948238      0.780738      0.623588      0.488327      0.369432      0.281760      0.199120      0.140374
  24  14 3064.9513    4.1209  0.9182 12.6805 -0.0042  0.0207   0.0853   0.0531    0.2061   0.0000   438.6124       1.84039       14.2815       1.19110      0.873939      0.869692     -0.683828      -2.31327       1.23980       2.96197     -0.408976     -0.578128     -0.503259     -0.568384     -0.602821     -0.323585    -0.0236268     -0.323411       1.37004       1.80672       1.95999       2.09952       2.06707       2.00577       1.87008       1.68024       1.45669       1.25887       1.02039      0.818545      0.684634      0.517003      0.393693      0.299171      0.192547      0.148045
  24  15 3211.9063    3.9274  1.2423 12.8673 -0.0057  0.0256   0.0715   0.0671    0.1582   0.0000   439.5806      0.464895       11.9150      -6.44007      -3.29809       3.52551       1.48084      -4.69100      -2.29640     -0.816059      -2.28806    -0.0831800     -0.280314      0.156462     -0.230303    -0.0464803    -0.0583284     -0.169212       1.58994       2.11387       2.25173       2.47181       2.47624       2.32915       2.19871       1.96442       1.74652       1.51308       1.21223      0.993125      0.795714      0.620865      0.472898      0.343094      0.245208      0.169712
  24  16 3358.4081    3.3816  1.7736 12.1777 -0.0030  0.0299   0.0510   0.0767    0.1199   0.0000   438.4798   6.93004e-05       11.4226       4.20001      -1.86447       3.86404       4.06419     -0.192662      -5.10125      -1.59649      -3.40860       1.95671       1.52939     0.0881952      -1.30965      0.722058      0.108053     0.0330175       2.05305       2.65367       2.94073       3.08100       3.04211       2.87646       2.74615       2.50185       2.17757       1.91659       1.51640       1.24965       1.01655      0.763509      0.578547      0.434569      0.316817      0.221824
  24  17 3504.7078    2.7413  2.7961 11.9932 -0.0003  0.0387   0.0339   0.1043    0.0712   0.0000   441.6609       4.05961       8.05194      -1.99372       10.9558      -1.26764      -6.56432      -5.43666     -0.724803       2.10957      -2.54556      0.615158     -0.561403     -0.297966       1.24944    0.00783093     -0.262946   -0.00588530       2.53490       3.32863       3.64366       3.79577       3.75946       3.77641       3.38536       3.11117       2.74897       2.32728       1.96899       1.55997       1.27144      0.989052      0.740071      0.546736      0.387208      0.273082
  24  18 3650.7978    2.1923  4.2768 11.5320 -0.0006  0.0507   0.0242   0.1379    0.0612   0.0000   443.4703       3.13004       12.4283      -3.99346      -1.62463      -2.36965      -6.09276       3.81556      -1.58870       1.06853     -0.538533       3.20904       1.28646     -0.662609     -0.298661     -0.610219      0.527460     -0.311302       3.26107       4.30673       4.77613       4.86100       4.96790       4.76628       4.45012       4.09525       3.48349       3.11493       2.52464       2.12583       1.67655       1.28678      0.981083      0.722734      0.505650      0.359779
  24  19 3796.5888    1.7768  5.4960 11.2911 -0.0025  0.0609   0.0200   0.1768    0.0580   0.0000   440.3974      -6.71002       13.1426       3.58850      -9.40183      -8.78226      -8.67924       3.32562      -1.79202     -0.711582     -0.440287      -2.03419       1.32229      -1.14217      -1.97500     0.0924258       1.08135     -0.134041       3.86932       5.05274       5.64693       5.88319       5.84785       5.68575       5.28030       4.84763       4.29262       3.65334       3.07334       2.48163       2.01059       1.57166       1.17666      0.877706      0.611310      0.427017
  24  20 3942.4876    1.4192  7.6793 10.9918 -0.0034  0.0797   0.0159   0.2381    0.0482   0.0000   447.1721      -9.56573       9.93573       10.7320      -3.36537       1.08884      -10.2841      -5.06533       7.00491       4.47479      -1.85751      0.117269      -4.33782       2.66473      -1.81533     -0.228251     -0.828327     -0.493243       4.93542       6.57692       7.38948       7.58489       7.61952       7.41524       6.88838       6.25772       5.54628       4.73515       4.06332       3.29147       2.67191       2.07465       1.52210       1.14485      0.788084      0.553695
  24  21 4087.7813    1.0823  8.8037 11.0518 -0.0043  0.1027   0.0158   0.3253    0.0398   0.0000   435.6524       16.0278       33.8784      -4.33757      -17.4595      -10.9507       21.3679      -5.46326       18.6812      -6.21560       2.96531      -1.75349      -3.62966      -7.81606     -0.345093       1.47792       1.21456      0.449443       6.49736       8.53690       9.76379       10.0637       10.0982       9.72417       9.12693       8.22947       7.22258       6.15794       5.21673       4.23856       3.36924       2.63434       1.96996       1.49327       1.04050      0.737250
  24  22 4233.2952    0.8746  9.9110 11.0151 -0.0048  0.1319   0.0156   0.4188    0.0333   0.0000   438.4462       17.2452       6.68531      -18.6355       7.41876      -14.6818       2.42877     -0.332663      -3.03016       9.08614      -3.57387      -11.5167       8.11861      -1.94025      0.404596      0.411140      -2.67540      0.484189       8.09572       10.6274       11.9493       12.4541       12.2304       12.1698       11.0088       10.4309       9.08144       7.81750       6.51724       5.44822       4.27452       3.37671       2.60918       1.89600       1.32644      0.939637
  24  23 4378.9324    0.5749  9.0739 11.0649 -0.0133  0.1675   0.0213   0.6960    0.0382   0.0000   460.3794      -6.28617       1.26545      -10.0446      -5.29333       7.08058       10.2285      -6.45216      -14.1463       11.5704       7.93247     -0.430955      -3.88781      -3.17721      -9.26041       1.27299       1.33319      -1.50551       10.2547       13.4499       15.5559       15.8472       15.7981       15.4423       14.5498       12.8793       11.8972       9.93705       8.44601       6.94085       5.50054       4.28658       3.33720       2.46759       1.68024       1.20011
  25   4 1489.4590    0.1669  0.0988  9.8193 -0.0033  0.0176   0.0125   0.0237    0.0260   0.0000   438.5089      -1.02601       21.1225      0.543374      -2.32722       1.15025     -0.876262     -0.150633    -0.0618162     -0.529450     -0.116518      0.355668      0.377078     -0.445070    -0.0170207     0.0386669     0.0527102    -0.0153141       1.17265       1.01582       1.28761       1.47567       1.66369       1.47060       1.05900       1.18348       1.31659      0.856924      0.853717      0.847943      0.702868      0.473033      0.329713      0.277556      0.279569      0.165115
  25   5 1674.0788    0.2787  0.2024  9.8615 -0.0013  0.0131   0.0126   0.0273    0.0300   0.0000   438.8886      0.651063       19.2955      -2.92625      -3.79846       1.39358      -1.64999      -1.56732     -0.377253       1.43335      0.269701     -0.902327   -0.00397695      0.396456     0.0495399     -0.253157      0.175917     0.0180268      0.816738       1.17687       1.23355       1.27003       1.23989       1.11253       1.00449       1.02489      0.883667      0.841413      0.714587      0.604733      0.487321      0.366371      0.260181      0.188368      0.133368     0.0982356
  25   6 1847.9162    0.4445  0.3691  9.9567 -0.0078  0.0154   0.0146   0.0354    0.0406   0.0000   439.3268     0.0134114       20.0055      0.404059      -3.19188      0.662925      -1.26025      -2.24837      0.250122     -0.417357     0.0289330      -1.02396    -0.0317038      0.129170      0.394514      0.430923      0.105348    -0.0587503       1.11316       1.40934       1.61790       1.73014       1.59360       1.52304       1.35175       1.24035       1.14802       1.06857      0.907805      0.813635      0.622200      0.461949      0.361600      0.245779      0.164563      0.113816
  25   7 2016.8902    0.6397  0.6104 10.0549 -0.0013  0.0216   0.0158   0.0421    0.0594   0.0000   438.9876       1.00671       20.1043      0.542405      -3.06399     0.0324034       1.61422     -0.890209      -1.84111      -2.24669      0.309974      0.369725      0.200969     -0.976147      0.267208  -0.000704228      0.310829      0.205229       1.25771       2.01400       2.00670       2.36581       2.08439       2.27899       1.93265       1.96404       1.51178       1.41236       1.04633      0.893920      0.651483      0.552015      0.374757      0.302661      0.249551      0.174702
  25   8 2181.7348    0.9717  0.7508 10.3309 -0.0030  0.0202   0.0211   0.0460    0.0796   0.0000   438.3072      -2.21260       18.7526      -5.18385       1.62125      -1.99776     0.0908904      -1.63263      -1.69929     -0.732202     -0.564876     0.0171943     -0.552153     -0.754379     -0.238657    -0.0289367     -0.121999     0.0899478       1.32138       1.62213       1.81260       1.96416       2.00602       1.82445       1.75393       1.65132       1.38233       1.16413      0.995611      0.822357      0.647597      0.485041      0.383113      0.298796      0.226777      0.158682
  25   9 2340.4678    1.3299  0.9801 10.6533 -0.0016  0.0229   0.0255   0.0550    0.1020   0.0000   436.9300      -1.88458       17.1598       3.13464     -0.630553     -0.474779      -2.66783      0.879442     -0.303805      -1.92098     -0.905330       1.03420      0.119800      0.538096    -0.0944718      0.398166      0.440478     0.0396443       1.33330       1.79084       1.95079       2.06450       2.09565       1.95535       1.89240       1.72526       1.53772       1.32411       1.10544      0.937333      0.684952      0.600015      0.437869      0.335779      0.236900      0.168786
  25  10 2494.3346    1.8317  1.0586 10.8028 -0.0036  0.0243   0.0335   0.0524    0.1665   0.0000   439.5278      -4.85662       19.1193       1.49032      -4.25566      -3.56953       4.02822     -0.274106      0.146727      -1.92909     -0.154885      0.462271     -0.111522     -0.680608     -0.384095      0.307264     -0.463333     0.0113719       1.38653       2.07276       2.04143       2.31482       2.24549       2.23333       2.07725       1.88736       1.58995       1.47719       1.16842      0.985169      0.759553      0.642566      0.448592      0.363324      0.240791      0.172918
  25  11 2646.1613    2.3502  1.0356 11.3014  0.0014  0.0222   0.0439   0.0564    0.1883   0.0000   437.7561       1.70249       15.7112    -0.0501392     0.0812458      -5.85654      -2.72943     -0.825960       1.45316      0.156637     -0.939483     -0.958005      -1.34178     -0.211548      0.161755     -0.529666      0.237722     0.0157532       1.41457       1.84691       2.04977       2.11655       2.15136       2.00179       1.95490       1.79596       1.56890       1.33621       1.10534      0.942943      0.734715      0.589240      0.453657      0.319504      0.249583      0.176840
  25  12 2797.2879    3.1299  0.9018 11.4939 -0.0007  0.0195   0.0590   0.0462    0.1824   0.0000   438.4670      -3.49281       12.5925       1.50798      -1.85279       2.13391      -1.08881      0.269421     -0.324833      -2.35870    -0.0231701     -0.438571     -0.534587      0.297974      0.384374     -0.502242     0.0813802      0.223054       1.23500       1.65345       1.78536       1.91812       1.90228       1.85467       1.67493       1.54784       1.40587       1.15359       1.01927      0.811130      0.667386      0.506953      0.391595      0.296818      0.203641      0.154927
  25  13 2947.3144    3.8581  0.9293 12.1333 -0.0027  0.0197   0.0726   0.0485    0.1708   0.0000   437.1184      -1.30203       15.1077     -0.854921      -1.00553       1.28725      -1.27968      -1.37062       2.11100     -0.910542      0.659842     -0.253949      0.995607      0.211167     -0.407433    -0.0711355   -0.00785975     0.0168443       1.27339       1.62713       1.73580       1.90256       1.93150       1.84353       1.70568       1.50901       1.38391       1.25552       1.01125      0.799416      0.694267      0.524578      0.397447      0.294687      0.217140      0.150963
  25  14 3096.0849    4.0420  0.9161 12.5294 -0.0019  0.0206   0.0782   0.0484    0.2099   0.0000   439.6609       1.33398       14.7605       1.07364      0.308241      -1.91381      -5.11144       2.90231       1.09101     -0.990834     -0.561174     -0.610807      0.521559      0.653164      0.368608     -0.204421     -0.261248     -0.165869       1.39781       1.72103       1.78772       1.89987       1.95719       1.91038       1.84722       1.66680       1.46805       1.23057       1.04571      0.879389      0.705425      0.586683      0.434369      0.319766      0.226372      0.167448
  25  15 3243.8043    3.9095  1.2932 12.6858 -0.0045  0.0265   0.0710   0.0663    0.2001   0.0000   439.7581      -2.43781       14.3550    0.00742231      -4.58335      -1.56448       4.34294      -2.95820      -2.60062       1.16848       1.08591     -0.302898      0.432885     0.0305824       1.00551     -0.138006      0.425917      0.136857       1.65901       2.23047       2.29982       2.50539       2.58949       2.43752       2.28278       2.06268       1.83584       1.59068       1.36921       1.06358      0.900488      0.666744      0.527729      0.399821      0.288447      0.206661
  25  16 3390.9322    3.2522  1.8849 12.5302 -0.0003  0.0303   0.0478   0.0834    0.0920   0.0000   439.1574       3.60157       9.91639      -3.72414       1.25766     -0.759130      0.632043      -1.64322     -0.597445      0.253373       1.60086      -1.79592      -2.05339    -0.0536132      0.297591     -0.434709    -0.0675125      0.329325       1.92085       2.49716       2.76087       2.83201       2.80817       2.78643       2.64923       2.39528       2.12949       1.89105       1.56062       1.25904       1.01425      0.816410      0.616180      0.475170      0.348795      0.246762
  25  17 3537.9577    2.5559  2.9817 12.0569 -0.0004  0.0420   0.0318   0.1063    0.0648   0.0000   444.2342      0.613630       5.44886       2.60144       12.4415       3.57948      -13.3152       2.05894       4.10509      -3.29103      -2.78181      -1.41340      0.589564      0.736140      -1.24054     -0.625981      0.457947     -0.443428       2.53499       3.43202       3.84157       3.88296       3.90804       3.87232       3.46731       3.29051       2.87936       2.55776       2.18738       1.78253       1.47301       1.11103      0.849071      0.637136      0.457851      0.316111
  25  18 3684.7358    2.0891  4.5934 11.4529 -0.0018  0.0525   0.0223   0.1414    0.0591   0.0000   445.1783      -5.35108       11.4363       17.5347       5.51518       2.65176      -5.52788      -5.80500       6.19591      -5.41322     -0.983090       1.41860     0.0935618      0.435870      0.492410     -0.655593      -1.38709    0.00134160       3.20948       4.21384       4.73729       4.82766       4.92803       4.76563       4.46726       4.00816       3.65855       3.14594       2.65566       2.22959       1.77636       1.43175       1.06796      0.802332      0.556655      0.399286
  25  19 3830.9455    1.6688  6.2660 11.1252 -0.0008  0.0644   0.0180   0.1908    0.0564   0.0000   437.6721       4.60997       14.3222       11.0696       6.24118      -11.4344      -4.55045      0.828225       4.31069      -1.05223      -2.00290      -4.30232       4.89786    -0.0954595      0.492023    -0.0916590      0.307405      0.584728       4.01270       5.14381       5.80387       5.99621       6.14179       5.83791       5.55278       5.14146       4.50531       3.89134       3.33159       2.66852       2.13949       1.73143       1.32183       1.00888      0.720231      0.511836
  25  20 3977.3846    1.3136  7.7845 11.0802 -0.0025  0.0823   0.0164   0.2527    0.0467   0.0000   439.8682       3.24487       21.8484      -1.07298      -3.83072      -6.47874      -12.9563      -5.80067       1.33392      -1.96583     -0.529315      -3.61088     -0.963890       3.03530       2.23151      -1.51462      0.611409     -0.137062       5.01875       6.69091       7.49034       7.75065       7.85538       7.54642       7.14905       6.52873       5.77186       4.93321       4.25104       3.43561       2.78623       2.22096       1.65399       1.27067      0.911993      0.649749
  25  21 4123.5617    1.0329  8.9627 11.0947 -0.0014  0.1044   0.0160   0.3433    0.0373   0.0000   440.2556       3.58495       1.45107      -25.6657       4.57298      -11.3380      -4.48040       7.47943      -7.95565      -4.94229      -4.46928       1.98920       5.59250       3.72159       1.12904      -1.94785      -1.49083      0.196480       6.29619       8.29666       9.28555       9.78609       9.72908       9.60299       8.91026       8.18928       7.18982       6.30750       5.29875       4.36936       3.54416       2.77028       2.15484       1.59554       1.15643      0.812803
  25  22 4269.5925    0.7494  9.4872 11.1073 -0.0067  0.1392   0.0180   0.5072    0.0345   0.0000   427.3820       20.0293       36.4595       9.29003      -8.98707      -32.9617       19.2639       23.9712       4.66782      -16.4473      -6.84082       5.04859     -0.217070      -4.45098      -1.26114       4.81532       1.70893     -0.409030       8.19886       10.8668       12.1285       12.6089       12.7796       12.4293       11.5733       10.6865       9.52829       8.35245       7.02026       5.83342       4.67855       3.72239       2.85327       2.18400       1.50614       1.10210
  26   6 1869.0052    0.4959  0.3909  9.9206 -0.0057  0.0141   0.0150   0.0339    0.0416   0.0000   440.3998      -2.77708       20.4897       1.25373     -0.407260       3.36680      -2.48372     -0.885586       1.69251      0.194699      0.645357      0.331505    -0.0944460     -0.187156     0.0187127     0.0715828      0.165262     0.0773818      0.918127       1.17124       1.26378       1.34907       1.37371       1.28828       1.26511       1.15363       1.03233      0.878203      0.744272      0.585625      0.487240      0.358028      0.290624      0.225603      0.180362      0.139398
  26   7 2039.7147    0.6889  0.5831 10.1543 -0.0075  0.0182   0.0174   0.0409    0.0571   0.0000   441.2111     -0.509691       23.0020      0.321645      -5.79115      -1.28928       2.45175      -1.39073      0.377897     -0.226863       1.33836      -1.53854       1.13288      0.200257     -0.346888     -0.332449      0.590075      0.307228       1.11846       1.40135       1.55957       1.66210       1.71906       1.52207       1.50706       1.41786       1.19441       1.05762      0.940472      0.815346      0.649044      0.498094      0.372100      0.294936      0.220313      0.149981
  26   8 2206.0166    0.9858  0.8778 10.3114 -0.0009  0.0217   0.0200   0.0526    0.0864   0.0000   439.2961     -0.629742       18.2258       1.79451     -0.181262       1.32933    -0.0340226      -2.38098      0.280378     0.0337708       1.06804      0.842593      0.814715     -0.422524     0.0116847     -0.331590      0.488523      0.116342       1.28960       1.78618       1.83889       2.06201       1.91474       1.99616       1.81966       1.72402       1.45258       1.26286       1.08117      0.891963      0.738661      0.576644      0.448497      0.333098      0.242419      0.176818
  26   9 2365.9915    1.3837  1.1036 10.5729 -0.0038  0.0247   0.0247   0.0567    0.1188   0.0000   439.9959      -1.31060       18.9182       1.29331      -1.26304      0.656796       3.06841    -0.0874422      -1.30569    0.00259940     -0.761660      0.858369       1.09063      -1.08839     -0.255379      0.531529     0.0709026     -0.421958       1.44397       2.07266       2.10885       2.29485       2.26400       2.22768       2.08844       1.96140       1.73200       1.52361       1.21713       1.02026      0.819574      0.655437      0.514109      0.389298      0.286838      0.210579
  26  10 2521.1495    1.8884  1.0661 11.1754 -0.0051  0.0227   0.0342   0.0562    0.1255   0.0000   438.5282      -1.16461       12.2075       1.94813      -2.64625       2.34217      0.338440       1.28997      -1.31664      0.671725      -1.66604      -1.98330     -0.234847      0.878129    0.00934249      0.239632     -0.567105     -0.417420       1.32113       1.77085       1.97686       2.10178       2.14711       2.09083       1.94879       1.76711       1.58210       1.41290       1.08994      0.974231      0.736646      0.610109      0.468868      0.357543      0.265671      0.183903
  26  11 2674.3140    2.5053  1.1389 11.0964 -0.0002  0.0234   0.0433   0.0557    0.2621   0.0000   441.2388      -1.30064       13.4496      -2.77253       2.50130       2.97554      -2.22697      -3.18978      0.728632      0.668479      0.836521     -0.733956      -1.08424      0.252283       1.11389     0.0170534    -0.0561479     0.0929103       1.38715       1.86759       2.06369       2.20199       2.16616       2.11853       1.95378       1.82598       1.59996       1.44629       1.19542       1.00817      0.794339      0.665007      0.499469      0.384030      0.264064      0.195741
  26  12 2826.4968    3.2115  0.9342 11.8093 -0.0021  0.0201   0.0579   0.0469    0.1852   0.0000   436.5042     -0.252933       17.4923      -2.13926      -2.88458      -4.03315     -0.754926      -1.82814     -0.269167       1.35717       1.73624      0.605990       1.01524      0.979825      0.169593      0.219526     -0.329113     0.0417338       1.26376       1.66301       1.85778       1.95840       1.97331       1.85056       1.74656       1.65477       1.41764       1.24112       1.07508      0.933948      0.751976      0.577648      0.440119      0.329404      0.239097      0.175790
  26  13 2977.4027    3.9819  0.9210 11.9548 -0.0019  0.0191   0.0735   0.0464    0.2106   0.0000   439.7133      -2.23563       13.7738     -0.368985      -1.38752     -0.240818      0.188981       2.82923      -1.55765      -1.93327      0.270881     -0.154524      -1.94770     -0.849565    -0.0569948     -0.263068     -0.151858    -0.0715064       1.17217       1.58984       1.66244       1.75147       1.78424       1.74563       1.66663       1.49699       1.33178       1.15980      0.986750      0.839934      0.706341      0.533336      0.415615      0.302092      0.224945      0.164243
  26  14 3126.8027    4.1850  0.9700 12.6845 -0.0010  0.0213   0.0782   0.0530    0.1713   0.0000   442.5663       3.96520       13.0320     -0.942892      -5.04425      -1.42175      0.587186     -0.777093       1.69016      0.326964      0.888466      0.226492      -1.32970     -0.439818      0.715033     -0.540029     0.0713655     -0.151219       1.37737       1.79245       1.96723       1.93860       1.92460       1.88308       1.65678       1.74821       1.55730       1.38216       1.17772      0.911661      0.736536      0.565038      0.437851      0.357653      0.279137      0.219119
  26  15 3275.2920    3.7528  1.4346 12.5361 -0.0040  0.0266   0.0634   0.0706    0.1997   0.0000   436.4073       4.14433       17.6690     -0.246174      -1.70043     -0.253758       1.52699      -2.02427     -0.282082      0.524396       1.64799      0.221778     0.0737487       1.49088      0.312522     -0.158802     -0.265673      0.197068       1.61749       2.14418       2.32682       2.40444       2.36134       2.40122       2.23418       2.08565       1.87063       1.60683       1.33203       1.15540      0.899028      0.732187      0.573763      0.429098      0.328816      0.230893
  26  16 3423.1518    3.0486  2.0918 12.4616 -0.0009  0.0329   0.0433   0.0874    0.0936   0.0000   439.1862       3.91760       16.2365     -0.290347       2.99341     -0.672982      0.917720      0.942469     -0.245499       1.27047      -1.00676      -2.28469     -0.162904       1.68538     -0.312941     -0.128056      0.170744      0.569708       1.99859       2.60196       2.88761       2.92401       3.01048       2.86807       2.69874       2.55666       2.37059       1.98671       1.74743       1.39126       1.13713      0.906012      0.696841      0.548737      0.411115      0.304016
  26  17 3570.8295    2.4294  3.2175 12.0578 -0.0011  0.0424   0.0294   0.1145    0.0616   0.0000   441.4445      -1.24818       15.2177      -4.05321      -4.00484      0.830444      -1.42618     -0.144148       3.62852     -0.701440     -0.670293     0.0312537       1.74922     -0.747726       1.26313     -0.937336     0.0373687     -0.633363       2.52505       3.27146       3.75801       3.81193       3.92479       3.80346       3.59702       3.23354       2.97970       2.56453       2.17392       1.83109       1.45643       1.14009      0.916188      0.685723      0.511701      0.370968
  26  18 3718.2139    1.9340  5.0356 11.4413 -0.0025  0.0553   0.0207   0.1560    0.0559   0.0000   440.2794       8.32239       16.8486      -6.57616      -2.75872       1.30285     -0.868006      -9.07753       1.00483      -2.82585      -1.47760      -1.55100     -0.280478      -2.31695     0.0988403     -0.302077      -1.23841     0.0673580       3.25888       4.18815       4.96184       5.03715       5.04697       5.03548       4.58713       4.33805       3.79329       3.30078       2.79757       2.33780       1.89761       1.50650       1.18141      0.882491      0.632542      0.455486
  26  19 3865.2295    1.6020  6.6529 11.0727  0.0012  0.0666   0.0170   0.1976    0.0536   0.0000   447.9450       3.83488       18.2468      -1.15125       1.03527       6.42469      0.799293      -5.09057      0.727155      -1.32336      -8.00346       3.33483       2.30201      -4.61381     -0.630473       2.80803     -0.260065       1.16444       3.92200       5.27246       5.93309       6.14453       6.07835       5.94349       5.56647       5.11003       4.66049       4.08220       3.54064       2.90319       2.37549       1.89279       1.43016       1.10889      0.791766      0.563337
  26  20 4011.9153    1.2446  7.8391 11.1474 -0.0047  0.0842   0.0167   0.2639    0.0443   0.0000   442.3378      -4.25999       12.5422      -19.8125     -0.377184      -7.76487      -14.4135      -14.9413     -0.550296       7.42732      -5.21954      -6.18538       4.41339     -0.692711      -3.80170       3.19749       1.93007     -0.850839       4.93784       6.62785       7.34018       7.56008       7.73386       7.42978       7.01026       6.50170       5.84293       5.14930       4.40910       3.67279       2.95426       2.37381       1.82160       1.40585       1.01345      0.737570
  26  21 4158.5645    0.9145  8.7691 11.2064 -0.0121  0.1135   0.0176   0.3868    0.0369   0.0000   436.9324       1.35866      0.713907      -4.50362       2.66266      -17.0909      -1.80299      -11.1074      -10.4491       4.99847       6.54246      -3.19053       7.51002      -6.55195      -3.11152      0.130786     -0.504679       1.85420       6.54069       8.57965       9.89831       9.93211       10.4222       9.87731       9.36771       8.70494       7.75322       6.84977       5.81813       4.83851       3.98758       3.13406       2.43977       1.89622       1.33270      0.963790
  27   5 1713.5584    0.3032  0.3082  9.8734  0.0003  0.0160   0.0107   0.0339    0.0327   0.0000   438.9442      -1.21247       21.2001     -0.363335      -2.58881      0.797595    -0.0702876      -1.05691      0.791365       1.41868      0.993436     -0.347487      0.161334      0.254095      0.528936     -0.114094     -0.186493     -0.209576      0.938660       1.21805       1.24043       1.51808       1.44385       1.37294       1.33180       1.32702       1.06571       1.00597       1.02060      0.747308      0.534166      0.440095      0.382291      0.302107      0.229485      0.155732
  27   6 1889.7816    0.5117  0.3886 10.0128 -0.0039  0.0148   0.0151   0.0324    0.0411   0.0000   438.8955      0.123350       17.7906      -1.91656      -2.27642      0.306171      0.654312    -0.0750146      0.802016     -0.581124     -0.136592     -0.462405     -0.920909      0.320015    -0.0828645     -0.322552      0.222227     -0.289256      0.832943       1.15823       1.28899       1.35651       1.40667       1.33706       1.22792       1.13494       1.03819      0.884511      0.767225      0.642443      0.498027      0.408470      0.293836      0.247214      0.183395      0.136715
  27   7 2062.0110    0.7238  0.6828 10.0001 -0.0021  0.0186   0.0158   0.0436    0.0648   0.0000   438.3781       3.38935       14.5182      -1.05068      -1.94900      -1.45791     -0.147779       1.42123       1.17621      0.785693      0.697995       1.39469      0.608989      0.563226     -0.492125    -0.0650244      0.185867      0.125338       1.12434       1.41751       1.57589       1.66248       1.72342       1.69944       1.57899       1.43426       1.27963       1.07660      0.952048      0.799487      0.641239      0.530874      0.399446      0.296442      0.228158      0.168938
  27   8 2229.7054    1.0716  0.9006 10.3422 -0.0010  0.0212   0.0203   0.0509    0.0889   0.0000   441.4206      -1.19995       20.1089       1.03842      -1.42988      -1.83471     -0.230078       1.19487      0.623292      -1.21151      0.187076      0.624409     -0.193812      0.505646      0.248343      0.237629    -0.0482784     -0.100173       1.15757       1.56135       1.79721       1.86041       1.93967       1.83138       1.76718       1.60177       1.40627       1.24451       1.02337      0.900121      0.701258      0.567010      0.432383      0.341431      0.248024      0.178418
  27   9 2390.9043    1.4356  1.1241 10.6221 -0.0008  0.0236   0.0258   0.0604    0.1228   0.0000   439.5991      0.115565       20.9879      -2.05191      -6.23652      -1.09564     0.0375389       2.62004      -2.51060      -3.69809       3.64153       1.69874      0.315637     -0.603309      0.135810     -0.421175      0.561038      0.162135       1.39775       1.98432       2.20448       2.36496       2.38011       2.28810       2.16840       1.99791       1.67319       1.48822       1.23233       1.00784      0.832169      0.655715      0.505964      0.383938      0.282613      0.201901
  27  10 2547.5076    2.0190  1.0241 11.0781 -0.0022  0.0210   0.0359   0.0528    0.1317   0.0000   439.0264     -0.598438       15.1846     -0.749933      -1.99584       1.47831      0.277546      0.426068       1.21530       2.40262     -0.451570     -0.810273      -1.10000     0.0715936     -0.473484     -0.591236     -0.272956      0.206083       1.18839       1.59066       1.74780       1.81512       1.90154       1.75254       1.79517       1.59676       1.39589       1.21780       1.06614      0.862125      0.704036      0.573667      0.450306      0.347095      0.255892      0.184407
  27  11 2702.0187    2.6639  0.9377 11.7278 -0.0014  0.0195   0.0488   0.0494    0.1422   0.0000   438.7065      0.953730       12.1386       3.05589      -1.87203     0.0323822      -2.05052     -0.125247      0.382221      -2.55101       1.04161      0.942586      0.638780      0.637799      0.678989     -0.474377     0.0708222      0.185172       1.23956       1.63925       1.79438       1.88765       1.88274       1.82682       1.76438       1.62887       1.45863       1.24332       1.06007      0.859958      0.744551      0.550527      0.450902      0.338995      0.259399      0.187874
  27  12 2855.2851    3.3998  0.9164 11.8218 -0.0011  0.0204   0.0618   0.0459    0.2188   0.0000   440.2159      0.875828       12.8362      -1.85183      0.397840      -4.66691       1.67532      -1.32816     0.0602942      0.960982       1.89755     -0.892305      -1.31213      0.482211     -0.265240     -0.277489     -0.341871    -0.0201809       1.16345       1.60759       1.67308       1.70840       1.82300       1.75877       1.63981       1.55525       1.33266       1.23646       1.05702      0.863336      0.745032      0.562294      0.443285      0.343726      0.254894      0.192492
  27  13 3006.9991    4.0476  0.9984 11.8088 -0.0016  0.0196   0.0706   0.0475    0.2517   0.0000   439.9872       1.46085       13.1761      -1.72341     -0.669908      0.148940      -1.38689      -4.32182     -0.567695       1.47427      0.722362     -0.388180     -0.860245     -0.538713      0.236060     0.0607808     0.0843453     -0.309834       1.15999       1.53163       1.65544       1.74477       1.79398       1.73526       1.64124       1.54204       1.30880       1.19097       1.07303      0.850381      0.703613      0.544026      0.439833      0.340651      0.252715      0.190083
  27  14 3157.1377    4.0918  1.1151 12.5187  0.0007  0.0220   0.0707   0.0534    0.1649   0.0000   440.1909       3.90027       12.8012     -0.408919      -3.24484     -0.265329      -2.65307      -4.42516    -0.0161551      -2.30332       2.16172     -0.221462     -0.786239      0.675313    0.00218186     0.0520406     0.0834187     -0.307990       1.33931       1.73694       1.84044       2.01904       1.99802       1.90283       1.84693       1.71673       1.51745       1.39522       1.18031      0.968571      0.823887      0.646069      0.506154      0.389623      0.284765      0.214935
  27  15 3306.4372    3.6182  1.6170 12.5761  0.0002  0.0277   0.0562   0.0718    0.1389   0.0000   440.4632      -1.07945       17.0576      0.544450       2.36429       1.16005      -1.97850      -1.69305      -2.09853      0.740463      -1.80470     -0.456699     -0.112309      0.611009      0.212104      0.631718     0.0742336    -0.0890220       1.63524       2.16535       2.36654       2.42139       2.50173       2.42218       2.32435       2.18400       1.95318       1.65087       1.43477       1.16173      0.986795      0.795236      0.614258      0.485185      0.349630      0.262278
  27  16 3455.0683    2.9865  2.4039 12.1132 -0.0026  0.0345   0.0396   0.0926    0.1119   0.0000   440.0806      0.869342       6.14300      -3.08897       5.80465     -0.954508     -0.867198     -0.715479     0.0663712      0.622410      -3.07549      -2.00493     -0.571219     -0.207211     -0.698030      0.296875     0.0549099      0.408208       1.88633       2.56997       2.84626       2.98474       3.00556       2.93382       2.77786       2.59165       2.31168       2.05431       1.76622       1.48901       1.18824      0.983995      0.748795      0.584753      0.439057      0.317201
  27  17 3603.4656    2.3707  3.7067 11.7805  0.0003  0.0442   0.0264   0.1225    0.0648   0.0000   437.3922      0.808415       10.7638      -5.33127       3.17018      -3.85115      -2.71936       2.98195       3.38864     -0.862322      -1.17739    -0.0813056      -2.41076     -0.825098       1.80372     0.0329586    -0.0397313     -0.282064       2.49885       3.28548       3.71367       3.86988       3.96877       3.79423       3.67786       3.36219       3.03866       2.64058       2.25355       1.89165       1.54033       1.25758      0.972465      0.750817      0.553454      0.409290
  27  18 3751.6152    1.8514  5.3990 11.3957 -0.0016  0.0558   0.0193   0.1657    0.0516   0.0000   438.5227      -3.75640       4.51380       8.06556      -1.22320     0.0801719      -12.7195     -0.168689      -2.89951       1.20220      -1.67983       2.33667      -2.34941      0.241365      0.999049      0.841118       1.71803       1.12760       3.19811       4.21935       4.79534       4.96282       5.08388       4.98043       4.65018       4.33312       3.88787       3.32618       2.92461       2.41526       1.98099       1.58664       1.24891      0.971161      0.693275      0.520188
  27  19 3898.9721    1.4847  7.1829 11.1505 -0.0011  0.0712   0.0164   0.2172    0.0469   0.0000   442.5441      0.669740       10.8265       6.42012       14.2812      -4.92500      -13.4660      -2.41382       8.45867       2.32714      -2.35054     -0.640158      -6.11734     -0.690889       1.76213       3.54214      -2.46380     -0.244631       3.98991       5.29464       6.02079       6.21852       6.28930       6.22315       5.74442       5.40807       4.86874       4.28325       3.70756       3.11185       2.53904       2.05659       1.60621       1.23805      0.902800      0.648425
  27  20 4046.4195    1.1611  8.4046 11.1684 -0.0025  0.0912   0.0166   0.2912    0.0409   0.0000   434.6482       3.45729       5.93393       5.95783       5.99633      -2.83357      -4.09621      -17.8290       2.84395      -5.11628       2.95834      -5.53442       3.10963       3.77067      -1.41508     -0.601540      -1.63216     -0.895142       5.04968       6.63463       7.70687       7.78238       8.06204       7.86000       7.47809       6.83125       6.18579       5.51350       4.65386       3.94906       3.18505       2.59487       2.04122       1.56054       1.14705      0.841055
  27  21 4193.3065    0.8308  8.5310 11.2736 -0.0072  0.1187   0.0196   0.4370    0.0363   0.0000   427.1826       13.9703       11.5084       7.52104     -0.596018      -14.3764       14.1298      -6.85554     -0.567650     -0.436907       9.96376      -3.38613       9.69280      0.185169       3.76058      0.532042      -2.72345     -0.397763       6.44162       8.59892       9.75987       10.0216       10.3168       10.0812       9.69297       8.84031       7.97471       7.11802       5.97655       5.12319       4.14852       3.36081       2.64120       2.06228       1.48143       1.08404
  28   4 1546.0075    0.2094  0.1280  9.8196 -0.0138  0.0133   0.0125   0.0236    0.0264   0.0000   440.9792      0.485477       21.1017      -1.15062      -2.27901     -0.396217       1.56166     -0.940681     -0.665292      0.730552     -0.167287      0.655060     -0.306744      0.351596    -0.0140866    -0.0338793    -0.0141102     -0.107388      0.695487       1.11981       1.06007       1.14359       1.23833       1.18239       1.23330      0.972427      0.888801      0.723256      0.764831      0.708881      0.692352      0.552695      0.395592      0.253489      0.204075      0.122327
  28   5 1732.7292    0.3565  0.3024  9.7583 -0.0040  0.0132   0.0117   0.0276    0.0338   0.0000   438.6896      -1.52287       20.5856      -1.19514      -3.05561      0.171379       1.60799      0.713103      0.111859      0.447305      0.474300      0.704175     -0.415719      0.518932      0.231991      0.212439     0.0568052     0.0720804      0.772246      0.995006       1.00445       1.05858       1.13728       1.19501       1.09327       1.00470      0.835636      0.752084      0.690144      0.598271      0.482092      0.423707      0.288700      0.236086      0.180104      0.129943
  28   6 1910.1165    0.5136  0.4809  9.9479 -0.0056  0.0166   0.0142   0.0409    0.0444   0.0000   441.8228       2.77688       18.1126      -2.62269      -1.39049       1.47090      -1.42651      -2.23042       1.62750     -0.692204     -0.684295       1.37397      0.212874      -1.13576     -0.210694      0.277731      0.287507     -0.323095      0.992813       1.38993       1.56708       1.65161       1.68780       1.66073       1.48125       1.33570       1.16266       1.03703      0.925424      0.771882      0.627417      0.500664      0.391130      0.318853      0.227916      0.163043
  28   7 2083.8763    0.7723  0.7659  9.9400 -0.0039  0.0193   0.0157   0.0456    0.0704   0.0000   440.4587      -2.07129       20.6402      -2.05244      -4.00630       2.00457     -0.670381      -1.40174      -1.74108      -1.86824      -1.16026      0.553402     -0.211208    0.00470433     -0.253002      0.360788     -0.450686     0.0954435       1.13297       1.53443       1.66605       1.75861       1.78134       1.56679       1.55992       1.39471       1.33415       1.21839       1.07565      0.898015      0.759845      0.613077      0.458021      0.366499      0.276650      0.194055
  28   8 2252.7536    1.1434  0.9114 10.3025 -0.0014  0.0197   0.0213   0.0494    0.0974   0.0000   440.5918      -2.00933       17.7171     -0.888696      -4.36357      0.820133       2.48609      0.793992       1.26184      0.687598     -0.285688     -0.403608   -0.00631661     -0.727508     0.0681908      0.154666     0.0665517     0.0298230       1.14997       1.56035       1.72298       1.85789       1.91185       1.82130       1.76312       1.59341       1.37889       1.24080       1.04297      0.872533      0.698366      0.577824      0.447615      0.351626      0.256832      0.191978
  28  10 2573.3218    2.1833  1.1119 11.0018 -0.0034  0.0227   0.0364   0.0529    0.1684   0.0000   437.7725     -0.211170       19.2597       1.91595      -5.18104      0.129359       2.77216     -0.690771     -0.820555    -0.0193858     -0.775233     -0.878039      0.568508     -0.314114      0.694170      0.711701     0.0660090     -0.154515       1.43959       1.98221       2.27791       2.47468       2.46376       2.36322       2.26641       2.02130       1.78349       1.55484       1.29157       1.02787      0.843759      0.690794      0.531319      0.397531      0.307454      0.228048
  28  11 2729.2683    2.8148  1.0066 11.5360 -0.0015  0.0195   0.0485   0.0492    0.1540   0.0000   437.6669       2.94561       14.3666     -0.755726      -1.83865       1.43937     -0.163365   -0.00968089     -0.364804     -0.899070      0.200765     -0.361716      -1.52913     -0.448892      0.253128     -0.173254     -0.611657     0.0468217       1.15998       1.53585       1.68792       1.73339       1.74768       1.69538       1.64226       1.48901       1.37072       1.19054       1.08992      0.901078      0.768973      0.610437      0.479688      0.366708      0.282069      0.201238
  28  12 2883.6657    3.5868  0.9590 12.0002  0.0028  0.0204   0.0628   0.0466    0.1964   0.0000   439.8369       3.80008       17.4624      -1.86327      -2.44525      -2.82381      -1.91188      -1.55829     -0.254710       2.63068      0.234218      0.429978     0.0958703      0.169130      0.231838    -0.0823559      0.586760      0.247372       1.18271       1.60770       1.70223       1.82105       1.84616       1.84918       1.66924       1.55132       1.30991       1.26897       1.10510      0.956318      0.778037      0.629133      0.477704      0.381159      0.279286      0.206433
  28  13 3036.1430    4.0143  1.0048 12.2443 -0.0031  0.0200   0.0696   0.0505    0.1945   0.0000   438.5407      0.703510       12.7190      -2.13989      -3.09397      0.454875   -0.00808881      0.554865      -4.00118      -1.83262      -1.08451       1.24514     0.0498570      0.278441     -0.323618    -0.0509129     -0.206039     0.0622965       1.13368       1.55296       1.70217       1.70723       1.80263       1.67216       1.71560       1.53256       1.38553       1.21584       1.04538      0.855942      0.734197      0.573044      0.481525      0.356089      0.268969      0.195580
  28  14 3187.0998    4.1356  1.2157 12.3650  0.0004  0.0226   0.0674   0.0561    0.1834   0.0000   440.5601       1.09689       16.8822      0.540748       2.12122      -5.43669       1.94904     -0.554576     0.0983749     -0.455421      0.753108      0.170477     -0.829075      0.235092      0.734335    -0.0175897      0.242341    -0.0642764       1.27390       1.71160       1.84427       1.95717       2.00228       1.93918       1.83359       1.70329       1.47989       1.37094       1.19754       1.02786      0.815933      0.690970      0.519362      0.417647      0.305727      0.218767
  28  15 3337.1252    3.5146  1.5735 12.5922  0.0003  0.0269   0.0536   0.0695    0.1160   0.0000   440.1029       2.09368       12.1476      0.850350      -3.13662    -0.0736548      -1.33850       1.86711       1.58103      -3.51722     -0.875105     -0.357015     -0.761987     0.0351831       1.01874     -0.591488     -0.661879     -0.327847       1.44135       2.02285       2.26058       2.35569       2.43707       2.33957       2.24811       2.05651       1.77352       1.67730       1.36242       1.18164      0.964703      0.784182      0.608115      0.467745      0.351565      0.259286
  28  16 3486.6526    2.8252  2.5626 12.1690 -0.0023  0.0353   0.0371   0.0983    0.0949   0.0000   442.3748      -4.41811       5.70819      -2.94849       8.90494      -3.33146      -1.67482      0.887431      0.153140      -5.68719      -1.03952      -3.06797     -0.498756      0.117782       1.02551     -0.538337     -0.139062      0.638488       1.95217       2.64623       2.89437       3.09689       3.19711       3.09302       2.91120       2.70478       2.44325       2.09725       1.87160       1.58593       1.31823       1.02069      0.830997      0.649541      0.468933      0.354202
  28  17 3635.5624    2.1873  3.9986 11.6338 -0.0038  0.0453   0.0236   0.1300    0.0620   0.0000   443.2630      -2.80308       7.99167       4.33510       9.15458       3.64848      -4.55877       2.06062      -5.22098       6.58114       2.07706       1.99876      0.909384     -0.179948      0.874070       1.20753     -0.417689      0.668541       2.48933       3.25243       3.68373       3.83597       3.89628       3.89123       3.60780       3.41039       3.06785       2.70351       2.37799       1.96707       1.65411       1.33389       1.04721      0.836384      0.608282      0.457289
  28  18 3784.3248    1.7672  5.8273 11.2739 -0.0013  0.0591   0.0182   0.1698    0.0519   0.0000   434.7287       1.07825       25.4300      -2.18930     -0.410376       4.70825      -1.41519      -2.27514       6.29834      -2.21679     -0.160219       3.14176       1.42529       3.41182    -0.0162353    -0.0309630      0.956408      0.893513       3.25743       4.33592       4.86876       5.16755       5.19921       5.11685       4.90182       4.57791       4.01297       3.60318       3.09027       2.53335       2.17244       1.70616       1.36284       1.06272      0.800200      0.595949
  28  19 3932.3997    1.3917  7.0148 11.2249 -0.0021  0.0729   0.0165   0.2205    0.0442   0.0000   442.0094     -0.756642       20.7120      -4.13105      -7.41545       15.2932       6.68153      -17.0875     -0.237782      -7.70364      -1.35452      -2.04147       1.07995     -0.275203     0.0966640       1.29183      0.504809    -0.0592987       3.88231       5.25157       5.92085       6.12205       6.29589       6.15771       5.82523       5.43697       4.80142       4.37787       3.79817       3.20825       2.64323       2.16535       1.70559       1.33537      0.953650      0.712659
  28  20 4080.4306    1.0442  8.3756 11.2585 -0.0077  0.0965   0.0172   0.3208    0.0381   0.0000   438.1029       11.3856       7.06073       8.28164       15.9361      -19.1540      -11.9659       2.67648      -4.36425      -9.14687      -7.79130     -0.773515       2.97486     -0.724758       4.99930     -0.660522      -2.12316       1.02658       5.11645       6.89582       7.86943       8.08772       8.35946       8.05377       7.77564       7.11035       6.51720       5.78381       4.99383       4.27326       3.49636       2.83027       2.22970       1.75486       1.29920      0.961685
  29   6 1930.1856    0.5694  0.4587  9.9371 -0.0079  0.0155   0.0150   0.0335    0.0469   0.0000   440.0639      -1.09332       19.0416      -1.32154      -4.75455      -3.31633       1.51482      -1.27317       3.07435      -1.13893      0.652659       1.57486      0.358718     -0.414309     -0.356405     -0.436906     0.0630964    -0.0272461      0.920545       1.12769       1.21463       1.36891       1.39819       1.31013       1.19718       1.16505       1.05095      0.921956      0.841049      0.713592      0.583019      0.463927      0.386356      0.299945      0.223531      0.163576
  29   7 2105.3088    0.8343  0.7182 10.1105 -0.0030  0.0177   0.0176   0.0452    0.0688   0.0000   441.2007      -4.83121       21.4515      0.659453      -1.17627      -1.69045       3.74327      -2.00753       1.21184      0.786557      0.607484    0.00413694      -1.05598     -0.467425       1.24181      0.160570     -0.264437      0.167208      0.927965       1.25612       1.34424       1.39133       1.43919       1.41432       1.42308       1.31134       1.15884       1.03644      0.893096      0.732514      0.675218      0.525363      0.432022      0.332105      0.241278      0.180058
  29   8 2275.3064    1.1989  0.9279 10.5150 -0.0029  0.0199   0.0222   0.0511    0.0898   0.0000   437.9472      0.906202       20.7241      -2.10598      -1.76380      -1.37691     -0.751870     -0.622019     -0.650826    -0.0202420       3.19027      -1.84560      0.214862     -0.796390      0.132729     0.0387598     -0.520167     0.0265505       1.07909       1.50336       1.61705       1.74374       1.79173       1.67702       1.65247       1.50923       1.36155       1.20567       1.02934      0.888023      0.759090      0.616513      0.489178      0.383669      0.269065      0.207600
  29   9 2439.0294    1.6616  1.0902 10.9085  0.0000  0.0220   0.0285   0.0569    0.1183   0.0000   440.8748    0.00492869       16.9346      0.380156       1.70170      -1.52218      -3.59938      0.447952     -0.852542   -0.00436178       1.88602      0.113247      0.773012    -0.0564878    -0.0824634     -0.119428     -0.230478     0.0393158       1.10976       1.55344       1.69216       1.77539       1.83553       1.78190       1.72903       1.59188       1.46935       1.30393       1.09293      0.941294      0.757021      0.613278      0.500559      0.392159      0.305938      0.226221
  29  10 2598.6407    2.2682  1.0824 11.3991 -0.0023  0.0209   0.0389   0.0541    0.1236   0.0000   439.4090      -1.24758       16.1830     -0.443587       2.66016      -2.40351       1.49589       1.04989       3.29165       2.09089     -0.732642      -1.30981      -1.00960     -0.308080     -0.427840     -0.491850      0.574563    0.00110963       1.10201       1.50901       1.55470       1.72931       1.75997       1.76634       1.61190       1.56881       1.38177       1.27071       1.07578      0.907766      0.720695      0.604243      0.500402      0.373153      0.297587      0.223300
  29  11 2756.0972    3.0361  0.9447 11.8767 -0.0030  0.0192   0.0535   0.0476    0.1286   0.0000   439.2418      0.661737       19.6572       2.59802     -0.900661     -0.358440      0.436326     -0.742167   -0.00288696      -1.03357      0.698462     -0.404066       1.15125      0.273688     -0.666385    -0.0523726      0.518551      0.217929       1.11119       1.49138       1.56602       1.66181       1.62419       1.65656       1.63653       1.59187       1.41534       1.22357       1.02714      0.806912      0.672028      0.550571      0.455951      0.373784      0.303981      0.228861
  29  12 2911.5530    3.6434  0.9754 12.2123 -0.0036  0.0193   0.0625   0.0485    0.1808   0.0000   438.8251       1.89386       14.2024     -0.879552      -2.25464      0.272984       2.01674      -3.04138     -0.123125       1.49532       1.49378     -0.303875      0.653976     -0.520764     -0.178214    -0.0373506     -0.178381    -0.0848709       1.12354       1.54305       1.78542       1.95959       1.96794       1.93335       1.79850       1.63813       1.41894       1.26991       1.06792      0.870315      0.712575      0.567474      0.441450      0.355181      0.264175      0.197015
  29  13 3064.8954    4.0429  1.0381 12.5949 -0.0020  0.0211   0.0678   0.0507    0.1656   0.0000   439.8141     -0.617741       15.2955      0.925096     -0.567075     -0.202779      -1.51002     -0.492165     -0.431526      0.931625     -0.358295      0.494131      0.646164       1.06228     0.0183154      0.525216     -0.337880      0.418406       1.14753       1.62876       1.71217       1.90304       1.84245       1.79775       1.66792       1.60416       1.41765       1.35362       1.12973      0.952861      0.771872      0.647703      0.492559      0.385780      0.296414      0.228024
  29  14 3216.6617    4.0037  1.2742 12.3008 -0.0007  0.0221   0.0630   0.0597    0.1688   0.0000   440.2777     -0.493027       12.7914       2.48296      -1.22551      -2.47790      -2.01470      -5.36086       3.13355    -0.0381500      0.730430       1.21709     -0.281093      0.451850      -1.08941     0.0408065      0.282524      0.307857       1.20984       1.65015       1.82492       1.93747       2.05186       1.91175       1.88863       1.76262       1.54052       1.35793       1.14233      0.979062      0.805584      0.627638      0.519607      0.407088      0.308117      0.236578
  29  15 3367.5212    3.4032  1.7428 12.4503 -0.0002  0.0271   0.0473   0.0722    0.0953   0.0000   440.1074       2.16180       8.88771      -3.89878     0.0928614       1.16344      -1.82876      -3.69829      -2.57276     -0.837795     -0.409303      0.916098     -0.536470       1.24503      0.314192      0.172134      0.112045      0.155570       1.43771       1.95547       2.12766       2.31430       2.29733       2.30292       2.17106       2.02353       1.85908       1.62978       1.44970       1.18568       1.02008      0.788184      0.664009      0.516481      0.384385      0.292883
  29  16 3517.8242    2.6589  3.1105 11.9031 -0.0017  0.0388   0.0306   0.1032    0.0813   0.0000   445.0060      -3.36692       5.81954      0.680883       6.29779      -2.89883     -0.241450       3.51230      -2.17139      -4.11707      -1.27735     0.0648125       2.12667       1.25436      -2.20288    -0.0459135      0.153888     -0.135194       2.04851       2.64045       3.08728       3.19716       3.27170       3.24600       3.01168       2.88109       2.57484       2.25269       2.00755       1.70965       1.41220       1.17209      0.898104      0.730399      0.544559      0.408403
  29  17 3667.3547    2.1339  4.3420 11.5807 -0.0068  0.0480   0.0222   0.1305    0.0593   0.0000   436.7850       4.96985       9.38870      -1.24145       3.76177      -2.38549       3.38673      -3.04031       2.12624      -3.42364      0.468554      -2.06745      -1.57125      -1.46182      -1.08673     -0.536199      0.310173      0.937515       2.51172       3.33400       3.76768       3.90368       4.08312       3.94120       3.81609       3.52989       3.18280       2.84401       2.47525       2.12997       1.76859       1.46679       1.13528      0.905118      0.676600      0.512391
  29  18 3816.6454    1.7097  6.0585 11.2475 -0.0025  0.0595   0.0170   0.1751    0.0482   0.0000   439.6348      -8.14299       12.0481    -0.0116064      -3.49864       1.28691       4.95851       8.80008       3.77856       2.19697      -1.77073       4.32814       2.12226      -1.62183     -0.699429       1.95105      0.324777      -1.60051       3.12665       4.14301       4.75294       4.84521       5.05392       4.87955       4.69415       4.45503       3.99083       3.57461       3.10935       2.60461       2.20760       1.82217       1.43800       1.13569      0.843284      0.635319
  29  19 3965.5101    1.3359  7.7954 11.2475 -0.0001  0.0790   0.0158   0.2365    0.0389   0.0000   438.1027       1.16837       23.1157     -0.346101      -3.24730       11.7126      -11.3030      -10.8765       12.3486       6.04771      -7.37474      -4.14570       4.07561       1.13668       1.25354       1.27987      -1.90585      -1.00736       4.10578       5.49820       6.20492       6.56118       6.68291       6.50295       6.20838       5.74430       5.28076       4.73631       4.14859       3.50975       2.92638       2.40831       1.91866       1.48017       1.13758      0.842043
  29  20 4113.7454    0.9606  8.3161 11.3159 -0.0031  0.1028   0.0184   0.3513    0.0371   0.0000   438.7803       8.47630       30.4025      -1.22531       1.44026      -18.9192       13.2317     -0.448094      -3.35108       1.71091       3.19294      0.649120       7.82303      -3.80640      -2.99924      -1.73701      0.107904       1.19837       5.25161       6.91724       8.03516       8.31363       8.69100       8.34576       7.89921       7.59431       6.89202       6.01544       5.38094       4.46359       3.68503       3.14130       2.44110       1.93153       1.44089       1.08857
  29  21 4262.3935    0.6836  8.7401 11.3316 -0.0101  0.1383   0.0255   0.6296    0.0384   0.0000   440.1409       15.2953      -4.31098      -12.5005       39.8492       7.99184      -32.3488      -13.8456       17.8632       5.91502       1.34223       9.82618      -2.09418      0.866228      -2.88803      0.542015      0.892533       2.80415       7.07937       9.36411       10.8918       11.3230       11.6319       11.3901       10.8737       10.1006       9.25777       8.16363       7.11712       6.11721       5.05096       4.11075       3.30291       2.59979       1.92994       1.46050
  30   6 1949.9668    0.6077  0.5130  9.9523 -0.0064  0.0154   0.0150   0.0367    0.0486   0.0000   439.3712      -1.79989       19.6458      0.361467      -3.41325       1.12254      0.906169      -1.25135      0.615808      0.510749      -1.32052      -1.64871      0.384459      0.613702      0.886011      0.238546      0.323470      0.120065      0.812958      0.994865       1.10979       1.23957       1.26695       1.28647       1.10009       1.08485       1.01321      0.889567      0.786553      0.662042      0.551870      0.466539      0.365380      0.287603      0.217498      0.166901
  30   7 2126.3182    0.8771  0.6916 10.2759 -0.0001  0.0177   0.0182   0.0412    0.0643   0.0000   440.7540      -2.04661       21.3080      0.596221      -3.73289      -2.04971     -0.853299      0.676839      -1.05517     -0.737680     -0.175329     -0.550079      0.155290     -0.620209      0.364777      0.435359      0.580947     -0.191857      0.928723       1.18972       1.29330       1.38422       1.37184       1.36844       1.38076       1.33855       1.12193       1.03864      0.856313      0.753414      0.625026      0.514355      0.417072      0.343160      0.270275      0.187154
  30   8 2297.2894    1.2560  0.9760 10.5625  0.0000  0.0200   0.0219   0.0509    0.0919   0.0000   441.0139     -0.903966       16.3428      0.992221      -1.16906      -4.45306      -2.90574     -0.372138     -0.420825      0.336062     -0.385050      0.452367      0.486338      0.443722     0.0483314    -0.0345308      0.267420   -0.00392475       1.07888       1.35986       1.51218       1.62427       1.65718       1.57321       1.56312       1.42798       1.37188       1.21062       1.03008      0.913317      0.770635      0.610855      0.504036      0.382407      0.319029      0.243861
  30   9 2462.2235    1.7460  1.1672 10.6612 -0.0029  0.0218   0.0277   0.0550    0.1525   0.0000   440.3482      -1.82701       17.4108     -0.348724      0.993916      0.950036      -1.28207     -0.964566      -1.41183      -1.12593      -1.18842    -0.0687767      0.605635      0.116491     -0.317497      0.809820      0.320609     -0.279519       1.12984       1.49418       1.66764       1.81821       1.77632       1.78946       1.70044       1.63499       1.43010       1.31710       1.12646      0.965171      0.792383      0.638245      0.538952      0.418007      0.328741      0.239720
  30  10 2623.4462    2.3072  1.1287 11.2352 -0.0011  0.0209   0.0379   0.0559    0.1615   0.0000   442.1959      -1.62136       17.2922     -0.445780      -2.91515      -2.13241      0.223801      0.445430      0.381587     -0.863686     0.0179473    -0.0205362      0.134328      0.511885      0.403376      0.359212     0.0876159   -0.00960312       1.11427       1.49488       1.53203       1.64353       1.68302       1.69796       1.61359       1.55103       1.39336       1.27316       1.08307      0.926490      0.781413      0.637089      0.521652      0.420941      0.319631      0.238956
  30  11 2782.4273    3.0814  0.9449 11.8535  0.0036  0.0183   0.0532   0.0468    0.1262   0.0000   439.5358       3.06409       13.0376      -2.17964      -2.03456     -0.447296      -3.97449      0.927645       1.40669      -1.31663    -0.0930138      0.230605      -1.02929    -0.0313707     -0.286924      0.228825     0.0821660      0.104849      0.991160       1.31699       1.39166       1.48323       1.59175       1.49233       1.49522       1.32994       1.25545       1.07731      0.971695      0.837668      0.701177      0.590186      0.455810      0.371030      0.283054      0.206344
  30  12 2939.0251    3.7602  0.9376 12.5937 -0.0029  0.0183   0.0661   0.0482    0.1101   0.0000   438.8193      -1.28141       17.1161      -2.36947      -1.94776       1.28673    -0.0210871      -2.10361     -0.318392      -2.34411     0.0361372      -2.27632    -0.0927015      -1.06561     -0.994870     -0.585045     -0.577708    -0.0539992      0.986809       1.32604       1.43502       1.57830       1.62541       1.54187       1.51094       1.34225       1.24088       1.11890       1.01760      0.871999      0.701866      0.559310      0.447896      0.357212      0.288204      0.215319
  30  13 3093.3134    4.0170  1.2396 11.9655  0.0005  0.0214   0.0622   0.0578    0.2674   0.0000   441.6040       1.00228       13.0770     -0.297239     0.0709483      -2.04571      -2.89914     -0.311106      -1.40531     -0.766453      -1.11196      0.476220     -0.565830     0.0369920      0.455113      0.707309     0.0341616     -0.126044       1.17160       1.57791       1.72331       1.83042       1.89282       1.81377       1.73204       1.60719       1.45777       1.33645       1.14953      0.999807      0.840900      0.684252      0.548126      0.430227      0.335684      0.247919
  30  14 3245.9202    3.9158  1.3502 12.4525 -0.0004  0.0238   0.0588   0.0584    0.1361   0.0000   439.9730       5.44825       14.6838      -1.37461     -0.502748       1.10617       2.42009       1.67172       1.49300     -0.910894      -1.02085      0.877476      0.505790     0.0859046      0.722986  -5.00019e-05     0.0834963     0.0927367       1.26754       1.71923       1.91307       2.08518       2.14292       2.05813       2.03221       1.86369       1.63875       1.45558       1.29005       1.04776      0.856026      0.705881      0.575862      0.466512      0.342225      0.264462
  30  15 3397.5536    3.3004  2.0247 12.0825 -0.0014  0.0278   0.0404   0.0747    0.0944   0.0000   443.2987       1.97649       7.81708       3.77791       1.34919      -3.53975     -0.334967       2.25033     -0.186164      0.304155     -0.282413     -0.705501       1.31837      -1.54912     -0.256014      0.656599     0.0143491      0.203640       1.42733       1.86690       2.06471       2.19584       2.32117       2.22412       2.14492       1.99841       1.81880       1.61823       1.42940       1.24387       1.05592      0.847298      0.699576      0.545715      0.410464      0.313723
  30  16 3548.5563    2.5680  3.1092 12.0172 -0.0015  0.0388   0.0291   0.1039    0.0673   0.0000   442.3354       5.43862       12.2024      -2.80399      -1.31178     -0.278085      -1.64319      -7.13905       1.64625       4.62360      -1.25249      -1.51381     -0.237694     -0.841636      0.314249      -1.29720      -1.00215      0.422135       1.91586       2.64923       2.86387       3.13098       3.16079       3.19628       2.96827       2.84930       2.54705       2.25761       2.01026       1.72242       1.44204       1.16873      0.965851      0.746289      0.569873      0.425571
  30  17 3698.9914    2.0854  4.7525 11.3733 -0.0025  0.0477   0.0203   0.1401    0.0594   0.0000   440.3825       4.37306       11.6999      -7.37047       3.16329      -4.26695       7.44619      -3.99087       1.03098       3.40504      -5.04872      -2.06486      -4.30774     -0.387218     -0.133275      -1.49203     -0.613174      0.403045       2.43478       3.25141       3.61645       3.89615       3.88688       3.87621       3.76249       3.51008       3.13296       2.86282       2.49395       2.13042       1.77291       1.51128       1.17461      0.941194      0.713528      0.548482
  30  18 3848.8159    1.6125  6.3109 11.2496 -0.0009  0.0615   0.0166   0.1823    0.0455   0.0000   441.4339      -9.21793       19.4509      0.232340      -4.67973       6.17629    -0.0781676      -4.32618      0.359290      -3.63010      -9.98429      -1.96622      0.991619      0.484931     -0.587119      0.160290      0.170967     -0.587210       3.14339       4.06459       4.60412       4.83672       5.00670       4.96003       4.71747       4.47524       4.04245       3.62550       3.19389       2.73777       2.29186       1.89327       1.51455       1.22221      0.912351      0.711760
  30  19 3998.3533    1.2336  7.4949 11.2666 -0.0055  0.0806   0.0159   0.2424    0.0380   0.0000   434.4762      -7.58746       31.0933       6.86420      -8.13842       13.9262      -9.45023      -9.91164    -0.0913331       4.33893      -5.38333      -1.47722       3.69936       1.50119       3.08275       2.86042     0.0397224       1.05815       3.95076       5.36902       6.05367       6.38469       6.66229       6.45748       6.17213       5.82033       5.23166       4.74075       4.19045       3.55253       3.00042       2.46166       1.97318       1.58812       1.17653      0.884702
  30  20 4147.3454    0.8696  7.9756 11.3881 -0.0253  0.1082   0.0198   0.3876    0.0357   0.0000   442.2878       12.4471       21.6913       9.09559      -12.0343       4.11213      -13.8109       1.80060      -9.96288       14.2865      -6.49584       9.81063       2.57675       2.06345       1.84960     -0.683184      -1.86326      0.126013       5.35775       7.22450       8.24128       8.56839       8.97514       8.79320       8.50622       7.68694       7.13489       6.43767       5.60795       4.74031       4.04666       3.30967       2.65597       2.09545       1.58240       1.19202
  31   3 1393.1606    0.1187  0.0921  9.8510 -0.0276  0.0158   0.0108   0.0244    0.0231   0.0000   441.6875      -1.44450       19.6523       2.36821      -2.41074      -1.18351      0.877816     -0.350462     -0.745133      0.314787     -0.345022     -0.807829     -0.665624      0.137196      0.306012     0.0258298      0.591731     0.0204877      0.831955       1.14447       1.30441       1.45010       1.45715       1.43151       1.49222       1.29975       1.17238      0.954574      0.846357      0.714455      0.618544      0.411841      0.403562      0.284356      0.231698      0.148462
  31   5 1788.2265    0.3983  0.3670  9.9137 -0.0065  0.0141   0.0116   0.0315    0.0340   0.0000   441.3203      0.385275       19.8605      0.396607      -1.51718      -1.97618      0.981883     -0.842614     -0.762658      0.456764      0.115725     -0.943507     -0.997046    -0.0842355     -0.351568     -0.245593     -0.315818     -0.332979      0.730726      0.954109       1.04194       1.06487       1.22970       1.19279       1.12287       1.00081      0.908011      0.809943      0.742718      0.651615      0.532698      0.408693      0.339894      0.294002      0.215552      0.165007
  31   6 1969.4113    0.6004  0.6661  9.9469 -0.0039  0.0199   0.0132   0.0433    0.0544   0.0000   441.0477     -0.874720       22.1093      0.926535      0.204982      -1.34367       2.61158      0.818578     -0.578123     -0.813084       1.11852      0.189159     -0.709763       1.31954     -0.335703     -0.246228     -0.171759    -0.0888279       1.06001       1.52244       1.67687       2.00358       1.95324       1.95115       1.82956       1.70379       1.46677       1.29261       1.08366      0.864691      0.763741      0.596987      0.486906      0.363907      0.297204      0.212891
  31   7 2147.0095    0.9165  0.7791 10.0903 -0.0013  0.0172   0.0175   0.0440    0.0754   0.0000   439.3165      -1.43978       20.8962      -1.05111      -3.72493       2.05954     0.0999290     -0.831092      0.377496      -1.64652      0.293973      0.138328      0.327520      0.260522      0.120342    -0.0286898      0.339405     -0.119684      0.849181       1.12244       1.25110       1.35040       1.38214       1.32991       1.31483       1.21457       1.09779       1.03066      0.901272      0.736644      0.631507      0.537984      0.432281      0.342505      0.267494      0.201851
  31   8 2318.8723    1.2976  1.0789 10.4231 -0.0019  0.0222   0.0218   0.0521    0.1154   0.0000   440.6556     -0.953450       19.3504     -0.445088      -2.73480      -2.32237      0.393552      -1.01830    -0.0324391     -0.498527      0.534326      0.596870      0.969492     0.0567061     -0.759412     -0.270375      0.366949      0.520911       1.07265       1.50145       1.58336       1.78036       1.78631       1.72726       1.67611       1.50655       1.46457       1.28815       1.17993      0.978265      0.814005      0.671525      0.549925      0.439004      0.358126      0.263090
  31   9 2484.9242    1.8116  1.1911 11.2210 -0.0018  0.0228   0.0298   0.0593    0.1132   0.0000   441.6939     0.0692069       15.9757      -2.35608     -0.497084     -0.227878      -1.37636      -2.78405      -2.18210      -1.42901       1.00902    -0.0992232     -0.485540     -0.405087      -1.28041    -0.0542467     -0.101883      0.388138       1.10235       1.50739       1.66070       1.79638       1.83999       1.73531       1.70857       1.65115       1.45342       1.29901       1.15750       1.03697      0.855847      0.702549      0.581789      0.473952      0.340948      0.269035
  31  10 2647.7593    2.4944  1.1351 11.2677 -0.0011  0.0205   0.0399   0.0523    0.1674   0.0000   440.9803       1.21916       16.0982      -2.71445      -1.19576      0.270455      -1.72667      -2.85829      -2.73220       1.03514     -0.517822     -0.633226      -1.05664    -0.0813286     0.0531568      0.578203     0.0291514    -0.0712595       1.07136       1.40698       1.53842       1.67089       1.72986       1.70862       1.64340       1.49217       1.42213       1.19922       1.11440      0.944626      0.813898      0.632584      0.529973      0.419152      0.320442      0.254252
  31  11 2808.2494    3.1977  1.0308 11.6338 -0.0015  0.0189   0.0520   0.0486    0.1650   0.0000   439.1032      0.646501       14.4379       1.29987      -2.01542      -2.94669      -2.82767      0.400551      -2.06331       1.17552     -0.534560      -1.02342      -1.04869    -0.0628334      0.328993      0.226325      0.134050    -0.0207354      0.984682       1.31383       1.38001       1.51123       1.54036       1.52347       1.47695       1.40194       1.30592       1.13501      0.964158      0.853652      0.723603      0.586720      0.462721      0.373612      0.307888      0.233917
  31  12 2966.0479    3.9248  0.9481 12.3977 -0.0014  0.0180   0.0675   0.0459    0.1398   0.0000   438.4589     -0.325931       15.4277      -2.46760      -3.51207     -0.112613       3.16194       1.60731     -0.434277      -1.46946      0.647694       1.49157      -1.24541      0.506070      0.100344     -0.248838    -0.0250447      0.673283      0.933416       1.24024       1.36088       1.43339       1.47360       1.44587       1.38542       1.32232       1.19938       1.07631      0.976249      0.831469      0.708714      0.565903      0.462803      0.376923      0.290199      0.235502
  31  13 3121.2870    4.1206  1.1843 12.2321 -0.0029  0.0206   0.0660   0.0539    0.2581   0.0000   440.1531      -1.38349       15.8673     -0.932184      -1.62539     -0.487529      -4.44628     -0.850991      -2.69702      0.709414      -1.53385      0.114361      -1.15791      0.139869     -0.115571      0.105729      0.486204      0.542091       1.09261       1.43762       1.52157       1.65780       1.68371       1.64157       1.63051       1.51428       1.41046       1.23717       1.09654      0.978841      0.805426      0.651529      0.536310      0.415899      0.336657      0.257232
  31  14 3274.6512    3.7220  1.6678 12.3857 -0.0011  0.0258   0.0494   0.0651    0.1174   0.0000   439.2085      -2.07652       12.2826      0.152018      0.285599      -2.81257      -1.31769     -0.780813      0.357017       3.13830      -1.01878     -0.378049      -1.49566      0.256341      0.143427      0.217176     -0.732768      0.453577       1.29192       1.74279       1.88252       2.08509       2.11680       2.10117       1.95786       1.88017       1.72165       1.53903       1.35205       1.15467      0.968335      0.806889      0.636755      0.529556      0.408094      0.308432
  31  15 3427.2932    3.0662  2.2568 12.1708  0.0011  0.0306   0.0359   0.0786    0.0764   0.0000   442.7841       1.99626       10.9823     -0.851775       4.45558      -3.79923      -3.60924      -5.31191      -1.85994       1.30808       1.03485     0.0926640      0.219707       1.38076     -0.221499      0.270937     -0.291964     -0.454295       1.49262       2.06658       2.29424       2.37642       2.45350       2.39221       2.31279       2.20978       1.99411       1.84389       1.60016       1.37780       1.18814      0.959599      0.802775      0.609564      0.491434      0.367702
  31  16 3579.0407    2.4465  3.6665 11.7298 -0.0010  0.0407   0.0247   0.1107    0.0628   0.0000   440.0553     -0.857136       8.56938       4.99190     -0.586466      -8.09049      -8.58149      -3.17364       1.66384       2.23673      -4.06747      -2.57490      0.696034       1.08790      0.157312      -2.62053     -0.421192     -0.194776       2.05210       2.76296       3.08655       3.23738       3.30841       3.30612       3.14953       2.93796       2.75707       2.45584       2.13377       1.87192       1.54716       1.32469       1.04870      0.851040      0.644467      0.498372
  31  17 3730.1108    1.9435  5.1758 11.3500 -0.0024  0.0520   0.0188   0.1444    0.0539   0.0000   444.8271       8.86112       20.8139      -7.47552      -6.63477     -0.359551       12.0464       5.82104       1.91352      -5.51446       1.50364       1.26420      -2.05549       2.58638       2.41844      0.591441     -0.490192      0.219977       2.54405       3.40746       3.85253       3.94968       4.12795       4.07397       3.96792       3.69854       3.43272       2.99689       2.73716       2.32477       1.98224       1.62735       1.34336       1.06126      0.815610      0.629028
  31  18 3880.7928    1.4973  6.6911 11.2910 -0.0015  0.0654   0.0162   0.1979    0.0428   0.0000   438.4350      -13.8811       17.6257      -3.60957      -7.00520      0.975352      0.409114      -2.26226       11.2839     -0.979160      0.815900      -2.47831       2.67072     -0.995446      0.288435     -0.212629      0.877848      -1.98583       3.26356       4.34957       4.95976       5.12743       5.39596       5.27268       5.11141       4.71789       4.39551       3.94173       3.42770       3.01299       2.48139       2.09120       1.69265       1.34348       1.03320      0.804522
  31  19 4030.7397    1.1545  8.0229 11.2821 -0.0081  0.0854   0.0164   0.2736    0.0375   0.0000   450.0240      -8.57014       22.3503       18.2246      -13.9657      -4.03316       3.46325       7.08078       18.5377       6.07259      -12.6105      -3.24252       3.04002    -0.0979997       5.00310      -1.13182      -3.24536      0.727760       4.16398       5.48262       6.36990       6.49234       6.82905       6.68905       6.44110       6.08961       5.69617       5.01993       4.41524       3.82158       3.21942       2.70283       2.17511       1.76013       1.33384       1.02924
  31  20 4180.5746    0.8219  8.7269 11.3930 -0.0115  0.1222   0.0215   0.4835    0.0338   0.0000   438.1107       1.38366       20.6372       17.3224      -18.2880       13.3517       16.0229      -12.5313       15.5543       12.1358      -16.6176      -4.92032       3.46689      -1.17859       2.12684       6.48238    -0.0493454      -1.79980       5.61433       7.66799       8.78747       9.14960       9.53077       9.30481       8.98697       8.51972       7.69980       7.04009       6.15744       5.36391       4.50245       3.74940       3.05060       2.46930       1.78927       1.40083
  32   5 1806.1809    0.4304  0.3216  9.9383 -0.0034  0.0120   0.0127   0.0275    0.0334   0.0000   439.9574     -0.899926       20.7883       1.90548      -3.62555      -1.05879      0.261760      -1.10777     -0.225082     -0.273754      0.228210     -0.185368     -0.474790      0.233535     0.0399310      0.197169     0.0443824      0.281443      0.601400      0.776318      0.830840      0.932152      0.937551      0.922870      0.913744      0.842673      0.729193      0.668923      0.671394      0.564910      0.490785      0.405889      0.328452      0.256185      0.204700      0.166576
  32   6 1988.6404    0.6396  0.6619  9.9642 -0.0026  0.0179   0.0135   0.0413    0.0549   0.0000   441.5987     -0.336862       19.8762     -0.205793      -1.98507     -0.798897      -1.32842       1.59805     -0.493848      0.366925     -0.624701      -1.32667      0.459328      0.854852     -0.139982    -0.0961440      0.399811    -0.0438756      0.891592       1.17375       1.27234       1.37309       1.41281       1.41256       1.30300       1.33367       1.13430       1.02137      0.919230      0.838515      0.730598      0.622351      0.499342      0.398130      0.294088      0.226068
  32   7 2167.3023    0.9542  0.8606 10.2571 -0.0034  0.0189   0.0178   0.0477    0.0783   0.0000   440.0081       2.26780       19.6476     -0.935841      -1.89073      -1.78358      -2.67590      0.981508     -0.686132      -1.51830       1.62808     -0.173139      -1.48239      0.147889     -0.585531      0.112227    -0.0157097    -0.0842422      0.917244       1.24798       1.41460       1.48656       1.54424       1.58423       1.46003       1.41263       1.22682       1.15118      0.999568      0.804223      0.730326      0.586982      0.485274      0.388265      0.293663      0.234670
  32   8 2340.0143    1.3544  1.1257 10.4347  0.0017  0.0213   0.0215   0.0543    0.1122   0.0000   440.1431      -1.52750       18.3021      -2.53367      -1.10755      -2.49959      -1.14521     -0.840064     -0.796376      -2.90883      0.229412      0.935033      -1.41028     -0.249326      0.813266     -0.222691      0.328369      0.351586       1.04844       1.42861       1.62490       1.66063       1.76414       1.65484       1.65525       1.49317       1.40979       1.27474       1.13049      0.988568      0.844545      0.714721      0.572463      0.455001      0.365423      0.266501
  32   9 2507.2092    1.9438  1.1579 11.1993  0.0004  0.0211   0.0313   0.0558    0.1193   0.0000   440.0201      -3.60534       20.3548      -1.42141      -3.95700      -1.82289      -2.98710     -0.758051      -1.40483       1.60097      -1.05041      -2.63764   -0.00354920      0.295655     0.0976020     -0.291043     0.0967619      0.293579       1.04895       1.44981       1.57026       1.67971       1.71524       1.71284       1.62509       1.57273       1.42706       1.28620       1.13117      0.962749      0.819739      0.661778      0.554495      0.440103      0.351906      0.267639
  32  10 2671.5745    2.5774  1.0789 11.4703  0.0004  0.0200   0.0411   0.0495    0.1444   0.0000   440.5257     -0.266963       16.0751      0.862877      -3.45771     -0.481547      -1.59344      -2.50964     -0.213963     -0.688265       1.25107     -0.189333      0.106479     -0.293135      0.597290      0.633212      0.626472     -0.404399      0.967906       1.37223       1.44854       1.57405       1.62271       1.61880       1.54117       1.44416       1.29577       1.17166       1.04880      0.912356      0.785192      0.640314      0.531798      0.414766      0.330205      0.244750
  32  11 2833.6244    3.3484  0.9326 12.0912  0.0000  0.0186   0.0558   0.0432    0.1342   0.0000   438.9767      -1.44898       15.6988     -0.449559      -3.30192      -1.64252      0.360263      0.670027     -0.325778      0.372949     -0.132265      0.721463     -0.237529      0.344638      0.179178     -0.527180      0.304954      0.467066      0.888495       1.23296       1.36149       1.43448       1.48939       1.43235       1.35919       1.30699       1.18882       1.09683       1.01315      0.853633      0.733060      0.596440      0.479229      0.411750      0.310256      0.247209
  32  12 2992.6282    3.9416  1.0747 12.3035 -0.0009  0.0198   0.0618   0.0495    0.1491   0.0000   440.5810     0.0527185       17.1481     -0.101385      -2.26595      0.254428      -1.34867     -0.199938     -0.816319      -1.74989      0.727598      0.639593      -1.17185      0.272604     0.0980723     -0.123112     -0.216402      0.194228      0.958318       1.26501       1.36700       1.50372       1.57549       1.50850       1.51759       1.38910       1.26995       1.12344      0.999084      0.897823      0.760028      0.607891      0.513692      0.407061      0.318548      0.246100
  32  13 3148.8028    4.1750  1.2252 12.4606 -0.0035  0.0210   0.0638   0.0526    0.1769   0.0000   438.2385       1.26204       14.6053     -0.302008      0.631623      -1.04165      -1.77184      -2.60572      0.235744       2.66294     -0.405527      -1.59474       1.16694      0.468516      -1.10792      0.394065    -0.0934974     0.0715055       1.05025       1.39199       1.52650       1.66347       1.68955       1.73590       1.64715       1.51374       1.40779       1.30330       1.09580      0.953835      0.816433      0.677875      0.565773      0.448028      0.349277      0.265659
  32  14 3303.2108    3.6372  1.7126 12.4632 -0.0023  0.0257   0.0479   0.0673    0.1162   0.0000   437.5076      -1.21799       13.5708      0.923495       1.35190       1.02885      0.751636      -3.30698       3.75562      0.493455      -2.71586      0.168489      0.297459      -1.21235     -0.848487     -0.175467      0.387533     0.0457092       1.21514       1.67883       1.87687       1.98073       2.06392       2.01090       1.92072       1.83194       1.66573       1.51754       1.35701       1.14168       1.00197      0.805139      0.675614      0.533673      0.417554      0.320781
  32  15 3456.6054    2.9637  2.4575 12.1918 -0.0003  0.0314   0.0332   0.0844    0.0695   0.0000   443.8836     -0.765643       10.6006      -1.37839      0.428431      -6.07364      -4.43831       2.21276       1.32759      0.948815     -0.339075       1.97137      0.776963      0.767765     -0.822481      0.716002     -0.159993     -0.591736       1.50398       2.06569       2.27994       2.36341       2.50739       2.46427       2.36794       2.26581       2.03984       1.89826       1.66967       1.40940       1.21356      0.995461      0.824327      0.650134      0.527580      0.413455
  32  16 3609.2168    2.2799  3.9136 11.8056  0.0003  0.0422   0.0228   0.1195    0.0523   0.0000   442.7794       4.06749       12.1028      -2.85762       4.06768      -3.89669      -10.3376      -4.38646       3.06077      0.871215      -1.94867      -4.31735      -1.07497     -0.640402      0.161088     -0.611161     -0.119913     0.0884326       2.04496       2.70929       3.11395       3.25595       3.44495       3.22225       3.21520       3.00539       2.79478       2.46795       2.22726       1.91097       1.65265       1.36017       1.08495      0.899596      0.689434      0.537006
  32  17 3761.0013    1.8666  5.4408 11.3937  0.0002  0.0539   0.0185   0.1514    0.0509   0.0000   440.2375      0.323842       14.5385       5.73794       1.22546      -10.3878       1.78549       9.53434     -0.629893      0.101831      0.959337      0.142562      -1.81719      0.572191       1.01776      -3.95031      -1.12711     -0.317904       2.59935       3.49563       3.96220       4.11749       4.28842       4.23750       4.11344       3.83175       3.55179       3.17564       2.84832       2.45106       2.11825       1.73178       1.43676       1.15824      0.892112      0.692847
  32  18 3912.0051    1.4883  7.3845 11.1303 -0.0015  0.0678   0.0150   0.2040    0.0427   0.0000   443.0911       7.81021       23.7419      -10.6957      -6.57726       9.15702       9.07299     -0.926699      -1.98831      -3.00077      -6.95148       4.39291      -3.69175       1.52944       2.51025     -0.193468      -1.75339     0.0141973       3.20022       4.32879       4.89699       5.17423       5.37855       5.36541       5.15711       4.86090       4.40768       4.02208       3.53828       3.06555       2.57483       2.17226       1.76371       1.43100       1.08475      0.853268
  32  19 4062.6750    1.1160  8.3938 11.2739 -0.0043  0.0886   0.0165   0.2916    0.0362   0.0000   438.5395       1.33826       1.47088      -2.30860      -12.9078      -4.66656       3.85657      -6.08880       11.2566       6.63001      -5.95072      -5.69871       1.98654      0.354130      -6.33145       3.90087      0.976200      -2.29524       4.14712       5.45488       6.35008       6.53439       6.83815       6.69087       6.51111       6.19475       5.60672       5.19228       4.53426       4.00967       3.38536       2.81901       2.34276       1.84956       1.45170       1.11699
  33   5 1823.8060    0.4492  0.4089  9.9468 -0.0004  0.0137   0.0119   0.0340    0.0356   0.0000   440.8147      -1.14578       20.3791     -0.872774      -3.89165      0.699520      0.763945      0.502678     0.0957009     -0.523335      0.658956      0.514641      0.241350     0.0881318    -0.0615554      0.184001     0.0736012     -0.183728      0.745718      0.947531       1.02637       1.01503       1.01383       1.05798       1.10562       1.08407      0.929787      0.885077      0.738343      0.579513      0.538597      0.464193      0.400499      0.325457      0.249066      0.184162
  33   6 2007.5959    0.6751  0.6061 10.1178 -0.0013  0.0168   0.0144   0.0377    0.0509   0.0000   441.0475     -0.791439       21.0079       1.57946      -2.41591       1.24368      0.190448       1.49885      -1.12641     -0.143246     -0.304067      0.619665      0.193587     -0.810342     0.0932094     -0.519351      0.220948      0.238642      0.755213       1.11460       1.14721       1.27780       1.32979       1.25066       1.32522       1.12657       1.13459      0.902147      0.936241      0.754861      0.705360      0.613133      0.475222      0.405232      0.295247      0.237688
  33   7 2187.3213    1.0055  0.8246 10.3561 -0.0052  0.0183   0.0189   0.0452    0.0752   0.0000   442.3250     -0.677698       18.3897     0.0282707      -3.99767     -0.876055      0.485047     -0.532979      -2.60698       1.64762    -0.0378368     -0.869539     0.0331963       1.45982      0.181080       1.07372     -0.177290     -0.308509      0.832995       1.19526       1.24829       1.32958       1.39761       1.35127       1.29732       1.27831       1.19264       1.10459      0.941222      0.814334      0.673324      0.570143      0.456815      0.379033      0.316283      0.244426
  33   8 2360.7914    1.4810  1.1633 10.3995 -0.0038  0.0206   0.0233   0.0540    0.1387   0.0000   441.2992      0.360994       19.0357     -0.927791      -1.80749       1.77911      0.153187      -4.24019      -2.09899     -0.979011      -2.01023      0.363905      0.133446      -1.97190     -0.200130      0.891852    -0.0858983    -0.0502477      0.988723       1.33543       1.44931       1.52559       1.55908       1.53713       1.52546       1.48271       1.40222       1.21225       1.06589      0.908647      0.794909      0.676323      0.562811      0.446184      0.354059      0.277358
  33   9 2529.1322    2.0120  1.1774 10.9694  0.0015  0.0210   0.0315   0.0547    0.1434   0.0000   440.7713     -0.977599       20.7492       1.92946      -3.37457       2.19321     -0.441345      0.404650     -0.665144      -2.50740       2.10475     -0.529260      -2.39321      0.339128      0.288128     -0.519256    -0.0720767     0.0201419      0.995185       1.35201       1.40716       1.51824       1.55497       1.51059       1.55352       1.47069       1.39888       1.20113       1.07217      0.943333      0.765933      0.672137      0.552276      0.459587      0.358360      0.285739
  33  10 2694.9739    2.7352  1.0320 11.5419  0.0013  0.0188   0.0437   0.0472    0.1464   0.0000   441.5032       2.10660       19.4019      -1.86709      -3.94349       1.42124      -2.84868     -0.118990      0.109388      0.347942       1.62896      -1.04934      0.364093       1.18809      0.420711     -0.737794      0.583450      0.265458      0.898919       1.19797       1.32017       1.42746       1.45243       1.41482       1.42181       1.30913       1.22794       1.10431       1.00765      0.861459      0.752255      0.624451      0.507564      0.415425      0.333840      0.260803
  33  11 2858.4695    3.4848  1.1449 11.4653 -0.0015  0.0198   0.0521   0.0515    0.2649   0.0000   438.8566     -0.573898       15.0369     -0.217967      -1.56000       1.53588       2.07699     -0.565360       1.27383    -0.0497695      0.563600      -1.36828     -0.523204      0.750914      0.465093     -0.465363     -0.623606    -0.0442499      0.932488       1.31673       1.42169       1.51580       1.57401       1.54960       1.49269       1.41789       1.30881       1.16670       1.03737      0.894323      0.771044      0.657417      0.528509      0.424989      0.337379      0.264156
  33  12 3018.7352    4.0793  1.0169 12.5877 -0.0003  0.0189   0.0655   0.0454    0.1312   0.0000   440.6961      -4.10699       14.9706     -0.381232     -0.736299     -0.795618     -0.305107      -1.74220       2.62034      0.842875       1.20209      0.531831      0.316874       1.04993    -0.0815763      0.289562      0.368873     -0.125566      0.960041       1.32731       1.41940       1.51657       1.53023       1.50354       1.46848       1.42556       1.31627       1.22349       1.08192      0.889764      0.758760      0.630355      0.539668      0.429058      0.341580      0.270177
  33  13 3175.9423    4.2298  1.2089 12.4055 -0.0088  0.0205   0.0625   0.0522    0.1621   0.0000   440.0029     -0.116383       14.7340      -1.96286     -0.514246     -0.882504     -0.264052      -3.39318     -0.193438     -0.587005       1.11764     0.0566106     0.0130045      -1.24069     -0.187566      0.544761      0.502637      0.322787      0.965554       1.34406       1.44405       1.59992       1.61037       1.58844       1.56949       1.41877       1.33437       1.23326       1.06870      0.945937      0.804720      0.713206      0.554375      0.452879      0.357898      0.276701
  33  14 3331.3435    3.4632  1.9372 12.1084  0.0008  0.0261   0.0423   0.0700    0.1275   0.0000   442.2470      -1.37549       13.4974       3.52719       3.16984      -5.33905      -1.99550      0.128820      0.211732     -0.404633     -0.211775      -2.27682       1.09686      0.164407     -0.189939     -0.606108     -0.127006     -0.185577       1.20963       1.63443       1.85348       1.90989       2.02249       1.98112       1.94771       1.83525       1.71909       1.56564       1.33751       1.17404       1.00280      0.827454      0.702670      0.568347      0.436924      0.346104
  33  15 3485.5513    2.7957  2.6377 12.2269 -0.0002  0.0332   0.0313   0.0888    0.0664   0.0000   442.3502       2.71915       7.31052      -3.08346       4.95587      -1.53582      -6.18424      -3.85524      0.894919       1.41593       2.34640      -2.15579      0.784173      0.134245    -0.0739743      -1.08808       1.34971    -0.0859983       1.49697       2.08130       2.27681       2.45870       2.50508       2.51341       2.45700       2.33176       2.11270       1.93329       1.74006       1.49366       1.24647       1.07749      0.858518      0.725830      0.548863      0.442441
  33  16 3639.0239    2.2207  4.0999 11.7048 -0.0001  0.0424   0.0211   0.1161    0.0513   0.0000   432.7973       2.20666       21.3118      -2.92542       6.04728    -0.0105824      -5.72878      -1.10356       1.45287     -0.142773      -1.74840      0.344709       1.00341     -0.646487     -0.791308       2.25877     -0.117974     -0.552522       1.98123       2.62773       2.97217       3.13512       3.25694       3.16298       3.13716       2.92143       2.71959       2.48917       2.25060       1.90883       1.67761       1.39397       1.17082      0.940805      0.725463      0.573332
  33  17 3791.4081    1.7730  5.9123 11.4132 -0.0023  0.0562   0.0169   0.1618    0.0442   0.0000   438.7291       5.97656       18.4409      -3.44833       4.06201      0.553006      -5.77836       10.4740       2.24669      -5.71701       1.99482     -0.311369       1.89838      -2.32743      -1.14103      0.768138       1.46025     -0.688789       2.61625       3.53587       4.04377       4.19465       4.39871       4.25083       4.21542       3.95368       3.71459       3.31696       2.97729       2.56669       2.19063       1.85186       1.49250       1.23540      0.956415      0.760125
  33  18 3943.4010    1.4023  7.3191 11.2644 -0.0023  0.0699   0.0153   0.2099    0.0392   0.0000   435.1621       1.20307       17.0385       6.48270      -18.0255      -6.99915      -10.2411      -2.91893      0.312830      -2.65920     0.0361076      -2.61300      -2.03445       1.44106     -0.533376     -0.891759       1.84496       1.46075       3.22510       4.38159       4.98648       5.11377       5.38867       5.25787       5.15921       4.82889       4.56034       4.03548       3.64844       3.23919       2.75880       2.34117       1.88363       1.53325       1.22817      0.951662
  33  19 4094.6812    1.0073  8.3966 11.3668  0.0043  0.0959   0.0180   0.3404    0.0350   0.0000   439.9290       3.90333       13.2126      -15.4815      -6.93992       6.97796      0.225299      -13.8550      0.671842      -2.68033      -9.98794       1.57973       11.2108      -1.15662      -2.85149       1.43941      0.264317      0.437330       4.29617       5.82386       6.75576       6.97673       7.34594       7.12917       6.97177       6.57254       6.10841       5.57199       4.96171       4.30337       3.66358       3.11698       2.57557       2.05939       1.61484       1.24070
  34   4 1649.7081    0.2821  0.2080  9.7803 -0.0007  0.0099   0.0101   0.0218    0.0260   0.0000   439.9647      -1.13926       20.7498      -1.19473      -2.68825       1.05961       1.19381      0.640923      0.347794     -0.102861      0.494063     -0.190461     0.0252217      0.125639     -0.399354     -0.153266     0.0508585     -0.189014      0.470802      0.602939      0.658364      0.744953      0.733185      0.761119      0.727270      0.730863      0.645042      0.611002      0.495192      0.440300      0.400958      0.337425      0.280745      0.207923      0.189784      0.148441
  34   5 1841.2266    0.4706  0.4122  9.8549 -0.0032  0.0137   0.0120   0.0331    0.0370   0.0000   440.8514      -1.03663       22.2569     -0.876075      -3.06677      0.843111       1.52808     -0.464911     -0.356958       1.55277     -0.644394     -0.353534      0.478621      0.473799      -1.04735     -0.240985     -0.153213    -0.0491574      0.614712      0.880376       1.02930       1.10632       1.09279       1.10855       1.02635       1.00384      0.855956      0.830664      0.698507      0.636190      0.559201      0.448668      0.409257      0.300177      0.236901      0.187717
  34   6 2026.3000    0.6863  0.6682 10.1230 -0.0021  0.0164   0.0140   0.0429    0.0519   0.0000   439.8547      0.774270       20.9567     -0.183065      -2.44087      -1.19485       1.57414       1.07766     -0.787310    -0.0173408      0.883643     0.0597219      -1.55411    -0.0199457     0.0185758   -0.00425159      0.164279     -0.413444      0.733902      0.954764       1.12509       1.13139       1.22642       1.17317       1.17651       1.10226       1.03103      0.908253      0.824088      0.741830      0.625386      0.571405      0.454402      0.357274      0.294300      0.221953
  34   7 2206.9697    1.0535  0.9325 10.3308 -0.0045  0.0204   0.0181   0.0459    0.0859   0.0000   441.5825      0.432143       21.7110       1.00342      -4.97427       1.81267       2.46845       1.23413     -0.196190      -2.30015     -0.451619      0.194176     -0.347435     -0.571719      0.787207      0.342038      0.258246      0.290842      0.937163       1.27351       1.36552       1.41430       1.55972       1.46744       1.44972       1.39908       1.28538       1.18534       1.03334      0.938941      0.794416      0.660299      0.549367      0.447163      0.353071      0.289634
  34   8 2381.1808    1.5070  1.0673 10.9190  0.0010  0.0203   0.0245   0.0522    0.0965   0.0000   441.5462      0.766990       20.5809      -1.58390      -1.80626       1.11076       1.86401      -1.43732     -0.677073      -1.38434      0.450859      0.536335      -2.53382     -0.276575     -0.628364     0.0718140     -0.430017     0.0710992      0.924148       1.27217       1.38122       1.50385       1.50958       1.41977       1.49746       1.34045       1.30361       1.19285       1.09520      0.943190      0.794371      0.658876      0.534637      0.445453      0.361288      0.307834
  34   9 2550.6125    2.1440  1.1145 11.1639 -0.0027  0.0198   0.0334   0.0494    0.1369   0.0000   440.8855     -0.609952       19.7381     -0.164437      -3.48393      0.966990       1.38553      -1.34064     -0.814371      -1.07756      -1.07478      -1.07266     -0.666035       1.16752      0.547920    -0.0956695     -0.340907      0.159967      0.921677       1.25969       1.36799       1.49519       1.60358       1.50614       1.51781       1.39691       1.30828       1.18836       1.01717      0.919654      0.781411      0.675202      0.534990      0.464036      0.341624      0.276245
  34  10 2717.9177    2.7721  1.1597 11.5683 -0.0026  0.0204   0.0422   0.0498    0.1564   0.0000   441.9506      0.383753       18.3846       1.22496     -0.138905       1.06664      -3.43120      -2.98932     -0.545039     -0.299657     -0.466007      0.666013     0.0138730     -0.232907     -0.662017      0.571764     -0.378473      0.404333      0.956128       1.30178       1.39876       1.47501       1.58202       1.48590       1.48034       1.39197       1.33456       1.23317       1.10434      0.960790      0.798513      0.672876      0.553997      0.478414      0.367957      0.310274
  34  11 2882.8777    3.6099  0.9799 12.0420  0.0002  0.0179   0.0567   0.0434    0.1497   0.0000   440.5812     -0.180093       17.4904      -1.81283      -2.01192      -3.41233       2.19683     -0.192060      -1.89327       1.38785       1.80552     -0.242664      -1.78534    -0.0340778      0.452523    -0.0310302     0.0150933     -0.178803      0.837627       1.14136       1.25018       1.35582       1.34526       1.34618       1.30511       1.22638       1.17625       1.05999      0.972270      0.844463      0.722778      0.593165      0.507233      0.412640      0.329142      0.261433
  34  12 3044.3326    4.1367  1.0633 12.4742  0.0001  0.0184   0.0642   0.0486    0.1325   0.0000   439.8078      0.209110       18.8852      -1.15967      -1.28108      -2.66962      -2.11477     -0.481230     -0.687749      -1.05021     -0.447361     -0.168548    -0.0963977      0.519035     -0.226086     -0.765502     0.0691000     0.0653787      0.851966       1.16501       1.25093       1.35330       1.38509       1.33216       1.38803       1.23523       1.24515       1.04723      0.966025      0.838865      0.706914      0.613996      0.495330      0.417169      0.329217      0.260194
  34  13 3202.6871    4.1633  1.2120 12.6857 -0.0082  0.0203   0.0635   0.0544    0.1349   0.0000   439.7007       1.76126       15.3785      0.210618      -1.03810      0.695537      0.172108      0.110674      -2.71710      0.901115       1.16576      0.495807       2.36271      0.348532     -0.608639      0.864624     -0.377346     0.0234989      0.941235       1.32221       1.45267       1.57999       1.64509       1.59041       1.55211       1.48655       1.37707       1.22220       1.08220      0.920737      0.816852      0.685148      0.561725      0.463193      0.357206      0.281636
  34  14 3359.1197    3.3602  1.7725 12.6165  0.0002  0.0266   0.0437   0.0683    0.0887   0.0000   441.7436      0.712476       14.7945      -2.30510       1.45125      0.357759      -1.06400    -0.0395346     -0.812093      0.270799      0.176628      0.147247     -0.162640      0.670603     -0.163653     -0.100652      0.231778     -0.107950       1.12253       1.60365       1.73183       1.88444       1.93958       1.93615       1.89846       1.79870       1.64488       1.50232       1.34956       1.21033      0.992107      0.876672      0.709357      0.583037      0.448512      0.347400
  34  15 3514.2544    2.6844  3.1634 11.9879 -0.0012  0.0352   0.0267   0.0972    0.0603   0.0000   443.6124       2.55731       7.77380    -0.0489856      0.766130     -0.782499     -0.689252     -0.381701      0.904596     -0.662881       2.28356       1.05422      -2.76817       1.69268     -0.510879      0.128507     -0.846132      0.577391       1.54530       2.10923       2.36932       2.49079       2.61719       2.52272       2.51321       2.38624       2.19581       2.02592       1.83226       1.61698       1.34977       1.15275      0.950713      0.787329      0.618031      0.501589
  34  16 3668.4063    2.1200  4.4373 11.6208 -0.0015  0.0436   0.0194   0.1225    0.0468   0.0000   440.9745     0.0406095       12.8682      -3.19660      -3.59406      -5.78254    -0.0421757       1.15776      0.224286      -1.42320      0.937447       2.26064     -0.213728      -1.96845       2.58298      0.473119      0.541534      0.919227       1.99969       2.68018       3.06004       3.15573       3.35291       3.29640       3.21866       3.07152       2.84539       2.57626       2.30178       1.98918       1.72635       1.45957       1.19239      0.977437      0.784327      0.620543
  34  17 3821.8718    1.6684  6.3526 11.3877 -0.0024  0.0590   0.0163   0.1736    0.0418   0.0000   436.9871      -3.60486       14.9965      -2.86365     -0.790500      -1.86043       8.84247     -0.965393       4.27271      -1.56224       4.80478     -0.625947      -3.53838     -0.815168       2.41105      0.888211      -1.66867       1.51119       2.65662       3.54386       4.07472       4.22861       4.48510       4.34657       4.26583       3.98909       3.76309       3.42917       3.06777       2.71936       2.34801       1.96300       1.63559       1.34514       1.05229      0.831006
  34  18 3974.4717    1.2703  7.7431 11.3572 -0.0016  0.0775   0.0162   0.2441    0.0367   0.0000   432.5960       8.22687       29.4748       1.51045      -8.54778      -11.1791      -1.58758       2.90179      -6.98011    -0.0259650       2.53473       2.10076      -3.63486     -0.175987       4.54102      -1.41975       2.12154      -2.05272       3.42433       4.70582       5.23438       5.49711       5.70420       5.79063       5.47819       5.32297       4.88602       4.47776       4.02936       3.55955       3.00523       2.56450       2.13026       1.74330       1.38514       1.07981
  34  19 4126.2927    0.8660  8.0327 11.5388 -0.0483  0.1094   0.0223   0.4287    0.0351   0.0000   424.6223      -5.67048       15.5833       4.33149      -12.3198      -14.8936      -4.39168       11.9117      -9.18057     -0.580534      -5.90911      -5.44136       17.0026       7.22738      -1.26284       3.59250       3.51612      -6.55965       4.63031       6.29540       7.21655       7.58061       7.95506       7.86614       7.68251       7.22110       6.77827       6.10147       5.52962       4.81627       4.19157       3.55254       2.90715       2.39961       1.83724       1.46384
  35   5 1858.4427    0.4839  0.4347  9.9234 -0.0059  0.0131   0.0124   0.0344    0.0373   0.0000   439.5433     -0.585889       22.5912     -0.927084      -1.58372       2.95303     -0.763765     -0.376241     -0.962506       1.36051       1.18219      0.197045      0.578160      0.104693     0.0111909     -0.379471    -0.0131271     -0.169484      0.600467      0.773049      0.902581      0.952606       1.01466      0.956982      0.972303      0.931511      0.849203      0.808866      0.674912      0.593086      0.532178      0.430839      0.358930      0.299560      0.246807      0.189976
  35   6 2044.8210    0.7337  0.7235 10.0515 -0.0032  0.0167   0.0142   0.0418    0.0583   0.0000   441.3539      -1.67680       19.8059      -1.05615      -1.89622     -0.974155      -1.09991       2.41394      0.133082     -0.842432    -0.0700794     -0.189016       1.80223      0.389810     -0.567552     0.0761954      0.126649     -0.243426      0.762867      0.996385       1.04987       1.11947       1.21436       1.20825       1.22355       1.09246       1.02324      0.948382      0.851713      0.764906      0.653604      0.544636      0.446194      0.387510      0.302086      0.244300
  35   7 2226.3801    1.1267  0.9825 10.2286 -0.0020  0.0189   0.0184   0.0467    0.0938   0.0000   439.6856     -0.625271       19.9969     -0.990715      -1.80517      0.638466       2.12080     -0.694031      0.529618      -1.09350     -0.905134      0.425356     -0.985322     -0.245222     -0.583543     -0.218800    -0.0265653      0.367182      0.885126       1.17164       1.33326       1.48033       1.53811       1.43089       1.43429       1.32109       1.22596       1.17095      0.978397      0.957863      0.818370      0.712614      0.582022      0.480472      0.393853      0.307944
  35   8 2401.2573    1.5697  1.1588 10.5390  0.0011  0.0206   0.0236   0.0511    0.1300   0.0000   439.8713       2.35061       17.6183     -0.736907      0.226730     -0.299460      -2.85090     -0.211836      0.861868     -0.246652     0.0317643      0.897236      -1.09269     -0.222576      0.346921     -0.709480     0.0768775      0.333977      0.927209       1.29131       1.38361       1.46309       1.52611       1.53175       1.50905       1.48081       1.31192       1.23384       1.05121      0.980949      0.808488      0.690818      0.560010      0.476826      0.375811      0.302007
  35   9 2571.8108    2.2520  1.1935 10.7390 -0.0010  0.0200   0.0331   0.0510    0.2003   0.0000   439.8457      -1.34352       20.2690     0.0760968      -1.88768      -2.46272      -1.83219      -1.38006     -0.524242      -1.37545      -2.10707      -1.56212     -0.672111     -0.327766      0.614606      0.783535      0.254259      0.270152      0.904251       1.23970       1.40121       1.48021       1.52478       1.49927       1.49039       1.41313       1.30934       1.23271       1.06357      0.933977      0.797083      0.669715      0.546137      0.460270      0.365726      0.304091
  35  10 2740.4662    2.9671  1.0695 11.5616  0.0019  0.0187   0.0453   0.0461    0.1542   0.0000   440.1384      -1.91370       19.1130     -0.461274      -1.28545      -1.14155      -1.50473     -0.150946       1.31153      0.905691     -0.901132      -1.05580     -0.197879      0.394607     -0.712221     -0.892272    0.00671136    -0.0125458      0.856549       1.18303       1.32027       1.43354       1.49108       1.49007       1.41096       1.32234       1.20375       1.10181       1.05422      0.894771      0.769506      0.664835      0.538576      0.446371      0.365563      0.291959
  35  11 2906.7485    3.6058  1.1019 12.0745 -0.0061  0.0192   0.0546   0.0479    0.1725   0.0000   439.7189       3.10009       19.1567     -0.276764      -4.52613      -4.29820       2.92616      -1.38711     -0.106571      -2.01035    -0.0991108     -0.397970      0.362930     -0.894398     -0.458385     -0.319411     -0.777526      0.595912      0.843747       1.10177       1.18782       1.35135       1.37099       1.33087       1.36250       1.31024       1.17443       1.07574      0.977487      0.844337      0.743089      0.617965      0.519058      0.430447      0.334210      0.273141
  35  12 3069.5036    4.2102  1.0585 12.6452 -0.0012  0.0190   0.0654   0.0475    0.1396   0.0000   438.4043       2.46399       18.1589       1.56841      -2.43856      -2.23583     -0.260543      -1.98505     -0.252402       1.33393      0.533337     -0.880887     -0.482641       1.61890      0.355701  -0.000605383     -0.305846      0.130367      0.888391       1.18762       1.31463       1.44851       1.50883       1.42193       1.47002       1.34552       1.28710       1.13430       1.00113      0.873819      0.740433      0.650568      0.522776      0.436632      0.341895      0.277655
  35  13 3229.0718    4.1244  1.3327 12.5526 -0.0010  0.0217   0.0583   0.0547    0.1210   0.0000   439.9253       2.05483       15.6350      -2.03353     -0.635371      0.809369      -2.55916      -4.02950      -2.62756       2.50971       1.43310       1.24164      0.625681     -0.978073     -0.800238      0.870203      0.782673     -0.258927      0.943031       1.37474       1.41043       1.63127       1.54005       1.57360       1.53695       1.48189       1.38183       1.28183       1.12311      0.986585      0.869981      0.716454      0.617639      0.488277      0.409438      0.321688
  35  14 3386.5508    3.2749  2.0496 12.3460  0.0010  0.0268   0.0386   0.0719    0.0829   0.0000   439.6369       1.51983       11.7606      -1.08365       4.88322      -3.80732      -3.31741      0.127619      -1.37302     -0.290831      0.922040      -1.30919     -0.653330     -0.184841      0.522163      0.151389    -0.0265229     -0.140568       1.22907       1.64008       1.83382       1.88952       1.98876       1.96924       1.88064       1.87877       1.72477       1.60277       1.44068       1.26354       1.06621      0.902294      0.764048      0.620568      0.517321      0.408480
  35  15 3542.5762    2.5134  3.3380 12.0610  0.0050  0.0376   0.0257   0.1021    0.0551   0.0000   440.9342       7.15486       15.5796      -2.24037       2.17788      0.175289      -2.41726      -4.72417     -0.466051      -1.30265      0.414094      0.275938      -1.28431      -4.13888     0.0496498     -0.842240     0.0860966     -0.308353       1.58062       2.21789       2.49557       2.62002       2.79239       2.71594       2.63969       2.55893       2.32317       2.17112       1.93924       1.68477       1.50877       1.24992       1.06941      0.845700      0.673983      0.544718
  35  16 3697.6205    2.0767  5.0947 11.4128 -0.0014  0.0469   0.0180   0.1293    0.0478   0.0000   436.2362     -0.241451       21.1988      -4.53721       1.13355       4.61058       1.05967      -1.71017      -2.28442       1.78786      0.557051      0.918248      -2.35016     -0.223406      -1.59102      -1.36293      0.755464      -1.19210       2.03746       2.73384       3.05434       3.27941       3.41139       3.43752       3.28787       3.17736       2.88379       2.69442       2.38645       2.13848       1.82960       1.59786       1.32162       1.10018      0.854841      0.672678
  35  17 3851.6840    1.5872  6.5895 11.4104  0.0000  0.0608   0.0160   0.1818    0.0393   0.0000   441.6736      -1.77564       14.2919      -1.30981      -2.61063      0.542173       3.15729      -1.69689       3.02016     -0.616191      -2.78196    -0.0667721      -1.41737       2.53471      -1.21966    -0.0691596      -1.08567      0.426063       2.64799       3.56344       4.01897       4.30589       4.40612       4.43798       4.22049       4.15859       3.80933       3.47604       3.16848       2.77346       2.43310       2.06527       1.71882       1.42878       1.11431      0.894003
  35  18 4005.0126    1.1650  7.7938 11.4483 -0.0024  0.0822   0.0171   0.2729    0.0349   0.0000   435.7030       10.2498       12.8489      -20.8702       2.91353       3.98936      -4.65632      -1.48466       8.47566       3.27005      -6.30026      -1.69685      -5.92451      -5.07148       6.97625    -0.0942475      -3.28168      0.924789       3.51847       4.74995       5.51985       5.75282       6.06338       6.06175       5.74784       5.60256       5.07807       4.68081       4.29092       3.74658       3.25414       2.77240       2.31524       1.92765       1.50187       1.18795
  36   3 1471.8311    0.1760  0.1135  9.7909 -0.0090  0.0109   0.0104   0.0204    0.0221   0.0000   441.9434     -0.147739       20.1041      0.887475      -4.27604      0.448627      0.266760     -0.373156       1.14314     -0.334982     -0.487325    -0.0936304      0.138590     0.0209737     -0.623025      0.353209     0.0187043     -0.158412      0.468810      0.510394      0.690230      0.679684      0.710208      0.797787      0.685867      0.626141      0.625801      0.534769      0.498978      0.455651      0.358998      0.330392      0.348210      0.210438      0.164241      0.160743
  36   4 1681.9034    0.3038  0.2563  9.8116 -0.0050  0.0124   0.0102   0.0244    0.0273   0.0000   441.6185     -0.562165       21.7061     -0.985465      -2.87713     0.0783207     -0.179138     -0.214443      -1.41287      0.131936      0.118536     0.0465821     -0.139566    -0.0716370     -0.127685      0.308275      0.554940     -0.158191      0.640531      0.771118      0.746495      0.755442      0.923500      0.965983      0.971231      0.832711      0.747965      0.686948      0.659003      0.551167      0.512868      0.389927      0.313514      0.295005      0.221764      0.189527
  36   5 1875.4197    0.5132  0.4607  9.8832 -0.0011  0.0137   0.0120   0.0321    0.0384   0.0000   441.0792      0.994875       21.7330      0.206591      -3.98041     -0.659149      0.230884       1.27535     -0.846185      -1.15992      0.129918      0.711788     0.0748287      0.369910      0.527901     -0.481174     -0.226558    -0.0583495      0.555895      0.745108      0.851175      0.894674       1.01576      0.953926      0.912081      0.917539      0.830144      0.786979      0.641084      0.617147      0.526710      0.456717      0.388248      0.313290      0.266512      0.200438
  36   6 2063.0872    0.7710  0.7013 10.0111 -0.0025  0.0165   0.0144   0.0381    0.0577   0.0000   440.4485      -2.04711       21.3598    -0.0803438      -3.00666     -0.894172       1.87434       2.07836      -1.74065      -2.44938      0.859165      0.141394     -0.360997  -0.000188643     0.0344435     0.0168400      0.146864     -0.358935      0.719212      0.991879       1.06291       1.12226       1.17802       1.19251       1.15437       1.10919       1.09590      0.936105      0.835145      0.762449      0.629740      0.565196      0.466246      0.400177      0.314921      0.253074
  36   7 2245.5447    1.1373  0.9901 10.2570 -0.0015  0.0193   0.0184   0.0469    0.0928   0.0000   440.6852    -0.0542393       20.6869     -0.997275      -1.70161      0.926410     -0.106320     0.0228108      0.518496      0.407250     -0.373634     -0.425010     -0.121270      0.323942     -0.341189      0.144501     -0.188614     -0.473824      0.916106       1.25786       1.42452       1.62171       1.70197       1.64595       1.62273       1.53943       1.39606       1.21521       1.06856      0.918340      0.803644      0.639828      0.550651      0.454495      0.365211      0.288382
  36   8 2421.1096    1.6836  1.1741 10.6935 -0.0039  0.0207   0.0254   0.0512    0.1364   0.0000   441.2396      -1.73305       18.6918      0.505192      -2.12737       1.45954       2.47722      -1.70902     -0.359745       2.02816    -0.0733326      0.593145    -0.0548250      0.522917    -0.0107810    -0.0499566      0.148019    -0.0908702      0.858432       1.22929       1.28347       1.44097       1.45346       1.48994       1.43410       1.39546       1.24117       1.17130       1.05522      0.945156      0.817205      0.711839      0.563033      0.466668      0.381852      0.310401
  36   9 2592.6484    2.3080  1.2355 11.0141  0.0101  0.0210   0.0341   0.0526    0.1659   0.0000   440.6339       1.65002       19.3805     -0.393300      -1.58994      -1.54702      -2.53890      0.177234      -1.01591      0.820742      0.128474     -0.162377     -0.245118     0.0479750      -1.08058     0.0754525     -0.535599     -0.490781      0.868985       1.21989       1.28591       1.42719       1.51625       1.44857       1.43198       1.39460       1.30838       1.18013       1.07714      0.909243      0.795960      0.698542      0.579333      0.479759      0.388196      0.310654
  36  10 2762.6737    3.0685  1.0455 11.8804 -0.0037  0.0182   0.0474   0.0462    0.1353   0.0000   440.1121      -3.10663       18.4557      0.743552      -3.84892      -1.03682     -0.492416      0.525046       1.08034     -0.784136      -3.33606      -1.34622      0.996868      -1.40378      0.953677     -0.481958     -0.455966    -0.0352851      0.809056       1.09274       1.19621       1.30631       1.35343       1.31009       1.29294       1.25500       1.18307       1.03430      0.985129      0.836956      0.737555      0.631363      0.531604      0.447022      0.349861      0.284237
  36  11 2930.2117    3.8451  0.9671 12.2215 -0.0012  0.0173   0.0596   0.0426    0.1370   0.0000   440.8503     -0.279953       17.7763     -0.163290     -0.869582     -0.779294     -0.955932      0.264250     -0.508530     -0.683554      0.286529    -0.0334394      0.395483     0.0983362      0.246324    -0.0924728     -0.302942     0.0613048      0.778939       1.01192       1.12584       1.19902       1.26189       1.29183       1.24871       1.17781       1.07015       1.01667      0.887289      0.790832      0.685671      0.597688      0.479530      0.420048      0.323938      0.256601
  36  12 3094.1957    4.3723  1.1137 12.2926 -0.0003  0.0186   0.0644   0.0472    0.1882   0.0000   439.4491       2.24384       17.9157       2.00864      -3.59675      -1.07576     -0.825954     -0.923603      0.860397     -0.400717      0.710360      0.775330     -0.646598      0.823940     -0.677470     -0.816484      0.256565      0.557270      0.837586       1.13829       1.24165       1.30649       1.39706       1.35427       1.33061       1.30933       1.21921       1.13210      0.975341      0.851957      0.781279      0.648604      0.560275      0.468270      0.363693      0.294785
  36  13 3254.9900    4.0113  1.4808 12.4612  0.0001  0.0226   0.0526   0.0566    0.1083   0.0000   440.3950     -0.964790       14.9712      -1.16210      -1.26245     -0.393436     -0.308543     0.0527084     -0.209516      0.232551      0.987876     -0.411781     -0.609933    -0.0772611     -0.820003     -0.386461      0.366099     -0.126569       1.01338       1.44321       1.63077       1.74491       1.89471       1.84341       1.77560       1.68147       1.50342       1.37822       1.20499       1.08047      0.935304      0.812774      0.655931      0.545091      0.427261      0.346223
  36  14 3413.5560    3.1702  2.2078 12.3176 -0.0008  0.0280   0.0355   0.0735    0.0693   0.0000   441.5154       2.09376       12.1183      -1.17576       3.23772     -0.873498      -4.46397      -4.11383       2.03629      -1.31808     -0.165717     -0.516266     -0.947502      0.402868      -1.65579      0.186114      0.844431      0.288651       1.18722       1.61629       1.85721       1.93278       2.04266       2.02557       1.98163       1.91766       1.75893       1.61651       1.45242       1.25226       1.13702      0.926395      0.798925      0.638661      0.524179      0.410928
  36  15 3570.6808    2.4650  3.5509 11.9793 -0.0009  0.0380   0.0245   0.1035    0.0538   0.0000   443.6782      -1.04590       12.3708       2.96318       1.90335      0.308121      -3.58988      -1.78433       1.41974      -2.69569      -3.09977      -1.90640       1.03312      0.499983     -0.397660      0.110310       1.17067     -0.347891       1.58332       2.16079       2.45244       2.56475       2.69273       2.71984       2.57959       2.55643       2.31733       2.16657       1.95164       1.71030       1.51271       1.27691       1.08248      0.895874      0.716283      0.572550
  36  16 3726.4676    1.9110  5.1074 11.5260 -0.0005  0.0486   0.0175   0.1395    0.0430   0.0000   435.4175     0.0243237       17.4632      -1.85086     -0.722679      -1.93977      -1.52774       1.47733      -1.44589       3.28009     -0.924166    -0.0744539     -0.443680       1.13606      0.315120      -2.15283      0.625052      0.239423       2.03873       2.76400       3.18672       3.29342       3.47754       3.43103       3.38911       3.22556       3.02776       2.80828       2.49019       2.21840       1.91418       1.64873       1.38425       1.12924      0.907038      0.747119
  36  17 3881.3058    1.5152  6.7402 11.4280 -0.0015  0.0631   0.0161   0.1878    0.0380   0.0000   440.6445      -3.61043       15.3319      -9.03684     -0.421830      -3.31230      -1.81042      -10.5835       7.11091     -0.702702      -4.62809       1.66006       3.92972      -3.02083      -1.44777      0.283029      0.416074      -1.46706       2.65189       3.59032       4.08671       4.29655       4.54651       4.45746       4.40114       4.18522       3.89527       3.60581       3.25025       2.90474       2.53634       2.12240       1.82762       1.49309       1.20163      0.950755
  36  18 4035.2960    1.1062  7.6327 11.4997  0.0027  0.0839   0.0180   0.2872    0.0340   0.0000   444.0352       8.83191       19.8575      -4.22583      -7.75204       2.38525       11.1558       6.55074      -2.04853       2.74707      -1.20454     -0.253624       4.23755      -5.41972      0.976708       1.85635      -1.10542    -0.0877290       3.45605       4.72932       5.38072       5.72123       6.05851       5.95990       5.85935       5.57750       5.22017       4.72507       4.31124       3.74282       3.37325       2.80420       2.40526       1.97360       1.56063       1.22276
  37   3 1486.8234    0.1696  0.1144  9.7997  0.0046  0.0126   0.0100   0.0242    0.0217   0.0000   441.3836     -0.847067       21.3679    0.00177984      -3.67885     -0.161707     -0.374276     0.0973811     -0.159150     -0.801118    -0.0530585     -0.227165      0.323080     -0.141415    -0.0676557     -0.105233     -0.136493    -0.0937861      0.447573      0.700480      0.776014      0.712893      0.889798      0.945065      0.822796      0.697666      0.700558      0.653971      0.598875      0.561135      0.462351      0.418701      0.323826      0.232846      0.234267      0.157255
  37   4 1697.6013    0.3312  0.2592  9.7960 -0.0008  0.0133   0.0110   0.0263    0.0274   0.0000   440.9935    -0.0263732       20.5378      0.478241      -3.13557      0.201681      -1.09137      0.742882      -1.42299      0.685053     -0.745797       1.48274     -0.948301      0.187251     -0.624245      0.253010      0.179124    -0.0612959      0.712040       1.07615       1.31212       1.42449       1.39157       1.34429       1.19792       1.10570      0.982911      0.872843      0.793418      0.690522      0.594507      0.506156      0.397860      0.327039      0.252977      0.195974
  37   5 1892.1999    0.5319  0.5013  9.9153 -0.0007  0.0163   0.0122   0.0334    0.0410   0.0000   439.6057      -2.01339       20.7879     -0.302290      -4.40691     -0.414031      0.160595      0.387286      0.630990    -0.0784158     -0.853338       1.38130      0.458739      0.420825      0.511884      0.192147      0.823980      0.325287      0.839682       1.17877       1.29794       1.26892       1.17240       1.05605       1.00669      0.989336       1.00716       1.02311      0.979816      0.900925      0.796187      0.695232      0.551953      0.459678      0.389861      0.273369
  37   6 2081.1093    0.8161  0.7482 10.0570 -0.0009  0.0162   0.0146   0.0394    0.0623   0.0000   441.4396     -0.886703       19.9062      0.616274      -3.00544      0.790542      0.875973     -0.266516      0.619992     0.0662130       1.86328      0.150754     -0.280897     -0.430355     -0.128939      0.121029      0.135397      0.158438      0.689807      0.865061      0.971139       1.07739       1.08654       1.10895       1.10195       1.03938      0.983363      0.890223      0.807391      0.737095      0.640671      0.535827      0.453705      0.395536      0.306753      0.251065
  37   7 2264.3025    1.2437  1.0654 10.1849  0.0010  0.0202   0.0188   0.0465    0.1102   0.0000   441.1193     -0.835217       19.4503       1.72449      -2.70407    -0.0738516      0.445357    -0.0905996      -2.38245       1.45558       1.35737      0.131644      -2.22495     -0.464163      0.432878     -0.511270      0.103518    -0.0381433      0.929284       1.33253       1.56078       1.73098       1.83597       1.84692       1.77596       1.66191       1.50862       1.39110       1.17152       1.02368      0.864558      0.716855      0.578108      0.486656      0.387529      0.302225
  37   8 2440.6143    1.7077  1.1887 10.9251  0.0007  0.0216   0.0258   0.0533    0.1214   0.0000   440.3712      0.927073       20.4754     -0.720020      -3.09969       3.27028      -1.43412      -1.43616     -0.420540     -0.253019     -0.898639       1.61009     -0.753859     -0.910568      0.257577      0.881790     -0.134230      0.318871      0.973501       1.39120       1.58862       1.74431       1.84396       1.77729       1.83521       1.62980       1.55174       1.38280       1.22123       1.04096      0.878136      0.775368      0.620342      0.512729      0.401733      0.328199
  37   9 2613.3194    2.3824  1.1146 11.3554 -0.0019  0.0193   0.0354   0.0481    0.1375   0.0000   440.3646     -0.117187       20.8951      0.997172      -1.01918      -3.89127       2.59467       1.27940       1.54187      -2.00191    0.00962896      0.877456      0.760268     -0.681523     -0.683678     0.0225039     0.0359710      0.324392      0.867263       1.19488       1.30707       1.47247       1.51349       1.51075       1.48575       1.40926       1.31085       1.18039       1.02062      0.919851      0.796672      0.689019      0.589600      0.469469      0.380244      0.303069
  37  10 2784.4549    3.1765  1.0855 11.7940 -0.0011  0.0184   0.0472   0.0454    0.1515   0.0000   440.4254     -0.232693       19.2486     -0.395709      -2.79307      -1.94366    -0.0502435       1.46602      -1.50558      -2.48723    -0.0258129     -0.294350     -0.940024      0.323872     -0.418572      0.384253     -0.453577      0.661911      0.781347       1.07520       1.13368       1.25070       1.31840       1.28389       1.31358       1.19694       1.14724       1.06150      0.941717      0.844696      0.735931      0.650680      0.537357      0.467436      0.363695      0.301014
  37  11 2953.2182    4.0587  1.0141 11.8668 -0.0012  0.0169   0.0604   0.0430    0.1928   0.0000   440.6739     -0.468935       16.9763      0.110382      -1.72813   -0.00988143      0.202377    -0.0143712     -0.941675      0.116542     -0.879315       1.06704    -0.0796777      -1.22174     -0.447754      0.114392      0.174373      0.171926      0.745065       1.00354       1.09273       1.18709       1.26544       1.23716       1.22727       1.18191       1.11004      0.975074      0.919790      0.786799      0.693133      0.571131      0.501668      0.412268      0.342751      0.266041
  37  12 3118.4510    4.3525  1.1444 12.5734 -0.0016  0.0192   0.0632   0.0484    0.1647   0.0000   440.6676      0.931659       15.7705     0.0127691      -3.04779      -2.55004      0.341214     -0.718149     -0.985907      0.840672       1.80089       1.09589     -0.667684     -0.110239     -0.349333    -0.0110944     0.0695941     -0.209759      0.835582       1.12426       1.27641       1.35175       1.38373       1.41731       1.36570       1.30978       1.23926       1.10303       1.02004      0.891872      0.791708      0.697216      0.594333      0.492123      0.406252      0.307251
  37  13 3280.4877    3.8272  1.5786 12.4603 -0.0002  0.0231   0.0487   0.0588    0.1092   0.0000   441.8635     -0.190398       15.1521     -0.940052     -0.450506     0.0855384      -1.56235       2.24899      -1.40449       1.91781      0.902245      -1.27114       1.16940      0.545869    -0.0628116     -0.678820      0.307266      0.556465      0.945487       1.34925       1.43330       1.56401       1.61031       1.64591       1.61335       1.54486       1.43617       1.33196       1.14575       1.04823      0.927589      0.790929      0.683118      0.549007      0.450371      0.353290
  37  14 3440.1923    3.0573  2.3922 12.2968  0.0010  0.0290   0.0327   0.0775    0.0631   0.0000   443.7004       2.04116       10.3019      -1.32401       4.63961      -2.98843      -8.93301     -0.331132       3.05679       1.37765       2.43238       1.05575     -0.476015      0.939446      0.510531     -0.396417     -0.443498      0.238369       1.20079       1.65919       1.85748       1.96996       2.10715       2.06062       2.04750       1.94551       1.83302       1.62199       1.52819       1.33070       1.14372       1.00275      0.834258      0.696644      0.563626      0.452647
  37  15 3598.2753    2.3426  3.8373 11.8797 -0.0001  0.0382   0.0222   0.1094    0.0499   0.0000   440.3585      0.214730       10.0326       2.44174       3.22733      -2.19938      -7.18866      0.326435       1.75705      -1.46519      -1.86668     -0.611335      0.974281     -0.271648     -0.228334     -0.139088      0.242306      0.490677       1.59968       2.15711       2.47393       2.63182       2.79141       2.69614       2.67454       2.54754       2.41437       2.16406       1.99262       1.76098       1.55445       1.33756       1.10715      0.942921      0.749248      0.598460
  37  16 3754.9645    1.8536  5.6162 11.4739 -0.0005  0.0513   0.0166   0.1461    0.0409   0.0000   439.2480      -3.95574       16.3234     -0.278443      -1.97007      0.153449      -5.61178      -3.63251      -3.02632     -0.245601       1.22765     -0.578452       2.81758       1.78809     -0.464222      -1.63725      0.687953     0.0363656       2.08775       2.83724       3.25327       3.37829       3.61770       3.60077       3.55904       3.39488       3.16887       2.90169       2.62529       2.31440       2.02651       1.74596       1.47596       1.24178      0.971556      0.797928
  37  17 3910.5625    1.4380  7.2463 11.3887 -0.0001  0.0672   0.0156   0.2042    0.0369   0.0000   440.8068       3.47722       11.5697      -4.16332       9.97562      0.196149      -3.83310      -3.17557      -1.79555      -2.34666      0.852633       1.96732      -4.60611      -2.77022      -2.76422      0.452171      -2.54158       2.33999       2.73923       3.66778       4.26799       4.44612       4.72125       4.62220       4.62234       4.36607       4.16279       3.83036       3.43008       3.06711       2.64205       2.32569       1.93792       1.63516       1.26232       1.04004
  37  18 4065.4246    1.0197  7.9540 11.5774 -0.0041  0.0926   0.0210   0.3505    0.0349   0.0000   442.3576       4.40625       10.8388      -4.65271      0.473437       12.4875       5.53010       4.67769       2.68886       1.42006       3.98841       7.94508      -3.47789      -5.27361      -3.97998     -0.933063       2.43888     -0.320817       3.66091       4.98017       5.74839       6.02396       6.42165       6.35744       6.20705       5.99479       5.55641       5.14870       4.68083       4.16259       3.64452       3.14561       2.63215       2.23603       1.73847       1.39720
  38   3 1501.5515    0.1844  0.1309  9.7781  0.0032  0.0095   0.0091   0.0223    0.0219   0.0000   441.8820      -1.31081       21.4862      0.707425      -2.80677     -0.872928     -0.553133      0.166883     -0.599999      0.241159      0.144438     -0.202548     -0.233951      0.178180     0.0699198     -0.294737     -0.206727    -0.0874352      0.450331      0.563070      0.660465      0.709282      0.672728      0.648066      0.609496      0.606423      0.575871      0.556035      0.559237      0.473959      0.439610      0.371928      0.297742      0.249972      0.196105      0.153408
  38   4 1713.0583    0.3358  0.2998  9.7990 -0.0097  0.0114   0.0101   0.0260    0.0282   0.0000   441.8495     -0.606583       20.7387      0.249581      -1.18620    -0.0364370      0.511042     -0.122263       1.07724       1.00006     -0.204605     -0.168969     0.0643639     -0.432195      0.612734     -0.593417     -0.162779     -0.217006      0.466607      0.620121      0.722197      0.760147      0.783926      0.764457      0.746295      0.734156      0.728091      0.635784      0.604483      0.527250      0.446355      0.399770      0.327938      0.270374      0.240393      0.185781
  38   5 1908.8096    0.5422  0.5052  9.9037 -0.0032  0.0154   0.0118   0.0321    0.0405   0.0000   439.0931      -1.11854       21.8832     -0.228127      -1.51422     -0.418243      -1.36227     -0.288117      -1.03962      -1.29529      0.774263       1.01982      0.554197     -0.151738     -0.326810     -0.105657    -0.0910892     -0.135841      0.758610       1.08528       1.36288       1.48575       1.60004       1.57457       1.56875       1.45202       1.29263       1.21753      0.988590      0.875015      0.720567      0.600480      0.488220      0.383951      0.308194      0.255172
  38   6 2098.9120    0.8547  0.7540 10.0776 -0.0009  0.0166   0.0151   0.0394    0.0632   0.0000   442.0059      0.424720       21.2788      0.335142      -2.07322      0.886037      0.512589     -0.307940      0.451303      -2.13280      0.580208     0.0386865     -0.718220     -0.658392      0.235150    -0.0415760    -0.0722107      0.143618      0.654970      0.948786       1.06206       1.15631       1.22330       1.16657       1.15420       1.12470       1.03649      0.940757      0.863953      0.753520      0.678964      0.570863      0.473207      0.387704      0.331959      0.251712
  38   7 2282.8844    1.2598  1.1202 10.1602 -0.0023  0.0196   0.0188   0.0482    0.1201   0.0000   440.4260      -1.43130       21.2765      -2.27390      -3.32301      -1.02961     0.0341260      -2.23229      -2.01537      -2.38584     -0.851169      -1.14313       1.49872      0.304097       1.16212     -0.568941     0.0328921     -0.133118      0.830348       1.12902       1.21968       1.32785       1.43439       1.43678       1.45063       1.33189       1.20664       1.13594       1.02616      0.955775      0.805337      0.675358      0.570968      0.460649      0.394233      0.325643
  38   8 2459.9121    1.8048  1.2007 10.6485 -0.0027  0.0189   0.0257   0.0524    0.1456   0.0000   440.7573      0.983064       22.5074     -0.253727      -3.98253     -0.709855      0.503398     0.0429982      -2.56678      -1.34850     -0.541811       1.44964     -0.415336     -0.622884     -0.844345      0.520195     -0.302754      0.441319      0.780262       1.02133       1.11085       1.20294       1.30449       1.29862       1.24441       1.20754       1.13479       1.09472      0.963922      0.864697      0.738824      0.638891      0.562535      0.479279      0.382859      0.303987
  38   9 2633.6487    2.4390  1.2167 11.6466 -0.0032  0.0193   0.0359   0.0544    0.1219   0.0000   440.1422       1.85630       22.1671      -1.03594      -1.28570      -1.15148      0.632705      -2.84770      0.311434      -1.58830     -0.519646       1.33738      0.350075     0.0515718     -0.672177      0.550350      0.134763     0.0717878      0.815313       1.09938       1.26707       1.36360       1.40761       1.40284       1.37254       1.27448       1.20881       1.11977       1.01339      0.916525      0.792357      0.686031      0.589622      0.499504      0.389859      0.319273
  38  10 2805.9927    3.2716  1.0654 11.8583 -0.0012  0.0176   0.0484   0.0452    0.1453   0.0000   442.0345      0.444464       18.4911     -0.358327      -1.84824     -0.200196      -2.83157     -0.566254      -1.84198       1.29622      0.294677     -0.428342      0.444337     -0.142162     -0.517998      0.463759      0.955506     -0.800277      0.746114       1.02093       1.13741       1.24077       1.28985       1.24958       1.24268       1.16642       1.10412       1.05148      0.933115      0.835107      0.751398      0.632976      0.556997      0.455399      0.377136      0.305736
  38  11 2975.7958    4.0223  1.1590 12.0941  0.0019  0.0182   0.0564   0.0485    0.1727   0.0000   440.6483     -0.229451       20.2698      0.777883      -5.75511      -1.57353     -0.177930      0.110404     -0.958461     0.0445999      0.857535      -1.75320     -0.173729       1.09484     -0.602559      0.436794      0.661911     0.0967652      0.800620       1.05113       1.15245       1.25816       1.30674       1.25948       1.25391       1.17827       1.09951       1.03823      0.997430      0.874143      0.766406      0.662282      0.572355      0.478910      0.398986      0.322951
  38  12 3142.2255    4.4277  1.1996 12.2614 -0.0000  0.0188   0.0622   0.0489    0.2001   0.0000   441.6847     -0.530036       17.4669     -0.534457      -3.88297      -3.85340      -1.14518      0.261303      0.970386      -2.38026     -0.772747      0.174380      0.453360      0.489710      0.715886     0.0412765     -0.280814      0.387318      0.781515       1.04928       1.12834       1.25884       1.27380       1.26839       1.29793       1.20443       1.13473       1.05661      0.954335      0.866180      0.759168      0.657518      0.571655      0.477852      0.389582      0.307729
  38  13 3305.5807    3.7597  1.6865 12.5544  0.0007  0.0237   0.0459   0.0609    0.0886   0.0000   441.6825      0.327586       16.0146     -0.824775     -0.865672      -3.08017      -4.64284      0.479064      0.491517      -1.01250      -1.71901      0.215614       1.29943      0.851688     -0.173438     -0.339592      0.194772     -0.131831      0.984787       1.36099       1.46353       1.60968       1.69910       1.71833       1.64477       1.61299       1.48030       1.34979       1.24295       1.07925      0.986080      0.836401      0.710136      0.591643      0.484607      0.388460
  38  14 3466.5777    2.8381  2.7506 12.2686  0.0007  0.0313   0.0290   0.0850    0.0541   0.0000   443.5779      0.985180       12.1664      -1.49654       5.85049      -1.52364      -4.32797     -0.728169       2.07088      0.139911      -2.80103     -0.633497       1.15887     -0.532362     -0.720609     -0.948252      0.490025      -1.06987       1.27320       1.76492       1.95371       2.10142       2.15544       2.20308       2.15513       2.06391       1.93913       1.76083       1.66001       1.43580       1.28883       1.08591      0.932426      0.770951      0.636714      0.508930
  38  15 3625.6445    2.2594  4.4300 11.7276 -0.0000  0.0414   0.0197   0.1154    0.0443   0.0000   440.0491    -0.0626197       16.1923       3.94104       5.45099      -2.38945      -2.99089      -5.42096       1.52512      -1.74784     -0.996554     -0.661231       3.19608     -0.150537       1.25506      0.583288      0.356264     -0.874791       1.64994       2.22492       2.57523       2.70216       2.83810       2.91303       2.71695       2.70095       2.51759       2.30322       2.13069       1.90084       1.65778       1.43016       1.21818       1.00520      0.820489      0.668072
  38  16 3783.0369    1.7489  5.7400 11.5355  0.0002  0.0527   0.0166   0.1542    0.0390   0.0000   438.8401      -3.95963       18.4319      -2.38122      0.961501     -0.590384      -1.65950       2.73142    -0.0657896      -2.28177       1.96191       2.70843      -3.04285      -2.77122       1.25406      0.314860       1.70458      0.245362       2.11391       2.78424       3.27869       3.39672       3.61912       3.63988       3.51741       3.44716       3.21055       2.94133       2.68416       2.39566       2.10353       1.81349       1.53902       1.30267       1.03387      0.848838
  38  17 3939.5134    1.3334  7.2278 11.4749 -0.0021  0.0700   0.0163   0.2186    0.0350   0.0000   440.8564       5.32435       24.9482      -2.13203      -8.27502      -9.59321      -6.74847      -11.6328       5.11630       1.32442      -8.58255       2.00744       3.49891      -5.24057      -3.18292       1.34867       1.91203      -1.94092       2.80123       3.77684       4.35028       4.55943       4.87647       4.77887       4.77690       4.48893       4.31403       3.95864       3.60253       3.18350       2.82097       2.43878       2.06008       1.72171       1.38268       1.14037
  38  18 4095.0758    0.8474  7.0211 11.7229  0.0029  0.1002   0.0467   0.6885    0.0660   0.0000   435.2933       6.94608       26.1645       8.56772      -7.96726       4.88285       8.87047      0.933629       11.7233      -6.73393      -3.65288       4.02929       5.11962      -8.15439      -3.50872       3.19127      0.531650      -1.11157       3.84063       5.14263       6.18891       6.31437       6.87794       6.61009       6.68676       6.42680       5.88347       5.52519       5.07949       4.42995       3.98861       3.39311       2.94671       2.41818       1.91002       1.55896
  39   5 1925.1791    0.5822  0.5573  9.8381 -0.0023  0.0145   0.0119   0.0333    0.0434   0.0000   440.8261     -0.898535       21.0602       2.34942      -3.35151     -0.509478       2.31428      0.316534     -0.278833       1.11567     -0.772898     -0.880128     -0.396406     -0.116966      0.174497     -0.156424    -0.0359127      0.333886      0.581110      0.809267      0.919616      0.974998       1.02033       1.02108       1.00555      0.982993      0.920673      0.854032      0.798155      0.670729      0.577658      0.508745      0.407283      0.353235      0.298245      0.241337
  39   6 2116.5527    0.8878  0.7695 10.1804 -0.0009  0.0168   0.0152   0.0375    0.0626   0.0000   441.0771    -0.0675800       20.4005      0.522280      -2.11846      0.951254     -0.122461     -0.354266     -0.513080      0.671635      0.458651      -1.00452  -0.000724655      0.581049    -0.0905560      0.442505    -0.0487351      0.168824      0.682349      0.942142       1.05787       1.12496       1.17338       1.19341       1.09849       1.08987      0.991986      0.922085      0.855413      0.778946      0.740772      0.614363      0.529056      0.442017      0.374068      0.307882
  39   7 2301.2235    1.3022  1.1025 10.2963 -0.0021  0.0186   0.0192   0.0503    0.1109   0.0000   442.0067     -0.716078       20.4436      0.521371      -3.33689      0.493080   -0.00647205      -1.66608     -0.276505     0.0885092      0.427577     -0.567793      0.601816     -0.247805     -0.187082     -0.725445      0.362769      0.775770      0.726961      0.986380       1.07663       1.17643       1.23175       1.22534       1.21321       1.19887       1.11762       1.01509      0.925530      0.836604      0.740008      0.628914      0.532363      0.446533      0.368881      0.312764
  39   8 2478.9955    1.8806  1.1682 10.7848 -0.0033  0.0191   0.0269   0.0489    0.1381   0.0000   440.6263     -0.645349       22.2843      -1.23977      -3.36794      -1.93867       1.12239      -1.70120      -1.92680       3.02934      0.999941     -0.428501     -0.727051      0.489031       1.91905     -0.195044      0.324648     0.0455475      0.793314       1.07316       1.15702       1.28380       1.32398       1.25755       1.29782       1.22140       1.17645       1.10664      0.978082      0.909845      0.791815      0.711959      0.571966      0.497377      0.412416      0.335247
  39   9 2653.8202    2.5857  1.1683 11.2096 -0.0022  0.0184   0.0364   0.0481    0.1709   0.0000   442.3362     -0.809395       22.2746       2.46327      -1.34192      0.836666     -0.565915      -2.52556      0.294006       1.00536      -1.26147      -1.10581      0.904403      0.482506     -0.819304      0.497787     -0.319031     -0.377169      0.759727       1.02825       1.11482       1.21412       1.22167       1.25047       1.22399       1.21378       1.13329       1.07674      0.985351      0.840210      0.758684      0.634659      0.568884      0.466471      0.388932      0.317119
  39  10 2827.2018    3.4370  1.2134 11.6113  0.0002  0.0191   0.0473   0.0489    0.1985   0.0000   441.2912       1.49516       19.6852    -0.0150646     -0.990871      0.889918     -0.489757     -0.951259     -0.665211     -0.228602       1.40883      0.573786     -0.794916     -0.521389     -0.389794     -0.115267     -0.281474     0.0320498      0.777302       1.03888       1.17646       1.30006       1.39047       1.35626       1.36281       1.26737       1.18918       1.12861      0.969016      0.873955      0.778283      0.679657      0.569684      0.471268      0.382926      0.320228
  39  11 2998.0543    4.1360  1.1068 12.2158 -0.0025  0.0181   0.0582   0.0455    0.1592   0.0000   440.9703      0.507221       20.3499      0.576608      -1.25418      -1.44604     0.0253617       1.20616      0.749171      0.223863      -1.40890      0.689631      0.126919      0.115650     -0.239363     -0.378651      0.162527     -0.103049      0.685244      0.973618       1.04201       1.14578       1.19673       1.23123       1.17432       1.13914       1.09537      0.956836      0.926487      0.780605      0.726844      0.618402      0.535102      0.452090      0.357622      0.293702
  39  12 3165.6182    4.3770  1.2232 12.2143 -0.0006  0.0188   0.0595   0.0473    0.1757   0.0000   441.7807      0.675371       15.7733      0.805124      -2.28220    -0.0930896       1.29112      -1.00766     -0.563866     -0.477243      0.960936     -0.335313     -0.821687     -0.101244    -0.0315439     -0.889423      0.540506      0.502361      0.768926       1.03364       1.15038       1.26521       1.29636       1.26038       1.28261       1.23133       1.16370       1.07323      0.985981      0.865297      0.766863      0.654446      0.559240      0.492363      0.389137      0.318945
  39  13 3330.2982    3.6475  1.8206 12.3963 -0.0006  0.0236   0.0427   0.0647    0.0911   0.0000   442.6581      -1.08647       16.1287     -0.139392      -2.67892     -0.828873      0.794128      0.148089       1.93405      -2.11343     -0.264428       1.36629       1.90115      0.989194      0.149649      0.296160     -0.164289      0.985737      0.960814       1.28845       1.43935       1.55798       1.66450       1.66350       1.61579       1.57819       1.43790       1.33508       1.24581       1.10446      0.961324      0.840126      0.704349      0.598600      0.487631      0.406077
  39  14 3492.5427    2.7937  2.9772 12.0640  0.0025  0.0313   0.0265   0.0889    0.0534   0.0000   443.9637     -0.206355       9.91641    -0.0882689       4.82847      -1.78625      -7.27665       5.08591       1.03355      -3.53425      -1.58860       2.60396       1.07877     -0.558400     0.0352411      0.636835      0.114272      0.436641       1.23251       1.61851       1.85734       1.96897       2.06509       2.11297       2.00704       2.01397       1.85823       1.75554       1.54035       1.42243       1.23566       1.08008      0.938500      0.768240      0.632415      0.508896
  39  15 3652.6073    2.1821  4.3187 11.7130 -0.0005  0.0415   0.0189   0.1126    0.0416   0.0000   439.1405       1.28649       15.1577     -0.802127       3.12975      -1.82384      -2.84941       1.53425      -2.18565     -0.536198      -2.32199     -0.634882       1.13840      -1.68363     0.0196431      0.770894       1.50503       1.09929       1.56026       2.19471       2.53164       2.66175       2.87278       2.81311       2.76246       2.65498       2.47454       2.30351       2.08105       1.87061       1.66501       1.46127       1.23432       1.03340      0.835343      0.675317
  39  16 3810.9768    1.7139  6.2039 11.4869 -0.0013  0.0556   0.0160   0.1597    0.0376   0.0000   439.9560       5.52874       13.1922     -0.740933      -5.25414      -12.2273       7.77646       2.73058      0.799170      -5.04611       1.53232       5.35745     -0.710022       1.33242       2.25144     -0.875724      0.120538       1.26424       2.13506       2.95693       3.30885       3.53174       3.65152       3.74544       3.62705       3.46755       3.34412       3.06016       2.87074       2.53876       2.23711       1.92707       1.67163       1.37401       1.13134      0.931081
  39  17 3968.2893    1.2451  7.3712 11.5159 -0.0002  0.0738   0.0176   0.2470    0.0349   0.0000   434.4774      -7.53700       21.3136       4.06127      -6.72357      -6.24013       9.48805     0.0169513       2.23676      -5.67328       4.57152      -2.82675       5.25356     -0.108065      -3.45110     -0.635837       2.40905      0.621452       2.83739       3.81984       4.31222       4.62279       4.82435       4.88922       4.80810       4.65619       4.38037       4.08539       3.68964       3.32302       2.92189       2.54932       2.19537       1.84033       1.47872       1.21383
  40   3 1530.3084    0.2040  0.1393  9.7884  0.0009  0.0085   0.0089   0.0200    0.0216   0.0000   442.3277     -0.218057       21.5028     -0.449186      -2.63533     -0.726654     -0.502541     -0.313814      0.508870      0.256017     -0.548331      0.167079      0.183996     -0.112381     -0.179621      0.117668    -0.0946371      0.183777      0.333102      0.483083      0.509005      0.530842      0.535198      0.544364      0.569318      0.564087      0.543917      0.479826      0.461681      0.394282      0.364176      0.280725      0.254570      0.218106      0.181533      0.161062
  40   5 1941.4014    0.5942  0.5900  9.8751 -0.0021  0.0151   0.0118   0.0345    0.0454   0.0000   442.5079      0.306647       20.7031      0.721840      -3.10836      -1.27110     -0.570300      -1.12619     -0.205989       1.06919    -0.0596048      0.728724      0.714013     -0.501832     -0.329572     -0.429768     -0.171915      0.210712      0.696857      0.935667       1.11453       1.23961       1.33938       1.41036       1.34238       1.26972       1.12053       1.05386      0.923891      0.801750      0.676509      0.565008      0.472390      0.406855      0.342138      0.266382
  40   6 2133.9307    0.9094  0.8093 10.1500 -0.0025  0.0165   0.0153   0.0389    0.0665   0.0000   440.5625     -0.406219       22.2418      0.288626      -2.78817      0.522814     -0.458984       2.14737      0.975562    -0.0691971     -0.996051     -0.212189      0.583074    -0.0336139    -0.0482179      0.674498     -0.677948    -0.0983054      0.631609      0.883888      0.955284       1.08659       1.09451       1.15660       1.07878       1.09243       1.01212      0.965151      0.839109      0.760882      0.667411      0.559202      0.483115      0.391756      0.337253      0.278737
  40   7 2319.2653    1.3895  1.1287 10.4826  0.0012  0.0184   0.0202   0.0504    0.1046   0.0000   441.2835     -0.462417       18.3112      -1.25617      -2.64691      -1.21393      -2.52640      0.107645      0.228650      -1.08048       1.10491      0.882656    -0.0910866      -1.12289      0.837231      0.453032     -0.507164      0.109049      0.709012      0.965983       1.07165       1.12744       1.22517       1.19466       1.21148       1.15532       1.06685       1.03323      0.915830      0.848308      0.738817      0.650023      0.554824      0.476936      0.395501      0.323313
  40   8 2497.8315    1.9694  1.2529 10.9026  0.0012  0.0202   0.0267   0.0496    0.1238   0.0000   441.5495      0.727163       20.6419     -0.884770      -2.24383     -0.714889      -1.69102     0.0504437     -0.645702      -2.18369     -0.730952       1.07908     -0.832464    -0.0794801    -0.0445736      0.922281      0.136873     -0.509250      0.796160       1.09991       1.18188       1.26893       1.34959       1.30006       1.32407       1.30228       1.21283       1.11064       1.00711      0.937717      0.835366      0.718417      0.614540      0.523670      0.432498      0.359855
  40   9 2673.7306    2.6689  1.2182 11.2617  0.0007  0.0187   0.0365   0.0482    0.1692   0.0000   441.0780     -0.374378       18.3447     -0.111062      -2.47522      -1.15960       1.37886       2.39814    -0.0757209       1.68705      0.233029       1.07540      0.214374      0.161893     -0.711806      0.775964      0.278624     0.0352857      0.735409       1.02144       1.10627       1.23248       1.25572       1.27945       1.27544       1.23644       1.15029       1.08257       1.00104      0.852152      0.767533      0.659714      0.564051      0.481848      0.384493      0.319234
  40  10 2848.1556    3.4272  1.1586 11.6377  0.0009  0.0182   0.0472   0.0463    0.1881   0.0000   439.7964       1.15316       21.1669      -1.55879      -1.72880     -0.982437      -1.68141     -0.487789      0.412520      0.367329      0.195154     -0.521278     -0.711613      -1.02291     -0.344908      0.591513     -0.204679    -0.0310214      0.705112      0.933612       1.03770       1.16842       1.20352       1.19174       1.15656       1.15757       1.07727       1.00913      0.898136      0.835301      0.730345      0.650233      0.562302      0.449068      0.391648      0.307917
  40  11 3019.9573    4.1776  1.1062 12.2431 -0.0007  0.0175   0.0586   0.0448    0.1615   0.0000   441.1229      0.861956       18.1785     -0.849559      -2.55486      -1.83402      0.936006      0.162423      0.681462       1.01620      0.409756      0.249635     -0.128861     -0.317513      0.747510      0.454018      0.265357    -0.0638671      0.705993      0.942811       1.01767       1.12090       1.14704       1.19079       1.16726       1.12015       1.03313      0.981543      0.874968      0.815136      0.715845      0.639495      0.535517      0.479329      0.393242      0.318149
  40  12 3188.6014    4.2962  1.3075 12.4093 -0.0032  0.0192   0.0566   0.0495    0.1456   0.0000   440.0764       1.26942       17.8426      0.901917      -3.54281      -1.51711       2.67870      -1.46407      -2.77501     0.0377266       1.13582      0.362141      0.176711    0.00629460      0.347744      0.534559     -0.325255      0.512341      0.767864       1.02749       1.15847       1.25767       1.31768       1.32387       1.32721       1.24559       1.18659       1.10841      0.999732      0.899235      0.792735      0.683750      0.587210      0.496858      0.412456      0.341954
  40  13 3354.5219    3.6172  1.9173 12.2141 -0.0003  0.0243   0.0402   0.0624    0.0981   0.0000   441.7379      0.756626       16.5516     -0.820583      0.774480      -2.70551     -0.760880      -3.15452       1.60521      0.177195     -0.647947     -0.809166    -0.0432571      -1.26315       1.31865      0.583935      0.240699    0.00969082      0.930627       1.31013       1.40673       1.56860       1.62083       1.59705       1.59248       1.55522       1.46495       1.34924       1.22254       1.11407      0.995263      0.875154      0.736064      0.620771      0.514657      0.435455
  40  14 3518.0731    2.7128  3.3822 12.0297 -0.0010  0.0338   0.0240   0.0937    0.0464   0.0000   443.4279       1.55784       9.09695      0.683451       2.02428      -2.86262      -6.46091      -3.22723      0.466185      -1.25700       1.99101      -1.96910      0.378106      0.665491      -1.91882     -0.617096     -0.654509      0.396278       1.27445       1.73815       1.98513       2.08405       2.22301       2.23322       2.16311       2.11683       1.93858       1.87037       1.70846       1.53465       1.36067       1.20582       1.00597      0.869951      0.701226      0.582355
  40  15 3679.1979    2.0357  4.9637 11.6957 -0.0019  0.0463   0.0173   0.1254    0.0367   0.0000   440.7821      0.320743       10.3781     -0.360361       6.89099      -4.90407      -6.32459     -0.400617      -2.94202      -5.02522      0.659382      0.370097      -2.41882      -1.46399       1.07853      -1.38099     -0.278357      0.760591       1.72325       2.40748       2.71671       2.82449       3.07918       2.98129       3.03985       2.88866       2.73120       2.53857       2.29739       2.11962       1.81312       1.65175       1.36318       1.17170      0.975023      0.781308
  40  16 3838.5189    1.6085  6.8800 11.4788 -0.0001  0.0603   0.0157   0.1782    0.0366   0.0000   441.2258       1.06113       11.8701      -5.98318       1.55522      0.931023       5.82055     -0.715425      -5.80554     -0.134906       4.16761       2.51591      -2.45682     -0.958860      0.870348     -0.549964       1.11323     -0.201310       2.27925       3.11584       3.50963       3.71125       3.94785       3.94654       3.97510       3.79384       3.53232       3.30584       3.05958       2.71976       2.46171       2.09268       1.84334       1.52870       1.25958       1.02729
  41   3 1544.3606    0.2117  0.1720  9.7604 -0.0126  0.0100   0.0088   0.0207    0.0223   0.0000   441.9718     -0.879796       22.1752       1.09782      -4.63082    0.00159192      0.449210      0.512719      0.342833      0.101886    -0.0971008      0.137468     -0.106498     -0.655220      0.142727      0.745889      0.120749      0.211254      0.409372      0.610638      0.588609      0.662701      0.605193      0.706504      0.688532      0.738632      0.650975      0.645139      0.480009      0.461337      0.389145      0.401281      0.313238      0.281344      0.225152      0.194489
  41   4 1758.0289    0.4082  0.3645  9.7474 -0.0016  0.0120   0.0101   0.0261    0.0313   0.0000   441.3664      -1.44213       20.3712     -0.481590      -3.66547      0.133325       1.91769      0.514591       1.90532       1.38789     -0.515726       1.12364      0.494722     -0.118859     -0.790270      0.112712     -0.177093     -0.357698      0.478522      0.648770      0.720248      0.730000      0.756230      0.778153      0.737845      0.769737      0.740472      0.692604      0.646541      0.558598      0.480824      0.421442      0.358225      0.291484      0.255718      0.244612
  41   5 1957.4282    0.6325  0.6174  9.8951 -0.0009  0.0146   0.0119   0.0342    0.0465   0.0000   441.5632     -0.266289       19.7733     -0.893475      -1.85469      -1.60249    -0.0415168     -0.572799      -2.15458     -0.368421      0.287132      0.568892     -0.139656     -0.183949     -0.221448     -0.283606     -0.180108  -9.48560e-05      0.576499      0.766059      0.873503      0.930461      0.974122      0.923951      0.949593      0.935438      0.877367      0.817346      0.752877      0.696669      0.594148      0.518633      0.440199      0.394200      0.341251      0.262456
  41   6 2151.0767    0.9327  1.0231  9.9956  0.0008  0.0187   0.0142   0.0472    0.0847   0.0000   441.0197      -1.29560       20.1899      0.288336      -1.91462      0.134793       1.94350     -0.348551      -1.58650     -0.229692    -0.0974582     -0.799858     -0.880770      0.372983      0.439965      0.208716    -0.0855493      0.163893      0.692295      0.952884       1.04068       1.14290       1.18186       1.16840       1.16987       1.09818       1.07193       1.02349      0.951177      0.838646      0.752203      0.640190      0.552399      0.481242      0.404590      0.324594
  41   7 2337.1130    1.4215  1.1500 10.5275 -0.0014  0.0193   0.0204   0.0482    0.1119   0.0000   442.8511      0.386276       19.5027      -1.88696      -2.00277     -0.139188      -2.02406     -0.801119      -1.70358       1.08429      0.303828     -0.138746     -0.142610     -0.106372       1.04575     0.0590723     -0.495405      0.393994      0.720577      0.994617       1.06582       1.25032       1.23079       1.28525       1.22949       1.23008       1.10055       1.07145      0.955502      0.864857      0.783068      0.704870      0.596364      0.497871      0.414893      0.346661
  41   8 2516.4978    2.0105  1.2785 11.1046  0.0004  0.0202   0.0274   0.0516    0.1188   0.0000   441.0965       1.51322       21.2830      -1.61153      -2.42733      -2.01367      -1.32691      -2.49970     -0.414143     -0.156201     -0.198249      -1.11823      -1.62648      0.985098     -0.456697    -0.0345605     -0.572406      0.278729      0.771021       1.07281       1.12749       1.24275       1.30197       1.26002       1.29498       1.28509       1.19471       1.11655       1.00082      0.908424      0.811971      0.715181      0.609516      0.532159      0.426065      0.358613
  41   9 2693.4720    2.7752  1.2233 11.1770  0.0109  0.0180   0.0375   0.0496    0.1673   0.0000   441.6722      0.427795       20.1040      0.676172      -2.17986     -0.909343     -0.936471      -2.68046     -0.172742       2.22988      0.814481      0.614784      -2.34024      -1.01227      0.374107      0.363006    -0.0849757      0.178797      0.701732      0.949833       1.02217       1.10794       1.17555       1.16882       1.16424       1.10729       1.03768      0.982254      0.938580      0.850274      0.757463      0.648357      0.565047      0.489162      0.405311      0.332608
  41  10 2868.8821    3.6526  1.1093 11.9427 -0.0016  0.0175   0.0503   0.0437    0.1579   0.0000   440.1425      0.765230       19.2522    -0.0135217      -1.04734     -0.804665       1.30390     -0.135336     -0.848270      -1.34808       1.71776     -0.368794      0.254905     0.0827344     -0.551806      0.189590      0.128896    0.00338175      0.662837      0.934293       1.04254       1.12560       1.17835       1.18328       1.18275       1.12488       1.07166      0.984254      0.901686      0.787145      0.730966      0.633871      0.537515      0.468564      0.381312      0.322338
  41  11 3041.5537    4.4343  1.1183 12.0174  0.0001  0.0170   0.0602   0.0457    0.2038   0.0000   441.9077      0.181623       20.1908      0.588106     -0.618500     -0.789059      -1.59263      0.745017      0.588602     -0.115578       1.17751     0.0678089      0.361553      0.590994      0.202099    -0.0375035     -0.446327      0.231044      0.644323      0.852751      0.975135       1.06815       1.06004       1.10987       1.09590       1.03406       1.00467      0.932277      0.839162      0.758523      0.702839      0.612637      0.515678      0.453470      0.370980      0.300401
  41  12 3211.2155    4.0729  1.3835 12.6967 -0.0004  0.0203   0.0529   0.0522    0.1077   0.0000   439.6322    -0.0449404       19.0736      -1.69282      -3.59003      -2.43121       1.72960      0.877178      0.202413     -0.169315     -0.130902      0.273114      0.317569      0.395855      0.573480      0.635433       1.20576       1.06338      0.786407       1.06344       1.17811       1.28696       1.36559       1.38160       1.35615       1.30283       1.21789       1.13223       1.04855      0.918667      0.838929      0.739424      0.626512      0.546023      0.455573      0.374938
  41  13 3378.3981    3.3956  1.9898 12.5146  0.0010  0.0248   0.0377   0.0661    0.0686   0.0000   441.0652      -1.42377       16.8723      -2.97961       4.66917      -3.50824      -5.22011      -3.25539       2.93362      -2.29309      -2.23401     -0.342886     -0.585360      0.332167     -0.256019      0.263334     -0.364112     0.0811323      0.941217       1.28108       1.42311       1.53078       1.68930       1.62678       1.62411       1.56783       1.50519       1.37026       1.25987       1.11843      0.999514      0.902893      0.752561      0.646336      0.534104      0.437438
  41  14 3543.0556    2.5791  3.5867 12.0100  0.0001  0.0354   0.0226   0.0968    0.0441   0.0000   441.6844    -0.0830380       11.3624     -0.673496     0.0134293      -4.10129      -3.79683      -3.59446      0.626483     -0.456300      0.528790      0.895010      0.210889       1.17290      0.844675     -0.111201     -0.509394     -0.708119       1.30651       1.74780       2.02654       2.10369       2.30534       2.27133       2.23176       2.17365       2.07227       1.87722       1.75763       1.56308       1.42159       1.25920       1.06706      0.920237      0.765238      0.614871
  41  15 3705.4529    1.9867  4.9309 11.7178 -0.0018  0.0458   0.0171   0.1279    0.0365   0.0000   441.3198       3.67407       18.9038      -2.27110      -1.71760     -0.966026      -6.70900     -0.347241       3.63908       3.66209      -1.32311      -3.58720       2.00827       1.11958      -3.20255       1.21294     -0.514303      0.304988       1.66412       2.32427       2.60774       2.78144       2.93235       3.00549       2.90245       2.85131       2.67829       2.47913       2.27844       2.05962       1.82188       1.61307       1.39131       1.18153      0.970732      0.801598
  41  16 3865.7792    1.5303  6.9307 11.5560 -0.0008  0.0620   0.0162   0.1892    0.0355   0.0000   441.0333       9.86223       13.0817      -6.95363      -2.40520    -0.0483558      -5.05914      -7.48754     -0.196594       1.84301       1.55943      -2.69493     -0.232396      -3.11310      -1.19150       2.50784       1.02658      0.616541       2.25093       3.06277       3.54756       3.75143       3.98092       3.99796       3.92473       3.80094       3.59348       3.38334       3.05216       2.78754       2.48510       2.20732       1.88053       1.59925       1.29758       1.08025
  41  17 4024.6457    1.0912  8.0045 11.6504  0.0958  0.0904   0.0298   0.4292    0.0432   0.0000   435.1302      0.988716       13.3611       3.52849      0.756601      -1.01261       3.74585       5.98869       4.81353       2.79193      -7.90615    -0.0752876      -2.39681       3.66996      -2.35303       2.76750      -2.77434      0.880714       3.12541       4.47473       5.06134       5.38435       5.78087       5.66806       5.77464       5.46039       5.15774       4.78201       4.39279       4.03240       3.57232       3.13151       2.67167       2.29069       1.84540       1.52772
  42   4 1772.6056    0.3995  0.4132  9.7878 -0.0024  0.0131   0.0096   0.0310    0.0313   0.0000   441.1599     -0.474510       21.5695      0.540220      -4.38476      -1.41908      0.606459     -0.942019      -1.29021     -0.420507      0.754587      0.235377     -0.506882     -0.296006     -0.104293      0.715675      0.337204     -0.274844      0.528889      0.696960      0.828316      0.911215      0.922830      0.954711      0.972900      0.912748      0.890259      0.761370      0.691517      0.615099      0.516101      0.454117      0.408054      0.343911      0.300540      0.245386
  42   5 1973.3172    0.6571  0.6215  9.9071 -0.0025  0.0148   0.0124   0.0340    0.0468   0.0000   442.3558     -0.305197       21.4973     -0.750257      -3.69318     -0.106556      -1.28591      0.193855     -0.904620     -0.742996      0.950542     -0.507125     -0.899466     -0.457364     0.0581204      0.768402     -0.501151    -0.0212380      0.570178      0.739144      0.795339      0.845362      0.906922      0.967149      0.975928      0.925254      0.848288      0.787326      0.726283      0.674428      0.619882      0.512277      0.442772      0.376221      0.338420      0.267815
  42   6 2168.0392    0.9965  0.9974 10.0243 -0.0004  0.0177   0.0149   0.0438    0.0845   0.0000   441.4593     -0.399226       23.1565      -2.02657      -2.71329     -0.313046      0.172876     -0.375601      0.150201     -0.160582      0.289405     -0.818097      0.103055      0.303883      0.689414    -0.0397609    0.00865034    -0.0889984      0.655343      0.879974       1.00066       1.06991       1.13770       1.13811       1.10089       1.11669       1.00903      0.969475      0.880454      0.806275      0.721141      0.623388      0.538880      0.464146      0.389634      0.317572
  42   7 2354.7602    1.4591  1.1767 10.2923 -0.0018  0.0183   0.0202   0.0476    0.1277   0.0000   440.2389      0.576458       19.6335     -0.642909     -0.973032      0.829459      0.751402       1.06393      0.111611      -1.67125       2.04525      0.658356     0.0308731     -0.499416      0.172856     -0.258747      0.438933     0.0323863      0.698650      0.965238       1.06982       1.11325       1.19285       1.20117       1.15604       1.14752       1.07459       1.03056      0.962559      0.879479      0.775083      0.665220      0.569901      0.487453      0.418118      0.351056
  42   8 2534.9742    2.0966  1.1975 11.0585 -0.0029  0.0190   0.0289   0.0479    0.1355   0.0000   439.9669     -0.728820       20.1683      -1.03263      -3.02883      -1.05181       1.86627       1.02168     -0.712173      0.519173      -1.89114       1.49783      -1.00631     -0.448916     0.0121053     -0.115101      0.232491     0.0984762      0.720918      0.962717       1.07596       1.15712       1.25260       1.27683       1.28157       1.19936       1.12863       1.02856      0.973453      0.868525      0.780187      0.673964      0.594503      0.484449      0.420803      0.340930
  42   9 2712.9858    2.9051  1.1384 11.5263  0.0013  0.0178   0.0394   0.0456    0.1439   0.0000   441.7874     -0.786079       19.7136     -0.382129      -2.33567      0.343641      -1.33516     -0.930063      -2.10909      0.417500      0.690410     -0.801276     -0.536375      0.183271      0.329150     -0.668962     -0.183963     -0.236379      0.674591      0.920395       1.03809       1.04328       1.16355       1.13395       1.16441       1.15215       1.07604       1.00505      0.913926      0.806288      0.723774      0.626289      0.537926      0.472841      0.393656      0.325276
  42  10 2889.3429    3.7352  1.1381 12.0715 -0.0004  0.0177   0.0510   0.0451    0.1518   0.0000   440.8599     -0.580530       20.5481     -0.345523      -1.64860     -0.186760    -0.0927279      -1.53206       1.98866      0.837168     -0.122700     -0.220582     -0.529996      0.747811      0.137302      0.341990     -0.392282    -0.0952282      0.686778      0.925220       1.00658       1.07234       1.15812       1.13617       1.17646       1.09615       1.03784      0.986008      0.892326      0.831889      0.739487      0.669609      0.565798      0.481960      0.400477      0.335116
  42  11 3062.8635    4.3567  1.1908 12.0752  0.0012  0.0180   0.0580   0.0460    0.1963   0.0000   440.6692      0.815962       19.2907      -1.10180      -1.65683     -0.332738      -1.24951      -2.06938       1.86944     0.0282541      0.447052     -0.954788      0.598843      0.664236      -1.09660     -0.669301      0.351574     -0.212000      0.689093      0.956761       1.00353       1.09986       1.14105       1.14814       1.15657       1.15190       1.07349       1.01261      0.941477      0.831182      0.741673      0.623462      0.571845      0.479864      0.404750      0.331747
  42  12 3233.5646    4.1192  1.4566 12.7524  0.0008  0.0206   0.0517   0.0548    0.0937   0.0000   441.6399     -0.196252       18.0763     -0.674768      -3.81189      -1.66580      -2.63458    -0.0913130      0.763877      0.486467      0.917413      0.465442      0.425555     0.0392759      -1.10342     -0.375882      0.162998     -0.416096      0.766518       1.06262       1.13924       1.25189       1.32022       1.34050       1.32169       1.28652       1.22205       1.17212       1.03026      0.941207      0.836517      0.733088      0.635804      0.552366      0.454513      0.380278
  42  13 3401.9444    3.3207  2.2675 12.2602  0.0014  0.0265   0.0339   0.0685    0.0684   0.0000   442.4579   -0.00270725       13.0697       1.89483       5.55179      0.804915      -4.38804     -0.888830       1.82700      -2.22708       1.90495     -0.754997     -0.808794       1.01187     -0.312197     0.0827390     -0.513662      0.981329      0.949834       1.29657       1.47104       1.54021       1.67078       1.67913       1.65902       1.63950       1.47958       1.41646       1.30157       1.20016       1.05251      0.928909      0.830088      0.695102      0.566049      0.467975
  42  14 3567.9118    2.4759  3.8932 11.9024 -0.0007  0.0377   0.0209   0.0998    0.0416   0.0000   442.4074     -0.534990       15.4018       2.09704       1.19946      -1.87137      -4.98487       3.12798       4.94866     -0.542153     -0.688781       2.91768      -2.78500      0.198242     -0.383773      0.406725     -0.634591     -0.158127       1.32924       1.83547       2.09127       2.21690       2.33498       2.40671       2.30891       2.29927       2.13823       2.03674       1.84931       1.68857       1.49337       1.31923       1.15367      0.969538      0.797236      0.660297
  42  15 3731.3976    1.9264  5.6015 11.5597 -0.0004  0.0484   0.0154   0.1369    0.0338   0.0000   441.1782     -0.336575       16.1439      0.876178      0.502151       1.01448      -1.60971       1.25870      0.322409       2.77507     -0.847417       1.00804      -2.54013       1.75660       1.84813       2.63291     -0.274954      0.286543       1.73402       2.41092       2.67467       2.89596       3.01805       3.04915       3.02629       2.97794       2.79254       2.60060       2.41019       2.20725       1.92454       1.72914       1.47104       1.27082       1.03538      0.864289
  42  16 3892.6614    1.3826  6.8636 11.6698 -0.0045  0.0683   0.0176   0.2074    0.0344   0.0000   436.4457       14.5762       13.1022      -4.16261     -0.129407      -1.11148      -3.73450      0.522883       1.57908     -0.419630      -1.06036      0.728869       4.81853     -0.862398      -1.18373     -0.699312      -2.40789     -0.304405       2.35324       3.35651       3.72629       4.10009       4.19631       4.42214       4.21507       4.22596       3.88719       3.73121       3.30956       3.05795       2.71079       2.37875       2.04192       1.75745       1.41869       1.18005
  43   3 1571.7952    0.2386  0.1842  9.7433 -0.0070  0.0098   0.0085   0.0190    0.0222   0.0000   441.9461      -1.00425       22.4291      -1.08288      -2.59421      0.869768     -0.407020     -0.300325      -1.24963       1.01201     -0.193000     -0.227213      0.234312      0.443830      0.324109     -0.502455     -0.314165     -0.104773      0.372071      0.553614      0.603658      0.625533      0.673490      0.632452      0.663068      0.668522      0.647337      0.603626      0.505997      0.451394      0.427674      0.377514      0.320724      0.261463      0.258622      0.204218
  43   4 1787.0116    0.4244  0.4086  9.7953 -0.0040  0.0121   0.0099   0.0284    0.0314   0.0000   441.4312     -0.514555       21.4466   -0.00686043      -2.82194     -0.429379     -0.453364      0.136746     -0.173298      -1.06158     -0.780135     -0.136344     -0.751743     -0.682896    -0.0605713       1.06781    -0.0427741     -0.222558      0.450645      0.611849      0.710376      0.734089      0.744183      0.751852      0.759633      0.711192      0.702962      0.673803      0.631824      0.553942      0.530657      0.449398      0.371550      0.345033      0.276171      0.226779
  43   5 1989.0100    0.6556  0.6808  9.9208 -0.0008  0.0144   0.0117   0.0367    0.0493   0.0000   441.7939      0.297292       20.2381     -0.648246      -2.08942       1.12224       1.12416     -0.147482    -0.0925700      -1.02822      0.521194     -0.759933     -0.592542      0.260510      0.550013     -0.286887     -0.172850      0.152364      0.529560      0.720589      0.791808      0.856491      0.916009      0.913915      0.892111      0.833058      0.827696      0.787038      0.748547      0.693286      0.596909      0.520574      0.440152      0.381682      0.327227      0.266528
  43   6 2184.8242    1.0344  1.0158 10.0331 -0.0017  0.0179   0.0151   0.0445    0.0923   0.0000   441.7866       1.14015       20.9801      0.457622      -3.13050      -1.26605       1.48147     -0.228556      -1.62269      0.809814      0.670971    -0.0969014      0.560679     -0.117370    -0.0443978      0.840808      0.188724      0.316742      0.649131      0.854391      0.963685       1.07759       1.13013       1.09636       1.09460       1.05103       1.01918      0.960165      0.896000      0.802157      0.720160      0.627370      0.549786      0.462725      0.394898      0.329308
  43   7 2372.1724    1.5221  1.2125 10.4434 -0.0020  0.0183   0.0206   0.0493    0.1159   0.0000   441.1316      0.686112       22.1461     -0.930683      -3.26271     -0.848984      0.357519     0.0242347       1.71483       2.38046       1.63295      -1.50397      -1.53207     -0.678509     -0.320442      0.114193     -0.165508     -0.515155      0.682135      0.914552      0.995439       1.11824       1.18566       1.19110       1.14638       1.15599       1.07113       1.01691      0.925498      0.855059      0.755114      0.651651      0.567604      0.492027      0.403424      0.348415
  43   8 2553.2649    2.1633  1.3263 10.8090 -0.0006  0.0186   0.0276   0.0501    0.1425   0.0000   441.6878       1.55359       21.5860     -0.607807      -3.18459      0.361467     -0.508455     -0.481643       1.30171       1.24356      0.474651     -0.692891      0.677446      0.897935     -0.407872      0.127694      0.234019      0.230018      0.699970      0.934106       1.01852       1.07482       1.17463       1.17595       1.20027       1.15612       1.08136       1.02050      0.919698      0.855214      0.781871      0.678816      0.588021      0.502127      0.419794      0.360156
  43   9 2732.3176    3.0131  1.2143 10.9902  0.0007  0.0181   0.0393   0.0449    0.2551   0.0000   441.1676      0.356515       21.4695      0.990432      -1.36036     -0.548802      -3.33581      -1.18092      0.173076      -1.03390     -0.510455     -0.321731     -0.276646      0.125422      0.998315      0.595701      0.790631      0.116494      0.654647      0.896999      0.987967       1.07718       1.12587       1.08596       1.12881       1.07379       1.04392      0.986166      0.917733      0.830287      0.738849      0.630244      0.564828      0.472348      0.405770      0.338792
  43  10 2909.5256    3.8993  1.0730 12.0855 -0.0003  0.0167   0.0536   0.0423    0.1614   0.0000   440.5136      0.936573       19.8838     -0.176149      -1.06874     -0.590776     -0.109129       1.84683      0.895881      -2.16960     -0.949959       1.78648     -0.891179      0.426885     -0.917402     -0.901360      0.247230      0.200577      0.619357      0.818489      0.910334      0.998833       1.03371       1.07059       1.05203       1.02551      0.974188      0.911220      0.859819      0.748325      0.689367      0.607108      0.515440      0.452144      0.382328      0.311302
  43  11 3083.9324    4.2344  1.1535 12.7392 -0.0004  0.0181   0.0581   0.0459    0.1180   0.0000   439.9621     -0.552231       19.4961      0.341554      -3.60883      0.530748      0.435905      -2.48411      0.100794      0.820551      -1.10009     -0.983071     -0.709784      0.427904      0.292928       1.31982     -0.466688      0.249051      0.645979      0.895504      0.983005       1.08818       1.11878       1.11854       1.09983       1.11152       1.01686      0.965319      0.909681      0.840393      0.727303      0.649084      0.568083      0.491158      0.406040      0.337106
  43  12 3255.5075    3.9741  1.5557 12.4886  0.0009  0.0207   0.0474   0.0574    0.0997   0.0000   441.5005      0.600579       19.8373      -5.48757      -1.64827     -0.224508      -3.64177       1.08615     -0.160231     -0.817559      -1.33981       1.86744     0.0115847     -0.325159      0.183338     0.0645530       1.04768     -0.455626      0.740560       1.04068       1.09625       1.24440       1.31928       1.33502       1.28901       1.27231       1.19488       1.11500       1.03632      0.942884      0.841903      0.737250      0.634111      0.544488      0.462360      0.385708
  43  13 3425.0443    3.2021  2.2699 12.5580  0.0013  0.0266   0.0334   0.0725    0.0577   0.0000   444.5700      0.844704       14.7841      -3.74977       5.38807     -0.524550      -6.52809      -2.87812       1.71781    0.00415960      -1.00463     -0.771694      0.333074     -0.137462      0.818159      0.910058      0.384482     -0.296657      0.943858       1.28947       1.47770       1.56052       1.71777       1.66679       1.68182       1.61526       1.52257       1.44993       1.32260       1.21962       1.05934      0.953088      0.830007      0.695809      0.571805      0.485330
  43  14 3592.2720    2.4280  4.0308 11.8839 -0.0007  0.0384   0.0200   0.1010    0.0412   0.0000   439.9944      -1.57487       21.9749    -0.0184104      -2.10520      -3.37323      -1.83905      -2.50413       1.95695       2.26358      -1.14865      -1.49244       2.15941       2.85369     -0.606269       1.30124     -0.562406      -1.16731       1.30361       1.86172       2.04856       2.25421       2.37185       2.37530       2.36953       2.29390       2.17046       2.01288       1.87137       1.72131       1.52750       1.35799       1.18960      0.997060      0.837670      0.685234
  43  15 3757.0045    1.8793  5.8175 11.5736 -0.0006  0.0501   0.0153   0.1438    0.0344   0.0000   438.9544      0.444420       13.9115       6.05839      -8.56796       1.40789     -0.952684      0.407234     -0.153207      -1.99233      -4.67571       1.79922       1.77430      0.871772       2.68678      0.544130      -1.25956      0.394534       1.71933       2.42298       2.73173       2.94084       3.13891       3.08891       3.11795       3.00392       2.86978       2.68590       2.47946       2.23187       2.01940       1.76599       1.55314       1.29006       1.11081      0.891372
  43  16 3919.1547    1.3763  7.4188 11.6528  0.0030  0.0712   0.0183   0.2297    0.0354   0.0000   439.5213       12.6791       20.8348      -3.61892      -10.3555       7.48083       2.76627      -4.33086      -4.63487       6.70182      -3.60157      -2.42278      -2.04565      -1.24691       2.51613      0.218733      -3.24132       3.34196       2.42638       3.39294       3.83597       4.18583       4.36659       4.51757       4.29066       4.28338       4.06687       3.76062       3.54287       3.13522       2.87746       2.48600       2.18158       1.85143       1.54062       1.28401
  44   3 1585.2284    0.2436  0.2164  9.7272 -0.0012  0.0094   0.0082   0.0230    0.0225   0.0000   441.2738     -0.546334       22.9274     -0.319361      -3.05918      0.211055      0.377976     -0.169755     -0.606555      0.293866     -0.704117     0.0613796     0.0429372     0.0497762      0.176556      0.404660    -0.0653926     -0.340489      0.378312      0.487162      0.564280      0.590878      0.621294      0.621018      0.597246      0.573832      0.591206      0.600638      0.566761      0.490886      0.421743      0.338295      0.318762      0.266117      0.218595      0.197392
[truncated: 658,901 more chars]
