# Supplementary material for: Global-Mode Analysis of Full-Disk Data from the Michelson Doppler Imager and the Helioseismic and Magnetic Imager
Source: Sol Phys. 2018 Jan 31;293(2):29. doi: 10.1007/s11207-017-1201-5 (PMC6566312; doi:10.1007/s11207-017-1201-5)
Supplement: Supplementary file 2 — (TAR 362.4 MB) [file 11207_2017_1201_MOESM2_ESM.tar › HMI/hmiv72d.6832.18]

   0  14 2093.5390    0.6073  0.4016 10.7431  0.0000  0.0975   0.1352   0.3156    0.3125   0.0000    -0.0000       0.00000       0.00000       0.00000       0.00000       0.00000       0.00000       0.00000       0.00000       0.00000       0.00000       0.00000       0.00000       0.00000       0.00000       0.00000       0.00000       0.00000       0.00000       0.00000       0.00000       0.00000       0.00000       0.00000       0.00000       0.00000       0.00000       0.00000       0.00000       0.00000       0.00000       0.00000       0.00000       0.00000       0.00000       0.00000
   0  15 2228.7060    0.9256  0.8417 10.6876  0.0000  0.1615   0.1561   0.4092    0.8366   0.0000    -0.0000       0.00000       0.00000       0.00000       0.00000       0.00000       0.00000       0.00000       0.00000       0.00000       0.00000       0.00000       0.00000       0.00000       0.00000       0.00000       0.00000       0.00000       0.00000       0.00000       0.00000       0.00000       0.00000       0.00000       0.00000       0.00000       0.00000       0.00000       0.00000       0.00000       0.00000       0.00000       0.00000       0.00000       0.00000       0.00000
   0  16 2362.9877    1.4688  0.7282  3.7179  0.0000  0.1162   0.2137   0.3075 1000.0000   0.0000    -0.0000       0.00000       0.00000       0.00000       0.00000       0.00000       0.00000       0.00000       0.00000       0.00000       0.00000       0.00000       0.00000       0.00000       0.00000       0.00000       0.00000       0.00000       0.00000       0.00000       0.00000       0.00000       0.00000       0.00000       0.00000       0.00000       0.00000       0.00000       0.00000       0.00000       0.00000       0.00000       0.00000       0.00000       0.00000       0.00000
   0  19 2764.0552    2.8715  0.6016 11.3392  0.0000  0.0932   0.5151   0.4157    2.4318   0.0000    -0.0000       0.00000       0.00000       0.00000       0.00000       0.00000       0.00000       0.00000       0.00000       0.00000       0.00000       0.00000       0.00000       0.00000       0.00000       0.00000       0.00000       0.00000       0.00000       0.00000       0.00000       0.00000       0.00000       0.00000       0.00000       0.00000       0.00000       0.00000       0.00000       0.00000       0.00000       0.00000       0.00000       0.00000       0.00000       0.00000
   0  20 2899.0506    3.6101  0.9748  8.0792  0.0000  0.1951   0.8877   0.4821  417.9974   0.0000    -0.0000       0.00000       0.00000       0.00000       0.00000       0.00000       0.00000       0.00000       0.00000       0.00000       0.00000       0.00000       0.00000       0.00000       0.00000       0.00000       0.00000       0.00000       0.00000       0.00000       0.00000       0.00000       0.00000       0.00000       0.00000       0.00000       0.00000       0.00000       0.00000       0.00000       0.00000       0.00000       0.00000       0.00000       0.00000       0.00000
   1  12 1885.0804    0.5315  0.2482  9.7917  0.0000  0.1104   0.0757   0.0817    0.1938   0.0000   547.6740      -14.3509       0.00000       0.00000       0.00000       0.00000       0.00000       0.00000       0.00000       0.00000       0.00000       0.00000       0.00000       0.00000       0.00000       0.00000       0.00000       0.00000       166.237       60.4453       0.00000       0.00000       0.00000       0.00000       0.00000       0.00000       0.00000       0.00000       0.00000       0.00000       0.00000       0.00000       0.00000       0.00000       0.00000       0.00000
   1  13 2020.6458    0.6191  0.6861 10.1176  0.0000  0.1206   0.0655   0.1861    0.3376   0.0000   383.9085       32.8468       0.00000       0.00000       0.00000       0.00000       0.00000       0.00000       0.00000       0.00000       0.00000       0.00000       0.00000       0.00000       0.00000       0.00000       0.00000       0.00000       159.479       64.7404       0.00000       0.00000       0.00000       0.00000       0.00000       0.00000       0.00000       0.00000       0.00000       0.00000       0.00000       0.00000       0.00000       0.00000       0.00000       0.00000
   1  14 2156.8198    0.9717  0.7660  9.1039  0.0000  0.0794   0.0833   0.2051    1.4166   0.0000   340.6363      -47.5440       0.00000       0.00000       0.00000       0.00000       0.00000       0.00000       0.00000       0.00000       0.00000       0.00000       0.00000       0.00000       0.00000       0.00000       0.00000       0.00000       104.580       46.9817       0.00000       0.00000       0.00000       0.00000       0.00000       0.00000       0.00000       0.00000       0.00000       0.00000       0.00000       0.00000       0.00000       0.00000       0.00000       0.00000
   1  15 2291.9580    1.0756  1.0301 10.6018  0.0000  0.1056   0.0951   0.2845    0.7148   0.0000   475.6678       14.5795       0.00000       0.00000       0.00000       0.00000       0.00000       0.00000       0.00000       0.00000       0.00000       0.00000       0.00000       0.00000       0.00000       0.00000       0.00000       0.00000       98.6408       84.0321       0.00000       0.00000       0.00000       0.00000       0.00000       0.00000       0.00000       0.00000       0.00000       0.00000       0.00000       0.00000       0.00000       0.00000       0.00000       0.00000
   1  17 2559.0583    1.8294  1.4769  4.5825  0.0000  0.0985   0.1405   0.3185  684.8590   0.0000   167.2460       8.64965       0.00000       0.00000       0.00000       0.00000       0.00000       0.00000       0.00000       0.00000       0.00000       0.00000       0.00000       0.00000       0.00000       0.00000       0.00000       0.00000       116.266       71.2462       0.00000       0.00000       0.00000       0.00000       0.00000       0.00000       0.00000       0.00000       0.00000       0.00000       0.00000       0.00000       0.00000       0.00000       0.00000       0.00000
   1  18 2693.5163    2.4770  1.1280  9.0924  0.0000  0.0844   0.2050   0.3009   17.7380   0.0000   267.4325       82.1945       0.00000       0.00000       0.00000       0.00000       0.00000       0.00000       0.00000       0.00000       0.00000       0.00000       0.00000       0.00000       0.00000       0.00000       0.00000       0.00000       108.474       58.3789       0.00000       0.00000       0.00000       0.00000       0.00000       0.00000       0.00000       0.00000       0.00000       0.00000       0.00000       0.00000       0.00000       0.00000       0.00000       0.00000
   1  19 2828.3566    2.9183  1.0830  5.9169  0.0000  0.0923   0.3027   0.3651 1000.0000   0.0000   597.6185      -45.1213       0.00000       0.00000       0.00000       0.00000       0.00000       0.00000       0.00000       0.00000       0.00000       0.00000       0.00000       0.00000       0.00000       0.00000       0.00000       0.00000       120.963       54.9869       0.00000       0.00000       0.00000       0.00000       0.00000       0.00000       0.00000       0.00000       0.00000       0.00000       0.00000       0.00000       0.00000       0.00000       0.00000       0.00000
   1  20 2963.3702    3.7206  0.8055  9.1331  0.0000  0.0802   0.2842   0.2229   30.0431   0.0000   441.3216       67.5415       0.00000       0.00000       0.00000       0.00000       0.00000       0.00000       0.00000       0.00000       0.00000       0.00000       0.00000       0.00000       0.00000       0.00000       0.00000       0.00000       120.089       46.6955       0.00000       0.00000       0.00000       0.00000       0.00000       0.00000       0.00000       0.00000       0.00000       0.00000       0.00000       0.00000       0.00000       0.00000       0.00000       0.00000
   1  21 3098.3150    4.3071  1.0515  1.4756  0.0000  0.0794   0.3354   0.3280 1000.0000   0.0000   526.0697       73.4077       0.00000       0.00000       0.00000       0.00000       0.00000       0.00000       0.00000       0.00000       0.00000       0.00000       0.00000       0.00000       0.00000       0.00000       0.00000       0.00000       106.226       54.9427       0.00000       0.00000       0.00000       0.00000       0.00000       0.00000       0.00000       0.00000       0.00000       0.00000       0.00000       0.00000       0.00000       0.00000       0.00000       0.00000
   1  22 3233.2784    3.6037  1.6277  7.4829  0.0000  0.1079   0.2421   0.4027  157.9223   0.0000   558.5184      -10.0726       0.00000       0.00000       0.00000       0.00000       0.00000       0.00000       0.00000       0.00000       0.00000       0.00000       0.00000       0.00000       0.00000       0.00000       0.00000       0.00000       133.668       77.9141       0.00000       0.00000       0.00000       0.00000       0.00000       0.00000       0.00000       0.00000       0.00000       0.00000       0.00000       0.00000       0.00000       0.00000       0.00000       0.00000
   1  23 3368.9174    3.0237  1.5680 12.7181  0.0000  0.1202   0.2277   0.5263    0.8613   0.0000   526.3139       212.844       0.00000       0.00000       0.00000       0.00000       0.00000       0.00000       0.00000       0.00000       0.00000       0.00000       0.00000       0.00000       0.00000       0.00000       0.00000       0.00000       136.301       82.7619       0.00000       0.00000       0.00000       0.00000       0.00000       0.00000       0.00000       0.00000       0.00000       0.00000       0.00000       0.00000       0.00000       0.00000       0.00000       0.00000
   1  24 3504.4230    2.8892  2.7910  3.2902  0.0000  0.1630   0.1548   0.4852 1000.0000   0.0000   817.3631       106.050       0.00000       0.00000       0.00000       0.00000       0.00000       0.00000       0.00000       0.00000       0.00000       0.00000       0.00000       0.00000       0.00000       0.00000       0.00000       0.00000       220.061       103.351       0.00000       0.00000       0.00000       0.00000       0.00000       0.00000       0.00000       0.00000       0.00000       0.00000       0.00000       0.00000       0.00000       0.00000       0.00000       0.00000
   1  25 3640.5531    2.4271  5.0465 -2.8763  0.0000  0.2057   0.0911   0.7750 1000.0000   0.0000   342.9330      -31.5146       0.00000       0.00000       0.00000       0.00000       0.00000       0.00000       0.00000       0.00000       0.00000       0.00000       0.00000       0.00000       0.00000       0.00000       0.00000       0.00000       233.565       155.635       0.00000       0.00000       0.00000       0.00000       0.00000       0.00000       0.00000       0.00000       0.00000       0.00000       0.00000       0.00000       0.00000       0.00000       0.00000       0.00000
   2  11 1810.3027    0.3632  0.2325 10.2699  0.0000  0.0497   0.0561   0.1342    0.1013   0.0000   448.5632       15.0443       40.5801      -2.65485       0.00000       0.00000       0.00000       0.00000       0.00000       0.00000       0.00000       0.00000       0.00000       0.00000       0.00000       0.00000       0.00000       0.00000       28.9829       22.8099       21.7785       6.68649       0.00000       0.00000       0.00000       0.00000       0.00000       0.00000       0.00000       0.00000       0.00000       0.00000       0.00000       0.00000       0.00000       0.00000
   2  12 1945.7581    0.5743  0.4088  9.9766  0.0000  0.0999   0.0513   0.1140    0.1724   0.0000   414.0428      -7.40784      -23.5733      -1.69444       0.00000       0.00000       0.00000       0.00000       0.00000       0.00000       0.00000       0.00000       0.00000       0.00000       0.00000       0.00000       0.00000       0.00000       27.9743       62.6413       16.3880       19.0663       0.00000       0.00000       0.00000       0.00000       0.00000       0.00000       0.00000       0.00000       0.00000       0.00000       0.00000       0.00000       0.00000       0.00000
   2  13 2082.0921    0.7090  0.5888  9.9382  0.0000  0.0643   0.0580   0.1331    0.3068   0.0000   442.8949      -27.5246      -4.95287      -1.16576       0.00000       0.00000       0.00000       0.00000       0.00000       0.00000       0.00000       0.00000       0.00000       0.00000       0.00000       0.00000       0.00000       0.00000       37.4506       31.2592       22.3530       7.99594       0.00000       0.00000       0.00000       0.00000       0.00000       0.00000       0.00000       0.00000       0.00000       0.00000       0.00000       0.00000       0.00000       0.00000
   2  14 2217.5876    0.9804  0.8568  9.6832 -0.0037  0.0658   0.0610   0.1549    0.6662   0.0000   438.9926       7.80235      -9.46344       17.1082       0.00000       0.00000       0.00000       0.00000       0.00000       0.00000       0.00000       0.00000       0.00000       0.00000       0.00000       0.00000       0.00000       0.00000       50.3568       38.4265       25.1874       8.06462       0.00000       0.00000       0.00000       0.00000       0.00000       0.00000       0.00000       0.00000       0.00000       0.00000       0.00000       0.00000       0.00000       0.00000
   2  17 2619.6708    2.1928  0.9832 10.3685  0.0000  0.0664   0.1321   0.1556    1.8631   0.0000   392.3727      -30.0240      -5.51758     -0.226320       0.00000       0.00000       0.00000       0.00000       0.00000       0.00000       0.00000       0.00000       0.00000       0.00000       0.00000       0.00000       0.00000       0.00000       49.7188       39.0797       23.7454       7.99109       0.00000       0.00000       0.00000       0.00000       0.00000       0.00000       0.00000       0.00000       0.00000       0.00000       0.00000       0.00000       0.00000       0.00000
   2  18 2754.6318    2.3762  0.8466 12.2378  0.0000  0.0672   0.1608   0.1780    0.4725   0.0000   467.6769       110.769       42.9672       4.37663       0.00000       0.00000       0.00000       0.00000       0.00000       0.00000       0.00000       0.00000       0.00000       0.00000       0.00000       0.00000       0.00000       0.00000       51.5434       41.9028       22.6270       7.87022       0.00000       0.00000       0.00000       0.00000       0.00000       0.00000       0.00000       0.00000       0.00000       0.00000       0.00000       0.00000       0.00000       0.00000
   2  19 2889.7079    3.5695  0.7396 10.7727  0.0000  0.0497   0.2460   0.1510    2.4802   0.0000   430.1295       3.13170       23.4172       5.77080       0.00000       0.00000       0.00000       0.00000       0.00000       0.00000       0.00000       0.00000       0.00000       0.00000       0.00000       0.00000       0.00000       0.00000       37.7178       30.9442       15.4555       6.82376       0.00000       0.00000       0.00000       0.00000       0.00000       0.00000       0.00000       0.00000       0.00000       0.00000       0.00000       0.00000       0.00000       0.00000
   2  21 3160.1612    3.7846  1.1899  3.7276  0.0000  0.0745   0.2424   0.2061 1000.0000   0.0000   437.1371       27.1768       26.9495       7.23450       0.00000       0.00000       0.00000       0.00000       0.00000       0.00000       0.00000       0.00000       0.00000       0.00000       0.00000       0.00000       0.00000       0.00000       59.4950       48.6721       25.9704       9.49464       0.00000       0.00000       0.00000       0.00000       0.00000       0.00000       0.00000       0.00000       0.00000       0.00000       0.00000       0.00000       0.00000       0.00000
   2  22 3295.3211    3.4955  1.6571 11.0516  0.0206  0.0839   0.1874   0.2620    1.1704   0.0000   469.5970       38.5517      -20.6841       3.95240       0.00000       0.00000       0.00000       0.00000       0.00000       0.00000       0.00000       0.00000       0.00000       0.00000       0.00000       0.00000       0.00000       0.00000       61.8832       49.2889       31.0127       10.4805       0.00000       0.00000       0.00000       0.00000       0.00000       0.00000       0.00000       0.00000       0.00000       0.00000       0.00000       0.00000       0.00000       0.00000
   2  23 3430.7789    2.9392  2.0891 10.2006  0.0000  0.1024   0.1267   0.2984    2.6023   0.0000   545.6424       147.518       23.8414      -9.50182       0.00000       0.00000       0.00000       0.00000       0.00000       0.00000       0.00000       0.00000       0.00000       0.00000       0.00000       0.00000       0.00000       0.00000       87.3312       68.7464       31.2055       10.7036       0.00000       0.00000       0.00000       0.00000       0.00000       0.00000       0.00000       0.00000       0.00000       0.00000       0.00000       0.00000       0.00000       0.00000
   3  13 2137.7595    0.7672  0.5215 10.0633  0.0000  0.0527   0.0509   0.1083    0.2378   0.0000   417.2919      -19.5934      -1.07663      -19.1663       2.38243       1.36096       0.00000       0.00000       0.00000       0.00000       0.00000       0.00000       0.00000       0.00000       0.00000       0.00000       0.00000       0.00000       32.4309       31.0738       20.0859       8.70379       4.11342       1.19655       0.00000       0.00000       0.00000       0.00000       0.00000       0.00000       0.00000       0.00000       0.00000       0.00000       0.00000       0.00000
   3  14 2273.4180    1.0785  0.6324 10.9097  0.0000  0.0489   0.0704   0.1230    0.2446   0.0000   448.1861      -13.6229       6.87977      -3.14845       1.02104       3.01899       0.00000       0.00000       0.00000       0.00000       0.00000       0.00000       0.00000       0.00000       0.00000       0.00000       0.00000       0.00000       23.2522       24.5507       15.7697       10.2126       3.92291       1.53779       0.00000       0.00000       0.00000       0.00000       0.00000       0.00000       0.00000       0.00000       0.00000       0.00000       0.00000       0.00000
   3  15 2407.6350    1.4100  1.2039 10.0588  0.0128  0.0653   0.0728   0.1877    0.8686   0.0000   424.7014      -42.7740       2.15758       6.55767       4.86950      0.648566       0.00000       0.00000       0.00000       0.00000       0.00000       0.00000       0.00000       0.00000       0.00000       0.00000       0.00000       0.00000       29.6912       29.4149       22.9746       13.6092       6.34189       1.98195       0.00000       0.00000       0.00000       0.00000       0.00000       0.00000       0.00000       0.00000       0.00000       0.00000       0.00000       0.00000
   3  16 2541.6416    1.9284  0.8783 10.8873  0.0000  0.0547   0.1063   0.1333    0.6671   0.0000   425.3878       18.7912       23.6723       1.20902      -2.09598     -0.992448       0.00000       0.00000       0.00000       0.00000       0.00000       0.00000       0.00000       0.00000       0.00000       0.00000       0.00000       0.00000       25.1855       24.6238       18.8901       10.4452       5.20841       1.52467       0.00000       0.00000       0.00000       0.00000       0.00000       0.00000       0.00000       0.00000       0.00000       0.00000       0.00000       0.00000
   3  17 2676.1853    2.5010  0.9407 10.7876  0.0000  0.0553   0.1286   0.1422    1.1601   0.0000   424.4459      -49.9591       8.13674       11.7256     -0.599267      -1.14832       0.00000       0.00000       0.00000       0.00000       0.00000       0.00000       0.00000       0.00000       0.00000       0.00000       0.00000       0.00000       25.6179       27.7872       18.5568       12.9262       4.59525       1.88465       0.00000       0.00000       0.00000       0.00000       0.00000       0.00000       0.00000       0.00000       0.00000       0.00000       0.00000       0.00000
   3  18 2811.4908    3.0232  0.8712 11.5293  0.0003  0.0555   0.1624   0.1357    0.9393   0.0000   489.3189       14.6024       7.73259      -27.2353       2.78340      -3.10112       0.00000       0.00000       0.00000       0.00000       0.00000       0.00000       0.00000       0.00000       0.00000       0.00000       0.00000       0.00000       28.5852       25.1465       20.2967       12.5165       4.97179       1.44385       0.00000       0.00000       0.00000       0.00000       0.00000       0.00000       0.00000       0.00000       0.00000       0.00000       0.00000       0.00000
   3  19 2947.0292    3.4731  0.9391 10.4616  0.0000  0.0460   0.1758   0.1570    2.9815   0.0000   447.2271       33.8922       44.7729      -9.52358       5.76703      -2.04614       0.00000       0.00000       0.00000       0.00000       0.00000       0.00000       0.00000       0.00000       0.00000       0.00000       0.00000       0.00000       24.5928       22.2522       16.7960       10.3642       4.25011       1.19686       0.00000       0.00000       0.00000       0.00000       0.00000       0.00000       0.00000       0.00000       0.00000       0.00000       0.00000       0.00000
   3  21 3217.7650    3.6300  1.3563 12.3161  0.0000  0.0657   0.1679   0.1923    0.6752   0.0000   414.5393       69.6904      -29.1136       19.6671      -2.19297      -4.48902       0.00000       0.00000       0.00000       0.00000       0.00000       0.00000       0.00000       0.00000       0.00000       0.00000       0.00000       0.00000       32.8536       28.8611       23.5353       15.6561       6.36663       1.82460       0.00000       0.00000       0.00000       0.00000       0.00000       0.00000       0.00000       0.00000       0.00000       0.00000       0.00000       0.00000
   3  22 3353.5604    3.5388  1.9333 12.0163  0.0000  0.0765   0.1332   0.2143    0.4802   0.0000   481.5269      0.407177       12.1399       33.5270      -5.98041      -3.09608       0.00000       0.00000       0.00000       0.00000       0.00000       0.00000       0.00000       0.00000       0.00000       0.00000       0.00000       0.00000       37.1481       35.4883       27.6245       16.9110       7.66680       2.29722       0.00000       0.00000       0.00000       0.00000       0.00000       0.00000       0.00000       0.00000       0.00000       0.00000       0.00000       0.00000
   3  23 3489.5294    3.1627  2.7831  9.9284  0.0000  0.0889   0.0919   0.2392    1.3165   0.0000   307.5928       62.2043       45.1518       34.0260       9.98634     -0.753421       0.00000       0.00000       0.00000       0.00000       0.00000       0.00000       0.00000       0.00000       0.00000       0.00000       0.00000       0.00000       45.2874       41.0913       32.2535       20.0123       8.61800       2.46351       0.00000       0.00000       0.00000       0.00000       0.00000       0.00000       0.00000       0.00000       0.00000       0.00000       0.00000       0.00000
   3  24 3626.1935    2.3897  4.1790 10.6125  0.0000  0.1170   0.0621   0.3371    0.3678   0.0000   455.2445       151.380       35.4097       10.2973       16.3737      -4.18440       0.00000       0.00000       0.00000       0.00000       0.00000       0.00000       0.00000       0.00000       0.00000       0.00000       0.00000       0.00000       61.8483       59.9013       41.8954       25.0083       10.4445       3.34366       0.00000       0.00000       0.00000       0.00000       0.00000       0.00000       0.00000       0.00000       0.00000       0.00000       0.00000       0.00000
   3  25 3762.9194    1.9983  4.9167 10.7751  0.0000  0.1351   0.0509   0.4050    0.2426   0.0000   472.3237       204.919       79.0439      -49.5066      -2.26596      -9.15187       0.00000       0.00000       0.00000       0.00000       0.00000       0.00000       0.00000       0.00000       0.00000       0.00000       0.00000       0.00000       67.4477       65.1139       47.9486       29.3573       12.6287       3.88736       0.00000       0.00000       0.00000       0.00000       0.00000       0.00000       0.00000       0.00000       0.00000       0.00000       0.00000       0.00000
   4  12 2051.5486    0.6286  0.5803 10.1490  0.0034  0.0546   0.0387   0.1041    0.1687   0.0000   428.5401       28.2210       4.27776       2.39462       1.47962      -1.39902       1.09177     0.0664425       0.00000       0.00000       0.00000       0.00000       0.00000       0.00000       0.00000       0.00000       0.00000       0.00000       18.9682       24.4532       17.3329       12.6722       7.11369       3.52442       1.40304      0.475245       0.00000       0.00000       0.00000       0.00000       0.00000       0.00000       0.00000       0.00000       0.00000       0.00000
   4  13 2188.3270    0.8405  0.7012 10.5995 -0.0056  0.0759   0.0491   0.1107    0.2244   0.0000   434.7572      -17.4049       22.5043       10.9048      -9.24220      -5.00796     -0.945820      0.472833       0.00000       0.00000       0.00000       0.00000       0.00000       0.00000       0.00000       0.00000       0.00000       0.00000       40.0950       42.0720       30.3569       16.3652       7.83838       3.31917       1.19126      0.293100       0.00000       0.00000       0.00000       0.00000       0.00000       0.00000       0.00000       0.00000       0.00000       0.00000
   4  14 2324.0560    1.2795  0.8070  9.3973 -0.0001  0.0465   0.0669   0.1269    0.9369   0.0000   455.4116       33.5113      -6.14307      -4.19528       11.1718       4.65351      -1.06347     -0.995079       0.00000       0.00000       0.00000       0.00000       0.00000       0.00000       0.00000       0.00000       0.00000       0.00000       15.9006       19.4459       14.9464       10.7881       5.74493       3.25866       1.16932      0.388138       0.00000       0.00000       0.00000       0.00000       0.00000       0.00000       0.00000       0.00000       0.00000       0.00000
   4  17 2728.4798    2.6515  0.7983 11.7464  0.0017  0.0493   0.1246   0.1090    0.5001   0.0000   404.7908       15.5198       3.15655       19.4793       8.52330       1.64684      0.759459     -0.340652       0.00000       0.00000       0.00000       0.00000       0.00000       0.00000       0.00000       0.00000       0.00000       0.00000       17.2575       18.7780       15.5798       11.1660       7.66751       2.97157       1.38044      0.358761       0.00000       0.00000       0.00000       0.00000       0.00000       0.00000       0.00000       0.00000       0.00000       0.00000
   4  18 2864.2480    3.1495  0.8597 11.6305  0.0095  0.0458   0.1468   0.1164    0.6660   0.0000   438.7965       32.1713       4.99927       10.3403      -12.7116     -0.217699       3.62574     -0.137672       0.00000       0.00000       0.00000       0.00000       0.00000       0.00000       0.00000       0.00000       0.00000       0.00000       18.5072       19.2295       15.2703       10.5079       6.49384       2.69210       1.13280      0.280113       0.00000       0.00000       0.00000       0.00000       0.00000       0.00000       0.00000       0.00000       0.00000       0.00000
   4  21 3271.8717    3.8497  1.5576 -0.0068  0.0012  0.0580   0.1404   0.1588   97.7326   0.0000   408.7480       54.5112       63.0617      -19.2839      -4.35717      -10.9375      -2.77156     -0.138701       0.00000       0.00000       0.00000       0.00000       0.00000       0.00000       0.00000       0.00000       0.00000       0.00000       22.6353       23.3186       19.6199       13.6627       8.11158       3.88908       1.55653      0.387948       0.00000       0.00000       0.00000       0.00000       0.00000       0.00000       0.00000       0.00000       0.00000       0.00000
   4  22 3408.1259    3.0244  1.8158 12.4907 -0.0160  0.0691   0.1118   0.2117    0.2938   0.0000   445.9203       66.1118       14.3051      -19.1333      -1.95941       3.12748       3.88223      -1.69616       0.00000       0.00000       0.00000       0.00000       0.00000       0.00000       0.00000       0.00000       0.00000       0.00000       27.6727       28.9091       23.0461       17.0160       9.73900       4.71862       1.70001      0.486032       0.00000       0.00000       0.00000       0.00000       0.00000       0.00000       0.00000       0.00000       0.00000       0.00000
   4  23 3544.6886    2.6590  2.6157 11.9065  0.0008  0.0867   0.0836   0.2270    0.2489   0.0000   442.5012       17.7915      -6.04158       19.0720       4.30903      -1.17041      -3.50125     -0.821871       0.00000       0.00000       0.00000       0.00000       0.00000       0.00000       0.00000       0.00000       0.00000       0.00000       34.4006       36.4581       29.0883       20.8412       11.9587       5.84494       2.18063      0.604065       0.00000       0.00000       0.00000       0.00000       0.00000       0.00000       0.00000       0.00000       0.00000       0.00000
   4  26 3956.0841    1.4872  7.1722 10.3418  0.0008  0.1642   0.0337   0.4702    0.1989   0.0000   481.2516      -16.7475       15.1815      -42.8590       27.2728       13.5604      0.625752     -0.476595       0.00000       0.00000       0.00000       0.00000       0.00000       0.00000       0.00000       0.00000       0.00000       0.00000       60.0709       65.7888       53.1013       38.2915       22.7399       10.9849       4.29474       1.19364       0.00000       0.00000       0.00000       0.00000       0.00000       0.00000       0.00000       0.00000       0.00000       0.00000
   5  10 1823.2519    0.3769  0.4324  9.9558 -0.0066  0.0484   0.0278   0.1114    0.0943   0.0000   410.1134      -19.8930      -9.71195       3.56369       12.7467       1.43201       2.59324       2.48569     -0.343424    -0.0255259       0.00000       0.00000       0.00000       0.00000       0.00000       0.00000       0.00000       0.00000       15.2624       17.8558       13.1872       10.7309       7.73204       4.58091       1.79412      0.913393      0.273025     0.0682215       0.00000       0.00000       0.00000       0.00000       0.00000       0.00000       0.00000       0.00000
   5  11 1960.4688    0.5226  0.4042 10.0476 -0.0129  0.0640   0.0355   0.0697    0.1021   0.0000   403.0588   3.36008e-05       18.7667      -3.36541       2.56835       5.76020      0.367901    -0.0356332     -0.206454     0.0496774       0.00000       0.00000       0.00000       0.00000       0.00000       0.00000       0.00000       0.00000       19.1046       22.6549       14.0375       15.3170       9.36114       7.15292       2.15060       1.24925      0.236307      0.130996       0.00000       0.00000       0.00000       0.00000       0.00000       0.00000       0.00000       0.00000
   5  12 2098.4112    0.7085  0.5606 10.0052 -0.0198  0.0613   0.0421   0.0935    0.1766   0.0000   436.2033      -25.7025      -6.05832       34.4648       4.13367      -3.37005      -4.09286      -1.60847      0.439614    -0.0933601       0.00000       0.00000       0.00000       0.00000       0.00000       0.00000       0.00000       0.00000       13.3402       17.3338       12.2818       13.3553       6.48686       5.58070       2.29401       1.27944      0.312132      0.124232       0.00000       0.00000       0.00000       0.00000       0.00000       0.00000       0.00000       0.00000
   5  13 2235.3274    1.0183  0.8008 10.3134 -0.0059  0.0502   0.0462   0.1051    0.2400   0.0000   410.6591      -23.4269       12.3708      -19.5755      -7.21157      0.609809       1.05864      0.392909     -0.282513    -0.0436950       0.00000       0.00000       0.00000       0.00000       0.00000       0.00000       0.00000       0.00000       16.1132       15.5740       15.4504       12.9309       6.95687       4.50990       2.95629       1.12711      0.313972     0.0723800       0.00000       0.00000       0.00000       0.00000       0.00000       0.00000       0.00000       0.00000
   5  14 2371.0986    1.3075  0.9328 10.3575 -0.0028  0.0454   0.0560   0.1079    0.3656   0.0000   438.0493      -10.0192       17.7276      -10.9264      -3.76017      -4.29074      -1.31587     -0.504119      0.135221    -0.0442482       0.00000       0.00000       0.00000       0.00000       0.00000       0.00000       0.00000       0.00000       13.6476       14.7146       13.5549       9.87466       7.26861       4.06304       2.09770      0.870804      0.321755     0.0674508       0.00000       0.00000       0.00000       0.00000       0.00000       0.00000       0.00000       0.00000
   5  15 2506.0709    1.8732  0.8218 10.7611 -0.0044  0.0420   0.0791   0.1019    0.4409   0.0000   446.5081       23.2594       16.0846     -0.679393       5.20205       3.68436     -0.701448     -0.604665    -0.0322958   9.35584e-05       0.00000       0.00000       0.00000       0.00000       0.00000       0.00000       0.00000       0.00000       12.2089       15.6402       11.4277       10.6074       6.13570       4.16908       1.68295      0.906560      0.244745     0.0851764       0.00000       0.00000       0.00000       0.00000       0.00000       0.00000       0.00000       0.00000
   5  16 2641.2674    2.2382  0.9939 11.5065  0.0056  0.0453   0.0942   0.1213    0.4311   0.0000   441.5780      -2.15572       1.18182      -5.11377      -5.08200       3.66815     -0.793854      -1.67853    -0.0658292     0.0392354       0.00000       0.00000       0.00000       0.00000       0.00000       0.00000       0.00000       0.00000       13.9277       14.7606       12.7005       10.4617       7.77660       4.52042       2.03839      0.902702      0.303101     0.0713584       0.00000       0.00000       0.00000       0.00000       0.00000       0.00000       0.00000       0.00000
   5  17 2777.4562    2.7723  1.0517 11.4992 -0.0302  0.0470   0.1212   0.1273    1.7112   0.0000   442.8706       16.0640       11.9000      -2.04122      -6.43087      -5.54351      -1.68453    -0.0294244      0.200334     -0.115707       0.00000       0.00000       0.00000       0.00000       0.00000       0.00000       0.00000       0.00000       14.8363       16.9346       14.8897       10.6084       7.50725       4.32168       2.07433      0.991593      0.340413     0.0750414       0.00000       0.00000       0.00000       0.00000       0.00000       0.00000       0.00000       0.00000
   5  18 2913.7945    3.4347  0.8909 12.1107  0.0015  0.0440   0.1470   0.1161    0.6047   0.0000   442.1105       13.4976       30.5115       4.19662      -3.46292      0.609122       1.13861     -0.581728     -0.230974    -0.0921173       0.00000       0.00000       0.00000       0.00000       0.00000       0.00000       0.00000       0.00000       13.4591       15.8914       12.5607       10.6890       6.89371       3.99662       2.11356      0.820961      0.281082     0.0771415       0.00000       0.00000       0.00000       0.00000       0.00000       0.00000       0.00000       0.00000
   5  19 3050.1062    3.5629  0.7117 13.4382 -0.0505  0.0444   0.1943   0.1144    0.3999   0.0000   432.8974       9.12049       14.5759       32.4873      -9.24443      -6.57057       4.86356     -0.495728      0.911370     0.0523829       0.00000       0.00000       0.00000       0.00000       0.00000       0.00000       0.00000       0.00000       13.2241       14.7517       12.7051       10.0597       7.36247       4.02182       2.34213      0.833787      0.315364     0.0732704       0.00000       0.00000       0.00000       0.00000       0.00000       0.00000       0.00000       0.00000
   5  20 3186.3384    3.8526  1.2388 12.5308 -0.0019  0.0604   0.1637   0.1465    0.8707   0.0000   421.1234       22.2785      -7.37128      -5.48835    -0.0275969      -3.73400      -2.08469      0.996495     -0.151917     -0.134374       0.00000       0.00000       0.00000       0.00000       0.00000       0.00000       0.00000       0.00000       16.2936       22.3265       17.0329       15.0695       8.46901       6.05997       2.54599       1.40691      0.396961      0.129457       0.00000       0.00000       0.00000       0.00000       0.00000       0.00000       0.00000       0.00000
   5  22 3459.4981    2.8661  1.9581 12.4922  0.0010  0.0738   0.1036   0.2038    0.3054   0.0000   419.0101       44.4782      -10.5623      -20.1766       8.16670      -3.32258       4.17791      -1.60082     -0.535598     -0.163939       0.00000       0.00000       0.00000       0.00000       0.00000       0.00000       0.00000       0.00000       23.1869       26.0978       21.3831       18.5720       11.6227       7.42170       3.51535       1.56924      0.458531      0.127384       0.00000       0.00000       0.00000       0.00000       0.00000       0.00000       0.00000       0.00000
   5  23 3596.7083    2.4431  3.4863 11.3641 -0.0034  0.0948   0.0639   0.2685    0.3056   0.0000   439.4602       44.9916       71.2941     -0.708857      -1.91222      -13.0900       6.54415     -0.813870      0.255757    -0.0900317       0.00000       0.00000       0.00000       0.00000       0.00000       0.00000       0.00000       0.00000       28.1983       33.3506       28.2272       22.6142       15.9311       8.76816       4.96660       1.89604      0.726016      0.173956       0.00000       0.00000       0.00000       0.00000       0.00000       0.00000       0.00000       0.00000
   5  24 3733.9798    2.0463  4.3621 11.2006 -0.0021  0.1131   0.0472   0.2878    0.1819   0.0000   429.0706       17.8325       22.0567       19.7252      -25.6283      0.203547       2.49673      -3.53135      -1.84369     -0.137081       0.00000       0.00000       0.00000       0.00000       0.00000       0.00000       0.00000       0.00000       32.9245       40.0558       33.9938       28.3052       16.9903       11.1147       5.38342       2.59504      0.809463      0.211812       0.00000       0.00000       0.00000       0.00000       0.00000       0.00000       0.00000       0.00000
   5  25 3871.7519    1.7465  6.8840 10.4288  0.0019  0.1405   0.0325   0.4069    0.1658   0.0000   519.6083       44.8756       10.1418      -83.6862       9.15522      0.494098      -5.02563      -2.67259       1.02528     -0.111617       0.00000       0.00000       0.00000       0.00000       0.00000       0.00000       0.00000       0.00000       41.5143       46.3792       42.5241       33.5149       21.3261       13.5742       6.92370       3.14803       1.00773      0.234857       0.00000       0.00000       0.00000       0.00000       0.00000       0.00000       0.00000       0.00000
   5  27 4147.8136    1.2138 10.7928 10.0956 -0.0037  0.2043   0.0210   0.5783    0.1156   0.0000   400.5950      -90.1239       9.38974       30.9883      -49.5648       30.6730     -0.311077      -4.43965      -2.33465      0.563422       0.00000       0.00000       0.00000       0.00000       0.00000       0.00000       0.00000       0.00000       58.6511       68.1598       61.2901       47.8479       34.1169       20.0097       10.5366       4.44359       1.63487      0.369079       0.00000       0.00000       0.00000       0.00000       0.00000       0.00000       0.00000       0.00000
   6  11 2004.0638    0.6130  0.5734  9.9003 -0.0017  0.0354   0.0344   0.0935    0.1281   0.0000   451.8048       4.31074       18.4243       7.59550       1.27114     -0.361744      -3.69607       1.02595      0.389427     -0.311732     0.0186993    -0.0172932       0.00000       0.00000       0.00000       0.00000       0.00000       0.00000       9.32641       10.2290       9.52206       8.09356       6.26487       4.08254       2.39650       1.31751      0.516433      0.197689     0.0553525     0.0134907       0.00000       0.00000       0.00000       0.00000       0.00000       0.00000
   6  12 2142.5081    0.8512  0.5440 10.1341  0.0026  0.0383   0.0434   0.0799    0.1675   0.0000   418.8500       14.9672       21.5168      -3.94194      -2.39559      -6.22411      0.837671    -0.0978834     -0.451331     -0.386524    -0.0675532   -0.00377385       0.00000       0.00000       0.00000       0.00000       0.00000       0.00000       9.86555       10.7696       9.70159       8.21998       6.40985       4.16425       2.62858       1.23733      0.583385      0.202839     0.0708902     0.0144854       0.00000       0.00000       0.00000       0.00000       0.00000       0.00000
   6  13 2279.8328    0.9975  0.8572 10.6330  0.0014  0.0455   0.0423   0.1109    0.1796   0.0000   438.3904       2.51027       22.1100      -10.3935       7.67250       6.73533     -0.251703     -0.923226      0.138940     0.0367451     0.0471680   -0.00695111       0.00000       0.00000       0.00000       0.00000       0.00000       0.00000       12.7510       13.5735       12.9992       11.0755       7.13626       5.01154       2.94197       1.50861      0.738452      0.269046     0.0675766     0.0147423       0.00000       0.00000       0.00000       0.00000       0.00000       0.00000
   6  14 2415.5034    1.5132  0.8441 10.8423  0.0005  0.0379   0.0591   0.0947    0.2242   0.0000   424.5975       22.6639       23.5437       7.87136      -6.69716      -2.46282     -0.292025     -0.341000     -0.144114      0.105800     0.0639646     0.0200487       0.00000       0.00000       0.00000       0.00000       0.00000       0.00000       10.0168       11.2170       10.7161       8.70458       6.15481       4.24381       2.48673       1.21567      0.627801      0.228146     0.0665319     0.0140089       0.00000       0.00000       0.00000       0.00000       0.00000       0.00000
   6  15 2551.1134    1.9526  0.8148 11.4296 -0.0024  0.0386   0.0822   0.0978    0.2426   0.0000   414.5806       1.84940      -6.18745       5.00044     -0.287378      -2.58946       1.89208      -1.63804      -1.65144      0.457261    -0.0721481    -0.0125306       0.00000       0.00000       0.00000       0.00000       0.00000       0.00000       10.6838       12.3402       11.9513       8.95098       6.10244       4.20823       2.35581       1.12019      0.633477      0.233103     0.0684497     0.0135927       0.00000       0.00000       0.00000       0.00000       0.00000       0.00000
   6  16 2687.1149    2.4150  0.8359 11.9873  0.0016  0.0416   0.0971   0.0950    0.2441   0.0000   432.2183     -0.179195       20.5756      -4.28167      -8.03689      0.635626     -0.282272     -0.772361     -0.574783     -0.236169  -0.000907653    0.00870447       0.00000       0.00000       0.00000       0.00000       0.00000       0.00000       10.6581       11.4625       9.75125       9.33904       7.44956       4.67843       3.02018       1.50594      0.652609      0.216166     0.0739060     0.0163294       0.00000       0.00000       0.00000       0.00000       0.00000       0.00000
   6  17 2823.8516    2.9711  0.9280 11.6594 -0.0028  0.0396   0.1158   0.1014    0.4584   0.0000   424.7380       15.5123       10.8787       2.14313       6.74509      -3.27693     -0.167651      -1.43711      0.817401     -0.100411     0.0337723    -0.0111661       0.00000       0.00000       0.00000       0.00000       0.00000       0.00000       10.5150       11.3600       9.96729       8.54853       6.96763       4.43612       2.68730       1.27804      0.568847      0.195895     0.0670610     0.0136179       0.00000       0.00000       0.00000       0.00000       0.00000       0.00000
   6  18 2960.8081    3.5565  0.8494 12.1797 -0.0199  0.0469   0.1552   0.0840    0.4932   0.0000   444.0772       40.5980       5.79064      -6.25391      -1.52960      -6.30392      -3.29026      -2.59132     -0.223429     -0.425063   0.000626488   -0.00246258       0.00000       0.00000       0.00000       0.00000       0.00000       0.00000       14.0443       13.0986       10.5699       10.3707       9.50582       6.53153       3.65209       1.70147      0.656196      0.232751     0.0689130     0.0133157       0.00000       0.00000       0.00000       0.00000       0.00000       0.00000
   6  19 3097.5240    4.0566  0.9260 12.1936 -0.0156  0.0434   0.1626   0.1027    0.6577   0.0000   422.3682       38.9493      -16.7300       24.8199       8.90295      -10.6295       4.03497      -4.69611       1.05817    0.00108362     0.0318946    -0.0128557       0.00000       0.00000       0.00000       0.00000       0.00000       0.00000       13.2711       15.2441       14.0526       10.5726       7.31638       4.65474       2.61770       1.27958      0.622796      0.234140     0.0694725     0.0143549       0.00000       0.00000       0.00000       0.00000       0.00000       0.00000
   6  20 3234.0703    3.9641  1.3191 12.2947 -0.0102  0.0484   0.1411   0.1374    0.6736   0.0000   436.7276       13.8580       28.2848       12.1293       18.3162      -5.47069      -2.26227      -3.16738      -1.02614      0.257951    -0.0595261     0.0185364       0.00000       0.00000       0.00000       0.00000       0.00000       0.00000       13.1714       14.8749       13.7214       11.0534       8.08538       5.45428       3.01674       1.62756      0.706241      0.288461     0.0819860     0.0175151       0.00000       0.00000       0.00000       0.00000       0.00000       0.00000
   6  21 3371.1601    3.4378  1.8307 12.4644  0.0033  0.0723   0.1070   0.1686    0.3309   0.0000   449.3421      -8.85933      -7.48881       3.65296      0.503331      -3.38979       6.56473      -3.03873     -0.988876     0.0595361    -0.0652559    -0.0120734       0.00000       0.00000       0.00000       0.00000       0.00000       0.00000       17.1926       19.6013       18.7691       16.7883       11.3821       6.92486       4.94708       2.55653       1.29751      0.413203      0.132854     0.0290818       0.00000       0.00000       0.00000       0.00000       0.00000       0.00000
   6  22 3508.4178    2.7837  2.7238 11.4977 -0.0021  0.0818   0.0696   0.1909    0.2994   0.0000   426.4013       52.7300       12.1285       2.87109      -10.1952      -16.1792      -2.01133      -1.50612      -2.64313    -0.0191098      0.459526     0.0198821       0.00000       0.00000       0.00000       0.00000       0.00000       0.00000       21.7549       26.8825       24.2960       19.1878       13.8566       8.92789       5.10391       2.86805       1.20806      0.503174      0.161818     0.0343172       0.00000       0.00000       0.00000       0.00000       0.00000       0.00000
   6  23 3646.1950    2.3274  4.0715 10.6959 -0.0008  0.0932   0.0463   0.2579    0.2785   0.0000   405.3069       17.8406      -14.2515      -20.3136      -10.1803      -2.88937      -1.10775      -3.22500      0.190593     -0.285797      0.178762     0.0234269       0.00000       0.00000       0.00000       0.00000       0.00000       0.00000       23.7918       29.1332       25.3818       21.9611       15.7628       11.1840       6.11685       3.27931       1.45488      0.609049      0.176226     0.0411381       0.00000       0.00000       0.00000       0.00000       0.00000       0.00000
   6  24 3784.2013    1.9141  5.5841 10.4329 -0.0004  0.1194   0.0349   0.3165    0.1942   0.0000   413.5750       23.5562       8.31670       5.95750       12.8402      -4.52304      -7.44473      -7.91970       1.64167     -0.929998     0.0344215    0.00825634       0.00000       0.00000       0.00000       0.00000       0.00000       0.00000       29.7722       37.1478       34.0915       27.0723       20.3827       13.5309       7.42055       4.12900       1.73088      0.775254      0.246063     0.0515030       0.00000       0.00000       0.00000       0.00000       0.00000       0.00000
   6  25 3922.0141    1.5763  7.8634 10.1381 -0.0016  0.1461   0.0249   0.3955    0.1361   0.0000   414.6938       80.6335       81.4991      -37.0258      -19.0680      -25.7709       16.8716      -4.42807     -0.119357      0.638617     -0.360613    -0.0446852       0.00000       0.00000       0.00000       0.00000       0.00000       0.00000       35.4807       43.3375       40.3178       33.4587       24.7986       16.7312       9.91226       5.34742       2.41861      0.969035      0.300299     0.0636836       0.00000       0.00000       0.00000       0.00000       0.00000       0.00000
   6  27 4199.3558    1.1481 10.7892 10.0245 -0.0025  0.1912   0.0184   0.5467    0.0953   0.0000   401.4288       17.8550       3.48969       52.9304       13.3163     -0.985670      -23.4177      -10.7051       3.44069     -0.440564     -0.606715    -0.0683725       0.00000       0.00000       0.00000       0.00000       0.00000       0.00000       48.1185       55.0629       54.3454       44.0107       33.9495       21.8581       13.4410       7.10106       3.27697       1.27914      0.412465     0.0775931       0.00000       0.00000       0.00000       0.00000       0.00000       0.00000
   7   9 1767.6485    0.3045  0.2370 10.0572  0.0091  0.0325   0.0230   0.0588    0.0635   0.0000   430.9732      -6.38061       20.7645       8.83288      -4.19551      0.919840       4.58820     -0.498645      -1.91881      0.119615      0.177086     0.0414685    -0.0306738   -0.00455537       0.00000       0.00000       0.00000       0.00000       8.19484       7.83062       5.72938       6.24929       6.12602       4.60832       3.17295       1.68126      0.875365      0.341810      0.130340     0.0389675     0.0133709    0.00265683       0.00000       0.00000       0.00000       0.00000
   7  10 1906.8933    0.4613  0.3007 10.1653 -0.0060  0.0314   0.0383   0.0618    0.0750   0.0000   439.3800      -4.40108       7.99407       4.67883     -0.984709       2.53545     -0.303593      -2.39405    -0.0624754      0.364029     0.0485633     0.0354801     0.0150242    0.00250702       0.00000       0.00000       0.00000       0.00000       6.40880       7.01649       7.76179       5.17295       5.19871       3.81814       2.18143       1.67723      0.753354      0.272310      0.136990     0.0563538     0.0156831    0.00241206       0.00000       0.00000       0.00000       0.00000
   7  11 2045.8512    0.6415  0.4781 10.2161 -0.0066  0.0457   0.0348   0.0711    0.1066   0.0000   443.4792       7.77272       10.5584      -3.45111       8.14545      0.246557      -2.13755     0.0408222      0.297022     -0.291472     -0.108625   -0.00713093   -0.00201326    0.00109964       0.00000       0.00000       0.00000       0.00000       9.32220       9.59547       12.3718       6.87954       7.69438       6.34160       2.78543       2.36030       1.32411      0.343522      0.240582      0.107299     0.0256798    0.00317409       0.00000       0.00000       0.00000       0.00000
   7  12 2184.5756    0.8219  0.6515 10.4146 -0.0077  0.0357   0.0358   0.0803    0.1234   0.0000   443.6325       6.44515       15.2559      -1.91396      -3.52446      -5.48504      -1.77863       1.44507     -0.247666      0.496187   -0.00285748    -0.0264171    0.00490479    0.00382586       0.00000       0.00000       0.00000       0.00000       6.98211       8.06882       8.60826       6.98232       5.89106       4.07811       2.94961       1.51446      0.805179      0.442971      0.178278     0.0604644     0.0192376    0.00323536       0.00000       0.00000       0.00000       0.00000
   7  14 2458.1998    1.5428  0.9793 11.0517 -0.0126  0.0417   0.0547   0.0974    0.2313   0.0000   432.0831     -0.807901       27.5567       6.38465       4.00399      -1.05222       2.19324      0.797628       1.15689      0.645992     -0.141878     -0.102263    -0.0162933   -0.00730844       0.00000       0.00000       0.00000       0.00000       9.10978       9.81957       9.47211       8.55804       7.08900       5.03107       3.45329       1.99856       1.07112      0.504094      0.204842     0.0675415     0.0195865    0.00370505       0.00000       0.00000       0.00000       0.00000
   7  15 2594.2485    2.0438  0.9286 11.3392 -0.0147  0.0395   0.0753   0.0961    0.3042   0.0000   454.9118      0.645179       12.3553      -10.6177      0.325248       8.67555       1.81314      -4.06131     -0.663394     -0.455284     0.0521222    -0.0596773     0.0133277   -0.00215927       0.00000       0.00000       0.00000       0.00000       8.40662       10.4900       8.84941       8.52504       6.56450       5.08253       3.37470       1.79398      0.997561      0.428325      0.197100     0.0596849     0.0188549    0.00419846       0.00000       0.00000       0.00000       0.00000
   7  16 2731.2124    2.6565  0.8215 12.1077 -0.0026  0.0547   0.1043   0.0877    0.2277   0.0000   433.4539       9.61438       19.7781       1.96641       8.35760      -7.34845       1.35059      -1.38901       1.19948      0.660256     -0.196857      0.138741    -0.0454894   -0.00348498       0.00000       0.00000       0.00000       0.00000       17.7794       22.1830       20.5522       16.2036       10.2734       6.01426       3.24646       1.78623      0.898900      0.448445      0.164777     0.0574226     0.0152707    0.00315476       0.00000       0.00000       0.00000       0.00000
   7  17 2868.4607    3.4488  0.7688 12.2439 -0.0100  0.0419   0.1345   0.0803    0.2966   0.0000   436.4187       19.4777       8.81423      -6.52343       3.17134      -6.96174       3.67525      -4.66881    -0.0584771     -0.802857     0.0197083    -0.0986619    0.00601675    0.00154781       0.00000       0.00000       0.00000       0.00000       10.0312       9.28093       11.9169       9.94957       5.52666       5.25196       3.82649       1.64955      0.865190      0.614511      0.265133     0.0758058     0.0155507    0.00258237       0.00000       0.00000       0.00000       0.00000
   7  18 3005.7505    3.4751  0.8101 12.9265 -0.0009  0.0544   0.1363   0.0920    0.2222   0.0000   446.0777       16.9976      -9.12711      -5.52913      -4.30600      -4.71100     -0.740609      -2.52316     -0.397597     -0.401846    -0.0769253    -0.0393899    0.00863414   -0.00507142       0.00000       0.00000       0.00000       0.00000       8.92615       13.0672       13.0956       8.11171       9.98583       5.15897       4.23366       2.47471       1.04769      0.710214      0.211381     0.0983627     0.0369475    0.00562004       0.00000       0.00000       0.00000       0.00000
   7  19 3142.9075    3.9430  0.9269 12.7884 -0.0095  0.0355   0.1463   0.1005    0.2698   0.0000   423.1128       28.0496       16.6624      -3.46608      -1.49190      -8.06631      -1.67002      -1.42154     -0.904877     -0.315144      0.146256    -0.0567557    -0.0437860    0.00159180       0.00000       0.00000       0.00000       0.00000       8.20388       9.49847       8.84217       8.14110       6.10260       4.04734       2.78653       1.65029      0.975366      0.404299      0.180715     0.0552933     0.0169146    0.00330014       0.00000       0.00000       0.00000       0.00000
   7  20 3280.0610    3.5573  1.5111 12.4206 -0.0104  0.0517   0.1074   0.1170    0.2825   0.0000   432.8883       16.6572       24.2449      -28.4314      -7.31921      0.520116       6.46030      -2.86243      0.732712     -0.913560    -0.0937535    -0.0689325    -0.0223159   -0.00359009       0.00000       0.00000       0.00000       0.00000       10.8105       13.2592       12.5135       10.2838       8.80183       6.13279       4.12201       2.40160       1.14840      0.628448      0.235421     0.0900572     0.0272965    0.00503975       0.00000       0.00000       0.00000       0.00000
   7  21 3417.6689    3.0600  1.9003 12.2695 -0.0060  0.0617   0.0867   0.1499    0.2298   0.0000   424.3530       35.2018      -21.0732      -15.8353       10.0956      -14.3198       2.64965      -7.58020     -0.988802     -0.820747      0.128920    -0.0526210  -0.000350797    0.00212994       0.00000       0.00000       0.00000       0.00000       13.8518       14.8991       16.0324       12.8060       10.0594       7.57122       5.24082       2.73182       1.37035      0.782068      0.323002      0.107419     0.0298098    0.00491729       0.00000       0.00000       0.00000       0.00000
   7  22 3555.5309    2.5191  3.2419 11.2820 -0.0029  0.0725   0.0531   0.1972    0.2282   0.0000   458.2139       38.6215      -13.1424       18.1137      -12.3630      -13.4383       4.05039       2.49662      -2.91153     -0.458838      0.122449    -0.0745607     0.0202902    0.00195428       0.00000       0.00000       0.00000       0.00000       16.7823       19.2572       18.2991       15.7461       12.7934       9.07099       6.06171       3.46353       1.79495      0.880430      0.352955      0.123055     0.0356185    0.00649288       0.00000       0.00000       0.00000       0.00000
   7  23 3693.6856    2.2043  4.6689 10.5104 -0.0041  0.0923   0.0371   0.2427    0.2184   0.0000   436.8186       15.4806       17.3082      -3.02484      0.606704      -22.1283      -22.3920      -9.45903      -3.31069      0.691424      0.585910     0.0960290     0.0308073   -0.00238258       0.00000       0.00000       0.00000       0.00000       20.1930       24.7685       23.1694       20.7347       15.4671       10.9606       7.40838       4.19646       2.38402       1.07725      0.476967      0.156224     0.0460976    0.00935974       0.00000       0.00000       0.00000       0.00000
   7  24 3832.3044    1.8497  6.0884 10.4188  0.0013  0.1125   0.0295   0.3095    0.1546   0.0000   456.0660      -6.21618       6.63017       20.6831       23.9261      -3.82384       12.3988      -3.80170      -1.53686       1.15718      0.251420     -0.193126     0.0148433    0.00453444       0.00000       0.00000       0.00000       0.00000       24.4277       29.8672       26.4321       24.2829       19.1398       14.4998       9.25369       5.44032       2.73038       1.35475      0.537702      0.197554     0.0549843     0.0116688       0.00000       0.00000       0.00000       0.00000
   7  25 3970.5835    1.4941  7.3545 10.3735 -0.0032  0.1310   0.0241   0.3821    0.1178   0.0000   422.1753       37.5240       25.0646      -48.8473       33.2586      -1.88871      -19.6127      -10.5091       10.5863     -0.862148      0.540766    -0.0600257    -0.0189489    0.00240231       0.00000       0.00000       0.00000       0.00000       28.5232       34.8917       32.7635       28.8979       23.2118       16.0872       10.7854       6.44371       3.29371       1.67736      0.647170      0.239353     0.0705905     0.0133788       0.00000       0.00000       0.00000       0.00000
   7  27 4248.8207    1.0652 12.3125 10.0945 -0.0016  0.2046   0.0159   0.5837    0.0734   0.0000   415.3379       17.3710       29.5424      -20.9351      -3.17353       30.6063       18.3184      -8.03357       4.14459      -3.08576     -0.561359      0.222307      0.199403     0.0445042       0.00000       0.00000       0.00000       0.00000       45.1928       52.8720       52.2085       44.7288       35.8754       26.5022       17.0901       10.2460       5.37857       2.62432       1.09620      0.400219      0.108333     0.0197564       0.00000       0.00000       0.00000       0.00000
   8  10 1946.0138    0.5464  0.4647  9.9121  0.0010  0.0515   0.0283   0.0699    0.1017   0.0000   436.4193       16.0072       6.22554      -7.09962       5.01125     -0.108347     -0.989999      -1.89635       1.71704     -0.851540    -0.0701604     0.0718994     0.0183656    -0.0142935   -0.00109310   0.000759957       0.00000       0.00000       6.34062       11.7382       7.29548       9.21864       6.91778       5.55642       4.25640       2.24583       2.05620      0.606523      0.553646      0.111726     0.0961318     0.0171451    0.00669325    0.00158488       0.00000       0.00000
   8  11 2086.1617    0.6609  0.6157 10.2877 -0.0104  0.0371   0.0293   0.0743    0.1119   0.0000   442.0559      -3.47113     -0.320937       9.59785       4.89087       6.39510      -5.87980    -0.0314832       1.28275     -0.179580     -0.464202     0.0490734    0.00445757     0.0115529   -0.00369789   -0.00117637       0.00000       0.00000       6.98706       8.19740       8.71588       7.30465       6.03891       4.30478       2.95861       1.98320       1.13228      0.607717      0.342305      0.129311     0.0524991     0.0179941    0.00457713   0.000779326       0.00000       0.00000
   8  12 2225.1161    1.0111  0.6411 10.4392 -0.0097  0.0316   0.0395   0.0687    0.1404   0.0000   436.6122       3.33007       19.4373       2.93484      -9.87524      -5.27037      0.290440       2.07721      -1.69835     -0.488243     0.0862629   -0.00959778     0.0227788    -0.0128052   -0.00689812   6.35242e-05       0.00000       0.00000       5.93665       7.04336       6.85175       6.32948       5.38440       3.87684       2.51500       1.78314       1.14155      0.584141      0.303461      0.111120     0.0470173     0.0154486    0.00406491   0.000732606       0.00000       0.00000
   8  13 2362.9303    1.2740  0.8016 10.8679  0.0008  0.0368   0.0470   0.0782    0.1771   0.0000   433.0982      0.370703       10.6619       2.65087       2.93840      -7.16916      0.153007      -2.12573       1.01745     -0.597019     -0.742229    0.00676630    0.00751562   -0.00205502    0.00369116  -0.000651975       0.00000       0.00000       7.28221       9.17337       8.73642       8.00610       5.96544       4.75198       2.90094       2.00382       1.17497      0.650698      0.306350      0.135410     0.0529590     0.0179936    0.00410311   0.000877492       0.00000       0.00000
   8  14 2499.5815    1.7986  0.8850 10.8523 -0.0079  0.0324   0.0614   0.0866    0.2858   0.0000   424.8028       6.60860       20.1317       7.70187     -0.477408      -9.21373      0.284375       1.02483     0.0467229      -1.66224      0.408501     0.0913740     0.0764967    -0.0139392   -0.00141418   9.68735e-05       0.00000       0.00000       6.68503       7.96732       8.00682       7.04264       5.37378       4.15281       2.89516       1.73402       1.03766      0.561625      0.269619      0.121906     0.0487177     0.0146078    0.00380028   0.000717057       0.00000       0.00000
   8  15 2636.1915    2.0970  0.9491 11.5663  0.0009  0.0409   0.0697   0.0895    0.2288   0.0000   442.0831      -13.5031       17.3124       5.34974      -4.82539       3.98070       1.60269       1.66527      -1.77231      -1.16382      0.120732      0.123545    -0.0249106    -0.0332564    0.00139663    0.00130711       0.00000       0.00000       8.26485       8.66339       7.97139       8.73477       7.09680       5.02271       3.44450       2.37595       1.52612      0.804154      0.406367      0.148205     0.0556837     0.0160664    0.00423257   0.000874195       0.00000       0.00000
   8  16 2773.8697    2.7182  0.9654 11.9055  0.0012  0.0388   0.0915   0.0900    0.2719   0.0000   442.5467       23.3579       7.16932       13.2560       6.93826      -5.40672      -3.79244      -4.41032       1.60781     -0.125417    -0.0302726      0.149377   -0.00958880    0.00988590   0.000961732   0.000802428       0.00000       0.00000       8.48030       10.1143       9.97550       8.70281       6.98159       4.66064       3.17409       2.06692       1.23648      0.666665      0.312681      0.132589     0.0485715     0.0160248    0.00441845   0.000742384       0.00000       0.00000
   8  17 2911.6083    3.2217  0.9002 12.3484 -0.0037  0.0338   0.1117   0.0865    0.2623   0.0000   436.1981       21.1203      -5.82210      -5.97440      -1.22364       4.79057     -0.513042      -2.96987     -0.338437     -0.694171      0.409523     0.0395284   -0.00130672   -0.00677889    0.00291905   -0.00103993       0.00000       0.00000       7.23000       8.61500       8.34487       7.47821       5.68612       4.40191       3.01965       1.89091       1.04052      0.566163      0.277479      0.121908     0.0454482     0.0147409    0.00363722   0.000712514       0.00000       0.00000
   8  18 3049.3080    3.6868  1.0342 12.7399  0.0038  0.0377   0.1194   0.1011    0.2509   0.0000   442.4668       10.4401       8.79419      -10.6230      -6.42804       1.75701      -2.75099      -3.78557      0.783627     0.0678109      0.280129    0.00889758    -0.0285772    0.00494438   -0.00518534  -0.000643503       0.00000       0.00000       7.78527       8.90297       8.47806       7.22970       6.36594       5.15574       3.59848       2.24511       1.24719      0.654746      0.295834      0.136465     0.0518795     0.0174704    0.00452105   0.000781154       0.00000       0.00000
   8  19 3186.8478    3.6272  1.0197 13.3466 -0.0085  0.0469   0.1218   0.1008    0.2082   0.0000   437.2572       39.7661      -2.42729       18.4947     -0.734644      0.338339       1.81677      0.717082      0.522799     -0.136891    -0.0209559      0.207906   -0.00111044    0.00592909    0.00119715  -0.000552476       0.00000       0.00000       9.33758       10.3830       9.51372       9.77783       8.60545       5.54339       3.86185       2.69883       1.73806      0.991870      0.420884      0.178071     0.0582422     0.0194616    0.00562170    0.00101924       0.00000       0.00000
   8  20 3324.5244    3.3397  1.8727 12.0975 -0.0077  0.0539   0.0826   0.1270    0.2093   0.0000   436.6416       7.04823       34.9025      -11.6551       5.42203      -3.73010       7.37502      -4.00487      0.293293      -3.52783      0.546523      0.298674    -0.0433315   -0.00741916   -0.00708762    0.00123617       0.00000       0.00000       11.8215       14.3251       13.9859       11.9267       9.52035       7.01149       4.62893       2.98348       1.70393      0.900164      0.441775      0.178855     0.0720205     0.0239393    0.00614452    0.00110646       0.00000       0.00000
   8  21 3462.6119    2.9282  2.5251 11.6128 -0.0033  0.0593   0.0632   0.1518    0.2162   0.0000   452.7177       24.4460       5.82745       5.89008      -13.1057      -12.7286       2.70251      -4.08718      -4.00423      0.516598      0.673622     -0.439096    0.00979900   -0.00552870    0.00977232   -0.00173483       0.00000       0.00000       12.2875       14.0808       14.6937       12.5324       9.90402       7.62611       5.11701       3.30293       1.92021       1.02558      0.512161      0.223599     0.0879228     0.0285887    0.00689437    0.00119178       0.00000       0.00000
   8  22 3601.0602    2.4533  3.6622 10.9011 -0.0040  0.0721   0.0454   0.1967    0.2150   0.0000   437.5296       34.1236       8.05626       18.0053       4.82079      -8.20755       5.01569      -6.25066       3.90492     -0.621928      0.146582     -0.207420     -0.176989    -0.0974534    0.00638812   0.000398946       0.00000       0.00000       13.8774       17.2994       16.7121       15.2298       11.9196       9.07696       6.05227       3.93218       2.33435       1.30237      0.580937      0.278707      0.102908     0.0348898    0.00894064    0.00175773       0.00000       0.00000
   8  23 3739.6245    2.0586  4.7924 10.6899 -0.0074  0.0883   0.0331   0.2332    0.1672   0.0000   429.2995       4.27468      -3.68647       20.8380       4.97475      -3.73067     -0.846279      -3.60575       3.27290      -1.36213      0.488073     -0.126373      0.111355    -0.0797511    -0.0143777   -0.00508870       0.00000       0.00000       16.7236       19.8718       19.8216       18.2744       14.2639       11.1792       7.80270       5.06268       2.97490       1.59043      0.834230      0.350088      0.138117     0.0439235     0.0110228    0.00209652       0.00000       0.00000
   8  24 3878.6515    1.6908  6.5429 10.5251 -0.0042  0.1113   0.0248   0.3038    0.1136   0.0000   432.9582       47.0657       25.3285      -20.6738      -15.0145     -0.487207       2.14412      -5.17486       1.96410      -1.76782      0.602151     -0.845726    0.00968934    -0.0182081     0.0140197   -0.00463785       0.00000       0.00000       21.6194       25.5550       25.2552       22.1395       18.9902       14.8914       9.97659       6.61204       3.89018       2.09826      0.974536      0.434580      0.168801     0.0573540     0.0145095    0.00256076       0.00000       0.00000
   8  25 4017.6452    1.4610  8.4213 10.0914 -0.0005  0.1342   0.0202   0.3670    0.1121   0.0000   462.6368       36.2182       44.1390       6.14370      -10.5764      -6.83763      -16.5455      -3.70060      0.982018      -5.19671      0.153992     -0.216282     -0.155616     0.0274654    0.00179140  -0.000714013       0.00000       0.00000       25.5198       30.7752       29.5838       27.2106       22.8200       17.2839       12.3412       7.80586       4.59075       2.51265       1.16785      0.538085      0.200200     0.0668161     0.0181350    0.00322229       0.00000       0.00000
   9  10 1984.1567    0.5666  0.4720 10.0701 -0.0078  0.0332   0.0285   0.0614    0.0943   0.0000   442.3216     -0.422827       17.9127       8.67265     -0.274440      0.186045      0.155961     -0.580672       1.34948     -0.916934    -0.0943617     -0.466488     0.0168570   0.000493491    0.00805187  -0.000824088   0.000671328  -0.000100166       5.89078       5.81464       5.74492       5.98740       5.48015       4.15744       2.75809       2.11170       1.38063      0.926575      0.476856      0.227018     0.0998851     0.0365335     0.0125872    0.00423890   0.000923150   0.000162284
   9  11 2125.0894    0.7393  0.7230 10.2570 -0.0047  0.0421   0.0291   0.0810    0.1328   0.0000   430.9771      -1.24034       9.49496     -0.292640       12.0642       5.23085       3.79982       1.61521       1.13084     -0.729135     -0.139603     0.0771647    -0.0627671    -0.0118695     0.0229879   -0.00407971   -0.00115055   0.000122756       6.08763       7.33033       8.55712       6.48100       6.09525       5.13639       3.30305       2.58557       1.64898      0.831733      0.505053      0.283369      0.101362     0.0480865     0.0200070    0.00642268    0.00139762   0.000209894
   9  12 2264.5271    1.0523  0.8336 10.4635 -0.0088  0.0358   0.0376   0.0823    0.1622   0.0000   440.8078       10.1734       21.8132      -1.22444      -12.9111       6.92496       2.37878      0.912778       1.29512    -0.0541118      0.809576     0.0263099     -0.191487    -0.0637874    0.00670449    0.00157517   0.000467411   0.000110085       6.50269       8.13180       7.49198       6.88830       5.88779       4.61539       3.55089       2.22707       1.46694      0.804591      0.447526      0.198075     0.0997367     0.0378663     0.0142006    0.00391073    0.00111859   0.000196873
   9  13 2402.3460    1.4539  0.8426 10.9680 -0.0019  0.0356   0.0498   0.0836    0.1759   0.0000   438.7250       1.61418       20.7395       5.47763      -12.3739      -3.39872      -3.18365      -2.33566       1.30217     -0.298755      0.748871     -0.131316   -0.00588048     0.0373640   -0.00423976   -0.00118732   0.000893489   0.000113516       5.56634       7.56827       7.13210       6.74274       5.59574       4.41804       3.17414       2.15011       1.44824      0.754464      0.468523      0.219778      0.102570     0.0383828     0.0160688    0.00455284    0.00122188   0.000225661
   9  14 2539.5409    1.7809  0.9445 11.2746 -0.0077  0.0373   0.0566   0.0849    0.2090   0.0000   429.4059       13.2886       9.52424       4.98882       3.63749      -10.9615      -9.49468      0.714982     -0.167828     -0.683833    0.00659931     0.0746408     0.0760637     0.0279945     0.0170784    0.00390347   -0.00109829   0.000308709       7.19363       9.00587       8.61878       8.13495       6.58786       4.80989       3.72415       2.21688       1.54584      0.876982      0.478465      0.223001      0.104237     0.0409328     0.0149084    0.00395377    0.00118856   0.000208753
   9  15 2677.1282    2.3838  0.7489 11.9485 -0.0071  0.0334   0.0910   0.0832    0.1695   0.0000   436.5601     -0.209083       8.31231       6.68203      -1.20940      -2.37968      -1.13826      -1.56911      0.425548      -1.22992      -1.22875     -0.280664     0.0900186    -0.0650338    -0.0175643  -0.000984073    0.00156780  -5.47663e-05       6.15281       7.91274       6.55275       6.74988       5.27569       4.77709       3.29154       2.40378       1.30521      0.845272      0.384098      0.212495     0.0784899     0.0379668     0.0112161    0.00428183   0.000826586   0.000215132
   9  16 2815.2953    2.9825  0.7948 12.0995 -0.0036  0.0367   0.1029   0.0765    0.2216   0.0000   443.1776       13.9990       20.9120       3.55771       4.16425      0.232373      -5.90886      -3.08628     -0.615349    -0.0870659    -0.0998609    -0.0625772    -0.0562905    0.00331108  -0.000751489    0.00579499   -0.00126315  -0.000262097       5.57686       7.85203       6.26651       7.05705       5.39669       4.72568       3.41022       2.23583       1.64236      0.776817      0.523336      0.207331      0.116906     0.0355445     0.0178119    0.00424348    0.00122398   0.000264383
   9  17 2953.6340    3.4030  0.9424 12.7283 -0.0034  0.0475   0.1159   0.0896    0.1937   0.0000   432.7211       21.0666       11.5246       2.78086       4.62648      -4.87062      -5.73937      -2.18621       3.11618      0.788517      0.639425     -0.322923    -0.0353773    -0.0115377    -0.0189734    0.00215555  -0.000557551   1.41554e-05       7.58726       8.02410       11.3295       6.88826       7.08269       6.68347       3.22606       2.96002       2.04802      0.785881      0.635034      0.357194      0.101231     0.0499987     0.0272810    0.00816346    0.00145984   0.000174483
   9  18 3091.6306    3.7693  0.9327 12.7090 -0.0096  0.0339   0.1256   0.0838    0.2524   0.0000   438.5126       11.4423       21.2344       6.39069      -6.90055      -6.30836      -4.89422      -5.93768     -0.434474      -1.57134     -0.447187      0.182754     0.0978130     0.0329813   -0.00406910   -0.00553516   0.000511533   0.000124371       6.54444       7.68130       7.93040       7.18906       6.01145       4.33500       3.21249       2.16015       1.36262      0.822371      0.440932      0.227160     0.0968092     0.0396282     0.0135739    0.00409980    0.00101984   0.000157725
   9  19 3229.6990    3.6801  1.5543 12.2938 -0.0016  0.0433   0.0905   0.1088    0.2205   0.0000   439.4520       19.2567       5.58652       5.21229       7.38455      -9.56003      -2.69969    -0.0730452       3.45407      -1.05929      0.279272      0.494918     0.0448744    0.00278684    -0.0177701   0.000898295   0.000850951  -3.52110e-05       7.43171       9.22794       8.94390       8.37019       7.18121       5.35708       3.96332       2.73894       1.75024       1.00563      0.571563      0.280288      0.128701     0.0482923     0.0180241    0.00553160    0.00143514   0.000248191
   9  20 3367.9411    3.4522  1.7543 12.5091 -0.0022  0.0484   0.0853   0.1249    0.1724   0.0000   449.1579       13.9633       21.2245       1.34090      -2.99385      -8.51269      0.289897      0.702595      -1.45940       1.44835      -1.21141     -0.452738     0.0194570    -0.0384656   -0.00168142   -0.00816647    0.00150421  -0.000183608       8.70512       10.4047       10.5608       9.49210       8.16030       6.29269       4.50820       3.23020       1.96046       1.11472      0.628832      0.325302      0.139692     0.0560665     0.0203325    0.00650550    0.00154284   0.000257544
   9  21 3506.4967    2.7423  2.5552 12.1151 -0.0004  0.0623   0.0584   0.1549    0.1302   0.0000   443.0632      -1.39766       25.2857       24.8179      -6.94171      -17.2984       3.81383      -2.86771      -3.52592     -0.672418      0.107166      0.100818      0.191657      0.113040   0.000111869   0.000453394    0.00265125  -0.000424393       11.0830       13.7747       13.6770       12.2594       10.2790       8.00915       6.05029       4.07296       2.46733       1.41416      0.778956      0.391206      0.184380     0.0733392     0.0262268    0.00804458    0.00201945   0.000343138
   9  23 3784.1989    1.9829  5.3254 10.9029 -0.0028  0.0902   0.0310   0.2369    0.1156   0.0000   442.9839       18.4160       1.96231       18.4386       13.2117      -19.1303       7.14666       11.1353    -0.0150917      -3.85142     -0.553204      0.518482     -0.117999     -0.135309     0.0410472   0.000559381    0.00170877   5.46063e-06       16.4004       19.3018       19.3170       17.6884       15.3708       11.9273       8.56044       5.92983       3.76658       2.23380       1.21812      0.581771      0.269662      0.104900     0.0383776     0.0119286    0.00289745   0.000469502
   9  24 3923.7138    1.5897  7.9517 10.3346 -0.0002  0.1195   0.0205   0.3208    0.0927   0.0000   450.3132       34.9371      0.624441     -0.376716       23.3773       28.7311       1.04547      -11.9387      -9.24679      -5.40381     -0.761710      -1.06194      0.426211      0.138508     0.0466405   -0.00598799    0.00172765   0.000227624       20.2280       24.7595       24.5817       22.7363       19.6534       15.3784       11.5122       8.00826       5.05906       2.98891       1.68871      0.807656      0.394552      0.151163     0.0550884     0.0167412    0.00413477   0.000683850
   9  25 4063.1735    1.3691  8.7532 10.1972  0.0015  0.1351   0.0179   0.3581    0.0874   0.0000   456.9488       50.0189       80.1648       5.82149      -67.8042      -40.1504       8.38638       4.06894     -0.457162      -2.93874     0.0180228     -0.246763     -0.187970      0.327097      0.122963    -0.0327523   -0.00449522   0.000654220       22.5677       29.2985       27.8855       26.9085       21.8971       17.7371       12.6499       9.03172       5.50315       3.36503       1.80770      0.931757      0.419238      0.173047     0.0603122     0.0194677    0.00455241   0.000848888
   9  26 4202.7978    1.1366 11.3751 10.1061 -0.0055  0.1684   0.0148   0.4689    0.0711   0.0000   475.3981      -10.0612       81.8456       17.4199      0.598306      -31.8079      -20.5111       5.53344       4.88725      -9.55315      -4.15038     -0.787087     -0.176333      0.116068    -0.0797156    0.00125138   -0.00635032    0.00312833       28.3181       35.7655       34.6969       32.6630       28.2713       22.2088       16.3800       11.2006       7.38767       4.22899       2.39808       1.16285      0.538863      0.210730     0.0807192     0.0240254    0.00610401    0.00102705
  10  10 2021.5095    0.6042  0.4707 10.1760  0.0012  0.0281   0.0266   0.0562    0.0892   0.0000   442.7971       5.71608       5.18035      -7.26656       4.25678     -0.844670      -4.19207     -0.581429       1.78152     -0.350969     -0.477279     -0.164908      0.110964     0.0563575     0.0214278    0.00806441   -0.00509024   0.000400684       4.18855       5.25411       5.50417       5.23410       4.58768       3.18991       2.64312       1.72102       1.31146      0.706668      0.445849      0.270734      0.137043     0.0693739     0.0250040     0.0109234    0.00347005   0.000887000
  10  11 2162.9361    0.8004  0.6922 10.3476 -0.0092  0.0342   0.0304   0.0709    0.1285   0.0000   447.0273       2.69820      -3.36462      -7.22998       2.33775      -1.41013     -0.490619      -3.64401       3.84762      -1.21184       1.12340     -0.152360     -0.356422    0.00651990    0.00233490     0.0140600   -0.00289122   -0.00111678       5.82173       6.21624       5.54304       5.60933       5.73087       4.56331       3.33258       2.48395       1.84940       1.15786      0.734062      0.352698      0.166761     0.0724735     0.0277216     0.0100780    0.00362038    0.00103624
  10  12 2302.8746    1.1509  0.7499 10.7444 -0.0072  0.0326   0.0393   0.0731    0.1639   0.0000   438.4531       1.60251       19.9256       2.18738       3.59080      -4.38972      -1.19399      -1.14134      -1.76010       1.72431      0.340583     0.0429242    -0.0550547     0.0117245     0.0170228   -0.00753992   -0.00214928  -0.000124623       5.73977       6.82199       5.91429       5.64997       4.94297       4.56752       3.74674       2.61152       1.73836       1.04375      0.579122      0.283951      0.137181     0.0655925     0.0275715     0.0103901    0.00334609   0.000936191
  10  13 2440.7960    1.4501  1.0298 11.0018  0.0010  0.0383   0.0421   0.0845    0.1757   0.0000   426.7725      -10.2279       19.1013      -6.80872       10.9579      -4.88991       5.19820      -1.35837      0.990689      0.787372      0.134302      0.301096     -0.144704    -0.0278050     0.0222263    0.00167292  -0.000890364   -0.00156865       6.18822       8.34929       8.19126       7.87840       6.11876       5.06145       3.54490       2.64224       1.58327       1.08055      0.551656      0.353044      0.165810     0.0849424     0.0336261     0.0143747    0.00417890    0.00140377
  10  14 2578.6477    1.9619  0.9755 11.5090 -0.0075  0.0392   0.0585   0.0825    0.1954   0.0000   434.5152      -1.43202       17.0696      -1.36470      -7.75549       1.68116       5.28900      0.257268     -0.737095     0.0765515      0.134500      0.471997      0.450515    -0.0449000     0.0371245    0.00262308   -0.00440419  -1.86621e-05       5.72088       6.78941       7.16238       6.93883       5.86032       4.67483       4.28803       2.59652       1.72609       1.23939      0.728981      0.387151      0.163953      0.109517     0.0415363     0.0165072    0.00505134    0.00142587
  10  15 2717.0998    2.3704  0.9293 11.7762  0.0035  0.0340   0.0717   0.0811    0.1950   0.0000   438.5641       11.4841       8.59043       9.11932       5.21362      -3.99184      -1.09499     -0.169334     -0.815808      0.707643     -0.413502      0.474358     0.0198901    -0.0292499     0.0430569     0.0227011   -0.00521965   -0.00101652       5.24083       6.53705       6.82744       5.93644       5.75145       4.07545       3.29362       2.34690       1.55786      0.978278      0.523431      0.322272      0.163438     0.0723144     0.0305752     0.0125533    0.00383377    0.00131763
  10  16 2855.7974    3.1662  0.9210 12.3004  0.0011  0.0323   0.0996   0.0833    0.2132   0.0000   437.2240       2.67626       6.54045       2.76424      -1.03475       1.91128      -4.97703      -4.09434      -1.05319      0.599987      0.161580     -0.112776      0.172306     -0.136957   -0.00380506   -0.00917846    0.00409122  -0.000151143       4.96246       5.56696       6.16950       5.82208       4.88258       4.09606       3.04445       2.28287       1.50076      0.939714      0.540213      0.316718      0.166649     0.0747111     0.0329624     0.0122172    0.00408164    0.00116972
  10  17 2994.5849    3.7536  0.9205 12.5803 -0.0029  0.0342   0.1135   0.0760    0.2349   0.0000   438.5194       16.3828       9.07875       2.69519       1.60312      -7.41879       5.85852      -5.49822      0.461474      -1.64526      0.480891     0.0897985     -0.186734     0.0300274    -0.0474338   -0.00195166   -0.00362593  -0.000343359       5.94779       7.50678       7.67696       6.51914       5.77725       4.72533       3.38032       2.54863       1.53241      0.958095      0.554668      0.274820      0.146029     0.0665961     0.0304186     0.0103395    0.00414833    0.00122454
  10  18 3133.0673    4.0481  1.0428 12.6292 -0.0065  0.0339   0.1156   0.0849    0.2836   0.0000   435.3741       21.2425       8.95817      -7.93613       1.43437       2.48143       3.97605      -7.27288      0.746308      -1.17126     -0.298286     -0.532636     0.0346565    -0.0245540     0.0128466    0.00123810    0.00302298    0.00123625       5.49708       6.41269       6.78364       6.36563       5.39607       4.42363       3.45709       2.34438       1.60320      0.997607      0.593145      0.314622      0.157649     0.0758209     0.0327171     0.0127986    0.00412995    0.00110748
  10  19 3271.5226    3.5997  1.2089 12.9250 -0.0067  0.0378   0.1007   0.0959    0.1951   0.0000   433.0689       20.0307       13.3257      -9.39779      -5.13828       1.94413      -2.70934      -4.84975      -1.12732     -0.503934       1.19198     -0.603921      0.183874      0.100408     0.0420214     0.0136861  -0.000731589    0.00101823       6.19670       7.34265       7.42102       7.11490       5.89922       5.04221       3.82169       2.65992       1.85595       1.11142      0.686699      0.356391      0.185859     0.0830346     0.0372863     0.0133737    0.00488690    0.00119939
  10  20 3410.2815    3.1260  1.9806 12.5214 -0.0038  0.0551   0.0695   0.1268    0.1309   0.0000   452.3648       26.1562      -8.26781       6.17903       5.91546     -0.626905      -3.35821      -1.82043      -1.68055      0.550856      0.711471     -0.775804     -0.245801     0.0506318     0.0308677     0.0199725  -5.17739e-06    0.00105683       8.48679       9.50946       10.6994       9.88792       8.00736       7.24278       5.10366       3.64551       2.65166       1.64760      0.901175      0.560370      0.277288      0.120292     0.0527534     0.0226749    0.00733995    0.00196571
  10  21 3549.2605    2.6564  2.8669 11.9916 -0.0041  0.0593   0.0504   0.1602    0.1072   0.0000   431.1128       17.4589       9.72300       10.6398      -7.91102      -8.63891      -14.1309      -2.82680     -0.409870      0.510898     -0.816347      0.130356      0.433224    -0.0177260     -0.157171    0.00162797   -0.00125953   5.37666e-05       9.50243       11.4266       11.5473       11.0015       9.43787       7.75678       5.98656       4.13945       2.78569       1.83376       1.06320      0.566895      0.284829      0.131685     0.0585655     0.0219448    0.00716253    0.00208927
  10  22 3688.6179    2.1597  4.0841 11.3024 -0.0081  0.0720   0.0347   0.1947    0.1004   0.0000   449.6120       37.7940      -17.1315       14.2304      -9.09138      -1.22165      -8.50389      -7.12487      -1.63283      -2.64675      0.429135     0.0932033     -0.237967     0.0693854   -0.00196632     0.0212303    0.00547507   -0.00156134       11.5150       13.8444       13.9560       13.2699       11.5942       9.43102       7.28869       5.07818       3.45178       2.21887       1.28901      0.694309      0.351547      0.159369     0.0700989     0.0267433    0.00875185    0.00253913
  10  23 3828.3320    1.8277  5.3191 10.9760  0.0011  0.0874   0.0273   0.2424    0.0889   0.0000   449.2916       22.1950      -22.5637      -2.22818      -2.25974       14.1687      -4.92691      -4.86591       4.02371      0.895189     -0.632242      -1.27856     -0.138123      0.373026    -0.0379437    -0.0438346     0.0151086   -0.00276754       13.4168       15.9950       16.8459       15.7677       13.5424       11.2432       8.48065       6.09528       4.17318       2.57652       1.55546      0.856454      0.430774      0.209203     0.0858605     0.0337915     0.0115115    0.00322783
  10  24 3967.8152    1.5616  7.7904 10.4246  0.0010  0.1114   0.0199   0.3101    0.0855   0.0000   442.5034     -0.730573       11.0743       11.8270     -0.702258       23.7242      -1.59560      -7.35538     -0.773010      -1.21997      -2.13399      0.682666      0.300189   -0.00885888     0.0442333   0.000450085    -0.0191674   -0.00457368       17.0054       21.4430       21.1494       19.9616       17.7422       14.5732       11.1374       8.06492       5.39915       3.38524       2.02582       1.06633      0.562879      0.249873      0.111979     0.0408497     0.0144148    0.00420052
  10  25 4107.9649    1.3202  9.5837 10.2178 -0.0001  0.1343   0.0162   0.3717    0.0731   0.0000   449.3175     0.0127241       32.8170       5.79865      -15.4056     -0.927939       21.1299      -14.7423      -4.14759     -0.808141     -0.288042     -0.506603    -0.0952083     0.0205390     0.0230584    -0.0501469    -0.0322182   -0.00664080       20.0224       25.3939       25.2184       25.0172       21.1264       17.2913       13.3775       9.48823       6.40543       4.10778       2.43688       1.33141      0.672461      0.323300      0.135696     0.0526863     0.0170570    0.00497700
  10  26 4247.7814    1.0652 12.4353 10.1003 -0.0020  0.1759   0.0133   0.5007    0.0627   0.0000   508.0185       63.0688       6.36840       2.83587      -42.9935      -26.8961      -5.08155      -8.46890      -15.4094      -5.05913       3.54967       4.16331     -0.876384     -0.523881     -0.156432     0.0451431     0.0446417   -0.00788440       25.8955       33.1384       33.0720       31.6056       27.7634       22.9884       17.9357       12.8099       8.79348       5.47062       3.25450       1.79381      0.907074      0.433060      0.182620     0.0715547     0.0239312    0.00697925
  11  10 2057.9727    0.6365  0.5937 10.0809  0.0008  0.0268   0.0247   0.0663    0.0887   0.0000   433.9727      -2.41894       8.19700      -11.8096      -2.35923      0.801264      0.629912      -2.73485      -1.34364     -0.210251      -1.65792      0.237286     0.0770587     0.0109767     -0.105962     0.0146940     0.0207599    0.00202807       3.68836       4.66245       4.74529       4.26784       4.13814       3.27313       2.86694       1.91786       1.42508      0.932101      0.602228      0.332483      0.186279     0.0915251     0.0457961     0.0193427    0.00879908    0.00301028
  11  11 2199.7962    0.9245  0.8283 10.2021 -0.0002  0.0320   0.0290   0.0770    0.1488   0.0000   433.3125      -3.68921       8.66815       3.46778       2.29041       1.41858       1.43658      -2.27029      0.702708      0.539190     -0.216856     -0.357160     0.0487082     0.0478043     0.0736536     0.0132448    -0.0112911   -0.00132969       4.88919       5.52435       5.56733       6.11314       5.37448       3.73463       2.99104       2.48508       1.80247       1.03899      0.601337      0.387825      0.260747      0.133842     0.0629393     0.0237024    0.00923396    0.00289250
  11  12 2340.0059    1.1716  0.9555 10.7873 -0.0016  0.0329   0.0355   0.0856    0.1610   0.0000   431.4462       3.38866       3.39206      -1.64601       8.58764      -2.32639       4.21806      -1.39456       1.17174      0.580285     -0.223490      -1.15651     -0.337911      0.192901    -0.0445409     0.0113995   -0.00842104  -0.000748299       4.65832       5.50674       5.80366       5.49902       5.00466       4.28716       3.16084       2.40527       1.72267       1.11262      0.740553      0.452071      0.232104      0.121291     0.0609957     0.0248960    0.00978227    0.00383075
  11  13 2478.4977    1.6161  0.9242 11.1502 -0.0012  0.0319   0.0487   0.0776    0.1818   0.0000   429.4798       3.91164       7.19995       2.72222      -1.77644      -6.14254      -6.01244      -3.32059      0.657278      0.166115      0.454719     -0.314243     -0.278753     -0.292687     0.0274393   -0.00638827   -0.00400924   0.000649580       5.23964       6.21172       6.49005       5.86108       5.13431       4.41879       3.62679       2.60755       1.81894       1.13187      0.679407      0.412535      0.198647      0.112764     0.0536749     0.0234964    0.00872448    0.00358568
  11  14 2616.9495    2.1115  0.9585 11.5446 -0.0160  0.0331   0.0641   0.0739    0.2603   0.0000   437.5793       2.77453       21.8593       3.73049     -0.370453      -11.8467      -3.85256      -3.07916      0.825300      -4.33505     -0.217940     -0.103041     -0.473489     -0.138428     0.0512744    -0.0238601    0.00467376  -0.000695651       5.25600       6.08387       6.33666       6.05025       5.32801       4.57841       3.38514       2.45351       1.75397       1.30433      0.741830      0.450585      0.239294      0.119395     0.0551382     0.0241601    0.00938247    0.00356157
  11  15 2756.2376    2.6232  0.8948 11.9503 -0.0020  0.0306   0.0765   0.0730    0.1841   0.0000   433.2691       6.86899       9.58828      -1.97270      -1.60131      -6.81126      0.172129      -3.94013     -0.622867     -0.199848     -0.626941     -0.615714     -0.128599     -0.161456    0.00397046    -0.0131963   -0.00237004   0.000370666       4.65115       5.33767       5.29556       4.86731       4.93679       4.06811       3.18756       2.34097       1.64197       1.15752      0.738438      0.428567      0.222671      0.110788     0.0497382     0.0216621    0.00854227    0.00311086
  11  16 2895.5254    3.2703  0.8760 12.4219 -0.0044  0.0305   0.0943   0.0691    0.1890   0.0000   444.2781       11.0232       14.8427      0.790054      -9.55870      -3.34968      -1.83830       2.13730     -0.951515      0.837265       1.00163     -0.588937    0.00558823      0.109640     0.0942959    -0.0147511    -0.0156972    0.00147840       4.57831       6.06122       5.60239       5.51949       4.72585       4.01823       3.22809       2.42802       1.68421       1.05416      0.650725      0.366131      0.203289     0.0996113     0.0506867     0.0201802    0.00821569    0.00284850
  11  17 3034.5937    3.7289  0.9293 13.0201 -0.0093  0.0314   0.1098   0.0777    0.1728   0.0000   430.1637       11.4432       1.97071       8.26469      -8.02969      -6.10653       4.96502      -3.02656     -0.688189      -2.30063      0.561232      0.250418    -0.0342933    -0.0218496     0.0456406     0.0306953   0.000727212    0.00265626       4.92282       6.33629       6.14851       6.06327       5.29785       4.21545       3.17650       2.31505       1.70261       1.03693      0.684397      0.382501      0.222522      0.117197     0.0489355     0.0235617    0.00772642    0.00320170
  11  18 3173.6617    3.9130  0.9713 12.5831 -0.0042  0.0396   0.1116   0.0699    0.2313   0.0000   435.7252       7.52856       3.03657       2.39888       3.10132      -8.46729      -3.36424      -2.40463      -1.14449     -0.516850      0.857681     -0.189304      0.347560      0.201830    -0.0181780    -0.0399412   -0.00565107  -0.000176417       5.08165       6.86922       6.70851       5.35266       6.45522       4.32093       4.04592       2.96028       1.72819       1.55996      0.790062      0.520532      0.297006      0.111250     0.0767205     0.0233300     0.0120960    0.00388135
  11  19 3312.5321    3.4597  1.5422 12.6575 -0.0002  0.0417   0.0815   0.1059    0.1611   0.0000   441.5912       21.6072       19.9987      -4.85637      -8.14762      -3.78103      -10.2344      0.485204       3.75341       2.40747    -0.0956552      0.302840      0.158823      0.177790     0.0165879     0.0501941    -0.0156732   0.000220652       6.23913       7.62547       7.98576       7.58545       6.62711       5.41476       4.33586       3.11748       2.07881       1.46486      0.913194      0.527631      0.281807      0.145572     0.0677323     0.0323789     0.0124475    0.00439578
  11  20 3451.7551    2.9303  2.5539 12.0627 -0.0064  0.0538   0.0556   0.1380    0.1124   0.0000   444.2532       15.7119       21.5398      -3.17895       6.96345       1.61056      -6.97737      -6.59926       1.05225      -2.03888      0.724978      0.192326     0.0943801      0.293313    -0.0675748    -0.0478837    -0.0156653    0.00260481       8.03194       9.88405       9.97350       9.70119       8.28555       7.14573       5.46878       4.17664       2.88098       1.88689       1.15374      0.672551      0.368736      0.191420     0.0889847     0.0395376     0.0155000    0.00574427
  11  21 3591.2945    2.4863  3.2238 11.5312 -0.0009  0.0608   0.0405   0.1511    0.1024   0.0000   444.8002       43.2804       12.1001      -4.89293      -8.81365      -18.6869       1.19179      -6.39309      -2.51651     -0.912237       1.98875     -0.882254     -0.199339     -0.424449     0.0587154    -0.0229016     0.0136878   -0.00663322       8.53665       10.5139       10.9166       10.2694       9.31584       7.65641       6.22668       4.59839       3.14490       2.15865       1.33057      0.767636      0.431917      0.217687      0.103910     0.0466125     0.0188681    0.00663907
  11  22 3731.0495    2.0767  4.5913 11.0410 -0.0011  0.0739   0.0297   0.1993    0.0891   0.0000   446.2156       22.5654       4.42267      0.839811       1.77428       2.97812      -2.85824      -8.49929       1.58162      -1.98028      -1.60873      -2.58059    -0.0756476      0.196475     0.0734120    -0.0411948   -0.00798595   -0.00400636       10.2400       13.1391       13.3632       12.8671       11.2112       9.37055       7.45941       5.30386       4.01460       2.43687       1.58590      0.916952      0.515961      0.265415      0.125869     0.0560956     0.0218491    0.00842988
  11  23 3871.0983    1.7835  6.3775 10.7334 -0.0018  0.0930   0.0234   0.2465    0.0838   0.0000   468.6316       38.8702       26.1288      -21.0753      -23.4167      -13.5536      -3.72456       5.93181       3.76302       3.26033     -0.384379      0.121475    -0.0711450      0.126230      0.242118   0.000559419     0.0573021   -0.00372417       13.6510       16.6403       16.7348       15.7774       14.4047       12.1514       9.99196       7.39567       5.24199       3.41620       2.06981       1.18851      0.673293      0.343928      0.154423     0.0714921     0.0283169     0.0101462
  11  24 4011.2679    1.4160  7.7681 10.5182 -0.0028  0.1110   0.0176   0.3075    0.0680   0.0000   456.5238       26.4916       40.6838      -48.8455      -7.35960       9.07835      -19.2845      -5.85425       6.61983      -7.53048    -0.0924854      -2.54757     0.0228673      0.543982     -0.121962     0.0282356    -0.0494715   -0.00372735       15.6365       19.2345       19.7730       19.9367       16.7556       14.5306       11.1919       8.35095       5.92237       3.96845       2.42828       1.46867      0.810277      0.420863      0.199596     0.0874637     0.0355912     0.0129139
  11  25 4151.7822    1.1923 10.1418 10.2544 -0.0009  0.1378   0.0144   0.3942    0.0629   0.0000   440.4249       15.1062       22.0499      -2.32137       38.0658      -3.42645      -11.6672      -21.4404       14.0108       3.60644      -1.07614      -4.21392      0.913193     -0.480740      0.151818    0.00506523     0.0460271     0.0144447       18.9772       23.6431       24.4292       23.8362       21.1142       17.7155       14.1208       10.5266       7.24966       5.04365       3.11523       1.85439       1.01518      0.515759      0.253039      0.109603     0.0455179     0.0160707
  11  26 4291.8911    0.9893 12.5531 10.1936  0.0001  0.1774   0.0127   0.5017    0.0548   0.0000   461.4933      -2.58443       58.0391      -66.0999       6.60488       21.8479      -25.9418      -19.4311       9.87866       2.08403      -11.3835       1.88501      0.760403      -1.07310      0.245205    0.00640848    -0.0756391    -0.0249705       24.7405       30.9671       31.8726       30.4598       27.5918       22.7372       18.3169       14.0609       9.72575       6.50827       4.01855       2.35872       1.35658      0.687558      0.333605      0.144803     0.0579813     0.0204456
  12   9 1950.0015    0.5590  0.3593 10.1666 -0.0029  0.0239   0.0277   0.0474    0.0657   0.0000   437.6274      -3.84670       12.6199      -1.57339       1.68936     -0.503788      -3.86310     -0.615709       1.15514       1.67153     -0.116091     -0.132072     -0.122925     0.0594658     0.0556593    -0.0578497    -0.0149085    0.00323872       3.53637       4.05103       3.92238       4.41018       4.19217       2.87263       2.29756       1.95237       1.57805       1.03187      0.537569      0.327285      0.236264      0.146030     0.0723656     0.0351030     0.0156990    0.00520233
  12  10 2093.6416    0.7461  0.5353 10.2637 -0.0052  0.0255   0.0285   0.0584    0.0909   0.0000   437.8196     -0.794622       15.5159     -0.522559      -6.18519      0.310147      0.979132      0.609149     -0.186449     -0.800927      0.673816     -0.350426     -0.269980     0.0172751    -0.0321439    0.00528615    -0.0174654    0.00643018       3.53640       3.95932       4.74867       3.54966       3.31797       3.33909       2.51509       2.06543       1.58868      0.969124      0.623055      0.398534      0.225778      0.107194     0.0674357     0.0311643     0.0120537    0.00594008
  12  11 2235.8559    0.9176  0.7456 10.5955 -0.0020  0.0281   0.0290   0.0660    0.1096   0.0000   444.0622      -1.34437       12.3903      -10.8173       1.98427       2.39259      0.977898      -3.74268      0.265545      0.936403     -0.487569   -0.00775437    -0.0137006   -0.00881425     0.0622377    0.00608477     0.0172726   0.000324328       3.83381       4.70267       4.76656       4.62338       4.12168       3.56373       2.98333       2.22400       1.63775       1.16707      0.723112      0.430405      0.277944      0.140019     0.0779237     0.0350427     0.0161359    0.00657045
  12  12 2376.3424    1.3028  0.8764 10.6850 -0.0075  0.0298   0.0390   0.0702    0.1771   0.0000   429.3294      -2.28940       15.1448      -3.77129      -5.54252      -3.01605       7.76998     0.0443802      0.627984     -0.866042     0.0428663     0.0188363     -0.155915   0.000799228    0.00246922    -0.0582389    -0.0225746   -0.00465706       3.94774       4.95701       4.89559       4.79382       4.59706       3.79309       3.12696       2.25891       1.58246       1.21376      0.772722      0.490898      0.305420      0.149360     0.0839429     0.0382646     0.0168868    0.00696934
  12  13 2515.5103    1.7672  1.0006 11.1270 -0.0018  0.0303   0.0484   0.0792    0.2124   0.0000   438.1263      -4.96298       15.6172      0.167205       4.01744      -2.49756     -0.647697       3.18860       3.49076      -2.15111      0.443234      0.451822     -0.703768     -0.188902      0.185481    -0.0593639    -0.0219197    0.00575872       3.99071       4.67486       5.15254       5.00923       4.29193       3.89566       3.02548       2.25713       1.73496       1.18475      0.757009      0.470380      0.295044      0.156324     0.0821602     0.0421717     0.0170571    0.00782733
  12  15 2794.5620    2.7564  0.9192 12.4680 -0.0001  0.0325   0.0766   0.0707    0.1644   0.0000   444.2009       10.9090       10.4400       6.15774       4.61217     -0.741194      -2.37651      -4.79172      -1.24149       1.13678       1.01019     -0.292290     -0.307712     -0.151566    -0.0970054     0.0351604    0.00180351    0.00492960       4.43207       5.58416       5.40611       5.29118       4.61518       4.11954       3.50176       2.62179       1.94532       1.31066      0.829680      0.532880      0.288963      0.159210     0.0807218     0.0413190     0.0176827    0.00735999
  12  16 2934.4082    3.4182  0.8240 13.0750 -0.0048  0.0269   0.1006   0.0675    0.1342   0.0000   437.1115       10.7141       9.28051      -8.05224      -1.53980      -7.06447      0.560586       1.69820       1.50184      -2.59772     -0.910957      0.223115    -0.0649299     0.0105312     0.0501074    0.00104172    -0.0238189   -0.00605289       3.73203       4.53079       4.82432       4.55756       4.00853       3.43929       2.81172       2.22066       1.54820       1.10027      0.674453      0.424355      0.244885      0.132834     0.0716346     0.0353637     0.0159834    0.00663163
  12  17 3073.9995    3.7854  0.9427 13.2494 -0.0142  0.0384   0.1153   0.0870    0.1592   0.0000   428.2787       14.9677       6.66062      -2.83286       1.54064      -7.02249      0.576410      -3.17836      -4.10873      -1.75663      0.352029      0.383351     -0.166338    -0.0566874    -0.0282049   -0.00586215    0.00497104   0.000461376       5.55275       5.05983       5.99239       7.00573       5.23694       3.84167       4.27583       3.35632       2.08051       1.30075       1.11048      0.652011      0.302528      0.155870     0.0987013     0.0554449     0.0272165    0.00967694
  12  18 3213.3243    3.7347  1.2791 12.9352  0.0016  0.0371   0.0907   0.0870    0.1606   0.0000   446.6202       11.0295       8.89661      -2.18019       2.48210      -9.19238       3.19283       1.96730      -3.20915      -1.93809     -0.524002     -0.293758      0.407843      0.114809    -0.0851084    -0.0188640   -0.00435798     0.0244626       4.87189       5.92934       5.88402       6.04545       5.51147       4.67052       3.53749       3.01530       2.17099       1.54480      0.911248      0.564866      0.365178      0.203671      0.110562     0.0507296     0.0216398    0.00928928
  12  19 3352.8031    3.3576  1.6750 12.4736 -0.0029  0.0415   0.0703   0.1046    0.1414   0.0000   442.0482       28.7203       11.7342      -5.96189      -1.71562      -1.10888       2.87412    -0.0992261      -1.37247      -1.74258     -0.466320     -0.280572     -0.425428      0.214934    -0.0627797    -0.0912895    -0.0232010    0.00134947       5.42135       6.67608       6.77347       6.76550       6.24740       5.12999       4.35575       3.08576       2.28278       1.70485       1.05185      0.687338      0.397461      0.226857      0.113897     0.0549777     0.0236634     0.0111432
  12  20 3492.6359    2.8529  2.5663 11.7729 -0.0028  0.0487   0.0488   0.1281    0.1113   0.0000   425.3751       29.7244      -4.69133       6.78475       4.56687       4.20162       4.57965      -7.55020       2.92418     -0.754915      -1.53706     0.0612869    -0.0837702    -0.0744211   -0.00802294     0.0724154     0.0367359     0.0148626       6.56501       8.06233       8.26322       8.13559       7.42165       6.13330       5.08682       3.82854       2.82505       1.90635       1.28474      0.791228      0.466250      0.253699      0.133101     0.0653190     0.0287900     0.0121218
  12  21 3632.6354    2.3195  3.9461 11.2233 -0.0015  0.0640   0.0325   0.1655    0.0885   0.0000   450.9240       12.6826      -16.7907       9.12316     0.0496902      -19.4240       3.10699      0.417239      -3.03349      -5.04626      -3.14725    -0.0827838      0.674241     0.0306514     -0.141128    -0.0266775    -0.0247051     0.0179571       8.49547       10.5941       10.3714       10.6917       9.54140       8.30208       6.51754       5.19265       3.60172       2.60198       1.69864       1.09273      0.613525      0.341788      0.171336     0.0871457     0.0372295     0.0157351
  12  22 3772.9196    1.9417  5.1461 11.0245 -0.0012  0.0775   0.0257   0.2058    0.0753   0.0000   441.7749       16.4986      -4.08523      0.934597      -3.04235      -3.98099      0.586212      -1.73792       3.23242      -2.39476      -3.02436       2.03520      -1.17045      0.415495     -0.257186  -0.000140353   -0.00507921    -0.0227766       9.95062       12.1748       12.5755       12.5411       11.1429       9.68863       7.98123       6.01982       4.47059       3.03230       2.08063       1.27722      0.735366      0.416306      0.209082      0.104264     0.0469105     0.0200956
  12  23 3912.9951    1.5893  7.0817 10.7114 -0.0002  0.0967   0.0195   0.2709    0.0671   0.0000   428.7396       30.3558       10.9268       26.2967       34.0573       6.91672      -4.70178      -9.51296      0.647351      -2.52112       3.90740    -0.0356907      0.229370     -0.438128     -0.101452      0.110531      0.153947   -0.00645340       12.9177       16.3439       16.7604       16.0892       14.6621       12.7469       10.1209       7.73070       5.66413       3.89317       2.58192       1.62598      0.929102      0.513922      0.263305      0.129026     0.0566087     0.0236547
  12  24 4053.7173    1.4008  8.6854 10.3626  0.0008  0.1110   0.0160   0.3113    0.0670   0.0000   415.8732       43.3447       7.91221      -15.1306       13.7829      -9.43853       8.51240      -11.6268       3.95330      -3.15519      -1.75670      0.963674      -1.07082     -0.450522     0.0173728    -0.0173562    -0.0573869    -0.0143293       14.4362       18.0526       18.7706       17.8875       16.3976       14.1945       11.3861       9.02905       6.51627       4.53192       2.91154       1.86512       1.05036      0.610510      0.304309      0.153249     0.0669089     0.0279979
  12  26 4335.7202    0.9251 13.7510 10.1936 -0.0010  0.1936   0.0116   0.5442    0.0515   0.0000   441.0938       29.1833       2.50482      -10.2049       19.9669       6.07923       11.0382      -4.53059      -5.40687       16.7028      -4.86231     -0.956955       2.76979     0.0776176      0.176131     -0.192432     -0.126463    0.00205609       23.8662       31.1247       31.9357       31.2389       28.5718       24.4502       20.0190       15.3448       11.5218       7.82670       5.25573       3.32607       1.90637       1.10535      0.551310      0.281647      0.119932     0.0510915
  12  27 4476.5754    0.7853 15.5908 10.1179 -0.0004  0.2309   0.0097   0.6430    0.0444   0.0000   473.9754       41.2726       30.2654       8.62676       23.4327       4.60254      -19.3913      -37.2476      -11.9514      -5.25857       7.35966      0.440695       3.10136     -0.491206     -0.870194      0.136416      0.214652    -0.0868815       28.4097       36.5962       37.9238       37.1155       34.1692       28.4711       23.8356       18.6792       13.7465       9.44851       6.33989       3.90638       2.34281       1.34340      0.691594      0.343079      0.152421     0.0632896
  12  28 4617.3066    0.6261 18.1466 10.0874 -0.0015  0.3105   0.0083   0.8208    0.0374   0.0000   430.7792       119.187       8.24584      -43.5486      -10.7477       26.0931       17.4521      -43.7057      -4.50471      0.901084       14.7097       5.35493      -1.79144     -0.245600      0.350603     -0.535296      0.214794     0.0864452       37.5392       49.6495       52.0951       50.1234       46.4830       38.8543       32.1128       25.7022       18.1809       13.0530       8.45891       5.31165       3.13994       1.80343      0.908572      0.469427      0.196308     0.0870249
  13  10 2128.4976    0.7982  0.6352 10.0110 -0.0025  0.0243   0.0270   0.0641    0.1037   0.0000   439.4562       2.41655       13.0654     -0.140848     0.0148168      -2.37607       2.19148      -2.00133     -0.192382     -0.648577     -0.707307     -0.173319      0.627578      0.154476     -0.230279    -0.0130788   -0.00456528    0.00391187       2.86971       3.70482       3.99732       3.90133       3.56564       2.94170       2.40995       1.81803       1.33391      0.884681      0.658712      0.424133      0.272325      0.157614     0.0809080     0.0458480     0.0232067     0.0102860
  13  11 2271.1589    1.0893  0.7612 10.5837  0.0006  0.0252   0.0310   0.0619    0.1128   0.0000   442.1289     -0.772627       12.2195       6.28934      -1.46658      -3.86595      -3.84868       1.91849      0.605981      0.237247     -0.580754      0.418588      0.177647    -0.0855984    -0.0703897     0.0612417     0.0443742   -0.00235809       2.95025       3.85468       3.87056       3.86569       3.44388       3.01288       2.62521       2.09360       1.58304       1.10706      0.753382      0.485304      0.294064      0.173142     0.0921023     0.0514740     0.0247349     0.0119570
  13  12 2411.8576    1.3881  0.9335 11.0567 -0.0033  0.0310   0.0400   0.0699    0.1486   0.0000   436.0546       4.92918       7.63266       3.52005       7.89386       2.65274       1.92605      -2.78316       2.39567      -2.81916      -1.38154      0.749070      0.270185     -0.501974     -0.168966    -0.0329403    -0.0276526     0.0105113       4.24671       5.29454       5.28315       5.38373       4.94475       4.27122       3.42037       2.46317       1.85699       1.32175      0.963175      0.638491      0.376836      0.234770      0.118839     0.0607544     0.0280773     0.0135661
  13  13 2551.7516    1.8626  0.9643 11.7601 -0.0033  0.0329   0.0524   0.0798    0.1605   0.0000   441.7651      -4.42286       14.3130      0.489592      0.446498      -8.51060      0.960542      -2.06020      0.323120    -0.0723811      0.206672     -0.390156     -0.313883      0.199979      0.199615     0.0234133     0.0339283   -0.00335970       4.77862       5.77992       5.61340       5.20610       4.55869       4.22568       3.84739       2.99293       2.38556       1.62818       1.04806      0.637969      0.372286      0.221567      0.113896     0.0626661     0.0290985     0.0129935
  13  15 2832.2010    3.0233  0.9133 12.5857 -0.0022  0.0340   0.0879   0.0712    0.1828   0.0000   437.7164       8.90663       6.76546      -3.23643      -5.49647      -5.36546      -3.17078      -2.47170     0.0219938       1.32549      0.521466     -0.943864     -0.645739     -0.144865      0.169399    -0.0725686   -0.00527056   -0.00537019       3.66051       5.24299       4.64251       5.25292       4.19161       4.32315       2.99857       2.64918       1.56256       1.36840      0.884212      0.666804      0.365227      0.226329      0.114464     0.0604435     0.0279990     0.0135612
  13  16 2972.6775    3.5767  0.8670 12.6743 -0.0029  0.0274   0.1009   0.0675    0.1771   0.0000   441.2970       5.97761       8.97730      -1.74282       1.70520      0.998502      -5.78289      -1.38623    -0.0487395       1.33480    -0.0614480      -1.33201      0.380100     0.0594239     0.0764847    -0.0348001    -0.0187598   -0.00793299       3.51574       4.10540       3.82450       3.94816       3.73617       3.49731       2.80210       2.29438       1.57666       1.22645      0.864678      0.572108      0.341449      0.201368      0.111026     0.0541594     0.0253259     0.0120835
  13  17 3112.6014    3.6985  1.0382 13.2129  0.0027  0.0308   0.0987   0.0808    0.1527   0.0000   436.6174       19.1889    -0.0481091      -7.02202      -2.63317      -9.85136      -5.26645      -2.48371     -0.510182      -4.21461     -0.247384      0.334522     -0.592543     0.0261739     0.0270892     0.0457473    -0.0386609    0.00373430       4.12659       5.14615       4.98260       4.80913       4.73797       4.07873       3.45537       2.62586       1.89830       1.41896      0.957427      0.650946      0.397063      0.218152      0.116768     0.0592785     0.0302023     0.0130192
  13  18 3252.4968    3.7072  1.2868 12.6817  0.0055  0.0367   0.0865   0.0820    0.1842   0.0000   438.8817       11.0342       13.9675       9.75869      -2.78598      -9.79537     -0.222811      -2.09671       1.63198      -3.65415      -1.02924      0.353739      0.132164     -0.692946     -0.124905    -0.0564334     0.0161394     0.0133184       5.06474       6.03699       5.69218       5.53170       5.28575       4.87924       4.13886       3.21414       2.39547       1.70118       1.23785      0.802488      0.495322      0.267739      0.145053     0.0701600     0.0361623     0.0156419
  13  19 3392.4484    3.1213  2.0326 12.3452 -0.0020  0.0440   0.0581   0.1068    0.1081   0.0000   443.8069       8.18001       15.9292     -0.351842       1.00275       4.50550       3.77084     -0.920933      -1.43907    -0.0205129       1.78790      0.728027     -0.658323     -0.100292     -0.207213     0.0298302    -0.0112462    0.00384864       5.51754       6.72451       7.52816       7.32645       6.49765       5.46184       4.53907       3.63135       2.64525       1.79531       1.30835      0.824758      0.510992      0.293160      0.168705     0.0866900     0.0454353     0.0217390
  13  20 3532.7374    2.6955  2.8008 11.8987 -0.0002  0.0523   0.0437   0.1332    0.0917   0.0000   431.7736       20.5282       36.0026       7.06310       8.58405      -1.56564     -0.848315      -1.82967      -1.26808       2.36052      0.303042     -0.993408     -0.377596    -0.0423228    -0.0432370    -0.0597679    -0.0309622    -0.0244521       6.90250       8.58079       8.67793       8.78979       8.11646       6.87575       5.52946       4.32364       3.24751       2.36128       1.53190       1.02870      0.615466      0.370165      0.213913      0.104412     0.0516993     0.0245785
  13  21 3673.1642    2.1883  4.0036 11.4108 -0.0017  0.0636   0.0309   0.1719    0.0727   0.0000   431.7948       50.2575       20.7756      -15.4707       4.67127      -8.19305      -5.51906      -3.83423       4.26609     -0.957101     -0.619529     0.0914366       1.39971     0.0186535      0.386882      0.259745   -0.00347526    0.00975240       7.90668       10.0891       10.6226       10.3326       9.43532       8.17968       6.66631       5.19177       3.90359       2.73434       1.83619       1.24658      0.761154      0.429944      0.236491      0.127431     0.0634079     0.0283193
  13  22 3813.8809    1.8385  6.0776 10.8515 -0.0017  0.0826   0.0221   0.2175    0.0694   0.0000   438.9590       16.5668       5.17620       9.76099      -23.7598      -19.9659       6.05382       10.9377       5.30225      -5.07639       1.83010       1.71554     -0.508934      0.285801     -0.485033     -0.109447     0.0135340     0.0684717       9.92160       12.6856       13.1450       13.1924       11.8385       10.3994       8.52169       6.77281       5.01262       3.61461       2.43562       1.62085      0.973768      0.577207      0.329139      0.165531     0.0836443     0.0386786
  13  23 3954.6042    1.5461  7.7797 10.6183 -0.0008  0.1008   0.0176   0.2712    0.0631   0.0000   441.1470      -4.95051       45.1859       5.73960      -11.8942      -4.01228       7.75487       4.74530      -1.99045      0.210063       2.17423      0.838616     0.0459437     -0.510327      0.301000    0.00728332      0.120007    -0.0598018       11.9059       15.0062       16.0048       15.0587       14.5794       12.4026       10.3818       8.28271       6.20907       4.44106       3.07541       1.98034       1.20995      0.734144      0.399329      0.210414      0.101028     0.0472206
  13  24 4095.6761    1.2805  9.5857 10.4085 -0.0030  0.1244   0.0147   0.3367    0.0599   0.0000   435.2810       11.3871      -12.8466      -9.61953       30.6936      0.113514       16.6994      -6.00109      -15.0549      -11.7394       1.88797       2.68964       1.30770      -1.36128      0.322189      0.184939      0.154883     0.0255359       14.2441       18.4890       19.4354       18.4990       18.1673       15.1116       12.8768       9.97294       7.71513       5.47142       3.74449       2.47406       1.50772      0.903384      0.497058      0.260702      0.125939     0.0576760
  13  25 4236.6055    1.0711 11.3692 10.3329 -0.0028  0.1478   0.0128   0.4142    0.0518   0.0000   430.1436       35.5903       11.8852      -15.4608       20.2950      -53.6868       15.0050       20.2815      -7.69008      -10.9499       1.63937       4.91810      -1.67649      -1.00632      0.700049      0.375971    -0.0375621    -0.0519431       17.6324       22.1467       23.6643       22.9019       21.5082       18.7660       15.2458       12.1856       9.06490       6.56077       4.54143       2.96162       1.88693       1.08632      0.591217      0.324564      0.153698     0.0705719
  13  26 4378.1536    0.9197 14.2199 10.1514 -0.0007  0.1837   0.0105   0.5428    0.0482   0.0000   461.2147       35.5261      -47.5937      -14.6312       62.1540      -3.90363      -5.19261       1.36692       2.68263      -7.66780      -10.8282      -2.79324       5.23637      0.666434     -0.565661      0.912280     0.0659070     -0.115210       21.8441       27.7760       29.1261       28.9532       26.6467       23.1150       19.1063       15.2543       11.4884       8.31607       5.59528       3.74587       2.27865       1.36473      0.749435      0.401851      0.193867     0.0900770
  14   8 1870.8137    0.4264  0.4201 10.0696 -0.0180  0.0252   0.0185   0.0489    0.0600   0.0000   437.5462      -2.40472       15.9117       2.07591      -1.88607      -2.86866      -1.01125       1.60137      -3.75900      0.814508      0.477635     -0.431266      0.261488      0.243051     0.0921458    -0.0779919    -0.0546189   -0.00770330       2.79359       3.07597       3.70021       3.64239       3.03626       2.67428       2.57471       1.98548       1.52823       1.16719      0.846472      0.495704      0.324326      0.225441      0.112558     0.0672299     0.0344045     0.0175037
  14   9 2016.9832    0.6224  0.5490 10.2043 -0.0073  0.0224   0.0220   0.0593    0.0777   0.0000   434.0892      0.542465       14.8568       9.59100      0.913894      -4.78366       1.69563       3.29374       3.24496     -0.604871     -0.642165     -0.432365      0.207855     -0.139910      0.169873    -0.0429092     0.0132169    -0.0171501       2.61673       3.25084       3.46811       3.40831       2.99417       2.77213       2.22385       1.83954       1.46040       1.01873      0.690898      0.472032      0.294944      0.189800      0.108438     0.0580432     0.0361518     0.0166883
  14  10 2162.5482    0.8039  0.8398 10.3079 -0.0057  0.0283   0.0225   0.0731    0.1052   0.0000   434.3445      0.540658       18.9851       4.04643       4.01102      -5.58265     -0.579453     -0.756886      -3.56087     -0.219411   -0.00498623      0.779228      0.179706    -0.0234848     0.0958656    -0.0493455   -0.00787226    -0.0179225       3.20022       4.18390       4.52061       4.25394       3.80726       3.59953       2.74304       2.42842       1.77769       1.27255      0.942920      0.594759      0.371619      0.236336      0.130943     0.0760367     0.0365353     0.0186369
  14  11 2305.7144    1.1232  0.7605 10.8074 -0.0058  0.0269   0.0327   0.0599    0.1142   0.0000   441.2476       2.25581       11.8995      0.115481       2.87863      -1.07965      -6.62280      -4.34432       1.92825      0.177211      0.238897     -0.186972      0.306253      0.216845     0.0670533    -0.0497463    -0.0220100    0.00912824       3.03898       3.74665       3.80555       3.89900       3.57377       3.18559       2.71093       2.28279       1.70575       1.26534      0.870305      0.603463      0.370098      0.239161      0.130177     0.0784018     0.0384170     0.0202110
  14  13 2587.3632    2.0141  0.9121 11.7026 -0.0057  0.0299   0.0529   0.0642    0.1543   0.0000   438.9190       2.06260       9.09837      -6.12685      -2.50686     -0.567477       1.91103       5.25508     -0.490939      -3.59805       1.10329       1.24909      0.688029    -0.0814330     0.0199866     0.0420580    -0.0184330    0.00559523       3.75344       4.59339       4.82524       4.76253       4.52623       3.84520       3.01782       2.64151       2.00242       1.49744       1.01261      0.612634      0.417324      0.254418      0.148104     0.0838063     0.0451921     0.0210677
  14  14 2728.2958    2.6059  0.9881 11.8722 -0.0012  0.0293   0.0644   0.0702    0.2053   0.0000   432.5624     -0.752686       12.1556     -0.937216     -0.719843      -6.74619      -1.20138     -0.813514      -1.36015     -0.211482      -1.66907      0.285796     -0.523819      0.104128    -0.0220682    -0.0213447    -0.0128426   -0.00388425       3.59026       4.23544       4.39413       4.38394       4.11510       3.62994       3.22209       2.40647       1.77887       1.41287       1.02670      0.645803      0.431150      0.269208      0.155322     0.0791562     0.0428682     0.0206783
  14  15 2869.3237    3.2433  0.9491 12.2457 -0.0041  0.0264   0.0838   0.0652    0.2468   0.0000   439.3116       5.09668       11.2033       7.72444      -5.15479      -4.78399       3.37909      -1.04915      0.245087      -1.84519       1.44521     -0.403668      0.323042     -0.238138      0.104644    -0.0666811    -0.0159519     0.0361069       3.06141       3.81066       3.94135       3.96532       3.67841       3.28300       2.78904       2.19087       1.63177       1.23375      0.909991      0.573910      0.391251      0.235725      0.141325     0.0729498     0.0410575     0.0188535
  14  16 3010.2364    3.8658  0.9839 12.5551 -0.0157  0.0274   0.0998   0.0703    0.2874   0.0000   434.6705       5.74159       8.92959      -1.82876       3.29171      -1.47360     -0.412142      -1.62514      -2.37137      -1.08919    -0.0268316       1.27537     -0.969566   -0.00513474      0.230514    -0.0507127     0.0676125     0.0293689       3.07575       4.06065       3.94223       4.13547       3.77726       3.38311       2.79724       2.15833       1.76269       1.21941      0.906738      0.577091      0.398695      0.235006      0.135636     0.0747184     0.0411495     0.0200489
  14  17 3150.7048    3.6941  1.0146 13.4734 -0.0238  0.0294   0.1033   0.0772    0.1469   0.0000   434.9034       13.1754       10.7971       1.69272      -3.08469      -7.32051      -1.82577      -11.4060      -1.22264      -4.17070     -0.192555      -1.28072     -0.262710     -0.318423      0.382578     0.0217688     0.0235481    -0.0198181       3.35843       4.06053       4.26873       4.40407       4.00797       3.58637       3.07046       2.50138       1.84428       1.37674      0.964211      0.670995      0.437568      0.256412      0.163927     0.0824261     0.0450931     0.0221085
  14  18 3290.9834    3.4666  1.5487 12.8312 -0.0009  0.0365   0.0733   0.0993    0.1325   0.0000   446.1822       10.2862       14.5815       7.23033      -9.69877      -5.51343      -4.28952      -5.22689     -0.368040      -1.82778      0.891707      -1.55676     -0.792586     -0.193776     -0.325800     0.0333251    -0.0668502    0.00608543       4.28942       5.30978       5.58222       5.42099       5.06861       4.59005       3.66353       3.11281       2.39943       1.68990       1.21374      0.834209      0.511834      0.314237      0.195871      0.102105     0.0545103     0.0278049
  14  19 3431.5775    3.0288  2.1682 12.4118 -0.0019  0.0446   0.0550   0.1114    0.0994   0.0000   437.0604       11.1292       26.3124       2.69408      -4.90703      -10.2341       3.80772      -1.14005      -3.55743      -3.83835      -1.17842       1.19425      0.861305     -0.941065     -0.127923      0.167444    -0.0760281    -0.0532725       4.91846       6.63216       6.70405       6.62958       6.15986       5.36275       4.76026       3.75062       2.90339       2.15058       1.47628       1.01146      0.617670      0.390888      0.217478      0.124629     0.0608426     0.0312800
  14  20 3572.3503    2.5524  3.2661 11.7121 -0.0026  0.0529   0.0376   0.1426    0.0820   0.0000   436.9019       15.1052       6.92622       13.8086       3.33109      -5.65684       6.00278      -5.78571      -2.90889     -0.427064      -1.87891     -0.363827    -0.0543942       1.03663      0.117060     -0.106297    -0.0533227   -0.00404927       6.30350       7.98327       8.06156       8.15600       7.40400       6.58586       5.61365       4.67433       3.52768       2.57366       1.80021       1.21438      0.790287      0.458038      0.274558      0.146325     0.0792416     0.0399221
  14  21 3713.4148    2.1347  4.1914 11.4074  0.0001  0.0635   0.0292   0.1729    0.0735   0.0000   441.7685       10.1590       21.3211      -3.59117      -3.81946      -1.17583       2.54360     -0.495707       1.58611      -2.84637      -2.73778     -0.924199       1.20330     0.0960915     -0.144332      0.231926     0.0973789     0.0443237       7.16849       8.90861       9.26100       9.36209       8.78979       7.64125       6.56300       5.28925       4.08589       2.97921       2.12520       1.43970      0.931643      0.569893      0.326959      0.179475     0.0989383     0.0481135
  14  22 3854.4235    1.7102  6.4417 10.8994 -0.0011  0.0847   0.0199   0.2296    0.0614   0.0000   423.1072       20.4264      -4.44921      -1.43939     -0.231707      -7.23477       6.87744      -15.2821       5.14902      -5.66839      -4.17932       2.39821     -0.765953     -0.210058      0.128703      0.260128    -0.0865945    -0.0403205       9.44127       11.7714       12.3199       12.4164       11.5969       10.3682       8.58575       7.01128       5.58251       4.08663       2.81563       1.92216       1.23149      0.769955      0.440853      0.248848      0.136208     0.0671142
  14  23 3995.4292    1.4658  8.1542 10.5894 -0.0016  0.1022   0.0163   0.2781    0.0599   0.0000   434.3784       36.2607     -0.487500      0.531603       31.7024      -34.2558      -2.04254      -5.59279       2.35676       1.56541      -2.57117      -2.49009       3.53223      0.312536     -0.520225     -0.347168     0.0357606      0.123797       11.1349       14.8079       15.0261       15.1852       14.1247       12.3631       10.6464       8.51605       6.73583       4.90038       3.42764       2.31354       1.48119      0.904405      0.531358      0.294505      0.154256     0.0767209
  14  24 4136.9489    1.2255 10.2726 10.4139 -0.0011  0.1252   0.0135   0.3544    0.0539   0.0000   382.0720       16.1843       23.5118      -11.5378       33.2427      -18.6162       5.36473       2.79198      -9.68700      -7.76106      -3.41425      -2.07351       1.63486       1.60934     -0.213022     -0.420888     -0.185548     0.0516402       13.6298       17.5208       18.7649       18.3510       17.4687       15.4818       12.7799       10.3605       8.06463       5.90077       4.25380       2.85257       1.80334       1.14524      0.681528      0.374021      0.194753     0.0950700
  14  25 4278.5962    0.9968 12.1901 10.3441 -0.0025  0.1557   0.0117   0.4506    0.0472   0.0000   434.4686      -27.2784      -23.7885      -37.7998       20.7965      -2.03932      -20.4394       1.06005      -18.0400      0.642265       6.01013      -3.41257     -0.712364      0.486264       1.40722     0.0356208     -0.631435    0.00583552       17.1344       21.6986       22.9442       22.7019       21.7192       18.6102       16.3149       12.8619       10.2658       7.37830       5.30122       3.64318       2.32563       1.45355      0.834851      0.479328      0.243319      0.125038
  14  27 4561.9886    0.6665 17.0127 10.1655 -0.0027  0.2616   0.0081   0.6974    0.0357   0.0000   448.4512      -3.52412       50.0647      -13.3195       50.6326      -32.7245      -15.1362       18.8301      -8.37120       27.0772       11.1927      -8.37361       3.26127       2.06375      -1.07850      -1.73344      0.493085      0.337947       27.9894       35.6194       37.9735       37.6145       35.6441       31.9754       26.4841       21.8926       16.8233       12.8751       8.98893       6.16468       4.03007       2.52179       1.49491      0.855072      0.426823      0.218326
  15   9 2049.5831    0.6723  0.6105 10.0970  0.0036  0.0234   0.0207   0.0547    0.0834   0.0000   439.9319      -1.48047       17.2280       1.39205      -2.86702      0.336436       2.54909       1.55931      0.747251      -2.88153     0.0707146      0.723810      0.363657    -0.0858734     0.0687883     0.0445513    -0.0508947    0.00306532       2.66875       3.13317       3.05660       3.00912       3.21270       2.95493       2.62659       2.01194       1.42088       1.06145      0.835149      0.685562      0.464509      0.310272      0.178729     0.0945800     0.0511907     0.0282166
  15  10 2195.8276    0.9042  0.7190 10.4548 -0.0042  0.0245   0.0265   0.0631    0.1019   0.0000   435.1187       3.26328       7.08567       1.63777       1.83338      0.674405       1.19906      -1.09086       1.02366      -1.36364     -0.455188      -1.04206     0.0537500    -0.0290672      0.148436    -0.0837158     0.0161317     0.0403382       2.46637       3.12026       3.21440       3.30887       3.18232       2.91176       2.30512       1.85669       1.44817       1.10639      0.814840      0.579670      0.378785      0.254477      0.151122     0.0963704     0.0491646     0.0271074
  15  11 2339.4771    1.2205  0.7783 11.0219 -0.0083  0.0269   0.0343   0.0592    0.1093   0.0000   442.4632       3.94429       8.56286      -2.78363      0.155167      -2.75598      -2.47580       2.34014       3.20954       1.73097      -1.02933    -0.0542428     -0.128069     -0.859756     -0.270485      0.159393     0.0293218    -0.0349949       2.91023       3.42331       3.70211       3.87044       3.22584       3.19347       2.57433       2.29492       1.88989       1.37493      0.909848      0.691255      0.480648      0.327777      0.170233     0.0926471     0.0578024     0.0356071
  15  12 2481.0753    1.6887  0.9936 11.2171 -0.0022  0.0300   0.0402   0.0670    0.1489   0.0000   436.4026       3.91713       12.0030       5.10619       3.00814       3.11134      -1.69676     0.0176321       3.41416      -1.81536     -0.730735     -0.559475      0.200614     -0.297388     0.0590720    -0.0717828   -0.00190567     0.0167865       3.24331       4.34778       4.19126       4.46968       4.02476       3.87989       2.93430       2.53166       1.86372       1.46639       1.03502      0.730237      0.498085      0.317095      0.194497      0.107083     0.0617492     0.0326210
  15  13 2622.4410    2.1722  0.8646 11.8209 -0.0027  0.0250   0.0558   0.0648    0.1287   0.0000   434.8396       1.30685       12.9783      -2.01204     -0.162389      -7.33361     -0.568681      -1.74667      -1.14692      -2.47326      0.239715      0.932958     -0.507055     -0.120872    -0.0665891    -0.0285519     0.0503833    -0.0278056       2.91893       3.49111       3.56258       3.49915       3.28124       3.14750       2.59154       2.21666       1.64536       1.24022      0.902110      0.668108      0.455254      0.291027      0.165836     0.0935337     0.0511175     0.0274399
  15  14 2764.2409    2.7133  0.9170 12.4584 -0.0054  0.0272   0.0687   0.0668    0.1331   0.0000   441.5892       10.1236       11.8845       2.50598      -3.46077      -9.89064       3.13301      -3.97859     -0.182245     -0.932038     -0.493619     -0.151959    -0.0301266     -0.243066     -0.352549     -0.186609   -0.00982441    0.00644996       3.17821       4.14769       4.08455       3.97037       3.69319       3.22156       3.03147       2.58413       2.10147       1.55950       1.06862      0.754598      0.474113      0.278330      0.177107      0.101797     0.0531049     0.0289946
  15  15 2905.8796    3.3318  0.9087 12.8103 -0.0027  0.0251   0.0888   0.0682    0.1540   0.0000   434.4606       6.08129       13.2670       5.72276      -6.93135      -2.34338     -0.797816      -1.98103     -0.439605     -0.191594      -2.37061    0.00293321    -0.0700952      0.212283     -0.161421    -0.0376748     0.0201990    -0.0337941       2.72257       3.52820       3.53198       3.74478       3.37062       3.07633       2.58889       2.17066       1.69528       1.26190      0.928690      0.629599      0.441141      0.258035      0.167085     0.0969565     0.0516940     0.0292690
  15  16 3047.1859    3.7908  1.1611 12.2611 -0.0100  0.0301   0.0884   0.0711    0.3964   0.0000   436.6913       5.52984       21.7344       3.36967       2.51951      -9.73054       3.38416      -4.27394      -1.79463     -0.959412       1.49248     -0.401219    -0.0544583     -0.493590      0.171075     0.0620803     0.0769994    -0.0170662       3.28832       3.82569       4.42990       4.39250       3.97608       3.68793       3.02525       2.50085       2.05050       1.46267       1.06890      0.736710      0.516264      0.335830      0.190691      0.109260     0.0638410     0.0375461
  15  17 3188.1477    3.6846  1.1786 13.3758 -0.0003  0.0320   0.0909   0.0837    0.1522   0.0000   442.2978       7.03382       8.48815       2.50455      -6.22135      -4.83847      -1.11956     -0.694122       3.49123     -0.955631      0.987876    -0.0935246      0.300900     -0.196900     -0.139410      0.179094     0.0326754     0.0269714       3.33722       4.32148       4.59493       4.78211       4.37506       3.91724       3.20290       2.62590       2.10459       1.56637       1.10382      0.793672      0.514513      0.334041      0.210768      0.120319     0.0691466     0.0366436
  15  18 3329.0237    3.3905  1.7849 12.7402 -0.0059  0.0391   0.0667   0.0970    0.1221   0.0000   439.7634       8.65373       10.0616       1.66205       5.48054      -8.87166       2.67812      -7.84301     0.0731405      -4.45560      0.413382      0.450505      -1.21573    -0.0522838     -0.725439     -0.229537   -0.00737099     0.0393283       4.08104       5.25780       5.35263       5.68956       5.20743       4.60373       4.11237       3.25935       2.49998       1.94332       1.41018      0.964692      0.651295      0.426705      0.264618      0.150892     0.0833398     0.0455459
  15  19 3470.0661    2.9792  2.4390 11.9323  0.0014  0.0437   0.0474   0.1122    0.1158   0.0000   433.7000       21.9113       8.73673       2.97567       6.12708      -12.8253      -3.82074      -7.07144     -0.807723       1.15804      -1.51002      0.145272      0.543435     0.0283721     -0.592827    -0.0972765    -0.0483509     0.0343816       4.80095       5.95701       6.13587       6.32769       6.00484       5.34118       4.52138       3.71779       2.86899       2.13345       1.53427       1.12860      0.742842      0.475279      0.290160      0.164874     0.0922183     0.0495316
  15  20 3611.3559    2.3984  3.6256 11.6033 -0.0017  0.0555   0.0339   0.1526    0.0805   0.0000   446.3500       27.6002       8.74727      -6.45080       10.2941      -4.38180      -7.42819      -1.39076      -3.31857      -1.50885       1.48790     -0.748034      -1.21084     -0.287121     -0.373595     -0.172172     -0.159741     0.0719684       6.07134       7.75038       7.89861       7.93480       7.27727       6.75094       5.61971       4.88029       3.88728       2.97850       2.07019       1.42887      0.945057      0.583691      0.362640      0.204757      0.117285     0.0626801
  15  21 3752.8251    2.0431  5.0629 11.1174 -0.0005  0.0680   0.0245   0.1872    0.0702   0.0000   437.7386       11.2755       10.1905      -10.3252      0.945518      -5.66088      0.504193      -1.93673       2.70450      -1.43286     -0.264140       1.17881      -1.31390     -0.448086      0.288099     -0.174323     -0.147562   8.51327e-05       7.57628       9.64347       9.96856       9.85869       9.17253       8.20008       7.23554       6.05306       4.77286       3.59438       2.57373       1.79105       1.14752      0.737264      0.446729      0.254943      0.141806     0.0763606
  15  22 3894.2658    1.6529  6.9907 10.8262 -0.0005  0.0876   0.0184   0.2364    0.0573   0.0000   457.8482       13.4224       7.26719       6.37546      -6.88801       4.10639      -17.9240      -3.24347      -6.61373      -13.0194       3.23735       1.75964      0.619817      -2.70239     -0.336357     -0.193734      0.146262     -0.119451       9.24941       11.8280       12.5025       12.3764       11.8291       10.1786       9.25787       7.49311       5.99660       4.40258       3.21163       2.28572       1.49153      0.943336      0.580514      0.333045      0.182698     0.0964769
  15  23 4035.9931    1.3730  8.6473 10.5939 -0.0023  0.1040   0.0150   0.3024    0.0542   0.0000   457.1978       27.1453       10.1494      -10.8601      -9.41689      -3.69183       1.99078      -6.61307      -6.77801      -7.23235       4.99736       4.17500       2.21109     -0.757245     -0.499803      0.320754      0.335067      0.117749       10.9365       13.7342       14.2999       14.2965       13.7625       12.3389       10.7145       8.80758       7.09773       5.37969       3.80759       2.74122       1.83795       1.15427      0.710929      0.411853      0.228528      0.123042
  15  24 4177.7425    1.1426 11.1204 10.4182 -0.0025  0.1315   0.0124   0.3800    0.0491   0.0000   441.0353       34.9581       4.48001       29.7396      -31.8188      -29.3299     -0.523336     -0.290689       3.78805      0.883850      -1.64821      0.431814      -1.36478       2.20501     -0.341314     -0.298240       1.10991      0.251397       13.3968       17.5857       18.5030       18.6289       17.6258       15.7095       13.5753       11.2330       8.71008       6.70049       4.77647       3.41422       2.25581       1.46122      0.882093      0.511246      0.283066      0.150235
  15  25 4319.6941    0.9456 13.4819 10.3250 -0.0002  0.1712   0.0106   0.4775    0.0442   0.0000   454.9324       94.6677      -1.89677      -15.9164       18.1587       6.28553      -3.83398      -32.6435      -13.1845       1.23784      -2.29016       6.01756      -2.21071       2.08248     -0.292861       1.05439     -0.242626      0.164388       17.2299       22.3956       23.0138       24.2801       22.3243       20.3889       17.2543       14.6494       11.4157       8.84746       6.28348       4.48824       2.98859       1.93919       1.17449      0.685363      0.384517      0.205031
  15  27 4604.1618    0.6471 17.9323 10.1708 -0.0040  0.2684   0.0075   0.7091    0.0321   0.0000   442.6613      -6.34166      -14.5730       33.4358       72.1459       31.5885       33.0864      -28.8451      -3.10492      0.651953      -20.0391      -8.39659       5.40806       2.33948       4.19566      0.785008      -1.32366     -0.312805       27.2853       35.4932       38.0661       38.3665       35.9012       32.5607       27.6053       22.6683       18.0946       13.5384       10.0187       7.03350       4.75265       3.06470       1.91843       1.09480      0.612808      0.324990
  16   9 2081.6099    0.7063  0.5700 10.2517 -0.0047  0.0217   0.0219   0.0486    0.0817   0.0000   436.1777      -2.82117       11.2643       1.84056      -7.95713       3.27024       1.15033      -4.04736      -1.03441      -1.46670     0.0600846     -0.918684      0.213681      0.433810      0.196296     0.0556263    -0.0311557     0.0420081       2.11172       2.62779       2.89572       2.80626       2.88898       2.47379       2.14372       1.77357       1.39118       1.15205      0.806740      0.574420      0.393463      0.262033      0.161070      0.110291     0.0624140     0.0350332
  16  10 2228.3676    0.9889  0.8060 10.6174 -0.0117  0.0249   0.0267   0.0609    0.1135   0.0000   437.1482       2.06839       15.4782     -0.165713      -2.67967     -0.519084       1.86343       6.84726      -2.66264       1.13930      0.957918      0.328006      0.167560     -0.633734     0.0194575      0.345615    0.00550757    -0.0149377       2.61278       3.11018       3.34462       3.29908       3.20610       2.96064       2.48989       2.19927       1.76203       1.24132      0.947391      0.705801      0.493846      0.323855      0.195856      0.125667     0.0716253     0.0384317
  16  11 2372.6521    1.2916  0.9968 10.7736 -0.0059  0.0281   0.0309   0.0687    0.1421   0.0000   434.2214      -3.88268       9.97611     -0.816639     -0.778295      -2.94332      -1.82654      -6.02041      -3.54012      -2.28994      -2.08674      0.252779     -0.113848      0.405660      0.366637     0.0674876     -0.129756    -0.0105207       2.71006       3.43636       3.70375       3.75287       3.64951       3.22451       2.65583       2.36704       1.90720       1.43341       1.02730      0.776048      0.515590      0.360485      0.206109      0.136438     0.0795902     0.0437900
  16  12 2514.8819    1.7828  0.9463 11.3729  0.0018  0.0284   0.0441   0.0637    0.1511   0.0000   439.8931       5.85394       13.6402       4.40400      -3.66772      -2.25450      -5.66592      -2.98760     -0.419348      -1.33372       2.33810     -0.249257      0.489638     -0.589536     -0.299551    -0.0794393     0.0623737     -0.114339       3.05331       4.00772       4.10732       4.26474       3.86660       3.50125       3.04749       2.54068       2.00922       1.49427       1.12487      0.793993      0.527245      0.348132      0.219231      0.131082     0.0774600     0.0408067
  16  13 2657.0559    2.3193  0.9530 11.8491 -0.0009  0.0276   0.0569   0.0656    0.1590   0.0000   439.9332      -1.23508       12.6215       3.49788      -1.28019      -1.59221      -6.86379      -2.67016      0.498868      -3.84475      0.944961     -0.131481    -0.0719499     -0.634258      0.300270     0.0632034   -0.00571589    -0.0282630       3.01117       3.42101       3.31817       3.55892       3.81123       3.52389       2.66686       2.11374       1.83709       1.55284       1.13080      0.768427      0.477659      0.334749      0.233520      0.144891     0.0856724     0.0485115
  16  14 2799.6253    2.8741  0.8902 12.3818 -0.0047  0.0266   0.0711   0.0619    0.1435   0.0000   436.2434       3.81545       10.1763      0.186821       1.36403      -6.14607       2.60910      -1.20188      -3.20681     0.0321722     -0.462775     -0.612447     -0.788223     -0.396596     0.0413251     -0.324906    -0.0252333   0.000630153       3.01323       3.73592       3.93482       3.48952       3.17594       3.01064       2.82016       2.48943       2.19031       1.61447       1.20266      0.828773      0.531681      0.346392      0.206048      0.118938     0.0673435     0.0377006
  16  15 2941.8754    3.4229  0.8426 12.9243 -0.0043  0.0244   0.0879   0.0579    0.1378   0.0000   442.5751       8.87226       10.2180      -2.81086       3.54168      -2.38652      -2.09578      -4.91726      -1.06709      -2.88467     -0.852423     -0.475856     -0.436267     0.0115829      0.104699      0.238411     0.0548790   -0.00728309       2.40794       3.08647       3.14932       3.26405       3.23173       2.66918       2.46014       2.06916       1.65187       1.25560      0.900048      0.685311      0.450078      0.299775      0.190927      0.113856     0.0683963     0.0373512
  16  16 3083.5792    3.8003  0.9750 13.0264 -0.0040  0.0262   0.0922   0.0698    0.1750   0.0000   439.4921       5.03637       16.8458     -0.977023      -1.41651      -5.14853       1.51115       1.10741     -0.199139      -3.40420     -0.402722      0.564512     -0.621880   -0.00269952    -0.0162118     -0.117815     0.0921057   -0.00438343       2.89433       3.51238       3.59353       3.54850       3.18390       3.03206       2.74254       2.41623       1.97558       1.59312       1.12419      0.812089      0.532626      0.331226      0.210447      0.130896     0.0770198     0.0421271
  16  17 3225.0823    3.7228  1.4120 12.7598  0.0002  0.0325   0.0785   0.0871    0.1817   0.0000   445.0034       6.94778       18.1242      -1.81353       6.10924      -8.60718      -1.24103      -7.03434       3.26690      -3.42546     -0.830218     -0.160533      0.260420   0.000423597    -0.0142857     -0.175453     0.0961106     0.0651210       3.50766       4.42962       4.76278       4.89112       4.66822       4.09951       3.41000       2.82123       2.17211       1.73810       1.21487      0.873818      0.595428      0.403112      0.259574      0.155756     0.0868254     0.0530679
  16  18 3366.5546    3.3378  1.7843 12.6441 -0.0072  0.0383   0.0669   0.0966    0.1427   0.0000   440.6559       14.1183       7.28320     -0.459354      -5.62872      -7.28953      -1.16311      -14.5829      -1.34825      -1.98987      -2.31824      0.644531      0.396434      0.198229      0.523310    -0.0890119     0.0614332     0.0610705       4.02815       5.08423       5.11491       5.02421       4.86859       4.53692       4.02983       3.43788       2.74298       2.02240       1.53449       1.12013      0.791605      0.512143      0.318529      0.194671      0.108611     0.0597341
  16  19 3508.0825    2.7749  2.8249 11.8992 -0.0070  0.0471   0.0417   0.1259    0.1013   0.0000   431.4257       18.9093      -2.08976       1.83386      -3.22575      -12.5294       13.4920      -10.0013      0.192507      -3.20172      -2.97161      -1.12583      0.368814      0.481806      0.248851    -0.0674531     0.0240370     0.0520401       4.73787       5.90853       6.34738       6.41307       6.03235       5.40428       4.89020       3.99743       3.22131       2.49454       1.87607       1.32795      0.892254      0.592232      0.378072      0.232978      0.132667     0.0749155
  16  20 3649.9800    2.2730  4.1362 11.4313 -0.0011  0.0596   0.0291   0.1582    0.0790   0.0000   434.7448       9.82687       14.8682     -0.792273       2.24592      -5.51636     0.0392353      -6.40156      0.983376      -2.82377      -2.09233      0.437388      -2.00468      -1.02208      0.198653    -0.0275642     0.0657249     -0.110218       6.00471       7.74768       8.11885       8.25958       7.58644       6.99065       6.08803       5.12444       4.25490       3.23771       2.36191       1.66872       1.15667      0.754086      0.470975      0.278920      0.161824     0.0928669
  16  21 3791.7810    1.9192  5.6655 10.9064 -0.0029  0.0707   0.0217   0.1954    0.0700   0.0000   442.7502       20.5604       20.4485      0.658482      -8.78835       9.31070       2.82923      -16.4648       2.62076      -10.9023       2.20180      -2.43616      -1.78573     -0.399689      -1.26247      0.276115    -0.0264536     -0.121549       7.10434       9.03226       9.31326       9.78117       9.21824       8.51925       7.22506       6.09829       4.85892       3.73983       2.80776       1.94485       1.39937      0.907032      0.573072      0.350011      0.204212      0.113834
  16  22 3933.5661    1.5889  6.7812 10.8050  0.0008  0.0830   0.0175   0.2308    0.0564   0.0000   432.5301       17.9896       13.2219      -13.8317       5.43883      -22.8346      -21.5124      -18.2166       4.07144      0.755669      0.988429      0.140935      -1.53293      0.498401     -0.423280     -0.592926     -0.140346     0.0359489       8.45585       10.5550       11.3055       11.4472       10.9002       9.98002       8.43063       7.23909       5.70238       4.38673       3.25495       2.34835       1.61143       1.06880      0.674779      0.412004      0.239313      0.133624
  16  23 4075.5936    1.3143  9.6074 10.5134 -0.0018  0.1092   0.0135   0.3100    0.0507   0.0000   439.8224       40.9608       28.9287       11.7908       5.20316      -16.0285       9.95943      -7.33666      -7.05767     -0.266823      -11.6421       2.81258       5.30644     -0.655199     -0.727835      0.649685     0.0999433     0.0521981       10.8349       13.6530       14.5239       14.9876       14.3292       12.5769       11.2417       9.30462       7.53494       5.82669       4.37881       3.06114       2.14706       1.39954      0.893809      0.551734      0.316628      0.180828
  16  25 4359.9609    0.9105 14.1925 10.2719 -0.0026  0.1758   0.0094   0.4826    0.0410   0.0000   455.7752       48.6588       34.0420       30.1048      -31.8570      -24.9381      -5.92065      -7.57204      -15.6390       5.11564      -6.01798       6.11109       3.86492      -4.34963      -1.10543      0.343757      0.669093   -0.00439716       16.7970       21.4347       22.9705       23.0499       21.9519       20.0210       17.6743       14.9928       12.1458       9.40309       7.01777       5.06633       3.49629       2.34201       1.47799      0.896527      0.515127      0.288579
  16  27 4645.2617    0.5962 18.8093 10.1402 -0.0015  0.2906   0.0069   0.7525    0.0298   0.0000   380.0325      -37.9404      -6.50366       26.6332       58.9373       10.8481      -16.1514      -11.7720      -21.0174      -11.3342       3.45635       2.91407      -2.26887      -9.77722     -0.289462       2.54915    -0.0894980      0.818852       26.8204       35.6472       37.6356       38.7974       36.0267       34.0630       29.0811       24.6245       19.7574       15.2375       11.4984       8.38218       5.85446       3.96492       2.49599       1.54479      0.853334      0.488223
  17   7 1811.9692    0.3869  0.3488 10.1052 -0.0134  0.0207   0.0166   0.0398    0.0465   0.0000   438.3183      -1.56346       15.5037       3.34083      -1.00954      -2.49169      -1.47950      0.636210      -1.53521      0.699793       1.19861      0.353715     -0.333688      0.171472      0.348456    -0.0975043     0.0541087      0.105908       1.73285       2.56602       2.46983       2.76711       2.41918       2.38585       1.87423       1.69940       1.31898       1.08320      0.771131      0.595198      0.373488      0.270850      0.185318      0.107818     0.0622673     0.0388175
  17   9 2112.9829    0.7401  0.6409 10.1735 -0.0058  0.0264   0.0209   0.0514    0.0850   0.0000   437.8891      0.839337       16.6119       3.70448      -7.03894      -3.55950      0.717738      0.463993     -0.380255      -3.07429     -0.624378     -0.331264      0.217835     -0.232411     0.0892659     -0.120021     0.0322697     0.0433345       2.16929       2.97825       3.20178       2.70582       3.32025       2.58022       2.35432       2.21757       1.44329       1.43316      0.894399      0.714375      0.529883      0.319340      0.225003      0.144436     0.0806655     0.0493927
  17  10 2260.3843    1.0872  0.7452 10.6248 -0.0017  0.0220   0.0283   0.0560    0.1024   0.0000   438.0050       3.12291       15.7479       4.27624       4.93225      -1.45432     -0.830476      -2.01048     -0.442009     0.0166653      -1.02493      -1.36670    -0.0576971      0.168918      0.136271     0.0502415     0.0746255    -0.0241201       2.23641       2.98474       3.23481       3.19615       3.00847       2.83053       2.32050       2.04530       1.54448       1.23522      0.889677      0.696783      0.444765      0.317557      0.206888      0.124675     0.0777033     0.0450703
  17  11 2405.0058    1.4261  0.9604 11.0211 -0.0066  0.0263   0.0337   0.0644    0.1375   0.0000   433.3437       1.24893       15.8171       1.18835      -1.68863       1.49553       5.29652       2.85819      -2.75602      -3.62363     -0.980049     -0.429978     -0.932518    -0.0810845      0.330259     0.0627922      0.148727    -0.0435197       2.58128       3.22486       3.37167       3.48419       3.49039       3.05732       2.74811       2.23309       1.77401       1.40026       1.05976      0.805066      0.525861      0.378009      0.243191      0.160333     0.0971403     0.0545372
  17  12 2548.1620    1.9384  0.8617 11.5729  0.0006  0.0245   0.0454   0.0554    0.1285   0.0000   434.1066     -0.819294       19.3561      -1.39013      -1.50941       2.92005       1.18299      -1.57787      0.800238     -0.591518     -0.268233     -0.297349     -0.562748     -0.590913     0.0413953     -0.257092     -0.245149   -0.00933325       2.47693       3.22934       3.41403       3.55351       3.24781       3.08946       2.63512       2.14511       1.74418       1.36442      0.989654      0.740550      0.518942      0.355519      0.238860      0.144778     0.0872493     0.0502111
  17  13 2691.1147    2.4153  0.9605 11.8670 -0.0039  0.0259   0.0546   0.0613    0.1378   0.0000   435.1857       6.62034       11.4558      -5.11562      -4.25292      -1.17744      -3.44608      -1.54224       3.15155      -1.74230      0.910137     -0.143565     -0.841010     -0.127412     -0.217378     -0.202087    -0.0707782    0.00107168       2.81509       3.79507       4.18171       4.23885       3.86638       3.64530       3.04960       2.43466       1.87226       1.39667      0.978392      0.760247      0.564446      0.390442      0.254402      0.150243     0.0906566     0.0498049
  17  14 2834.4127    3.0838  0.8852 12.5015  0.0004  0.0249   0.0727   0.0609    0.1348   0.0000   438.1151       4.48972       10.2520    -0.0517175      -2.46279      -3.84567      -3.63738      -2.97375     -0.947334      0.355273     -0.555578      0.391469      0.560318     -0.161037     -0.306503    -0.0532803     0.0608414     0.0843686       2.43045       3.06686       3.04631       3.11700       3.05013       2.89296       2.70435       2.13745       1.60147       1.23921      0.973522      0.748324      0.555422      0.384066      0.249489      0.148916     0.0936104     0.0518722
  17  15 2977.3190    3.7251  0.9214 12.9996 -0.0008  0.0245   0.0873   0.0635    0.1276   0.0000   438.1202       7.49805       6.78452      -3.39882       2.58854       2.05860      -2.97819      -1.34427       2.93385     -0.857649     -0.557708      0.644182      0.424847     -0.419088    0.00966962     0.0904382     -0.110397    -0.0184770       2.45172       3.02636       2.87757       3.24531       2.99125       2.86512       2.55035       2.24918       1.87605       1.32138      0.951212      0.755425      0.609226      0.415355      0.254861      0.155276     0.0944198     0.0525292
  17  16 3119.5205    3.8775  0.9846 13.3765 -0.0015  0.0267   0.0923   0.0668    0.1301   0.0000   442.3351       5.08831       16.3194     -0.439360      -3.30854      -5.04391      -2.06679      -2.05781      -3.20980      0.854854      -1.85799      -1.94277     -0.496883     -0.255550     -0.304207    -0.0196172     -0.233791     0.0739991       2.44461       3.36871       3.13557       3.44313       3.18160       3.02340       2.76978       2.25001       1.88826       1.41776       1.15058      0.798376      0.583631      0.395878      0.251726      0.155935     0.0964451     0.0549319
  17  17 3261.5237    3.6265  1.5044 12.7169 -0.0008  0.0346   0.0711   0.0820    0.1619   0.0000   441.3912       6.06053       15.6770      -6.36479     0.0636641      -2.30892     -0.559914      -4.12775      0.221097      -1.48879      -2.55361     -0.434824     -0.180330      0.272599    -0.0517665    -0.0856987     0.0662184     0.0531069       3.08660       4.13266       4.26881       4.25679       4.30027       3.78236       3.47092       2.69404       2.38699       1.84447       1.45367       1.00071      0.705727      0.475699      0.326274      0.201927      0.117237     0.0752926
  17  18 3403.5310    3.2251  1.9752 12.5039 -0.0037  0.0379   0.0589   0.1015    0.1323   0.0000   442.2737       7.09014       14.8460      -10.7912       4.06966       2.67878       4.13827      -8.77325       3.71493      -4.19000      0.760478      0.787572      0.167494     -0.105684     -0.332582     -0.410542      0.183178    0.00138296       3.72666       4.75687       4.73256       5.01122       4.75833       4.46515       3.89586       3.34637       2.66132       2.12244       1.57380       1.16427      0.832126      0.576732      0.381433      0.234019      0.137497     0.0793326
  17  19 3545.6881    2.6581  3.2192 11.6044 -0.0024  0.0503   0.0373   0.1293    0.1093   0.0000   441.8474       13.9844       21.8484      -13.8619      -6.95510       2.48656      -9.69869      -7.48725       3.31906      -2.22681      0.349542     -0.136131     -0.305933       1.02452       1.19047     -0.289344     -0.246078      0.135221       4.85457       6.24148       6.27797       6.50446       6.40868       5.93084       5.13330       4.19626       3.57109       2.86031       2.22178       1.57982       1.06606      0.723224      0.479682      0.308906      0.186694      0.114645
  17  20 3687.9319    2.2233  4.4252 11.1872  0.0002  0.0591   0.0267   0.1575    0.0821   0.0000   436.7098       13.3931      -2.09401      -5.58739       3.22237      -5.12628       3.52980      -1.78699      -1.93815      -3.59236      -1.33712      -2.49305       1.51544      0.847128     0.0985335     -0.282966    -0.0889726      0.107411       5.62611       7.15206       7.65945       7.82761       7.34856       6.72206       5.99626       5.15827       4.14721       3.30197       2.50431       1.82956       1.25920      0.873471      0.570697      0.351601      0.212231      0.123681
  17  21 3830.2733    1.8414  6.2014 10.7152 -0.0029  0.0739   0.0190   0.1961    0.0669   0.0000   443.2609       4.00989       18.5592      -10.7714      -14.3508      -18.8576       15.2630      -8.79304      -6.15598      -12.3293       8.13135     -0.154693      -1.72204       1.06595      0.790824      0.286355     -0.309251     -0.164091       6.95590       8.69991       9.16938       9.53542       9.18195       8.15996       7.57920       6.13523       5.27770       4.01631       3.08424       2.23697       1.59431       1.09389      0.715425      0.450429      0.262335      0.159563
  17  22 3972.6375    1.5350  7.9723 10.4655 -0.0002  0.0878   0.0147   0.2449    0.0574   0.0000   434.6877       11.7930      -2.32406       5.19283       7.74479       3.60807      -1.22717      -12.7621       5.15662      -4.45287      -4.76954      -4.59217      0.641128      0.770476       1.86096      0.833775     -0.456940    -0.0648183       8.14113       10.4984       11.0463       11.2225       10.7910       9.93937       8.89744       7.56061       6.15717       4.81851       3.64676       2.70393       1.93474       1.28164      0.865710      0.527966      0.320979      0.185168
  17  23 4115.2782    1.2488 10.2261 10.4658 -0.0004  0.1156   0.0122   0.3207    0.0470   0.0000   456.8239       21.6370      -5.70369       21.1487       22.9751       2.36382       19.3574      -3.51314       10.5557      -7.82667      0.621525       1.44452      0.718744      -3.75759     -0.182345      0.966126      0.411888     -0.152272       10.4304       13.5352       14.7795       14.9583       14.0601       13.0352       11.7129       9.72946       8.09690       6.29195       4.83650       3.45180       2.52191       1.72286       1.10480      0.696576      0.420070      0.239033
  17  24 4257.7462    1.0217 11.6546 10.3454 -0.0022  0.1357   0.0105   0.3866    0.0434   0.0000   455.2625       12.7252       3.99138       38.4004      -2.60878       5.47797       30.8486      0.273061       3.48637       5.91320      -2.86721       3.55971     -0.251781       1.54978       1.55258       1.48097      0.650180     -0.225006       12.4342       16.0579       17.0651       17.4412       16.7785       15.5770       13.7486       11.5643       9.41833       7.53141       5.57107       4.20422       2.95997       2.07151       1.34674      0.843965      0.499699      0.292823
  18   8 1992.8152    0.6105  0.5815 10.0905  0.0004  0.0257   0.0180   0.0498    0.0698   0.0000   438.5311      -5.94388       14.8655       1.95639      -2.65930      -1.41168      -3.09858      0.384863      -1.31884      -1.14790      0.842234      0.984933     -0.379422     -0.529491      0.115610     0.0222011   -0.00550207     0.0573721       2.56249       3.68485       3.92513       4.16859       3.94860       3.39568       2.94920       2.30679       1.87603       1.34698       1.08692      0.773867      0.521176      0.352303      0.227640      0.153077      0.103106     0.0580072
  18   9 2143.6719    0.8494  0.6752 10.1933 -0.0022  0.0212   0.0231   0.0496    0.0921   0.0000   439.0330      -1.04526       11.8923       5.31087      -2.54926      -2.32531      0.446670     -0.415545      -2.33446       1.05420      -1.61581    -0.0942915      0.820144     -0.770104     -0.479107     0.0223187     -0.111364     -0.155390       1.98567       2.53086       2.51611       2.49766       2.53267       2.43765       2.13097       1.73550       1.55846       1.17305      0.977904      0.730370      0.505405      0.356048      0.223441      0.152560      0.100672     0.0669727
  18  10 2291.6377    1.1346  0.7851 10.6924 -0.0028  0.0251   0.0278   0.0549    0.1133   0.0000   436.6299       2.61277       11.5612       2.73454      -2.29092      0.939762       2.31440       1.26846       1.33826      -1.63117      0.359022     -0.750601     -0.174366    0.00434438      0.131067     -0.107141    -0.0128198     0.0488913       2.47728       2.82479       2.84386       3.13211       3.23602       2.81819       2.53699       2.26931       1.92061       1.32719      0.990853      0.801310      0.665605      0.450676      0.287874      0.202898      0.121960     0.0720935
  18  11 2436.8755    1.5051  1.0320 10.9913  0.0007  0.0263   0.0331   0.0667    0.1396   0.0000   441.1031       3.94597       12.3423       2.35955      -2.48366      -1.56611      -1.36324      -2.88248    -0.0517708      -1.16647       1.23158      -1.02129      0.978709    -0.0399785     -0.831098     -0.148727      0.107037     0.0829803       2.50998       2.89219       3.17122       3.26540       3.06286       2.98119       2.58558       2.13500       1.86359       1.54203       1.20692      0.859014      0.617099      0.426478      0.294771      0.186339      0.120740     0.0760253
  18  12 2580.8583    1.9514  1.0512 11.6984 -0.0019  0.0296   0.0428   0.0665    0.1296   0.0000   437.9497     -0.112807       15.6316       4.73312       4.20581      -1.85145      0.783791     -0.406384       1.91684       1.37509      0.545777      -1.53362     0.0541724     -0.796821      0.288555      0.360354     -0.124894     -0.107460       3.10812       3.90896       3.89789       3.57611       3.66471       3.86348       3.69890       2.95138       2.13959       1.51545       1.14366      0.983512      0.822402      0.596506      0.423674      0.257076      0.163817     0.0881999
  18  13 2724.7902    2.5526  0.9119 12.1356 -0.0048  0.0240   0.0574   0.0583    0.1260   0.0000   438.1770       3.82852       9.54074       6.36016       2.56940     -0.786236      -1.04475      -1.32501      0.592697      -1.07018      -1.01931     -0.147632     0.0796746      0.149653     -0.460087     -0.152548     0.0162837     -0.187824       2.13648       2.52120       2.71355       2.96364       2.79681       2.62181       2.34603       1.93689       1.61100       1.24881      0.997212      0.757757      0.533134      0.375935      0.254413      0.171652      0.110570     0.0658555
  18  14 2868.7768    3.2543  0.8793 12.6731 -0.0028  0.0225   0.0788   0.0614    0.1218   0.0000   438.3909       2.02777       16.2229      0.841514      -2.93602     -0.443112      -6.03758      -3.85249       3.27219      -2.78407     -0.367685    -0.0449119     -0.611519     -0.548593      0.648448      0.260953    -0.0867412     0.0430190       1.95889       2.50704       2.65311       2.81800       2.57670       2.41098       2.16469       1.81675       1.60595       1.24445      0.969131      0.727219      0.519488      0.347704      0.234188      0.148653      0.101490     0.0582729
  18  15 3012.2705    3.7009  1.0188 12.5063 -0.0032  0.0249   0.0779   0.0616    0.1696   0.0000   440.4792       6.73730       15.2361       5.79251       1.61740      0.395369      -6.08963      0.784281       2.66273      -1.96630     -0.470202      0.122173     -0.852057      0.460245     -0.109556      0.304649     -0.105166    -0.0242710       2.22079       2.87944       2.93815       3.10083       2.87241       2.83602       2.46895       2.07572       1.80514       1.36920       1.10059      0.804571      0.576350      0.419407      0.274481      0.182908      0.106802     0.0696790
  18  16 3155.0201    3.7831  1.0912 13.1905 -0.0096  0.0267   0.0840   0.0674    0.1355   0.0000   437.7277       13.1720       12.0190       5.33169      -5.66192      -10.6890      -2.96203      -7.77094       1.41572      -4.28503    -0.0787867      -1.75131     -0.553894      0.159461     -0.170946    -0.0115585     -0.239052   0.000915151       2.41601       3.13666       3.12962       3.41802       3.24235       3.13337       2.63424       2.33485       1.85007       1.54913       1.19709      0.873700      0.618157      0.437792      0.291747      0.191292      0.123919     0.0742202
  18  17 3297.5322    3.5203  1.5001 12.6945 -0.0020  0.0313   0.0668   0.0820    0.1418   0.0000   439.6393       10.0435       9.83165      -5.12861      -4.63429      -11.4487      -1.07817      -2.01694       1.44992      -1.01728      0.103736     -0.588918     0.0866799     -0.247769     -0.592196     0.0771806     0.0832795     0.0598538       2.83136       3.64040       3.97894       4.22814       3.95866       3.69195       3.14864       2.68284       2.19972       1.71837       1.27706       1.00610      0.700635      0.489668      0.332911      0.218234      0.136972     0.0806477
  18  18 3440.2388    3.0356  2.3234 12.2048 -0.0022  0.0407   0.0491   0.1086    0.1170   0.0000   441.5264       6.56753       19.7431      -7.52421       5.64672      -6.95121       5.94366      -9.83263       6.06879      -7.22391      0.220903     -0.843761      0.489190      -1.03051     -0.302906     0.0956946     -0.190836      0.161155       3.60631       4.71525       5.10211       5.24174       4.95500       4.66367       4.06787       3.52281       2.84891       2.33263       1.75060       1.31191      0.931364      0.666243      0.437668      0.282977      0.179265      0.108607
  18  19 3582.7891    2.5134  3.3514 11.5517 -0.0048  0.0489   0.0341   0.1314    0.1009   0.0000   439.6895       8.76640       11.0578      -6.00897      -5.87652      -2.15098     -0.823685      -11.1559      -5.93515      -3.21360      -1.42242       1.69764      -2.88562     -0.844876      0.389614     0.0923932     -0.178189    -0.0115210       4.39628       5.58894       5.91290       6.03005       5.78968       5.35007       4.74172       4.22153       3.56923       2.82265       2.21319       1.60836       1.18237      0.814941      0.539470      0.359654      0.211684      0.129387
  18  20 3725.4898    2.1077  4.6257 11.2545 -0.0023  0.0604   0.0246   0.1635    0.0700   0.0000   440.6948       16.8177       15.2703       10.3750      -8.31461      -2.48851       8.16314      -15.0157       2.48058      -2.03676       3.40225      -2.60193     -0.395874      0.780564     0.0347119      0.285017     0.0743431      0.296086       5.37338       6.89103       7.32267       7.55421       7.24992       6.71562       5.97994       5.11379       4.38275       3.44977       2.74574       1.97462       1.43574      0.995852      0.665025      0.427972      0.270665      0.167871
  18  21 3868.3660    1.7295  6.7861 10.7103  0.0000  0.0761   0.0167   0.2129    0.0561   0.0000   444.7665       25.7894       8.49044      -5.13500       1.59128       9.41419      -18.2535      -5.55596       2.24262       5.46708      -4.22548       4.11375       2.89826      0.264789     -0.302401     -0.163492      0.496527     0.0614343       6.96098       8.92788       9.56893       9.78347       9.74621       8.61506       7.72336       6.48212       5.49131       4.46689       3.40596       2.51907       1.78229       1.24105      0.826455      0.540403      0.340180      0.207746
  18  22 4011.0568    1.4751  8.9381 10.3361 -0.0009  0.0930   0.0129   0.2555    0.0525   0.0000   431.1949       26.7150      -17.1239       13.1897       16.6677      -16.9353       13.2379     0.0943481      -11.1977      -9.56197      -1.38536      -2.29663      0.327965      -1.05927      -2.15789      0.108140     -0.146243      0.191739       8.09770       10.4656       11.1932       11.4655       11.1562       10.4062       9.27869       7.95312       6.49710       5.24053       3.99763       3.01079       2.22254       1.55186       1.04319      0.677877      0.423680      0.256196
  18  23 4154.1847    1.2165 11.1154 10.3745  0.0001  0.1190   0.0112   0.3342    0.0441   0.0000   453.0873       25.0712       18.4356       11.5923      -3.30920      -10.5030       10.9787       3.35831     -0.105890      -9.82266      -6.48417       6.76919       6.75512     -0.172303       1.66217       2.38109     -0.954170     -0.143788       10.4000       13.5243       14.4133       14.7477       14.2772       13.4355       11.8038       10.1737       8.56252       6.69908       5.22589       3.97385       2.83827       2.00190       1.35365      0.886442      0.537802      0.327306
  18  24 4297.2702    1.0221 13.6799 10.2304 -0.0008  0.1496   0.0092   0.4189    0.0415   0.0000   433.2487       8.45244       51.6046       21.1903       9.23714      -16.3375       32.8716       7.56055       4.80776      -14.5319       9.51882     -0.351106      0.931496      -1.24423       1.24509      0.522081      0.143773      0.195121       13.0682       16.7841       18.2545       18.4576       18.2595       16.7554       14.9059       12.7497       10.5684       8.50251       6.50592       4.94264       3.57667       2.52598       1.69788       1.11564      0.687800      0.417145
  18  26 4582.4353    0.6437 17.5998 10.1966 -0.0012  0.2493   0.0067   0.6534    0.0290   0.0000   401.0181       5.70595      -25.0233      -18.9103      -15.1942       16.2979      -14.6215      -31.4703       6.62574      0.686811      -3.16261       1.27701       4.77100       2.22681      -6.37269      -2.95017      0.523458      0.936790       20.8139       26.8764       29.6714       29.8455       29.5524       26.9520       24.2893       20.8123       17.7020       13.6704       10.8233       8.28373       5.95711       4.24363       2.80780       1.88270       1.16138      0.696981
  19   7 1867.3044    0.4393  0.4159 10.1220 -0.0083  0.0191   0.0151   0.0402    0.0495   0.0000   439.6284      -2.28559       15.1077       2.50323       1.14212     -0.179574       1.20498      -1.43818      0.746749     -0.280582      -1.44284      0.374201      0.198007     -0.275603      0.184595    -0.0481702     0.0924909     0.0200827       1.55553       1.93921       2.07025       2.18655       2.11239       2.03519       1.82645       1.58445       1.31470      0.998983      0.845592      0.591315      0.469363      0.342724      0.256178      0.175603     0.0997546     0.0637831
  19   8 2021.7618    0.6349  0.5112 10.1483 -0.0032  0.0206   0.0195   0.0420    0.0664   0.0000   438.6131      -1.06498       14.7141      -4.53395      0.122771     -0.956162       1.94946       1.32697      -1.45312      -1.98005     -0.414769      0.219013      0.251481     -0.458145      0.237696    -0.0280824      0.169488    -0.0888850       1.79274       1.87919       2.41785       2.39992       2.03445       2.15062       2.15792       1.63159       1.28464       1.18918      0.847656      0.621028      0.557665      0.382165      0.227244      0.175815      0.127933     0.0695811
  19   9 2173.7571    0.8667  0.6861 10.4978 -0.0022  0.0219   0.0225   0.0500    0.0800   0.0000   439.6631     -0.391731       12.2022      -3.67088       1.94622      -2.57930       4.09362      0.555604     -0.873142    -0.0172971     -0.146211     -0.316765      -1.07476      0.518134     -0.383523     -0.114550    -0.0429736    -0.0383124       1.88550       2.33740       2.63849       2.44633       2.40130       2.52948       2.09587       1.77715       1.57251       1.15601      0.955531      0.738701      0.542326      0.378978      0.265863      0.176452      0.112312     0.0720125
  19  11 2468.2196    1.6233  1.0095 11.2172  0.0007  0.0249   0.0349   0.0643    0.1272   0.0000   439.9875       1.86131       16.9787      -2.02674       1.28686      -1.73744      -4.26266      -3.34730       1.04310      -3.56548      -1.61797     -0.373849      0.286407     -0.126272    -0.0409506     0.0128629      0.140854     -0.129377       2.17077       2.89055       3.12261       3.12772       2.92862       2.73139       2.43373       2.15192       1.87520       1.55621       1.24976      0.874537      0.660187      0.454732      0.306170      0.199975      0.125303     0.0774757
  19  12 2613.0868    2.2211  0.9346 11.7495  0.0009  0.0237   0.0484   0.0586    0.1330   0.0000   436.3217       5.38689       8.29238      0.624486      -2.24238     -0.983549      -2.22668     0.0497742      0.879740      0.471138      0.437745   -0.00830486    -0.0724467      0.337670    -0.0267707    -0.0757761    -0.0671184     0.0939346       2.05053       2.46922       2.57013       2.80155       2.76761       2.52935       2.18964       1.79864       1.72775       1.36152       1.07251      0.824710      0.579755      0.416858      0.268371      0.186458      0.128137     0.0779982
  19  13 2757.9886    2.8623  0.9454 11.8742  0.0033  0.0229   0.0609   0.0544    0.1553   0.0000   439.4080       4.53020       12.5252       1.23634      -3.46306      -6.13349      -4.71170      -4.14674      -1.31946     -0.757369      -2.27489      0.148211       1.03965     -0.284530     0.0755673     -0.292848    -0.0574106    -0.0277486       2.07606       2.38761       2.64833       2.79739       2.51881       2.33946       2.26274       1.99184       1.71667       1.34121       1.07721      0.813604      0.594804      0.431811      0.291468      0.203253      0.128143     0.0742242
  19  14 2902.6330    3.3260  0.8742 12.6128 -0.0047  0.0223   0.0742   0.0531    0.1278   0.0000   438.8126       11.0314       14.4053      -4.63720       5.09082      0.588592       3.96850      -2.25923       1.43339      0.458428      -1.17389      0.389049     -0.401172     0.0821655      0.461194     -0.448413     0.0112752     0.0225546       2.00943       2.71200       2.82507       2.84492       2.71240       2.65147       2.34924       2.02847       1.64248       1.31363       1.01025      0.775982      0.586256      0.405126      0.295709      0.185643      0.121360     0.0731148
  19  15 3046.6795    3.7984  0.9559 12.9202  0.0002  0.0241   0.0795   0.0563    0.1305   0.0000   435.2217       8.92790       13.8594       1.24473      -4.59970       2.06336     -0.413110      -3.36417      0.209623      0.902850     -0.719300     -0.264503      0.198372      0.516892      0.170877    0.00352828      0.203790   -0.00234051       2.05179       2.69703       2.89528       3.05771       2.79899       2.58551       2.42471       2.02716       1.71068       1.42483       1.14668      0.806079      0.603563      0.446825      0.286501      0.192568      0.124734     0.0778635
  19  16 3189.9549    3.9005  1.1854 13.3177 -0.0034  0.0268   0.0814   0.0727    0.1262   0.0000   438.3898       10.0137       19.4035       8.10418      -5.68839      -1.16048      -4.28352      -5.74442      -5.16797      -1.18140       1.17084    -0.0493798      -1.35111     -0.785073     0.0104451    -0.0899059    -0.0200881      0.176320       2.36342       2.93765       3.11669       3.34045       3.20347       2.99467       2.69077       2.33774       1.90703       1.52147       1.26027      0.920042      0.663063      0.494586      0.341933      0.228932      0.148832     0.0901652
  19  17 3333.0151    3.3315  1.7062 12.9937  0.0024  0.0340   0.0586   0.0900    0.0872   0.0000   438.2406       16.9632       12.5479      -5.86203       4.42557      -1.36987     0.0141391      -4.90942      -1.25096      0.472572    -0.0682800      -2.84738      -1.11532      0.751966    -0.0105343    -0.0133541     -0.292629     0.0961608       2.99834       3.67612       3.83723       4.13873       3.89995       3.74087       3.24671       2.90938       2.46040       1.99567       1.51523       1.21447      0.889568      0.635966      0.424886      0.285581      0.191556      0.122930
  19  18 3476.2811    2.8296  2.5475 12.1174 -0.0003  0.0412   0.0407   0.1126    0.0889   0.0000   437.7814       13.1130       17.6448       4.38899      0.754789      -8.87862     -0.948878     -0.365686       3.99045     -0.310371      -3.34709    -0.0724572      -1.50626     -0.360128     0.0522753     -0.560471     -0.623532     -0.133158       3.45948       4.41641       4.67080       4.92994       4.64283       4.49350       4.00773       3.52433       2.87222       2.30337       1.77901       1.39067       1.04103      0.741266      0.536560      0.356572      0.223754      0.137363
  19  19 3619.6160    2.3894  3.7216 11.6283 -0.0020  0.0534   0.0307   0.1410    0.0797   0.0000   443.1791       14.6444       15.4707      -8.52295       1.61272      -3.30148       1.30482      -11.1791      -4.26614       5.29766       2.24111     -0.437592      -1.18028      0.354939     -0.666018     -0.471008     -0.389673   -0.00488176       4.34306       5.90431       6.05932       6.35413       6.13768       5.65823       5.06209       4.50854       3.81321       3.12545       2.43605       1.82578       1.36488      0.955529      0.651956      0.431248      0.277885      0.168033
  19  20 3762.6137    1.9957  5.0873 11.1838 -0.0031  0.0649   0.0221   0.1695    0.0636   0.0000   447.9194       8.32926       20.5959      -9.84921       3.08909      -9.43760      -7.15535      -14.1898      -4.51383      -7.83992       1.79406       2.79631      0.991497       1.39681      -1.45811      0.100991     0.0601860      0.179784       5.42086       6.92646       7.62780       7.54507       7.37403       6.90484       6.18737       5.48592       4.68899       3.90242       3.05966       2.34046       1.68174       1.20267      0.813365      0.533002      0.352642      0.217742
  19  21 3905.9923    1.6810  7.1989 10.6401 -0.0006  0.0784   0.0157   0.2177    0.0545   0.0000   443.3721       24.4028       9.54733      -15.2095       25.9226      -2.89280      -1.63398      0.827036       13.1348      -4.32055       6.02288      -2.45163       2.22296       1.17248     -0.708779     -0.805010      0.239799     -0.397532       6.43144       8.27097       8.83122       9.29353       8.98426       8.17259       7.59127       6.48546       5.71819       4.50107       3.56781       2.67577       2.03806       1.42232      0.972911      0.658114      0.415662      0.262783
  19  22 4049.3316    1.4021  9.2229 10.4108  0.0002  0.0955   0.0121   0.2657    0.0464   0.0000   436.7829     -0.540383       9.83453      0.782625      -3.33639       10.6593       13.1708      -7.45805      -10.9672       5.59812      -2.66336      -3.67984       1.51898       2.42726     -0.468028     -0.244558     -0.362317    -0.0958492       7.99247       10.3702       11.1632       11.3997       10.9116       10.3690       9.24511       8.22390       6.91420       5.60849       4.39465       3.36443       2.47869       1.78863       1.20570      0.811286      0.519124      0.321684
  19  23 4192.6419    1.1302 10.7059 10.4400 -0.0019  0.1179   0.0106   0.3290    0.0401   0.0000   430.7258      0.103711       23.5103       17.0216      -31.6119      -15.5024       16.5646      -9.60537      -11.9715       1.02547      -4.10289      -10.4200       4.75445       3.22603       2.05567      -2.51754     -0.698759     0.0641452       9.67117       12.7416       13.6794       14.1221       13.6804       12.9654       11.6352       9.97445       8.40236       6.80754       5.36378       4.11072       3.01865       2.17740       1.50600       1.00634      0.638211      0.402769
  19  24 4336.1473    0.9469 14.3187 10.2812 -0.0041  0.1623   0.0081   0.4431    0.0367   0.0000   422.1739       20.7115       2.11848       14.9262       21.0136      -21.3877       19.1492      -3.02417       15.1139      -3.32818     -0.749429      0.917884    0.00455072       1.73139      0.707914    -0.0506615      -1.96424     -0.237888       13.1230       17.3077       18.7329       18.9346       18.8497       17.0590       15.7929       13.4924       11.6618       9.50108       7.42882       5.71760       4.19181       2.99322       2.07931       1.39039      0.866333      0.546184
  20   7 1893.9287    0.4738  0.4287 10.0587 -0.0070  0.0184   0.0156   0.0396    0.0503   0.0000   438.5842       1.99020       16.6237       1.24863      0.665784     -0.695713       3.14767      0.729609      0.932932       1.25942     -0.450297      -1.23456     0.0241527     -0.148124    -0.0367254    -0.0815647     0.0723999     0.0195777       1.65137       2.00900       2.19339       2.32353       2.43618       2.20002       1.93028       1.55058       1.32187       1.11514      0.829767      0.666705      0.434521      0.345778      0.229269      0.172450      0.108525     0.0695656
  20   9 2203.1555    0.9563  0.7825 10.3323 -0.0009  0.0225   0.0230   0.0535    0.1063   0.0000   439.9195      0.526393       11.3137       1.79640       2.18024      -5.73787      -2.69273     -0.250818     -0.585609     -0.647229       1.52027      0.130244      -1.03817      0.367540      0.136636     -0.351599     -0.203418      0.169009       1.93000       2.55849       2.59402       2.56158       2.54116       2.53857       2.34327       2.09374       1.67349       1.25643      0.968781      0.748787      0.601486      0.490836      0.336283      0.246751      0.151769     0.0962473
  20  10 2352.4088    1.2538  1.0285 10.7525 -0.0031  0.0254   0.0261   0.0605    0.1199   0.0000   440.5659      0.878829       16.4506      -3.43139      -3.10711      -2.77219       1.88316      -3.80987      0.806969       1.13028     0.0604704       1.43130      0.186589     -0.623271    -0.0572794    -0.0930701     0.0361510      0.120239       2.10712       2.84567       3.14710       3.29651       3.20067       2.91552       2.65479       2.28094       1.83136       1.48742       1.13039      0.884153      0.676036      0.487745      0.330993      0.242244      0.150223      0.101769
  20  11 2498.9473    1.7077  0.9539 11.5759 -0.0020  0.0252   0.0378   0.0639    0.1117   0.0000   437.4830       4.94112       7.74086      0.534356       2.73574      -2.14158       4.53111      0.123621     -0.697132     -0.332960    -0.0177843     -0.342522     -0.936613      0.795658     -0.657915     0.0786041     -0.178965    -0.0721820       2.09218       2.71701       2.77942       2.66089       3.04321       2.99404       2.33778       2.05811       1.69306       1.49523       1.28332      0.976231      0.705623      0.474213      0.320238      0.227317      0.163490      0.114071
  20  12 2644.8472    2.2402  0.9790 11.8082 -0.0019  0.0249   0.0473   0.0584    0.1311   0.0000   437.8241       6.88890       17.9783       1.01651      -1.76300       1.12172      -1.91027      0.227752     -0.680256       1.15467      -3.19063       1.14136     -0.756312     -0.794525     -0.112054      0.368799    -0.0619750      0.181118       2.23575       2.85787       3.10776       3.19797       3.13578       3.06627       2.70927       2.29024       1.82349       1.39104       1.11924      0.862768      0.681088      0.477444      0.345096      0.246622      0.163472      0.101473
  20  13 2790.7583    2.7934  0.9322 12.4654 -0.0023  0.0233   0.0597   0.0561    0.1140   0.0000   435.4865       4.46835       11.0117       3.33481      -3.38406      -2.86500      -2.86312      -1.13777     -0.380720      0.939894      0.634519     -0.402497     -0.261694     -0.324416     -0.161034     -0.163327      0.152998      0.161740       1.98471       2.52039       2.58632       2.71068       2.57749       2.53925       2.40236       2.02416       1.71068       1.31839       1.08506      0.832048      0.673221      0.477236      0.319317      0.230059      0.155228     0.0958869
  20  14 2936.0551    3.5660  0.9995 12.5064 -0.0032  0.0236   0.0719   0.0561    0.1456   0.0000   440.4235       6.07404       13.9997       3.63800      -2.03500      -8.42149     -0.378637      -1.69713      -1.29259      -1.82809     0.0214518     -0.440856     -0.242011    -0.0862740     -0.603278     -0.206145     -0.178541     0.0414502       1.96710       2.41222       2.59706       2.66239       2.53129       2.42029       2.31128       1.99242       1.63165       1.40156       1.18294      0.879695      0.642063      0.467307      0.338353      0.224896      0.150807     0.0933257
  20  15 3080.5985    3.8284  1.0238 12.9703 -0.0039  0.0232   0.0807   0.0621    0.1336   0.0000   437.8074       8.47534       15.5229       5.61378      0.962897      -3.67432      -2.11692      -6.44328      0.797258      -2.08505      0.628029      -1.38315      0.368421      0.233021     0.0351903      0.382020      0.252542    -0.0366521       1.91957       2.47717       2.78993       2.79632       2.68457       2.64060       2.32717       2.00769       1.70858       1.35582       1.05421      0.823323      0.599928      0.464582      0.316737      0.229649      0.147249     0.0903086
  20  16 3224.5652    3.8440  1.1271 13.3849 -0.0032  0.0267   0.0782   0.0692    0.1148   0.0000   437.0445       8.69060       14.7048     -0.721098      -3.88592       1.50020       2.63520      -2.84024      0.256146      -3.20064     -0.960353      -2.08074      -1.54693      -1.06145     -0.272615     0.0187335   -0.00312067   -0.00510894       2.02244       2.78418       2.79488       3.04752       2.75940       2.70972       2.51833       2.17809       1.91969       1.53187       1.30599      0.925896      0.759448      0.513542      0.366116      0.248691      0.173566     0.0985349
  20  17 3368.2488    3.2936  1.7391 12.7490 -0.0031  0.0322   0.0556   0.0886    0.0896   0.0000   440.3611       13.7860       14.2583     -0.563574       1.67350      -3.67345      0.894998      -1.93646     -0.844966      -4.56357     -0.584928      -3.38653     -0.444880     -0.576728     -0.767045    -0.0741294     -0.103375     -0.248292       2.62758       3.36685       3.50888       3.73575       3.45326       3.41473       3.07829       2.75625       2.33890       1.91089       1.53426       1.18493      0.894999      0.656139      0.449053      0.313886      0.205765      0.132702
  20  18 3512.0255    2.7788  2.8172 11.9642 -0.0026  0.0423   0.0364   0.1125    0.0770   0.0000   436.1920       13.4519       13.5701       6.84145       4.19346      -2.76495       1.32538      -6.94612      -4.01504      0.299424      0.620522      -1.29274     -0.274427      0.944076      0.186535      0.886964     -0.168712     0.0463011       3.39263       4.23689       4.61862       4.69377       4.48564       4.32739       3.99154       3.53316       3.01353       2.46913       1.98802       1.54745       1.15665      0.845682      0.611792      0.417067      0.274525      0.170307
  20  19 3655.8017    2.2816  4.0234 11.4302 -0.0037  0.0521   0.0266   0.1440    0.0703   0.0000   445.7987       9.03641       8.33887      -4.87635       3.78714      -3.63898       13.1188      -7.50687      -2.33011     -0.584074     -0.978045      -3.50226      -1.68647      -2.41831       1.02777    -0.0326689     0.0171503    -0.0188581       4.18651       5.37661       5.76614       5.86397       5.83185       5.35071       5.14417       4.33417       3.75947       3.08267       2.47245       1.93022       1.43435       1.05978      0.732824      0.499604      0.338979      0.212049
  20  20 3799.4357    1.9736  5.8243 10.8090 -0.0004  0.0644   0.0188   0.1748    0.0627   0.0000   436.4582       14.2809       12.1732      -14.7732      -5.15955       3.52128      -6.40145      -4.63230      -5.54849      -6.99362      -1.48521     -0.135727      0.984586      0.842489    -0.0455973      0.425182     -0.233427     -0.665253       5.19908       6.66355       7.09523       7.35009       6.93444       6.76142       6.22342       5.42976       4.67923       3.91257       3.03273       2.37550       1.76913       1.31966      0.932950      0.634912      0.415846      0.263760
  20  21 3943.2878    1.6063  7.5896 10.6297 -0.0011  0.0806   0.0145   0.2202    0.0499   0.0000   443.0112       18.4342       11.0642      -4.23238      -18.4749      -10.4038       1.98065      -15.0748      0.541411       3.59030       4.86913      -1.89574     -0.590799      -1.20825     -0.446019      0.688239     -0.667077      0.101850       6.49232       8.34094       8.91490       9.37736       9.03083       8.72190       7.72077       6.94061       5.71767       4.75702       3.80445       2.94064       2.20311       1.60082       1.14710      0.772399      0.518778      0.329979
  20  22 4087.1171    1.3242  9.7820 10.4160 -0.0002  0.1013   0.0113   0.2760    0.0428   0.0000   435.8279       9.14455       16.2773      -2.16387       10.0753       6.00615      -28.3158      -5.72178       6.08028      -10.3939      -2.77470       3.00625       4.67530      -2.07260      -1.25672      0.215609      0.535453      0.108642       7.75939       10.0470       10.9685       11.1766       11.2030       10.4330       9.63187       8.27107       7.06310       5.87731       4.73397       3.67549       2.71805       2.00628       1.41038      0.967163      0.641852      0.406586
  20  23 4230.5316    1.0794 12.1553 10.4045  0.0002  0.1298   0.0095   0.3624    0.0370   0.0000   434.0908       23.9355       20.0428      -15.1022       5.92332      -5.69734      -5.35058      -10.3984       2.37087       4.24453       1.03733       6.43600      -1.40233      -7.10080       1.04333      0.178810     -0.697411      0.641250       10.1781       13.2427       14.3498       14.8573       14.5993       13.7466       12.4262       10.8585       9.25953       7.71083       6.15572       4.73922       3.61017       2.57574       1.86077       1.24988      0.826955      0.534293
  20  25 4518.5065    0.7245 16.5231 10.2184 -0.0015  0.2049   0.0067   0.5507    0.0300   0.0000   444.2289       8.90192      -7.32034      -36.5574       55.8980       36.0245      -3.33670      -43.8863      -7.44487       6.02534       26.3465      -2.12837      -2.02268      -9.24950       3.62343    -0.0534593       1.16711     -0.403355       15.3540       20.7779       22.1939       22.8901       22.7220       21.0017       19.5495       16.9060       14.7085       11.9687       9.64569       7.54018       5.61247       4.20931       2.88254       2.02520       1.29822      0.830613
  21   8 2077.7668    0.7266  0.6149 10.3885 -0.0012  0.0209   0.0196   0.0537    0.0706   0.0000   437.7413      -3.11562       16.5706       1.43873     -0.384015    -0.0597631      -1.50897      0.490950     -0.421408       2.72081     0.0943872      0.430279      0.111007     -0.175364      0.450988     -0.174196     0.0567068    -0.0329556       1.62448       2.17236       2.09625       2.08644       1.96448       2.00690       1.97651       1.78443       1.51966       1.20969      0.982269      0.746285      0.600750      0.461242      0.328292      0.244276      0.161844      0.100461
  21   9 2231.9097    1.0413  0.7381 10.5479 -0.0052  0.0208   0.0245   0.0494    0.0987   0.0000   439.8123      -1.87469       12.8599      -4.24466     -0.205682       1.73696      -1.30269       3.46259     -0.870103      0.644412      -1.38591     -0.677627     0.0297228    -0.0703457    -0.0358371      0.316766     -0.241319    -0.0284450       1.69840       2.30967       2.51376       2.61578       2.51356       2.33155       2.11181       1.81456       1.59264       1.31369       1.00150      0.799400      0.587676      0.432592      0.303916      0.219300      0.150012     0.0897937
  21  10 2381.9144    1.3343  0.9243 11.1024 -0.0006  0.0240   0.0291   0.0582    0.1010   0.0000   437.5830       1.75182       13.9202      0.863660       1.21252     -0.406793       2.06523      -2.07903    -0.0848980      0.243836      -1.30614    -0.0272265      -1.16419     -0.499190      0.351546     0.0285232     -0.100024     0.0338000       1.69995       2.45426       2.35157       2.55720       2.42830       2.30052       2.11691       1.88640       1.68225       1.38920       1.16701      0.897969      0.687384      0.492693      0.353416      0.232336      0.162790      0.103415
  21  11 2529.3588    1.8469  0.9618 11.3557 -0.0030  0.0224   0.0375   0.0553    0.1235   0.0000   440.6011       5.69172       12.6282       2.35887     -0.727231      -3.81575     0.0177904      -3.26970      0.624895     -0.951123     -0.730816       1.70595    -0.0448094     -0.240461     0.0597455      0.357311      0.140799      0.137627       1.81585       2.21254       2.45266       2.61112       2.50219       2.41202       2.19977       1.91125       1.59199       1.33851       1.06710      0.849605      0.651016      0.467328      0.344129      0.236533      0.157179      0.110430
  21  12 2676.2591    2.2953  1.0741 11.9408 -0.0045  0.0247   0.0465   0.0634    0.1276   0.0000   434.0531       4.33655       15.2020      -4.96678       1.11204      -4.55153     -0.438851      -1.82489      -1.67470      0.267974      -4.02323       1.11364      -1.16875     0.0589628    -0.0709915    -0.0306084    -0.0396826    -0.0189939       1.86353       2.25193       2.44664       2.66259       2.59845       2.38697       2.31356       2.00677       1.67238       1.41712       1.15577      0.896759      0.720713      0.498740      0.361984      0.273836      0.178697      0.115162
  21  13 2823.0123    3.0585  0.9274 12.3434 -0.0027  0.0216   0.0640   0.0546    0.1396   0.0000   440.1754       6.02574       16.0413      0.731592     -0.698119     0.0594499      -1.77094      -2.15799     -0.872627     -0.836108      -1.64941   -0.00427017     -0.681013     -0.129622     -0.390732      0.310657   -0.00641737     0.0314368       1.79985       2.31339       2.41924       2.53396       2.38000       2.31707       2.01914       1.85534       1.62481       1.42377       1.12176      0.912988      0.680763      0.485310      0.330524      0.234463      0.161506      0.104379
  21  14 2969.0111    3.6251  1.0026 12.7596 -0.0048  0.0227   0.0727   0.0561    0.1304   0.0000   435.7662       6.04947       13.1578      -5.05822      -4.41165      -3.32751       1.21173      -3.03391      -1.55090      0.338129      -1.98966     -0.182152     -0.962154      0.377568      0.178156     -0.301370      0.165565    0.00452498       1.66075       2.28365       2.37959       2.53557       2.43782       2.38018       2.06523       1.88797       1.57834       1.33995       1.08547      0.838391      0.645098      0.473654      0.326375      0.238678      0.155967      0.104398
  21  15 3114.0173    3.9358  1.0313 13.1252 -0.0045  0.0241   0.0789   0.0602    0.1253   0.0000   436.6751       7.06973       12.4494      0.712304     -0.435877      -3.04193       3.12166      -4.02772      -2.32535      0.872926       1.03433      -1.28302     -0.740073      0.231964      0.218295     0.0729524      0.325113     0.0112727       1.98626       2.47660       2.68424       2.90878       2.82783       2.66819       2.43203       2.14622       1.93784       1.49734       1.10561      0.862874      0.690627      0.540557      0.414173      0.299868      0.191065      0.115651
  21  16 3258.6655    3.6536  1.4850 12.8011 -0.0042  0.0286   0.0627   0.0763    0.1157   0.0000   440.4198       8.28224       8.88376       2.99176       4.60253      -8.01556    -0.0869246      -3.39641      -1.25214      -1.24928      -2.25602      -1.24465      -1.61284     -0.738082    -0.0135761      0.193916      0.267436     -0.148507       2.24512       2.88726       3.02104       3.29126       3.20003       3.05466       2.75968       2.36916       2.06530       1.72004       1.32140       1.05738      0.802700      0.601077      0.442937      0.302614      0.205698      0.135900
  21  17 3403.0220    3.1399  2.1078 12.4542 -0.0030  0.0354   0.0452   0.0909    0.0731   0.0000   441.9569       8.96166       15.3970       6.09009       6.04684      -8.01584     -0.283081      -1.20933      -2.00337       2.20693     0.0187169       1.26217       1.11215    0.00974828      0.335219     -0.219466     -0.213172     -0.131769       2.66341       3.53608       3.63371       3.83862       3.69901       3.64576       3.27891       3.00981       2.52380       2.09049       1.68390       1.31581       1.00193      0.775791      0.544215      0.380210      0.265561      0.172244
  21  18 3547.4076    2.5852  2.9096 12.2579 -0.0030  0.0447   0.0349   0.1155    0.0614   0.0000   441.8927       12.7251       17.5310      -2.19738      -11.3446      -7.17769      -8.54165      -10.2349      -3.79239      -10.0333       3.38108      0.277216     -0.189586       1.21788     -0.146635      0.131764      0.269644      0.118529       3.41025       4.40215       4.61748       4.76079       4.74854       4.60681       4.20964       3.69014       3.16525       2.68063       2.18605       1.72548       1.27071      0.964296      0.700066      0.489727      0.331760      0.221057
  21  19 3691.6606    2.2197  4.5442 11.2055 -0.0016  0.0563   0.0233   0.1398    0.0659   0.0000   447.5476       8.96791       1.56635       8.13278       15.7877      -8.43011       4.00341      -10.8890       3.27138      -2.73698      0.771064      -1.35057      -1.98363      -2.31977       1.25004     -0.281284      0.873866      0.105639       4.32733       5.50633       6.28847       6.31040       6.18764       5.95506       5.35500       4.67682       4.10656       3.36945       2.68413       2.12507       1.62026       1.19650      0.862881      0.597476      0.410985      0.266051
  21  20 3835.8166    1.8242  6.2060 10.8681 -0.0013  0.0679   0.0173   0.1872    0.0547   0.0000   441.0534       26.1434       18.5399       2.66919      -6.46878      -1.94475       1.73660      -12.3442      -1.53310       1.77857       5.04564    -0.0564402       1.69618       2.54030     -0.862304      -1.07880      0.527711      0.363555       5.23168       6.67118       7.26866       7.40337       7.28209       6.82893       6.49825       5.67798       4.94132       4.11937       3.29939       2.59189       2.03580       1.47591       1.06995      0.739669      0.503866      0.333251
  21  21 3979.8452    1.5092  8.4395 10.5148 -0.0019  0.0854   0.0128   0.2367    0.0465   0.0000   425.5411       28.3269       7.26743      0.944880      -14.3097      -8.35579       2.81109      -28.0404       5.44660       1.09354      -4.54908      -10.9787     -0.680029     0.0876934      -1.85929     0.0424006     -0.242415      0.490480       6.44466       8.41584       9.23446       9.58040       9.45475       9.07024       8.15269       7.27382       6.13352       5.06234       4.02898       3.18855       2.41069       1.85737       1.30079      0.929613      0.617115      0.412256
  21  22 4124.2685    1.2392 10.0107 10.4562 -0.0011  0.1036   0.0106   0.2877    0.0397   0.0000   448.9508       17.6933      -11.4501       3.84686       7.99905       8.69930       2.15500      -15.2348      -12.0473      -1.63838       7.88214      0.763723      -2.05396      -2.15605     -0.781101     -0.708458      0.659793     0.0622914       7.74032       10.1133       11.1216       11.4094       11.2272       10.5394       9.80722       8.67218       7.51595       6.26178       4.98351       4.00741       2.99357       2.26848       1.62202       1.13244      0.762725      0.496089
  21  23 4268.3543    1.0222 12.7239 10.3803  0.0003  0.1354   0.0088   0.3782    0.0356   0.0000   439.4474       9.45529       43.8515      -1.93966      -39.2835       2.15405      -6.97343       10.6288       6.34754      -11.4985      -10.1718       6.90789      -5.24700       1.39584       2.32651      -3.16405      0.722219      0.385149       10.1587       13.1606       14.1084       14.9186       14.7186       13.8411       12.7887       11.2240       9.69251       8.14172       6.52859       5.15552       3.96043       2.90905       2.12785       1.49774       1.00649      0.654285
  21  24 4413.0398    0.8274 14.8478 10.3052 -0.0011  0.1722   0.0072   0.4711    0.0313   0.0000   445.0256       11.9537       13.3931       19.7836       14.3469       15.6038       21.9678      -22.2578      -23.2226       13.5893      -3.13067       1.32167       1.50166       4.32565      -2.07520      -1.99140    -0.0346999     -0.785902       12.6066       16.3939       18.3851       18.5755       18.6698       17.3570       15.9614       14.2488       12.2243       10.3486       8.28635       6.52292       4.96799       3.76633       2.67555       1.92519       1.23762      0.823560
  21  25 4556.9589    0.6643 17.5616 10.2467 -0.0016  0.2293   0.0063   0.5987    0.0274   0.0000   427.6741      -33.1992      -20.2792       8.61644       12.5957       10.6873      -23.9306      -36.2293       20.6284      -4.46107      -1.91868       11.1437      -3.34371       3.08859      0.494268       5.31703       1.13900      0.756507       16.3458       21.7173       23.8741       24.5506       24.4593       22.7952       21.4011       18.6953       16.3068       13.5257       10.9995       8.61706       6.65237       4.97014       3.58892       2.50894       1.67868       1.08617
  22   6 1781.5306    0.3988  0.2864 10.0213 -0.0052  0.0154   0.0154   0.0316    0.0398   0.0000   440.3207      -1.29154       15.2157       2.67514      -1.21660      0.196601      0.799290       1.22212     -0.867614      0.117504       1.72332     -0.549937     -0.509893      0.387524    0.00537288     0.0500517      0.110007     0.0542566       1.12960       1.36673       1.67932       1.70990       1.60807       1.63182       1.44745       1.23482       1.18771      0.817926      0.783177      0.655418      0.397023      0.343210      0.260442      0.168019      0.112003     0.0851585
  22   7 1945.0284    0.5496  0.4785 10.1265 -0.0007  0.0178   0.0160   0.0403    0.0524   0.0000   439.4358     -0.300598       13.2437       3.81209       2.43260      -2.46304       1.99436      0.180034      -1.42100     -0.746194     -0.148614     -0.740842    -0.0973358     -0.227607      0.278900      0.100049   -0.00570137     -0.166298       1.42405       1.71181       1.79058       1.95465       1.92305       1.71407       1.54980       1.56751       1.45029       1.18506      0.906529      0.693735      0.528170      0.432922      0.356398      0.250298      0.164297      0.115498
  22   8 2104.7617    0.7489  0.6966 10.4069 -0.0092  0.0203   0.0189   0.0522    0.0708   0.0000   441.9884       2.10102       17.1802      0.919286      -1.74324      0.920857      -1.26956       1.79907      -2.17273       2.41361       2.59875     -0.732279      -1.37834      0.772503    -0.0363158    -0.0828465      0.109412    -0.0158990       1.53682       2.03048       2.08261       2.22913       2.05329       2.15386       1.96511       1.75653       1.43939       1.19533      0.955852      0.757717      0.596420      0.449642      0.351740      0.247737      0.161797      0.114360
  22   9 2259.9774    1.0918  0.8298 10.6341 -0.0019  0.0216   0.0242   0.0524    0.0947   0.0000   435.8900       1.36708       13.6264      -2.31812      0.786312       3.10504       1.08411      -2.94833      -1.18516      0.987681      0.228062       1.21908     -0.497294      0.554363      0.491913      0.420232      0.175610    -0.0455712       1.66701       2.04323       2.25498       2.24507       2.21002       2.15962       1.95996       1.77242       1.62025       1.28056       1.03257      0.835763      0.653864      0.492604      0.374220      0.267226      0.176729      0.124062
  22  10 2410.8384    1.5630  0.9454 10.9947 -0.0026  0.0267   0.0319   0.0552    0.1320   0.0000   440.5283      0.851522       10.0384      0.395100      -5.14221      -1.45540       1.79130      -2.08630      -1.46783     -0.109805      0.214933       1.51895     -0.521326     -0.269825      0.274434      0.426056   -0.00388515     0.0181248       2.49280       3.29580       3.41156       3.08181       2.59033       2.38641       2.55784       2.54628       2.43394       2.11993       1.73383       1.29887      0.974815      0.697943      0.475446      0.319990      0.219115      0.145852
  22  11 2559.2526    1.9336  0.9895 11.6794 -0.0009  0.0228   0.0386   0.0586    0.1087   0.0000   436.9609       1.00432       14.9099       2.37259      -2.44029      -4.92490     -0.339732      -2.56249       1.32017       1.01903       1.55750      0.892974     -0.736343      0.346175     -0.268517    -0.0611213      0.120787     0.0833474       1.58154       2.12507       2.36078       2.40639       2.35652       2.17063       2.06455       1.87341       1.62257       1.34341       1.13577      0.899499      0.648297      0.503879      0.384125      0.278146      0.186765      0.121455
  22  12 2707.1417    2.6292  0.8706 12.1526 -0.0017  0.0208   0.0559   0.0521    0.1250   0.0000   440.5606       5.21353       13.4526     -0.539713      -2.42974      -2.36501       2.37543      0.689876      0.123622      -2.24355      0.317600      0.593413     -0.228279     -0.776091     -0.119077     0.0254371     0.0873874     0.0455601       1.60540       2.07124       2.10246       2.27520       2.18507       2.05283       1.85981       1.68013       1.55713       1.32081       1.09325      0.863888      0.680506      0.489578      0.345002      0.249483      0.171168      0.111328
  22  13 2854.8047    3.1995  0.9943 12.4306 -0.0025  0.0262   0.0630   0.0551    0.1336   0.0000   440.6757       3.14942       11.0138       1.13017      -2.95380     0.0928255      0.551710      -5.45236       2.03459      -2.19428      0.487234       1.72516      0.643867       1.20597      0.260381    -0.0435896    -0.0612908     -0.169510       2.25311       2.74439       2.68349       2.35582       2.47406       2.56205       2.63983       2.46437       1.99687       1.49426       1.08809      0.911764      0.779764      0.630125      0.481963      0.365865      0.252613      0.150131
  22  14 3001.5376    3.6537  0.8490 13.2274 -0.0040  0.0220   0.0792   0.0521    0.1080   0.0000   440.6855       4.67761       16.2303     -0.206780     -0.754986      -3.22507      0.634366      -2.82786      0.394032      0.312842      0.957702    -0.0556165      0.711368      0.315777     -0.436587     -0.205783     -0.112784     0.0165203       1.88081       2.36218       2.51973       2.60732       2.59230       2.49867       2.20699       2.02080       1.69136       1.40643       1.18206      0.915670      0.707151      0.520088      0.376261      0.270680      0.179032      0.120736
  22  15 3147.1056    3.8570  1.1081 13.2762  0.0016  0.0251   0.0759   0.0645    0.1180   0.0000   438.1225       8.88951       15.7291     -0.313998      0.203462      -1.80971      -2.31398      -2.94881       1.27521      0.525607      -1.25931      0.780358      0.866067      0.807156      0.691581     -0.125984     0.0129471     0.0159695       1.87976       2.56988       2.72963       3.00675       2.74600       2.77170       2.50873       2.12217       1.82111       1.53078       1.26957       1.00905      0.736608      0.560335      0.404675      0.291354      0.194646      0.130323
  22  16 3292.4063    3.6082  1.5431 12.7785 -0.0037  0.0285   0.0595   0.0745    0.1030   0.0000   439.6178       13.4467       13.8466       5.30638      -2.57405      -1.12856       8.78586      -2.15363      -2.63460      -2.03362      0.585660     -0.832813      -1.35675       1.38250      0.370343      0.323583    -0.0789310     0.0293026       2.07906       2.68462       2.89680       3.03792       3.09135       2.83572       2.71423       2.28923       2.01921       1.72319       1.40021       1.13105      0.881396      0.629343      0.467134      0.326479      0.235280      0.154281
  22  17 3437.4581    3.0209  2.2238 12.1989 -0.0017  0.0361   0.0408   0.0899    0.0773   0.0000   434.9411       7.09130       13.4868       1.77114       3.22263      -5.69293      -4.42917     0.0284076     -0.968208      -3.61415      -3.06608     0.0353288       1.35798      -1.13075     -0.175250     -0.127086     -0.143427     -0.374244       2.73083       3.36860       3.47843       3.69163       3.66621       3.71466       3.29942       2.85170       2.50163       2.23355       1.77583       1.41471       1.09587      0.831086      0.607493      0.433450      0.304409      0.196955
  22  18 3582.3411    2.4993  3.3089 11.8924 -0.0019  0.0438   0.0295   0.1224    0.0553   0.0000   440.4874       11.6268       8.50787       1.82453      -2.26537      -4.93620       4.96689      -10.1010      -5.98363      -2.59540       2.83239       1.01826     -0.957762     -0.731508      0.228307      0.623732      -1.12055     -0.378377       3.20816       4.11536       4.36348       4.76364       4.60919       4.46400       4.06670       3.56750       3.14894       2.58489       2.16360       1.68378       1.31296      0.987255      0.720791      0.514779      0.367268      0.241237
  22  19 3727.1191    2.1279  4.7742 11.2621 -0.0012  0.0554   0.0216   0.1487    0.0560   0.0000   433.1623       14.4556       14.8091  -0.000918739      -2.90153      -3.13958      -6.30471      -4.40948      -2.13790      -5.94984      -3.67228      -1.81947       1.53295      0.439617      -1.15621      0.103779      0.957597      0.296163       4.08920       5.35207       5.78235       6.00045       5.94547       5.69668       5.22352       4.73049       4.02369       3.36484       2.75201       2.15311       1.69085       1.29041      0.934108      0.666252      0.468805      0.307986
  22  20 3871.9204    1.7248  6.7372 10.8378 -0.0002  0.0707   0.0154   0.1947    0.0478   0.0000   446.8922       11.0272       25.4455       3.83518       1.09466      -10.8892      -2.71771      -2.95915      -2.47058       4.46774      -1.89556     -0.350691       1.34271     -0.925268     -0.918114     0.0485506     -0.220481      0.128395       5.16834       6.63947       7.10787       7.45476       7.38126       7.19793       6.47529       5.83067       5.08359       4.30073       3.47251       2.82715       2.17383       1.65329       1.18582      0.847382      0.583302      0.396124
  22  21 4016.5534    1.4158  8.7730 10.6090 -0.0003  0.0886   0.0120   0.2478    0.0409   0.0000   423.8899       15.8850      -1.84793      -20.4673       13.5397       1.59238      -1.80925      -5.62276       3.82190      0.910993      -1.02697     -0.994565     -0.765397       2.29262       2.53720     -0.430375    -0.0169240     -0.635325       6.34679       8.29270       9.04165       9.32212       9.38874       8.89472       8.25603       7.25120       6.35389       5.34168       4.34230       3.47232       2.69123       2.00826       1.49356       1.06732      0.735129      0.492660
  22  23 4305.5744    0.9879 13.5094 10.3837 -0.0005  0.1424   0.0081   0.3969    0.0327   0.0000   449.3773       10.2624       15.4938      -17.8462      -7.23554       2.93396     -0.853846      -18.5942      -3.52210       5.04985      -5.36253      -12.3058       1.78589      -6.48963      -2.83977       2.20339     0.0597539      0.660198       10.1921       13.1165       14.1180       15.0460       15.1485       14.1375       13.2230       11.6456       10.0228       8.57232       6.94420       5.67181       4.28222       3.26261       2.38399       1.71354       1.17409      0.793894
  22  25 4595.2177    0.6350 17.9204 10.2224 -0.0017  0.2317   0.0061   0.6110    0.0260   0.0000   446.3581       23.8051       74.4493       1.34593       6.50830      -10.6264      -27.7651       17.5620      -26.0269      -15.9053      -22.9718      -7.36500       1.51898      -5.79440      -6.55689       1.59347     -0.189129      0.235820       16.0662       21.0028       23.0608       24.1583       23.8988       23.0495       21.0935       18.9498       16.1932       13.9836       11.3710       9.01755       7.01813       5.33912       3.96278       2.84127       1.92903       1.30450
  23   6 1804.1946    0.3879  0.3172 10.1001 -0.0114  0.0131   0.0149   0.0375    0.0389   0.0000   439.3770       4.45247       17.4763      -2.50217      -1.43364      0.264325      -1.97633     -0.224072       1.65570      -1.24463      -2.19514      0.584002     -0.252173    -0.0470616      0.340319      0.110270    -0.0381709    -0.0453097      0.973056       1.21185       1.30616       1.36911       1.42257       1.24822       1.22337       1.11448      0.959700      0.851462      0.696420      0.547696      0.413120      0.323696      0.235623      0.170789      0.124569     0.0853256
  23   7 1969.6144    0.5852  0.5867 10.1078 -0.0054  0.0187   0.0156   0.0474    0.0606   0.0000   437.6650      0.113866       20.5280     0.0862309      0.568966    -0.0753285     -0.896421      -2.50983      0.291460       1.10247      0.815596      0.800882     -0.395970     -0.320084     -0.564619     -0.167380    -0.0444043     0.0874675       1.37776       1.82094       2.06861       2.07905       2.04811       2.02934       1.84566       1.59100       1.37113       1.14322      0.986750      0.796809      0.598724      0.441316      0.321012      0.243269      0.185195      0.120861
  23   8 2131.1172    0.8493  0.6600 10.2874  0.0028  0.0190   0.0199   0.0423    0.0752   0.0000   438.9354      -2.49473       14.4476    -0.0802454      0.319069      0.682475      0.375789      -2.41696       2.56395       3.11483      0.405249      -1.07522      -1.08503     -0.240908      0.142126     -0.219825     -0.170797    -0.0194165       1.32318       1.87178       1.88328       2.08457       1.95812       1.94860       1.76583       1.66931       1.34701       1.19081      0.910393      0.754391      0.582642      0.457607      0.333404      0.237767      0.169794      0.114571
  23   9 2287.4874    1.1341  0.9054 10.7619 -0.0036  0.0227   0.0239   0.0551    0.0970   0.0000   438.4998      -2.81066       17.1932      -2.10831      -3.13212      -1.69655      -2.22445       2.38854      0.251102       2.59357      -1.94932     -0.454116      -1.20845     0.0122412     -0.141848     -0.115048     -0.313611     -0.118080       1.51309       1.90419       2.23166       2.17694       2.19073       2.00025       1.91173       1.74662       1.57864       1.36275       1.09165      0.913285      0.708981      0.500044      0.406981      0.287007      0.203570      0.135801
  23  10 2439.2103    1.5763  1.0152 11.1058 -0.0007  0.0227   0.0306   0.0570    0.1232   0.0000   441.3473       2.65304       15.4832      -1.79509      -3.73885     -0.780826       1.22849      0.617227      0.188107      0.149782       1.42931      0.807030      0.492943      0.735754      0.157862      0.123129    0.00298878    -0.0328599       1.67909       2.15896       2.23801       2.35180       2.34223       2.22519       1.99060       1.81023       1.67085       1.45367       1.20245      0.957208      0.755188      0.565513      0.416554      0.303035      0.212462      0.144344
  23  11 2588.6933    2.0723  0.9681 11.8810  0.0001  0.0223   0.0419   0.0557    0.1060   0.0000   437.0062       2.41477       17.4422      -2.36480       2.75775      -2.41695      -1.05259      -4.04212       2.01785      -1.41673      -1.25241     -0.938998     -0.542727     -0.194002      0.450406      0.179227     -0.318541      0.121120       1.60024       2.00878       2.10114       2.29862       2.28912       2.16045       1.96157       1.84692       1.61249       1.31596       1.10326      0.894423      0.722207      0.529100      0.388000      0.292158      0.203468      0.137559
  23  12 2737.7032    2.6208  0.9883 12.2434 -0.0020  0.0213   0.0511   0.0568    0.1175   0.0000   441.9209       1.40093       14.0417     0.0764786     -0.274478      -1.85125      -4.76710      0.126283      -1.39891       1.11234     -0.703487     -0.965494      0.112598     -0.894325     0.0128660     -0.202324     0.0802139     0.0462668       1.59462       1.95962       2.11214       2.23732       2.23930       2.13655       2.03930       1.81760       1.50638       1.28172       1.11252      0.869484      0.670768      0.522245      0.393595      0.285793      0.196852      0.134306
  23  13 2886.1313    3.3472  0.9051 12.5709 -0.0021  0.0202   0.0668   0.0516    0.1260   0.0000   439.4689       3.71165       16.7894       1.20133      -2.73038     0.0865998     -0.673695     -0.971515       1.46420       2.64894     0.0646924      -1.27898      0.762711      0.331023       1.17933     -0.227888      0.168617    -0.0189089       1.45074       1.79799       2.01356       2.11547       2.11180       2.00822       1.89903       1.61753       1.42833       1.24523       1.01124      0.788151      0.630708      0.478223      0.357742      0.258353      0.188639      0.130441
  23  14 3033.5650    3.8016  0.9987 12.8712 -0.0004  0.0220   0.0731   0.0533    0.1319   0.0000   438.6849       5.08064       10.2924      -2.39234      -1.34993      -5.45371       1.41057      -3.59498      0.179251      -4.04729     -0.136030     -0.229147     -0.236757     -0.155011     -0.449751      0.113550      0.421433     0.0652949       1.58482       2.02462       2.14298       2.18046       2.21871       2.11906       2.01655       1.74895       1.60918       1.42499       1.11703      0.917087      0.700408      0.544525      0.428073      0.289197      0.210160      0.145007
  23  15 3179.7996    3.8509  1.2233 13.1502 -0.0046  0.0256   0.0710   0.0656    0.1235   0.0000   437.0744       5.93065       11.4614      -4.95889       2.89374      -2.87150      -2.91107      -2.83727     -0.460526     -0.809075      -1.33557     -0.539766     -0.789100      0.125375      0.735174      0.386110      0.375835     0.0245056       1.75927       2.26753       2.38130       2.51727       2.52688       2.52425       2.37072       2.03354       1.71316       1.53319       1.28498       1.00739      0.788176      0.602784      0.449324      0.336661      0.238310      0.166433
  23  16 3325.6368    3.4764  1.5657 12.8999 -0.0010  0.0299   0.0569   0.0723    0.0957   0.0000   437.9270       5.20019       15.7877      -4.35677       4.14430      -4.10429      -2.47972     -0.558577      -1.16668      -1.24625     -0.969110       2.46910      -1.27888      0.100023       1.01894      0.389652     -0.595129      0.119491       2.34333       2.99468       3.28986       3.45790       3.22501       3.13986       2.88561       2.60437       2.23389       1.97098       1.64890       1.34306       1.02539      0.789891      0.564379      0.386259      0.276619      0.187005
  23  17 3471.4359    2.9595  2.4568 12.1885 -0.0021  0.0374   0.0374   0.0933    0.0680   0.0000   440.6631       4.01578       11.3894       2.13258      -6.73797      -6.81914       1.40325      -7.72422     -0.567858      -4.26385      0.556916      -2.02903     0.0246870      0.686293      0.180986      0.697256    -0.0861869     -0.211982       2.45626       3.30489       3.56741       3.69835       3.66775       3.61626       3.36091       2.88117       2.65810       2.15599       1.82259       1.45095       1.16477      0.858905      0.665100      0.473424      0.333954      0.233216
  23  18 3616.8945    2.4026  3.6121 11.6970 -0.0004  0.0465   0.0261   0.1204    0.0538   0.0000   436.7215       19.7275       5.29709      -1.07028       1.34723      -8.21605      -5.59829      -8.69517       7.25871      0.191303     -0.208164       1.89584       3.65887     -0.806643     -0.115772      0.553980      0.298740     -0.159983       3.16827       4.29302       4.46182       4.87212       4.63771       4.49711       4.14802       3.82789       3.31829       2.80614       2.37763       1.87062       1.50073       1.12382      0.834841      0.606195      0.413786      0.287338
  23  19 3762.2812    2.0244  5.2125 11.2571 -0.0001  0.0583   0.0192   0.1557    0.0489   0.0000   431.7923       11.6343       17.6568      -6.34105      -13.4793      -5.78514      -1.39170      -1.26933       2.98994      -5.94144       1.09320      -1.36007       1.89584       1.18853      -2.97503      0.866130     0.0512252     -0.338750       4.04727       5.32201       5.66278       5.74454       5.91561       5.63223       5.40479       4.74745       4.18087       3.49584       2.86596       2.35146       1.83788       1.41562       1.05165      0.761403      0.550718      0.382997
  23  20 3907.5346    1.7205  7.0399 10.6634 -0.0000  0.0698   0.0144   0.1864    0.0493   0.0000   431.6474       24.4468       19.8487       6.84951       5.93627       1.60468      0.738587      -14.0969      -2.29003      -4.77528      -1.10780      -2.13858       1.60405      0.706756      -1.38316     -0.546836     -0.470856      0.526347       4.90840       6.44835       6.88796       7.31954       7.26718       7.11197       6.41566       5.86788       4.94666       4.30472       3.51134       2.85700       2.25953       1.67346       1.27301      0.896093      0.641193      0.440156
  23  21 4052.7065    1.3891  9.2789 10.6017 -0.0002  0.0910   0.0113   0.2512    0.0389   0.0000   433.8174       3.94312       28.0646      -12.1976       6.35644      -10.7749       1.47718      -4.85892      0.741403       9.00740       1.65205      -4.20653       4.56768       2.83110     -0.207354     -0.699240      0.365551     -0.862919       6.34104       8.34952       8.97471       9.32358       9.42408       8.74591       8.29803       7.34617       6.53940       5.64831       4.70063       3.79004       2.96834       2.25458       1.66979       1.19271      0.834648      0.570208
  23  22 4197.7081    1.1390 11.6603 10.4794 -0.0023  0.1160   0.0090   0.3267    0.0346   0.0000   433.3393       13.8380       29.0041      -3.31204      -3.49852      -24.2368       13.7773      -2.52414      -1.31954       6.18393      -6.69403      0.455717      0.262893       2.68276      -2.20721      -1.91519     -0.709886      0.623719       7.88487       10.4140       11.3157       11.7643       11.7786       11.3593       10.4212       9.41010       8.26765       7.13990       5.89883       4.69592       3.80027       2.85650       2.10180       1.51941       1.07546      0.725191
  23  23 4343.1836    0.9131 14.3105 10.4060  0.0008  0.1543   0.0074   0.4273    0.0311   0.0000   428.3974       13.7412       17.2888      -7.55821      -20.6128      -4.26465      -35.8192      -4.09553      -21.2805       2.04674      0.657764       7.89374       11.7493      -1.61772     -0.163776      0.490954       1.65645      0.307510       10.3718       13.5942       15.0857       15.5899       15.8480       14.9126       13.9000       12.5643       10.9467       9.41753       7.78022       6.10538       5.03125       3.76920       2.80635       2.02185       1.40709      0.975388
  24   5 1653.6599    0.2641  0.2482 10.0084 -0.0050  0.0178   0.0109   0.0306    0.0321   0.0000   439.4845      -1.16499       20.3980      0.209113      -3.04776     -0.231210       1.37513     -0.298735      0.306853      0.912113      0.113938      0.100647     0.0602302     0.0852524    -0.0548056      0.166231    0.00514044    -0.0506437       1.14715       1.58876       1.41050       1.52262       1.45101       1.65015       1.73128       1.21928       1.18187      0.920642      0.780399      0.770060      0.603743      0.411617      0.295705      0.229581      0.161535      0.126824
  24   6 1826.3125    0.4133  0.4043 10.0722 -0.0054  0.0154   0.0129   0.0400    0.0425   0.0000   439.1651       1.26561       18.9359      -1.98895      -1.75789     0.0876373      0.317419    -0.0807968     -0.535471      0.476100     -0.566081      0.402171      0.260435      0.274600      0.442455      0.103409    -0.0677513    -0.0597706       1.01262       1.38711       1.37853       1.66318       1.50422       1.54568       1.32590       1.28981       1.07591      0.962140      0.703759      0.627666      0.502589      0.391720      0.302703      0.208518      0.141110      0.105556
  24   7 1993.5542    0.6212  0.5464 10.1223 -0.0020  0.0170   0.0158   0.0409    0.0573   0.0000   440.3685      -1.65303       19.2504     -0.681522     -0.740702      0.696709      0.292604      0.237937     -0.370415     -0.585023      0.958615     -0.671194     0.0670608     0.0647110      0.158088      0.109777     0.0578666      0.184582       1.13293       1.46958       1.62979       1.70937       1.74021       1.65663       1.47218       1.34455       1.18682       1.00511      0.832806      0.695908      0.525417      0.437049      0.294836      0.234012      0.162816      0.116377
  24   9 2314.3577    1.2023  0.9735 10.8171 -0.0051  0.0216   0.0237   0.0550    0.1003   0.0000   439.0778       2.34612       12.4051       5.33877      0.821867      -4.50479       4.30637    -0.0397313      -1.82901      0.463989    -0.0444357      0.119058      -1.58887      0.680832      0.438071    -0.0792377     0.0705023     0.0194999       1.50569       1.87533       2.01162       2.16116       2.09406       2.07552       1.91519       1.73704       1.54311       1.36393       1.09745      0.935474      0.735203      0.566727      0.425192      0.305176      0.230963      0.156973
  24  10 2467.0469    1.6911  1.0244 11.2557  0.0014  0.0219   0.0319   0.0573    0.1195   0.0000   438.2729       2.17968       15.3626      0.650267      -1.86977      0.579228      -1.71150      -3.16501       1.63666      -1.10889     -0.719696      0.466376      0.333882      -1.29045      0.385917     -0.182516    -0.0815989     0.0578249       1.53761       2.05535       2.18698       2.34905       2.30481       2.25990       2.10219       1.90652       1.64861       1.36578       1.09592      0.878051      0.712848      0.558638      0.421450      0.314380      0.225191      0.157210
  24  11 2617.7100    2.1870  1.0226 11.8132 -0.0030  0.0216   0.0414   0.0577    0.1191   0.0000   438.9536       3.30341       18.1949      -2.97585      -3.73874      -3.77314      -2.16669      -1.10842      -1.57124     -0.786724      0.472948     -0.701681     -0.815081      0.296661      0.615698      0.447046    -0.0476646    0.00822796       1.41510       1.83824       2.02028       2.15262       2.12872       2.04983       1.93426       1.76138       1.46648       1.27596       1.08763      0.890179      0.689563      0.520817      0.409403      0.296704      0.206709      0.151781
  24  12 2767.7589    2.6624  0.9744 12.4973 -0.0051  0.0223   0.0522   0.0552    0.1001   0.0000   437.9225       5.16720       18.1573       2.02442       1.03404      -2.87155     0.0540650      -4.23082     -0.209807      -3.11478     -0.238990     -0.810984     -0.122804     -0.102420     -0.216245     -0.517745     -0.306392      0.141239       1.50821       1.86747       2.06561       2.11602       2.05387       2.02490       2.06617       1.72254       1.64199       1.31542       1.11039      0.852397      0.700250      0.554006      0.437878      0.332590      0.242118      0.168216
  24  13 2916.9991    3.4836  0.9635 12.6332 -0.0010  0.0205   0.0667   0.0512    0.1267   0.0000   439.3406       3.29210       15.2797      -1.74366       2.34574      -1.43558      -2.71627      -4.07779      0.235138      -2.28264      0.128092     -0.119277     -0.200945     -0.392184      0.261309      0.333726     -0.208608     0.0128175       1.42642       1.71464       1.88848       2.08694       2.03043       1.96599       1.79515       1.65336       1.51787       1.21476       1.04597      0.835101      0.665887      0.526168      0.388361      0.297652      0.207844      0.143025
  24  14 3065.1042    3.8519  0.9926 13.0370 -0.0045  0.0203   0.0744   0.0573    0.1175   0.0000   439.1854       4.75671       13.3980      -2.78223     -0.413243      -4.21045    -0.0781648     -0.137590      -2.41507      -1.93065      0.541284     -0.139277      0.228910     -0.209953      0.181359     -0.375011      0.309375    -0.0579234       1.39215       1.78760       1.89654       2.05530       2.01250       1.95250       1.79670       1.64988       1.50107       1.21548       1.02180      0.830306      0.672988      0.510565      0.391227      0.290556      0.204644      0.142298
  24  15 3212.1095    3.8188  1.3162 13.0876 -0.0028  0.0250   0.0663   0.0687    0.1174   0.0000   439.2453       7.11370       12.6210    -0.0107555      -9.08933      -1.12930     -0.868445      -5.17373      0.178367      -1.59303      0.643130     -0.265283      0.557991      0.421189     -0.259531     -0.297955      0.274016      0.345641       1.78775       2.28383       2.47496       2.69204       2.58129       2.48006       2.28956       2.14953       1.79945       1.59307       1.32122       1.12159      0.861307      0.664523      0.484426      0.352931      0.254701      0.179144
  24  16 3358.5958    3.3178  1.8948 12.7012  0.0001  0.0323   0.0473   0.0807    0.0761   0.0000   442.7119       8.19936       12.6031       3.59412      -3.77354      -5.90849      -4.71512      -3.34552       3.15959      -3.57404     -0.975742       1.04027       2.52133     -0.627603     -0.351993      0.458869      0.434449      0.143829       2.15678       2.90306       3.07021       3.26043       3.10309       2.96388       2.88366       2.58045       2.26742       2.05535       1.76121       1.51896       1.19045      0.904327      0.647209      0.473976      0.316712      0.224819
  24  17 3505.0182    2.7614  2.6983 12.1694 -0.0021  0.0375   0.0332   0.0999    0.0555   0.0000   441.7652       15.9252       10.1790      0.479847       5.71066      -2.41052      0.229092      -3.94115      -2.95010      -3.65265       4.47340     -0.463848      -2.89122     -0.163970       1.03549    -0.0943443     -0.149775     0.0189159       2.56576       3.34920       3.55212       3.65583       3.73731       3.58604       3.43111       3.03290       2.60892       2.34086       1.95032       1.62547       1.27077      0.965199      0.744264      0.527538      0.381482      0.275963
  24  18 3651.1660    2.3173  4.1179 11.3762 -0.0009  0.0477   0.0223   0.1254    0.0507   0.0000   441.3552       12.0513       8.83893       7.12509      -3.29026     -0.546087      -8.85735      -1.21211      -4.73956      -2.42518       1.48967      -3.22115      0.166606     -0.937257      0.176043      -1.08184     -0.667221     -0.429210       3.06998       4.08979       4.37154       4.71353       4.65760       4.41857       4.18005       3.75925       3.39168       2.89770       2.39129       1.95337       1.54012       1.21920      0.920020      0.655886      0.485315      0.334090
  24  19 3796.9817    1.9101  5.7730 11.0237 -0.0018  0.0610   0.0168   0.1600    0.0465   0.0000   429.4787       13.8425       17.7700       5.17174      -3.52611      -6.74378      -4.69039      -20.4678      -2.25503     -0.923353       3.11305      -4.41602     -0.610127     -0.457034      0.538484     -0.220360     -0.204684     -0.386983       4.01109       5.22745       5.68149       6.01256       6.00826       5.66141       5.31926       4.92070       4.33886       3.76427       3.05053       2.51679       2.00627       1.58294       1.17845      0.854315      0.614405      0.433933
  24  20 3942.8905    1.5855  7.5641 10.7807 -0.0024  0.0746   0.0131   0.2035    0.0405   0.0000   436.9815      -1.80497       8.75453       11.9651       6.62945      -8.85823       8.94527      -14.0512      0.759083      -16.3461      -4.24111       6.70207      0.703115       2.22514      0.860972       1.01728     -0.665559     -0.659313       4.99188       6.40660       6.97283       7.42525       7.33687       7.09350       6.62310       5.96315       5.44484       4.55731       3.82447       3.03980       2.51534       1.92253       1.45768       1.07510      0.749981      0.539919
  24  21 4088.5742    1.3268  9.9006 10.5552 -0.0005  0.0948   0.0103   0.2650    0.0363   0.0000   437.2829       10.2153       10.2545       5.46649     -0.820142      -2.83748       9.71421       2.09525      -11.6290      -2.05294       4.51700      -4.01061      -9.53487       2.72358       2.53103      -1.36842       2.03494      0.517136       6.27061       8.29151       8.95208       9.43389       9.44822       8.98196       8.46411       7.66967       6.74835       5.84683       4.90008       4.00266       3.18254       2.44453       1.82926       1.36508      0.973884      0.674463
  24  22 4234.1083    1.1039 12.5736 10.4005  0.0008  0.1234   0.0081   0.3382    0.0330   0.0000   444.4828       29.8871       13.2330      -4.07761       8.02772      -1.14162      -1.77256       7.89146       14.2557      -11.6256      0.412205     -0.873777       2.77193      -1.19028      -1.97740     -0.101474    -0.0987920       1.79000       8.01464       10.4773       11.5243       11.9309       12.1102       11.4017       10.9234       9.88382       8.70815       7.48172       6.27089       5.12129       4.12682       3.14354       2.38692       1.76968       1.26242      0.886118
  24  23 4379.3257    0.8779 15.3743 10.3286  0.0003  0.1647   0.0066   0.4356    0.0298   0.0000   428.6251       4.35921     -0.315240      -5.72670       9.96635      -19.1381       22.8864      -15.6589       15.0576      -10.3329      -2.22905      -7.32044       4.27574       2.11820      -2.46231     -0.266734      0.966260     -0.321277       10.4716       14.0360       15.3795       16.2702       16.1384       15.5429       14.4135       13.2022       11.5671       10.0413       8.39611       6.74881       5.50368       4.16326       3.20477       2.33737       1.64973       1.15617
  24  24 4525.0444    0.7051 16.8055 10.2909 -0.0010  0.1982   0.0059   0.5297    0.0257   0.0000   464.6176       4.40637      -6.59188      -8.52887       2.07528       4.66597      -21.8994      -15.2975       23.4569       6.76244      0.386099       10.0259       3.18838      -4.88774       1.63479      -3.25184      -3.51622       2.30782       12.6598       16.7207       18.5400       19.3706       19.2760       18.6259       17.4496       16.0442       13.8565       11.9296       9.95548       8.16767       6.58602       5.03701       3.87813       2.81270       1.99570       1.41044
  25   5 1674.0773    0.2885  0.1926 10.0476  0.0047  0.0128   0.0127   0.0248    0.0307   0.0000   439.9631     -0.301173       19.6725      0.798807      -4.47258      -1.58869      0.148945     -0.552235      -1.22712     -0.551171     0.0730746      0.384378      0.669804     -0.183871     -0.279225     -0.249223    0.00395119      0.146006      0.976384       1.22088       1.38559       1.39688       1.52827       1.43984       1.27916       1.19015      0.958118      0.823829      0.663356      0.555477      0.432076      0.329744      0.246334      0.195453      0.128789     0.0887387
  25   7 2016.9056    0.6235  0.6265 10.2579 -0.0019  0.0197   0.0151   0.0445    0.0587   0.0000   440.8832      -2.44959       18.5991      -2.59933      0.924477       1.21817       1.36464      -1.43036    -0.0346588       1.19546      0.913845     -0.933420      0.372145     0.0279276     -0.315516     -0.173639     -0.140765     0.0102564       1.32241       1.52123       1.88258       1.97322       1.84162       1.79481       1.73036       1.47894       1.34331       1.19187      0.962787      0.839699      0.693583      0.505597      0.394123      0.273704      0.197442      0.146292
  25   8 2181.7450    0.9544  0.7336 10.4639 -0.0024  0.0185   0.0204   0.0453    0.0766   0.0000   441.7271       2.28679       14.8656     -0.329428      -1.19452      -2.48778      0.475470      0.917065       1.90492     -0.285603      -1.34561    0.00517371      0.539960      -1.03204      0.483696     -0.322498     -0.169768     -0.152978       1.15945       1.54736       1.61748       1.69630       1.71925       1.73256       1.62583       1.45689       1.33363       1.03405      0.905948      0.716047      0.597087      0.477579      0.362150      0.262805      0.201345      0.141905
  25   9 2340.5128    1.3247  0.8705 11.1710 -0.0038  0.0206   0.0269   0.0497    0.0861   0.0000   438.3732       3.27105       12.7503      -1.13351     -0.947115      -2.02044     -0.189032      -3.34268       1.63374      -1.42978      -1.78723      0.948860     -0.536233      -1.20535     -0.149509     0.0376925     -0.216479     -0.466985       1.30251       1.76708       1.85202       2.04460       1.96618       1.86886       1.81088       1.58106       1.50884       1.22858       1.11235      0.867001      0.710695      0.558054      0.403661      0.312352      0.229044      0.166690
  25  10 2494.3971    1.7739  1.0593 11.4590 -0.0032  0.0225   0.0329   0.0570    0.1113   0.0000   440.0946       1.55867       17.2291      -1.94153      -3.23105      -2.74006     0.0685000      -3.48938      -3.41841      0.609084     -0.111940     -0.823891       1.11515      0.269218     -0.199358    -0.0543806     -0.205736     0.0975358       1.42844       1.91869       2.02088       2.16247       2.05538       2.07809       1.88553       1.80218       1.59682       1.36157       1.14719      0.957806      0.755341      0.611083      0.451755      0.347821      0.247419      0.170248
  25  11 2646.2634    2.3163  0.9936 11.9153 -0.0013  0.0212   0.0436   0.0534    0.1161   0.0000   437.4131       3.76748       15.0303     -0.693844     0.0554031      -1.78831      -2.33830     0.0527433     -0.212926      -2.97368      0.621127      0.857620     -0.569537      0.385520    -0.0126590      0.211774     0.0806153      0.129088       1.48127       1.73937       1.93925       2.16915       2.16367       2.07126       1.96959       1.71352       1.49975       1.32003       1.13454      0.896991      0.715984      0.569349      0.410272      0.325166      0.230856      0.163155
  25  12 2797.4163    2.9029  0.9531 12.5703 -0.0003  0.0213   0.0559   0.0519    0.1063   0.0000   440.4911       3.34572       15.6069      -2.00779     -0.886228      -1.26133      -3.20524      -3.67319       2.96365      -4.75722     -0.959758      -1.24189     0.0801658      0.832031     0.0601720     0.0829739     -0.170573      0.161147       1.41667       1.88624       1.95755       2.12400       2.04347       2.00375       1.97482       1.74305       1.60855       1.30891       1.08799      0.888361      0.736433      0.553895      0.431943      0.323983      0.243837      0.178609
  25  13 2947.4625    3.5263  1.0163 12.8372 -0.0040  0.0213   0.0651   0.0536    0.1215   0.0000   440.0656       4.17425       13.8912      -2.62691      0.149211     -0.928942       2.27317      -2.73123     -0.144107      0.417981       1.17710     -0.312691      -1.47923      0.308393     -0.309264    -0.0100367      0.370220     -0.153222       1.42706       1.82068       1.97754       2.10243       2.14844       1.99981       1.86260       1.66542       1.55666       1.29148       1.13358      0.943397      0.725549      0.576241      0.441831      0.327835      0.229049      0.173111
  25  14 3096.2963    3.9234  1.0903 13.3024 -0.0014  0.0225   0.0719   0.0596    0.1128   0.0000   439.9312       4.99341       14.3987       1.15040      -3.10496      -6.54160       1.05234      -4.43115      0.898840      0.497624      -1.04167      -1.96164     -0.181031      0.594201      0.266649     -0.630068     0.0677847     -0.147454       1.51796       1.98036       2.12045       2.25965       2.18994       2.18755       2.04846       1.85716       1.63565       1.38786       1.15443      0.988617      0.808541      0.599147      0.459563      0.335734      0.255338      0.183398
  25  15 3244.0093    3.6966  1.3240 13.1919 -0.0049  0.0254   0.0636   0.0692    0.1011   0.0000   438.0128       5.41983       13.3211      -1.48992      -1.66916      -6.51772       1.40375      -7.45989      -1.91042      -1.88540     -0.583136     -0.378806      -1.73884     -0.136249     -0.309728    -0.0823761     -0.143658   -0.00103387       1.72129       2.21180       2.29879       2.58160       2.65306       2.51918       2.23593       2.04468       1.85444       1.56300       1.33430       1.06067      0.845425      0.679245      0.515837      0.368210      0.265477      0.200081
  25  16 3391.2155    3.1974  1.9448 12.8141 -0.0024  0.0312   0.0453   0.0814    0.0681   0.0000   437.9297       11.5747       11.8904      0.992841       1.01208      -4.74951       8.30693      -1.42667     0.0765873      -1.80760      -1.48082     -0.535714     -0.719912      -1.00515      0.356731      0.417048     -0.139652     -0.298699       2.03268       2.61036       2.88385       2.97049       2.96893       2.89164       2.79602       2.54405       2.23217       1.87110       1.60192       1.29866       1.07275      0.810716      0.640236      0.483396      0.353881      0.246795
  25  17 3538.2377    2.6814  2.9918 12.0621 -0.0000  0.0393   0.0301   0.1025    0.0530   0.0000   439.4154       5.59877       15.6624      0.363743      -1.87657      -10.6367      -3.74766      -3.52215      0.547022     -0.859247      0.425158      0.514111      0.685460    -0.0522120       1.24802     -0.184400     -0.148690     0.0945833       2.51276       3.28027       3.51519       3.79927       3.60863       3.63727       3.30322       3.07521       2.78345       2.41421       2.05576       1.69374       1.37749       1.07505      0.824038      0.609985      0.427509      0.309009
  25  18 3685.0159    2.1820  4.6520 11.3719 -0.0007  0.0507   0.0199   0.1347    0.0451   0.0000   439.2916       10.3250       16.3232       6.61840      -8.65489      -9.12738      -7.76731      -4.67281       3.57639     -0.828469      -3.71210       3.67807      -1.02796     -0.716471      0.946194       1.26778     -0.648287     -0.428974       3.30172       4.23947       4.65938       4.97366       4.92587       4.77592       4.41333       4.15720       3.54673       3.18486       2.61957       2.16017       1.71988       1.34142       1.05151      0.774295      0.574620      0.406614
  25  19 3831.4131    1.8273  6.2292 10.9690 -0.0002  0.0622   0.0151   0.1694    0.0429   0.0000   435.1069       9.29216       18.4282       4.73264      -9.88630      -1.02328    -0.0869623      -5.80241      -5.31249      -6.00399     -0.698654      -2.88457      -2.65605       1.02083       2.96838     -0.541774     -0.748093     -0.592904       3.85479       5.17647       5.58063       5.86875       5.89076       5.75813       5.39913       4.89957       4.37681       3.83681       3.11759       2.68310       2.09609       1.66101       1.25856      0.937492      0.692290      0.493754
  25  20 3977.7529    1.5296  8.3953 10.6995 -0.0017  0.0784   0.0118   0.2213    0.0392   0.0000   436.7995       2.43238       13.6180      -6.93833      -4.52534     -0.297317       5.78582      -17.8015      -10.0882     0.0487386       2.21883      -11.7858      0.318982     -0.565800     0.0373103      0.264361      0.432947     -0.144594       4.94654       6.56202       7.09339       7.52326       7.58341       7.21929       6.89302       6.31314       5.62885       4.79160       3.98624       3.27418       2.67627       2.07594       1.60187       1.19514      0.875343      0.623844
  25  21 4124.0033    1.2306 10.1133 10.6086 -0.0011  0.0988   0.0097   0.2741    0.0345   0.0000   455.3494      -6.90809       13.8177      -1.04906       6.36828      -4.30562      -16.1964      -14.6383      -4.27617      -11.0010      -4.74459      -1.68779       1.78451      -1.09329      0.543881       1.96621      -1.87629       1.10339       6.23072       8.24429       8.94600       9.52377       9.42559       9.29738       8.59088       7.75742       7.07195       6.01500       5.14807       4.21137       3.43016       2.66138       2.02554       1.50460       1.09740      0.775050
  25  22 4270.1062    1.0237 12.4879 10.4745 -0.0004  0.1264   0.0079   0.3534    0.0310   0.0000   439.3181       24.7550       26.4189      -8.54195       14.8633      -8.56023      -12.3576       1.99802       12.2729      -7.90281      -2.60675      -3.17189      -4.64547       2.39826       2.45879     -0.583338       1.72169      0.462592       7.83784       10.5013       11.4213       12.0192       12.0983       11.6949       11.0327       9.93821       8.88935       7.65570       6.58250       5.36122       4.36706       3.36196       2.59389       1.92412       1.37770      0.999322
  26   5 1694.0325    0.3067  0.2669  9.9834 -0.0042  0.0143   0.0115   0.0312    0.0321   0.0000   439.7403     -0.603229       21.6275     -0.268697     -0.641264      -1.22755      0.794485      0.376097      -1.83873      0.188335      0.816073       1.36062     -0.761704     -0.487510     -0.204650      0.119913    -0.0489393   -0.00868051      0.886180       1.13522       1.19327       1.06406       1.33475       1.08347       1.36105       1.15927      0.885708      0.878524      0.631198      0.625303      0.477459      0.341676      0.287847      0.215486      0.184715      0.131501
  26   6 1868.9978    0.4468  0.4666 10.1212 -0.0116  0.0176   0.0144   0.0403    0.0453   0.0000   439.4557     -0.110871       20.2606       1.41429       1.09607      0.879220     -0.852628      -1.35738      0.127392    -0.0975240      -2.38625     -0.647290      0.474001     -0.636199     0.0590245      0.159907      0.293535     -0.330547       1.72261       1.92057       2.51197       1.73217       1.57194       1.69463       2.20610       1.89507       2.07182       1.53002       1.43982      0.820715      0.713562      0.565374      0.485250      0.609898      0.480689      0.390057
  26   7 2039.7449    0.6706  0.6492 10.2566 -0.0005  0.0174   0.0156   0.0458    0.0597   0.0000   441.9119      -1.05575       17.3030      -1.12428      -3.45334       2.81696      0.393341       1.04258     0.0935433   -0.00860228     0.0971929     -0.842462     -0.702355     -0.560082     -0.216290      0.506294     -0.184446     -0.164909       1.05021       1.39260       1.45465       1.52250       1.48143       1.54069       1.46553       1.34830       1.22126       1.02652      0.894847      0.710409      0.585072      0.487870      0.366530      0.284733      0.209992      0.150753
  26   8 2206.0752    0.9691  0.8412 10.5088 -0.0021  0.0193   0.0193   0.0499    0.0802   0.0000   439.4813      0.501660       21.2993     -0.840013      -2.87840      0.394766      0.339160       1.81125      0.783922      0.752186     -0.226175      0.202091     -0.685477     0.0982214     -0.545751     -0.264750     -0.152719    -0.0453419       1.17713       1.52790       1.65797       1.79951       1.79175       1.78028       1.65281       1.43316       1.35268       1.20442       1.01114      0.784117      0.637280      0.524454      0.404489      0.312353      0.231495      0.161452
  26   9 2366.0586    1.3568  0.9144 11.1764 -0.0025  0.0210   0.0263   0.0517    0.0902   0.0000   438.8938     -0.396981       16.7189       1.87108      -1.07735     -0.270478       2.73152      -4.47536      -1.31739     -0.814639     -0.476162      0.982383      0.393476      0.915718     -0.202809      0.219683      0.252972     0.0900052       1.27847       1.75557       1.88258       2.01319       1.90962       1.78372       1.71834       1.61475       1.49906       1.31699       1.12992      0.977236      0.764789      0.614619      0.434992      0.364835      0.255108      0.189305
  26  10 2521.2200    1.8170  1.1081 11.5836 -0.0062  0.0229   0.0328   0.0586    0.1073   0.0000   440.6006       5.18002       17.8054       2.02428      -2.60662      -2.88427       4.63750      -4.06796     -0.369957       1.43569     -0.113017       2.42363      0.362397     -0.122434      0.460915     -0.155761     -0.756291     -0.380831       1.47937       2.00023       2.21286       2.33036       2.39346       2.24722       2.19614       1.90900       1.71150       1.41572       1.16196       1.01258      0.776338      0.622597      0.480235      0.361171      0.263588      0.189152
  26  11 2674.4315    2.4315  1.0506 12.0715 -0.0032  0.0237   0.0450   0.0557    0.1191   0.0000   439.2181       2.35334       18.7318       2.70859      -4.05185      -3.36200       4.66655      -3.29161       1.51702      -1.86883     0.0572849       1.20585     -0.334250     -0.223128      0.177311      0.457267     0.0473116      0.150865       1.48189       2.03716       2.16125       2.32137       2.19555       2.19500       2.21394       1.95279       1.76457       1.49681       1.21647      0.938975      0.755639      0.611288      0.490880      0.388216      0.291195      0.213802
  26  12 2826.6058    2.9268  0.9751 12.7825  0.0003  0.0213   0.0550   0.0523    0.0952   0.0000   441.3782       2.68743       11.8637      -1.55044      -3.43448      -1.88404       1.52877      -2.41108       1.11323      0.731277      0.385761      -1.31855      0.590893      0.528874       1.29913     -0.149008     -0.373844      0.148232       1.35542       1.72285       1.85657       2.03946       2.01346       2.04195       1.82118       1.65517       1.47291       1.30592       1.08661      0.930379      0.755162      0.563108      0.468621      0.330883      0.249859      0.183526
  26  13 2977.5327    3.6312  1.0206 12.5956 -0.0018  0.0204   0.0647   0.0510    0.1263   0.0000   439.0727       4.39124       15.1285      -1.64320      -3.03344      -4.15393    -0.0470252      -3.61513     -0.449871      -2.77381      0.534353      -1.39134     -0.389834      0.605958      0.634231      0.327522    -0.0440148     0.0705905       1.36332       1.69766       1.86831       1.90801       1.88864       1.90358       1.80630       1.69188       1.47026       1.29309       1.08370      0.878221      0.695966      0.568347      0.451551      0.344740      0.263859      0.190618
  26  14 3127.0351    3.9126  1.0871 13.2301 -0.0019  0.0211   0.0707   0.0586    0.1088   0.0000   438.8087       6.73135       19.3513       1.99423      -1.02011      -1.81996     -0.398779      -2.24018      0.843349     -0.661920     -0.417544      0.232354      -2.03515     -0.120722     -0.175752     -0.246945     -0.348432     -0.309545       1.34641       1.74164       1.92628       2.00618       1.99117       1.98828       1.86107       1.70251       1.56036       1.31188       1.08146      0.882934      0.749093      0.574598      0.453334      0.344778      0.253400      0.185672
  26  15 3275.5228    3.5544  1.5865 12.9034  0.0018  0.0279   0.0536   0.0726    0.0882   0.0000   439.0804       8.57964       13.5817     -0.385188      -3.27691      -5.46823      -3.72016      -6.35187     -0.964018       1.46506     -0.231210      0.759281      0.488686     -0.162698       1.20717      0.251076     -0.115675      0.194256       1.80115       2.37950       2.56851       2.72180       2.65450       2.57010       2.35665       2.14917       1.96099       1.79839       1.52248       1.31933       1.03854      0.851232      0.609825      0.467988      0.347729      0.238949
  26  16 3423.4998    3.1132  2.2334 12.4911 -0.0017  0.0321   0.0403   0.0889    0.0687   0.0000   440.3338       11.8614       9.31118      -1.88602      -2.54527      -5.75692       2.60045      -5.13012       1.02472      -3.56835     -0.407016      -1.77189      0.572282      0.250524       1.16770     -0.146487      0.637418     -0.178440       1.99911       2.65158       2.81638       2.96628       3.03089       2.90786       2.82638       2.56236       2.25850       1.94144       1.67078       1.42348       1.15084      0.919811      0.692558      0.529354      0.378808      0.277086
  26  17 3571.1147    2.5506  3.2553 12.0210 -0.0010  0.0406   0.0274   0.1090    0.0498   0.0000   442.4579       9.42353       17.5284       5.09791      0.470995      -5.82309      0.685543      -5.77755      0.854540     -0.831298      0.918372      0.797138      -2.35425      -1.03912     -0.215228      0.244857     0.0435994      0.162975       2.49826       3.31011       3.64415       3.76175       3.83256       3.62462       3.49364       3.13295       2.85680       2.51518       2.14910       1.86462       1.42442       1.17788      0.885202      0.675040      0.486678      0.350802
  26  18 3718.5197    2.0813  4.8141 11.3695 -0.0010  0.0520   0.0186   0.1377    0.0423   0.0000   430.0926       13.5867       13.2274      0.167629      -2.85624      -18.6936       3.31203      -10.7008      -2.18852      -2.19364      0.777294     0.0760675      -1.31317      -1.74897       2.59368     -0.550141      -1.24483      0.234136       3.18315       4.27753       4.69711       5.00172       5.05030       4.82275       4.56317       4.11807       3.71766       3.20245       2.69997       2.25535       1.83163       1.47488       1.08823      0.844916      0.605176      0.440475
  26  19 3865.6068    1.7270  6.6597 11.0221  0.0009  0.0650   0.0140   0.1808    0.0382   0.0000   436.4180       17.6876       8.45241      -3.10877      -2.13010       6.49081      -1.22442       4.66649     -0.342761      -5.07795       3.25249     -0.534648      -4.53329       1.99612       1.47631      -1.35061      -1.01664     -0.205578       3.97428       5.30403       5.70050       6.05015       6.11583       5.88576       5.62313       5.11430       4.55480       4.01194       3.38994       2.87291       2.28437       1.83079       1.39075       1.06394      0.777634      0.556797
  26  20 4012.3824    1.4489  9.1432 10.6536  0.0007  0.0851   0.0107   0.2325    0.0365   0.0000   439.3032       24.2078       35.4078      -11.6722      -7.29802      -2.44221      -7.74829      -14.5908      0.852648       9.14699      -1.60173      -6.92449     -0.777208      0.788343      -2.51735      -2.04581    -0.0509567    -0.0625251       5.05594       6.82875       7.52611       7.96056       8.08131       7.78770       7.36296       6.86192       5.89215       5.19229       4.31152       3.65240       2.94236       2.33060       1.79330       1.36334      0.990246      0.715141
  26  21 4158.8902    1.2039 11.2064 10.5579 -0.0020  0.1065   0.0089   0.2930    0.0327   0.0000   461.4412       20.1797       11.8629       7.49074       8.29871      -20.4087      0.825950      -3.32079      -9.88753      -3.91143      -2.83459      -3.09923       5.50447      -1.79488      0.472086       3.85004       2.18377      0.696557       6.37818       8.49856       9.32996       9.88998       9.97441       9.57142       9.12427       8.27333       7.52219       6.53575       5.51851       4.61393       3.67575       2.97251       2.26286       1.76373       1.26782      0.904088
  26  22 4305.5368    0.9774 14.0940 10.4537 -0.0005  0.1382   0.0069   0.3845    0.0286   0.0000   441.3467       3.21362       13.4029       23.9143       6.60422     -0.227215       11.7766      -15.6665       10.9522      -8.90780      -4.93283       4.94191      -2.64459      -2.04272      -2.26947      -1.44219      0.876624     -0.381502       8.30780       11.1696       12.2988       12.8303       13.1108       12.8192       11.9070       10.8578       9.74366       8.45628       7.26739       5.96128       4.87128       3.87420       2.97910       2.26278       1.63628       1.17404
  27   5 1713.5442    0.3015  0.2868 10.0385 -0.0044  0.0191   0.0108   0.0299    0.0325   0.0000   440.5710      -2.29426       20.4550      -1.70812     -0.803583      -1.34115       1.01487     -0.599841     -0.749961     -0.521891     -0.723744     -0.223195     -0.127249     -0.384576      0.411286     -0.306736      0.207625     -0.180430       1.23298       1.74672       1.96900       2.12835       1.73298       1.75729       1.39492       1.44289       1.31435       1.47177       1.15854       1.02354      0.819123      0.773660      0.486906      0.384119      0.277320      0.189770
  27   6 1889.7561    0.4949  0.4205 10.1324 -0.0073  0.0158   0.0143   0.0354    0.0444   0.0000   440.7950       2.78456       17.3596     -0.214186      -2.78711      -2.31961     -0.616776      -1.18807      -1.44498      0.690586      -2.09942     -0.542672      0.917243   -0.00233468    -0.0621528    -0.0827984    0.00244326      0.223983      0.871445       1.32840       1.33501       1.52829       1.37200       1.46919       1.26951       1.25096       1.07443      0.927813      0.835379      0.671940      0.547913      0.417476      0.321611      0.253785      0.183031      0.137343
  27   7 2062.0680    0.7489  0.6402 10.2080 -0.0032  0.0166   0.0168   0.0429    0.0656   0.0000   442.3570      -1.00227       17.6649      -1.07483      -1.05879      0.223865      0.132165     -0.587364       1.53656      -1.66234      -1.87102       1.21625     0.0993254     -0.184512      0.152351     -0.182673   -0.00897131     -0.179371      0.972014       1.30115       1.38481       1.48297       1.44701       1.46955       1.37356       1.24973       1.13430       1.02790      0.864695      0.708931      0.581325      0.455371      0.366521      0.277194      0.220790      0.153949
  27   8 2229.7435    1.0559  0.8579 10.5713 -0.0015  0.0198   0.0206   0.0493    0.0855   0.0000   438.6567     -0.638420       18.7888       1.89490      -2.25893      -1.47661      -1.03354      -1.37450      0.782942    -0.0236230    -0.0948707     -0.530405    -0.0673150     -0.288384     0.0997916     -0.196617     0.0200001     -0.164962       1.21228       1.53673       1.68312       1.81827       1.69512       1.66617       1.52246       1.42081       1.37642       1.23581       1.07411      0.898150      0.733256      0.615753      0.440672      0.354289      0.257247      0.189701
  27   9 2391.0420    1.4213  1.0362 11.2508 -0.0024  0.0213   0.0265   0.0581    0.0918   0.0000   441.4460       2.19312       15.8391      -1.43008      -1.07518       1.65319      -1.11890      -3.15129     -0.846885       2.09574     -0.104144      0.482922      -1.29495     -0.331389       1.24686     -0.298809     -0.372443     -0.235957       1.34244       1.72400       1.83694       1.99356       1.98154       1.90589       1.80042       1.68328       1.52267       1.38176       1.10967      0.939139      0.759107      0.631057      0.502950      0.396424      0.272588      0.200767
  27  10 2547.5378    1.8578  1.0472 11.8712 -0.0019  0.0222   0.0338   0.0550    0.0871   0.0000   439.7772       3.39029       19.1848       2.42891      -2.55577      -5.73632      -1.40601      -2.50202     -0.264070      -1.86998     -0.444505     -0.691670      0.339502      -1.31045      0.185508      0.643223    -0.0778194      0.112657       1.29059       1.75346       1.80104       1.94396       1.96892       1.91249       1.88443       1.68075       1.54379       1.32837       1.16698      0.928875      0.789215      0.631318      0.508646      0.377784      0.279026      0.206071
  27  11 2702.1208    2.5250  1.0405 11.8588  0.0014  0.0203   0.0435   0.0524    0.1230   0.0000   440.0716       6.12116       14.5175      0.476359      -3.99093       1.13857      -3.11928      -1.75944       1.68118      -1.59424      0.409891      0.119298      -1.19373    0.00582523      0.235436      0.225782      0.348683    -0.0894413       1.29373       1.68748       1.76553       1.92715       1.86454       1.80639       1.68931       1.66639       1.47146       1.30623       1.09122      0.929132      0.787720      0.618892      0.495859      0.354103      0.274841      0.193327
  27  12 2855.4348    3.2648  0.9714 12.7010  0.0015  0.0199   0.0591   0.0499    0.1086   0.0000   437.8838       4.12247       18.8372     -0.246163     -0.777663       1.25986     -0.153149      -1.71836     -0.318320      0.212906     -0.356887      -1.45906     -0.352318     0.0851577      0.152653     -0.261649     -0.284060    -0.0312517       1.22219       1.56270       1.62789       1.81176       1.73773       1.84829       1.64608       1.50885       1.35848       1.23471       1.02583      0.879982      0.701614      0.572226      0.448588      0.333780      0.259736      0.186359
  27  13 3007.1489    3.6955  1.0929 12.6154  0.0000  0.0213   0.0628   0.0531    0.1382   0.0000   438.0210       5.58017       14.3761      -3.32641       2.77984      -3.81742      -1.39358      -1.89585       3.60389     -0.558195     -0.528607      -1.00160      0.591484      0.119953      0.552739    -0.0408269    -0.0495049    -0.0547477       1.35771       1.71337       1.77611       1.97810       2.03618       1.97776       1.85583       1.67605       1.56267       1.30840       1.11508      0.942704      0.802022      0.622822      0.476379      0.364553      0.275773      0.199197
  27  14 3157.3329    3.8803  1.1961 13.2081 -0.0070  0.0226   0.0668   0.0602    0.1049   0.0000   440.4302       6.86258       10.1112       4.42845      0.668569      -2.40235      -2.43204      -5.40960     -0.820313      -4.13251   -0.00324530    -0.0660648     -0.412282     0.0180435     -0.956521     -0.102616      0.466483      0.465549       1.37115       1.79171       1.93902       2.01735       2.08848       2.07445       1.93260       1.82078       1.55563       1.41274       1.16568      0.997066      0.795984      0.670605      0.516791      0.389924      0.279235      0.210498
  27  15 3306.6583    3.6302  1.6236 12.8069 -0.0032  0.0264   0.0530   0.0713    0.0887   0.0000   439.5006       13.5514       12.4703      -2.48246      -5.29218      -3.20613     -0.304592      -6.87075      0.467892      -1.26191    -0.0364328      -1.36827     -0.208752      0.522027     -0.893650      0.189633      0.404308      0.249536       1.59653       2.06810       2.25539       2.38423       2.43686       2.35485       2.27305       2.07507       1.92182       1.58786       1.36600       1.13738      0.899408      0.735972      0.589025      0.449731      0.344597      0.250109
  27  16 3455.4244    2.9873  2.4077 12.3383 -0.0020  0.0347   0.0363   0.0871    0.0648   0.0000   438.6251       11.8464       11.9873       5.58004       2.57409      -5.35612      -3.70244      -4.73573     -0.212372      -5.18080       1.23856      -3.74430      -1.38891      0.550220      0.161142     -0.414396      0.410689     -0.146674       2.00290       2.77659       2.98205       3.27403       3.20565       3.19604       2.86017       2.67428       2.36472       2.12896       1.80785       1.56976       1.25329       1.02217      0.779829      0.597118      0.419359      0.312374
  27  17 3603.7490    2.4073  3.6529 11.6450 -0.0012  0.0423   0.0238   0.1115    0.0503   0.0000   439.8329       9.72345       6.55722      -1.13758      -4.76194      -3.26618      -6.74978      -3.25406      -2.82062      -1.69990     -0.513137       1.28525     -0.408135      -1.42697      -1.08043      0.374673      0.586570     -0.639979       2.47135       3.29488       3.54810       3.74555       3.77869       3.73518       3.50573       3.26841       2.93699       2.58874       2.19709       1.84673       1.50976       1.21520      0.942364      0.727640      0.547900      0.404426
  27  18 3751.6373    2.0115  5.1562 11.3418  0.0002  0.0536   0.0175   0.1430    0.0405   0.0000   441.4063       2.57158       10.4264       6.12871      -10.4432      -7.01278     -0.250346      -1.71407       1.50195      -1.04128      -2.46028       1.99469       1.21075       2.26698      -1.53115       1.13629      0.218221     -0.331777       3.21599       4.23680       4.65017       4.91300       4.99112       4.84783       4.58232       4.18543       3.88728       3.26484       2.80573       2.40148       1.93448       1.57681       1.22052      0.933762      0.687417      0.503402
  27  19 3899.3805    1.6481  7.1507 10.9720 -0.0010  0.0684   0.0128   0.1886    0.0354   0.0000   437.4484       6.99412       18.0367      -1.92521      -6.10818      -8.10399       9.03773      -2.79267       8.36821      -6.86038      -5.59640      0.867052    -0.0196463      0.596243      -1.75118       1.54943     -0.821403      0.584098       3.96605       5.29738       5.79040       6.07785       6.22092       5.97159       5.69222       5.25382       4.81148       4.15150       3.61868       2.99558       2.47219       1.93896       1.55163       1.19734      0.873631      0.645920
  27  20 4046.5934    1.3705  9.9899 10.6294 -0.0004  0.0913   0.0098   0.2521    0.0340   0.0000   441.3626       19.7416       20.2574      0.194126      -17.5876       1.04065       10.8395      -8.40839       4.78352      -6.25593      -3.91603       2.28150       2.58950       7.55767       4.32344     -0.340841     -0.865383       1.72334       5.27910       7.08345       7.77734       8.20714       8.23659       8.00601       7.58735       6.99516       6.43799       5.52484       4.82787       4.07897       3.31527       2.67191       2.08800       1.59602       1.16184      0.860186
  27  21 4194.0430    1.1425 11.9661 10.5253 -0.0002  0.1127   0.0080   0.3159    0.0309   0.0000   435.8673       14.0115       10.0602       6.50470      0.711668       2.99966       9.34031      -12.5607       17.5913      -4.41488      -1.01142      -3.98343      -3.32210     -0.902311      0.569902    0.00827314     -0.691192      0.591977       6.64616       8.75323       9.72889       10.2244       10.2232       10.1189       9.61941       8.78129       7.97909       6.88522       6.01777       4.93527       4.13338       3.22884       2.56652       1.96385       1.46716       1.07515
  27  22 4340.8615    0.9507 13.8153 10.4108 -0.0012  0.1391   0.0067   0.3719    0.0279   0.0000   437.3724       11.0270       29.8610      -10.1316       21.2674      -6.60016      -30.5990      -13.2733     -0.874527      -8.70086      -6.01671       8.84936       2.68222      -1.85757      -2.17111       10.7145    0.00143330      -2.67890       7.92543       10.6027       11.6175       12.4064       12.6388       12.1950       11.5912       10.6583       9.57547       8.44446       7.22181       6.13213       5.04747       3.95199       3.13464       2.39652       1.76247       1.30310
  27  23 4487.5513    0.7498 16.7728 10.3109 -0.0003  0.1836   0.0056   0.4851    0.0245   0.0000   453.9174       32.8619       13.6425      0.459160      -3.18376      -8.28157       24.6465       13.4050       5.74998      -8.16271       4.87291      -2.41034      -3.22020       14.6750      -2.98585      -3.30550     -0.764844       2.38557       10.4936       13.7034       15.4625       16.3877       16.4312       15.8941       15.2308       14.0487       12.5707       11.1769       9.53036       8.04559       6.59967       5.29747       4.15694       3.18087       2.33321       1.72513
  28   5 1732.7414    0.3485  0.2940  9.9856 -0.0149  0.0128   0.0124   0.0297    0.0339   0.0000   438.6447      -1.31956       18.6599     -0.336100      -3.88873     -0.260853     -0.887108      0.565952      -1.95956     -0.175933     -0.599705    -0.0931340      0.418897      0.892062    -0.0951302      0.207222     -0.285108    -0.0709170      0.795727      0.913240       1.08220       1.19986       1.25930       1.12954       1.10169       1.03529      0.915265      0.804821      0.714808      0.552696      0.425286      0.410398      0.294946      0.222880      0.165972      0.122835
  28   6 1910.1320    0.5078  0.5126 10.1524 -0.0010  0.0167   0.0130   0.0383    0.0463   0.0000   439.5136     -0.285099       19.5869     -0.420607      -2.40855     -0.490097    -0.0387764     -0.526129      -1.06485     -0.271979       1.76899      0.460741      -1.32507     -0.378380      0.361675      0.276592     -0.235808      0.120780       1.01293       1.31309       1.43836       1.49899       1.49655       1.43285       1.47073       1.36852       1.18383       1.04686      0.834376      0.720887      0.629444      0.496826      0.395810      0.311971      0.225266      0.171673
  28   7 2083.9123    0.7454  0.7033 10.3659 -0.0026  0.0186   0.0159   0.0437    0.0626   0.0000   440.4654       1.15921       17.7097      0.702059      -2.64426      -2.37891      0.957853      0.954695       1.38526     -0.533905     -0.953844      0.179445      0.640234      -1.17544     0.0169211     -0.475711      0.119356     -0.288087       1.16164       1.50301       1.71329       1.84951       1.85430       1.80663       1.79908       1.63580       1.36267       1.08293       1.00781      0.835984      0.668957      0.531452      0.426268      0.308941      0.239621      0.181046
  28   8 2252.8159    1.0889  0.8870 10.6703 -0.0029  0.0198   0.0207   0.0484    0.0838   0.0000   438.7717      0.700891       19.2062      -2.19579      -3.02888      -2.69059      0.286247     -0.689096     -0.185335      0.999652       1.12307     -0.150728      0.583699      0.669054      0.918247      0.251301      0.422459     0.0151087       1.08890       1.46171       1.61332       1.70154       1.71567       1.62842       1.64730       1.42842       1.32294       1.14981       1.02224      0.863333      0.707446      0.602275      0.455207      0.355899      0.255037      0.194511
  28   9 2415.3148    1.5206  1.0736 11.1755 -0.0028  0.0215   0.0264   0.0552    0.0976   0.0000   438.7034       5.05003       15.1719      -1.69653      0.182682      -1.68074     -0.302399      0.701345       1.05643      -2.44920      0.104636       1.50350       1.40294      0.312965    -0.0471154     -0.179852      0.165604     -0.252345       1.19766       1.57313       1.74905       1.76817       1.81626       1.79525       1.66307       1.61641       1.49796       1.26533       1.13003      0.924240      0.750518      0.612938      0.487015      0.383108      0.298638      0.221326
  28  10 2573.3912    2.0034  1.1311 11.7419 -0.0020  0.0219   0.0343   0.0577    0.1006   0.0000   440.0521       3.50118       16.7219       3.24370      -1.32068      -2.42141     -0.234228       2.37164       1.43611      -1.58139       1.70678      -1.21794     -0.792121     -0.632070      0.838289     0.0939641     -0.270840     -0.105526       1.27297       1.72000       1.90536       2.00438       2.03774       2.01930       1.94726       1.72206       1.62182       1.36527       1.15838      0.921716      0.786192      0.618322      0.501455      0.403086      0.294255      0.212713
  28  11 2729.4280    2.6352  1.0305 12.2305 -0.0007  0.0213   0.0454   0.0533    0.1042   0.0000   438.6882       6.08274       15.2298      0.450002      -5.06042      -3.53595    -0.0693419       1.68199       1.06565       1.78097      0.285650      0.925080       1.55340     -0.317181     -0.335607     -0.444621     -0.259394     -0.131402       1.19027       1.69999       1.80148       1.88207       1.94089       1.76087       1.79645       1.53580       1.50881       1.27936       1.15004      0.951942      0.776111      0.616928      0.480961      0.372525      0.279684      0.208473
  28  12 2883.7998    3.4081  0.9608 12.6095 -0.0005  0.0199   0.0599   0.0476    0.1134   0.0000   439.4828       6.27433       14.6307     -0.928990      -4.29052      -2.58550     0.0582727      -3.22034     0.0504643      0.360318      0.134594      -1.17442    -0.0436346      0.192222      0.508094     -0.330107     0.0874144    -0.0620627       1.18680       1.53382       1.58030       1.67353       1.68853       1.73252       1.66428       1.48937       1.37676       1.19975       1.05008      0.860844      0.714872      0.597606      0.477015      0.357697      0.273650      0.196136
  28  13 3036.3671    3.7253  0.9675 13.4345 -0.0003  0.0205   0.0678   0.0503    0.0827   0.0000   438.1128      0.573443       13.0693      0.725955      -2.39684      -2.11581      -2.15685       1.25887       2.54200     -0.905290      -2.09955     -0.902179    -0.0240888      0.397585     -0.364231      0.108127     -0.107820    -0.0337706       1.15927       1.57022       1.63542       1.81767       1.82033       1.78926       1.73118       1.49605       1.40611       1.22280       1.09804      0.872979      0.762543      0.595882      0.465277      0.356004      0.276863      0.205945
  28  14 3187.3090    3.8710  1.2783 12.9520  0.0016  0.0229   0.0622   0.0619    0.1210   0.0000   440.3389       7.09038       15.7663       1.23477       2.60148      -4.63162      -2.00185       1.44180      0.355927      -3.36132      -2.33835     -0.358738      -1.22721     -0.833373      0.916998    -0.0405251      0.356799      0.240543       1.37147       1.77328       1.87044       2.01113       2.04924       1.96461       1.90839       1.78796       1.63811       1.46046       1.24256       1.00961      0.833768      0.662866      0.541060      0.424332      0.328734      0.253355
  28  15 3337.3994    3.4312  1.7153 12.6424 -0.0015  0.0269   0.0475   0.0724    0.0852   0.0000   439.2966       11.7316       10.9209       1.47494      -4.92480      -2.78483      0.432626      0.114286       1.78911      -3.13202      0.952594       1.16500     -0.968629      0.617726       1.10098      0.116732     -0.331437    -0.0468310       1.52814       2.00768       2.16591       2.37658       2.35956       2.30873       2.24191       1.96509       1.83618       1.62210       1.41595       1.17695      0.946013      0.780031      0.605843      0.475954      0.362036      0.275953
  28  16 3486.8886    2.8487  2.6632 12.2336 -0.0011  0.0355   0.0324   0.0925    0.0581   0.0000   439.5643       13.0254       14.8225       2.23525      -5.51254      -5.04774      -7.72061      -5.48682     -0.848056      -2.58295     -0.221689      0.231766    -0.0966637      -1.06490     -0.260463     -0.313512     -0.341453     0.0713423       1.94624       2.59165       2.85684       3.03892       3.05642       3.04989       2.88375       2.63940       2.42392       2.12169       1.82995       1.52366       1.29209       1.02713      0.826137      0.627464      0.472084      0.350971
  28  17 3635.9592    2.2984  3.7217 11.8496 -0.0017  0.0439   0.0232   0.1152    0.0448   0.0000   436.9138       2.67338       18.3392      -3.05908    -0.0580399     -0.942529       3.39221      -2.19554       1.41522      -6.73090       1.60379      0.125622       1.85183     -0.195353     -0.597967      -1.43464     -0.407764     -0.265725       2.53898       3.22009       3.53176       3.81366       3.88405       3.77085       3.55431       3.32261       3.03403       2.68132       2.33084       1.93635       1.60565       1.31719       1.01809      0.796440      0.609702      0.459504
  28  18 3784.5045    1.9267  5.7134 11.1351 -0.0002  0.0570   0.0156   0.1493    0.0398   0.0000   438.4528       6.39453       23.1565       1.17357      -4.74566      -6.20242     -0.263295      -2.29819       9.27248      -7.76969       1.04179     -0.211449      -1.93231      -1.73467      0.623151       1.20686     -0.603081     -0.299347       3.20318       4.25037       4.61970       4.91149       4.99713       4.80520       4.78767       4.23839       3.90343       3.45470       3.01200       2.50413       2.10497       1.70366       1.32736       1.04296      0.773488      0.570202
  28  19 3932.7777    1.5824  8.1050 10.8138 -0.0004  0.0732   0.0115   0.2017    0.0349   0.0000   444.1150       16.0163       16.5983       3.24734      -12.1512       2.83592       3.43191      -13.6123      -10.5353       2.56278      -3.13077      -3.02059       2.70659      0.515624      -2.61154      -2.87894       1.55377       1.21767       4.27722       5.58992       6.12264       6.49705       6.44934       6.31195       6.05167       5.62217       5.17379       4.52496       3.96657       3.36100       2.78748       2.28580       1.74108       1.37961       1.04664      0.768782
  28  21 4228.2652    1.1087 12.7866 10.5000 -0.0005  0.1186   0.0073   0.3247    0.0292   0.0000   426.6088       19.3127       23.8328     -0.182888       1.55406      -3.07295       17.9180      -17.8997      -8.93263       11.6392       7.01952      -2.16440       1.25832       7.26579     -0.240908       1.54091     -0.822875     -0.439776       6.76596       8.69514       9.62829       10.2615       10.4748       10.2658       9.83444       8.96181       8.18224       7.16339       6.27754       5.30063       4.35868       3.57090       2.81364       2.17726       1.62034       1.21431
  28  22 4375.7780    0.8983 15.3057 10.4008  0.0003  0.1519   0.0060   0.4109    0.0258   0.0000   454.2251       1.20838       23.0126       38.1944       14.9541      -19.0316      -15.6115      -12.0810       8.78179      -9.81417      -4.25075      -3.90526       9.60082      -2.99362      -1.44050       7.33147       4.68227       1.68631       8.27084       11.1206       12.2987       12.7674       13.3959       12.8933       12.4367       11.4271       10.4343       9.01409       7.89061       6.64982       5.55866       4.48280       3.56235       2.76310       2.01933       1.51123
  29   5 1751.5539    0.3453  0.2820 10.0957 -0.0119  0.0132   0.0118   0.0292    0.0331   0.0000   439.9554     -0.300980       20.7124      -1.34158      -1.87809      0.831141    -0.0684098     -0.753688       1.53069       2.01770      0.799796      0.184638      0.136602      0.314137     -0.198261     -0.469320     -0.118690      0.100359      0.743997      0.966825       1.20794       1.29202       1.28146       1.22572       1.15301       1.12704      0.926302      0.863057      0.753068      0.559287      0.506006      0.361954      0.302820      0.244441      0.175103      0.127686
  29   6 1930.1763    0.5590  0.5403 10.1354 -0.0017  0.0164   0.0137   0.0390    0.0482   0.0000   441.4714      -1.57422       21.1025      -1.59855      -3.63784     -0.134766     -0.479230     -0.912359      -2.26301     -0.704863      0.227601     0.0999249      0.752687     -0.281015     -0.615491     -0.303230     0.0425746    -0.0123811       1.01872       1.31486       1.52134       1.68702       1.73356       1.67181       1.58669       1.42155       1.27866       1.08765      0.870266      0.730545      0.614227      0.476092      0.385130      0.311762      0.213846      0.163640
  29   7 2105.3117    0.8014  0.7517 10.3160 -0.0018  0.0184   0.0159   0.0441    0.0665   0.0000   441.3275      0.133917       17.6501       1.96782      -3.10068      0.104924      0.472858       1.04094      0.926733      0.989793      0.510992      0.301036     -0.289472    -0.0644478     -0.154044    -0.0793910      0.218754      0.142230      0.939638       1.35132       1.41141       1.53784       1.49311       1.48598       1.44504       1.33198       1.25610       1.12152      0.955539      0.784046      0.697982      0.545295      0.454974      0.330668      0.261961      0.197341
  29   8 2275.3817    1.1530  0.9236 10.7947 -0.0025  0.0197   0.0214   0.0487    0.0870   0.0000   441.4217       2.01252       19.7587      -3.45005      0.243532     -0.253543      -2.43997     -0.807391     0.0824352      -1.47782      0.164652      -1.61189      -1.20456     -0.597983     -0.710695      0.344165    -0.0114024      0.338002       1.14249       1.54006       1.70197       1.83554       1.81894       1.84341       1.71112       1.58789       1.43316       1.23799       1.09321      0.910309      0.752643      0.607825      0.469819      0.369614      0.286903      0.220342
  29   9 2439.0686    1.5551  1.0311 11.4494 -0.0022  0.0211   0.0274   0.0538    0.0866   0.0000   441.3023    -0.0951491       21.0771     -0.520463     -0.499859       1.34501      -1.67302      -2.20328      -1.74062    -0.0296468      -1.38201      -1.16286      0.612614     -0.297319    -0.0724697      0.146620      0.250605     0.0157420       1.28991       1.72182       1.88598       1.91644       1.79240       1.71478       1.65135       1.56309       1.49561       1.38207       1.25891       1.07399      0.910971      0.726976      0.585681      0.443996      0.331447      0.252572
  29  10 2598.7502    2.1399  1.0110 11.9747 -0.0053  0.0200   0.0371   0.0497    0.0889   0.0000   441.4547       3.19818       17.3496      0.469114     -0.136774      -2.95396      -4.78670      -1.96340     -0.841641      -1.49236       1.47055      0.371208      -1.62818   -0.00724778    -0.0324101     0.0737985      0.620055      0.120412       1.13730       1.40400       1.58192       1.67934       1.73710       1.72035       1.62459       1.53793       1.37693       1.21219       1.06779      0.852392      0.740220      0.595524      0.461477      0.373125      0.290985      0.220942
  29  11 2756.2164    2.7938  1.0373 12.3728  0.0001  0.0204   0.0473   0.0508    0.0978   0.0000   439.1619       2.83099       14.0302      -1.96754     -0.243532     -0.689870      -1.34972      -2.50037    0.00575041     0.0751000     -0.724479      -1.28410      0.515203      0.475875      0.492945      0.334354      0.394827    -0.0860547       1.08076       1.50829       1.56581       1.69652       1.69367       1.61767       1.59290       1.44268       1.32460       1.19971       1.09154      0.949923      0.792592      0.648070      0.519278      0.407629      0.290830      0.221401
  29  12 2911.7250    3.5190  1.0064 12.7698 -0.0014  0.0195   0.0604   0.0508    0.1149   0.0000   440.2020       5.94839       14.7367      0.398330      -1.36827      -1.49720      -1.19057      -2.28009      0.855001      -1.70175       1.37959      -1.72764      -1.30280      0.989184     -0.338127      0.110391      0.158821    -0.0321538       1.06484       1.38572       1.46554       1.59803       1.65097       1.57929       1.55506       1.33896       1.33638       1.15095       1.02897      0.878342      0.708428      0.588298      0.473474      0.377526      0.281853      0.202750
  29  13 3065.1234    3.9641  1.1048 13.1987  0.0015  0.0209   0.0682   0.0554    0.1110   0.0000   439.4998       6.17901       12.7458      -2.14092      -4.30203      -1.32422       3.69868     -0.159536       1.39401      -2.78931      -2.90124      -1.04265     -0.976318      0.843573       1.09042      0.162120     -0.285698      0.396031       1.19981       1.51801       1.60629       1.75907       1.77963       1.77700       1.68361       1.53599       1.42136       1.29169       1.14602      0.938589      0.790901      0.631670      0.512874      0.418706      0.299770      0.235050
  29  14 3216.9421    3.8571  1.2616 13.2941 -0.0036  0.0236   0.0628   0.0596    0.1006   0.0000   437.3862       5.17809       13.3601      -1.85514      -1.38308      -7.52503       2.12689      -3.36558     -0.272731     -0.271350      0.198915      0.669462     -0.432018     -0.105845      0.382399    -0.0895316     -0.775861     -0.169794       1.38289       1.80613       1.90975       2.06620       2.06191       2.08075       1.88930       1.73723       1.62348       1.43929       1.29422       1.12135      0.914748      0.758252      0.596396      0.470128      0.348076      0.259978
  29  15 3367.7538    3.3594  1.9690 12.6524 -0.0013  0.0288   0.0425   0.0743    0.0689   0.0000   440.7369       11.0806       13.8756       1.43871       2.34811      -3.17118     -0.581336      -1.82911      -2.03948      -2.30868      0.358865      0.855092      0.552311      0.941055     -0.261469     -0.226617      0.331384     0.0774771       1.63093       2.12485       2.29576       2.52380       2.54346       2.47386       2.36991       2.20092       1.97893       1.77249       1.52950       1.35151       1.06061      0.881418      0.707574      0.550961      0.421856      0.316349
  29  16 3518.1425    2.6892  2.9536 12.1694 -0.0026  0.0373   0.0289   0.0964    0.0513   0.0000   436.8268       3.95698       13.0031      -5.88227     -0.899591      -5.47486       2.70271      -5.27232       1.14269      0.980510     -0.844588       2.79071      -2.29117       1.34260      0.303443     -0.640898     -0.126862      0.989019       2.08603       2.79236       3.03048       3.28608       3.26865       3.24965       3.07882       2.91502       2.54447       2.34440       1.98574       1.68639       1.38964       1.12614      0.891880      0.696393      0.551806      0.418524
  29  17 3667.7353    2.2285  4.3461 11.5947 -0.0005  0.0465   0.0202   0.1231    0.0429   0.0000   440.1823       8.17500       7.59973       4.74269       2.12574      -5.42924     -0.649452     -0.268814       1.83676      -3.76814      -1.21356      -1.36801    -0.0662909       3.18034     -0.993340      0.586146      0.315194      0.155605       2.54857       3.38523       3.72279       3.94615       4.08209       3.93925       3.82201       3.45989       3.20745       2.86843       2.49431       2.09632       1.71572       1.42495       1.11241      0.889370      0.683334      0.517616
  29  18 3816.9410    1.8519  6.1334 11.0734 -0.0012  0.0574   0.0143   0.1574    0.0373   0.0000   434.1981       12.6394       14.7287       3.66729       1.38403      -1.48305       9.39351      -6.49519      -5.49690      -5.01575       2.06206      -1.56009     -0.195204      -1.73886      -3.65190      0.113067      0.766654      -1.16872       3.14259       4.14063       4.60074       4.83135       4.98004       4.87309       4.64672       4.38142       3.91958       3.50315       3.05835       2.53314       2.16573       1.74227       1.42089       1.10027      0.830343      0.620807
  29  19 3965.9712    1.5397  8.3404 10.8707 -0.0002  0.0748   0.0109   0.2053    0.0323   0.0000   436.9758       8.31993       11.1491      -2.70459     -0.959628       4.84475       4.38659     -0.162421       2.37627      -1.78594      -4.68640     -0.117036     -0.131055       3.59332       1.62992     -0.720064     0.0445158      -1.24364       4.05600       5.37504       5.98456       6.33880       6.45254       6.30112       6.07252       5.66055       5.06611       4.49319       3.99989       3.36175       2.81590       2.32432       1.85753       1.42670       1.07704      0.803730
  29  20 4114.3617    1.2688 10.7797 10.6436 -0.0005  0.0976   0.0086   0.2685    0.0312   0.0000   440.3797       9.27054      -4.94740      -13.4013       8.49109      -1.86080      -4.93265      -4.29257     -0.271432       2.13257      0.482346       2.27832      0.287417       3.52895       1.90592      0.771053      -1.16818      0.505406       5.19272       6.90898       7.68142       8.24437       8.29701       8.14661       7.85615       7.22787       6.71836       5.88360       5.10433       4.31662       3.60109       2.92618       2.32344       1.82972       1.41646       1.05540
  29  21 4262.4046    1.0378 13.1968 10.5622  0.0010  0.1249   0.0069   0.3414    0.0272   0.0000   441.6277       20.7737      -3.67689       17.7925       17.3890      -12.2087      -5.63697      -5.88135       13.5843       7.43678      -2.05245      -1.20053     -0.787047      -8.01327       1.74024     -0.624906      -3.36057     -0.480828       6.77584       8.84191       9.81929       10.3913       10.5399       10.4842       10.0784       9.36843       8.44420       7.55209       6.64663       5.57970       4.59442       3.87023       3.05552       2.37740       1.82766       1.38287
  29  22 4410.3429    0.8301 15.3112 10.4338 -0.0008  0.1609   0.0058   0.4158    0.0248   0.0000   419.6996      -6.39530       24.4572       4.85306       22.7234      -20.5879      -19.0879      -7.03258       18.3567       9.83639       13.3806       11.2262      -9.58266      -3.34005      0.734301       1.08952      -2.29315       1.67071       8.39121       11.2765       12.6557       13.4367       13.7674       13.2196       12.7881       11.8912       10.7032       9.74525       8.34968       7.20331       5.95013       4.93862       3.90721       3.05788       2.26361       1.71458
  30   5 1770.0663    0.3739  0.3375 10.1021 -0.0006  0.0164   0.0115   0.0312    0.0338   0.0000   441.8704     -0.333916       20.6720     -0.399612      -3.45253       1.00031       1.57722      -1.04805      0.523211      0.554016     -0.467953     -0.752671      0.327171     0.0382916    -0.0826824      0.134397      0.204721     0.0823327      0.943793      0.983400       1.17011       1.57580       1.53115       1.20626       1.34514       1.40609       1.03493      0.807707      0.953102      0.700506      0.495838      0.430490      0.405869      0.299001      0.214109      0.178253
  30   6 1949.9499    0.5717  0.5735 10.1327 -0.0023  0.0171   0.0132   0.0397    0.0516   0.0000   439.8526      -1.18562       20.3816      -1.31434      -4.24215     -0.186394       1.95514      -1.43466      -1.08243     -0.235590     -0.175222     -0.409749     -0.722809      0.391105      0.448405      0.134405     -0.173344     -0.154846      0.841660       1.24027       1.33570       1.47701       1.55250       1.43333       1.42235       1.26757       1.17904      0.991274      0.884954      0.773208      0.634497      0.512962      0.408186      0.313867      0.236639      0.186666
  30   7 2126.3939    0.8540  0.7908 10.3798 -0.0001  0.0181   0.0164   0.0447    0.0665   0.0000   438.6510      0.943294       20.7797       1.65706      -2.68279      -3.96846    -0.0505987      0.362372    -0.0779082     -0.124628     -0.690197    -0.0819604    0.00529695     -0.355285     -0.500055     -0.261974      0.118324     0.0479319      0.945697       1.25449       1.30207       1.46115       1.42338       1.49649       1.39469       1.34224       1.14870       1.07229      0.906634      0.816852      0.634560      0.571223      0.438712      0.329643      0.272723      0.201283
  30   8 2297.3600    1.2243  0.8937 11.0264  0.0018  0.0191   0.0223   0.0481    0.0769   0.0000   440.6874       3.00292       17.6632       2.93141     -0.867532      -5.64399      -1.66961     -0.341811     -0.802890       3.41177     -0.489484      -1.08607     0.0557080      0.503009      0.178377      0.183979     -0.160325     -0.270701       1.03133       1.23929       1.38476       1.61451       1.58121       1.51160       1.48133       1.44584       1.25089       1.14709      0.982169      0.911377      0.706638      0.556988      0.470710      0.387280      0.292596      0.215160
  30   9 2462.2992    1.7428  1.0991 11.3565 -0.0000  0.0208   0.0288   0.0521    0.1017   0.0000   442.1625       3.33795       18.8563      -3.28944      -3.19948      -2.78603     -0.360002     -0.669892      0.531521     -0.526687      -1.31127      -2.37458     -0.683457      0.327566      0.345600     -0.281445     -0.165049      0.188473       1.14059       1.48958       1.64116       1.76092       1.73945       1.78805       1.66365       1.59747       1.44185       1.26330       1.09097      0.955504      0.791943      0.649116      0.514249      0.403840      0.319473      0.249491
  30  10 2623.5687    2.2735  1.0924 11.9850 -0.0003  0.0200   0.0384   0.0542    0.0985   0.0000   441.6051       1.24007       18.1104       1.12539      -4.84687      -1.40549       2.81086      -2.60205      0.993633     -0.394893      -1.50328      -1.13335      0.831325       1.28306     -0.375061      0.575182     -0.383858     0.0950308       1.09849       1.45166       1.54049       1.69818       1.64343       1.65773       1.55865       1.49209       1.35207       1.24762       1.11452      0.949131      0.760677      0.627937      0.489500      0.396635      0.330618      0.248098
  30  11 2782.5574    2.9303  1.0374 12.4343 -0.0010  0.0194   0.0495   0.0508    0.1010   0.0000   438.8727       2.85130       15.6011     -0.275451      -1.28122      -4.42907      0.577619      -3.89940       1.85669      -1.37804      0.603409     -0.946806      -1.44390     -0.543962      0.216811     -0.328373     -0.142732     -0.223211       1.14088       1.49163       1.66980       1.76382       1.78872       1.74915       1.63240       1.47255       1.39408       1.24056       1.11615      0.975859      0.828497      0.668385      0.532283      0.414437      0.321021      0.239353
  30  12 2939.2077    3.4655  1.0872 12.7971 -0.0052  0.0202   0.0579   0.0519    0.1085   0.0000   440.5061       4.98914       14.3370      0.889905      -1.43033      -2.55247      0.374362      -4.91083      -3.45053      0.546718      0.180645      -1.60041     -0.116120     -0.269918     -0.824497     -0.189689     0.0916335    -0.0223872       1.08023       1.44140       1.52219       1.70823       1.74822       1.72414       1.62868       1.49638       1.37586       1.21807       1.04958      0.905573      0.764765      0.618107      0.507117      0.385625      0.295462      0.232064
  30  13 3093.4991    4.0755  1.1186 13.0263 -0.0014  0.0204   0.0664   0.0534    0.1232   0.0000   438.0249       4.64416       12.5570      0.174531      -5.06159      -3.30360       2.90180      -3.67030       1.42387      -1.15847      -1.51073     -0.422435     -0.957778    -0.0904432      0.548543     -0.115219      0.521925    -0.0253479       1.11773       1.44871       1.61769       1.68245       1.72552       1.70895       1.58640       1.47005       1.37899       1.22485       1.09825      0.984602      0.849659      0.678995      0.536115      0.427905      0.332232      0.242398
  30  14 3246.0840    3.7524  1.5331 12.9801  0.0017  0.0248   0.0526   0.0635    0.0773   0.0000   440.5551       4.89093       15.3309       1.11848     -0.864809      -2.17754    -0.0675823      -5.15268       3.37305      -2.06445     -0.265071     -0.213579      -1.20059      -1.14988       1.17021     -0.138364     -0.277273    -0.0182284       1.33314       1.75883       1.84317       2.06884       2.12785       2.06020       1.94556       1.80830       1.67019       1.49253       1.33380       1.13285      0.939047      0.751352      0.611388      0.491336      0.375390      0.293863
  30  15 3397.8089    3.1841  2.1054 12.5378 -0.0014  0.0289   0.0383   0.0785    0.0634   0.0000   439.2362       7.34076       13.7235    -0.0500587      -2.23303      -4.40876       2.93225      -5.87019     0.0328235      -1.58771     -0.588016     -0.538032      -1.01395      0.980706      0.808633     -0.244969      0.222700      0.491654       1.55299       2.05088       2.27034       2.42580       2.45541       2.48228       2.34357       2.16866       1.98419       1.77724       1.57242       1.34098       1.05276      0.929375      0.703199      0.570055      0.447964      0.347521
  30  16 3548.8764    2.6307  3.1186 12.0303 -0.0002  0.0369   0.0267   0.0978    0.0496   0.0000   438.1943       5.94114       14.8444      -1.42247      -5.38215       2.80089    -0.0206362      -9.08021      0.925190      -2.85393    -0.0681735      -1.02335       1.57354       1.44551     -0.547955     -0.182117     -0.169095     -0.922852       2.00537       2.61079       2.81173       3.01417       3.12676       3.05140       2.91529       2.70249       2.53815       2.25922       2.02694       1.67495       1.37496       1.16595      0.935086      0.763036      0.570673      0.441486
  30  17 3699.3961    2.1947  4.8158 11.3447 -0.0004  0.0475   0.0184   0.1283    0.0433   0.0000   442.5963       13.1075       7.92314       2.36624     -0.240440      -5.77401      -6.77720      -5.84432       2.05445      -1.91582      -1.06153      -1.95587       1.65014     -0.360583     -0.684989      -1.71389      0.616504      0.538318       2.55146       3.34491       3.64936       3.95201       4.08121       3.98452       3.81883       3.56223       3.27359       2.82778       2.54633       2.18099       1.81626       1.45226       1.17339      0.943925      0.722034      0.568078
  30  18 3849.1290    1.7592  6.6623 10.9727 -0.0010  0.0597   0.0129   0.1678    0.0355   0.0000   440.9210       6.46209       7.46186       5.75539      -5.15623      -11.8692      0.937310      -10.9799       6.31368      -6.15721     -0.989629      -4.94544     -0.757509     -0.805082       1.61026  -5.90832e-05      -1.79489      0.708926       3.17685       4.12763       4.62241       4.87726       5.03090       4.89710       4.75735       4.43436       4.05200       3.60040       3.16333       2.72862       2.26274       1.87341       1.51528       1.17756      0.923159      0.699087
  30  20 4147.7064    1.2137 11.3750 10.6478 -0.0013  0.1038   0.0081   0.2821    0.0299   0.0000   445.6403       16.1980       8.18809      0.273168      -14.2777      -17.1083       1.14344      -6.51684      -14.6773     -0.611774      -1.76408      -8.25169      -4.30568      -1.31045      0.865771       1.42302      -3.38490      0.987136       5.40981       7.17141       7.99732       8.53653       8.56943       8.64593       8.22951       7.70504       7.01135       6.25309       5.43856       4.72492       3.91105       3.24095       2.61126       2.07872       1.56048       1.19870
  30  21 4296.2921    0.9616 13.7585 10.5457 -0.0022  0.1348   0.0063   0.3588    0.0262   0.0000   447.8100      0.762479       14.4958       8.30478       6.90141      -9.16133      -13.8704      -9.63195     -0.272153       8.64494      -7.35147       2.50617      -8.34218      -6.36493      -10.5431       1.22927       3.25546      0.897422       6.99648       9.08512       10.2095       10.9733       11.1058       11.1004       10.6001       9.71156       9.08903       7.99832       7.03255       6.09205       5.09986       4.21035       3.37654       2.68448       2.01849       1.55574
  31   4 1599.3159    0.2120  0.1371 10.0911 -0.0239  0.0117   0.0126   0.0222    0.0256   0.0000   440.4723     -0.111440       21.0290     -0.182493      -3.07755      0.881876      0.408762     -0.613313      -1.43124    0.00850474     -0.230822      -1.45181      0.103594      0.170596      0.552395     0.0475097     -0.159331     -0.245044      0.679177      0.722307      0.935233      0.874361       1.11515       1.11866      0.856880      0.872915      0.788525      0.659792      0.733655      0.641224      0.549894      0.452972      0.370000      0.238742      0.195337      0.179954
  31   5 1788.2604    0.3939  0.3689 10.0537 -0.0030  0.0152   0.0114   0.0309    0.0356   0.0000   440.8703     -0.482656       20.7442      -1.83743      -1.87622      0.103053      0.729206      -1.09273     -0.944958     -0.560398     -0.636921     -0.516397     -0.124943     -0.286659     -0.101514      0.332760     -0.118711     0.0319264      0.886331       1.05409       1.08277       1.13965       1.13515       1.16383       1.20585       1.16136       1.12284      0.920722      0.777384      0.657196      0.552550      0.455503      0.351932      0.314538      0.265801      0.224725
  31   7 2147.0355    0.8705  0.7157 10.6554 -0.0081  0.0173   0.0179   0.0417    0.0616   0.0000   440.9388     -0.738766       16.9330      0.105407      -1.15445       1.29963       1.58323      -3.02659      0.924006      -3.55284      0.368090      0.958490      0.465544     -0.944232     -0.111759     0.0752507     0.0405155      0.283719      0.896392       1.18693       1.25070       1.38465       1.33444       1.34630       1.32254       1.27108       1.23768       1.04161      0.904907      0.747014      0.635933      0.541331      0.427624      0.352728      0.274140      0.223949
  31   8 2318.9013    1.2485  1.0529 10.8773 -0.0022  0.0204   0.0209   0.0532    0.0916   0.0000   439.2474       2.48886       18.0500      -2.32270      -4.59127      -2.08032      -2.08266     -0.707379      0.406143     -0.837992     -0.468413      -1.34238    -0.0130385    -0.0854644     -0.334704      0.369537      0.325855     -0.395802       1.07931       1.47631       1.56226       1.73667       1.65792       1.73256       1.62092       1.56738       1.42499       1.24700       1.07544      0.924043      0.797967      0.671800      0.540018      0.414199      0.333379      0.250085
  31   9 2485.0156    1.8046  1.1189 11.4131  0.0002  0.0210   0.0292   0.0524    0.1065   0.0000   439.7837       1.86496       17.7599     -0.654288       1.44346      -1.27158      -1.51406     -0.962934       1.70284      0.817247     -0.243511     -0.819994      -1.29801      0.172421     -0.138760     0.0267885     -0.696500     0.0215416       1.14338       1.49335       1.55362       1.64896       1.67486       1.70554       1.65886       1.47775       1.37732       1.25188       1.17899      0.994058      0.838743      0.666714      0.568158      0.442809      0.352416      0.270487
  31  10 2647.9004    2.3435  1.0573 12.0865 -0.0017  0.0196   0.0385   0.0510    0.0956   0.0000   439.3919       1.22485       17.3367      0.973997      -2.74857      -2.54827      -2.70442      -2.22357      -1.66153      -2.64926      0.186792      0.160268    -0.0669989     0.0141282     -0.309663      0.293586      0.224418     0.0411714       1.05002       1.37355       1.51309       1.58039       1.59996       1.60799       1.52677       1.36689       1.30563       1.17576       1.07781      0.937989      0.792682      0.653398      0.522288      0.426895      0.317520      0.251490
  31  11 2808.4264    3.0847  1.0671 12.4372 -0.0043  0.0192   0.0497   0.0510    0.1039   0.0000   439.4517       2.94745       18.5325      -1.72476      -1.67752       1.19521      -1.72004      -2.99439    -0.0316583      -2.38960       2.13180     -0.542438       1.23888     0.0966083     -0.302568      0.751471     -0.493764      0.400838      0.989287       1.32099       1.43669       1.57860       1.61434       1.49593       1.49484       1.39524       1.28008       1.15230       1.01174      0.930997      0.746564      0.637499      0.519102      0.395326      0.318594      0.241124
  31  12 2966.2470    3.6636  0.9601 12.9330 -0.0021  0.0185   0.0616   0.0458    0.1018   0.0000   442.6333       7.59350       16.9038       1.30875      0.812855      -3.87826     -0.654090      -3.59860     -0.924717     -0.741618      -1.30274     -0.261078     -0.886462     -0.402961     -0.927605     0.0808425     -0.133195      0.685072      0.983604       1.32181       1.46298       1.55400       1.52070       1.58990       1.49266       1.41615       1.26167       1.12962      0.984817      0.875400      0.724603      0.605515      0.476577      0.396184      0.297328      0.231490
  31  13 3121.4439    3.9115  1.1693 13.2207 -0.0029  0.0209   0.0631   0.0557    0.1091   0.0000   438.0260       3.80102       15.8689       1.47988      -4.12789      -3.18025     0.0549677      -3.68938       2.28588      -1.03806       2.79780     -0.756952     -0.191345     -0.149706      0.524255     0.0987246     -0.521684     -0.144003       1.13224       1.52602       1.62853       1.80998       1.78856       1.79356       1.67775       1.62569       1.45970       1.30978       1.13860      0.966876      0.823360      0.706641      0.554774      0.431672      0.342092      0.261635
  31  14 3274.9227    3.6710  1.5943 12.8786  0.0007  0.0252   0.0503   0.0631    0.0812   0.0000   439.9147       9.58556       14.4745     -0.446724      0.440492      -5.73311      0.863993      -1.41310      0.131198      -1.96442      0.477360     -0.588277     0.0798326      0.375840      0.653125       1.16314     0.0927968     -0.324317       1.33235       1.78072       1.91224       2.03968       2.12595       2.08938       2.02598       1.87678       1.68436       1.51503       1.34812       1.18799       1.00489      0.819045      0.664796      0.521522      0.402462      0.317286
  31  15 3427.5363    3.0660  2.2973 12.4992 -0.0013  0.0307   0.0348   0.0808    0.0549   0.0000   438.1001       7.83433       16.8716       4.57311      0.451399      -7.00881      -1.81176      -1.22821      0.644591      -2.07560     -0.614024       1.05182     -0.927702       1.51781     -0.987732    -0.0505887     -0.931196      0.790794       1.59311       2.12095       2.19932       2.43469       2.49947       2.48997       2.39734       2.21523       2.06408       1.84049       1.56306       1.42613       1.17514       1.02378      0.798269      0.634258      0.490458      0.369822
  31  16 3579.4035    2.5047  3.4876 11.9365 -0.0005  0.0389   0.0240   0.1055    0.0446   0.0000   443.4827       10.0819       16.3372       1.58093     -0.443224      -7.04085      -5.90139      -5.75387       5.46670      -4.93699      0.504236      -4.45022      0.249639      0.367550      0.856568      -1.27525     -0.469424       1.10327       2.05218       2.69743       2.97566       3.16462       3.22485       3.20555       3.07094       2.88333       2.69369       2.39966       2.07299       1.81214       1.49465       1.28785       1.02978      0.818462      0.630071      0.487001
  31  17 3730.5174    2.0905  5.3374 11.2570 -0.0005  0.0499   0.0162   0.1348    0.0390   0.0000   436.3679       3.78563       13.1252       3.64279     -0.805932      -2.58616       2.50767      -5.24339      -2.73689      -2.09007       1.48010      -6.88985       3.18347    -0.0823926     -0.161924      0.912998     -0.587661     -0.950806       2.64422       3.38083       3.70449       3.97731       4.00420       4.04820       3.97117       3.69679       3.40856       3.02915       2.65414       2.28588       1.90130       1.56654       1.29238       1.02998      0.817241      0.636750
  31  18 3881.0408    1.7461  7.1463 10.9094 -0.0000  0.0622   0.0121   0.1683    0.0347   0.0000   443.2572       13.2959       11.3955       5.40981      -5.30916      -15.2457       4.59949      -2.14578       4.45778      -3.20854       2.81665      -5.16467       2.38108      0.837898       1.10829       1.01026     0.0422795     -0.660547       3.20538       4.22030       4.67411       5.10798       5.14138       5.03510       4.89755       4.51560       4.22680       3.78615       3.30969       2.84739       2.42059       1.98889       1.61911       1.27506       1.00606      0.772176
  31  19 4031.0694    1.4159  9.5272 10.6894 -0.0004  0.0822   0.0092   0.2290    0.0320   0.0000   443.1381       15.3265       2.76492      -1.03172       3.60028      -10.8887     0.0153127      -12.7897     -0.246947      -1.95110      -8.10929      -4.44640      -2.07002      -1.16662       2.55583      -1.04701      0.212511       2.31263       4.17789       5.64514       6.08480       6.61070       6.65485       6.65564       6.30490       5.99192       5.56066       4.96046       4.41208       3.75695       3.21649       2.63584       2.16502       1.69988       1.32856       1.02173
  31  20 4180.7403    1.1724 11.8632 10.6421 -0.0011  0.1073   0.0075   0.2897    0.0285   0.0000   447.8195      0.826285       8.14691      -8.47968       10.6120      -10.3253      -1.72786       4.04385       13.5746      -5.80102       7.08638       3.36889       6.28414       1.61332       3.13428       1.67218      -2.60829      0.229663       5.42962       7.12060       7.92265       8.49785       8.55233       8.60013       8.34498       7.70468       7.15474       6.38014       5.63779       4.86221       4.11786       3.50131       2.78974       2.23700       1.70757       1.31362
  31  21 4329.8479    0.9708 14.7885 10.4918  0.0010  0.1366   0.0060   0.3699    0.0250   0.0000   450.8522       9.86289       1.78174       16.0859      -4.28296      -3.86771       6.44799       3.53673       6.98989      -15.0892      -3.02272       8.96500      -12.8338       7.88192      0.316590      -2.45464      -1.86582      -2.69777       6.97326       9.18060       10.3419       10.9358       11.3260       11.2068       10.7804       10.0798       9.24674       8.31843       7.26384       6.29868       5.17820       4.33846       3.49243       2.82772       2.19508       1.69544
  32   6 1988.6725    0.6267  0.5489 10.2474 -0.0032  0.0161   0.0143   0.0356    0.0484   0.0000   440.9149      -1.72665       21.4444       2.09546      -3.12610      -2.11180      -1.02214       1.97799      0.384195      0.190373      0.229782     -0.414840     -0.254566      0.208281     -0.570620      0.142338     -0.338556      0.268466      0.841420       1.08387       1.14782       1.21685       1.10096       1.27194       1.25765       1.16419       1.05240      0.918621      0.788867      0.720296      0.619193      0.524385      0.411001      0.330850      0.269124      0.204395
  32   7 2167.3174    0.9228  0.8340 10.5899 -0.0029  0.0186   0.0173   0.0466    0.0685   0.0000   439.7655     -0.219313       20.0136       2.45479      -1.21174      -1.87360       1.86840      0.299710      -2.25677     -0.985721      0.474371      0.438239      0.433708      -1.00618     -0.277404    -0.0648388     -0.323608     -0.298387      0.984260       1.36733       1.55013       1.69265       1.75436       1.71843       1.62986       1.52105       1.38086       1.18231       1.05049      0.858911      0.729873      0.584695      0.483285      0.399102      0.304023      0.228524
  32   8 2340.0939    1.3424  1.0712 10.8606 -0.0013  0.0205   0.0219   0.0507    0.0970   0.0000   440.2450       1.25704       19.7729      -1.20520      0.418369       2.01920      -3.54393      0.639916      0.575053       1.54869      0.466528      -1.94649      0.188992     -0.150064     0.0927729    -0.0600196     -0.142711      0.109350       1.06284       1.37255       1.54120       1.62544       1.65572       1.63769       1.54190       1.49731       1.37586       1.25008       1.09372      0.946338      0.829915      0.678467      0.566904      0.451251      0.346022      0.263595
  32   9 2507.3132    1.8881  1.1366 11.6121 -0.0016  0.0213   0.0299   0.0514    0.0976   0.0000   441.6508       3.55982       20.1626      -4.86087      0.987093      0.204992      -3.30974      0.396017       1.39224      0.102631      -1.57734     -0.213458     -0.857862      0.244620      0.434454     0.0608509      0.390019     0.0922879       1.06866       1.41877       1.52986       1.67927       1.66249       1.62117       1.59792       1.50421       1.42070       1.24966       1.15611      0.966374      0.829498      0.698657      0.571620      0.437894      0.371889      0.280050
  32  10 2671.6500    2.5017  1.0575 12.0476 -0.0008  0.0190   0.0401   0.0503    0.1013   0.0000   441.9451       4.01338       16.5005      -3.35947      -4.27812      -3.92087      -1.03603      -1.94199      -1.41756     -0.441034      -1.44616     -0.873915      -1.39656     -0.533902      0.335516      0.139240    -0.0427954      0.136389       1.00385       1.24756       1.33945       1.44703       1.56796       1.58138       1.49949       1.33197       1.25567       1.11648       1.03179      0.860039      0.733513      0.613422      0.514006      0.414399      0.307651      0.237779
  32  11 2833.7842    3.1970  0.9418 12.7507 -0.0012  0.0179   0.0542   0.0460    0.0897   0.0000   440.3412       2.59065       14.4747      0.120875     -0.137187      -4.44006     -0.945978      -1.82165      0.832153      -1.85933     -0.104613     -0.645153      0.862477       1.91186      0.868381    -0.0400163    -0.0203084      0.332927      0.953011       1.24082       1.33396       1.47800       1.47782       1.47503       1.39922       1.31443       1.23543       1.14783       1.00613      0.837242      0.709014      0.586685      0.489796      0.396059      0.310589      0.233464
  32  12 2992.8104    3.6959  1.0814 13.0612 -0.0047  0.0195   0.0596   0.0518    0.0957   0.0000   439.8079       5.04237       13.3658    -0.0454366     -0.760475      -3.71010      0.954202      -3.06715      -2.45315      0.305575       1.24750     -0.697511      -1.77191       1.45343     -0.179623     -0.757233      0.127724      0.188984       1.04526       1.31636       1.50713       1.60844       1.60688       1.61308       1.57306       1.46820       1.33941       1.19224       1.05502      0.919414      0.776195      0.641547      0.519602      0.431568      0.337352      0.253246
  32  13 3149.0085    3.9651  1.2268 13.3295 -0.0012  0.0218   0.0619   0.0556    0.0923   0.0000   441.0345       5.08175       15.8976      0.642792      -1.23587      -3.30162      -1.33156      -4.78544      -1.16890      -1.55493      -1.04363      0.973003     -0.604047    -0.0215458      0.658573     -0.330372      0.173862     -0.490356       1.10129       1.44367       1.50215       1.71149       1.64850       1.69294       1.64946       1.60116       1.42941       1.30705       1.13785      0.996665      0.826068      0.680346      0.585676      0.459469      0.364577      0.285694
  32  14 3303.3894    3.6119  1.7586 12.8282 -0.0018  0.0255   0.0464   0.0677    0.0705   0.0000   439.8457       6.15297       15.8307     -0.464332      -4.04041      -8.77684      -1.39140      -4.39657      0.263289      -2.28759       1.97671       1.47724      -1.32473      -1.44717     -0.548539     0.0623388      0.890647      0.732447       1.25791       1.61587       1.82254       1.92978       2.02745       1.99957       1.91552       1.83534       1.65238       1.49722       1.35621       1.14831      0.956870      0.813244      0.663172      0.539890      0.425545      0.326389
  32  15 3456.9238    3.0066  2.4895 12.3225 -0.0024  0.0315   0.0324   0.0817    0.0540   0.0000   438.3782       11.3268       14.6908       1.25124      -1.93721      -6.44742      0.639558      -4.64884      -2.11659      -4.78696       1.65120      -2.97249    -0.0627465      -2.43747      0.417119      0.992836      0.467122     -0.147613       1.60538       2.06379       2.27795       2.40863       2.48007       2.48789       2.32830       2.21063       2.03346       1.91588       1.68244       1.45936       1.26159       1.02240      0.865333      0.681999      0.531450      0.422397
  32  16 3609.4694    2.4347  3.7208 11.7733  0.0003  0.0401   0.0218   0.1046    0.0431   0.0000   437.8318       12.5476       16.0882      -9.71439     -0.946028      -5.52742       4.97975      -3.41973       3.60566      -2.65254      -1.56681      -1.82230       1.78647     -0.129186      0.191111       1.00376      0.505049     -0.937220       2.07280       2.70142       3.03088       3.27536       3.36468       3.31234       3.16546       3.00487       2.76729       2.48334       2.14443       1.86032       1.55764       1.31735       1.05393      0.860784      0.672352      0.515416
  32  17 3761.5417    2.0279  5.5236 11.1887 -0.0001  0.0505   0.0153   0.1393    0.0377   0.0000   438.3080       11.9076       16.9794      -6.92710       1.75436      -12.3801      0.878006      -5.02011     -0.120603      0.788338      -4.16209      -3.77521      0.180007       1.64879     -0.383629     0.0131589     -0.547473    -0.0327491       2.53432       3.32049       3.68110       3.95536       4.03786       4.02055       3.83063       3.65195       3.41365       3.03696       2.66420       2.33268       1.95136       1.66451       1.35409       1.09362      0.856940      0.655940
  32  18 3912.6117    1.6422  7.8184 10.8163 -0.0004  0.0664   0.0109   0.1862    0.0332   0.0000   437.7280       14.3280       18.2341       3.07607      -4.19803      -5.28757       9.76373       4.10249       2.31161      0.126015      -4.94344      -2.89453      -3.43064    -0.0643451       1.76076      0.402698      0.506846      -1.16438       3.28636       4.40342       4.83868       5.24323       5.38935       5.36642       5.12291       4.88386       4.46041       4.05130       3.52473       3.04622       2.57472       2.12838       1.76161       1.41601       1.10201      0.859407
  32  19 4063.2024    1.3887 10.5678 10.6080  0.0003  0.0897   0.0084   0.2395    0.0307   0.0000   433.9992       7.15974       27.5265      -2.94679      -5.76107       3.78335      -4.90589      -12.6141      -9.54598       2.68266     -0.917741       6.17784      -3.33178    0.00424477       2.24076      -1.34148      0.714052      -1.78664       4.38695       5.80583       6.47408       6.93482       7.09625       7.00330       6.80469       6.39478       5.92170       5.35079       4.70872       4.13573       3.50530       2.92795       2.38313       1.90920       1.51349       1.16287
  32  20 4213.4845    1.1157 12.3081 10.6229  0.0007  0.1102   0.0071   0.3043    0.0268   0.0000   437.3771       17.7837       15.5945       6.00050      -2.52707       8.43506       4.12502       4.65218       3.59800      -6.43614      -7.25539      0.179774      -2.51353       2.34576      0.563588      0.450250     -0.272960     -0.245450       5.43764       7.30026       8.14647       8.71991       8.95086       8.89183       8.63426       7.99779       7.47444       6.71941       5.85954       5.02839       4.35452       3.59152       2.91694       2.34004       1.84199       1.42882
  32  21 4363.3548    0.9064 15.2112 10.4567 -0.0022  0.1469   0.0056   0.3846    0.0240   0.0000   430.2854       3.57161      0.802386       23.9051     -0.857601      -18.0106      -7.99886      -21.0523      -26.7251      -4.34649       4.72608      -12.0441       3.72832       2.78511       2.37869      0.862774      0.843232     -0.858949       6.94509       9.31324       10.3351       11.1264       11.4094       11.5122       10.8046       10.4187       9.57414       8.66500       7.62813       6.60408       5.57207       4.70395       3.80888       3.12977       2.35567       1.86630
  33   5 1823.8582    0.4384  0.3346 10.1925 -0.0055  0.0122   0.0124   0.0271    0.0344   0.0000   442.0851      -1.09488       21.4085    -0.0564070      -3.12715     -0.555954      0.229775      -1.05527     -0.492613      0.252647     -0.755697      0.291395     -0.563598     -0.268235      0.732847      0.262581      0.141230      0.144355      0.667926      0.849579      0.975159       1.05685       1.11153       1.12846       1.05221      0.961993      0.890060      0.760013      0.729836      0.601603      0.489106      0.397857      0.326873      0.278513      0.223311      0.169433
  33   6 2007.6394    0.6837  0.6056 10.2396  0.0000  0.0150   0.0140   0.0351    0.0514   0.0000   440.5739      0.775423       20.6526     -0.355960      -4.51796      0.580167       1.43580     -0.482543      0.121264     -0.356931      0.673105      0.349116     -0.766271     0.0528168    -0.0389742      0.400616     0.0302196     -0.142902      0.745792      0.962467       1.05663       1.12678       1.14214       1.12528       1.10125       1.02371      0.956563      0.857968      0.801111      0.699129      0.617814      0.539347      0.421851      0.347709      0.275303      0.212114
  33   7 2187.3447    0.9960  0.8142 10.5457 -0.0020  0.0174   0.0179   0.0440    0.0710   0.0000   441.1223     0.0555504       22.8207     -0.717029      -3.21798      0.834088       2.34241     -0.755167      -1.50419     -0.201918      0.971033       1.16489      -1.06537     -0.236953     0.0882001     0.0613076     -0.576921     0.0333367      0.798899       1.07478       1.10647       1.28703       1.31057       1.29296       1.22622       1.15691       1.09418      0.994377      0.902805      0.763725      0.650922      0.519238      0.440410      0.354814      0.288309      0.218768
  33   8 2360.8780    1.3623  0.9882 11.3302 -0.0023  0.0189   0.0234   0.0502    0.0763   0.0000   440.3302       2.77904       18.0630       1.28425      -1.11768      0.783298      -2.49028      -1.35185      -1.16100      0.994176     -0.876937    -0.0800495    -0.0996823    -0.0979086      0.339037     -0.349489     -0.192671      0.189816      0.933763       1.19959       1.30149       1.46355       1.46568       1.48405       1.43226       1.31405       1.21216       1.12232       1.03032      0.875004      0.751865      0.628483      0.507249      0.409897      0.328074      0.265793
  33   9 2529.1885    1.9496  1.1484 11.5109 -0.0017  0.0199   0.0299   0.0524    0.1039   0.0000   441.8646       2.45659       16.9937      -3.08195      -1.52709      -4.29144      -2.15135      -1.08037       2.31240      -1.81853     -0.893936     -0.100436     0.0343233      0.190654     -0.370303     0.0626436    -0.0595566      0.460908      0.984336       1.24660       1.37752       1.51838       1.57228       1.51763       1.51621       1.41170       1.35155       1.18998       1.00974      0.894942      0.781204      0.658129      0.540205      0.426101      0.345449      0.274546
  33  10 2695.1009    2.5749  1.0977 12.0194 -0.0012  0.0193   0.0403   0.0500    0.1123   0.0000   439.5372       2.72095       16.7051      0.326782      -3.64121      -3.15240    -0.0945442      -3.03254       1.77092     0.0625036      -1.44704      -2.27058     -0.853465      0.469210     -0.246546     -0.497002      0.421197     0.0861675      0.931163       1.17065       1.38029       1.46160       1.49081       1.44511       1.42484       1.37678       1.22389       1.11138       1.01266      0.903109      0.741111      0.621078      0.533513      0.397230      0.336455      0.262709
  33  11 2858.6801    3.2457  1.1226 12.7359 -0.0017  0.0197   0.0509   0.0522    0.0958   0.0000   440.6893       3.38604       15.3552     -0.914056      -2.35470      0.490945      0.923822      -5.27412      -2.16824      -1.43542      -2.22842     -0.496007     -0.848807       1.28238      0.230055      0.541342    -0.0303087      0.143943      0.941152       1.32280       1.43848       1.59485       1.53264       1.58875       1.46910       1.45662       1.30301       1.19514       1.03647      0.926191      0.787129      0.670034      0.534610      0.429062      0.350324      0.270903
  33  12 3018.9539    3.9698  1.0196 12.9884 -0.0006  0.0183   0.0630   0.0452    0.1050   0.0000   440.8413       3.61456       17.6619       2.47788      -1.86398      -5.24468      -1.49061      -3.99728       1.77496    -0.0420607     0.0753726     -0.298910     -0.436590      0.938883     -0.931231     -0.239060      0.696131    -0.0260141      0.966462       1.21257       1.37158       1.41414       1.46391       1.50093       1.40256       1.30653       1.23615       1.12389       1.02771      0.889268      0.748891      0.649116      0.521737      0.432689      0.344778      0.266015
  33  13 3176.1319    4.0888  1.2554 13.0379  0.0009  0.0210   0.0598   0.0543    0.1089   0.0000   438.9949       6.30721       18.6713      0.833229      -1.93123      -2.21299      -4.44858      -2.25997      -1.02907     -0.180132      -1.06782       1.00671     -0.408371    -0.0965052     -0.841887      0.185492      0.599330    -0.0838561       1.10311       1.42804       1.58786       1.78206       1.81371       1.79146       1.71195       1.56186       1.47497       1.34023       1.17524       1.00533      0.862676      0.703898      0.553929      0.463032      0.381339      0.292595
  33  14 3331.5470    3.6451  1.8578 12.5613  0.0002  0.0252   0.0436   0.0660    0.0769   0.0000   439.9362       8.09117       21.8218      -2.78659       1.09866      -2.40358     -0.636456      -3.03821      -1.48791      -2.54965       1.81570      0.164527     -0.858014      0.461104    -0.0269754     -0.573970      -1.06452      0.282595       1.26772       1.68169       1.85476       1.95785       2.01824       1.99377       1.90861       1.85911       1.63152       1.55561       1.36629       1.22710       1.01752      0.866529      0.710023      0.576703      0.454148      0.360606
  33  15 3485.9612    2.9122  2.5946 12.3445 -0.0012  0.0313   0.0309   0.0849    0.0518   0.0000   441.2970       5.64196       15.5591       1.85139       1.35861      -4.14605       1.11658      -3.58524      -2.13868      -1.10760       2.96467     -0.481670      0.495702     -0.233497      0.691679      0.371698     -0.934101      0.501464       1.52810       1.98896       2.18890       2.34932       2.42388       2.37659       2.36409       2.23304       2.09695       1.82431       1.62930       1.43553       1.23809       1.02286      0.856891      0.681640      0.541247      0.433029
  33  16 3639.4062    2.3525  4.0892 11.6514 -0.0008  0.0407   0.0197   0.1119    0.0391   0.0000   438.8635       6.76018       10.9650       4.73117      0.524296      -8.12740   -0.00540854      -6.86826     -0.719007      -2.46834      -4.55396      -2.60422       3.01351     0.0164853     -0.194504      0.909495      0.701156      0.324388       2.00256       2.60127       2.89898       3.14536       3.17249       3.13399       3.11647       2.95949       2.65192       2.46604       2.16537       1.89113       1.62860       1.34897       1.10946      0.901276      0.724540      0.562761
  33  17 3791.9328    1.9266  6.0112 11.1727 -0.0001  0.0537   0.0139   0.1469    0.0349   0.0000   437.1248     -0.497950       16.9878      0.598009      -5.09606      -8.62701      0.937089      0.563209      -2.30524       4.23639       2.71303      -1.02100       2.82683     -0.611229     -0.649136     -0.969293       1.44183     0.0148752       2.55413       3.35222       3.71129       3.99361       4.06809       4.11902       3.98617       3.80297       3.47504       3.14385       2.77904       2.46450       2.08305       1.78154       1.46095       1.19490      0.917312      0.720501
  33  18 3943.7397    1.6074  8.6198 10.7549 -0.0003  0.0714   0.0099   0.1943    0.0320   0.0000   440.0756       10.3555       18.4858      -9.40569       1.05532      -3.01607       2.89986      -6.43438       5.83790      -3.81975      0.404462      -1.92074      -1.57865       1.65682       1.78843     -0.451992      -1.71839       1.48490       3.43072       4.55782       4.94241       5.35371       5.50669       5.49568       5.29882       5.03781       4.65443       4.19351       3.81320       3.31324       2.84831       2.39891       1.95276       1.58728       1.26195      0.991207
  33  19 4095.2609    1.3071 10.4897 10.6695 -0.0012  0.0898   0.0080   0.2472    0.0292   0.0000   447.5256       26.2484       20.1444       6.20598      0.188067      -7.87410       2.26980       6.52559      -2.99972      -13.8187       6.98940      -2.35587       2.09010       4.64992       1.14308      -2.49805      0.649776      -1.72565       4.28435       5.72088       6.37693       6.83768       7.03725       7.01800       6.76786       6.38430       5.88929       5.36204       4.78182       4.15920       3.55114       3.00801       2.46722       1.98863       1.55554       1.22784
  33  20 4245.9748    1.0520 12.6768 10.6157 -0.0009  0.1164   0.0065   0.3165    0.0259   0.0000   442.2248       16.4432       12.1256      -1.17915      -4.00877      -2.26297       20.9450     -0.847034      -5.99288       16.1272       1.99312      -11.1501       4.11268       9.14310      -3.02698      0.152901       1.89893     -0.106181       5.53317       7.26755       8.22046       8.63078       9.00863       8.93104       8.62881       8.15913       7.57984       6.92901       6.16208       5.34607       4.52899       3.89315       3.16416       2.59187       2.02746       1.59713
  33  21 4396.1670    0.8679 15.3402 10.4570 -0.0002  0.1478   0.0054   0.3907    0.0235   0.0000   448.8970       8.16923       6.61691       12.3233      -25.2236      -11.4348      -20.1594      -8.52743       4.73616       3.06670      -8.44588     -0.266119       4.24079       10.6935      0.275327     -0.337171      -2.20002      -2.28838       7.07539       9.35916       10.4266       11.1735       11.7270       11.6664       11.1700       10.5161       9.84361       8.82061       7.82463       6.81900       5.78102       4.85144       4.01812       3.23946       2.55119       2.01198
  34   3 1441.1087    0.1391  0.0892 10.0387  0.0046  0.0132   0.0087   0.0171    0.0224   0.0000   442.0670      0.197509       19.7578     -0.643479      -1.24000      -2.04787      0.833395    -0.0143302      -1.00831      0.334646      0.467223      0.640069    -0.0697101     -0.848141      0.265191      0.265492     -0.550842      0.136803      0.746911      0.820744      0.849040      0.909475       1.08220       1.07097       1.05204      0.881544      0.796792      0.860153      0.705162      0.603786      0.494182      0.458773      0.346084      0.299431      0.245018      0.176925
  34   4 1649.7051    0.2694  0.2397 10.0236 -0.0059  0.0120   0.0096   0.0260    0.0274   0.0000   441.3050      -1.03179       21.2996      -1.79024      -2.26450     -0.459657       1.36853       1.00173     -0.373180     -0.513728      0.316573      0.176892     -0.537079      0.176519      0.486793     -0.128991     -0.506909    -0.0116741      0.579239      0.749323      0.892253      0.850724      0.938763      0.977211      0.949237      0.851189      0.715185      0.722615      0.620450      0.573162      0.516441      0.455848      0.335879      0.288230      0.255111      0.176971
  34   5 1841.2231    0.4623  0.5149  9.9554 -0.0049  0.0156   0.0107   0.0345    0.0430   0.0000   440.1528     -0.909991       21.1442     -0.675236      -4.75733     0.0842326      -1.44325      -1.95366     -0.545265     -0.248214      -2.16900    -0.0813830      0.170782     -0.105723     -0.474906     -0.434335     -0.332954      0.156338      0.723378      0.923675       1.12932       1.18976       1.16151       1.18687       1.10782       1.07422      0.975553      0.908632      0.850616      0.710378      0.619809      0.549768      0.420945      0.358326      0.289962      0.224742
  34   6 2026.3504    0.7040  0.6044 10.3097 -0.0004  0.0151   0.0143   0.0365    0.0523   0.0000   439.4549      -1.03032       20.6025      0.221078      -3.52855     -0.862447      0.730289      0.191313     -0.403287     -0.816420      0.429942      0.432774     -0.150754    -0.0726307     -0.312251     -0.537989    -0.0116304    -0.0813535      0.708039      0.971689       1.02812       1.11852       1.13817       1.05788       1.08822      0.997192      0.985998      0.900980      0.775818      0.694124      0.598890      0.525538      0.431257      0.350065      0.270216      0.217003
  34   7 2207.0164    0.9935  1.0430 10.5497 -0.0003  0.0191   0.0162   0.0518    0.0768   0.0000   442.6020     -0.248556       22.3189       1.03552      -5.02856      -2.61005       2.33974     -0.333043      0.613654     -0.210866      0.750264      -2.06085     -0.676396      0.311315     -0.104617      0.262453     -0.378247     -0.100360      0.923181       1.20922       1.39345       1.49479       1.53377       1.54975       1.50190       1.42475       1.29918       1.20944       1.01407      0.892419      0.761652      0.649616      0.510892      0.415425      0.350191      0.272990
  34   8 2381.2508    1.4491  1.2047 11.1389 -0.0022  0.0207   0.0223   0.0552    0.0908   0.0000   441.5191      0.783209       20.0188      -2.52079      -1.57411      -1.88343      -2.65714     -0.125183      -1.70493      -1.22738      0.151762     -0.423136      0.636672      0.499200      0.271361   -0.00429172     0.0164746    -0.0291382       1.01023       1.27982       1.40126       1.57506       1.59336       1.60257       1.52050       1.45258       1.33060       1.20703       1.10877      0.948613      0.828962      0.685493      0.581078      0.486302      0.380332      0.293448
  34   9 2550.6981    1.9985  1.2008 11.9250 -0.0031  0.0214   0.0313   0.0547    0.0897   0.0000   439.9091       3.72983       19.9417      -2.26347      -2.62757      -1.12733     -0.890179      -3.59516      -2.16617      0.290819      -1.04850     -0.695451      -1.59646     -0.644933      0.280471     -0.193448    0.00263166      0.188485       1.05240       1.32499       1.39442       1.56267       1.55647       1.64286       1.53924       1.48231       1.34288       1.25449       1.13882       1.00307      0.845034      0.698081      0.570610      0.475179      0.401884      0.305553
  34  10 2718.0279    2.6930  1.0447 12.4732  0.0016  0.0190   0.0432   0.0490    0.0894   0.0000   440.9059      0.399031       17.4274     -0.442417       1.07357      -3.00171      -3.37765      -2.24985       2.11706      -2.16724      0.206298      0.871281     -0.672358     0.0623931       1.10103     -0.522250      0.208913   -0.00777013      0.900518       1.18779       1.26407       1.38043       1.37708       1.36703       1.38246       1.29204       1.26710       1.12075       1.01424      0.879471      0.734368      0.605408      0.512960      0.432535      0.348432      0.288291
  34  11 2883.0138    3.4710  1.0176 12.7950 -0.0028  0.0178   0.0549   0.0474    0.0967   0.0000   439.8068       3.11421       17.5226      0.829421      -1.83152      -3.06247       1.85335     0.0774919      0.352452      -1.72289      0.880497     -0.364261      -1.88127      0.461235      0.131989      0.136357      0.215246     0.0300442      0.882148       1.16409       1.26447       1.37299       1.36730       1.37453       1.37227       1.32774       1.22727       1.11196      0.974899      0.851226      0.686492      0.572118      0.485702      0.423216      0.338494      0.265040
  34  12 3044.5676    3.8818  1.1068 13.3727 -0.0002  0.0195   0.0610   0.0502    0.0867   0.0000   439.9070       6.08414       16.1709      -1.25706      -2.67108      -4.70907      0.253159      -3.89716     -0.490314     -0.240107      -1.29587       1.32050     -0.100546   -0.00325356     -0.389676      0.461997     -0.141432     -0.250837      0.942976       1.23251       1.30948       1.48860       1.51000       1.56021       1.46952       1.41657       1.27499       1.17422       1.01914      0.925344      0.769477      0.652107      0.524121      0.450281      0.349721      0.272036
  34  13 3202.9689    3.8585  1.3454 13.3423 -0.0057  0.0223   0.0569   0.0570    0.0799   0.0000   439.5382       4.07867       14.2400       1.29628      -2.76523      -3.46491       1.13123      -4.20508      -2.65241      -2.65294      -1.54390      -2.52681      -2.36280      -1.13624      0.241810      0.386406     -0.385556     -0.197713       1.06012       1.43778       1.53694       1.67020       1.70793       1.71457       1.67788       1.58444       1.47860       1.29085       1.20558       1.06932      0.914506      0.781054      0.647390      0.515251      0.410473      0.325621
  34  14 3359.3314    3.3343  2.0660 12.5128 -0.0013  0.0267   0.0377   0.0705    0.0646   0.0000   439.7152       6.63256       12.5395      -1.61813     -0.328656      -2.62663       1.01155      -2.45367      0.413908      -2.91398     -0.693011      -2.20142     -0.872110      0.419589      -1.80709      0.649358     -0.481265     -0.733528       1.28077       1.65973       1.79058       1.96529       2.02710       2.01716       1.99670       1.88028       1.72295       1.55258       1.41526       1.24384       1.06763      0.914469      0.724271      0.615151      0.486048      0.384565
  34  15 3514.5702    2.7851  2.8304 12.2483 -0.0004  0.0339   0.0276   0.0838    0.0481   0.0000   441.2840       4.91341       14.2941      -1.13424       2.20972      -7.67414      -3.91523      -3.99996       3.89075      -4.39638     -0.511976     -0.288339      -1.42133      0.896464     -0.737395       1.35510    -0.0244972      0.322034       1.58691       2.07646       2.28799       2.47062       2.54214       2.53342       2.48627       2.33372       2.16968       2.00397       1.77592       1.55472       1.32933       1.12078      0.948647      0.779900      0.606621      0.482615
  34  16 3668.8714    2.2869  4.5207 11.5077 -0.0010  0.0430   0.0180   0.1151    0.0387   0.0000   438.6227       3.24284       16.5229      -3.92633      -4.59453      -4.38389       1.67695      -12.0414       3.97080       2.48597      0.500905      -2.24132      0.241178     -0.636157     -0.412591       1.75193      0.353387    -0.0265493       1.99740       2.66445       2.83575       3.16263       3.20217       3.24088       3.14431       2.96313       2.77808       2.50700       2.23362       2.00379       1.68567       1.43984       1.18481       1.00135      0.770224      0.608340
  34  17 3822.1449    1.8324  6.4981 11.1537 -0.0004  0.0570   0.0128   0.1542    0.0327   0.0000   442.3274       6.67171       10.4287       4.91920       1.95090      -4.96522      -9.10766      -1.28498       2.20910      0.658620       4.06711      0.749705     -0.298037       1.43148     -0.139976     0.0226890      -1.10077       1.25464       2.64150       3.51058       3.92054       4.11659       4.27221       4.21896       4.18435       4.02526       3.70249       3.36312       2.97244       2.61856       2.24269       1.92047       1.56506       1.30654       1.02299      0.816516
  34  18 3974.6685    1.5243  8.8667 10.8163 -0.0003  0.0735   0.0095   0.2029    0.0302   0.0000   442.0475       11.1661       22.2606      -4.42420      0.982612      -11.0650      -1.46051      -7.47168       3.14518    -0.0347242      -2.76532       1.49441      -2.28433       2.72622      -1.56351      -2.10534     0.0871795     -0.530572       3.43393       4.56784       5.08091       5.37837       5.63316       5.46190       5.37415       5.09904       4.75534       4.30234       3.91151       3.45106       2.96821       2.51886       2.11027       1.69258       1.35323       1.06906
  34  19 4126.6404    1.2818 11.5941 10.6366  0.0007  0.0955   0.0072   0.2671    0.0282   0.0000   448.8338       7.70735       15.7670       8.30557       10.3523       6.79200      -5.69028      -6.78588       1.36174       5.32319       1.91966       2.10155      -2.45838      -1.40518       1.56170      -2.28326     -0.582424       1.87156       4.49628       5.86277       6.55069       7.03043       7.16132       7.20257       7.02133       6.61692       6.19690       5.67201       5.04841       4.46153       3.83958       3.16624       2.69418       2.18925       1.74300       1.38600
  34  20 4278.0273    1.0391 13.3000 10.5892 -0.0003  0.1187   0.0062   0.3244    0.0254   0.0000   438.4176      0.236314       24.4936       8.59122      -2.74992      -1.71337      -10.0679      -13.1806       1.05975      -3.07312       10.7264      -3.46721      -10.6138      -2.61198       3.71307       1.67211      -7.61452      0.545725       5.39760       7.23631       8.09266       8.65348       8.91944       8.90279       8.55724       8.27221       7.61346       6.96177       6.21856       5.54741       4.65449       4.00491       3.28251       2.69286       2.13976       1.67853
  35   4 1665.9442    0.2913  0.2744 10.0008 -0.0047  0.0126   0.0094   0.0257    0.0283   0.0000   440.7419      -1.67356       20.8845      0.141141      -1.95657       1.59110     0.0586082     0.0628328     0.0596305      0.651080     -0.949847     0.0200871     -0.193883      0.362082      0.554363      0.193368     -0.252453     -0.278676      0.606144      0.756302      0.846870      0.833981      0.951141      0.974129      0.931366      0.905148      0.832694      0.712894      0.726634      0.581703      0.475450      0.435683      0.350970      0.291251      0.235115      0.183086
  35   5 1858.4606    0.4941  0.4341 10.1090 -0.0020  0.0131   0.0118   0.0299    0.0388   0.0000   440.5439      0.449907       20.6031     -0.294394      -2.64494     -0.500030      0.314075     -0.518836      -1.13574       1.05229     -0.301419     -0.366056     -0.219655      0.412340     -0.285848      0.358932      0.157634      0.262890      0.639193      0.753472      0.822853      0.925762      0.997653      0.975560      0.926533      0.890670      0.808296      0.759483      0.674190      0.604312      0.515984      0.443995      0.382906      0.297257      0.238071      0.189515
  35   6 2044.8434    0.7263  0.7209 10.2083  0.0014  0.0158   0.0135   0.0407    0.0589   0.0000   440.3783      0.273038       21.2732     -0.320272      -4.50197      -2.06138      0.458816      -1.11931      -1.19810      0.847933       1.00926     -0.609858     -0.403909     0.0296165     -0.217068    -0.0410206      0.151310     -0.123979      0.719331      0.933424       1.07226       1.10489       1.16303       1.14369       1.15912       1.04376       1.01691      0.893995      0.828940      0.752381      0.606218      0.534567      0.437100      0.359603      0.300902      0.231605
  35   7 2226.4307    1.0642  0.9102 10.5696 -0.0056  0.0178   0.0179   0.0438    0.0798   0.0000   440.6120      0.535606       21.0984      -2.05843      -2.47250      0.749519     -0.905298      0.165871      -2.10790     -0.860071       1.52129     -0.952031     -0.528137    -0.0188576      -1.57208      -1.04521      0.348820     -0.204698      0.844137       1.13325       1.18989       1.37203       1.31732       1.36973       1.29124       1.23564       1.17447       1.06121      0.941202      0.827353      0.759876      0.617888      0.530475      0.428478      0.337123      0.270443
  35   8 2401.3446    1.5244  1.1219 11.2568 -0.0011  0.0206   0.0235   0.0512    0.0864   0.0000   440.6619       1.49857       21.3442     -0.320572      -2.65156      -1.72733     -0.379267      0.641449      0.885598     -0.296154      0.657264      0.259545     -0.847945      0.568829       1.13387      0.223770     -0.517072     -0.275006       1.01143       1.39128       1.51475       1.56107       1.59818       1.45925       1.41707       1.34315       1.29215       1.25260       1.16943       1.08440      0.921920      0.798769      0.654288      0.508227      0.411907      0.310067
  35   9 2571.9274    2.1348  1.1275 12.0962 -0.0036  0.0198   0.0336   0.0528    0.0820   0.0000   441.2594       2.58592       20.6643      -2.14044     -0.807388      -2.96743       3.16992      -2.37287      -1.42464      -1.16697     -0.693211      0.528487      -1.07925      0.768647      0.740243    -0.0367284     -0.514656      0.272837      0.915182       1.16674       1.29178       1.43380       1.42272       1.47044       1.48944       1.31194       1.23352       1.14304       1.02544      0.896143      0.780776      0.655172      0.558005      0.464835      0.377886      0.285181
  35  10 2740.6212    2.8030  1.0762 12.5525 -0.0004  0.0184   0.0432   0.0506    0.0837   0.0000   442.6235       4.02910       18.4139     -0.930114     -0.413190      -2.29614     -0.321169      -1.63605     -0.745350     -0.758668      0.109357     -0.137582      0.791264     -0.325364     -0.205301     0.0665033     -0.201573     0.0332158      0.892483       1.14412       1.30859       1.36160       1.43093       1.41539       1.34724       1.28635       1.20739       1.11147      0.989851      0.881825      0.747321      0.650511      0.552557      0.454801      0.360561      0.286163
  35  11 2906.9418    3.5651  1.0388 12.7358 -0.0002  0.0179   0.0545   0.0462    0.1011   0.0000   441.7167       4.34224       17.9145      0.662692      -2.97835      -2.43225      -1.54410      -2.30477      -1.83594     -0.329569      0.385511     -0.889955      -1.62068     -0.519665      0.520029      0.287027     0.0973196     0.0320170      0.859778       1.14399       1.18055       1.29193       1.33036       1.38438       1.32525       1.23471       1.14711       1.03503      0.964713      0.883647      0.762173      0.641364      0.510262      0.414232      0.346281      0.279066
  35  12 3069.7359    3.9382  1.0633 13.4492 -0.0020  0.0186   0.0620   0.0501    0.0813   0.0000   440.0373       5.93093       18.0977     -0.315085      -1.55143      -3.64609      0.578517      -1.17796     -0.933683      -2.43256       1.22024     -0.355158      -1.17666     -0.160471     0.0787048      0.682976     0.0391128      0.158445      0.909493       1.17200       1.28932       1.40064       1.41173       1.46993       1.43994       1.35385       1.22620       1.10575      0.992262      0.924956      0.767404      0.666583      0.537165      0.435037      0.355798      0.287514
  35  13 3229.3031    3.7402  1.4495 13.2841 -0.0022  0.0227   0.0523   0.0605    0.0730   0.0000   440.2304       8.78347       13.3644     -0.794854      -2.71445      -5.05811      0.335837      -3.81573     -0.744566      -2.57401      -1.08525    -0.0153117     -0.390387     -0.508958      -1.15700      0.874695      0.744310      0.524338       1.07763       1.39457       1.52144       1.67701       1.65682       1.67778       1.62539       1.58888       1.48718       1.33598       1.22500       1.07540      0.920214      0.775928      0.646064      0.538606      0.431257      0.344643
  35  14 3386.7176    3.2973  2.1108 12.6296  0.0003  0.0281   0.0370   0.0693    0.0579   0.0000   440.5304       8.79601       13.8983      -2.57773      -4.62157      -1.75828      -1.12684      -2.69082       2.42954      -1.77312      -1.84994      -2.36512      -1.01658     0.0164580      0.169611     -0.253847     -0.546070      0.259838       1.30122       1.74517       1.96412       2.04309       2.12313       2.09203       2.07005       1.98331       1.88365       1.68348       1.48867       1.32482       1.11328      0.967241      0.782689      0.665173      0.536533      0.419517
  35  15 3542.9071    2.6746  3.1869 12.2844 -0.0004  0.0353   0.0253   0.0947    0.0404   0.0000   440.1974       6.77269       14.8159      0.129220      -4.21000      -2.53834     -0.343132      -5.44937       4.24037      -4.27811      0.888167     -0.414928     0.0103115      0.933991      0.545766      0.478410      -1.05624      0.107089       1.62499       2.12866       2.32817       2.55498       2.62947       2.58566       2.55442       2.42630       2.24721       2.05333       1.88850       1.64942       1.42860       1.21179       1.00904      0.841401      0.670015      0.545018
  35  16 3697.9880    2.1818  4.6923 11.5986 -0.0004  0.0445   0.0170   0.1190    0.0342   0.0000   437.8354       11.3854       14.8868       4.66090      0.103483      -9.39502       11.3028      -1.92757       3.08847       1.19871     -0.338262      -3.11587       1.38413       1.04788      -1.65178      -2.77100     -0.527160      0.543856       2.03030       2.64300       2.97612       3.24472       3.28910       3.29919       3.21650       3.07584       2.86720       2.61406       2.34316       2.06136       1.78121       1.52310       1.25087       1.06108      0.833991      0.671782
  35  17 3852.0837    1.8026  6.7203 11.0872 -0.0001  0.0572   0.0121   0.1562    0.0320   0.0000   433.8536       7.86196       15.2349       2.29286      -6.29892      -2.78845      -2.51907      -5.19757      0.609819     -0.650411     -0.151356      -4.21909       1.68382       3.18243      -2.01487      -1.25006       1.37349     -0.605813       2.55341       3.41935       3.78298       4.04618       4.27124       4.17572       4.09816       3.89021       3.68690       3.34966       2.96792       2.62924       2.26716       1.98056       1.62812       1.34323       1.04574      0.851957
  35  18 4005.3438    1.4549  9.2804 10.7811 -0.0002  0.0778   0.0089   0.2109    0.0299   0.0000   441.3510       16.5750       8.34703       12.1300       7.50748      0.620928       3.06752      0.428938       4.62752      0.283448      0.205280      -1.53402       1.30549     -0.672488      -2.27527      -2.52260     -0.611900       1.02143       3.49578       4.66981       5.14094       5.58460       5.76601       5.78067       5.62849       5.33415       4.98452       4.57840       4.09112       3.56594       3.11651       2.66054       2.21276       1.82424       1.45592       1.14792
  35  19 4157.9118    1.2039 11.9446 10.6416  0.0014  0.1028   0.0068   0.2764    0.0267   0.0000   440.2325       14.7983       30.3754      -13.1218      -9.26420      -7.70605       7.57964      -6.83393     -0.870348      -6.19989       7.20332     0.0447736      -2.47074      -5.66592       2.44540      0.414452      0.464336       1.05893       4.62125       6.19021       6.93740       7.40064       7.72595       7.73627       7.49940       7.15657       6.59069       6.02624       5.44755       4.73113       4.18574       3.51087       2.95329       2.40202       1.91101       1.54376
  35  20 4310.0053    0.9901 14.6054 10.5592  0.0014  0.1289   0.0057   0.3506    0.0237   0.0000   433.8251       4.34282     -0.110755       13.8812       15.6026       1.77439      -3.32417      -6.89450      -16.0043       1.17994      -4.74295       2.16532       7.50234       1.50038      -1.19534       4.24377       3.48796       1.36692       5.80390       7.62925       8.54016       9.27167       9.54848       9.64245       9.35012       8.78142       8.22809       7.53884       6.75216       6.02161       5.13786       4.40176       3.64319       3.02537       2.41246       1.90057
  36   4 1681.8970    0.2938  0.2968 10.0758 -0.0091  0.0135   0.0096   0.0287    0.0282   0.0000   441.3086      0.527726       20.3085       1.00903      -1.67405     -0.274290     -0.458626      -1.07429       1.40616     -0.325489    -0.0249773       1.28279      0.504981      0.258278      0.112876     -0.423633     -0.112585    -0.0325937      0.526438      0.747865      0.857154      0.881249       1.01082      0.864473      0.924531      0.892309      0.803044      0.741291      0.634229      0.609931      0.501952      0.396754      0.381045      0.286161      0.243433      0.188622
  36   5 1875.4257    0.5072  0.4244 10.1646 -0.0031  0.0122   0.0124   0.0295    0.0383   0.0000   440.8472      0.993491       21.2583    -0.0753060      -3.61130      0.579882      0.898257     -0.220355      -1.52383      -1.90627      0.848850     -0.393634      0.228204     -0.302736     -0.338336     0.0482544    -0.0275545      0.156270      0.561430      0.742618      0.830669      0.908702      0.922895      0.940951      0.933325      0.883538      0.826847      0.763842      0.656843      0.576895      0.500885      0.402234      0.350808      0.280570      0.224645      0.194279
  36   6 2063.0857    0.7737  0.6985 10.3057 -0.0011  0.0151   0.0145   0.0383    0.0568   0.0000   440.3974      -1.13895       22.8589     -0.675147      -1.89190      -1.64555     -0.518592      -1.51518      0.497238      -1.95993     0.0557545     -0.499892      0.886428     -0.992957      0.763192     0.0971935     -0.526180      0.101515      0.693236      0.907858      0.960056       1.02135       1.09093       1.13238       1.13299       1.03572      0.952031      0.861160      0.767120      0.696830      0.620252      0.506923      0.440898      0.367409      0.287750      0.228283
  36   7 2245.5649    1.1231  0.9754 10.7733 -0.0017  0.0185   0.0180   0.0469    0.0764   0.0000   440.9801      0.824289       23.1937      -2.65699      -3.35756      -2.05161      0.116799      -1.03413     -0.576091     -0.921715       1.58541      -1.79565     -0.347842      0.760070     -0.351521     -0.492789     0.0693138    -0.0271026      0.863251       1.14466       1.26398       1.38374       1.40533       1.44682       1.35913       1.29942       1.21683       1.12485       1.03818      0.906184      0.749216      0.662747      0.542372      0.437636      0.361095      0.289422
  36   8 2421.2084    1.6322  1.1751 11.2634 -0.0005  0.0199   0.0243   0.0518    0.0927   0.0000   440.2137       2.45119       20.3373      0.917163      -3.80073      0.181866      -1.49681     -0.248924      -1.53816      -1.04967    -0.0269890     -0.489399      0.641053     -0.626555      0.687846     -0.843462     -0.534046    -0.0725323      0.907919       1.22406       1.31738       1.45026       1.52105       1.49600       1.49870       1.40831       1.32789       1.20164       1.05881      0.944450      0.803099      0.668958      0.556016      0.457573      0.381941      0.301218
  36  10 2762.7529    2.8094  1.2193 12.1589 -0.0035  0.0199   0.0399   0.0508    0.1018   0.0000   440.7390       3.50636       19.4245       1.97735      -2.87689     -0.185388     -0.739948      -2.98928      -1.06753     -0.719565      -1.30438    -0.0214506      -1.41407     -0.974254     -0.103998      -1.09579      -1.29283      0.173927      0.902263       1.21815       1.30967       1.41662       1.44207       1.47843       1.45081       1.42825       1.26960       1.13716       1.03936      0.922893      0.828343      0.694718      0.604146      0.495500      0.388693      0.303623
  36  11 2930.3729    3.4943  1.1067 13.0616 -0.0023  0.0187   0.0533   0.0496    0.0880   0.0000   439.9073       4.12020       16.6424      0.501070      -4.16072      -3.10562      0.245793      -3.41605     0.0148075      -2.16851      -1.02694     -0.143315     0.0315804      0.835424      0.388746    -0.0525146      0.595898     -0.191001      0.884138       1.13077       1.21446       1.32755       1.39913       1.38730       1.36065       1.30699       1.22750       1.09396      0.983705      0.887344      0.786726      0.662572      0.570013      0.455162      0.380434      0.290485
  36  12 3094.3994    4.1115  1.2120 13.2345 -0.0003  0.0199   0.0599   0.0545    0.0992   0.0000   440.8016       6.16381       15.2119      0.888309      -2.18283      -1.01701       1.56812      -3.27222    -0.0930654      -1.16166     -0.959780     0.0704480      0.511759     -0.691137     -0.570887    -0.0807270     -0.585149      0.303916      0.880130       1.20982       1.27197       1.39501       1.42805       1.39095       1.41341       1.28971       1.24316       1.10825       1.04896      0.917879      0.811306      0.693197      0.571288      0.501053      0.382921      0.308062
  36  13 3255.1979    3.7813  1.5761 12.9459 -0.0016  0.0229   0.0475   0.0583    0.0729   0.0000   440.3913       6.34099       18.3639       2.51678      -1.61842      -4.10429      0.893935      -2.63006      -1.73542      -2.62918      -2.68217     -0.909466      0.113565      0.307118     -0.188247      0.287887      0.168855      0.159554       1.01524       1.34043       1.50157       1.60146       1.66829       1.64568       1.64409       1.51315       1.47980       1.32955       1.20280       1.06391      0.927251      0.785186      0.670112      0.541475      0.453352      0.367382
  36  14 3413.9202    3.1785  2.3234 12.5328 -0.0014  0.0282   0.0333   0.0755    0.0497   0.0000   439.3786       4.67820       11.1544       1.56603      -2.20621       1.63764     -0.892055      -6.27380       1.85335      -1.52218     -0.812242      -1.71865     0.0428064      0.223901      0.165523      0.311495       1.19082    -0.0564283       1.22543       1.65283       1.78579       1.95512       2.01441       2.01452       1.98361       1.89166       1.75692       1.59741       1.45497       1.29425       1.12260      0.979535      0.812465      0.661448      0.543909      0.427344
  36  15 3570.9058    2.6033  3.4516 12.0250 -0.0005  0.0364   0.0231   0.0954    0.0418   0.0000   439.9009       7.65404       19.1315       1.67407      -1.57984      -3.42939       1.37077      -4.06739      -1.03056      -4.87516       1.28128      -1.42950     -0.763566      0.231975      0.646137      0.459055     -0.861496      0.665010       1.60471       2.15714       2.32295       2.55772       2.67832       2.68076       2.60492       2.43495       2.33933       2.15186       1.90159       1.67617       1.45674       1.24137       1.06885      0.879627      0.693858      0.556541
  36  16 3726.7593    2.1408  5.3008 11.3152 -0.0002  0.0466   0.0153   0.1251    0.0356   0.0000   443.0444       7.38995       17.8426      -2.90879      -5.77610      0.338141      -1.66356      -8.86256      -1.36360     0.0206487       1.30318      0.905080      0.834900     0.0472642       1.52126      0.970443     -0.677635     -0.881532       2.08230       2.72816       3.05693       3.28208       3.31968       3.32139       3.28012       3.12462       2.93110       2.69664       2.43814       2.20158       1.93248       1.66890       1.36833       1.12896      0.919438      0.735677
  36  17 3881.4865    1.6885  7.3484 11.0912 -0.0012  0.0611   0.0110   0.1712    0.0295   0.0000   444.5760       5.24055       9.24781      -1.10797      -2.25823      -6.71416      -2.12593      -3.06445      -1.76232      -9.29200       2.77214      0.918637      -6.08493     -0.652694      -2.18189      0.614308      -2.08778      -1.90204       2.69016       3.61102       3.98010       4.33167       4.40603       4.51570       4.32826       4.12929       3.87486       3.61176       3.20351       2.86955       2.47946       2.13249       1.77716       1.46766       1.21196      0.959565
  36  18 4035.5916    1.4333  9.8926 10.8228  0.0000  0.0812   0.0084   0.2205    0.0276   0.0000   438.9656       10.0873       20.2019      -1.37380      -6.70672      -4.71573       11.1629      -2.93861       1.13586      -9.35497       7.72368      -6.00452       1.37664      -2.95619      0.919418       2.25588     -0.466727       1.13300       3.55883       4.76172       5.35350       5.70337       6.00425       5.98910       5.79549       5.54992       5.18997       4.78208       4.29950       3.82921       3.25348       2.81235       2.35411       1.94903       1.55917       1.24962
  36  19 4188.9089    1.1739 12.2260 10.6521  0.0007  0.1039   0.0065   0.2810    0.0254   0.0000   436.7347       5.60177       33.6886     -0.377583      -9.57674     -0.649513       2.17632      0.735661       1.93374      -5.02257      -8.53326       3.51165       3.02503      -6.41011      -4.25275       2.29631     -0.359267     -0.658018       4.49723       6.03816       6.69142       7.35078       7.36648       7.60778       7.37563       7.11008       6.53120       6.15454       5.39109       4.81603       4.15676       3.55699       2.97545       2.46199       1.99200       1.60364
  36  20 4341.3056    0.9102 14.3609 10.5901 -0.0022  0.1357   0.0055   0.3603    0.0228   0.0000   445.8681       1.93131       16.6017      -1.37460       10.9429       11.6296       5.60238       1.85345       3.14821      -1.96084      -2.13065       8.56964      -7.63805       3.17930      0.370212      -2.10326      0.121170      -4.53553       5.90236       7.94207       8.80915       9.49398       9.86027       9.77065       9.60670       9.12051       8.59700       7.91094       7.10065       6.42757       5.44400       4.76644       3.91767       3.30085       2.64046       2.08974
  37   5 1892.2095    0.5201  0.5349 10.0956 -0.0017  0.0142   0.0112   0.0345    0.0429   0.0000   440.6048     -0.197357       21.7939      -1.84660      -1.06970     -0.407837      0.652382     -0.442382     -0.754375     -0.389205       1.11119     -0.561455     -0.863185     -0.120147      0.370051      0.351890     -0.214108    -0.0648956      0.605556      0.806969      0.877851      0.949955      0.954145       1.01576       1.01616      0.945654      0.905185      0.772498      0.727677      0.624231      0.560812      0.466496      0.389978      0.333923      0.273827      0.212067
  37   6 2081.1543    0.7601  0.7980 10.3904 -0.0002  0.0174   0.0133   0.0415    0.0576   0.0000   440.2949       1.93847       21.6079      -1.71793      -3.16071     -0.220506      0.438057      -1.25992     -0.251038      -1.17212      -1.12643     -0.962034       1.08843    -0.0126483     -0.209721      0.151764     -0.339178     0.0131781      0.756897      0.998096       1.05486       1.16028       1.18439       1.27554       1.21897       1.12094       1.07876      0.930060      0.880466      0.809387      0.706065      0.576267      0.513319      0.402472      0.339219      0.271545
  37   7 2264.3738    1.1672  0.9942 10.7720 -0.0009  0.0178   0.0184   0.0474    0.0822   0.0000   441.1248      0.994663       21.3405      -3.59145      0.102962       1.50422      0.598261      -2.03794       1.18030      0.159050      0.968051     -0.129492       1.78060     -0.170732     -0.359950     0.0950468     -0.176219     -0.329222      0.810267       1.05153       1.16698       1.24751       1.25954       1.26052       1.21553       1.15085       1.11777       1.04094      0.984529      0.859858      0.766061      0.646406      0.539163      0.440381      0.368773      0.296326
  37   8 2440.7507    1.6655  1.1674 11.4743 -0.0029  0.0195   0.0251   0.0530    0.0877   0.0000   439.4903       1.48893       20.0092       1.43125      -1.95341      -1.18830      -2.76211     0.0280583      0.984801     -0.807561     -0.292532     -0.894644      -3.45564      0.227305     -0.213566      0.547482     0.0595902     0.0985553      0.872841       1.13857       1.22724       1.29527       1.34686       1.38616       1.40551       1.31816       1.23876       1.10267       1.01664      0.887966      0.812893      0.660678      0.565803      0.463070      0.388733      0.323410
  37   9 2613.3925    2.2770  1.2151 11.9696  0.0001  0.0196   0.0325   0.0517    0.0856   0.0000   441.6754       2.36329       20.7285       1.54418      -1.93621      -2.18366     -0.568680      -2.36774       2.74671      -3.21674      -1.14905     -0.196128      0.223934      0.868807      0.312124      0.194392     -0.468094     -0.188389      0.834256       1.11846       1.25284       1.35247       1.39925       1.37014       1.36959       1.26437       1.24547       1.13644       1.03376      0.897840      0.787722      0.691872      0.568904      0.473197      0.385050      0.315851
  37  10 2784.6710    2.9964  0.9862 12.8282 -0.0001  0.0177   0.0470   0.0447    0.0760   0.0000   441.2970       4.28306       19.3353    0.00986979      -2.61915      -3.68222      -2.41739      -1.36642      0.691538     -0.313107      0.873354     -0.293292       1.04856     -0.245721      0.127475      0.652935     -0.901997     -0.361671      0.765956       1.01614       1.13907       1.23126       1.21501       1.29953       1.27703       1.17651       1.09854       1.02962      0.899711      0.839287      0.702721      0.600574      0.522146      0.428164      0.351727      0.277591
  37  11 2953.4096    3.7564  1.1080 13.2315 -0.0053  0.0184   0.0573   0.0498    0.0850   0.0000   440.0595       3.48148       16.2687     -0.426981      0.215566      -4.57997     -0.653701     -0.157573      -1.88858      -2.28959       2.51970     -0.999729     -0.619605     0.0822513     -0.494538      0.578393     0.0676132      0.352457      0.817748       1.11276       1.17779       1.28809       1.31192       1.36461       1.32258       1.24083       1.16386       1.05115       1.00366      0.876926      0.800963      0.665086      0.550695      0.462543      0.376399      0.291080
  37  12 3118.6410    4.0511  1.2206 13.2759 -0.0013  0.0191   0.0586   0.0542    0.0896   0.0000   440.9432       5.13175       16.8689       1.23344      -1.17324      -2.68725     -0.975528      -2.26758       2.44374     -0.682859      0.327621      -3.15793      0.112438     -0.259238      -1.29781    0.00450481      0.171488      0.900019      0.878089       1.07638       1.19952       1.31934       1.30933       1.32586       1.37406       1.27984       1.21617       1.10303      0.981688      0.880878      0.803408      0.671965      0.559748      0.467263      0.380964      0.312005
  37  13 3280.8358    3.7279  1.6270 13.0983 -0.0042  0.0229   0.0471   0.0618    0.0669   0.0000   439.6798       6.28511       18.9355      -3.24327      -2.69234      -3.98549       1.58718      -3.99269      -1.09764      -2.45577       1.89111     -0.260165       1.77624     -0.876519     -0.488195      0.361515      0.925347      0.148580       1.03093       1.38402       1.46643       1.57617       1.59174       1.66670       1.61942       1.56848       1.45793       1.37308       1.21119       1.08124      0.939323      0.809650      0.660966      0.563787      0.467365      0.374861
  37  14 3440.5516    3.0975  2.5645 12.4748 -0.0004  0.0292   0.0304   0.0786    0.0446   0.0000   439.4729       7.46515       15.9271      0.116224      -2.68735      -2.40023      -1.01508      -5.47908       4.48529     -0.610912       1.25194     -0.588623     0.0427433      -1.51822     -0.361337     0.0629668     -0.517490     -0.287629       1.29630       1.67576       1.89625       2.03358       2.11830       2.11809       2.07968       1.93463       1.84786       1.72603       1.52085       1.40371       1.17726       1.04576      0.882070      0.721824      0.587053      0.477695
  37  15 3598.6928    2.5547  3.6484 11.8672 -0.0006  0.0364   0.0216   0.0958    0.0429   0.0000   437.7309       4.36734       16.5108       3.48195      -3.45873      -1.01993      -2.06994      -1.35088       3.76537     -0.613565       4.30881      -1.32326      -2.07794       1.87174     -0.765062       1.14483      0.388600     -0.194897       1.60722       2.09938       2.33769       2.48301       2.60153       2.65309       2.57867       2.47231       2.30562       2.07541       1.88850       1.71998       1.50486       1.31681       1.11480      0.906521      0.757621      0.600674
  37  16 3755.2728    2.0126  5.6895 11.3932 -0.0008  0.0493   0.0141   0.1334    0.0319   0.0000   441.1147       9.51735       23.1912      -3.38247     -0.423079      -5.44715      0.107706      -4.58456       2.97438      -4.13301       3.46227      -3.46307      0.515975      0.136702      -3.16800      -1.93889      0.581464      0.277069       2.10850       2.77902       3.06613       3.31760       3.41392       3.48158       3.38775       3.29397       3.07758       2.79701       2.53289       2.27450       1.98124       1.72169       1.45413       1.21603      0.998224      0.797180
  37  17 3910.9085    1.6875  7.8856 10.9806 -0.0002  0.0636   0.0105   0.1725    0.0308   0.0000   435.6707       8.61221       27.6326       5.97607      -1.97792      -6.19686       3.87712      -8.02873      -5.79912       1.75172     -0.828111      -4.42849      0.448797      -1.39856      -1.00384      -2.47880       1.19179      -1.30272       2.74525       3.65930       4.06393       4.36007       4.55341       4.51656       4.43922       4.25145       4.03741       3.67753       3.34234       2.99024       2.61782       2.23725       1.89555       1.56941       1.27583       1.04000
  37  18 4065.4946    1.3744 10.3159 10.8356 -0.0000  0.0853   0.0079   0.2331    0.0276   0.0000   439.6419       12.8236       27.3052       1.60081      -9.26758      0.235452       1.09858      -7.78044       4.52524      -1.36879      -5.07250      0.467099      -4.00781      -1.98763      -1.60282     -0.278456       1.22343     -0.392035       3.71445       4.87314       5.54322       5.99889       6.28897       6.25735       6.09477       5.83627       5.44307       5.05454       4.52912       3.97786       3.51390       2.98970       2.54045       2.10447       1.70153       1.36317
  37  19 4219.6951    1.1065 13.4099 10.6923  0.0005  0.1156   0.0060   0.3075    0.0245   0.0000   435.8618       13.1038       28.4406      -2.46492      -9.51998      -4.14792      -4.43088      -8.21819       2.62320      -7.28089      -7.02483       2.52098      0.665712       1.43481       6.24720      -5.06083      -1.74193     -0.381993       4.86137       6.40566       7.26266       7.70697       8.11823       8.15235       7.87976       7.61844       7.16711       6.59944       6.05530       5.32595       4.65232       3.93752       3.36654       2.85146       2.26664       1.85750
  38   5 1908.7810    0.5441  0.5465 10.1017 -0.0005  0.0154   0.0114   0.0313    0.0442   0.0000   441.0549      -1.50076       21.2451     -0.189886      -4.00042     -0.435322      0.675581      0.170377    0.00172384       1.99531     -0.127229     -0.202586      0.636955      0.598537    -0.0840263      0.518810      0.414553     -0.100722      0.696313      0.968797       1.05003       1.11674       1.13976       1.13059       1.06281      0.973965      0.878870      0.885776      0.835903      0.797467      0.740281      0.683837      0.567269      0.472514      0.369670      0.293901
  38   6 2098.9690    0.8444  0.7201 10.4521 -0.0007  0.0150   0.0153   0.0386    0.0569   0.0000   441.1375      0.195778       19.4670     -0.157114      -4.59132       1.62298      0.865451      -3.38655      -1.59478     -0.690798     -0.344592     -0.354146    -0.0182163      0.458358     -0.274260     0.0932499     0.0252149    -0.0378227      0.632327      0.824789      0.907501       1.01187       1.02035      0.987515      0.982265      0.997491      0.905103      0.853900      0.783984      0.697868      0.579067      0.512710      0.437975      0.357047      0.293939      0.243193
  38   7 2282.9288    1.1771  1.0585 10.9532 -0.0014  0.0188   0.0183   0.0493    0.0739   0.0000   440.6474      0.951528       20.5830      0.443656      -2.92692      -3.77667     -0.284168       2.10868      0.595209      0.434742      0.899028      -1.20384     -0.889624     -0.314988     0.0358020     -0.461803     0.0918438     0.0358813      0.798995       1.07158       1.17681       1.27598       1.34848       1.34994       1.34341       1.28657       1.19534       1.08842      0.996543      0.843530      0.766170      0.648130      0.561815      0.469985      0.384346      0.303363
  38   8 2460.0255    1.7340  1.2068 11.1765  0.0017  0.0191   0.0243   0.0500    0.0994   0.0000   440.7646       3.66934       21.1039      -2.01468      -4.18625     -0.136243      -1.98029      -2.32484       3.07545    -0.0917004     -0.612861     -0.637734      0.561515      0.577958     -0.392986      0.618273     -0.291126     -0.103665      0.833431       1.08090       1.17060       1.30805       1.33912       1.36667       1.31795       1.27828       1.23016       1.11659       1.01702      0.894354      0.783741      0.672441      0.554614      0.475327      0.397863      0.319181
  38   9 2633.8044    2.3514  1.1887 12.2228 -0.0004  0.0196   0.0344   0.0528    0.0856   0.0000   441.3913       2.61071       21.7770       1.32372      -2.67123      0.768111    -0.0166247      0.435912      0.441210     -0.721796      -1.61631     -0.628625     -0.812111      -1.13870      0.638553      0.316897     -0.422821     -0.220542      0.846582       1.13661       1.24984       1.35739       1.35725       1.40836       1.32319       1.31544       1.22775       1.14023       1.02831      0.918667      0.813379      0.709759      0.607499      0.523052      0.419195      0.337849
  38  10 2806.1451    3.1735  1.1120 12.4905  0.0009  0.0190   0.0464   0.0472    0.1001   0.0000   441.2488       1.01222       21.7503     -0.970976      -1.14082      -3.39610      -2.21977      -1.96021     -0.290489       1.58797      -1.91606       1.02392      -1.19676      0.617808     -0.105963     0.0845121     -0.586812     -0.494519      0.903604       1.19557       1.29897       1.39413       1.31495       1.22314       1.26153       1.21760       1.25429       1.15069       1.08548      0.967997      0.826764      0.681853      0.569252      0.475957      0.388396      0.306009
  38  11 2976.0397    3.8673  1.0924 13.1064 -0.0015  0.0180   0.0569   0.0476    0.0928   0.0000   440.8188       6.55378       18.8911      0.852551      -2.31063      -5.16463      0.318596      -5.69697     -0.935826      -1.61041    -0.0336732     -0.613740      -1.04739      0.581681     -0.117864      0.184273    -0.0166297     -0.357574      0.776621       1.02463       1.10356       1.23641       1.22703       1.27172       1.23584       1.18074       1.10262       1.04166      0.964605      0.847225      0.758065      0.620931      0.535616      0.438260      0.375341      0.311138
  38  12 3142.4930    4.1149  1.2391 13.2581 -0.0019  0.0193   0.0592   0.0518    0.0929   0.0000   440.0539       4.80433       16.9130       1.28841     -0.504560     0.0642976      -2.09877      -3.41383       1.18925      -2.49687      -1.04057     -0.943653     -0.789669      0.535006     0.0226751     -0.268037      -1.55889    -0.0546711      0.834956       1.10524       1.17626       1.31120       1.31832       1.39432       1.34694       1.29233       1.21237       1.12242       1.02237      0.916293      0.768771      0.681088      0.590308      0.492646      0.392492      0.328486
  38  13 3305.8069    3.6034  1.9411 12.7150 -0.0021  0.0243   0.0396   0.0649    0.0575   0.0000   439.7078       8.87076       18.0329     -0.943948     -0.528013      -1.26285      0.918413      -3.31334      0.523750      -1.72464      -2.50900     -0.121943       1.16200     -0.408981     -0.452622     -0.245972      0.874228     -0.293585       1.02999       1.33306       1.49771       1.63924       1.66402       1.70409       1.71796       1.60960       1.54424       1.37908       1.24938       1.11687      0.970744      0.867047      0.719672      0.589739      0.487155      0.399882
  38  14 3466.8521    2.9923  2.7413 12.4581 -0.0009  0.0309   0.0284   0.0811    0.0421   0.0000   442.5886       10.2065       17.2928     0.0856409      -4.09004      -1.04242       3.87785      -2.23857      -1.83232      -1.46520      -1.64064      -1.34655     -0.139197    -0.0113810      0.848730       1.00724     -0.179950      0.250974       1.28443       1.71416       1.87522       2.09780       2.15294       2.13190       2.15142       2.01437       1.89063       1.75774       1.56979       1.41555       1.25502       1.10306      0.929645      0.792293      0.632831      0.513696
  38  15 3625.9925    2.4186  4.0433 11.8376 -0.0003  0.0387   0.0192   0.1031    0.0352   0.0000   437.8760       8.33930       15.0275      0.587583      -2.52478      -10.5755      -3.87302      -4.01767       2.38328       2.13363     -0.124422      -2.35412    -0.0880092     -0.381029       1.23328      0.872344      0.352366    0.00355567       1.60440       2.14261       2.35510       2.61017       2.62702       2.68905       2.63854       2.49789       2.38732       2.19611       1.98867       1.77556       1.57806       1.38014       1.17332      0.982962      0.821695      0.661882
  38  16 3783.5200    1.9687  6.1645 11.2005 -0.0003  0.0512   0.0130   0.1397    0.0322   0.0000   438.8582       10.1271       9.73574       7.17520       2.51995      -7.24801       3.92690     -0.688369      0.690709      -5.06577      0.103278     -0.737567     -0.722893       2.37026      0.140746    -0.0544417     -0.799491      -1.67352       2.15588       2.87489       3.27731       3.43143       3.60711       3.54624       3.48892       3.38366       3.16823       2.95231       2.68339       2.40344       2.15270       1.84758       1.57519       1.31263       1.07546      0.877295
  38  17 3939.8153    1.5837  8.4987 10.9736 -0.0008  0.0694   0.0096   0.1888    0.0284   0.0000   439.1469       8.53616       17.6816       2.73675      -5.40974      0.990060       3.67635      -12.4352      -2.97301      -9.91750      0.830901      -5.63818      -1.70713     -0.847966       1.12446       1.50293     -0.661969      -1.77308       2.85784       3.80752       4.23734       4.60601       4.77415       4.78748       4.80704       4.56817       4.32927       3.92294       3.59211       3.22118       2.80357       2.42854       2.04843       1.73349       1.38726       1.13758
  38  18 4095.5170    1.3202 11.2982 10.7171 -0.0007  0.0912   0.0070   0.2511    0.0269   0.0000   441.5545       16.3976       13.0840       1.40535       14.0620      -11.3556       2.40513       4.19358      -2.83160      -10.4774     -0.393859      -4.40992     -0.157202     -0.374278      -4.10021    -0.0396264       2.63572       2.80773       3.77794       5.04790       5.62314       6.02927       6.32615       6.28882       6.19213       6.01601       5.63209       5.29327       4.69377       4.22969       3.71598       3.21248       2.72653       2.28493       1.87324       1.51800
  38  19 4249.9603    1.0605 13.4779 10.6145 -0.0004  0.1177   0.0057   0.3106    0.0237   0.0000   441.1288       8.71455       14.2436       4.92929      -10.9687       2.94178      -10.4583       14.5623     -0.753929      -4.73786      0.945208       5.01417      -5.57473      -6.56283      -1.89500       5.29361       1.54373      -1.58476       4.86209       6.37732       7.19872       7.76456       8.13305       8.11485       7.82283       7.63519       7.23004       6.69062       6.05589       5.44631       4.81100       4.13067       3.49659       2.95840       2.38484       1.97055
  39   4 1728.2456    0.3512  0.3344 10.0292 -0.0040  0.0114   0.0096   0.0286    0.0292   0.0000   441.3201     0.0936160       21.0260      0.422023      -2.78200      -1.05458     -0.898157      0.797781     -0.497552     -0.464106     -0.885205      0.175570    -0.0231222     -0.534404     -0.117844      0.179500     -0.253227     -0.166485      0.487969      0.609006      0.716947      0.780986      0.824481      0.869276      0.859006      0.758180      0.718864      0.690105      0.606749      0.528612      0.460533      0.387870      0.329414      0.269684      0.225720      0.182556
  39   5 1925.1961    0.5627  0.5895 10.1205 -0.0042  0.0142   0.0113   0.0351    0.0441   0.0000   441.0224      0.704392       20.7584      0.907240      -4.13403     -0.112700       1.75633      -1.00020      -1.59940     -0.187656      0.483387      0.755851      0.669420    -0.0919180     0.0529473     -0.124252     -0.272714     -0.164934      0.603312      0.790319      0.856538      0.950149      0.985799      0.971806      0.962213      0.888220      0.816976      0.794627      0.751742      0.656643      0.588612      0.531901      0.443626      0.375834      0.326045      0.252476
  39   6 2116.5675    0.8431  0.8278 10.3428  0.0001  0.0161   0.0141   0.0411    0.0621   0.0000   440.0322      0.104546       21.8827     -0.886754      -3.13738     -0.416517      0.294482      0.824655    -0.0247431      0.413239     -0.285808       1.31390      0.199615      0.128040       1.44417    -0.0425745     -0.450463     -0.666984      0.689150      0.916204       1.03364       1.06334       1.05820       1.07851       1.05770       1.00194      0.982693      0.952498      0.854925      0.812636      0.669377      0.590076      0.503308      0.421890      0.339448      0.286789
  39   7 2301.2818    1.2735  0.9550 11.0603 -0.0017  0.0169   0.0199   0.0455    0.0722   0.0000   441.3725      0.570744       20.0832      0.825836     -0.425486     -0.692949      0.346163     -0.323009      0.817701    0.00397853       1.03898   -0.00206948      0.285886     -0.174642      0.957400      0.699605    -0.0459035    -0.0531379      0.711158      0.931307       1.00181       1.08637       1.12141       1.11436       1.12470       1.11052       1.03319      0.956008      0.869958      0.805314      0.677931      0.587018      0.504962      0.433005      0.353065      0.291174
  39   8 2479.0517    1.8145  1.2181 11.4562  0.0016  0.0191   0.0258   0.0511    0.0955   0.0000   440.8131       2.68408       23.0219      -1.24936      -3.23516      -2.64455       1.36768      0.359113       1.07977     -0.991722     -0.191148     -0.271719       1.19809     -0.531389     -0.294847     -0.828374     -0.416011     -0.552112      0.869802       1.12303       1.28168       1.36966       1.44080       1.44142       1.41448       1.35072       1.26897       1.15122       1.03549      0.955977      0.831492      0.738207      0.609612      0.519894      0.430040      0.352515
  39   9 2653.9324    2.4303  1.1788 12.1234 -0.0024  0.0191   0.0349   0.0494    0.0920   0.0000   440.4418       2.98799       21.4022       1.55737      -1.70634      -1.52918      -1.16026      -5.50323      0.668510     -0.611398     -0.758722     -0.907684      0.965761    -0.0350438     -0.779905     -0.744036      -1.18886     0.0118740      0.796587       1.04613       1.13537       1.21740       1.24617       1.30597       1.27879       1.27209       1.15196       1.07192      0.990940      0.868067      0.771742      0.684648      0.581030      0.490874      0.394268      0.325673
  39  10 2827.3742    3.1392  1.2437 12.4743 -0.0020  0.0189   0.0429   0.0503    0.0940   0.0000   440.9623       2.82728       20.0293      0.862117      -3.15095      -2.37190      0.570029      -1.50879       2.47828      0.180308    0.00322500      -1.00591      -1.84864      0.996725      0.703930     -0.487457     -0.644955     -0.125225      0.772632       1.04854       1.11314       1.24674       1.24380       1.27020       1.27697       1.20049       1.16521       1.07861      0.973167      0.877293      0.774932      0.668470      0.566126      0.478985      0.391551      0.320476
  39  11 2998.2389    3.9239  1.1104 13.0558 -0.0035  0.0173   0.0564   0.0478    0.0953   0.0000   440.1450       3.61073       20.7118      0.130332      -2.68594      -2.50518       1.09836      -3.74889       1.65657      -1.70104     -0.224230     -0.262359      0.134106      0.640623     -0.370165      0.737740      0.580841    -0.0153252      0.729857      0.948058       1.03982       1.15610       1.17889       1.22328       1.19058       1.15912       1.06950       1.00306      0.898123      0.798877      0.699167      0.619065      0.527065      0.453141      0.369115      0.296009
  39  12 3165.8276    4.1017  1.3346 13.2839 -0.0018  0.0198   0.0551   0.0539    0.0811   0.0000   440.5132       6.18119       18.3099      0.284624      -2.18708      -3.70310     -0.245709      -3.36882      0.472607      -1.92591       1.34129      0.131475     -0.976928     -0.365816     -0.540662    -0.0907052     -0.223911      0.226087      0.832009       1.08326       1.17945       1.30569       1.31205       1.37092       1.36588       1.32709       1.22447       1.10389       1.02289      0.909344      0.799302      0.708443      0.601911      0.501798      0.412070      0.330956
  39  13 3330.5634    3.5396  1.8807 13.0741 -0.0017  0.0255   0.0407   0.0646    0.0531   0.0000   441.2068       8.03540       16.9497     -0.158481      0.617956     -0.846125       2.52014      -3.95950     -0.974657      -4.95534      -4.01568      -1.76527     -0.921963      -1.14245     -0.855939      -1.19712   -0.00468000       1.00374       1.07718       1.38933       1.52983       1.64422       1.74197       1.79720       1.72342       1.60976       1.60374       1.47205       1.32159       1.17461       1.03584      0.896553      0.764958      0.658108      0.526906      0.441484
  39  14 3492.8126    2.8897  3.1869 12.1715 -0.0007  0.0323   0.0246   0.0862    0.0393   0.0000   441.9601       3.97141       17.3995      -1.76863      -2.72978      -5.64755     -0.621659      -4.70730      0.156098      0.821333      -1.08856      -4.10687      -1.54771       1.38052      -1.28677      -1.54364       1.00495     -0.492303       1.33272       1.76742       1.93257       2.12703       2.24870       2.22444       2.18487       2.12158       1.96487       1.84182       1.65503       1.52331       1.32293       1.15215       1.00037      0.832520      0.691895      0.554413
  39  15 3652.9723    2.3474  4.4222 11.6499 -0.0011  0.0401   0.0175   0.1067    0.0350   0.0000   442.5949       7.80316       14.6865     -0.487153      -4.88649      -7.16501       1.30122      -7.46320     -0.172716      -4.12763     -0.389874      0.602370      -1.26838       1.20330       1.21095     -0.724562      0.894687       1.50727       1.68378       2.20525       2.44215       2.67456       2.76319       2.78193       2.72325       2.64044       2.49662       2.31728       2.08916       1.85352       1.68591       1.43108       1.22683       1.02252      0.849297      0.692802
  39  16 3811.4349    1.9028  6.5218 11.1655 -0.0005  0.0539   0.0120   0.1418    0.0311   0.0000   442.3259       7.91193       18.7784       3.90521      -2.74139      -3.29353      -4.02738      -4.58215       1.33837      -2.72930       1.38705       2.28159      0.603156     0.0517257      -1.20339      0.386789       1.78707       1.55597       2.17595       2.93109       3.27096       3.56324       3.67581       3.69623       3.64523       3.48543       3.35564       3.09936       2.80990       2.53602       2.18405       1.91252       1.61801       1.36014       1.12081      0.923012
  39  17 3968.6930    1.5610  8.8120 10.9558  0.0001  0.0696   0.0090   0.1939    0.0280   0.0000   437.6639       4.88377       17.3333      -4.80567      -4.21497      -3.55771       9.32370      -6.78867      0.115907      0.469801     -0.694252       2.79383       1.56933      -4.35439       5.15856     0.0595581      -1.36944       1.11381       2.87265       3.70894       4.23353       4.48987       4.70065       4.77671       4.62412       4.55892       4.19960       3.95134       3.62943       3.23836       2.85019       2.50756       2.11604       1.78600       1.48436       1.20015
  39  18 4124.8713    1.2690 11.5918 10.7709 -0.0009  0.0961   0.0067   0.2575    0.0257   0.0000   434.7332       14.4631       15.6916       16.8429      -2.33462      -10.5555      -1.08725      -1.04508       5.74994      -8.88172      -3.86610       4.68703       3.46050       11.0080       2.99823      -2.96799      -8.59951       1.87031       3.85873       5.18298       5.80165       6.26302       6.60538       6.55151       6.43626       6.26002       5.85130       5.49462       4.95480       4.45475       3.94048       3.42816       2.91138       2.47151       2.02097       1.64271
  40   4 1743.2648    0.3642  0.3716 10.0178 -0.0039  0.0123   0.0093   0.0293    0.0304   0.0000   441.8811     -0.674075       19.6284       1.02802      -3.81095      0.552833     -0.205546      0.292144     -0.379235      0.642320    -0.0524107     0.0363556     0.0702203      0.432949      0.585480      0.314104     -0.192520    -0.0274259      0.468591      0.669421      0.757398      0.775464      0.816892      0.802727      0.790905      0.751735      0.755774      0.684009      0.650924      0.567454      0.511128      0.442620      0.356926      0.301250      0.253439      0.213406
  40   5 1941.4085    0.5890  0.6003 10.1109 -0.0005  0.0141   0.0114   0.0337    0.0450   0.0000   440.6627   -0.00926837       20.1919     -0.987436      -4.66612     -0.990895       1.19887      -2.06038     -0.341840      0.639214     -0.591403     -0.401681      -1.13150     -0.376092      0.318951     -0.206350     -0.146245      0.411322      0.567747      0.757224      0.853563      0.960824      0.973990      0.989148      0.994703      0.937040      0.895663      0.803171      0.743213      0.671858      0.564931      0.519548      0.427853      0.358342      0.297504      0.245700
  40   6 2133.9637    0.9112  0.7782 10.4560 -0.0015  0.0155   0.0152   0.0378    0.0617   0.0000   440.6512     -0.323406       22.9523      0.639234      -3.24804      0.459673       1.00254      -1.81807       1.52418      0.182724    -0.0505467      0.235112      -1.05171     -0.996563    -0.0905032      0.578051    -0.0104272     -0.243818      0.629971      0.822179      0.913626       1.00947       1.00441       1.06476       1.01267       1.03603      0.976513      0.861606      0.790574      0.716792      0.611992      0.542705      0.456966      0.396521      0.325303      0.267576
  40   7 2319.3505    1.3101  1.0709 11.0893 -0.0023  0.0186   0.0196   0.0485    0.0771   0.0000   442.0998      0.792196       20.6950      0.396640     -0.920318    -0.0301352      0.809294      -3.24614       2.62104      0.143122      0.786722      -1.92400   -0.00431988    -0.0114393     0.0248068     0.0953170      0.447668     -0.121254      0.738698       1.02620       1.11017       1.23401       1.22213       1.27015       1.22249       1.22313       1.11985       1.03849      0.937081      0.876034      0.779182      0.695194      0.582630      0.485050      0.413362      0.331210
  40   8 2497.9608    1.8296  1.2614 11.6576 -0.0022  0.0195   0.0254   0.0547    0.0807   0.0000   441.0731       1.51082       20.9594       1.38101      -1.68066      0.189206     -0.153101      -3.17013      -1.00793       1.08694       2.62711     -0.822492     -0.763737      0.477240     0.0557142      0.112051     -0.471439      0.280816      0.784036       1.04175       1.13094       1.27356       1.31911       1.31704       1.26109       1.26982       1.19103       1.10643      0.980829      0.915346      0.805870      0.703989      0.585529      0.503764      0.425936      0.349965
  40   9 2673.8701    2.5828  1.0651 12.3674 -0.0014  0.0176   0.0380   0.0460    0.0822   0.0000   440.3762       2.86933       22.9722      0.647167      -3.63138     -0.698083    -0.0912591      -1.22713     -0.775113      -2.35356     0.0890763      -1.22555    -0.0749943      -1.04839       1.29709     -0.110133     -0.130606     -0.255096      0.704918      0.948393       1.04648       1.13130       1.18830       1.21548       1.20136       1.12887       1.12068      0.981209      0.929930      0.820677      0.711232      0.617595      0.530045      0.439408      0.361936      0.317111
  40  10 2848.3739    3.3016  1.0587 12.8669 -0.0009  0.0174   0.0482   0.0455    0.0823   0.0000   440.9089       5.28941       19.8445       1.25373      -3.21151     -0.427966      -1.16896      -2.48346     -0.648428    -0.0399627    -0.0992402     -0.650660      0.304440     -0.900841     0.0947833     -0.707770     -0.191220    0.00895793      0.736514      0.986217       1.08052       1.15566       1.15520       1.25476       1.21286       1.18610       1.09753       1.01184      0.890197      0.812499      0.729183      0.666746      0.565894      0.484361      0.379884      0.311822
  40  11 3020.1537    4.0108  1.1143 13.0878 -0.0059  0.0177   0.0578   0.0463    0.1032   0.0000   441.0938       4.72841       18.7821       2.24567     -0.458934      0.105238      0.592435      -3.86159      0.812856      -2.35044       1.45933      -1.42012      -1.06217      0.820238      0.248585       1.22724      0.382722      0.383360      0.723910      0.961725       1.05354       1.13780       1.21632       1.20646       1.18892       1.13814       1.06088       1.00385      0.917153      0.827465      0.726890      0.671565      0.565452      0.484331      0.416942      0.328836
  40  12 3188.8603    4.0495  1.4110 13.3393 -0.0022  0.0207   0.0524   0.0536    0.0686   0.0000   440.3240       7.59971       18.2439      -1.99346      -2.67877      -3.29397     -0.682801      -4.01578    -0.0297734      -2.75937     -0.971565     -0.795130     -0.259757      0.846761     -0.585305      -1.04021     -0.200766     -0.259814      0.880749       1.19206       1.33280       1.45192       1.49778       1.53391       1.51552       1.47679       1.38388       1.24534       1.13899       1.00568      0.876081      0.755642      0.653705      0.555565      0.465811      0.375784
  40  13 3354.8361    3.4530  2.0039 12.8614 -0.0018  0.0254   0.0373   0.0650    0.0525   0.0000   441.4545       6.15849       20.7282    -0.0108642      -2.31003      -3.86545      -1.65038      -1.88528     -0.892795      -1.02122       1.93422      -1.22739     -0.819669      -2.46093      0.381279     -0.291855      0.375683     0.0783052       1.08192       1.43651       1.55750       1.66993       1.74230       1.73868       1.71093       1.62625       1.54219       1.44550       1.34466       1.23789       1.08610      0.977897      0.824857      0.712922      0.569121      0.456151
  40  14 3518.3684    2.8131  3.2530 12.1551 -0.0014  0.0328   0.0235   0.0859    0.0374   0.0000   438.4708       3.10453       13.2447       3.28605      -6.12414      -5.74457      -4.04840      -10.1711      0.938310      -5.04348     -0.362527      -1.42508       1.70452      0.277092       2.60808     -0.508612      0.369548      0.844666       1.30546       1.69968       1.90363       2.07204       2.17032       2.22545       2.17110       2.05820       1.96043       1.81179       1.69085       1.52473       1.32199       1.17178      0.996275      0.833609      0.705065      0.576590
  40  15 3679.5970    2.3046  4.8744 11.5181 -0.0009  0.0422   0.0159   0.1112    0.0330   0.0000   441.0936       5.81331       16.5326       1.69935     -0.200410      -2.90346       3.48960      -8.73487       3.50836      -6.03534       1.73315     -0.471173       2.58686     0.0822542      -1.49958      0.257868     -0.938375      0.121493       1.66079       2.21878       2.50894       2.72298       2.82385       2.86619       2.78594       2.73752       2.54308       2.37835       2.16315       1.97633       1.72574       1.51428       1.27424       1.10405      0.908558      0.742041
  40  16 3838.8913    1.8287  7.1100 11.1797  0.0000  0.0562   0.0113   0.1578    0.0292   0.0000   442.8378       11.7731       12.6956      0.726856       1.67956      -9.52487     -0.499095      -3.50372       4.27128      -4.27440      -2.98916      0.704154      -1.94697       1.49291      0.133850      -1.89417       1.05528       1.46726       2.25323       2.97529       3.31541       3.59579       3.79867       3.81734       3.76450       3.58748       3.42830       3.19440       2.94418       2.58665       2.34348       2.01347       1.72200       1.46793       1.20609      0.985315
  40  17 3996.9328    1.5366  9.7409 10.9117  0.0003  0.0770   0.0084   0.2081    0.0276   0.0000   432.4499       5.59265       11.2084       2.56027       9.62645      -10.6451       3.89857      -4.75136       4.16915      -3.81948       4.48673      -4.28389      -7.28670    -0.0447291       1.03649       2.19258     -0.233339       1.59759       3.01735       4.01858       4.52846       4.82619       5.07406       5.17507       5.07626       4.89967       4.64804       4.28182       3.96281       3.58618       3.12442       2.72975       2.34205       2.00205       1.65066       1.35072
  40  18 4153.7801    1.2138 12.3912 10.7863 -0.0008  0.1021   0.0063   0.2773    0.0246   0.0000   440.4056       18.9515       12.5722      -7.82146       7.25004      -6.43605       3.77584       3.18853      -18.1106      -2.76164      -1.28726      -2.30523      0.635025      0.537846       2.11354       1.19918      0.479648      0.166445       4.02678       5.45535       6.01398       6.58148       6.82214       6.84641       6.80133       6.52023       6.24742       5.81721       5.28184       4.75013       4.17126       3.69680       3.15053       2.66730       2.20260       1.79422
  41   3 1544.3818    0.2102  0.1735 10.0504 -0.0118  0.0125   0.0086   0.0207    0.0220   0.0000   441.9869     0.0235969       21.3903     -0.599383      -3.59782      0.196806      0.380817      0.167467     -0.535494      -1.09705      0.513951    -0.0178130     -0.838505      0.310710    -0.0180374     -0.181168    -0.0951589     -0.152087      0.511011      0.812740      0.654371      0.763905      0.999600      0.906386       1.03281      0.745324      0.576753      0.589985      0.925444      0.761116      0.793918      0.436916      0.356863      0.350698      0.309753      0.354540
  41   4 1758.0498    0.3789  0.3351 10.0753 -0.0061  0.0112   0.0099   0.0263    0.0298   0.0000   440.9776     0.0558659       20.3440     -0.919822      -1.96151      0.866197     -0.756681     -0.987109     -0.733245     -0.527860      0.553373      0.684393    -0.0583852     0.0158451      0.120247    -0.0972046      0.417455     -0.129686      0.484260      0.637214      0.762675      0.824108      0.851067      0.908557      0.865304      0.823343      0.817874      0.744762      0.681643      0.602088      0.504867      0.458513      0.386975      0.325136      0.279195      0.229533
  41   5 1957.4567    0.6190  0.6374 10.1622 -0.0030  0.0145   0.0116   0.0352    0.0474   0.0000   441.9241      0.882277       22.0470       1.57580      -3.35290       1.76205     -0.675173     -0.632887      0.534191     -0.275966      0.606233      0.385494      -1.01123     -0.507591      0.182374      0.105243     -0.414470     0.0395917      0.596480      0.797405      0.827486      0.932214      0.981401      0.972515      0.983984      0.920454      0.884971      0.808661      0.764501      0.712801      0.591698      0.535992      0.451604      0.404975      0.325813      0.273909
  41   6 2151.1356    0.9290  0.8710 10.5330 -0.0022  0.0163   0.0149   0.0417    0.0644   0.0000   440.3355     -0.966433       21.5610     -0.641522      -3.42261      -2.00152       2.14964      0.975637      0.296505     -0.883430     -0.395624      -1.68906     -0.659160      0.394835    -0.0987373      0.230577     -0.654021     -0.269191      0.663699      0.829468      0.896939       1.01214       1.04301       1.06794       1.06447      0.991212      0.983779      0.895676      0.796578      0.756653      0.674061      0.586897      0.482862      0.418054      0.356173      0.295478
  41   7 2337.1943    1.3539  1.0811 11.2051 -0.0039  0.0181   0.0197   0.0471    0.0716   0.0000   441.3362       1.67458       22.1394     -0.273426      -3.40106      -1.92658       1.35229    -0.0560896      0.402429      -1.61360      -1.18755      0.247411     -0.783238     0.0873600      0.826427      0.743675     0.0650096     -0.398228      0.721609      0.972452       1.09581       1.21181       1.22967       1.25314       1.22501       1.17932       1.11861       1.03342      0.954857      0.863325      0.772302      0.652485      0.581044      0.487041      0.410127      0.329839
  41   8 2516.6336    1.8889  1.2109 11.7587  0.0003  0.0196   0.0263   0.0521    0.0766   0.0000   441.1861       1.42186       21.8819      -1.23850      -3.24409      -1.82235      -1.78538     -0.756585      -1.40836       3.51034      0.326309      -2.06927     -0.440550      0.656862      0.751670    -0.0976609     -0.845969      0.257997      0.820605       1.07719       1.17436       1.19851       1.23464       1.25827       1.29478       1.27885       1.26163       1.16907       1.00981      0.910896      0.773310      0.704695      0.633421      0.556869      0.459213      0.357700
  41   9 2693.5958    2.7096  1.1367 12.0379 -0.0026  0.0177   0.0372   0.0447    0.1075   0.0000   441.6186       3.10128       22.2734       1.34783      -1.07054     -0.664586    -0.0469211      -3.43323    -0.0262115      -2.69249      -1.61850     -0.169174     -0.481805     -0.305737      0.517319     -0.104914      0.383887      0.256318      0.737926      0.967528       1.03338       1.12581       1.15759       1.21537       1.18764       1.17421       1.11325       1.04259      0.902613      0.837906      0.721009      0.651560      0.574819      0.483716      0.405390      0.326920
  41  10 2869.0481    3.4691  1.0436 12.8387 -0.0022  0.0167   0.0497   0.0441    0.0909   0.0000   441.2140       4.12256       21.2004     -0.171276     -0.606786      -3.31933      0.703953      -3.97497      -1.16905      0.195608     -0.724087     -0.421486    -0.0925296      0.524935     -0.526486      0.201869    -0.0398319      0.148480      0.652236      0.850309      0.955963       1.04627       1.06968       1.10494       1.08880       1.07166      0.994279      0.919600      0.860008      0.758590      0.679162      0.586736      0.514267      0.429902      0.357790      0.302763
[truncated: 743,360 more chars]
