# Supplementary material for: Global-Mode Analysis of Full-Disk Data from the Michelson Doppler Imager and the Helioseismic and Magnetic Imager
Source: Sol Phys. 2018 Jan 31;293(2):29. doi: 10.1007/s11207-017-1201-5 (PMC6566312; doi:10.1007/s11207-017-1201-5)
Supplement: Supplementary file 2 — (TAR 362.4 MB) [file 11207_2017_1201_MOESM2_ESM.tar › HMI/hmiv72dasym.7192]

   0  14 2093.4795    0.9255  0.5192  8.1068  0.0000      -2.73681  0.1132   0.1497   0.2503    5.6484   0.0000       4.36089    -0.0000       0.00000       0.00000       0.00000       0.00000       0.00000       0.00000       0.00000       0.00000       0.00000       0.00000       0.00000
   0  16 2363.1736    1.3405  0.5091 10.8382  0.0000       16.6357  0.1300   0.2273   0.2537    0.6185   0.0000       10.0164    -0.0000       0.00000       0.00000       0.00000       0.00000       0.00000       0.00000       0.00000       0.00000       0.00000       0.00000       0.00000
   0  18 2629.7673    2.0613  0.7354 11.4281 -0.0297       9.22349  0.1988   0.3512   0.3217    2.3129   0.0000       6.79632    -0.0000       0.00000       0.00000       0.00000       0.00000       0.00000       0.00000       0.00000       0.00000       0.00000       0.00000       0.00000
   0  21 3033.9788    3.5645  0.9822  5.2524  0.0000    -0.0630276  0.1707   0.4936   0.7300 1000.0000   0.0000       3.18482    -0.0000       0.00000       0.00000       0.00000       0.00000       0.00000       0.00000       0.00000       0.00000       0.00000       0.00000       0.00000
   0  23 3303.9169    3.2641  1.6753 12.5764  0.0000      0.575597  0.4389   0.4849   0.7968    2.0590   0.0000       4.00725    -0.0000       0.00000       0.00000       0.00000       0.00000       0.00000       0.00000       0.00000       0.00000       0.00000       0.00000       0.00000
   1  14 2157.1011    0.7378  0.7523 10.0754  0.0000       8.82527  0.1228   0.0678   0.2128    0.4146   0.0000       4.28685   392.6579       73.6881       0.00000       0.00000       0.00000       0.00000       101.319       69.6975       0.00000       0.00000       0.00000       0.00000
   1  17 2559.1316    1.8671  1.0819  6.0472  0.0000       2.06147  0.1416   0.1448   0.2750  187.0019   0.0000       2.12558   582.7624       57.8169       0.00000       0.00000       0.00000       0.00000       103.694       60.8233       0.00000       0.00000       0.00000       0.00000
   1  18 2693.5643    2.2970  0.7298 12.2239 -0.0068       7.00786  0.1206   0.2020   0.1586    0.4597   0.0000       3.90996   495.4648       50.3995       0.00000       0.00000       0.00000       0.00000       105.517       50.9848       0.00000       0.00000       0.00000       0.00000
   1  19 2828.2929    2.9717  0.8101 12.2672  0.0000       3.20960  0.0973   0.2712   0.2861    1.0007   0.0000       3.22802   437.5505       16.4104       0.00000       0.00000       0.00000       0.00000       114.415       49.5703       0.00000       0.00000       0.00000       0.00000
   1  24 3504.3617    2.7770  2.9558 11.4142 -0.0283       1.52486  0.2343   0.1383   0.5286    1.5798   0.0000      0.674631    76.7705       210.054       0.00000       0.00000       0.00000       0.00000       174.068       132.245       0.00000       0.00000       0.00000       0.00000
   2  11 1810.3064    0.3908  0.2758 10.0702  0.0000       12.7219  0.0657   0.0460   0.1116    0.1310   0.0000       8.53018   396.4764       9.83619       2.96075      0.560648       0.00000       0.00000       35.5216       30.2971       23.1408       6.55307       0.00000       0.00000
   2  12 1945.8887    0.5210  0.5630 10.1676  0.0000       16.0142  0.0834   0.0461   0.1381    0.1779   0.0000       5.84371   412.8021      -21.5767      -4.48119       2.07658       0.00000       0.00000       46.4812       37.3344       25.9641       8.07396       0.00000       0.00000
   2  13 2082.1101    0.6547  0.5168 10.2979  0.0000       8.17431  0.0651   0.0576   0.1456    0.2085   0.0000       4.15343   469.3517       20.9796       17.2014       3.22001       0.00000       0.00000       35.8884       33.2361       18.6829       7.25544       0.00000       0.00000
   2  14 2217.6116    0.9667  0.5660 10.2936  0.0000       2.32150  0.0609   0.0728   0.1375    0.3613   0.0000       2.53132   434.7927      -25.6363       31.2637       3.24699       0.00000       0.00000       34.2476       30.6558       16.3690       7.44769       0.00000       0.00000
   2  15 2352.2496    1.3895  0.7220  8.5097  0.0000       3.61062  0.0709   0.0874   0.1283    3.3521   0.0000       1.50507   442.4271      -8.84298      -6.18563       5.18379       0.00000       0.00000       35.7893       32.6029       21.0641       8.00184       0.00000       0.00000
   2  16 2486.0068    1.8979  0.6967  9.5339  0.0000       2.46047  0.0638   0.1406   0.1674    2.3941   0.0000       1.66900   439.7205       23.5972      -16.3311       4.51227       0.00000       0.00000       43.6322       34.1609       18.0290       7.03663       0.00000       0.00000
   2  17 2619.7850    2.2155  0.9891 10.7369 -0.0015       2.89559  0.0928   0.1314   0.1773    1.1806   0.0000       1.48603   520.3979       66.1109       18.6293      -14.5306       0.00000       0.00000       47.6439       40.6772       23.5924       8.93003       0.00000       0.00000
   2  18 2754.6061    2.4723  0.7344 12.1102  0.0000     -0.771328  0.0691   0.1694   0.1950    0.5520   0.0000       1.50137   517.8402       11.8745      -2.60735      -14.1787       0.00000       0.00000       33.5048       31.0026       21.9941       8.45019       0.00000       0.00000
   2  19 2889.7236    3.3139  0.9028  3.7340  0.0000     -0.256519  0.0764   0.1930   0.1558 1000.0000   0.0000       1.21036   408.0857       102.934       1.58803      -7.19928       0.00000       0.00000       42.3457       32.5149       21.2244       6.94542       0.00000       0.00000
   2  20 3024.7532    3.7399  1.0533  1.5305  0.0000      0.736961  0.0928   0.2115   0.1705 1000.0000   0.0000       1.18180   410.5011       20.8100       24.4401       1.47349       0.00000       0.00000       48.7170       39.7057       21.9835       8.04942       0.00000       0.00000
   2  21 3160.2064    4.0544  1.1974  6.0511  0.0000       2.71270  0.1062   0.2466   0.2269  835.9755   0.0000       1.56217   401.9514       2.32572      -8.07191       10.9282       0.00000       0.00000       46.3143       41.8571       24.9314       9.98418       0.00000       0.00000
   2  23 3430.7361    3.0169  1.7914 12.2479  0.0028     -0.337452  0.1336   0.1506   0.3038    0.5522   0.0000       1.15203   328.6396       73.9354      -18.1424       4.35931       0.00000       0.00000       60.9402       62.0204       27.4714       14.6373       0.00000       0.00000
   2  24 3567.2599    2.6261  3.3265 11.3066  0.0012      0.784522  0.1895   0.0984   0.3826    0.5060   0.0000      0.403868   474.3525       51.7954      -73.9627       18.9166       0.00000       0.00000       91.1111       75.6299       46.5173       17.3509       0.00000       0.00000
   3  14 2273.5293    1.0670  0.6736 10.2544  0.0000       4.20902  0.0627   0.0649   0.1215    0.3780   0.0000       1.84814   466.2097       38.0511      -20.3723      -31.9991     -0.878873       2.93515       26.0140       24.8487       17.1497       11.6947       3.98601       1.40018
   3  15 2407.7832    1.4798  0.7793 10.8255  0.0000       5.03944  0.0703   0.0861   0.1283    0.3537   0.0000       1.74616   437.2271     -0.819279      -2.12567       8.63131       7.74696       1.33531       26.7593       23.8839       18.8067       11.1760       4.84663       1.37786
   3  16 2541.8455    1.8472  0.9169 11.3698  0.0000       5.20122  0.0829   0.0986   0.1436    0.4203   0.0000       2.16391   440.6752       2.17755       15.4258       1.79596       5.37201     -0.446014       26.0123       25.7894       22.4996       12.2878       6.40709       1.71712
   3  17 2676.3059    2.2938  1.0241 10.2964  0.0000      0.469743  0.0735   0.1133   0.1683    1.8146   0.0000       1.46173   405.8216       22.5115     -0.315522      -9.43408      0.515941      -1.67338       32.8270       32.1211       20.9230       10.7801       4.74001       1.44917
   3  19 2947.0213    3.5625  0.9157 11.7577  0.0000       1.19824  0.0692   0.1797   0.1480    0.8449   0.0000       1.30518   401.1248       51.3745       1.25577       14.8711       5.75827     -0.253492       24.6470       20.7630       20.3939       12.3835       5.60763       1.47183
   3  20 3082.4914    3.9275  0.9378 11.9293  0.0000      0.834438  0.1002   0.2019   0.1319    1.1034   0.0000       1.46351   356.6543       7.47887      -1.44376      -3.52984      -3.09102      0.362824       41.0200       37.0898       27.2889       16.1483       5.92599       1.42185
   3  21 3217.9034    4.0721  1.3409 11.2992  0.0000       2.25530  0.0979   0.1845   0.1804    2.1755   0.0000       1.19341   420.4402       24.7494      -1.48574       2.80336      -11.9133      -1.11630       35.1356       32.1553       24.5636       13.6772       6.17393       1.63931
   3  22 3353.6885    3.3712  1.8540 11.7632  0.0000      0.822468  0.1135   0.1284   0.2183    0.6046   0.0000      0.909298   454.6660       73.5729       30.4840      -5.88174       8.10173      -2.01272       39.8243       37.3017       27.2854       16.3861       6.89867       1.99292
   3  23 3489.7906    2.9029  2.8754 11.0801  0.0000      0.532832  0.1432   0.0882   0.2646    0.4566   0.0000      0.475236   437.2345       20.2594       45.6202       11.6577       1.16704     -0.929063       44.3883       44.6475       31.8799       19.3555       8.66365       2.77418
   3  24 3626.4074    2.4560  3.2882 11.4886  0.0022      0.586912  0.1560   0.0758   0.3041    0.2509   0.0000      0.402501   446.3425       65.3271       22.7261      -4.57802      -1.26825      -1.62302       51.4288       50.3194       38.2142       22.9926       10.6695       3.19287
   3  25 3763.1574    2.0021  6.1355 10.4678  0.0000      0.394036  0.2264   0.0458   0.4363    0.2420   0.0000      0.198306   543.3658       45.0162       98.9501      -31.4031      -9.51534      -11.4614       72.9095       68.3467       54.0091       33.3971       14.8849       4.36716
   4  12 2051.7734    0.6887  0.4511  9.8283  0.0000       10.5679  0.0723   0.0442   0.0941    0.1829   0.0000       3.10918   431.3751      -7.07472       9.49233       18.3270       6.51948    -0.0724429       25.2449       23.2813       17.8941       13.5880       4.50306       6.09468
   4  14 2324.2214    1.0049  0.9832 10.6722  0.0000       5.21209  0.0798   0.0506   0.1571    0.3600   0.0000       1.93247   449.8494      0.851019       1.12232       23.9158      -4.75869      0.240912       19.5735       21.3138       20.6126       12.8189       8.63165       4.27535
   4  17 2728.5186    2.3540  0.9292 11.8094  0.0000       2.65371  0.0711   0.1129   0.1264    0.5554   0.0000       1.57271   413.3509       36.8695       18.0655      -1.50656      -6.39508      -2.56813       18.1444       22.5281       16.6666       12.7958       6.62171       3.69702
   4  18 2864.2917    3.3046  0.8254 12.0831  0.0000      0.887352  0.0558   0.1562   0.1144    0.5966   0.0000       1.25745   451.4243       27.7040       29.9139       16.0882       6.87645      -1.20427       15.1425       17.9623       13.2610       10.4573       5.62184       2.95791
   4  19 3000.3043    3.6881  0.9627 11.8094  0.0000       3.04268  0.0574   0.1699   0.1317    1.0789   0.0000       1.07955   428.3098       34.6332       9.02765      -5.79539      -5.66875      -2.31358       16.2247       17.4588       14.2692       10.0710       6.00411       2.84955
   4  20 3136.1305    3.7357  1.0146 13.1693  0.0000       4.55568  0.0685   0.1734   0.1383    0.3277   0.0000       1.55677   434.3852       41.1507      -7.23327      -7.45432     -0.614894       7.81605       19.3033       19.4456       18.2856       11.7604       6.49353       4.01005
   4  21 3271.9478    3.8574  1.5817 10.3827  0.0013       1.63378  0.0896   0.1457   0.1608    3.0483   0.0000      0.923311   425.5850       62.1999       29.6085       6.92670      0.988722       2.85244       25.1896       25.6299       21.1002       13.8822       8.78269       3.68784
   4  22 3408.2631    3.2546  1.9417 11.8447  0.0000      0.397353  0.1128   0.1114   0.1829    0.4884   0.0000      0.708611   468.5515       57.4409       13.8617       19.9715      0.648914      0.820488       29.3450       29.8641       24.4903       17.5239       10.7321       4.68679
   4  23 3544.8830    2.6847  2.8831 11.2755  0.0000      0.808042  0.1277   0.0785   0.2285    0.3915   0.0000      0.389815   403.4756      -20.1694      -24.5809      -4.70063       2.39061      -4.75935       34.4405       36.5522       29.6371       19.9167       11.7008       5.55736
   4  24 3681.7509    2.3104  4.4952 10.6868  0.0000      0.299646  0.1533   0.0548   0.3212    0.3120   0.0000      0.218118   414.4096       76.1717       6.66920       26.3745       4.56536      -1.99503       40.5747       41.8199       35.9664       24.6009       14.5683       7.33377
   4  25 3819.6533    1.8668  5.3114 10.8633  0.0000      0.558969  0.2032   0.0436   0.3453    0.1819   0.0000      0.208075   456.4042       59.3950       6.89266      -27.8613       1.98386      -4.17472       48.6632       52.7980       43.5739       31.0043       18.0925       9.13210
   5   9 1685.8873    0.2741  0.2047  9.9120  0.0008       21.0663  0.0345   0.0240   0.0498    0.0745   0.0000       11.5585   443.9003      -6.91948       19.0159       2.06334      -6.91253       4.40948       9.99343       10.7663       8.95915       6.70787       5.08324       2.68563
   5  10 1823.4310    0.3903  0.3133  9.8400  0.0000       11.5113  0.0433   0.0268   0.0581    0.1000   0.0000       4.63515   433.4861       5.66369       9.96757       3.76256       1.91445     -0.525653       9.99991       9.51673       10.5836       9.10787       4.54287       3.89034
   5  11 1960.6588    0.5562  0.4204  9.9030  0.0000       10.6749  0.0468   0.0318   0.0691    0.1240   0.0000       3.28171   438.0556      -9.39698       6.11880       4.30344       4.23699      -2.56299       14.1306       14.4745       12.3972       9.16200       6.14700       3.53246
   5  12 2098.5044    0.7484  0.5715  9.9707  0.0000       4.62036  0.0423   0.0379   0.0849    0.1708   0.0000       1.93301   448.1881      -5.68500       6.29971      -6.08201       1.43294     -0.243780       11.5931       13.5189       11.1986       7.86715       5.38045       3.13541
   5  13 2235.4506    0.9809  0.8495  9.3934  0.0000       4.05036  0.0668   0.0400   0.1040    0.4756   0.0000       1.27236   440.0248       6.24323       4.15873      -3.17040      -5.79035       3.71815       14.7997       15.8554       14.9812       9.74310       8.00077       4.33936
   5  14 2371.0783    1.3872  0.8157 10.0304  0.0000       2.08729  0.0456   0.0582   0.1133    0.4564   0.0000       1.05622   435.0507       25.3289      -5.75217       2.52383       9.37926      -1.71235       11.0483       11.2830       11.4017       8.16323       5.78070       3.57178
   5  15 2506.1692    1.9173  0.7483 11.3653  0.0000       4.27410  0.0483   0.0860   0.0927    0.2843   0.0000       1.36346   427.4164       24.4187      -9.08034       6.97294      -6.93994      -3.10026       12.5712       13.8518       12.4804       9.01166       5.79936       3.47098
   5  16 2641.2346    2.2854  0.7950 11.5420  0.0000      0.454620  0.0728   0.0990   0.0944    0.3387   0.0000       1.37395   434.7279       27.2241       4.66230       5.87571      -2.48214      -1.25876       22.9807       25.4720       21.1274       13.8860       8.36809       4.29422
   5  17 2777.4827    2.7521  0.9521 11.3726  0.0000       2.80446  0.0560   0.1071   0.1178    0.5463   0.0000       1.15766   439.2193      -8.98192       8.93052      -5.70227      -7.44211      -5.85472       12.7483       12.2955       11.4302       9.95623       6.27954       4.16943
   5  18 2913.9050    3.4796  0.8812 11.5707  0.0000       2.98007  0.0571   0.1454   0.1165    0.8890   0.0000       1.23406   432.4565       28.8479       11.5054      -8.90942      -1.70579      -7.61020       12.1263       15.0130       11.8424       9.87690       6.46985       3.86096
   5  20 3186.3413    3.9314  1.0028  2.5469  0.0000       2.59858  0.0609   0.1579   0.1113 1000.0000   0.0000       1.05886   437.2096       41.4116       21.3401      -7.45837      -9.83701      -2.93215       12.9817       15.0933       13.6614       10.8243       6.57748       4.34274
   5  21 3322.9233    3.4604  1.7600 11.0514  0.0233       1.90134  0.0915   0.1248   0.1833    0.7776   0.0000      0.916610   466.3606       67.0941       16.7162       14.0975       3.11077      -4.95281       19.3195       21.6726       19.1424       14.6815       9.66779       5.88542
   5  22 3459.4055    3.0880  2.5475 -0.5946  0.0000      0.247089  0.1076   0.0806   0.1821 1000.0000   0.0000      0.386832   436.0682       85.0078       34.7194      -30.5897      -1.71793       8.86814       22.5925       25.1561       20.7069       17.6237       12.2492       7.35133
   5  23 3596.8492    2.3760  3.5196 11.5178  0.0000      0.835498  0.1440   0.0632   0.2629    0.2414   0.0000      0.311608   467.8333       69.5563      -27.7609     -0.822905      -8.86525      -1.70595       27.2185       31.3903       28.2740       21.9217       16.0689       9.39113
   5  24 3734.2697    2.0810  5.1849 10.7993  0.0000      0.262631  0.1730   0.0427   0.3032    0.1915   0.0000      0.183484   496.9249      -20.6214      0.882134       21.8265      -17.6329      -13.6897       32.9655       39.5427       33.7148       27.8606       18.0189       10.9852
   5  27 4148.1797    1.2641 11.4675 10.2391  0.0000      0.120088  0.3259   0.0219   0.6017    0.0892   0.0000      0.112252   510.9358      -17.3840      -2.01615      -30.2557       17.1201      -9.05657       58.2609       67.2028       60.6027       47.2965       32.1892       19.4689
   6   9 1727.7483    0.3008  0.2217  9.8766  0.0000       9.82266  0.0256   0.0242   0.0619    0.0726   0.0000       8.09285   436.1100      -1.11571       10.8836      -1.06307       5.72856     -0.169388       7.67556       7.87924       7.19273       5.48173       3.74496       2.33558
   6  11 2004.1635    0.6015  0.4095  9.9428  0.0000       12.1257  0.0349   0.0319   0.0599    0.1073   0.0000       2.72853   447.7196       11.3172       15.5471      -8.33374       4.72677      -1.02152       8.41679       9.02563       7.77779       6.72563       4.99647       3.72231
   6  12 2142.5769    0.7735  0.5923 10.2777  0.0000       6.37092  0.0401   0.0362   0.0782    0.1371   0.0000       1.87103   453.3917       1.60612       15.2913      -17.8746      -15.6746      -1.83166       8.84273       9.49812       8.87385       7.31507       5.31526       3.59369
   6  13 2280.0143    1.1038  0.9068 10.0365 -0.0065       6.06552  0.0482   0.0426   0.1073    0.2747   0.0000       1.24521   429.8059      0.187216     -0.548855       8.11527      -4.51016       4.98994       9.70993       10.4585       10.3070       8.41595       6.14029       3.94767
   6  14 2415.6070    1.3723  1.0918  9.9087  0.0000       3.20216  0.0667   0.0470   0.1050    0.5113   0.0000       1.21303   437.9563      -1.17122      -1.44682       2.59651      -19.3064       6.44923       11.6551       15.2122       12.0194       10.1529       9.96304       6.52395
   6  15 2551.1333    1.9077  0.9497 10.7806  0.0000       1.39086  0.0505   0.0689   0.1012    0.4104   0.0000      0.977630   451.9805      -1.27957      -8.71945      -6.48935       9.72626      0.540238       9.32638       10.4933       10.9267       7.88278       6.26940       4.17196
   6  16 2687.2630    2.3038  0.7851 12.0023  0.0000       3.68849  0.0506   0.0956   0.0935    0.2266   0.0000       1.24403   416.2986       26.5214       35.8327       19.6671      -1.12547      -6.18085       9.66782       11.4356       11.8040       8.24523       6.21040       4.38229
   6  17 2823.8622    3.0936  0.7615 12.2441  0.0000       1.83088  0.0491   0.1249   0.0895    0.2940   0.0000       1.25370   428.0125       37.7911    -0.0325988      0.378859      -7.76433       2.74210       12.4546       13.5998       12.5757       10.0979       6.58754       4.39081
   6  18 2960.7476    3.4729  0.9170 12.2754  0.0000      0.854170  0.1011   0.1264   0.0961    0.3498   0.0000       1.52901   444.1673       18.1586      -2.44705      -5.81751       9.74385      -2.34259       28.1240       33.6195       28.9863       19.6119       11.5826       5.86063
   6  19 3097.3886    3.7564  1.1249 11.7921 -0.0016       1.19562  0.0635   0.1299   0.1030    0.8320   0.0000       1.12639   433.6139       44.0991       25.9188       12.2365      -4.13014      -1.81001       11.2316       12.0953       11.6086       9.42633       7.72798       5.34380
   6  20 3234.0055    3.7149  1.4014 12.1311  0.0000    -0.0291850  0.0714   0.1191   0.1315    0.5863   0.0000      0.863477   435.7432       34.5548       35.1851       10.6693      -1.10852      -11.9080       12.6026       14.9556       13.2385       11.0128       8.21890       5.49711
   6  21 3371.2697    3.2104  1.9574 12.3781  0.0000       1.63308  0.0988   0.0993   0.1608    0.2985   0.0000      0.585250   440.8969       42.6246       1.91429      -4.03146      -14.7642      -3.49146       17.8404       19.3993       18.6730       15.8127       10.7689       7.49762
   6  23 3646.2550    2.3808  4.0793 10.9341  0.0000      0.388107  0.1293   0.0474   0.2458    0.2202   0.0000      0.207673   426.0091       13.7524      -15.1147       8.62652      -12.1851      -22.9898       23.1573       26.5428       25.1738       20.6232       14.8059       9.93639
   6  24 3784.1841    1.9973  6.0365 10.6583  0.0000      0.304774  0.1761   0.0349   0.3085    0.1459   0.0000      0.134306   421.4444       3.65706      -33.3115      -12.9138      -29.4546      -15.0463       29.6576       34.9452       32.9386       27.2670       19.0995       12.9562
   6  25 3922.2102    1.7036  7.3286 10.5746  0.0000      0.158142  0.1917   0.0281   0.3895    0.1066   0.0000      0.115676   501.4920       45.6215      -43.5853       3.10644       62.0053       7.07450       31.7459       37.2369       35.6541       29.8173       20.9741       14.0328
   6  27 4199.0637    1.2303 13.3987 10.0653  0.0004    -0.0537894  0.3476   0.0180   0.6183    0.0770   0.0000     0.0951368   452.0236       2.54731       43.4217       40.3684       25.5995     -0.357925       50.3968       59.7524       55.9993       46.7237       33.6547       22.5062
   7   9 1767.7007    0.3216  0.2532 10.0126  0.0000       22.3004  0.0277   0.0224   0.0627    0.0736   0.0000       6.95137   436.2815      -5.82721       13.0409       11.6765      0.172483     -0.954142       5.92186       6.44633       6.50968       6.59406       4.42052       2.94906
   7  10 1906.8846    0.4655  0.3945  9.8336  0.0000       11.1434  0.0325   0.0239   0.0588    0.0949   0.0000       2.98372   438.4342       5.29026       2.74478       3.85274      0.515025      -1.88279       5.47105       7.43818       5.79362       6.37287       4.30039       3.19799
   7  11 2045.8806    0.6536  0.4348  9.9555  0.0000       6.81926  0.0297   0.0317   0.0591    0.1162   0.0000       2.03022   439.3427       8.04911       4.58097       12.9317       4.39511      -6.17442       5.38529       6.41234       6.41875       5.66355       4.16744       2.86888
   7  12 2184.6348    0.9281  0.5592 10.1569  0.0000       4.21887  0.0350   0.0396   0.0660    0.1740   0.0000       1.45799   428.9095       13.1899       21.6398      0.502954       4.28040       1.28936       6.36013       7.90461       7.40971       5.89188       5.12765       3.63095
   7  13 2322.1952    1.1090  0.8391 10.5487  0.0000       1.80325  0.0508   0.0401   0.0859    0.1965   0.0000       1.29852   445.8771       4.46306       9.06947       5.45575      -8.31105      -2.84659       8.45464       10.8049       10.0612       8.37168       6.37351       4.49392
   7  14 2458.2850    1.5351  0.9347 10.7439  0.0000       2.98676  0.0568   0.0527   0.0901    0.2706   0.0000       1.19614   432.4933      -20.3695       15.4608      -5.00827      -1.92417       9.44726       8.95893       10.8912       10.5970       7.84707       7.19147       5.66208
   7  15 2594.3303    2.0032  1.0049 10.9667  0.0000      0.832188  0.0508   0.0654   0.0939    0.3514   0.0000      0.966349   432.3968       8.88617      0.640057      -2.51901      -2.46966      -3.60209       8.18830       9.94148       9.46678       8.30995       6.37652       4.16796
   7  16 2731.2288    2.7047  0.7673 12.1189  0.0000       2.50656  0.0415   0.1012   0.0802    0.2249   0.0000       1.08654   441.4743       9.55635       15.9961      -9.67454      -5.15362       6.52133       7.86392       8.98992       8.14867       7.21302       5.64138       3.95606
   7  17 2868.5233    3.1532  0.8515 12.3917  0.0000       2.26648  0.0467   0.1126   0.0860    0.2435   0.0000       1.13376   442.1279       10.2760       6.64238       3.48369       9.24688      0.529803       8.82891       9.81050       9.38452       8.45646       6.17319       4.11380
   7  18 3005.8104    3.6744  0.9658 12.6171  0.0000       2.29654  0.0508   0.1257   0.0971    0.2689   0.0000      0.884335   439.4889       19.3973       10.7880       3.79492       2.80975      -3.72691       8.93559       9.18766       8.73345       7.81990       6.67062       4.88978
   7  19 3142.8428    3.7427  1.1678 12.8058  0.0000     -0.645768  0.0673   0.1214   0.1174    0.2585   0.0000      0.885609   441.0817       12.5129       19.7094      -2.62321      -3.60009       3.49087       10.6930       13.0749       12.2510       10.0021       7.47563       5.02389
   7  20 3280.0657    3.6064  1.4522 12.2173  0.0000      0.548581  0.0683   0.1061   0.1246    0.3572   0.0000      0.640891   451.0293       4.91169       12.6210      -1.21082     -0.513601      -12.4864       10.5126       12.2518       12.4293       9.89065       7.83558       5.45021
   7  21 3417.7097    3.0525  1.9954 12.1241  0.0000      0.609826  0.0860   0.0809   0.1387    0.2226   0.0000      0.512547   415.2089       26.7420       29.6842       10.3512      -11.6895      -2.87600       12.8302       15.5384       14.2812       12.8525       9.62469       6.83191
   7  22 3555.5506    2.6377  3.5510 10.9306  0.0000      0.765128  0.1081   0.0483   0.1887    0.2198   0.0000      0.229087   453.4866       24.3362       26.5011       15.7644      -28.1644      -12.3571       16.6435       19.1920       18.4033       16.1195       12.8905       8.79430
   7  23 3693.8480    2.2183  4.4111 10.7187  0.0000      0.244381  0.1278   0.0391   0.2325    0.1952   0.0000      0.179061   454.9414       30.6074    -0.0183614       1.72237       6.81061      -1.73701       18.8782       22.1863       20.7045       19.0602       14.8036       10.5344
   7  24 3832.4031    1.9017  6.1324 10.5090  0.0000      0.356801  0.1564   0.0299   0.2993    0.1311   0.0000      0.124291   461.5839      -26.5977       3.12057       30.7528       31.0210      -2.68020       23.1552       28.2151       25.8795       22.9882       17.9311       12.6238
   7  25 3970.7272    1.5802  8.8132 10.2774  0.0000     0.0760665  0.2082   0.0221   0.3854    0.0883   0.0000     0.0888155   495.4133       38.2632       60.3640      -22.3381       29.9462       9.59519       29.3105       34.8050       33.7480       29.7181       22.9806       16.3148
   7  26 4110.0494    1.3593 10.3069 10.2619  0.0000      0.343894  0.2468   0.0197   0.4628    0.0724   0.0000     0.0944716   436.8116      -23.5791       68.2207       39.3671      -12.3259      0.141452       33.2455       40.3078       38.2835       33.9468       26.2393       18.6526
   7  27 4247.8036    1.1309 14.2313 10.0803  0.0000     -0.274898  0.3634   0.0164   0.6459    0.0671   0.0000     0.0945523   474.5982       41.3639       65.3318       19.2708       33.9130      -12.9073       42.7507       53.4191       50.8171       44.4199       34.8988       24.9160
   8   8 1665.7568    0.2156  0.1181 10.0811  0.0000       10.0105  0.0248   0.0199   0.0328    0.0517   0.0000       18.4371   430.8126       2.23675       9.89020      -1.24492      0.336109       1.70494       3.83087       4.41453       5.68039       3.87236       3.50727       2.40806
   8   9 1806.2887    0.3851  0.2579  9.8398  0.0000       13.6031  0.0222   0.0235   0.0489    0.0740   0.0000       4.23885   437.4383      -1.12645       6.22496      -8.57005      -3.55385      0.358731       4.23837       4.44814       4.30464       4.25564       3.06768       2.61743
   8  10 1946.1366    0.5187  0.3808  9.7417  0.0000       11.3589  0.0285   0.0252   0.0544    0.0962   0.0000       2.41713   442.1229       8.06725       18.3998      -5.13013       6.18445     -0.563938       4.82350       6.28098       5.74078       5.07741       4.10128       2.74746
   8  12 2225.2759    0.9781  0.6788 10.1848  0.0000       6.33384  0.0427   0.0356   0.0701    0.1654   0.0000       1.42975   434.4946       4.66284       12.0317       6.10557      -8.15013      -4.08337       7.24234       9.38858       8.81970       7.59402       5.77938       3.99505
   8  13 2362.9887    1.2685  0.8616 10.6325  0.0005       3.67220  0.0440   0.0440   0.0837    0.2085   0.0000       1.11275   417.4459       5.05407       5.59716      -1.59095       2.52002       1.10187       6.56231       7.90379       7.57637       6.92907       5.52586       4.24820
   8  14 2499.5655    1.7045  0.8976 11.2178  0.0000       2.96786  0.0462   0.0590   0.0943    0.1957   0.0000       1.15151   439.9087       3.43847       15.4148       4.96558       3.51690       3.83530       7.23477       8.76969       8.88365       6.98903       5.72315       4.26613
   8  15 2636.2422    2.2054  0.9345 11.6532  0.0000       2.83380  0.0474   0.0701   0.0871    0.2079   0.0000       1.00889   444.1498       12.5430       10.4897      -3.77515      -7.61895      -1.68105       7.32627       9.33835       8.50003       7.69203       6.09047       4.17454
   8  16 2773.9257    2.7063  0.9155 11.9903  0.0000       4.28206  0.0455   0.0884   0.0869    0.2288   0.0000       1.08493   441.1504       11.3053      -14.4045       8.30111       10.4335      -3.04392       7.18075       8.49149       7.65345       6.93074       5.87320       4.20182
   8  17 2911.6658    3.6387  0.8262 11.7129  0.0000       2.18530  0.0405   0.1191   0.0730    0.4134   0.0000      0.866659   437.5955       8.87844       14.7874       5.70223      -1.93344      -4.02786       5.60858       6.74446       7.19732       6.09420       4.79237       3.53295
   8  18 3049.3635    3.8161  0.9988 13.0543  0.0006       2.68108  0.0526   0.1234   0.0881    0.1986   0.0000      0.881597   428.5969       24.3336       30.0680       9.08557      -3.83896      -1.78857       6.93706       8.26060       7.90114       7.91761       5.67368       4.66677
   8  19 3186.7915    3.7936  1.1087 13.5227  0.0000     -0.445424  0.0593   0.1250   0.1166    0.1796   0.0000      0.908013   441.8397       8.50695      -5.54974      -9.24270       7.78689       8.18683       7.83474       10.1901       9.89139       8.53565       6.86818       4.78977
   8  20 3324.4559    3.5173  1.6806 12.4111  0.0000      0.467434  0.0660   0.0898   0.1269    0.1993   0.0000      0.507646   427.9693       28.5300       13.0874      -16.6850       12.4716      -4.23313       9.17613       11.1385       10.6967       9.33862       7.56041       6.00741
   8  21 3462.6351    2.9040  2.6749 11.6599 -0.0034      0.703919  0.0865   0.0597   0.1586    0.1778   0.0000      0.314036   436.2134       26.4930      -14.7408       9.66365       4.35597      0.240438       11.4338       13.8364       13.6477       11.9181       9.78987       7.41350
   8  22 3601.0039    2.4927  3.5207 11.3915  0.0000      0.279245  0.1065   0.0467   0.1844    0.1482   0.0000      0.246103   454.1881       52.4303       32.5318       5.75554      -14.1828      -9.90342       13.8999       16.6257       16.3875       14.8116       11.7770       9.14736
   8  23 3739.7456    2.1130  5.2661 10.7811  0.0000      0.323728  0.1287   0.0322   0.2449    0.1251   0.0000      0.132374   456.3250      -7.78094       8.05011       9.34313       2.51462      -19.1595       16.5220       20.2063       20.1604       17.5788       14.6823       10.8513
   8  24 3878.6671    1.7636  7.3923 10.4975  0.0000      0.296160  0.1701   0.0245   0.3160    0.0948   0.0000     0.0961206   447.0184       36.0445      -23.9427      -18.4985       14.4641       5.29221       22.0630       26.5301       25.4082       23.7369       19.4812       14.1273
   8  25 4017.8850    1.4922  9.5329 10.3883  0.0000      0.222178  0.2124   0.0200   0.4042    0.0719   0.0000     0.0870429   420.0962      -40.7123       32.7038      -7.40007      -14.1633      -7.50235       25.9031       31.2999       30.9863       27.6371       22.9845       17.2496
   8  26 4156.9887    1.2994 12.1952 10.2549  0.0000      0.119956  0.2741   0.0177   0.5070    0.0621   0.0000     0.0792216   500.3463       54.5595      -27.2225      -24.6514       15.0160       6.22120       31.9405       38.0443       38.2837       35.0905       27.7866       20.6204
   9   9 1843.6591    0.4018  0.2725 10.0175 -0.0007       14.7322  0.0360   0.0226   0.0464    0.0706   0.0000       4.88682   434.1047      -1.95805       24.1604      -3.39814      -6.14339       2.51869       7.41027       8.59633       7.75362       5.19651       4.15591       3.23138
   9  10 1984.2663    0.5441  0.5391  9.9107  0.0000       6.27849  0.0341   0.0222   0.0716    0.1036   0.0000       1.99361   434.9986      -2.82728       13.2859      -5.46505     -0.889637      -2.19007       4.63494       6.17400       6.10556       5.26188       4.33605       3.53371
   9  11 2125.1109    0.7319  0.5898 10.2900  0.0000       6.36003  0.0371   0.0284   0.0657    0.1213   0.0000       1.74349   433.9134      -2.32817       10.5771      -5.83151      0.902205      -2.65056       5.36188       6.69621       6.49119       5.70793       4.96695       3.63102
   9  12 2264.7068    1.0596  0.7061 10.1425  0.0000       6.69252  0.0354   0.0368   0.0686    0.1925   0.0000       1.12580   441.8310       15.4725     -0.214734      -4.64628      -3.34717      -4.38931       5.21984       5.94396       5.46489       5.34072       4.73169       3.94536
   9  13 2402.3785    1.4080  0.8835 10.7951  0.0000       4.32666  0.0401   0.0439   0.0827    0.2020   0.0000       1.05756   446.4761       5.75446       5.11373       10.2286       5.19639      -2.68294       5.35262       6.83618       6.95668       6.79146       5.35415       3.87040
   9  14 2539.6867    1.8247  0.8935 11.5589  0.0000       2.51684  0.0394   0.0582   0.0897    0.1827   0.0000       1.00558   432.6198       11.7777       3.72351       5.91305      -11.7122      -4.14868       5.53207       6.14322       6.58593       6.23212       4.83224       3.90045
   9  15 2677.0883    2.3462  0.9523 11.6305  0.0000       1.49154  0.0470   0.0711   0.0798    0.2391   0.0000      0.933742   437.5209      -4.52725       9.08694       3.63596      -4.53041      -9.23633       6.69601       7.12050       6.54743       6.76698       5.95697       4.60752
   9  16 2815.3263    3.0119  0.8071 11.9795  0.0000       2.61024  0.0358   0.0963   0.0704    0.2144   0.0000      0.910559   434.6535       10.8512       1.51378     -0.802533       7.71206      -3.27999       5.06553       5.74428       5.90058       5.11585       4.56512       3.66579
   9  17 2953.6630    3.6115  0.8849 12.1222  0.0000      0.909634  0.0431   0.1106   0.0746    0.3017   0.0000      0.850183   436.5335       8.84066       10.4412      -6.07814     -0.851320      -2.75103       6.50844       8.10635       8.40312       7.01680       5.30414       4.50746
   9  19 3229.6276    3.6768  1.1131 13.5900  0.0000     -0.578185  0.0669   0.1190   0.1027    0.1696   0.0000       1.29659   433.8830       9.89506       4.36010       20.9349       2.34598      -1.94985       9.83281       11.8133       10.9545       9.22675       7.67671       6.13206
   9  20 3367.9601    3.2351  1.8304 12.6739  0.0000      0.707506  0.0697   0.0777   0.1346    0.1436   0.0000      0.518159   430.1796       25.5819       10.5408       2.33065      -7.56539      -17.0475       8.50821       10.3168       10.3599       9.25641       8.07290       5.83559
   9  21 3506.3856    2.6968  2.4649 12.3078  0.0000      0.287865  0.0865   0.0593   0.1553    0.1164   0.0000      0.414932   438.1932       32.8507      0.285160      -1.91565      -8.54339       1.18528       10.5837       12.4904       12.2220       11.7861       9.54026       7.64660
   9  22 3645.5084    2.2649  4.0450 11.4010  0.0000      0.391720  0.1089   0.0385   0.1980    0.1049   0.0000      0.185397   445.1402      -3.70625      -17.5556      -6.50998       27.6605      -10.2609       12.9218       15.7283       15.9178       14.5058       12.2733       9.54630
   9  23 3784.5951    1.9672  5.6242 10.9336  0.0000      0.388802  0.1364   0.0289   0.2387    0.0916   0.0000      0.128340   476.7964       16.9599       22.4493      -3.10396       18.2119      -5.19017       15.7453       19.1805       18.6924       17.4394       14.6835       11.6504
   9  24 3924.1518    1.6243  7.5021 10.7061  0.0000      0.470857  0.1683   0.0226   0.3138    0.0737   0.0000     0.0991904   432.7392       43.5729       19.0714       8.80875       15.1552       22.3294       18.6074       23.8268       22.9187       22.2084       17.8870       14.2429
   9  25 4063.6278    1.4192  9.6510 10.3722  0.0000      0.278787  0.2015   0.0181   0.3853    0.0657   0.0000     0.0871001   410.4368       14.9732       31.6069      -4.56316     -0.442590       9.02784       21.8926       28.0403       26.9124       25.7446       21.2931       16.4701
  10   8 1737.8502    0.3161  0.2238  9.8936  0.0000       11.7268  0.0220   0.0196   0.0453    0.0547   0.0000       5.96557   438.6444     -0.455481       11.7061       1.99355       5.62995       2.02988       4.35132       4.18652       4.04213       3.29278       3.14126       2.88197
  10   9 1880.0466    0.4519  0.3475  9.8488  0.0000       12.9838  0.0218   0.0210   0.0498    0.0751   0.0000       2.85447   432.8690      -13.5801       3.54481       3.45388       5.16523       1.47970       3.16488       3.56570       3.67428       3.36651       3.51369       2.52915
  10  10 2021.5134    0.6477  0.4859  9.8400  0.0000       4.36793  0.0272   0.0256   0.0544    0.1104   0.0000       1.49797   434.6814    -0.0274515       12.6564       3.05127       4.79385       1.41677       3.48636       4.50416       4.22753       3.98918       3.56462       2.99711
  10  11 2163.0417    0.8607  0.7328  9.8265  0.0000       5.71578  0.0346   0.0278   0.0687    0.1712   0.0000       1.10806   437.2644      -7.74113       12.1818       7.58901      -8.08206     -0.148858       4.40377       5.11029       5.21618       5.03799       4.53865       3.56752
  10  12 2302.9208    1.0864  0.8067 10.7504  0.0000       4.97296  0.0387   0.0352   0.0831    0.1600   0.0000       1.25982   440.7569       9.63367       16.0619      0.250025      -2.93309      0.252140       5.15174       6.02324       5.64171       5.38137       4.90486       4.07020
  10  13 2440.9089    1.5120  0.8179 11.1714  0.0000       4.37999  0.0368   0.0475   0.0786    0.1533   0.0000       1.12072   437.7465       7.34156       4.03762     -0.276244       2.07264      -1.62135       4.45388       5.66759       5.88116       5.08854       4.63183       4.03315
  10  14 2578.7421    2.0133  0.9253 11.5000  0.0000       2.34082  0.0469   0.0594   0.0744    0.1963   0.0000      0.933029   430.4561       4.82750      0.297614       3.64876      -7.90616     -0.803687       5.88383       6.67842       7.31271       6.54194       5.71295       4.46095
  10  15 2717.1477    2.4070  0.8853 11.6602  0.0000       2.28836  0.0369   0.0704   0.0744    0.1958   0.0000      0.857789   428.5219       11.9033       20.3488       3.48609      -1.39252      -5.63372       4.46816       5.12190       5.68226       5.18424       4.41415       3.55917
  10  16 2855.7367    3.3995  0.7909 12.3859  0.0000       1.74864  0.0336   0.1054   0.0677    0.1817   0.0000      0.987275   436.3574      0.121450       11.7863      0.135538      -2.12252      -1.23531       4.51317       5.33937       5.44605       4.77578       4.29789       3.60759
  10  17 2994.5923    3.5780  0.8414 13.2039  0.0000      0.247329  0.0381   0.1118   0.0737    0.1356   0.0000       1.40478   442.8376       8.01370       16.0617      -3.35191      -1.61732      0.134869       4.58040       5.54974       5.61342       5.27141       4.38290       3.82343
  10  18 3132.9836    3.7177  1.1216 12.5899  0.0000     -0.884732  0.0458   0.0988   0.0907    0.2332   0.0000       1.01825   445.7999       13.2167       2.12725      -2.32921      -3.51055      -2.77955       4.91091       6.10237       5.99666       5.86550       5.07608       3.96267
  10  19 3271.3729    3.4660  1.3265 13.1746  0.0000      -1.24192  0.0616   0.0964   0.1046    0.1606   0.0000       1.10560   444.3337       17.6881    -0.0708915      -1.74625      -5.44605      -1.59316       7.24250       8.72154       8.58449       7.82377       6.55355       5.42433
  10  20 3410.5391    3.0875  1.9159 12.5473  0.0000       2.82112  0.0694   0.0709   0.1308    0.1219   0.0000      0.700610   438.6005       15.6420      -2.52986       22.6595       3.78742      -18.7401       6.97492       8.93906       8.52810       8.21507       7.51769       5.67187
  10  21 3549.5287    2.6237  3.0117 11.6952  0.0000       1.49629  0.0842   0.0463   0.1628    0.1043   0.0000      0.305289   422.1363       11.2073      -3.68341       3.73264      -10.0185      -17.8242       8.63279       10.7210       10.9080       10.3678       8.71199       7.37807
  10  22 3688.7200    2.1768  4.2374 11.2922  0.0000      0.602215  0.1127   0.0347   0.1925    0.0871   0.0000      0.200813   456.5349       14.6445       17.8360       5.57754      -8.17974      -10.1428       11.4876       14.4261       14.3665       13.5635       11.4574       9.62301
  10  23 3828.3818    1.8289  6.0685 10.8596  0.0000      0.457072  0.1369   0.0248   0.2477    0.0749   0.0000      0.119384   445.4087       5.80454       48.6041       34.4406       3.73332      -13.7442       14.2041       17.8526       18.0133       16.6495       14.6334       11.8035
  10  24 3968.2886    1.5497  8.5624 10.5607  0.0000      0.382696  0.1801   0.0195   0.3259    0.0612   0.0000     0.0897708   423.3644       30.4317       59.1761       23.8243       3.05174     -0.738513       17.6480       22.3425       22.7662       20.8377       18.1923       14.9949
  10  25 4107.8858    1.3316 11.2265 10.2969  0.0000      0.179130  0.2240   0.0162   0.4202    0.0580   0.0000     0.0778450   460.8631      -1.02427       22.5982       14.2336       36.1863      -14.4008       21.4858       27.1578       27.4578       25.9070       22.2008       18.0486
  10  26 4247.7794    1.1043 13.4087 10.2838  0.0000    -0.0621385  0.2931   0.0140   0.5304    0.0482   0.0000     0.0871978   396.0417       15.8512       33.2828      -32.1073       1.07023       18.6550       25.0499       32.0567       32.2326       30.5864       25.9920       21.3876
  11   8 1772.2399    0.3193  0.3170  9.9139  0.0000       14.0420  0.0287   0.0159   0.0458    0.0569   0.0000       4.53089   438.4155      -1.60447       16.7207       2.31010       1.12362     -0.313923       3.55373       4.42368       5.27456       4.33164       3.46354       3.49614
  11   9 1915.4934    0.4695  0.4115  9.9272  0.0000       12.1020  0.0269   0.0193   0.0491    0.0733   0.0000       2.50107   436.5794       6.01117       5.63201       4.30470       4.85094      -1.53984       3.33308       3.93992       4.33875       3.58559       3.44766       2.90929
  11  10 2058.0777    0.6782  0.4452 10.1496  0.0000       9.51869  0.0243   0.0272   0.0515    0.0830   0.0000       1.74746   438.4499      0.866832       20.1342      -1.89163      -2.75359     -0.287715       2.89271       3.44951       3.82717       3.75911       3.46390       2.68804
  11  11 2199.9340    0.8652  0.6728 10.3082  0.0000       6.04800  0.0335   0.0283   0.0635    0.1226   0.0000       1.28748   439.2558       3.20586       9.96912      -1.09013      -5.42565       4.26996       3.94095       4.59945       4.79596       4.28180       3.92049       3.57507
  11  12 2340.1637    1.1707  0.8520 10.6438  0.0000       6.14385  0.0402   0.0354   0.0742    0.1687   0.0000       1.17865   442.4246      -8.47743       3.76786      -8.39661       3.36035       1.55278       4.01595       5.70271       5.23381       5.44899       4.30149       3.69947
  11  13 2478.6272    1.6857  0.7827 11.2898  0.0000       4.39763  0.0357   0.0512   0.0656    0.1734   0.0000       1.00884   442.4417       10.1133       16.9973       6.74300      -8.01918      -1.23952       3.96850       4.94835       5.03255       4.80642       4.25580       3.35385
  11  14 2617.0288    2.1771  0.9970 11.3799  0.0000       1.98950  0.0426   0.0587   0.0748    0.2411   0.0000      0.835940   444.6036       4.36446       25.1224       12.8145       7.24543       2.36797       4.70843       5.77648       5.95791       5.70766       5.01791       4.19240
  11  15 2756.2839    2.6452  0.8852 12.0625  0.0000       2.49513  0.0386   0.0752   0.0700    0.1769   0.0000      0.940021   438.8552       3.36904       5.47128       8.09532     -0.388007      -2.97047       4.28338       5.03795       4.92954       4.72553       4.32992       3.70255
  11  16 2895.5003    3.4335  0.7053 12.8167  0.0000       1.04907  0.0323   0.1086   0.0606    0.1416   0.0000      0.987544   442.4603       3.69961       13.9862      -4.33502       1.08244     -0.933424       3.94656       4.77501       5.53470       4.90666       4.32767       3.51654
  11  17 3034.6614    3.8211  0.8605 13.1310  0.0000      0.869942  0.0402   0.1097   0.0651    0.1489   0.0000      0.784259   430.3514      -2.81784       13.5980       3.36613      -8.27106      -3.38137       4.27828       4.99445       4.99413       4.95901       4.15414       3.79859
  11  18 3173.4950    3.7279  1.2029 12.8360  0.0000      -1.82171  0.0494   0.0950   0.0895    0.2086   0.0000      0.786528   431.7598       7.16054       6.76304      -17.4054     -0.671867      -3.52170       4.91101       5.75870       6.49605       5.78673       5.23758       4.39456
  11  19 3312.6232    3.2814  1.5412 12.6995 -0.0048       2.37980  0.0614   0.0774   0.1020    0.1386   0.0000      0.905360   444.6257       10.4128       15.1664      0.160430      -1.61173      -6.07634       6.06585       7.17739       7.37344       7.73623       6.73107       5.32747
  11  20 3451.7670    2.9798  2.2961 12.1139  0.0000      0.516477  0.0716   0.0566   0.1275    0.1170   0.0000      0.388412   443.9656       8.19625       22.7887       12.6094       3.29750      -1.98212       6.79378       8.42332       8.54687       8.08998       7.58066       6.14967
  11  21 3591.7008    2.4961  3.5014 11.5390  0.0000       1.09193  0.0847   0.0394   0.1704    0.0866   0.0000      0.203963   438.1414       27.1460      -6.78236       3.96600      -1.31214       9.83433       8.19659       10.0985       10.6108       10.0702       8.99929       7.34375
  11  22 3731.2895    2.0825  4.9709 11.1080  0.0000      0.611015  0.1109   0.0290   0.2024    0.0751   0.0000      0.144124   438.2413       35.6053       10.6698       1.12035      -12.4020       1.89281       10.9349       12.9372       13.3736       12.8985       11.3550       9.82516
  11  23 3871.4917    1.7905  6.5921 10.8236  0.0000      0.487419  0.1360   0.0235   0.2545    0.0684   0.0000      0.109062   454.4078       46.4754       43.4080      -4.23482      -7.99510      -13.1966       13.1179       16.0223       16.3589       15.8770       13.7195       11.8484
  11  24 4011.1881    1.4933  9.0871 10.4507  0.0000      0.195918  0.1750   0.0175   0.3251    0.0598   0.0000     0.0803627   456.9266      -21.3126       37.9085      -5.00319       4.04239       10.4158       16.1923       19.9495       20.8134       18.9739       17.5559       14.5046
  11  25 4151.9542    1.2308 11.1460 10.3887  0.0000      0.243083  0.2261   0.0153   0.4123    0.0522   0.0000     0.0823472   419.2191       17.9632       37.2369       20.1842       16.1413       36.4209       19.5314       23.9247       24.6829       23.8067       21.2928       17.6384
  12   7 1660.2657    0.2337  0.1595  9.9813  0.0000       22.9071  0.0524   0.0177   0.0491    0.0466   0.0000       11.3248   436.3077       2.53233       13.7754      -3.22776      -2.04261     -0.811409       3.75175       6.05048       5.51046       6.74261       8.58977       2.63903
  12   8 1805.8221    0.3727  0.3202  9.9653  0.0000       10.2596  0.0234   0.0170   0.0465    0.0586   0.0000       3.50234   436.2566      -1.83477       16.1229      -1.85574      0.780288      0.993356       2.29567       3.20249       3.11238       3.13793       3.27018       2.27671
  12   9 1950.0566    0.5263  0.4445  9.8123  0.0000       8.91445  0.0288   0.0196   0.0514    0.0788   0.0000       1.98257   434.8579      -2.05353       13.6163       2.21920       6.87119      -4.03552       3.57267       4.39732       4.66276       4.00448       3.29469       2.79394
  12  10 2093.6902    0.7271  0.5096 10.1581  0.0000       4.89754  0.0245   0.0255   0.0539    0.0973   0.0000       1.38951   437.1121     -0.914200       11.2277       3.79631      -8.13417       2.45275       2.78691       3.60222       3.59083       3.87113       3.10352       2.82596
  12  11 2235.9729    0.9916  0.7171 10.2502  0.0000       5.19444  0.0304   0.0297   0.0638    0.1352   0.0000       1.00134   435.7503      0.725858       9.82925       6.69351       6.11326      0.260203       3.55552       4.47306       4.82793       4.85250       4.45170       3.58205
  12  12 2376.5154    1.2277  0.9041 10.7828  0.0000       6.30955  0.0404   0.0350   0.0724    0.1486   0.0000       1.14719   440.7745       8.20475       13.6033      -7.71900      -2.60628      -1.23905       3.87820       4.50006       4.78108       4.33598       4.19666       3.68074
  12  13 2515.5585    1.6769  1.0271 11.2872  0.0003       3.11494  0.0424   0.0461   0.0856    0.1855   0.0000       1.15257   437.1083       10.6027       7.78454       2.26117       2.24972      -1.53671       4.12790       5.05520       5.30535       4.81086       4.48791       3.70725
  12  14 2654.6569    2.2586  0.9042 11.7832  0.0000      0.729221  0.0376   0.0617   0.0704    0.1899   0.0000      0.956214   439.1023       5.27381       14.7080       1.88866       2.60716      -2.93168       3.79898       4.83415       4.91463       4.81520       4.39891       3.56161
  12  15 2794.5113    2.9237  0.8871 11.8899  0.0000       1.03631  0.0328   0.0796   0.0701    0.2283   0.0000      0.714337   435.7348       12.2277       16.9487      -7.73419      0.798252       1.99422       3.45639       4.34238       4.42776       4.46070       3.86308       3.31524
  12  16 2934.5047    3.4557  0.8383 12.7587  0.0000       1.81037  0.0361   0.0956   0.0662    0.1552   0.0000      0.808533   443.4287       8.50666       14.9025      -1.09232      -7.79571       2.22192       3.97206       4.97508       5.11252       4.79809       4.58012       3.55920
  12  17 3073.9308    3.8017  0.9597 13.1877  0.0000       1.58520  0.0386   0.1023   0.0749    0.1401   0.0000      0.915445   433.9891       16.9352       2.61446       3.57728       2.59135   -0.00355080       4.03435       4.83072       4.86035       4.82294       4.43063       3.83266
  12  18 3213.3807    3.8605  1.2196 12.9325  0.0000       1.37584  0.0480   0.0953   0.0929    0.1960   0.0000      0.864772   434.7462       11.1821       16.9444      -1.08690      -4.89096      -1.63124       5.03592       6.15524       6.27009       5.80905       5.17541       4.24467
  12  19 3352.8737    3.2414  1.5940 12.7718  0.0000       1.45007  0.0548   0.0725   0.1099    0.1221   0.0000      0.647239   434.9533       13.4504      -2.74324      -2.03258       7.90530      -6.49160       4.98502       6.01634       6.28573       6.17883       5.38629       4.89185
  12  20 3492.6888    2.8323  2.6035 12.0248  0.0000       1.13885  0.0741   0.0499   0.1314    0.0963   0.0000      0.320511   447.9516       13.8246       7.30310       9.52199     -0.821200      -9.38726       6.60446       8.33399       8.28215       7.98587       7.17227       6.55921
  12  21 3632.7855    2.3624  3.9671 11.2761  0.0000      0.544476  0.0923   0.0335   0.1637    0.0818   0.0000      0.165052   452.0620       22.9547       1.27633       15.3804       4.45899      0.943599       8.17005       10.7205       10.4736       10.5006       9.30005       7.86461
  12  22 3773.0904    1.9795  5.3270 11.1114  0.0000      0.704798  0.1121   0.0259   0.2058    0.0645   0.0000      0.125741   449.8406       40.8665      0.317914       4.16275      -11.0976       1.38815       9.85300       12.0975       12.6758       12.1835       10.9843       9.69378
  12  24 4053.8082    1.3948  9.8120 10.5286  0.0000      0.156255  0.1844   0.0162   0.3583    0.0523   0.0000     0.0800863   435.9991       6.35108       1.32649      -18.3877      -2.05919      -5.52695       14.7435       19.0334       19.4242       19.4706       16.9673       14.6935
  12  26 4335.5419    0.9824 14.8339 10.2899  0.0000     0.0189681  0.3311   0.0115   0.5666    0.0419   0.0000     0.0922669   445.4011       22.0500       24.9826       1.28487      -2.52543      -18.0402       23.0107       28.9214       30.1122       29.6581       26.1162       22.7202
  13   7 1692.3945    0.2741  0.1879  9.9870  0.0000       16.4756  0.0170   0.0153   0.0306    0.0485   0.0000       7.57899   436.5789     -0.887043       13.8347      -2.83231      -3.05072      0.924553       2.04906       2.48430       2.64058       2.53835       2.21926       1.92972
  13   8 1838.6982    0.3827  0.3346  9.9599  0.0000       11.0316  0.0229   0.0163   0.0407    0.0594   0.0000       3.13530   436.3187       2.97139       17.3094       1.02770     -0.173172     -0.228625       2.35708       2.61407       3.07108       3.11993       2.60615       2.45278
  13   9 1983.8985    0.5456  0.5019  9.8991  0.0000       8.02047  0.0244   0.0191   0.0542    0.0834   0.0000       1.78479   439.1410       2.95065       15.7893       5.89244      -10.2889     -0.717672       2.63497       3.05885       3.35394       3.34101       3.19840       2.62928
  13  10 2128.5728    0.7764  0.5807 10.1168 -0.0002       7.04594  0.0296   0.0248   0.0490    0.1037   0.0000       1.31051   442.4565      -3.58728       10.0690      -1.78179      -4.51213       3.62244       3.10437       3.48920       3.51515       3.68449       3.33342       2.93898
  13  11 2271.2540    1.0962  0.7293 10.2128  0.0000       5.16670  0.0296   0.0306   0.0584    0.1497   0.0000      0.929176   437.4214       7.09103       8.69586      -1.87468       1.07904      -3.70244       3.04451       3.84607       3.88450       3.97470       3.48707       3.16506
  13  12 2411.9626    1.4514  0.9128 10.8128  0.0000       3.01357  0.0364   0.0372   0.0679    0.1539   0.0000      0.897241   442.1199       7.57156       10.8403      -2.34851     -0.508275      -6.27864       3.39375       4.09151       4.18716       4.24986       3.82365       3.49145
  13  13 2551.7622    1.8911  1.0547 11.1845 -0.0002       2.91094  0.0414   0.0475   0.0741    0.2210   0.0000      0.838789   443.7819       3.52654       16.3248       3.03446      -1.70576       4.96479       3.69963       4.69221       4.69667       4.80739       4.34211       3.70591
  13  14 2691.7644    2.4124  0.8900 12.1889  0.0000       3.20424  0.0359   0.0653   0.0692    0.1566   0.0000      0.919873   443.9971      -4.65304       8.33428      -3.15897     -0.767367      -4.06937       3.31030       4.24955       4.43353       4.53693       4.05002       3.47039
  13  15 2832.3528    3.0933  0.8310 12.4087  0.0000       2.32784  0.0326   0.0867   0.0641    0.1864   0.0000      0.885514   441.8731       11.0721       15.3368       1.07056     -0.760604       4.55753       3.31823       3.89109       3.92498       3.82086       3.51498       3.27938
  13  16 2972.6564    3.7571  0.8006 12.8963  0.0000       1.12409  0.0317   0.1039   0.0612    0.1584   0.0000      0.803671   444.8885       16.2637       11.9727      -2.56340      -1.73921      -4.45428       3.18717       4.08036       4.05051       4.01484       3.52144       3.13854
  13  17 3112.6790    3.7929  0.9445 13.2318  0.0000       2.25166  0.0392   0.1009   0.0669    0.1518   0.0000      0.931655   441.9477       10.9302       16.7093      -2.09277       1.96061      -7.33628       3.66880       4.69591       4.63630       4.89543       4.27812       3.70463
  13  18 3252.4913    3.7057  1.2995 13.0688  0.0000      0.259848  0.0458   0.0866   0.0945    0.1504   0.0000      0.811300   446.6608       12.6421       9.87560       12.0417       1.51720      -9.26399       3.84778       4.88680       5.03551       4.84672       4.44842       3.74054
  13  19 3392.5584    3.1004  1.8747 12.7536 -0.0062      0.614660  0.0602   0.0628   0.1097    0.1024   0.0000      0.469934   440.9948       6.38606       7.86961      -5.08410     -0.911126      0.567853       5.17278       6.65316       6.55925       6.54062       5.91789       5.27837
  13  20 3532.8053    2.6241  2.6469 11.9573  0.0000      0.326884  0.0725   0.0437   0.1265    0.0871   0.0000      0.283765   438.4070       40.3343       10.0457       13.4096      -3.37789      -13.4154       6.10383       7.14135       7.64249       7.48092       7.00965       6.07673
  13  21 3673.2351    2.2167  4.3080 11.4803  0.0000      0.385853  0.0985   0.0302   0.1717    0.0668   0.0000      0.153630   448.0755       25.9973      -6.11964      -6.90491       8.63638      -12.3008       7.90168       9.75671       10.3453       10.1430       9.22678       7.84453
  13  22 3814.0160    1.8491  5.7402 11.0674  0.0000      0.439823  0.1163   0.0231   0.2103    0.0589   0.0000      0.110903   446.3007       14.7181       39.1871       9.89455      -24.9944       1.51693       9.70658       11.9658       12.3904       12.3956       11.3197       9.79145
  13  23 3954.9347    1.5630  7.4959 10.8019  0.0000      0.485992  0.1444   0.0185   0.2657    0.0535   0.0000     0.0971578   422.8915       44.3789       38.6698     -0.641422      -31.3301       5.67137       11.4770       14.4271       15.2302       14.5405       13.5403       11.9242
  13  25 4236.7529    1.1062 13.3695 10.4279  0.0000     0.0519907  0.2742   0.0130   0.4626    0.0423   0.0000     0.0796358   459.7313       56.1840       40.4350       22.3206      -9.77955       7.40751       18.5973       23.5069       24.4856       24.2997       22.3286       19.1592
  13  26 4378.1761    0.9478 15.4245 10.2612  0.0008     0.0795094  0.3351   0.0106   0.5556    0.0398   0.0000     0.0898173   412.0843      -10.7911       53.8139      -26.5307       1.12588       15.9605       21.0826       26.8419       28.8763       27.1439       25.4912       21.9724
  13  27 4517.4712    0.7506 18.0005 10.2731 -0.0014     -0.536488  0.4558   0.0095   0.7181    0.0335   0.0000      0.103474   453.5359       52.7301       42.4301      -12.1377       22.8699       12.8077       27.1854       34.3509       36.6777       36.2782       32.2919       28.2987
  14   7 1723.5793    0.2872  0.2349  9.8929  0.0000       27.7141  0.0185   0.0146   0.0369    0.0493   0.0000       6.17777   436.5775      -1.73069       10.2170       1.17434      -1.65211      0.931207       2.02125       2.23149       2.29717       2.31833       2.44819       2.04201
  14   8 1870.8869    0.4534  0.3417  9.9019  0.0000       9.57779  0.0183   0.0185   0.0421    0.0606   0.0000       2.44294   439.3730       4.22192       9.62013      0.528797      -2.23289      -1.27764       1.78535       2.16691       2.23810       2.36851       2.14779       1.72389
  14   9 2017.1327    0.5691  0.5140 10.1764  0.0000       11.4003  0.0293   0.0194   0.0537    0.0776   0.0000       2.05817   437.0303      -2.89343       15.6333       3.84864      0.374328     -0.390655       3.25530       4.72445       4.61187       4.92869       3.91854       3.26979
  14  10 2162.6269    0.8190  0.5489 10.3918  0.0000       6.91767  0.0262   0.0253   0.0505    0.0923   0.0000       1.42038   440.2564      -4.49120       9.54466       2.90537       2.79980       1.98993       2.79301       3.61104       4.02504       3.90965       3.37182       2.82975
  14  11 2305.7793    1.1687  0.7932 10.5913  0.0000       4.20701  0.0311   0.0308   0.0612    0.1271   0.0000      0.986736   433.4764       1.47636       8.63040       1.04042      0.405760       1.80063       2.70531       3.42422       3.45537       3.48850       3.02150       2.99203
  14  12 2446.7635    1.5006  0.9338 11.1174  0.0000       2.84213  0.0362   0.0380   0.0694    0.1341   0.0000      0.905805   439.2506     -0.666541       19.9398      -2.18409      -4.21334      -2.76054       2.97119       3.88027       3.82579       4.15452       3.69876       3.22529
  14  13 2587.4731    2.0709  0.9569 11.4682  0.0000       3.73207  0.0344   0.0519   0.0701    0.1711   0.0000      0.767345   436.6322      0.104630       14.9203      -1.14086      -2.56588       2.56502       3.10464       4.08738       3.97531       4.05208       3.84649       3.37834
  14  14 2728.2404    2.5082  0.8702 12.1199  0.0000       1.93180  0.0338   0.0663   0.0654    0.1643   0.0000       1.16419   435.6977       10.2043       10.5232      0.971682       4.29974      -3.43029       2.95056       3.66468       3.64404       3.78983       3.52591       3.28157
  14  15 2869.2630    3.3598  0.9089 12.5289  0.0000     -0.131227  0.0333   0.0863   0.0675    0.1826   0.0000      0.865946   437.0141       1.80887       15.3434       3.09032       1.64142       2.35092       2.91039       3.78717       3.85013       3.70596       3.35313       3.09502
  14  16 3010.2737    3.6810  0.9385 12.7258  0.0000      0.840474  0.0345   0.0916   0.0684    0.1996   0.0000      0.638314   438.7025       2.23476       15.4104      -3.64319     -0.444818     -0.163093       3.37092       4.28451       4.51737       4.47253       4.14782       3.49814
  14  17 3150.7340    3.7346  1.0022 13.5046  0.0000       2.85942  0.0401   0.0989   0.0734    0.1334   0.0000      0.973846   433.8653      0.267881       18.5368      -6.80710       1.26232      -6.75923       3.34360       4.15973       4.27831       4.39711       3.83246       3.51085
  14  18 3290.9858    3.5065  1.4942 12.9121  0.0000      0.659958  0.0503   0.0753   0.0954    0.1323   0.0000      0.728198   434.6313       10.4145       18.9931      0.822589      -4.27530     -0.376112       3.95574       4.73123       5.15439       4.95998       4.72006       4.11982
  14  19 3431.6179    3.0907  2.1584 12.1575  0.0000      0.203157  0.0602   0.0535   0.1049    0.1155   0.0000      0.326083   448.6779       17.5440       9.79020       11.8730       1.58745      -4.88873       4.94426       6.21929       6.52897       6.56091       6.10039       5.19717
  14  20 3572.2761    2.5728  3.3603 11.6936 -0.0005      0.563726  0.0768   0.0369   0.1443    0.0766   0.0000      0.186196   435.5069      0.501685       10.8238      -6.41489     -0.633574      -4.92142       5.73831       7.37255       7.73002       7.72473       7.24209       6.48808
  14  21 3713.5384    2.1297  4.5915 11.1320  0.0000      0.765604  0.0929   0.0265   0.1710    0.0698   0.0000      0.134627   449.0375       9.24761       11.2954       8.41496       5.05955      -18.1536       7.15134       8.99856       9.35931       9.23637       8.55601       7.74954
  14  22 3854.5328    1.7636  6.5538 11.0314  0.0000      0.388180  0.1248   0.0207   0.2305    0.0527   0.0000      0.102721   449.8160       29.3145       3.63446       4.50446       4.17394       4.35327       9.26866       11.8857       12.2631       12.3071       11.5037       9.72116
  14  23 3996.1563    1.4750  8.6448 10.7515  0.0000      0.558720  0.1544   0.0166   0.2964    0.0469   0.0000     0.0857747   424.1735       5.67071      -7.94494      -6.27366      -16.8219       9.39284       11.2490       14.0425       14.7639       14.3328       13.8552       12.1268
  14  25 4278.6948    1.0490 12.7496 10.4275  0.0000      0.146601  0.2648   0.0125   0.4454    0.0418   0.0000     0.0852482   446.5405       1.94689       34.9256      -8.47785      -13.3134       21.0278       16.6786       20.8631       22.7199       22.1029       20.5562       18.3059
  14  27 4561.3660    0.7311 19.9359 10.2296  0.0000     -0.202541  0.5459   0.0085   0.7963    0.0319   0.0000     0.0982990   427.2793      -17.9189       41.3555       21.4076       50.4966      -2.30634       28.3566       36.2736       39.0100       38.5907       35.0199       31.3186
  15   6 1601.0087    0.1831  0.1165 10.0315  0.0000       20.2984  0.0165   0.0140   0.0278    0.0376   0.0000       18.2068   439.6105      -1.91878       14.3710      -1.62100      -2.66063       4.10781       1.69469       1.86836       1.58818       1.92281       2.09835       1.56959
  15   7 1753.8372    0.3436  0.2490  9.9883  0.0000       16.7817  0.0179   0.0153   0.0307    0.0490   0.0000       4.71766   441.8262     -0.844989       14.2704     -0.563929      -1.00994      0.544488       1.85180       2.32300       2.41570       2.07643       2.25655       1.78415
  15   8 1902.3844    0.4579  0.3780 10.0215  0.0000       11.4151  0.0207   0.0171   0.0406    0.0586   0.0000       2.34379   438.6441       3.66950       11.4580      0.521939     -0.583135      -1.75001       2.08634       2.65276       2.81737       2.76115       2.65902       2.41869
  15   9 2049.7212    0.6580  0.4951 10.1073  0.0000       9.31069  0.0220   0.0216   0.0500    0.0835   0.0000       1.60168   438.9780       3.88811       7.76995       3.34887      -6.87071       1.35468       2.07437       2.60666       2.54088       2.62335       2.48155       2.21370
  15  10 2195.9573    0.8662  0.6614 10.6135  0.0000       8.55752  0.0283   0.0248   0.0549    0.0860   0.0000       1.32146   433.3388       2.70947       13.0379       3.15259      0.505587       1.29762       2.47768       3.11806       3.28243       3.09839       3.08644       2.67897
  15  11 2339.6523    1.1913  0.8194 10.5687  0.0000       5.51288  0.0296   0.0309   0.0630    0.1234   0.0000      0.975835   438.0098     0.0622363       8.63190      -2.01905      -5.88036       1.45544       2.46329       3.09205       3.26520       3.14663       2.82625       2.91939
  15  12 2481.1535    1.6310  0.9388 11.2615  0.0000       3.65910  0.0372   0.0395   0.0636    0.1360   0.0000      0.868588   439.9822       2.92485       8.76286      -2.72206      -3.48286       2.33803       3.04789       3.92884       3.95054       4.24307       3.79043       3.32050
  15  13 2622.4772    2.1177  0.9540 11.8154  0.0000       2.52870  0.0361   0.0516   0.0659    0.1380   0.0000      0.842960   437.3049       6.48646       13.7666      0.981884      -5.29499      -5.40244       2.84941       3.42305       3.57844       3.84678       3.41166       3.02787
  15  14 2764.2772    2.7820  0.8804 12.5205  0.0000       3.34642  0.0335   0.0697   0.0614    0.1229   0.0000      0.979531   440.0285       6.06246       12.1419     -0.978396       2.06531     -0.932989       2.78978       3.56973       3.73800       3.72761       3.38067       3.03281
  15  15 2905.8408    3.2513  0.9224 12.7157  0.0000      0.588136  0.0351   0.0818   0.0687    0.1625   0.0000      0.995542   434.6364       14.8145       5.85023       6.11222      -2.85038      -1.63682       2.98130       3.61677       3.74126       3.82025       3.63619       3.09485
  15  16 3047.1752    3.8631  0.9673 13.0221  0.0000      0.260900  0.0349   0.0941   0.0707    0.1743   0.0000      0.799160   436.3467       8.56905       9.94539       3.25201       1.87826       2.27423       2.66118       3.53224       3.64955       3.60712       3.33015       3.14521
  15  17 3188.1516    3.7375  1.3198 13.1174  0.0000       1.04238  0.0503   0.0839   0.0825    0.1642   0.0000      0.656918   440.6778       11.7389       6.69656       6.15114      -1.19635      -6.05863       3.56988       4.83272       4.97173       4.92560       4.53768       3.90790
  15  18 3329.0590    3.4363  1.6139 12.7684  0.0000       1.28202  0.0507   0.0704   0.0935    0.1391   0.0000      0.583531   439.6755       13.2594       7.00383       9.09039       9.94949      -3.93895       3.86670       5.03845       5.15371       5.24524       4.85502       4.35041
  15  19 3470.0590    3.0158  2.3539 12.2458  0.0000      0.145793  0.0633   0.0504   0.1146    0.1034   0.0000      0.339181   438.8840       28.2529       20.0061      -5.03468      0.548884      -3.55889       4.61332       5.62505       5.85272       5.86090       5.74499       4.95347
  15  20 3611.5466    2.3636  3.4499 11.7603  0.0000      0.642134  0.0791   0.0345   0.1441    0.0749   0.0000      0.186281   442.7079       23.0934       24.0802     -0.574515      -1.01905      0.236567       5.59550       7.08243       7.54850       7.66249       7.14706       6.41571
  15  21 3753.0731    2.0302  5.0713 11.2763  0.0000      0.555617  0.1014   0.0247   0.1859    0.0589   0.0000      0.132584   429.9055       11.7615       8.08412       15.2912     -0.896090      -13.8802       6.90998       8.90868       9.31601       9.34475       8.78763       7.67791
  15  22 3894.6420    1.7122  6.9329 10.8637  0.0000      0.355884  0.1238   0.0184   0.2309    0.0512   0.0000     0.0932007   448.5538     -0.651220       17.3042      -3.39048      -5.98849       13.2965       8.54418       10.8132       11.8131       11.5586       10.8217       9.84640
  15  23 4036.1979    1.4105  9.3198 10.6547  0.0002      0.374986  0.1638   0.0151   0.2994    0.0455   0.0000     0.0767252   441.5294       29.4565       11.8673       18.2543       23.7743       3.91342       10.8014       13.6574       14.7817       14.7613       14.0352       12.3230
  15  24 4177.9106    1.1903 11.8843 10.4902 -0.0037      0.278875  0.2192   0.0130   0.3891    0.0442   0.0000     0.0765191   457.3353       49.6006      -3.25088       23.3043       4.16328      -27.9366       13.6550       17.2089       18.9146       18.6961       17.7866       15.7511
  15  25 4320.1357    0.9909 14.7214 10.4187  0.0015      0.223883  0.2969   0.0106   0.5075    0.0367   0.0000     0.0855778   429.4366       13.8994       21.6787       52.7241       41.6042      -3.68454       16.3431       21.0525       22.6238       22.6746       20.2431       18.7999
  15  26 4461.4082    0.8035 16.5693 10.3388 -0.0053    -0.0333821  0.3955   0.0091   0.6206    0.0331   0.0000     0.0953252   457.4275       54.0320       14.6272       1.24814      -4.81310      -27.1438       20.1880       26.5441       27.7315       28.1725       26.1026       23.5803
  16   6 1629.5073    0.2259  0.2067  9.9775  0.0000       12.1267  0.0182   0.0121   0.0341    0.0392   0.0000       8.01703   436.0719      -2.60138       12.0106      -1.10883      -1.34859      -1.45441       1.69425       2.25085       2.15914       2.50187       2.29305       2.27701
  16   7 1783.3066    0.3506  0.2818  9.9042  0.0000       15.6541  0.0170   0.0150   0.0371    0.0498   0.0000       3.70039   435.1163      -4.21469       16.8303       5.00429      0.135086       1.95326       1.42305       1.81467       1.77447       2.09020       2.17892       1.91164
  16   8 1933.1925    0.4913  0.3774 10.1051  0.0000       11.4136  0.0199   0.0178   0.0390    0.0585   0.0000       2.35227   436.8070     -0.810906       17.6062     -0.322570     -0.622067      -1.38612       1.85369       2.17193       2.42448       2.57136       2.55113       2.13587
  16   9 2081.7062    0.6949  0.6382 10.0344  0.0000       7.39311  0.0278   0.0195   0.0515    0.0988   0.0000       1.27788   436.7908      0.515938       10.9103      0.746431       1.03396      -5.52103       2.24502       2.80216       3.08621       2.81125       2.77707       2.59168
  16  10 2228.5035    0.9476  0.7616 10.2929  0.0000       5.29910  0.0289   0.0244   0.0588    0.1260   0.0000      0.993724   434.3945     -0.515250       14.7564       3.86690     -0.233417       3.49949       2.32980       2.83364       2.91117       2.99364       2.99115       2.67168
  16  11 2372.7343    1.2829  0.8637 10.9002  0.0000       5.44608  0.0305   0.0313   0.0642    0.1221   0.0000      0.982346   435.3958     -0.141676       12.8278      -2.36344     -0.585496       2.90437       2.37440       3.07233       3.23800       3.34707       2.96814       2.80387
  16  12 2514.8269    1.7917  0.9536 11.2162  0.0000      0.869398  0.0318   0.0415   0.0682    0.1432   0.0000      0.798424   435.3386     0.0476083       18.9666       2.83664      -7.91044      -1.44086       2.46762       3.05770       3.31153       3.52812       3.23316       2.96707
  16  13 2657.0984    2.2986  0.9857 11.8362  0.0000       3.12689  0.0354   0.0515   0.0646    0.1459   0.0000      0.746905   444.2944       8.76796       11.7705       1.41813       2.02701       2.04647       2.45409       3.26547       3.26632       3.44233       3.24817       3.04698
  16  14 2799.5897    2.9124  0.7751 12.5274  0.0000       1.78613  0.0274   0.0741   0.0563    0.1160   0.0000      0.814076   440.7276       4.35271       14.3777       2.27088      -1.58480      -1.01009       2.26954       2.77137       2.84463       2.83214       2.79098       2.53083
  16  15 2941.8895    3.4684  0.8485 12.9487  0.0009       1.67865  0.0290   0.0872   0.0624    0.1199   0.0000      0.793026   437.0040       7.78863       11.7797      -2.90811       4.80923      -1.58677       2.27586       2.78714       2.93473       2.99068       2.80153       2.57830
  16  16 3083.6173    3.9367  0.9135 12.9415  0.0000       3.03748  0.0315   0.0954   0.0626    0.1642   0.0000      0.948215   438.5361       9.71527       14.7128       3.56823      0.746633     0.0381693       2.43157       2.89175       3.23421       3.30821       3.02410       2.90939
  16  17 3225.0267    3.5569  1.1669 13.3836  0.0000     -0.225898  0.0446   0.0845   0.0799    0.1495   0.0000      0.903960   442.9760       12.8531       7.57234      -2.93128      -8.74709      -1.64305       3.17080       4.09005       4.27732       4.51163       4.10395       3.82797
  16  18 3366.6000    3.3227  1.8448 12.7965  0.0000       1.18709  0.0537   0.0636   0.1040    0.1188   0.0000      0.407079   438.9690       20.1634      -2.69895      -1.35043     -0.201445     -0.456062       3.54783       4.63975       4.88291       5.07160       4.88234       4.28982
  16  19 3508.1978    2.7985  2.8964 11.8490  0.0000      0.527787  0.0687   0.0421   0.1228    0.1055   0.0000      0.239111   438.4728       7.54835       23.1513      -1.04998      -6.68237      -3.37202       4.71287       5.75794       6.41217       6.40318       6.21676       5.58287
  16  20 3650.0251    2.3970  3.9559 11.4854  0.0000      0.435284  0.0825   0.0313   0.1480    0.0780   0.0000      0.149783   436.7416       26.0916       25.4108       6.69657       1.01141       6.05281       5.59280       6.95821       7.58492       7.67056       7.28565       6.51351
  16  21 3792.1538    1.9459  6.1153 10.9505  0.0000      0.643023  0.1092   0.0213   0.1979    0.0574   0.0000     0.0931351   434.1294       22.7355       21.4669       7.31987       4.62288      -14.6833       7.17117       9.16742       9.76224       10.2064       9.28302       8.39631
  16  22 3934.1014    1.6423  7.7515 10.7423  0.0000      0.478083  0.1310   0.0167   0.2403    0.0485   0.0000     0.0803808   447.8786       29.9657      0.473097       6.92568      -18.9689      -1.99056       8.35092       10.5694       11.4493       11.3929       10.7796       9.81185
  16  23 4076.3535    1.3427 10.2555 10.6343  0.0000      0.408057  0.1767   0.0139   0.3214    0.0415   0.0000     0.0742980   431.7098       4.29092       27.2191      -7.23293      -5.94643      -1.18810       10.4992       13.6232       14.5855       14.7750       13.6638       12.4021
  16  24 4218.0157    1.1362 13.0155 10.4566 -0.0004      0.323831  0.2378   0.0116   0.4088    0.0398   0.0000     0.0796703   433.2845      -24.5654       36.3932       7.84795       54.0868      -2.52330       13.1095       16.9321       18.0882       18.2309       17.3148       15.6055
  17   4 1318.0335    0.0997  0.0702 10.1230  0.0000       20.0037  0.0217   0.0133   0.0322    0.0310   0.0000       107.382   439.4260       1.75747       18.6856     -0.934678      -1.68438     -0.710457       1.41076       2.03580       2.45517       1.92152       1.95028       1.71396
  17   5 1493.4931    0.1568  0.1254 10.0127  0.0000       25.3143  0.0184   0.0115   0.0291    0.0341   0.0000       24.9930   436.6908      -1.24219       13.8122      -1.23038     -0.590969     0.0530115       1.76916       1.84466       1.74555       2.07561       1.95482       1.83055
  17   6 1657.0805    0.2390  0.1782 10.0276  0.0000       19.1782  0.0145   0.0132   0.0305    0.0383   0.0000       9.24912   441.2730     -0.661106       13.4995       1.74305      -1.02585      -2.72209       1.29305       1.69531       1.70222       1.83213       1.87253       2.04511
  17   8 1963.3958    0.5431  0.4050 10.0427  0.0000       11.5173  0.0191   0.0184   0.0408    0.0600   0.0000       1.94010   440.0777     -0.834418       15.6355      0.352149       2.27857     -0.466046       1.81306       2.33776       2.57294       2.34479       1.97746       1.82529
  17   9 2113.1349    0.8043  0.6262  9.9695  0.0000       7.82170  0.0234   0.0217   0.0499    0.0918   0.0000       1.10693   436.6760       1.39402       15.9434      -1.27058      -3.02950       1.02371       1.76368       2.33835       2.52070       2.65031       2.38158       2.31787
  17  10 2260.4480    1.0201  0.8589 10.1655  0.0000       5.12715  0.0333   0.0234   0.0561    0.1399   0.0000      0.929278   440.8546      -2.71954       15.4382      -1.59079      0.828855      -2.21755       2.47667       3.37655       3.54818       3.60977       3.16089       2.96989
  17  11 2405.1635    1.4440  0.8490 11.1611  0.0000       2.78563  0.0314   0.0351   0.0597    0.1122   0.0000      0.908821   441.6169      -5.68590       20.9073       2.93935       4.76949      -1.53947       2.15619       2.87383       2.74063       3.00388       2.67775       2.62224
  17  12 2548.2988    1.8757  0.8977 11.5297  0.0000       3.37865  0.0312   0.0428   0.0595    0.1297   0.0000      0.792581   438.0895       3.49730       4.94543      0.649715      -5.04160      -1.30794       2.29051       2.80832       2.96432       2.99083       2.87623       2.72988
  17  13 2691.1465    2.5041  0.9172 11.9456  0.0000       2.64694  0.0316   0.0568   0.0615    0.1292   0.0000      0.798760   437.8241       4.20187       14.0021       1.34579      -1.12946      -2.93076       2.38873       3.15668       3.29312       3.21504       3.11083       2.73342
  17  14 2834.4105    3.0545  0.9036 12.4929  0.0000       1.42217  0.0305   0.0701   0.0597    0.1343   0.0000      0.820641   438.3536       7.90428       13.7338       5.66210       2.08793      -1.11829       2.29637       2.77182       3.10875       3.18129       3.03757       2.76367
  17  15 2977.3618    3.5322  0.9794 12.9375  0.0000      0.553617  0.0328   0.0792   0.0654    0.1279   0.0000      0.854163   437.5200       6.51781       17.0066       1.77247      -3.87247      -6.29953       2.33756       3.07708       3.13032       3.13318       3.02174       2.77126
  17  16 3119.4551    3.7664  0.9983 13.3499  0.0000      0.197464  0.0357   0.0864   0.0655    0.1290   0.0000      0.720348   442.9436       10.2560       10.1740       3.41399      0.202688       1.62670       2.41108       3.18295       3.39656       3.50159       3.18147       2.82324
  17  17 3261.6359    3.7099  1.4321 12.9871  0.0000       2.12516  0.0453   0.0744   0.0851    0.1419   0.0000      0.563732   440.3277       9.89179       4.53628       1.16386      0.911740      -10.3686       3.06687       3.88211       4.19236       4.18641       4.07931       3.59189
  17  18 3403.6192    3.1828  2.0320 12.5209  0.0000      0.696692  0.0549   0.0557   0.1047    0.1182   0.0000      0.403548   436.8329       17.9150       12.4784       4.04057      -6.03204      -3.87541       3.48873       4.49891       4.81135       4.89245       4.50568       4.20413
  17  19 3545.7147    2.7394  2.8090 12.0104  0.0000      0.649493  0.0667   0.0413   0.1211    0.0974   0.0000      0.242076   435.3331       10.9968       25.2994      -6.20927      -6.22672      0.965765       4.20043       5.42449       5.75165       5.77768       5.48287       5.18732
  17  20 3688.1357    2.2349  4.7076 11.0872  0.0000      0.575268  0.0882   0.0255   0.1602    0.0769   0.0000      0.118995   440.7736       32.2196       12.0173       10.2598      -10.0148      -13.1574       5.65020       7.09961       7.45161       7.66516       7.42135       6.85649
  17  21 3830.4773    1.8305  6.2008 10.9843  0.0000      0.445089  0.1101   0.0197   0.2001    0.0534   0.0000     0.0973606   428.6629       29.5379       15.3563     -0.240596       4.28035      -5.01986       6.89364       8.77876       9.27218       9.51122       9.21278       8.36634
  17  22 3972.8411    1.5535  7.9137 10.7957  0.0000      0.280306  0.1352   0.0158   0.2444    0.0435   0.0000     0.0795750   439.9195       18.7175       32.4946       4.72099      -13.6680      -11.6950       8.02987       10.2865       10.9035       11.2759       10.6576       9.64394
  17  23 4115.8496    1.2938 10.2831 10.5441  0.0000      0.463393  0.1703   0.0130   0.3234    0.0413   0.0000     0.0740923   435.4410       15.8388      -7.13018       33.4782      0.658620      -5.58435       9.75540       12.5186       13.2408       13.7481       12.9706       11.8049
  17  24 4257.8731    1.1278 13.7601 10.3573  0.0000      0.137030  0.2456   0.0105   0.4192    0.0390   0.0000     0.0754191   443.6205       11.2322       40.3967      -8.66713      -23.4588      -7.99009       12.9339       16.7953       17.9598       18.2620       17.3199       15.8722
  17  25 4399.9497    0.8864 15.6593 10.3322  0.0000    -0.0822842  0.3358   0.0087   0.5200    0.0331   0.0000     0.0926944   406.2660       9.88279       42.1250     -0.163096      -31.1515      -12.2828       16.0333       21.0836       22.7185       23.0253       21.4698       19.5497
  18   4 1341.5722    0.1013  0.0554 10.1154  0.0000       9.79606  0.0247   0.0138   0.0243    0.0291   0.0000       98.3832   436.8594      0.796767       13.3170       5.39837      -1.01448      0.867715       2.19633       2.80821       2.59811       2.81393       2.36028       1.52732
  18   5 1518.7486    0.1710  0.1420  9.9677  0.0000       18.8160  0.0382   0.0132   0.0362    0.0340   0.0000       20.3484   436.6871      -2.43536       19.6717      -1.76204      -2.18665       2.05292       5.17344       2.38798       3.82932       2.92826       3.57558       3.09757
  18   6 1683.6906    0.2767  0.2229  9.9371  0.0000       15.2843  0.0170   0.0130   0.0357    0.0403   0.0000       6.49715   437.5285     -0.788765       12.9270     0.0599035     -0.836716       1.01861       1.64449       2.36159       2.46566       2.49024       2.09122       2.05032
  18   7 1840.0450    0.4399  0.3506  9.8998  0.0000       10.9635  0.0172   0.0153   0.0363    0.0513   0.0000       2.38216   437.0409      -2.18831       16.1887       2.06176      0.582816     -0.924344       1.31861       1.74613       1.90045       1.76258       1.64344       1.58681
  18   8 1992.8847    0.5701  0.5635 10.0712  0.0000       8.32427  0.0243   0.0163   0.0487    0.0689   0.0000       1.58162   436.5273       2.13411       16.1693     -0.911762      0.112615     -0.634466       1.71893       2.28543       2.19659       2.47876       2.26181       2.03420
  18   9 2143.8106    0.7897  0.6998 10.1541  0.0000       6.32126  0.0262   0.0199   0.0517    0.0992   0.0000       1.06660   436.2174       4.21780       19.6793      -1.12078     -0.892074       5.11692       1.88755       2.54464       2.67650       2.79388       2.58494       2.47545
  18  10 2291.7915    1.0874  0.9091 10.5683  0.0000       5.85113  0.0320   0.0249   0.0629    0.1198   0.0000      0.995071   433.9950       2.12990       9.97439       1.29467      -4.21599       1.89185       2.07659       2.68258       2.81679       2.95958       2.84238       2.62061
  18  11 2436.9781    1.5358  0.9672 10.6715  0.0000       1.57835  0.0310   0.0330   0.0639    0.1646   0.0000      0.793803   438.9204       4.08335       13.1171      -5.19433      0.632502       1.19696       2.13832       2.69654       2.85244       2.87659       2.90790       2.64632
  18  12 2580.9834    1.9904  1.0623 11.4160  0.0000       3.34943  0.0352   0.0418   0.0652    0.1585   0.0000      0.745800   438.5825       7.02949       13.0989      -1.43270     -0.107799      -5.45432       2.40394       3.11030       3.23764       3.32185       2.92743       2.79372
  18  13 2724.7946    2.5664  0.9951 12.0008 -0.0015      0.975090  0.0335   0.0547   0.0611    0.1449   0.0000      0.726147   439.2109      0.337219       11.4753    -0.0915408      -4.93389      -2.15237       2.32479       3.09889       3.28026       3.33826       3.06472       2.73039
  18  14 2868.7632    3.1460  0.8334 12.8503 -0.0019       2.22031  0.0294   0.0731   0.0564    0.1098   0.0000      0.867671   439.5030       6.85844       15.8715      -1.49210      -2.09391      -5.42782       2.03594       2.66895       2.80266       2.76091       2.49465       2.36531
  18  15 3012.1854    3.8038  0.9978 12.5979  0.0007      0.510023  0.0316   0.0794   0.0598    0.1547   0.0000      0.735388   439.5261       9.44623       9.84998       2.09013       1.19710       1.17303       2.02290       2.47128       2.73728       2.86608       2.62786       2.44311
  18  16 3154.9810    3.6608  1.1224 13.4220  0.0000      0.819320  0.0392   0.0788   0.0719    0.1133   0.0000      0.799897   442.6902       7.91151       10.3991      0.162185      -1.25170       3.15236       2.41878       3.12833       3.18408       3.33208       3.13713       2.95438
  18  17 3297.4572    3.5554  1.4146 12.9667 -0.0029       1.05937  0.0434   0.0691   0.0818    0.1345   0.0000      0.582297   438.4801       21.1060       15.4696       2.09609      -1.39938      -3.07951       2.63789       3.53936       3.72099       3.86206       3.42655       3.18008
  18  18 3440.3352    3.0835  2.4551 11.9934  0.0000       1.55098  0.0584   0.0480   0.1098    0.1214   0.0000      0.275942   441.9167       9.23705       11.4981      -1.31278      -2.29781      -8.11988       3.57699       4.40343       4.59162       4.86790       4.63097       4.33864
  18  19 3582.9492    2.5310  3.1780 11.8162  0.0000      0.677186  0.0695   0.0359   0.1296    0.0915   0.0000      0.205415   438.0423       10.0380       14.3994      -6.99554      -4.24985      -5.19465       4.24006       5.44235       5.71493       6.19872       5.74018       5.30958
  18  20 3725.9838    2.1037  4.8978 11.1262  0.0000      0.829481  0.0896   0.0237   0.1623    0.0681   0.0000      0.114916   434.6368       14.5265       7.06503     -0.635549      -1.72284      -8.65962       5.42847       6.77484       7.34749       7.30891       7.19263       6.82704
  18  21 3868.5798    1.7809  6.5503 10.8397  0.0004      0.483267  0.1106   0.0181   0.2017    0.0537   0.0000     0.0905597   435.7205       22.3785       9.13109      -2.14407      -10.2955      -16.5483       6.36410       8.09485       8.79895       9.05375       8.69498       8.11915
  18  22 4011.4581    1.5053  8.9876 10.5959  0.0000      0.329402  0.1411   0.0140   0.2608    0.0428   0.0000     0.0692722   432.5502       39.6757       40.2372       5.17149      -17.7470      -19.2693       7.98215       10.1745       11.1103       11.1797       10.7884       9.93547
  18  23 4154.6641    1.2712 12.5563 10.4330  0.0000      0.318217  0.2013   0.0114   0.3734    0.0397   0.0000     0.0646023   435.8449      -7.51027       5.52787       6.87380       18.3867       12.3592       10.3976       13.5146       14.6654       14.9449       14.5529       13.2506
  18  24 4297.9500    1.0349 14.2026 10.4261 -0.0010      0.343622  0.2646   0.0098   0.4452    0.0352   0.0000     0.0785293   451.6145      -14.9526      -9.83662      -12.3058       9.64617       4.14887       12.7163       16.1907       17.4879       18.0190       17.4134       15.8724
  18  25 4440.0346    0.8267 16.7865 10.4088 -0.0008      0.119824  0.3689   0.0080   0.5712    0.0290   0.0000      0.100824   414.9803       36.5991       8.02595      -38.9079       13.1941       2.42286       15.8610       20.6739       22.9308       22.8444       22.6167       20.6300
  19   5 1543.0432    0.1627  0.1364 10.0360  0.0000       5.61851  0.0173   0.0108   0.0310    0.0319   0.0000       20.4493   438.1480      0.914128       17.0850      -1.80357      -3.86702       1.62944       1.35656       1.90965       1.81381       2.16514       2.28212       1.99113
  19   6 1709.3911    0.3005  0.2959  9.8898  0.0000       17.5502  0.0202   0.0119   0.0352    0.0413   0.0000       4.60402   438.6613      -1.32705       18.5918      -1.81628      -2.65308      0.256823       1.45546       2.22036       2.22786       2.28231       2.32012       2.01586
  19   7 1867.3472    0.3903  0.3571  9.9759  0.0000       13.4814  0.0203   0.0136   0.0349    0.0514   0.0000       2.88791   437.9561      0.297017       13.7321     0.0233408      -1.67299      -1.37507       1.49411       1.87543       1.92284       2.13311       1.88576       1.93399
  19   8 2021.8224    0.6238  0.5007 10.1111  0.0000       7.25947  0.0215   0.0181   0.0428    0.0696   0.0000       1.40459   438.4273     -0.297814       11.2912     -0.740174      -5.95359       2.54164       1.79455       2.29209       2.42229       2.37075       2.34283       2.03083
  19   9 2173.9153    0.8747  0.6818 10.1779  0.0000       6.80883  0.0266   0.0211   0.0461    0.0977   0.0000       1.04288   440.4704       4.40763       11.4683    -0.0122667      0.741580      -1.42214       1.72133       2.29375       2.36325       2.48077       2.40001       2.28305
  19  10 2322.4450    1.1984  0.8213 10.4738  0.0000       4.27710  0.0276   0.0268   0.0525    0.1170   0.0000      0.815772   439.0691      -3.10248       9.72688      0.457505      -6.84656      -3.29236       1.80556       2.24750       2.41479       2.56015       2.56212       2.24365
  19  11 2468.2890    1.6839  0.8349 11.1184  0.0000       4.91199  0.0264   0.0378   0.0551    0.1249   0.0000      0.741397   437.8754       3.90920       15.9314      0.263888      0.366622      -1.42076       1.74991       2.07313       2.44310       2.47961       2.37249       2.20296
  19  12 2613.1736    2.1163  1.0350 11.6190  0.0000       2.83132  0.0325   0.0444   0.0650    0.1558   0.0000      0.744360   439.7009       5.01627       14.4665       2.04202      -5.08918      -1.35113       1.98184       2.67250       2.70874       2.87235       2.72737       2.62806
  19  13 2758.0456    2.7477  0.8950 12.3499  0.0000       1.64725  0.0284   0.0604   0.0580    0.1210   0.0000      0.706870   438.8539       6.40499       16.3876       2.61311      -4.32272      -4.38124       1.83803       2.39574       2.55902       2.56247       2.55338       2.33913
  19  14 2902.6489    3.5407  0.8381 12.6213  0.0007       3.42116  0.0277   0.0763   0.0498    0.1274   0.0000      0.522612   437.7542       7.00484       7.59000       1.55617      -1.09623       1.12871       1.74664       2.14925       2.32574       2.42781       2.30885       2.16786
  19  15 3046.6088    3.8613  0.9250 12.8942  0.0000     -0.291816  0.0289   0.0817   0.0567    0.1276   0.0000      0.455006   440.3645       7.34692       17.9590       1.60075      -3.92853      -4.47170       1.83611       2.29459       2.55512       2.60212       2.46982       2.38917
  19  16 3190.0502    3.8779  1.1688 13.6052  0.0000       2.13326  0.0414   0.0819   0.0718    0.1074   0.0000      0.716861   440.6512       14.7008       13.8108      -1.80388      -4.65185      0.276763       2.28585       3.03972       3.17298       3.39034       3.17647       2.92391
  19  17 3333.1076    3.4271  1.6513 12.9894  0.0000       1.06104  0.0490   0.0605   0.0862    0.0912   0.0000      0.539581   436.7429       14.1300       8.15286       1.77486      -4.27315      0.607349       2.76231       3.63356       3.89029       3.90825       3.82823       3.50795
  19  18 3476.4498    2.8642  2.4052 12.1393  0.0000       1.32088  0.0573   0.0420   0.1044    0.0920   0.0000      0.292065   437.5259      0.190205       17.3268      -1.59207      -3.08475     -0.958838       3.30584       4.32397       4.57925       4.63497       4.55598       4.27317
  19  19 3619.6413    2.4054  3.6169 11.4576  0.0014      0.720449  0.0728   0.0303   0.1344    0.0852   0.0000      0.178923   439.7673       24.1800       15.4087      -5.22368       1.60761      -8.02953       3.99341       5.30096       5.45058       5.90651       5.39170       5.24184
  19  20 3762.8670    2.0380  5.5045 11.0218  0.0000      0.483801  0.0948   0.0211   0.1738    0.0593   0.0000      0.101255   433.9367       8.10805       7.07198      -13.7152       3.51314       2.78852       5.17897       6.86660       7.44275       7.64902       7.27453       6.81185
  19  21 3906.3875    1.6934  7.4937 10.7509  0.0000      0.451288  0.1184   0.0158   0.2185    0.0457   0.0000     0.0765648   435.0351       5.99338       31.7507       21.5513       12.3469      -2.12158       6.56081       8.57304       9.06758       9.53459       9.26422       8.56616
  19  22 4049.4798    1.3999  9.4954 10.5976  0.0000      0.240694  0.1508   0.0127   0.2745    0.0386   0.0000     0.0718299   451.7175       15.6679       7.54850       9.21326      -2.62607       8.73367       7.84737       10.2338       11.0264       11.3949       11.0597       10.2379
  19  23 4193.1338    1.1936 12.6301 10.4545  0.0000      0.227266  0.2075   0.0106   0.3685    0.0359   0.0000     0.0677784   441.9880       12.1567       9.91167      -1.83715       14.4343      -21.5722       9.76519       12.9952       13.9814       14.4045       13.9328       12.6255
  19  24 4336.7008    0.9905 15.8239 10.3757  0.0000      0.220523  0.2934   0.0085   0.4730    0.0322   0.0000     0.0782843   438.8248       21.6167       15.5948       26.7545       1.19237      -8.61417       12.2020       16.1660       17.4625       17.8360       17.0280       15.8574
  20   5 1566.5620    0.2198  0.1805 10.0173  0.0000       15.8960  0.0172   0.0113   0.0285    0.0337   0.0000       10.0192   439.2913      0.938905       18.9613      -1.36253      -3.38892    -0.0782825       1.07442       1.59530       1.28898       1.55015       1.38159       1.61364
  20   6 1734.2137    0.3439  0.2287  9.9372  0.0000       14.1245  0.0140   0.0140   0.0274    0.0410   0.0000       4.08266   438.1456       1.39820       19.6048       1.79116      0.580184       1.61451      0.982327       1.34660       1.40087       1.53645       1.59103       1.59529
  20   7 1893.9561    0.4666  0.4247  9.9572  0.0000       12.8754  0.0183   0.0146   0.0412    0.0531   0.0000       2.12022   437.2133      0.466016       18.4529       1.20832     -0.709491      -2.25019       1.31000       1.70477       1.85746       1.88860       1.90925       1.73867
  20   8 2050.1304    0.6498  0.6764  9.9690  0.0000       7.16077  0.0253   0.0160   0.0494    0.0778   0.0000       1.19008   440.3215       1.17013       13.1198      -3.64087      -2.40038       1.97809       1.60346       1.99014       2.26785       2.40271       2.12868       2.15432
  20   9 2203.2871    0.8795  0.7618 10.5368  0.0000       8.79479  0.0264   0.0214   0.0576    0.0848   0.0000       1.13351   439.4760      -2.86173       14.0912       3.04521      -4.02363      -4.08328       1.59125       2.11521       2.33889       2.35063       2.24552       2.05264
  20  10 2352.5703    1.3002  0.8482 10.8894  0.0000       5.79654  0.0282   0.0287   0.0529    0.1048   0.0000      0.879893   437.6264      -2.79038       17.0634     -0.836854       2.44060      0.872676       1.63277       2.12519       2.21526       2.43836       2.26230       2.25914
  20  11 2499.0989    1.6695  1.0210 11.2817  0.0000       3.39084  0.0317   0.0351   0.0651    0.1313   0.0000      0.799799   440.5249      0.531122       13.6683      0.890759       1.26795       2.78701       1.91692       2.36956       2.47307       2.50981       2.53503       2.32016
  20  12 2645.0006    2.3086  0.9889 11.8103  0.0000       2.96732  0.0308   0.0468   0.0598    0.1275   0.0000      0.764679   437.1540    -0.0146181       14.7765       1.50683      -4.56441      -1.18896       1.74637       2.31465       2.46673       2.63597       2.51186       2.36412
  20  13 2790.7870    2.9845  0.9186 12.0362  0.0000       1.80853  0.0281   0.0613   0.0526    0.1452   0.0000      0.673723   435.6046       7.00257       15.6492       5.11072     0.0174700      -5.18104       1.66504       2.16080       2.32587       2.44012       2.34195       2.34129
  20  14 2936.0091    3.4302  0.8561 13.0060 -0.0035       1.66143  0.0266   0.0750   0.0550    0.1039   0.0000      0.863660   436.7569       6.69516       14.9603      0.776172     0.0363453      -2.29159       1.72045       2.11014       2.30576       2.44777       2.39595       2.24505
  20  15 3080.5307    3.9063  0.9996 12.9256  0.0000     0.0596961  0.0314   0.0788   0.0556    0.1324   0.0000      0.755028   438.3827       9.56090       14.0559      0.392295      -2.06954      -4.04335       1.87703       2.32104       2.56979       2.64187       2.61735       2.43987
  20  16 3224.4977    3.7270  1.3170 13.1884  0.0000      0.469448  0.0407   0.0695   0.0732    0.1096   0.0000      0.600148   440.3474       6.42064       7.65631       3.80059     -0.502492      -5.21438       2.18922       2.80423       3.10953       3.17256       2.97923       2.79938
  20  17 3368.1760    3.3189  1.8028 12.7144 -0.0016      0.403004  0.0479   0.0530   0.0851    0.0874   0.0000      0.383792   432.7251       3.63929       9.28268     -0.583488      -7.73987      -3.14466       2.62344       3.33750       3.57034       3.56792       3.62089       3.44172
  20  18 3512.2288    2.7344  2.7245 11.9924  0.0000       1.37293  0.0595   0.0366   0.1087    0.0754   0.0000      0.225336   433.3741       10.5280       6.62456      -2.75383     -0.616924      -5.34803       3.25923       4.25390       4.36785       4.68109       4.57567       4.26309
  20  19 3656.0903    2.2722  4.0025 11.5497  0.0000      0.915387  0.0781   0.0265   0.1387    0.0634   0.0000      0.162819   436.8161       10.8900       12.5266       3.93342      -15.4584     -0.834001       4.06596       5.26645       5.67780       6.02002       5.54144       5.39214
  20  20 3799.7854    1.9311  6.0308 10.9629  0.0000      0.462990  0.0980   0.0187   0.1802    0.0525   0.0000     0.0917358   435.1828       13.3398      -2.75609       18.3369      -14.2553      -7.25541       5.19401       6.74606       7.20874       7.46156       7.24813       6.93033
  20  21 3943.5725    1.6182  8.0586 10.7078  0.0000      0.454743  0.1231   0.0144   0.2309    0.0423   0.0000     0.0717370   449.1537       20.6725      0.246840      -16.7161       14.4334      -2.50207       6.25913       8.11144       8.78565       9.10730       8.91495       8.24300
  20  22 4087.7120    1.3487 10.3439 10.5864 -0.0002      0.399608  0.1601   0.0118   0.2903    0.0361   0.0000     0.0721837   433.2458      -7.54902       11.0156      -17.2549      -9.92454       20.5564       7.91920       10.0992       11.1033       11.3486       11.1154       10.3851
  21   5 1589.2954    0.2150  0.1787 10.0285  0.0000       20.8949  0.0131   0.0111   0.0298    0.0327   0.0000       10.7817   437.3017     -0.191303       19.8936       2.22124      -1.74057    -0.0951422      0.906207       1.15310       1.33491       1.33401       1.22566       1.07910
  21   6 1758.2541    0.3339  0.3047  9.9667  0.0011       13.8421  0.0165   0.0123   0.0350    0.0409   0.0000       3.81231   440.2582      0.316894       14.1380      -1.87504     -0.558112     -0.172272       1.08210       1.38279       1.57484       1.54487       1.43781       1.45119
  21   7 1919.8824    0.4975  0.4672  9.9646  0.0000       10.4582  0.0195   0.0143   0.0417    0.0565   0.0000       1.80417   439.2038     -0.811760       14.5055      -1.78708      -1.09432      -4.51183       1.30429       1.80980       1.98363       2.03539       1.96219       1.83180
  21   8 2077.7788    0.6930  0.6222 10.1326  0.0000       6.47711  0.0232   0.0172   0.0464    0.0790   0.0000       1.20324   437.7865     -0.915477       15.0715      -4.38258      -3.21289     -0.747258       1.54622       1.90889       2.05671       2.11708       2.14348       2.00064
  21   9 2232.0134    1.0087  0.8526 10.1830  0.0000       5.50193  0.0281   0.0212   0.0524    0.1145   0.0000      0.857792   441.3385       2.07704       9.93515      -1.39349      -1.08480       1.75392       1.51617       1.95734       2.11596       2.34972       2.06080       2.07731
  21  10 2382.0612    1.3933  0.8058 11.0649 -0.0000       5.42106  0.0254   0.0307   0.0530    0.0973   0.0000      0.862256   439.0754       4.06885       14.2015       1.53774     -0.330434      -1.08740       1.46245       1.95902       2.08120       2.26999       2.18278       1.95078
  21  11 2529.4316    1.8619  0.9964 11.5924  0.0000       4.00947  0.0316   0.0373   0.0581    0.1037   0.0000      0.808274   436.5558       1.07528       17.6902       3.02803      -2.16990     0.0419981       1.70493       2.30024       2.40124       2.52876       2.42390       2.28027
  21  12 2676.2868    2.3772  0.9607 11.8457  0.0000       2.53459  0.0292   0.0473   0.0562    0.1396   0.0000      0.692999   439.5440       10.4322       15.7213       1.02220       1.56782     -0.720578       1.64773       2.12358       2.29840       2.43615       2.33478       2.22404
  21  13 2823.0025    3.0323  1.0068 12.2311  0.0000       2.11480  0.0316   0.0595   0.0561    0.1421   0.0000      0.761416   439.1985       6.51267       16.7575     -0.100935      0.128773      -1.71645       1.79905       2.25113       2.37488       2.51195       2.44381       2.39012
  21  14 2968.9977    3.6686  0.9676 12.8295  0.0000      0.725537  0.0285   0.0741   0.0576    0.1308   0.0000      0.662335   436.9252       5.05202       20.4541     -0.754376     -0.923952      -3.08725       1.72032       2.24457       2.31452       2.35225       2.36788       2.24354
  21  15 3114.1000    4.0855  0.9796 13.2825  0.0000       1.32268  0.0309   0.0825   0.0549    0.1123   0.0000      0.716774   438.1847       2.58589       11.4081       3.99424      -2.25065      -7.58931       1.75932       2.32597       2.50390       2.74670       2.49132       2.43358
  21  16 3258.6843    3.6879  1.3234 13.2105  0.0000      0.609853  0.0394   0.0673   0.0737    0.1053   0.0000      0.672827   439.6064       13.8706       6.49694       3.71596       1.29762       1.62573       2.17301       2.71513       3.02070       3.11261       3.03192       2.83509
  21  17 3402.9935    3.0607  1.9523 12.7100  0.0000      0.647997  0.0522   0.0464   0.0876    0.0698   0.0000      0.377513   441.5489       15.4382       11.9191       2.03301       3.59740     -0.593404       2.61560       3.33843       3.60141       3.87176       3.65277       3.47628
  21  18 3547.4679    2.6238  3.1320 11.9972  0.0000      0.816653  0.0652   0.0324   0.1155    0.0621   0.0000      0.194907   443.0427       11.4546       7.96436       4.07692      -4.60360       1.42778       3.29695       4.30608       4.64653       4.84021       4.87540       4.64821
  21  19 3692.0104    2.2083  4.2289 11.5568 -0.0001      0.871278  0.0778   0.0248   0.1426    0.0570   0.0000      0.146097   439.3398       19.9989       23.0127      -3.91507      -7.03095      -14.3525       3.96776       5.11405       5.47901       5.69380       5.81676       5.28481
  21  20 3835.9689    1.8717  6.4819 10.8870  0.0000      0.363630  0.0994   0.0170   0.1853    0.0484   0.0000     0.0821998   428.1360       13.6422       24.7727       12.4571       10.9523      -3.98534       4.99366       6.50809       7.06185       7.37705       7.27449       6.88816
  21  21 3980.7199    1.5557  9.0652 10.6758 -0.0000      0.512012  0.1327   0.0132   0.2465    0.0382   0.0000     0.0662241   447.7360       29.7146       24.9481      -1.98132      -22.7896      -2.80614       6.59203       8.39439       9.11024       9.58765       9.54806       8.87744
  21  22 4124.4115    1.2854 11.6667 10.5499  0.0000      0.198319  0.1813   0.0104   0.3203    0.0338   0.0000     0.0700975   434.1680       14.1731      -2.75071       12.4234       1.62574       8.38149       7.95129       10.3451       11.4955       11.7976       11.5428       10.7257
  21  23 4268.3258    1.0693 13.0504 10.4789 -0.0011     0.0289296  0.2259   0.0089   0.3792    0.0309   0.0000     0.0733237   435.9091       1.15932       37.2365      -4.26105      -14.8114       17.0148       9.35075       12.5156       13.4360       14.0051       13.6618       12.9674
  21  24 4413.4974    0.8587 16.1225 10.4281  0.0000      0.240402  0.3198   0.0075   0.4977    0.0276   0.0000     0.0897765   424.8658       39.5159      -8.06116       13.8022       2.58308      -14.5875       11.9478       15.7830       17.4887       17.7693       17.2510       16.5190
  22   4 1429.1115    0.1396  0.0972 10.0014  0.0000       23.5307  0.0244   0.0100   0.0206    0.0294   0.0000       34.0704   439.4925     -0.260544       19.9972      0.376742      -3.78490       1.31636       1.22492       1.51868       1.95556       1.59757       1.60041       1.43227
  22   5 1611.3569    0.2335  0.2085  9.9669  0.0000       10.5112  0.0148   0.0105   0.0293    0.0332   0.0000       7.93516   439.9814     -0.869804       18.8297     -0.186876      -1.32357       1.56413      0.835953       1.15633       1.35084       1.22883       1.19397       1.13787
  22   7 1945.1193    0.5223  0.5058 10.0603  0.0000       10.4112  0.0214   0.0143   0.0409    0.0571   0.0000       1.72325   437.7347       1.72211       16.5803      0.497359    -0.0960199      0.503049       1.34282       1.63768       1.92740       2.20760       2.24795       2.28595
  22   8 2104.8903    0.7735  0.6445 10.0419  0.0000       8.46490  0.0219   0.0180   0.0448    0.0838   0.0000       1.08122   438.0897      0.308921       16.8652     -0.689425      -4.11828      -2.46016       1.26372       1.62921       1.68726       1.89013       1.83000       1.67831
  22   9 2260.1047    1.0784  0.7373 10.6712  0.0000       3.96840  0.0249   0.0235   0.0462    0.0896   0.0000      0.868580   438.1483       1.28002       18.1785       2.74796      -1.10007      -2.02420       1.35262       1.80781       1.93963       2.00627       1.92955       1.93100
  22  10 2410.9706    1.4852  0.9353 11.1471  0.0000       4.79197  0.0291   0.0304   0.0569    0.1083   0.0000      0.802569   438.2998      0.235728       14.6688       6.95124      -1.84615      -2.01769       1.57425       2.13706       2.21360       2.42752       2.48631       2.22997
  22  11 2559.2380    1.9689  1.0663 11.2389  0.0000       2.50628  0.0321   0.0366   0.0573    0.1483   0.0000      0.648827   440.5480       2.46770       12.5086       5.15020      -6.58318      -3.46340       1.57672       2.24395       2.23976       2.50884       2.27754       2.20485
  22  12 2707.2285    2.4406  0.9842 12.2172  0.0000       4.07886  0.0301   0.0493   0.0586    0.1090   0.0000      0.830309   438.7020       5.59642       15.9333      -1.09242     -0.845491       1.62021       1.68603       2.05639       2.16556       2.32311       2.25284       2.11669
  22  13 2854.7948    3.2219  0.8682 12.6360  0.0000      0.814871  0.0259   0.0669   0.0528    0.1143   0.0000      0.748674   439.7253       5.15732       11.6998      0.614138      -2.15718      -4.38319       1.44298       1.87127       2.04879       2.19604       2.11709       1.94502
  22  14 3001.5498    3.7251  0.9968 12.9562  0.0000       1.72784  0.0294   0.0723   0.0553    0.1201   0.0000      0.626205   436.6770       6.19050       15.2242     -0.998133      -5.28365      -5.52084       1.64904       2.11079       2.30410       2.39079       2.42628       2.25575
  22  15 3147.1102    3.8110  1.1195 13.1937  0.0000       1.31226  0.0340   0.0729   0.0630    0.1185   0.0000      0.823021   441.0171       7.17219       18.9466      -2.66093     -0.273225      -1.36640       1.73176       2.37044       2.46603       2.64205       2.59130       2.52429
  22  16 3292.3475    3.6344  1.5270 12.8524  0.0000    0.00272709  0.0403   0.0590   0.0763    0.0968   0.0000      0.499371   437.5132       3.38728       11.7090       5.83304       2.55376      -3.39363       2.00940       2.51686       2.75944       2.90753       2.82430       2.68519
  22  17 3437.5258    3.0537  2.0904 12.4625  0.0000       1.09976  0.0478   0.0430   0.0903    0.0735   0.0000      0.289063   438.0884       11.7652       11.4669       5.45299       3.21399      -3.46071       2.44028       3.09354       3.41780       3.43802       3.53433       3.39503
  22  18 3582.3675    2.5167  3.2777 11.9491  0.0000      0.557292  0.0673   0.0296   0.1144    0.0569   0.0000      0.186617   437.1422       12.6992       17.7494      -5.10350      0.425251       4.26458       3.21700       4.29638       4.61693       4.76845       4.61059       4.48476
  22  19 3727.5366    2.1110  4.9697 11.3087  0.0000      0.920180  0.0843   0.0214   0.1495    0.0501   0.0000      0.111377   437.0253       14.5588       11.0566       4.61656       3.22468      -8.59994       3.95501       5.21713       5.59900       5.83747       5.67357       5.40870
  22  20 3872.2562    1.7727  6.8749 10.8786  0.0000      0.431854  0.1041   0.0155   0.1907    0.0428   0.0000     0.0835127   439.3572       11.8332       21.3662       4.54533       8.05243      -3.16617       4.95929       6.47593       7.05764       7.45231       7.27405       6.94340
  22  21 4016.9265    1.4898  9.7133 10.6296  0.0000      0.347057  0.1407   0.0121   0.2571    0.0356   0.0000     0.0645278   435.9581       15.6841      0.737625       1.12668     -0.638690      -2.16930       6.26895       8.24219       9.05370       9.33469       9.35036       8.77217
  22  22 4161.2884    1.2521 12.4411 10.5275  0.0000      0.143804  0.1966   0.0098   0.3341    0.0324   0.0000     0.0677463   442.8394       18.1347       1.22337       31.1684       24.6496      -27.7239       8.24559       11.0039       11.8008       12.4148       12.1949       11.7453
  22  23 4305.8390    1.0422 14.9480 10.4390 -0.0010     0.0398696  0.2567   0.0081   0.4180    0.0297   0.0000     0.0743397   439.3011       6.39987      -34.8893      -19.5502       16.1902       13.5905       9.65861       12.7584       13.8068       14.5500       14.3032       13.6777
  23   3 1252.2332    0.0594  0.0179 10.1280 -0.0010       120.034  0.0204   0.0137   0.0110    0.0298   0.0000       540.401   440.9231       1.08308       20.6866     0.0458928      -1.21306      0.365069      0.856973       1.76403       1.40695       1.87121       1.94134       2.03477
  23   4 1449.7040    0.1346  0.1161 10.0773  0.0000       18.7765  0.0143   0.0099   0.0365    0.0279   0.0000       32.8054   439.1127      0.410144       21.2117      -2.77403      -4.03435      0.855263      0.981692       1.42626       1.49561       1.19821       1.29095       1.89406
  23   5 1632.7991    0.2614  0.1720  9.9348  0.0000       20.8144  0.0117   0.0122   0.0247    0.0336   0.0000       7.67870   439.2437    -0.0401855       18.3963      -1.31604      -5.17794      0.644129      0.809829       1.06581       1.27025       1.17921       1.05425       1.04749
  23   6 1804.2592    0.3756  0.3390  9.8789  0.0000       14.6103  0.0157   0.0122   0.0337    0.0451   0.0000       2.91256   438.6838      -2.49947       17.5965       1.48206      0.246786       1.30690       1.02200       1.30879       1.43973       1.50320       1.63975       1.44400
  23   7 1969.6846    0.5681  0.4856 10.0273  0.0000       8.18023  0.0191   0.0148   0.0377    0.0606   0.0000       1.50726   438.6867      0.130741       18.4324     -0.430036      -2.36543    -0.0261291       1.08972       1.33702       1.57110       1.62371       1.62247       1.65869
  23   8 2131.2444    0.7748  0.6886 10.3080  0.0000       10.0488  0.0238   0.0175   0.0461    0.0712   0.0000       1.23028   437.5290    -0.0249370       18.1763       5.12491    -0.0610372      -1.41458       1.21727       1.59438       1.70015       1.83794       1.74313       1.72634
  23   9 2287.6127    1.1563  0.8117 10.7122 -0.0001       4.98148  0.0256   0.0245   0.0503    0.0941   0.0000      0.833012   437.9563     -0.676062       16.9402      -2.43199      0.473555      -3.04025       1.50770       2.04364       2.17989       2.27277       2.17347       2.12138
  23  10 2439.2876    1.5991  0.9268 11.1375  0.0000       3.71988  0.0290   0.0316   0.0519    0.1286   0.0000      0.718909   437.9140      -1.35388       13.8962      0.197922      0.595123     -0.220801       1.48407       1.92176       1.99519       2.22191       2.06400       2.04565
  23  11 2588.7892    2.0826  0.9375 11.8060  0.0000       3.26113  0.0278   0.0413   0.0545    0.1009   0.0000      0.739027   438.6673       3.25456       18.1558      -1.07970      -7.48890      -3.21890       1.45342       1.94644       2.05472       2.16577       2.17469       2.06125
  23  12 2737.7269    2.5058  1.0379 12.3541  0.0000       3.51701  0.0323   0.0483   0.0573    0.1034   0.0000      0.756094   438.4501       6.36878       14.1947       2.88168      -5.59839      -4.43590       1.59515       2.19622       2.27774       2.50938       2.50073       2.43347
  23  13 2886.2113    3.3053  0.8882 13.0015  0.0000       2.24879  0.0274   0.0671   0.0506    0.1010   0.0000      0.735761   441.2787       5.03984       15.5612      0.241118      0.428155      0.489752       1.44020       1.84833       2.02747       2.09470       2.07479       2.00098
  23  14 3033.5289    3.8086  1.0238 13.2479  0.0000       1.59422  0.0309   0.0736   0.0570    0.1046   0.0000      0.724338   436.9879       2.64018       13.6718     -0.607134      -1.69066      0.599629       1.50963       1.91874       2.10585       2.23767       2.17891       2.20024
  23  15 3179.8196    4.0478  1.1031 13.3095  0.0000       1.64904  0.0319   0.0768   0.0644    0.1073   0.0000      0.763748   439.9541       8.74708       14.6212      -2.26318      -2.36104     -0.274028       1.68446       2.09077       2.17970       2.30523       2.32355       2.36295
  23  16 3325.6019    3.4754  1.5439 13.0110  0.0000      0.465368  0.0434   0.0556   0.0705    0.0824   0.0000      0.534107   439.9369       2.85799       18.3311       6.08326     -0.904096      -5.11581       2.05519       2.55862       2.88302       3.08749       2.98023       2.83928
  23  17 3471.4414    2.8645  2.4010 12.5931  0.0000      0.530661  0.0553   0.0386   0.0967    0.0562   0.0000      0.282955   439.0719       9.51634       11.0300       1.05461      -3.16005      -2.67213       2.55006       3.29347       3.57685       3.83103       3.74954       3.70529
  23  18 3617.0778    2.4568  3.6637 11.6928  0.0000      0.774411  0.0671   0.0263   0.1181    0.0517   0.0000      0.144228   438.1998       15.2391       15.4264       3.30567      -11.6732     -0.570348       3.08458       4.12637       4.40267       4.71059       4.55534       4.35255
  23  19 3762.5147    1.9958  5.1551 11.2901  0.0000      0.745332  0.0837   0.0194   0.1552    0.0449   0.0000      0.110685   434.9790       10.1344       18.9232       11.2229      -2.65523      -5.92209       3.81413       4.89602       5.30494       5.59007       5.46586       5.28784
  23  20 3907.8133    1.6834  7.5326 10.9236  0.0000      0.418099  0.1109   0.0143   0.2056    0.0374   0.0000     0.0778269   438.0979       7.64346       19.9611       4.47427       6.81063       10.2978       5.01687       6.51991       6.97295       7.22249       7.26109       7.02887
  23  21 4053.1617    1.3938 10.2531 10.6658  0.0000      0.295517  0.1511   0.0110   0.2696    0.0327   0.0000     0.0683869   432.9289       15.5114       7.07834       3.52118      -22.7801      -2.97218       6.53575       8.68943       9.31222       9.71765       9.72621       9.27533
  23  22 4197.7070    1.1705 12.5683 10.5567  0.0000     0.0817766  0.2034   0.0091   0.3463    0.0303   0.0000     0.0723021   431.6931       6.30216       11.4270     -0.402199       12.3027      -16.6765       7.76280       10.3950       11.1231       11.8730       11.4388       11.0835
  23  23 4343.1021    0.9801 15.5626 10.4558 -0.0009     0.0138279  0.2828   0.0074   0.4335    0.0272   0.0000     0.0767091   443.0022      -1.76795       33.2084       15.6296       33.0736      -15.2221       9.84019       12.9838       14.0926       14.8246       14.6925       14.0712
  24   3 1271.0169    0.0900  0.1256 10.0796  0.0000       36.9940  0.0245   0.0095   0.0458    0.0276   0.0000       76.4294   439.5247      -5.24930       18.2578       1.84079       2.07725      -2.78024       1.22036       1.80397       1.75896       2.05410       1.94737       2.12530
  24   4 1469.7917    0.1461  0.1213 10.0204  0.0000       19.4371  0.0172   0.0091   0.0249    0.0279   0.0000       27.6086   439.3064    -0.0847630       16.6156      -2.46185      -3.24155     -0.783374      0.835367       1.11652       1.29206       1.18885       1.33083       1.35111
  24   5 1653.6906    0.2661  0.1871  9.9744  0.0000       22.8193  0.0117   0.0116   0.0246    0.0334   0.0000       6.99199   441.6971     0.0242149       18.9460       1.13780      -3.37661      -2.21409      0.759871      0.854649       1.03092       1.07753       1.05981       1.16063
  24   6 1826.3738    0.4304  0.3602  9.9395  0.0000       16.6442  0.0167   0.0130   0.0304    0.0464   0.0000       2.41417   440.1605     -0.202144       17.8210      -1.24307      0.839411       2.15414      0.975879       1.18708       1.30949       1.46169       1.41032       1.37436
  24   7 1993.6784    0.5849  0.6495  9.9783  0.0000       9.91258  0.0231   0.0139   0.0471    0.0666   0.0000       1.44474   436.3206      -2.30454       18.7398       1.54313      -2.77036      0.206590       1.27205       1.61128       1.82794       1.85380       1.85474       1.74974
  24   8 2156.8755    0.8105  0.7599 10.2242  0.0000       6.76549  0.0236   0.0173   0.0507    0.0844   0.0000       1.03075   440.8367       3.76702       14.8520       1.08611     0.0198255      -1.60720       1.29327       1.59666       1.72829       1.80165       1.79934       1.78093
  24   9 2314.4038    1.2029  0.9087 10.8307  0.0000       3.29737  0.0273   0.0239   0.0548    0.0943   0.0000      0.849894   440.4699      -1.50198       14.8048      -2.02378      -2.07054      -2.72360       1.37380       1.72436       1.89269       2.01292       2.12412       2.01236
  24  10 2467.2026    1.6302  0.9843 11.2483  0.0000       3.82898  0.0291   0.0314   0.0555    0.1179   0.0000      0.758380   440.9879       1.68497       16.9800     -0.767804      -1.17009     -0.879808       1.40399       1.73354       1.90372       2.05014       2.01929       1.94003
  24  11 2617.7065    2.1938  0.9016 11.8823  0.0000       1.77413  0.0258   0.0427   0.0516    0.1034   0.0000      0.732683   435.8294       2.24844       14.9336       1.61943      -2.62649      -5.16848       1.27805       1.68545       1.83633       1.84926       1.89111       1.79940
  24  12 2767.8021    2.7907  0.9241 12.3835  0.0000       1.71043  0.0278   0.0542   0.0499    0.1091   0.0000      0.682689   439.2897       5.85913       15.7680       1.39164      0.669571      0.804512       1.53001       2.00954       2.12168       2.17626       2.21378       2.22096
  24  13 2917.0315    3.3422  0.8400 13.1683  0.0000       1.41847  0.0259   0.0685   0.0488    0.0867   0.0000      0.776813   438.8799       4.23298       12.3075      0.965817      -2.99685       2.04293       1.39799       1.85792       1.98052       2.08986       1.99185       1.88320
  24  14 3065.1196    3.9797  1.0750 13.1144  0.0000      0.885119  0.0302   0.0735   0.0595    0.1249   0.0000      0.848920   441.6172       7.98575       15.8656     -0.862707      -3.17220      -1.78781       1.50949       1.88847       1.96402       2.09090       2.13380       2.00012
  24  15 3211.9789    3.7803  1.3034 13.3059  0.0000     -0.410305  0.0365   0.0665   0.0686    0.0997   0.0000      0.605243   440.0979       6.42551       16.6190      -3.34228      0.583657      -6.56131       1.77356       2.18385       2.43952       2.52662       2.56621       2.39829
  24  16 3358.6570    3.2760  1.7185 13.0116  0.0000       1.05318  0.0446   0.0509   0.0786    0.0742   0.0000      0.387325   442.2552       6.09516       12.9485       4.80952      0.435480      -1.25174       2.03735       2.69875       2.87821       3.08741       3.06866       2.94329
  24  17 3505.1166    2.7367  2.6607 12.3162  0.0000      0.617938  0.0540   0.0337   0.1012    0.0538   0.0000      0.250747   435.0412       5.29037       15.9824      0.529748     0.0747476       2.64106       2.51257       3.19929       3.39007       3.66782       3.69784       3.51022
  24  18 3651.2640    2.2983  4.1928 11.5829  0.0000      0.436169  0.0702   0.0227   0.1280    0.0444   0.0000      0.122447   436.8312       18.0030       15.5314       3.90217      0.140030      -6.88668       3.19330       4.21034       4.53443       4.88096       4.90110       4.71517
  24  19 3797.2806    1.9335  5.7349 11.1706  0.0000      0.642259  0.0876   0.0173   0.1598    0.0403   0.0000     0.0910635   437.3152       6.85540       21.9009       14.7428       4.40341      -6.81761       3.87592       5.07352       5.54518       5.90256       5.99401       5.63730
  24  20 3943.2115    1.6236  8.3137 10.8420  0.0000      0.439806  0.1173   0.0132   0.2174    0.0350   0.0000     0.0698418   436.8935       3.48074       22.6096       6.22945      -7.01030      -14.2441       4.93572       6.57931       7.00503       7.42848       7.36619       7.08125
  24  21 4088.9819    1.3451 11.0921 10.6416  0.0000      0.327917  0.1632   0.0104   0.2896    0.0315   0.0000     0.0656937   439.6758       9.49887       14.3440      -3.33716       2.88391       3.57350       6.39649       8.36464       9.10872       9.78885       9.55169       9.20844
  24  22 4234.4567    1.1086 13.2935 10.5596 -0.0002      0.263838  0.2203   0.0085   0.3576    0.0287   0.0000     0.0749252   443.3757       10.8698       8.93536      -11.8058      -3.60702      -2.23281       8.08839       10.7539       11.6987       12.3168       11.9624       11.5929
  25   3 1289.4229    0.0865  0.0730 10.0587  0.0000       5.27238  0.0194   0.0102   0.0264    0.0250   0.0000       109.534   437.8423      0.126181       21.0853      0.397940      -3.96530      0.719397      0.986946       1.40705       1.43806       1.41520       1.34026       1.60437
  25   4 1489.4688    0.1460  0.1420 10.0220  0.0000       28.8814  0.0144   0.0096   0.0376    0.0289   0.0000       23.6084   438.7878      -1.56107       20.4420       1.60607      -2.49750      0.613321      0.738258       1.05762       1.16142       1.40710       1.21241       1.03558
  25   5 1674.1309    0.2904  0.2446 10.0164  0.0000       17.2496  0.0133   0.0111   0.0289    0.0337   0.0000       5.35534   441.0432      -1.14583       19.4430       2.70420      -1.17080     -0.705694      0.834706       1.02518       1.15525       1.27946       1.35742       1.18878
  25   6 1847.9354    0.4361  0.4142  9.8742  0.0000       10.6382  0.0199   0.0121   0.0328    0.0515   0.0000       2.04727   439.8346      -1.52653       18.1404      0.325013      -2.21442     -0.507861       1.00875       1.51233       1.54094       1.57044       1.63747       1.70032
  25   7 2017.0655    0.6367  0.5673 10.0145  0.0000       12.1269  0.0210   0.0151   0.0395    0.0641   0.0000       1.35105   439.6855      0.428976       18.5742      0.809804      -4.06470       1.77052       1.04085       1.54696       1.53972       1.64523       1.58539       1.59502
  25   8 2181.8908    0.9037  0.7753 10.1780  0.0000       6.86926  0.0230   0.0185   0.0469    0.0887   0.0000      0.909911   439.6326     -0.956349       17.5640     -0.861142      -4.68140      0.497315       1.15372       1.45520       1.57677       1.67453       1.81570       1.71316
  25   9 2340.6108    1.2459  0.9113 10.9896  0.0000       4.76429  0.0264   0.0243   0.0549    0.0896   0.0000      0.848444   439.8300      0.560751       12.8744       1.74580      -4.42187       1.49053       1.30016       1.71533       1.85050       2.06464       2.04401       1.94002
  25  10 2494.4965    1.6920  1.0142 11.4320  0.0000       3.41587  0.0290   0.0311   0.0562    0.1045   0.0000      0.746961   437.6238       2.15941       15.2331       7.20271       1.35160     -0.380331       1.30545       1.67400       1.88422       1.98766       1.94866       1.87436
  25  11 2646.3478    2.2897  1.0248 11.6915  0.0000       2.49992  0.0293   0.0408   0.0535    0.1299   0.0000      0.709144   440.5704       2.32090       13.1937     -0.993787      -2.96833      -1.13511       1.32641       1.70944       1.77299       1.91011       1.93033       1.87839
  25  12 2797.4280    3.0335  0.8662 12.3807  0.0000       1.52035  0.0246   0.0578   0.0455    0.1065   0.0000      0.666936   440.6750       1.94971       14.6534       3.31179      -4.21014      -5.54796       1.18244       1.56620       1.65435       1.81211       1.78796       1.72462
  25  13 2947.5033    3.6046  0.8790 13.1955  0.0000      0.975221  0.0255   0.0704   0.0493    0.0858   0.0000      0.736890   438.9962       4.33201       16.3328     0.0610379       2.24790       2.38056       1.25296       1.56915       1.67132       1.87468       1.87293       1.87570
  25  14 3096.3091    3.8798  1.0296 13.4825  0.0000       1.11677  0.0292   0.0728   0.0603    0.0951   0.0000      0.751112   439.0140       1.71023       18.8378       1.13960      -2.82137      -1.67712       1.39659       1.73313       1.98826       1.98957       2.17134       2.09323
  25  15 3244.0333    3.7924  1.3982 12.9626  0.0000      0.708488  0.0369   0.0613   0.0685    0.1088   0.0000      0.557535   439.5543       9.57298       15.4948      0.280335      0.734075      -3.17588       1.66555       2.13327       2.29215       2.48160       2.44335       2.35851
  25  16 3391.2690    3.1287  1.9654 12.9176  0.0000      0.829338  0.0481   0.0450   0.0823    0.0654   0.0000      0.388914   443.2191       4.64412       16.2473       2.48000      -1.90502      -11.2898       2.06354       2.81107       2.87383       3.15007       3.11606       2.97445
  25  17 3538.2322    2.6948  3.0806 12.0252  0.0000      0.247667  0.0583   0.0296   0.1048    0.0513   0.0000      0.202347   439.1784       8.04481       6.49033      -6.69708      -6.57668      -1.51701       2.45919       3.24724       3.41720       3.66183       3.61150       3.47623
  25  18 3685.1109    2.2092  4.5424 11.5446  0.0000      0.379685  0.0725   0.0207   0.1348    0.0408   0.0000      0.112493   447.6455       7.06278       15.5296      -2.54324       4.12625      -4.57554       3.20604       4.13967       4.53739       4.81078       4.80319       4.62042
  25  19 3831.5918    1.8328  6.6758 11.0958 -0.0000      0.415815  0.0970   0.0151   0.1783    0.0361   0.0000     0.0819666   437.6293       5.63146       6.77700     -0.361237    -0.0671852       4.80422       3.98221       5.25347       5.74398       6.11984       6.01002       5.86012
  25  20 3977.9092    1.5475  8.6626 10.7720  0.0000      0.243500  0.1215   0.0121   0.2225    0.0347   0.0000     0.0680657   432.8397       11.9143       15.9233       4.33051      -1.50019      -16.6637       4.90837       6.52013       7.04187       7.49108       7.29702       7.21207
  25  21 4124.2118    1.2837 11.2278 10.6454  0.0000      0.229679  0.1694   0.0098   0.2903    0.0306   0.0000     0.0695910   442.1176       15.4220       10.6748       4.54646       18.0029      -7.50545       6.31368       8.42486       9.21253       9.71740       9.60995       9.36064
  26   3 1307.4766    0.1020  0.0905 10.0687  0.0000       40.6115  0.0185   0.0091   0.0319    0.0264   0.0000       71.7960   439.4506      -2.17572       19.6839      -1.60350      -4.93591     0.0706839       1.04141       1.33809       1.77291       2.62510       2.04233       2.60709
  26   4 1508.7060    0.1714  0.1436 10.0522  0.0000       33.9807  0.0145   0.0091   0.0259    0.0291   0.0000       19.3384   440.0537     -0.326906       19.0093      0.206526      -2.18288     -0.371038      0.741624       1.00345       1.25434       1.15903       1.19042       1.27300
  26   5 1694.0818    0.2937  0.2531  9.9985  0.0000       13.5296  0.0138   0.0107   0.0276    0.0337   0.0000       5.02705   437.5701      -1.44006       19.1516     -0.450270      -5.53851     -0.715498      0.761944       1.03600       1.20582       1.20069       1.21841       1.21790
  26   6 1869.0965    0.4538  0.4468  9.8808  0.0000       13.4663  0.0170   0.0122   0.0377    0.0493   0.0000       2.00329   441.8656      -1.93740       19.9794       2.04519      -1.41190     -0.822997      0.967014       1.24241       1.32988       1.26187       1.34994       1.31965
  26   7 2039.8555    0.6524  0.6698  9.9874  0.0000       9.10984  0.0223   0.0141   0.0436    0.0740   0.0000       1.19412   439.0785      0.196321       17.6520     -0.557680      -4.16226     -0.161568       1.04743       1.38801       1.51491       1.56499       1.57018       1.49525
  26   8 2206.1703    0.9789  0.7532 10.5119 -0.0003       5.87535  0.0238   0.0200   0.0440    0.0841   0.0000      0.900231   440.6734       1.63858       19.0095    -0.0236626      -1.49966    -0.0918191       1.20544       1.42986       1.55418       1.75203       1.61966       1.61285
  26   9 2366.2070    1.3749  0.9309 11.0595  0.0000       5.42461  0.0269   0.0260   0.0522    0.0928   0.0000      0.826272   438.0132     -0.999308       17.9648       1.09658      -1.52930      0.258981       1.23304       1.64823       1.73557       1.90092       1.87444       1.79138
  26  10 2521.3694    1.7788  1.1012 11.6066  0.0000       4.17912  0.0313   0.0318   0.0595    0.1001   0.0000      0.751529   438.1197      -1.34381       14.7269     0.0669090       1.25810      -2.92212       1.28420       1.80327       1.85633       2.07100       2.14269       2.09196
  26  11 2674.4931    2.4002  0.9552 12.0171  0.0000       4.60144  0.0264   0.0440   0.0505    0.1139   0.0000      0.786984   438.0596      0.963133       17.5481       4.63451      -4.54048      0.311225       1.27833       1.64670       1.86310       1.95408       1.94584       1.89293
  26  12 2826.6336    3.1577  0.9398 12.5411  0.0000      0.308757  0.0253   0.0576   0.0497    0.1060   0.0000      0.669137   437.7944       1.98162       14.1745       2.67299      -4.28396     -0.890817       1.14960       1.51850       1.69173       1.75298       1.82951       1.75114
  26  13 2977.5389    3.7145  0.9991 12.9345  0.0000       1.44295  0.0281   0.0663   0.0501    0.1090   0.0000      0.557189   441.1828       1.03017       15.0377     -0.452908      -4.97399       1.36355       1.26581       1.58066       1.74674       1.81226       1.85761       1.83728
  26  14 3127.0794    3.9830  1.1002 13.3180  0.0000       2.13603  0.0307   0.0705   0.0590    0.1095   0.0000      0.667791   442.3417       3.93615       16.2907       4.24464       1.02356      -3.64705       1.41548       1.90138       1.98608       2.09205       2.16481       2.17287
  26  15 3275.5736    3.5635  1.4654 13.2352 -0.0002       1.76586  0.0390   0.0571   0.0698    0.0856   0.0000      0.582376   436.8778       5.86186       16.6511       6.81511      -4.94490       1.55902       1.63233       2.12431       2.26246       2.61945       2.45448       2.36256
  26  16 3423.5480    3.1272  2.1159 12.5357  0.0000      0.762038  0.0462   0.0405   0.0829    0.0699   0.0000      0.335665   439.6596       3.27635       17.5469      0.420458      -1.54658      -2.91387       1.87371       2.48557       2.76024       2.89227       2.84467       2.84639
  26  17 3571.1990    2.5644  3.4106 11.8342  0.0000      0.523412  0.0585   0.0262   0.1113    0.0502   0.0000      0.168774   444.9427       8.92291       8.87602       1.96710      -7.41711       2.39976       2.41957       3.12014       3.45635       3.70833       3.71806       3.61741
  26  18 3718.6187    2.1311  4.7823 11.4419  0.0000      0.375263  0.0751   0.0192   0.1346    0.0409   0.0000      0.107857   441.8673       8.74142       15.1319       4.05650      -4.10365      -4.41177       3.15654       4.10115       4.45732       4.79566       4.71330       4.74384
  26  19 3865.9723    1.7649  7.2148 11.0282  0.0005      0.534584  0.1017   0.0139   0.1837    0.0344   0.0000     0.0741917   446.1791       14.4523       18.8387       4.86728      -8.33409      -8.30375       4.06884       5.36866       5.89225       6.17644       6.28423       6.05408
  26  20 4012.8587    1.4488  9.1561 10.8467  0.0000      0.439657  0.1324   0.0113   0.2356    0.0317   0.0000     0.0733287   441.3767       17.0264       21.6471      -16.5116       7.24229      -2.05203       5.09964       6.58300       7.46822       7.79231       7.77219       7.57864
  26  21 4159.4580    1.2339 12.2183 10.6808  0.0000      0.260697  0.1831   0.0089   0.3151    0.0278   0.0000     0.0707864   444.3684       18.2270       20.0274      -9.34254       1.95085      -2.52175       6.33682       8.45001       9.24347       9.86295       9.95294       9.55210
  26  22 4305.6312    0.9767 14.0408 10.5470 -0.0010     0.0630502  0.2538   0.0070   0.3989    0.0262   0.0000     0.0892784   430.3098       1.98066       4.53901       9.13516       27.4193       8.08389       8.18557       10.7663       11.9293       12.5157       12.4588       12.2377
  27   4 1527.5627    0.1799  0.1773  9.9954  0.0000       17.4841  0.0129   0.0087   0.0281    0.0280   0.0000       12.1471   440.5178    -0.0557434       18.5015      -1.12924      -3.02582      0.239966      0.719099      0.973725       1.02918      0.896037       1.02131       1.05519
  27   5 1713.6181    0.3299  0.2416  9.9513  0.0000       16.2848  0.0122   0.0118   0.0259    0.0352   0.0000       3.97653   440.4334     -0.220137       21.0062     -0.150996      -2.72232     -0.766567      0.725753      0.939346       1.05148       1.03278       1.11005       1.01942
  27   6 1889.8365    0.4795  0.4915 10.0261  0.0000       12.9104  0.0185   0.0125   0.0396    0.0483   0.0000       1.86321   440.0645      -1.49297       19.3305      -1.76369      -2.68648      0.818945      0.942593       1.22007       1.44639       1.40534       1.45610       1.47405
  27   7 2062.1838    0.7038  0.6318 10.0985  0.0000       9.83356  0.0207   0.0151   0.0403    0.0688   0.0000       1.22816   440.2478     -0.545455       18.9373      -1.11369      -2.29731      0.510283      0.998873       1.26656       1.41414       1.47222       1.50962       1.46225
  27   8 2229.8301    0.9934  0.8211 10.6156  0.0000       5.65400  0.0236   0.0197   0.0494    0.0844   0.0000      0.911135   441.4920     0.0793653       15.6086     -0.311844      -2.44850       1.65918       1.12065       1.40005       1.56519       1.64617       1.59931       1.64476
  27   9 2391.1130    1.4582  1.1032 10.9334 -0.0000       4.02296  0.0303   0.0251   0.0575    0.1180   0.0000      0.699888   440.0614       3.43321       14.9515     -0.672897      -6.00739     -0.225340       1.27621       1.67020       1.80512       1.95819       1.94451       1.85226
  27  10 2547.7060    1.9071  0.9775 11.9093  0.0000       4.40056  0.0287   0.0344   0.0518    0.0829   0.0000      0.795398   439.7248       3.08789       18.7540      0.399703      -5.48001    -0.0967059       1.21895       1.59421       1.73902       1.85672       1.90303       1.82720
  27  11 2702.1865    2.5839  1.0106 12.1416 -0.0011       3.30583  0.0271   0.0451   0.0518    0.1066   0.0000      0.678521   440.5011       4.51247       14.7216       2.91085      0.170913      -1.92431       1.18638       1.53493       1.69697       1.85189       1.76718       1.75608
  27  12 2855.4796    3.1940  0.9222 12.9642  0.0000       2.25558  0.0264   0.0598   0.0492    0.0931   0.0000      0.833434   439.8446       2.87279       18.5903       2.84436      0.550284      -4.39969       1.18543       1.57226       1.72969       1.86143       1.82353       1.79050
  27  13 3007.1369    3.8446  0.9766 13.0749  0.0000      0.321524  0.0256   0.0683   0.0496    0.1015   0.0000      0.589370   439.3109       3.44339       15.8802      0.376757      -1.98473      0.697070       1.14485       1.45955       1.59406       1.72234       1.71004       1.64697
  27  14 3157.5169    3.9359  1.1198 13.2699  0.0000       3.67987  0.0308   0.0684   0.0556    0.1049   0.0000      0.634380   439.8268       7.89393       17.8588       1.19267      -2.16511      -2.71301       1.34892       1.70708       1.84233       1.96698       1.92671       1.98844
  27  15 3306.6477    3.5413  1.6449 12.9411  0.0000      0.439519  0.0392   0.0516   0.0717    0.0807   0.0000      0.454776   437.7563       4.35359       11.5978     -0.364353       1.27035      -3.77697       1.55341       2.06245       2.18033       2.40023       2.34155       2.32839
  27  16 3455.5286    3.0045  2.3259 12.4482  0.0000       1.20763  0.0477   0.0374   0.0859    0.0640   0.0000      0.243799   436.6363       10.5251       13.3931     -0.322331      -4.95488      -3.27868       1.94304       2.53416       2.86270       2.94870       3.02220       2.91229
  27  17 3603.8557    2.4529  3.5833 11.8292  0.0000      0.874652  0.0620   0.0246   0.1118    0.0473   0.0000      0.168153   440.1798       10.7918       16.7369      -5.38892      -1.71133       5.98050       2.44945       3.23624       3.55027       3.79080       3.74942       3.61475
  27  18 3751.8609    2.0127  5.3843 11.3000  0.0000      0.443705  0.0807   0.0170   0.1447    0.0385   0.0000      0.101041   437.6777      0.627157       16.5662      -2.34061      -1.81294      -7.70598       3.15281       4.15813       4.56185       4.89365       4.80187       4.73725
  27  19 3899.5983    1.6800  7.5777 11.0475  0.0000      0.410165  0.1040   0.0132   0.1956    0.0321   0.0000     0.0728920   441.8263       5.01019       18.4748       7.86176       6.63077      -4.36838       3.99285       5.27484       5.81145       6.03443       6.12504       5.97330
  27  20 4047.2974    1.4239  9.9852 10.7793  0.0000      0.444067  0.1384   0.0106   0.2513    0.0305   0.0000     0.0682048   437.1020       3.44510       25.4933       15.9346      -14.3670      -4.57605       5.08017       6.80351       7.32518       7.81235       7.89173       7.78053
  27  21 4194.0380    1.1675 12.5301 10.6950  0.0000      0.109459  0.1994   0.0085   0.3252    0.0270   0.0000     0.0709856   432.2158       19.8342       16.4257      -14.8434       10.3656      0.430873       6.53171       8.72400       9.51571       10.0506       10.0029       9.87248
  27  22 4341.8360    0.9556 14.7023 10.5268  0.0000      0.495416  0.2499   0.0071   0.4011    0.0249   0.0000     0.0844615   452.4357       4.60649       18.0032       5.95911       5.45637      -6.87435       7.71587       10.2424       11.2744       11.8116       11.7977       11.5358
  28   4 1546.0339    0.1860  0.1447  9.9806  0.0000       8.91534  0.0103   0.0094   0.0246    0.0266   0.0000       15.0571   439.4845     -0.973661       20.3832      0.228041      -2.11348      0.345187      0.512281      0.645881      0.743629      0.791685      0.788960      0.801320
  28   5 1732.7762    0.3386  0.2854 10.0052  0.0000       18.1542  0.0141   0.0110   0.0279    0.0354   0.0000       3.84667   441.0539     -0.512750       20.4517      0.404577      -2.75474      0.167277      0.747966      0.937089      0.964595       1.04504       1.10431       1.20695
  28   6 1910.2337    0.5263  0.4388 10.0157  0.0000       9.75746  0.0161   0.0132   0.0333    0.0506   0.0000       1.73149   441.2878       1.16334       18.4255       1.62664      -4.62644      -2.15719      0.813896       1.00620       1.09249       1.18046       1.12865       1.16617
  28   7 2084.0330    0.7340  0.7298 10.1496  0.0000       9.23166  0.0220   0.0149   0.0463    0.0716   0.0000       1.12034   438.8105       2.75048       19.9248      -2.09805     -0.630965       2.14088       1.01461       1.30479       1.47345       1.55131       1.55524       1.46989
  28   8 2252.9198    1.0527  0.9574 10.6206 -0.0006       6.24192  0.0281   0.0192   0.0518    0.0885   0.0000      0.838913   439.8740      -1.07456       19.8171      -1.19195      -4.51695       1.28544       1.16122       1.53763       1.63642       1.81941       1.75951       1.74372
  28   9 2415.4363    1.5116  1.0177 11.1000  0.0000       3.72251  0.0282   0.0266   0.0537    0.1061   0.0000      0.747881   438.9523     -0.447823       15.8885      0.274116      -2.45337      0.579421       1.24668       1.69205       1.83128       1.93608       1.95981       1.88166
  28  10 2573.5356    2.0229  1.0087 11.9113  0.0000       3.18155  0.0283   0.0359   0.0510    0.0913   0.0000      0.776277   436.9204       2.17327       19.8683      -2.39191      -2.38655     -0.270082       1.19047       1.55592       1.69947       1.91686       1.94165       1.82926
  28  11 2729.4256    2.6128  0.9460 12.2003  0.0000       1.17420  0.0250   0.0458   0.0486    0.1023   0.0000      0.693364   441.7942       2.71827       15.2565      0.323374      -3.61953     -0.111227       1.06306       1.42775       1.52660       1.68230       1.59447       1.60371
  28  12 2883.7984    3.4825  0.9349 12.7797  0.0000      0.928937  0.0255   0.0615   0.0469    0.1016   0.0000      0.693941   440.2232       4.20003       15.4347   -0.00931157      -1.00080       1.33781       1.12716       1.41046       1.53684       1.64487       1.63711       1.65184
  28  13 3036.2896    3.8773  0.9962 13.2473  0.0000      0.535691  0.0274   0.0673   0.0496    0.0987   0.0000      0.669114   439.9282       5.49436       16.9818       2.03120      -1.23752      -1.12260       1.14813       1.48928       1.56081       1.71416       1.83466       1.78255
  28  14 3187.2439    3.8229  1.1958 13.2338  0.0000      0.409978  0.0325   0.0632   0.0582    0.1050   0.0000      0.676828   440.0791       5.95673       14.9399      0.641596    -0.0794115      -2.55613       1.27879       1.72066       1.87666       2.01256       2.00143       2.02005
  28  15 3337.3650    3.4919  1.7772 12.8363  0.0000      0.159247  0.0403   0.0476   0.0717    0.0761   0.0000      0.354222   439.3321       9.01388       13.7356      0.506458      -4.43453     -0.383024       1.61882       2.10775       2.26527       2.49729       2.42753       2.41457
  28  16 3486.9165    2.8923  2.6331 12.2903  0.0000      0.779389  0.0499   0.0327   0.0917    0.0573   0.0000      0.198677   437.4140       5.15429       8.56870      -2.29767      -1.79480       3.58490       1.94690       2.58652       2.82584       2.92832       2.96824       2.93525
  28  17 3636.2247    2.3210  3.9787 11.7669  0.0000       1.02482  0.0664   0.0225   0.1174    0.0434   0.0000      0.141161   438.9298       8.03481       10.6100       7.57204      -5.96119      -6.09025       2.53441       3.22162       3.58131       3.82422       3.82865       3.88380
  28  18 3784.7420    1.9145  5.6825 11.2846  0.0000      0.519160  0.0830   0.0158   0.1532    0.0352   0.0000      0.102829   443.8341       5.52918       8.87591      0.748511      -11.9625      -2.44279       3.06434       4.09442       4.40086       4.80182       4.80317       4.75803
  28  19 3932.8893    1.6113  7.7779 10.9986  0.0000      0.278374  0.1081   0.0123   0.1963    0.0312   0.0000     0.0755381   433.0106       14.8659       8.38584       11.0008      -3.24774      -3.87413       3.91705       5.13871       5.73646       6.01070       6.07472       5.96613
  28  20 4080.9570    1.3512 10.7660 10.7762 -0.0005      0.335423  0.1556   0.0097   0.2659    0.0287   0.0000     0.0684931   443.1390       18.0869       15.0496      -3.90335       1.11611       4.67952       5.15226       6.87533       7.56833       7.96294       8.00533       7.85419
  28  21 4228.5446    1.1249 13.0197 10.6372 -0.0008      0.195443  0.2065   0.0079   0.3309    0.0265   0.0000     0.0724046   429.4729       7.56540       16.3489       14.2232      -4.78246      -9.54577       6.43658       8.58022       9.44374       10.2312       10.3153       9.91387
  28  22 4376.3093    0.9422 15.8726 10.4871  0.0007      0.225120  0.2700   0.0065   0.4075    0.0241   0.0000     0.0782994   448.7991       1.37476       21.5839       11.2839       9.01585      -15.6519       7.70792       10.3023       11.3645       12.0664       12.1019       11.8701
  29   3 1359.7892    0.1060  0.0760 10.1018  0.0000       20.0679  0.0155   0.0099   0.0249    0.0234   0.0000       69.9023   441.7834      -1.13709       19.7674      0.399640      -2.53610     0.0429878      0.587644      0.937248      0.875593       1.03638       1.00777       1.06254
  29   4 1564.1438    0.2064  0.1658  9.9630  0.0000       24.9862  0.0136   0.0092   0.0229    0.0284   0.0000       10.7521   440.2685     -0.903129       19.5211      -1.49831      -2.63924      -1.52242      0.606845      0.876953      0.833301      0.959584       1.11287       1.05291
  29   5 1751.5782    0.3437  0.3140  9.8827  0.0000       16.1048  0.0139   0.0104   0.0291    0.0381   0.0000       3.25622   439.7041      0.782797       20.9624      -1.58430      -4.66591      0.124676      0.699374      0.945126       1.05089       1.11704       1.04711       1.10373
  29   6 1930.3012    0.5364  0.4885  9.9763  0.0000       11.8952  0.0172   0.0127   0.0340    0.0512   0.0000       1.61357   439.5303      -1.49738       22.4344       1.46392      -4.63884      -1.26570      0.798549       1.00080       1.16891       1.24721       1.27190       1.23469
  29   7 2105.4424    0.7921  0.6731 10.2347  0.0000       9.12559  0.0213   0.0161   0.0402    0.0699   0.0000       1.09558   439.6983      0.291800       20.7625      -1.38102      -4.60223      -1.76997       1.02381       1.35270       1.38556       1.49860       1.52707       1.45385
  29   8 2275.4531    1.1644  0.9189 10.4928  0.0000       4.77262  0.0244   0.0204   0.0481    0.0998   0.0000      0.743988   439.0322       1.49984       19.4656      0.918533      -1.89429      0.278881       1.01046       1.32650       1.41128       1.54562       1.54849       1.52184
  29   9 2439.2112    1.5888  1.0303 11.3165  0.0000       5.12122  0.0276   0.0272   0.0534    0.0936   0.0000      0.808688   438.7634       2.03051       17.0918       2.91640     -0.229618      -3.21542       1.07906       1.48783       1.54496       1.63006       1.71047       1.65667
  29  10 2598.7517    2.1219  1.1196 11.8151  0.0000       1.03473  0.0306   0.0347   0.0535    0.1020   0.0000      0.695236   440.1012      -1.57718       16.9378       1.45300      0.220966      -2.41949       1.14010       1.53176       1.69498       1.79958       1.83538       1.85276
  29  11 2756.3128    2.8241  1.0055 12.2729  0.0000       3.42648  0.0256   0.0482   0.0500    0.1040   0.0000      0.606804   439.6462       1.64942       17.5565       1.11885      -2.89405      0.925859       1.08220       1.40221       1.48764       1.59084       1.56811       1.54852
  29  12 2911.7421    3.5041  0.8976 12.8740  0.0000       1.68383  0.0230   0.0633   0.0469    0.0973   0.0000      0.717482   440.5368       2.77351       16.6730       1.69399     -0.988589       3.34916      0.986190       1.27057       1.43070       1.57581       1.55536       1.52150
  29  13 3065.0989    4.1294  0.9247 13.4390  0.0000      0.890251  0.0244   0.0743   0.0483    0.0931   0.0000      0.655683   438.4120       5.20057       16.5434       1.20335       1.89682      -1.64587       1.02410       1.38205       1.43485       1.60272       1.57115       1.52067
  29  14 3216.9220    3.6975  1.3270 13.3616  0.0000       1.40546  0.0339   0.0594   0.0635    0.0844   0.0000      0.573812   437.1819       6.69819       17.7690      0.184021     -0.337004      -4.49633       1.30892       1.68155       1.86664       2.00867       1.96331       1.99992
  29  15 3367.7451    3.3075  1.8379 12.8524  0.0000       1.04618  0.0402   0.0439   0.0747    0.0684   0.0000      0.372449   437.4647       8.90395       15.5163       1.49450      0.682893      -4.92688       1.48546       1.97421       2.15769       2.32833       2.34355       2.25194
  29  16 3518.1930    2.7704  2.8115 12.2663  0.0001      0.821307  0.0514   0.0303   0.0957    0.0511   0.0000      0.213444   442.1237       5.76380       6.27721       3.74697      -3.69786      -2.61466       1.91566       2.56944       2.81411       2.99097       3.03102       2.95314
  29  17 3668.1156    2.2579  4.2427 11.6791  0.0000      0.815383  0.0676   0.0211   0.1204    0.0420   0.0000      0.125699   435.6922       7.17311       17.0059       1.01374       1.62376      -4.49735       2.45836       3.29486       3.59481       3.90323       3.99326       3.91498
  29  18 3817.3491    1.8462  6.0701 11.1669  0.0000      0.606951  0.0854   0.0145   0.1548    0.0341   0.0000     0.0886003   438.0400       7.81862       14.9602       1.55548      -4.74942      -2.51647       3.06084       4.03560       4.45560       4.74935       4.71332       4.69602
  29  19 3966.2877    1.5373  8.7336 10.9720 -0.0001      0.448275  0.1191   0.0112   0.2169    0.0286   0.0000     0.0732052   436.8545       3.23586       8.50961       2.22205      -9.06384       1.10901       4.17173       5.46993       6.05674       6.41592       6.60037       6.36775
  29  20 4114.7889    1.3176 11.7106 10.7020 -0.0013      0.339431  0.1682   0.0089   0.2799    0.0283   0.0000     0.0663578   440.9432       6.34616       26.3783       10.4902      -6.40011      -4.49619       5.33215       7.04356       7.80376       8.26145       8.43604       8.24350
  29  21 4262.9013    1.0597 13.9792 10.6253  0.0000      0.292962  0.2302   0.0070   0.3593    0.0248   0.0000     0.0806923   451.5804       4.89163       35.2157       12.3819      -23.6666       4.41131       6.63410       8.97421       9.89546       10.5937       10.4788       10.3731
  30   4 1581.9178    0.2178  0.1680  9.9922  0.0000       24.4005  0.0128   0.0093   0.0208    0.0279   0.0000       9.78772   440.9758     -0.197328       21.3632    -0.0164865      -3.40902       1.01010      0.604661      0.626800      0.795595      0.915054      0.909219      0.926059
  30   5 1770.0889    0.3714  0.3679  9.9156  0.0000       14.8733  0.0148   0.0103   0.0317    0.0406   0.0000       2.75215   440.8075     -0.919383       19.3676      0.987485      -4.36861      -2.18943      0.739505      0.972126       1.10306       1.13020       1.14230       1.02976
  30   6 1950.0621    0.5743  0.5332 10.0161  0.0000       12.5414  0.0176   0.0129   0.0358    0.0508   0.0000       1.46973   440.9790      0.317773       20.7130       2.25198      -3.30009     -0.232479      0.840522       1.03640       1.04891       1.14836       1.19141       1.21237
  30   7 2126.4448    0.8389  0.7218 10.1641  0.0000       6.84404  0.0211   0.0160   0.0397    0.0804   0.0000      0.928251   440.4966       1.33701       17.9319       1.49705      -2.14990     -0.612126      0.923570       1.21310       1.32050       1.46966       1.42880       1.47944
  30   8 2297.4895    1.1952  0.9406 10.8149  0.0000       5.24668  0.0250   0.0210   0.0500    0.0885   0.0000      0.804347   439.8521       1.07183       15.8077       2.28212      -1.91923       2.22434       1.01653       1.31269       1.48823       1.57141       1.53511       1.51048
  30   9 2462.4028    1.6817  1.0428 11.3491  0.0000       3.77172  0.0272   0.0281   0.0519    0.1016   0.0000      0.711827   438.4713       3.03387       18.5354      0.634464      -1.57084      0.162691       1.09457       1.42902       1.55498       1.65283       1.71409       1.63153
  30  10 2623.6067    2.2255  1.0138 12.1010  0.0000       2.75795  0.0271   0.0380   0.0500    0.0899   0.0000      0.704583   439.2431       5.19185       12.1181      0.753605      -3.14188      -2.04991       1.04833       1.42473       1.51762       1.64306       1.67788       1.68133
  30  11 2782.6195    2.9515  0.9468 12.6660  0.0000       2.69387  0.0242   0.0511   0.0491    0.0860   0.0000      0.685705   439.0481       6.14339       17.2876      -1.67694      -1.10522    -0.0567335      0.965682       1.24927       1.38081       1.47087       1.51503       1.53916
  30  12 2939.2192    3.6527  0.9181 12.9555  0.0000       2.33875  0.0235   0.0635   0.0463    0.0936   0.0000      0.646982   440.6572       5.37547       18.7489       1.03934      -2.06490      -1.47834       1.01136       1.34247       1.47420       1.55386       1.49277       1.48836
  30  13 3093.5019    4.0095  0.9845 13.3432 -0.0001       1.41711  0.0257   0.0683   0.0490    0.0955   0.0000      0.664599   441.7812       4.53169       15.5957      0.775334      -1.55871      -1.97939       1.07389       1.42009       1.55959       1.69163       1.63422       1.63535
  30  14 3246.1098    3.7905  1.4684 13.0687 -0.0016       1.05120  0.0342   0.0539   0.0635    0.0771   0.0000      0.457082   439.5688       8.05223       16.7757      -4.29810      -1.46904   -0.00796117       1.25842       1.63014       1.76243       2.02562       1.97229       1.96389
  30  15 3397.9540    3.2287  2.0575 12.7152  0.0000       1.60373  0.0422   0.0401   0.0773    0.0612   0.0000      0.325145   442.4404       4.92939       11.1986     -0.382851      -2.31333      -1.16521       1.52387       2.00138       2.24353       2.39282       2.34651       2.35263
  30  16 3548.9721    2.6539  3.1095 12.0897  0.0000      0.525983  0.0539   0.0268   0.0974    0.0472   0.0000      0.194525   437.3915       10.2117       17.8375      0.219591      -5.47912     -0.194698       1.91013       2.49898       2.79278       2.98922       3.11073       3.04527
  30  17 3699.4745    2.1743  4.7197 11.4855  0.0000      0.524763  0.0686   0.0186   0.1294    0.0395   0.0000      0.105394   438.7987       3.65436       15.9903       2.90596       1.72882      -2.24315       2.43466       3.27782       3.58199       3.83015       3.93414       3.88660
  30  18 3849.3457    1.8144  6.8103 11.1274  0.0001      0.448819  0.0905   0.0136   0.1678    0.0318   0.0000     0.0762909   436.6174       11.9322       15.3772      0.438245     -0.159833     -0.185093       3.12502       4.15567       4.58368       4.82771       4.96391       4.82198
  30  19 3998.8512    1.4998  9.3951 10.8807 -0.0002      0.379003  0.1258   0.0103   0.2228    0.0284   0.0000     0.0682960   449.8454      -1.94783       16.2704       9.66721      -4.73102      -3.37406       4.15115       5.48828       6.05924       6.36292       6.60061       6.47438
  30  20 4148.0252    1.2414 12.0280 10.7399  0.0000      0.212008  0.1758   0.0081   0.2957    0.0262   0.0000     0.0691675   439.7406       19.3343       19.9539      -8.43993       11.6571      -9.44648       5.31496       6.96310       7.72792       8.12213       8.27259       8.13509
  30  21 4297.0069    1.0370 14.7127 10.6057  0.0000      0.401211  0.2363   0.0069   0.3661    0.0242   0.0000     0.0745360   443.5121       15.8051       18.3902       9.06765      -9.76980      -8.62854       6.35781       8.74818       9.58186       10.2900       10.1423       10.3360
  31   3 1393.1573    0.1151  0.0786 10.0910  0.0000       33.1543  0.0132   0.0088   0.0196    0.0237   0.0000       58.0680   440.8208      0.410662       21.3625      -1.56239      -5.00789     -0.572881      0.566877      0.667039      0.848221      0.795996      0.934998      0.932385
  31   4 1599.3275    0.2479  0.2221  9.9490  0.0000       3.38036  0.0116   0.0092   0.0268    0.0284   0.0000       6.28875   441.5950      -1.13476       20.4746      0.679519      -3.00948    -0.0849450      0.502985      0.682784      0.779253      0.806780      0.799786      0.807595
  31   5 1788.3153    0.3846  0.3752  9.9698  0.0000       18.1991  0.0146   0.0104   0.0325    0.0378   0.0000       2.74547   440.6610      0.368892       18.3197      -1.32268      -2.62133     -0.339693      0.608252      0.811462      0.897420      0.939755      0.903314      0.948810
  31   6 1969.5279    0.5924  0.5500 10.0497  0.0000       8.54392  0.0179   0.0128   0.0349    0.0521   0.0000       1.35127   441.4068     -0.292705       20.7233      0.183876      -3.06458      0.846773      0.784880       1.03866       1.18985       1.18215       1.21920       1.16990
  31   7 2147.1526    0.8919  0.7214 10.1921  0.0000       7.84335  0.0194   0.0168   0.0411    0.0785   0.0000      0.920675   439.5798     -0.604212       22.5373    -0.0329497      -1.67142      -1.48159      0.834626       1.05146       1.20078       1.19046       1.25078       1.25058
  31   8 2319.0334    1.2602  1.0020 10.7930  0.0000       4.07598  0.0269   0.0210   0.0497    0.0975   0.0000      0.759045   440.7143       1.66856       20.3918       1.63928     -0.895420    -0.0749613       1.02132       1.34966       1.44640       1.52374       1.53201       1.58542
  31   9 2485.1244    1.7472  1.0947 11.3201  0.0000       3.22549  0.0281   0.0280   0.0527    0.1073   0.0000      0.705749   442.9222       2.09953       17.1125      -1.23898      -2.56248      -1.38462       1.03204       1.36687       1.53481       1.70394       1.71077       1.67079
  31  10 2647.9054    2.3458  1.0516 12.1731  0.0000       2.34329  0.0272   0.0387   0.0512    0.0925   0.0000      0.675639   439.4176       1.07389       15.0521      -1.02451      -1.13089     -0.745184       1.05649       1.41885       1.54264       1.62168       1.74380       1.70034
  31  11 2808.4153    3.1406  0.9711 12.5054  0.0000       2.44515  0.0246   0.0516   0.0456    0.0987   0.0000      0.612776   439.5697      0.964905       16.3119       3.69723      -2.23076      0.497814      0.959253       1.24448       1.30489       1.44582       1.42564       1.45963
  31  12 2966.2650    3.8193  0.9093 13.0554  0.0000       2.79422  0.0228   0.0654   0.0450    0.0919   0.0000      0.689083   439.9560       5.49705       16.8699     -0.156469      -1.63036      0.852833      0.917619       1.17644       1.27906       1.39699       1.40960       1.41047
  31  13 3121.3973    4.0347  1.1394 13.2685  0.0000      0.767402  0.0280   0.0652   0.0548    0.1103   0.0000      0.659752   439.1121       1.77430       12.9910       1.74180      -2.92093      -3.61003       1.03782       1.39124       1.52996       1.63689       1.71385       1.72375
  31  14 3274.9252    3.7012  1.4620 13.1351  0.0000      0.570124  0.0354   0.0542   0.0627    0.0863   0.0000      0.454208   440.7000       5.40836       17.1108       1.61212      -4.38168     -0.560431       1.34403       1.76172       1.93321       2.05331       2.05410       2.11662
  31  15 3427.6995    3.0750  2.3531 12.3967  0.0000       1.51760  0.0450   0.0342   0.0796    0.0537   0.0000      0.236916   442.3732       7.73628       11.8692      0.731434       1.57710      -5.48067       1.48873       2.06992       2.17583       2.51126       2.46329       2.39494
  31  16 3579.5804    2.4810  3.4845 12.0891  0.0000      0.958671  0.0576   0.0241   0.1066    0.0406   0.0000      0.173692   437.8576       6.47568       5.57586       5.75090     -0.391929      -4.34339       2.01073       2.67763       2.86132       3.14744       3.24663       3.19665
  31  17 3730.6530    2.0935  5.1143 11.3739 -0.0002      0.590039  0.0735   0.0170   0.1317    0.0379   0.0000      0.106765   441.1041       3.85498       13.7161      0.205401      -4.24557      -9.28283       2.52424       3.35792       3.67092       3.97654       3.97464       3.94794
  31  18 3881.1316    1.7131  7.4605 11.0388  0.0004      0.228922  0.0987   0.0122   0.1780    0.0301   0.0000     0.0740365   434.0794       20.0543       17.9372     -0.749549      -2.09552       4.61456       3.25778       4.27615       4.75844       5.05066       5.13739       5.12365
  31  19 4031.5125    1.4486  9.8457 10.8129 -0.0000      0.411676  0.1324   0.0096   0.2324    0.0282   0.0000     0.0655751   438.4536       11.4230       19.4756       20.3827      -19.3394      -12.3816       4.18133       5.47815       6.12810       6.48291       6.47543       6.39428
  31  20 4181.4138    1.1672 13.4339 10.6986  0.0009      0.294591  0.2078   0.0072   0.3331    0.0251   0.0000     0.0781683   446.6487      -5.97337       33.4122       22.3391      -11.5721      -6.42848       5.72667       7.53554       8.43525       8.99035       9.16077       8.94263
  32   3 1409.4339    0.1368  0.1373 10.0558  0.0000       19.5675  0.0146   0.0079   0.0254    0.0240   0.0000       27.4440   441.0321     -0.460461       21.4586     -0.875645      -2.39821     -0.282990      0.607096      0.756195      0.831929      0.853945      0.915650      0.848325
  32   4 1616.4378    0.2406  0.2142  9.9947  0.0000       20.4028  0.0148   0.0089   0.0229    0.0280   0.0000       7.31575   440.2190     -0.530929       19.5985      -1.24566      -3.38388      -1.28784      0.738412      0.963115       1.18537       1.26693       1.29248       1.20604
  32   5 1806.2331    0.4003  0.3772  9.9672  0.0000       16.0075  0.0149   0.0104   0.0295    0.0391   0.0000       2.47503   441.0694       1.06109       20.8032     -0.187361      -2.73205    -0.0513012      0.652833      0.867850      0.967181      0.925842       1.03501       1.04149
  32   6 1988.7290    0.6171  0.5468 10.0952  0.0000       7.96252  0.0165   0.0131   0.0355    0.0541   0.0000       1.21390   440.7271     -0.601424       19.7417     0.0629543      -2.60290      -3.58039      0.702867      0.903603       1.03826       1.08315       1.10622       1.03277
  32   7 2167.4790    0.9287  0.7741 10.3128  0.0000       7.93579  0.0216   0.0166   0.0406    0.0768   0.0000      0.933268   441.6710       1.39154       19.5888     -0.767714      -1.23886     -0.744257      0.867398       1.12137       1.23212       1.26620       1.31480       1.35943
  32   8 2340.2237    1.2953  0.9622 11.0841  0.0000       5.83505  0.0258   0.0219   0.0484    0.0807   0.0000      0.812358   440.7665       1.91067       22.2517     -0.243645      -3.48660     -0.183314      0.908481       1.20302       1.39081       1.45029       1.44089       1.49088
  32   9 2507.3652    1.8549  1.1089 11.5538  0.0000       4.12637  0.0283   0.0293   0.0517    0.0984   0.0000      0.708564   439.4128       3.60519       18.0453      -1.39430     -0.633078      -1.36311       1.00096       1.32806       1.43318       1.56556       1.62845       1.62603
  32  10 2671.7465    2.4799  1.0347 12.1467  0.0000       2.48960  0.0256   0.0396   0.0497    0.0924   0.0000      0.672303   440.7125      0.160471       18.0038      0.176068      -2.13956      0.597548      0.916014       1.21664       1.33444       1.46312       1.41052       1.45409
  32  11 2833.8391    3.2236  0.9226 12.8406  0.0000       2.71522  0.0231   0.0542   0.0452    0.0850   0.0000      0.634829   440.8462       5.75826       18.5962       1.28547      -1.60327      -2.85464      0.863133       1.15367       1.23389       1.29974       1.31469       1.30975
  32  12 2992.8774    3.8397  0.9260 13.0390  0.0000       2.94282  0.0235   0.0636   0.0436    0.0933   0.0000      0.618323   438.9060       6.09985       15.7405       1.05004      -2.65043     -0.253922      0.966091       1.28488       1.42336       1.50511       1.42687       1.52143
  32  13 3149.0436    4.0020  1.2268 13.3703  0.0000       1.71209  0.0303   0.0613   0.0563    0.0890   0.0000      0.624859   440.1069       5.59003       14.6729       1.94734     -0.177591      -1.08887       1.07103       1.38353       1.49636       1.60371       1.63316       1.66158
  32  14 3303.4651    3.5484  1.6615 13.1448  0.0000       1.38600  0.0378   0.0485   0.0687    0.0705   0.0000      0.470512   440.4820       6.08594       15.8223      0.790557      -1.95516    -0.0254817       1.29523       1.69431       1.84255       2.01538       2.03567       1.99669
  32  15 3456.9459    3.0171  2.4937 12.3984  0.0000      0.710970  0.0460   0.0323   0.0803    0.0534   0.0000      0.229336   441.0517       6.46913       17.3651     -0.597208      -1.80332      -6.17768       1.54135       2.07374       2.26208       2.50250       2.43599       2.41235
  32  16 3609.7165    2.4662  3.8111 11.7642  0.0000      0.825985  0.0588   0.0218   0.1025    0.0417   0.0000      0.127332   440.7451       8.39599       15.7196       4.72096     -0.766723       1.22957       1.99016       2.58944       2.88379       3.07371       3.13667       3.11804
  32  17 3761.8379    2.0230  5.7533 11.3283  0.0001      0.781094  0.0778   0.0154   0.1419    0.0336   0.0000     0.0922739   438.2797       13.0184       17.7311       8.51668      -9.02950      -1.29003       2.54916       3.39875       3.71568       4.03301       4.07671       3.97045
  32  18 3912.8248    1.6585  7.8813 10.9662  0.0000      0.374186  0.1018   0.0113   0.1855    0.0300   0.0000     0.0722761   441.2471       15.9831       18.4695       3.31686     -0.142847      -6.87333       3.28744       4.30506       4.77453       5.05168       5.16534       5.07974
  32  19 4063.6956    1.3853 10.6291 10.8026  0.0000      0.467844  0.1456   0.0089   0.2485    0.0271   0.0000     0.0664789   440.3748       13.6102       20.8675       7.95351      -12.3850      -6.55236       4.24765       5.71096       6.17483       6.68764       6.69472       6.71591
  32  20 4214.0502    1.1302 13.3349 10.7085 -0.0004      0.396067  0.2034   0.0071   0.3251    0.0246   0.0000     0.0805451   447.5431       15.9894      0.286323      -1.42913      -3.79194       4.20488       5.38337       7.19479       8.02703       8.49703       8.79074       8.56870
  33   4 1633.2418    0.2561  0.2182  9.9538  0.0000       14.4943  0.0171   0.0092   0.0242    0.0280   0.0000       6.63189   441.2828     -0.504935       21.0713      0.439422      -3.89578      0.368820      0.922178      0.856518      0.699112      0.986290       1.11078       1.05627
  33   5 1823.8963    0.4180  0.3976  9.9513  0.0000       13.2746  0.0141   0.0105   0.0315    0.0395   0.0000       2.31499   441.8660      0.200450       20.6115      -1.04427      -2.93587      -1.51680      0.619638      0.757635      0.854614      0.942424       1.01093       1.00688
  33   6 2007.6967    0.6327  0.6270 10.0242  0.0000       7.24559  0.0188   0.0126   0.0370    0.0594   0.0000       1.12999   439.9587      0.190978       20.4194       1.97476      -2.43834      0.943147      0.721061      0.937441       1.09098       1.13189       1.16623       1.13371
  33   7 2187.4961    0.9755  0.8534 10.3494  0.0000       7.31580  0.0222   0.0166   0.0433    0.0792   0.0000      0.809406   440.3088      0.762637       20.9454       1.05070      -1.24441      -1.73192      0.846970       1.11091       1.22142       1.30446       1.35690       1.33043
  33   8 2360.9735    1.3931  1.1243 10.8289  0.0000       5.43152  0.0287   0.0217   0.0521    0.1035   0.0000      0.722804   442.1334       3.02426       18.5209      -1.37238     -0.985010      -1.50443       1.00345       1.26468       1.41644       1.46278       1.55523       1.55950
  33   9 2529.3107    1.9563  1.1170 11.5749  0.0000       3.25388  0.0285   0.0298   0.0506    0.0993   0.0000      0.705303   440.9174       2.44792       17.9258      -1.04424      0.917686     -0.247592      0.946999       1.27560       1.33539       1.54032       1.51004       1.50332
  33  10 2695.1376    2.5544  0.9854 12.4412  0.0000       2.14457  0.0249   0.0419   0.0484    0.0811   0.0000      0.721105   440.6467       3.55305       19.6530       2.16926      -1.13686     -0.821144      0.927966       1.26540       1.34022       1.51928       1.54110       1.49222
  33  11 2858.6836    3.3023  1.0078 12.7392  0.0000       1.90088  0.0248   0.0531   0.0472    0.0917   0.0000      0.675031   442.2895       3.03347       20.3459     -0.548046      -2.23783      -1.71637      0.862942       1.17864       1.21598       1.40403       1.38519       1.43896
  33  12 3018.8990    3.9638  1.0653 13.0269  0.0000      0.948574  0.0251   0.0616   0.0494    0.1017   0.0000      0.632731   440.1777       5.30434       16.2038     -0.363291      -1.46454      -1.68147      0.877916       1.18159       1.28909       1.43125       1.46981       1.42800
  33  13 3176.1590    3.9856  1.2108 13.3441  0.0000      0.691311  0.0304   0.0608   0.0543    0.0942   0.0000      0.638168   440.1661       3.70609       15.9290       3.07267     -0.906468      -3.96126       1.01364       1.30422       1.42334       1.56729       1.54674       1.55020
  33  14 3331.5422    3.5079  1.8261 13.0093  0.0000      0.629069  0.0390   0.0437   0.0690    0.0607   0.0000      0.352768   439.2934       4.74513       17.1949      -2.07310      -2.52569      -2.40111       1.27565       1.67385       1.77583       1.92358       2.02282       2.01416
  33  15 3485.9633    2.9260  2.6869 12.3407  0.0000      0.946974  0.0470   0.0305   0.0845    0.0504   0.0000      0.206251   438.4001       7.30041       12.0556       1.96727      -2.01895      -6.04827       1.57577       2.09291       2.27829       2.43754       2.53862       2.50015
  33  16 3639.3902    2.3940  4.0034 11.7680  0.0001      0.499290  0.0606   0.0206   0.1074    0.0384   0.0000      0.129680   438.8963       7.47423       15.9468       5.70509      -5.82844      -2.86484       1.95838       2.65661       2.85499       3.10695       3.13398       3.18602
  33  17 3792.2876    1.9473  6.0531 11.2031  0.0000      0.581282  0.0791   0.0142   0.1435    0.0329   0.0000     0.0804679   438.3742       6.37197       12.1199      0.921184      -1.99274      -1.83908       2.53688       3.34264       3.72065       3.95440       4.14667       4.05082
  33  18 3944.1827    1.6089  8.4359 10.9278  0.0002      0.453958  0.1084   0.0106   0.1922    0.0283   0.0000     0.0704035   441.6804       5.63679       9.42493       11.8635       9.38730      -9.01918       3.33023       4.40164       4.89278       5.22779       5.43156       5.39293
  33  19 4095.2543    1.3537 11.4017 10.7308  0.0000      0.262208  0.1543   0.0081   0.2617    0.0263   0.0000     0.0694157   432.4624       4.06894       14.8035     -0.620884      -3.45236      -11.7701       4.35010       5.80683       6.43830       6.88443       7.10009       7.10482
  34   3 1441.1509    0.1293  0.1357  9.9864  0.0000       18.5381  0.0197   0.0073   0.0245    0.0231   0.0000       29.8829   441.4444       1.13623       20.4102      -1.37444      -1.86265       1.01744       1.11497       1.56868       1.85470       1.81109       1.38027       1.08120
  34   4 1649.7514    0.2647  0.2854  9.9343  0.0000       16.1650  0.0144   0.0084   0.0293    0.0300   0.0000       5.01994   440.5063      0.537461       21.3873      0.705006      -3.50947      0.533498      0.551696      0.723336      0.860531      0.852479      0.926337      0.837475
  34   5 1841.3088    0.4593  0.4472  9.9401  0.0001       14.0234  0.0155   0.0108   0.0310    0.0415   0.0000       1.85120   440.9255      0.490288       21.3572      -1.04328      -1.69165     -0.487943      0.632862      0.858849      0.988014       1.04310       1.05263       1.02386
  34   6 2026.4294    0.6929  0.5844 10.1254  0.0000       9.65208  0.0171   0.0138   0.0342    0.0554   0.0000       1.18888   439.4487      0.442015       21.2540      0.894240      -2.18150      -1.77608      0.662888      0.851302      0.928276       1.07868       1.08814       1.03252
  34   7 2207.1484    0.9947  0.8755 10.4918  0.0000       5.71124  0.0221   0.0168   0.0456    0.0776   0.0000      0.844181   442.0929       2.54460       18.5761      0.188123      -1.66875     -0.343964      0.799240       1.02224       1.12937       1.23299       1.27650       1.27249
  34   8 2381.3978    1.4600  1.1223 11.0325  0.0002       3.76067  0.0284   0.0224   0.0503    0.0969   0.0000      0.687524   441.5728      0.392423       18.0652      0.237762      -1.83381      -2.41647      0.981842       1.29951       1.45224       1.59424       1.62125       1.62286
  34   9 2550.8377    2.0428  1.1655 11.7772  0.0000       3.86101  0.0283   0.0313   0.0544    0.0912   0.0000      0.683974   440.1399      0.564473       19.6866     -0.285433      -4.23622     -0.269265      0.962711       1.28803       1.43691       1.55260       1.54821       1.54986
  34  10 2718.0845    2.6988  1.1168 12.2865  0.0000       3.58966  0.0285   0.0413   0.0480    0.0988   0.0000      0.720792   442.5713       3.44628       19.2697      0.707450      -3.24836      -1.98174      0.936728       1.22683       1.37907       1.49835       1.55861       1.56993
  34  11 2883.0167    3.4100  1.0286 12.8961  0.0000      0.823299  0.0254   0.0533   0.0474    0.0891   0.0000      0.672005   442.1183       2.85620       17.0704      0.907640      -3.23261     -0.854638      0.883402       1.19499       1.25965       1.37589       1.40242       1.36076
  34  12 3044.5784    4.0180  1.0018 13.3157  0.0000       1.46978  0.0247   0.0630   0.0463    0.0878   0.0000      0.575948   440.7170       3.17425       16.3836       1.64590      -3.01119      -3.35758      0.868134       1.18017       1.25657       1.33640       1.35096       1.38902
  34  13 3202.9643    3.9842  1.4028 13.0553  0.0000       1.78596  0.0316   0.0544   0.0574    0.0882   0.0000      0.515729   438.6287       4.89370       12.6526     -0.516774      -3.60558     -0.687159       1.02089       1.34436       1.45446       1.59220       1.59532       1.61414
  34  14 3359.3298    3.4226  1.9391 12.8571  0.0000      0.624584  0.0389   0.0409   0.0693    0.0599   0.0000      0.347427   439.8541       8.29187       16.3560       2.87793      -2.78744      -2.54828       1.27639       1.70884       1.81540       1.99213       2.02901       2.05114
  34  15 3514.5852    2.8079  2.7127 12.3726  0.0000      0.531087  0.0463   0.0287   0.0869    0.0456   0.0000      0.204265   440.8552       5.68065       17.7443      -1.30542      -1.13044      0.533672       1.48454       1.90829       2.15790       2.37830       2.39905       2.34419
  34  16 3669.1080    2.2466  4.8233 11.5270  0.0000      0.688646  0.0665   0.0174   0.1195    0.0346   0.0000      0.100250   443.8486       11.7160       13.0224      -2.41581      -3.64347      -2.37679       2.08676       2.73502       3.00220       3.25837       3.36035       3.37735
  34  17 3822.4394    1.8880  6.4446 11.1598  0.0000      0.494953  0.0822   0.0131   0.1482    0.0310   0.0000     0.0788047   434.0087       9.27929       14.5411       6.59676      0.873905      -5.25854       2.57431       3.40056       3.75459       4.06824       4.20576       4.20709
  34  18 3974.9384    1.5676  8.9494 10.8745  0.0000      0.393424  0.1118   0.0100   0.2023    0.0283   0.0000     0.0665427   438.4935       14.0663       12.6864       4.04975       1.24560       3.95053       3.35776       4.35917       4.86948       5.25751       5.38453       5.37696
  34  19 4126.8480    1.3001 11.9036 10.7345  0.0008      0.228441  0.1646   0.0075   0.2730    0.0250   0.0000     0.0737654   446.4593       9.71539       8.70493      0.406461       15.0733      -1.25993       4.36194       5.79437       6.42976       6.92860       7.13683       7.12770
  35   2 1221.9537    0.0740  0.0688 10.1106  0.0000       48.9244  0.0198   0.0090   0.0276    0.0230   0.0000       159.021   440.7831     -0.553743       21.2238       1.21747      -2.00332     -0.138968      0.740255       1.12006       1.01408       1.27761       1.45918       1.04646
  35   3 1456.6407    0.1450  0.1050 10.0639  0.0000       23.7827  0.0118   0.0081   0.0197    0.0228   0.0000       29.2509   441.7767     -0.370372       22.0307     -0.905825      -1.93732       1.09767      0.460602      0.584164      0.769203      0.721030      0.721819      0.702695
  35   4 1665.9723    0.3037  0.2628  9.8785  0.0000       20.9207  0.0121   0.0093   0.0252    0.0310   0.0000       4.13355   441.3693     -0.308746       20.3778    -0.0714020      -3.01887      -1.20685      0.432559      0.654354      0.651368      0.740918      0.692022      0.716935
  35   5 1858.4885    0.4728  0.4384  9.9844  0.0000       11.8210  0.0152   0.0108   0.0293    0.0414   0.0000       1.82962   440.6461      0.501585       20.5899      0.494768      -3.17429      0.521685      0.602803      0.834368      0.880672      0.941814      0.937019      0.999584
  35   6 2044.9449    0.6851  0.7158 10.1199  0.0000       8.85224  0.0203   0.0126   0.0400    0.0617   0.0000       1.13360   440.1984      0.835025       20.9598     -0.950862      -2.25766       1.56748      0.718282      0.956855       1.00104       1.18905       1.20235       1.20117
  35   7 2226.5288    1.0735  0.8647 10.5744  0.0000       5.56694  0.0212   0.0180   0.0436    0.0772   0.0000      0.788643   441.3349       1.54327       19.3485      0.217426      -2.31238      -1.72190      0.758566      0.989594       1.07400       1.16172       1.25252       1.20134
  35   8 2401.4234    1.4846  1.0844 11.4190  0.0000       3.10156  0.0282   0.0235   0.0498    0.0803   0.0000      0.756289   439.0783       1.06657       21.3489      0.533629      -2.63750      -2.27787      0.896973       1.21511       1.32906       1.44562       1.47693       1.47605
  35   9 2571.9768    2.0209  1.1142 12.0165  0.0000       3.30745  0.0274   0.0313   0.0525    0.0783   0.0000      0.723068   439.7340       3.07801       19.0528     -0.640217     -0.983871      -2.03431      0.882912       1.12414       1.33599       1.37020       1.41030       1.44292
  35  10 2740.6588    2.7351  1.0175 12.5488  0.0000       2.85510  0.0262   0.0432   0.0451    0.0855   0.0000      0.680499   441.3240       3.56554       17.9684       1.48109      -3.31891       1.28413      0.873672       1.12202       1.23275       1.36832       1.35827       1.40667
  35  11 2906.9603    3.6627  0.9873 12.8270 -0.0002       2.27789  0.0229   0.0570   0.0456    0.0918   0.0000      0.616726   440.6617       3.69319       20.1614      0.102184      0.562206      -1.72599      0.776451       1.04226       1.13895       1.26590       1.29116       1.26302
  35  12 3069.7723    4.1099  1.0758 13.3538  0.0000       2.07571  0.0252   0.0632   0.0503    0.0878   0.0000      0.642495   438.6245       5.86990       17.2639     -0.564619      -1.08142      -1.85757      0.845720       1.10950       1.18637       1.30617       1.30959       1.34196
  35  13 3229.3029    3.7782  1.4471 13.2467  0.0000       1.33901  0.0332   0.0516   0.0584    0.0713   0.0000      0.501188   439.3467       7.29784       17.3199       1.42777      -1.49961      -2.44413       1.01793       1.36747       1.45612       1.64191       1.64070       1.64122
  35  14 3386.9388    3.3060  2.0911 12.6608  0.0000       1.64029  0.0395   0.0373   0.0706    0.0561   0.0000      0.302498   439.5525       8.17954       13.8873       1.24390      -3.68013      -1.47851       1.22236       1.64835       1.79132       1.97859       2.00181       2.05078
  35  15 3542.9194    2.6677  3.1421 12.2075  0.0000      0.544497  0.0503   0.0252   0.0944    0.0419   0.0000      0.188586   439.1416       5.71385       14.3838     -0.779573      -4.87519       2.14357       1.54725       2.08153       2.26573       2.43955       2.51891       2.51918
  35  16 3698.1763    2.2316  5.1815 11.3899  0.0000      0.593300  0.0672   0.0164   0.1212    0.0343   0.0000     0.0868121   438.0713       6.05274       17.6108      -3.76937     -0.787679      -6.74518       2.07565       2.76345       3.03636       3.35483       3.41592       3.42870
  35  17 3852.3181    1.8062  7.0350 11.1542  0.0003      0.523539  0.0883   0.0122   0.1600    0.0288   0.0000     0.0765450   439.6872       10.3578       17.8010       10.7253       1.37444      0.521862       2.58962       3.42026       3.81861       4.16075       4.22216       4.22585
  35  18 4005.6538    1.5024  9.8409 10.8741  0.0000      0.316221  0.1263   0.0091   0.2180    0.0265   0.0000     0.0684676   436.6969       9.45664       21.0857       9.31937      -5.09690      -1.78440       3.52537       4.70428       5.22208       5.58856       5.79124       5.72368
  35  19 4158.3608    1.2257 12.3359 10.7403 -0.0020      0.201781  0.1782   0.0070   0.2835    0.0241   0.0000     0.0748278   439.8137       16.9164      0.469073     -0.173828      -6.31717     -0.191047       4.44169       5.98289       6.68228       7.19886       7.34816       7.40663
  36   3 1471.8333    0.1636  0.1057 10.0237  0.0000       34.0893  0.0094   0.0092   0.0217    0.0234   0.0000       22.2164   441.3725     -0.408198       21.7594     -0.712723      -2.08179     -0.863953      0.389412      0.475300      0.612449      0.678217      0.782218      0.711442
  36   4 1681.9134    0.2905  0.3159  9.9649  0.0000       18.3213  0.0135   0.0084   0.0298    0.0321   0.0000       4.30237   440.8366     -0.347603       21.1676       1.48942      -3.60156     -0.162803      0.494729      0.645818      0.729379      0.826153      0.859060      0.810238
  36   5 1875.4862    0.4800  0.5130  9.9459  0.0000       11.4038  0.0161   0.0104   0.0347    0.0452   0.0000       1.61426   439.7443     -0.358774       20.8753     0.0153024      -3.69484      0.908612      0.599436      0.798777      0.907005      0.934591      0.988418       1.06917
  36   6 2063.2214    0.7466  0.6774 10.2120  0.0000       10.3248  0.0182   0.0135   0.0370    0.0595   0.0000       1.09031   440.5788     -0.839027       20.0888       1.95190      -1.19096      0.639777      0.649821      0.823850      0.945897      0.995417      0.998665       1.03103
  36   7 2245.6347    1.1052  0.9038 10.4916  0.0000       4.25240  0.0223   0.0176   0.0432    0.0823   0.0000      0.776370   440.3452      -1.96394       20.9331      0.843803      -4.35364     -0.819083      0.794751       1.04972       1.15514       1.21198       1.23748       1.24887
  36   8 2421.2556    1.5633  1.1710 11.3745  0.0000       3.92308  0.0283   0.0236   0.0536    0.0868   0.0000      0.721345   440.6061      0.568241       21.1001      0.769191      -2.43103       2.64477      0.869785       1.13029       1.24418       1.38559       1.42491       1.42592
  36   9 2592.8061    2.1413  1.1370 12.0700  0.0000       2.21706  0.0284   0.0323   0.0500    0.0833   0.0000      0.696874   439.7452       2.27167       19.2829      0.177564      -2.35286     -0.537078      0.896867       1.20937       1.31251       1.44200       1.45702       1.49812
  36  10 2762.8465    2.9543  1.0553 12.5958  0.0000       2.85618  0.0258   0.0449   0.0453    0.0878   0.0000      0.666828   439.3484       2.04219       19.7561      0.717374      -1.81483      -2.07277      0.826146       1.08694       1.18405       1.31613       1.29281       1.34457
  36  11 2930.3773    3.7310  1.1070 12.7367  0.0000       1.13179  0.0261   0.0540   0.0457    0.1120   0.0000      0.571313   439.5601       4.21848       18.5131      0.436308      -6.27859      0.336405      0.865887       1.18075       1.25887       1.39975       1.39255       1.39964
  36  12 3094.4297    4.1979  1.1204 13.3060  0.0000       2.34527  0.0257   0.0621   0.0510    0.0938   0.0000      0.597813   441.6096       3.79105       18.1232       1.49730      -1.05516      -1.05884      0.826098       1.11896       1.21665       1.31743       1.34868       1.32036
  36  13 3255.2479    3.8086  1.6101 13.0202  0.0000       1.43209  0.0328   0.0475   0.0607    0.0676   0.0000      0.407428   439.2543       4.78355       16.7460       3.82565     -0.390238      -1.16084       1.00422       1.32092       1.48014       1.56419       1.63220       1.58434
  36  14 3413.8746    3.1755  2.3613 12.6736  0.0000       1.05881  0.0427   0.0335   0.0757    0.0470   0.0000      0.272537   440.1137       7.64852       14.4680       1.61345     -0.958028      -2.04756       1.23951       1.65274       1.77722       1.98476       2.02145       1.99358
  36  15 3570.9592    2.5906  3.5842 12.0751  0.0000      0.475428  0.0543   0.0228   0.0981    0.0391   0.0000      0.155035   439.4072       8.66822       20.4884       2.90343      -1.17620      -5.58404       1.61726       2.14695       2.40085       2.58208       2.66116       2.67638
  36  16 3726.9925    2.1354  5.2840 11.4349  0.0000      0.442519  0.0681   0.0155   0.1257    0.0330   0.0000     0.0884521   436.5244       7.75339       18.7801      -8.10269      -1.04570      -2.24819       2.02528       2.69232       2.94604       3.18723       3.32324       3.34739
  36  17 3881.8777    1.7672  7.8708 11.1086  0.0000      0.379118  0.0960   0.0113   0.1730    0.0281   0.0000     0.0680861   437.2563       8.35374       12.9742       5.34505       1.38461      -8.71113       2.72927       3.64726       3.99784       4.28822       4.43339       4.53113
  36  18 4036.0253    1.4312 10.2530 10.8876  0.0000      0.339879  0.1366   0.0085   0.2297    0.0261   0.0000     0.0707609   438.4010       14.5982       17.4480      -5.52001       2.35048      -7.38965       3.50440       4.81656       5.26558       5.80675       5.85056       5.78413
  36  19 4189.0604    1.1661 13.0984 10.7785 -0.0005      0.211538  0.1968   0.0066   0.3068    0.0229   0.0000     0.0798476   446.2563       9.81688       20.6730       3.31679     -0.540118      -8.08272       4.65562       6.19834       6.99036       7.41901       7.69720       7.63572
  37   3 1486.8287    0.1626  0.1584 10.0325  0.0000       16.7533  0.0119   0.0074   0.0238    0.0230   0.0000       18.3534   441.0854      0.363520       21.4115     -0.638808      -4.04810       1.03795      0.464109      0.588775      0.707820      0.762981      0.733028      0.836066
  37   4 1697.6284    0.3087  0.2987  9.9215  0.0000       23.8743  0.0129   0.0088   0.0257    0.0315   0.0000       4.10798   441.1097     -0.281065       20.2197     -0.198414      -4.09897     0.0205762      0.487758      0.680046      0.731781      0.836188      0.811169      0.753867
  37   5 1892.2685    0.5243  0.4534  9.9667  0.0000       11.5481  0.0135   0.0112   0.0298    0.0445   0.0000       1.58369   439.5467     -0.174390       21.8675      -1.10449      -2.54902       1.55534      0.489243      0.656831      0.747197      0.808446      0.849054      0.838535
  37   6 2081.2368    0.7913  0.7763 10.1338  0.0000       8.60142  0.0201   0.0134   0.0390    0.0654   0.0000      0.961420   441.2217       1.20059       20.8346     -0.889623      -2.58788     -0.985025      0.672578      0.890372       1.00237       1.11163       1.14160       1.11348
  37   7 2264.5012    1.1188  0.9919 10.7698  0.0000       5.52944  0.0244   0.0175   0.0473    0.0792   0.0000      0.819430   443.4549       2.29635       20.8397     -0.704987      -1.96903     -0.347507      0.777506       1.03878       1.09678       1.24974       1.30194       1.30870
  37   8 2440.7471    1.6585  1.1213 11.4004  0.0000       1.86872  0.0266   0.0244   0.0510    0.0895   0.0000      0.706877   440.4037       1.20486       18.3032       1.37649       1.50947     -0.163054      0.798950       1.04534       1.14810       1.25776       1.27925       1.29206
  37   9 2613.5237    2.2789  1.1223 11.9513  0.0000       2.70355  0.0263   0.0334   0.0480    0.0951   0.0000      0.717368   440.0105       3.09508       19.2993       2.72072      -1.74081     -0.122548      0.798615       1.04685       1.15017       1.26371       1.29906       1.30762
  37  10 2784.6026    3.0376  1.0817 12.6807  0.0001      0.297700  0.0254   0.0449   0.0483    0.0833   0.0000      0.647092   440.0393       3.39640       20.2499       1.82331      -2.93438     -0.731312      0.830396       1.06063       1.12079       1.20740       1.26347       1.28588
  37  11 2953.4802    3.6480  1.0913 13.1144  0.0000       2.68690  0.0261   0.0539   0.0470    0.0879   0.0000      0.546785   441.0983       2.47240       17.6440       1.31567      -3.88638      -2.21692      0.818215       1.02701       1.19389       1.26299       1.28840       1.29837
  37  12 3118.6453    4.0677  1.1509 13.4963  0.0000       2.03745  0.0272   0.0596   0.0511    0.0798   0.0000      0.662899   440.7014       5.63318       16.5218       1.13411      -2.41278      0.628043      0.820133       1.06660       1.16279       1.27311       1.30484       1.30259
  37  13 3280.7998    3.7764  1.6770 13.0397  0.0000       1.77635  0.0348   0.0453   0.0591    0.0618   0.0000      0.430323   441.1349       6.48938       16.7801     -0.525024      -5.54170     -0.850813       1.01317       1.37718       1.47138       1.61763       1.67169       1.64435
  37  14 3440.4529    3.1285  2.4299 12.4965  0.0000      0.299281  0.0415   0.0312   0.0743    0.0482   0.0000      0.251329   438.4581       8.35214       15.6698      0.590454      -2.84653      -2.68866       1.24002       1.62248       1.82335       1.97390       1.99888       2.03322
  37  15 3598.6577    2.5002  3.9721 11.7682  0.0000      0.371300  0.0559   0.0199   0.0997    0.0385   0.0000      0.116219   443.5967       5.65080       19.4534       1.31390      0.687506      0.495605       1.61335       2.17464       2.42189       2.61169       2.72740       2.68080
  37  16 3755.4813    2.0787  5.5755 11.4274 -0.0001      0.526780  0.0704   0.0146   0.1309    0.0309   0.0000     0.0849336   440.9523       1.83653       21.6642      -1.24790      -3.63163      -6.15807       2.03468       2.69412       2.96494       3.23515       3.30489       3.35622
  37  17 3911.3151    1.6641  7.8974 11.1230 -0.0003      0.461639  0.1007   0.0106   0.1760    0.0273   0.0000     0.0756666   441.4600       4.03402       17.4237      0.778050      -9.73499      -4.91746       2.70301       3.65626       4.00383       4.40165       4.50518       4.50675
  37  18 4065.9565    1.4017 11.1310 10.8623 -0.0004      0.294081  0.1474   0.0077   0.2453    0.0249   0.0000     0.0690396   436.1208       9.99302       8.18944       4.80701       2.58662      -9.90658       3.64720       4.87077       5.44414       5.88637       6.03106       6.00376
  37  19 4220.3773    1.1211 13.8949 10.7560  0.0000      0.378698  0.2095   0.0062   0.3166    0.0221   0.0000     0.0784154   451.3187       6.15309       15.3600       7.37178       8.77715       2.29944       4.78410       6.31811       7.14605       7.78017       7.91074       7.97515
  38   4 1713.1094    0.3079  0.3296  9.9173  0.0000       23.0982  0.0141   0.0084   0.0273    0.0324   0.0000       3.81673   441.2750      0.994591       21.2960       2.19164      -2.78052       2.35857      0.579761      0.854001      0.893270      0.995662       1.00424       1.06559
  38   5 1908.8753    0.5347  0.5190  9.9540  0.0000       14.3199  0.0179   0.0107   0.0301    0.0471   0.0000       1.57372   441.0250       1.27262       20.5799      0.331438      -3.10848       1.18178      0.707688       1.01045       1.13312       1.22704       1.22074       1.24453
  38   6 2099.0540    0.7869  0.7966 10.1799  0.0000       6.46483  0.0201   0.0132   0.0401    0.0683   0.0000      0.898660   441.4871      -1.03734       21.2271       1.93826      -3.69756     0.0912636      0.680792      0.947077       1.02934       1.16644       1.19334       1.19225
  38   7 2283.0114    1.2210  0.9140 10.8470  0.0000       5.35952  0.0219   0.0191   0.0433    0.0765   0.0000      0.780001   440.0426       2.16792       20.8469      -1.54587      -5.42362      0.664403      0.698950      0.927569      0.993110       1.12074       1.12529       1.12655
  38   8 2460.1333    1.7159  1.1115 11.5060  0.0000       3.54765  0.0264   0.0252   0.0492    0.0876   0.0000      0.718563   440.8964       2.32550       21.0396       1.07958      -2.72166      0.600950      0.778413       1.06211       1.17077       1.29018       1.28724       1.31069
  38   9 2633.7769    2.3431  1.0939 12.1829  0.0000       1.55768  0.0261   0.0348   0.0479    0.0913   0.0000      0.657180   440.8327       5.44539       21.0105      -2.10496      -3.46157      0.226632      0.788419       1.07391       1.14565       1.25337       1.30079       1.29956
  38  10 2806.1770    3.1494  1.0437 12.7820  0.0000       2.01592  0.0245   0.0469   0.0456    0.0826   0.0000      0.672946   441.0240       2.03986       20.3200     -0.114090      -3.85099       2.18906      0.759087       1.02341       1.16136       1.28206       1.32603       1.36313
  38  11 2975.9904    3.8523  1.1523 13.0134  0.0000      0.834743  0.0263   0.0545   0.0481    0.0982   0.0000      0.620341   440.8033       2.14400       19.5826       2.17511      -2.89620      -3.51033      0.792015       1.00853       1.10192       1.24378       1.29893       1.28459
  38  12 3142.4481    4.1926  1.2527 13.3908  0.0000       1.03557  0.0290   0.0583   0.0508    0.0839   0.0000      0.552938   441.0356       6.26108       16.0146       4.01075      -3.44314    -0.0797618      0.877788       1.18083       1.25110       1.36664       1.41206       1.42194
  38  13 3305.9121    3.6561  1.6922 13.1683  0.0000       1.03249  0.0340   0.0446   0.0621    0.0576   0.0000      0.396964   439.4466       7.86236       17.4987      0.451113      -1.45241       1.20075      0.980299       1.31628       1.45731       1.61113       1.62270       1.65322
  38  14 3466.9551    3.0274  2.8042 12.3123 -0.0000      0.771182  0.0445   0.0276   0.0795    0.0433   0.0000      0.190576   439.8012       5.84996       16.7936      -1.81384      0.508432      -3.90984       1.28022       1.69852       1.88620       2.02669       2.10206       2.11461
  38  15 3626.1147    2.4239  4.1310 11.8479  0.0001      0.683672  0.0571   0.0190   0.1046    0.0342   0.0000      0.123462   438.8245       10.5879       15.6803      -2.94507      -5.20085      -3.29104       1.62119       2.12276       2.37801       2.55196       2.64174       2.68574
  38  16 3783.8004    2.0108  6.1291 11.3469  0.0000      0.533940  0.0746   0.0134   0.1367    0.0292   0.0000     0.0797113   438.5120       3.91961       14.4917       5.47059      -3.65837      0.900134       2.07491       2.74216       3.05702       3.36873       3.35494       3.41810
  38  17 3940.2071    1.6501  8.9722 11.0267  0.0000      0.471812  0.1088   0.0096   0.1938    0.0263   0.0000     0.0681039   441.7950       16.9129       10.9012       5.72027       1.19248      -8.93479       2.87524       3.77682       4.26539       4.59481       4.80783       4.82785
  38  18 4095.5883    1.3282 11.6183 10.8312 -0.0006      0.354351  0.1599   0.0071   0.2565    0.0246   0.0000     0.0770161   434.5633       19.7805       17.2079       3.49885       2.92073      -10.6316       3.74860       4.96363       5.54239       5.98664       6.16052       6.19347
  39   3 1516.0767    0.1791  0.1434  9.9654  0.0000       27.6435  0.0110   0.0077   0.0200    0.0231   0.0000       14.9033   441.6190      -1.14586       21.5065    -0.0697442      -2.40677    -0.0877166      0.487364      0.922989      0.792527      0.943872       1.03004      0.947541
  39   4 1728.2935    0.3331  0.3326  9.9172  0.0000       17.9757  0.0124   0.0086   0.0267    0.0331   0.0000       3.32093   441.3340      0.181193       21.3620     -0.228319      -3.03086       1.09663      0.451963      0.596412      0.677184      0.712360      0.747706      0.744538
  39   5 1925.2818    0.5423  0.5701  9.9049  0.0000       12.4720  0.0164   0.0103   0.0333    0.0487   0.0000       1.41937   440.5308      -1.61280       21.3932       1.00588      -4.29533      0.207465      0.562676      0.736344      0.791124      0.872429      0.918284      0.903987
  39   6 2116.7163    0.8249  0.7803 10.3672  0.0000       7.86998  0.0200   0.0138   0.0395    0.0626   0.0000      0.974062   442.2094     -0.329790       21.4399      0.684331      -1.78591     0.0476706      0.639175      0.838720      0.951179       1.09817       1.13200       1.12901
  39   7 2301.3855    1.2358  1.0759 10.7811  0.0000       4.87105  0.0252   0.0180   0.0475    0.0848   0.0000      0.726775   440.4153      0.161394       21.1023      0.702961      -3.63396     -0.656549      0.747011      0.983419       1.13018       1.19060       1.23948       1.24548
  39   8 2479.1733    1.7920  1.2077 11.4286  0.0000       3.34987  0.0274   0.0254   0.0524    0.1003   0.0000      0.663195   442.2432       1.16847       20.2418      -1.44025      -3.57238      0.316477      0.817324       1.05162       1.18764       1.29885       1.28120       1.39848
  39   9 2654.0117    2.4370  1.1582 12.2152  0.0000       3.03442  0.0268   0.0349   0.0485    0.0864   0.0000      0.685872   440.4653       2.88920       18.7694      0.851626      -1.46194      0.196330      0.795957       1.03429       1.12399       1.23638       1.30364       1.31304
  39  10 2827.4065    3.2252  1.0247 12.7921  0.0000       1.18384  0.0239   0.0469   0.0438    0.0805   0.0000      0.653917   439.3545       4.37459       19.8327       1.15116      -4.07182      0.444174      0.715549       1.02374       1.08353       1.21247       1.21382       1.23412
  39  11 2998.3075    3.9009  1.1057 13.2057  0.0000       1.43599  0.0252   0.0555   0.0465    0.0828   0.0000      0.714193   439.9772       3.75266       17.7872       3.65698      -2.90695      0.499675      0.758817      0.987937       1.09970       1.21691       1.25714       1.25387
  39  12 3165.7482    4.0771  1.2792 13.3761  0.0000     0.0419830  0.0288   0.0561   0.0519    0.0848   0.0000      0.597251   441.0509       3.45511       18.1666       2.36592      -2.90652      -3.22741      0.842985       1.11975       1.21691       1.31259       1.31749       1.33577
  39  13 3330.5287    3.6110  1.9488 12.8176  0.0000      0.597105  0.0363   0.0395   0.0631    0.0568   0.0000      0.274302   441.4071       6.57388       16.7459     -0.787253      -1.94037      -1.18359       1.01570       1.33601       1.49275       1.64195       1.66847       1.70202
  39  14 3492.8327    2.9259  2.9316 12.3512  0.0002      0.790089  0.0460   0.0261   0.0822    0.0391   0.0000      0.179782   442.3362       6.14920       14.1203      0.507752      -3.74724      -1.78069       1.25795       1.65153       1.83147       2.01492       2.05398       2.11909
  39  15 3653.1980    2.3821  4.6022 11.6509 -0.0000      0.811058  0.0591   0.0173   0.1069    0.0323   0.0000      0.105853   444.1799       6.56044       16.3967      -1.58807      0.901240      -6.22591       1.63259       2.17865       2.39340       2.63511       2.67803       2.69442
  39  16 3811.4757    1.9072  6.7082 11.2337  0.0000      0.361602  0.0806   0.0121   0.1471    0.0285   0.0000     0.0784669   440.7070       7.15628       18.4271       4.86706      -3.97582      -5.46409       2.12395       2.88512       3.17654       3.45120       3.56632       3.55741
  39  17 3968.9560    1.6010  9.2403 11.0032  0.0006      0.392681  0.1139   0.0092   0.1968    0.0257   0.0000     0.0676132   439.1366       2.92488       7.75314       8.67388       8.91766      -6.88629       2.84296       3.78622       4.19452       4.54494       4.62835       4.76875
  39  18 4125.0947    1.3162 12.5206 10.7950  0.0006      0.365001  0.1701   0.0067   0.2706    0.0236   0.0000     0.0718253   440.4278       5.35719       23.7633      -10.9389      -8.30887      -1.22604       3.81060       5.12503       5.70053       6.09906       6.38100       6.36395
  40   2 1288.7415    0.1010  0.0879 10.0598  0.0000       62.4766  0.0157   0.0078   0.0239    0.0220   0.0000       73.6534   441.7712      0.478197       21.1589      -1.20729      -2.35503       1.12658      0.506834      0.650804      0.873433      0.983809       1.16154       1.08254
  40   3 1530.3409    0.1996  0.1781  9.9789  0.0000       14.9780  0.0092   0.0076   0.0236    0.0231   0.0000       11.1989   441.6096    -0.0164647       22.5856      0.234346      -3.49461    -0.0545908      0.337782      0.441674      0.493009      0.534405      0.574648      0.660601
  40   4 1743.3022    0.3719  0.3301  9.9508  0.0000       21.2959  0.0117   0.0093   0.0262    0.0320   0.0000       2.97221   441.2851     -0.241730       20.3694      0.806597      -3.42123      0.145126      0.407308      0.558287      0.613066      0.658798      0.685372      0.717910
  40   5 1941.5043    0.6024  0.5538 10.0173  0.0000       11.5790  0.0153   0.0114   0.0320    0.0484   0.0000       1.34425   441.4778     -0.329103       20.7817      0.975083      -1.59604      0.568214      0.537930      0.729777      0.777655      0.873941      0.866300      0.902902
  40   6 2134.0775    0.8784  0.8060 10.2510  0.0000       7.42924  0.0200   0.0140   0.0380    0.0710   0.0000      0.852558   441.1817       1.07880       21.4025     -0.115254      -2.58377     -0.900065      0.626674      0.857471      0.954530       1.07383       1.04869       1.03651
  40   7 2319.4722    1.3140  1.0724 10.9313  0.0000       5.25572  0.0254   0.0192   0.0450    0.0837   0.0000      0.698338   441.4336       2.92533       20.3254      -1.57614      -3.43370      0.946166      0.731673      0.972336       1.03626       1.16937       1.22625       1.26713
  40   8 2498.0686    1.8490  1.1761 11.7482  0.0000       4.11677  0.0276   0.0262   0.0503    0.0832   0.0000      0.721060   441.0163       3.02729       20.7978       1.50379       1.07649      -3.43011      0.766482       1.02139       1.12753       1.25760       1.28623       1.30650
  40   9 2673.9430    2.5898  1.2039 12.2377  0.0000       2.71229  0.0273   0.0356   0.0494    0.0883   0.0000      0.672129   439.9147       2.58701       19.3087       1.20089      -3.70987      -1.17324      0.740816      0.984702       1.07917       1.17733       1.18077       1.20967
  40  10 2848.3638    3.4097  1.0575 12.8350  0.0000       2.05189  0.0236   0.0485   0.0444    0.0834   0.0000      0.632279   441.0677       3.38388       20.1603      0.495979      -2.41934      -2.10458      0.705532      0.946092       1.06340       1.14187       1.15742       1.18602
  40  11 3020.1539    3.9485  1.1827 13.3263  0.0000       1.29784  0.0272   0.0554   0.0500    0.0844   0.0000      0.729934   440.9779       2.92276       16.6066      0.875451      -2.11143      -2.18129      0.752867      0.992222       1.07624       1.16734       1.25273       1.26156
  40  12 3188.8122    4.0958  1.3669 13.3230  0.0000      0.413787  0.0288   0.0528   0.0532    0.0736   0.0000      0.513651   441.5641       2.11984       18.8548     -0.169392      -2.97441      -2.62925      0.829343       1.03994       1.15674       1.27391       1.30900       1.38486
  40  13 3354.8228    3.4741  2.0457 12.7443  0.0000      0.756738  0.0370   0.0363   0.0645    0.0541   0.0000      0.269663   440.8409       3.48362       19.6661      -1.36635     -0.748827      0.716979      0.984512       1.32640       1.45204       1.57083       1.64141       1.65076
  40  14 3518.4256    2.7808  3.0765 12.3849  0.0000      0.974814  0.0482   0.0247   0.0865    0.0373   0.0000      0.194880   441.2531       8.40898       16.9928     -0.814585     -0.458900      0.829013       1.27939       1.72023       1.91308       2.06614       2.14329       2.16704
  40  15 3679.6108    2.3089  4.6867 11.7214 -0.0000      0.322561  0.0603   0.0166   0.1105    0.0306   0.0000      0.111359   441.0051       6.36948       18.2082       7.43323      -2.16324      0.843567       1.62406       2.10480       2.38272       2.60954       2.66883       2.70634
  40  16 3839.1061    1.8706  7.4400 11.1919  0.0004      0.305339  0.0880   0.0113   0.1562    0.0278   0.0000     0.0711449   440.2852       6.40238       18.2155     -0.600067      -1.63666      -1.83338       2.28403       3.01954       3.41759       3.61167       3.79712       3.89027
  40  17 3997.1118    1.5256  9.9469 11.0215  0.0003      0.219885  0.1268   0.0084   0.2141    0.0249   0.0000     0.0719790   439.2371     -0.395487       17.7390      -2.79311      -10.2367       5.23915       3.01249       3.95844       4.43130       4.85480       4.92683       5.05573
  40  18 4153.9796    1.2725 13.1373 10.8395  0.0007      0.174044  0.1830   0.0064   0.2831    0.0223   0.0000     0.0744479   442.4441       13.8211       5.97688      -6.85692       9.10420       5.75419       3.80924       5.05639       5.76262       6.18915       6.38287       6.48568
  41   2 1301.5814    0.1039  0.0803 10.0977  0.0000       31.8265  0.0144   0.0075   0.0191    0.0200   0.0000       72.3236   441.9871      0.148691       21.9702      -1.72981      -4.37847     0.0463294      0.481776      0.733491      0.664945      0.677685      0.805366      0.796408
  41   3 1544.3717    0.2055  0.1534 10.0062  0.0000       31.2669  0.0088   0.0081   0.0192    0.0235   0.0000       11.5771   441.6881      0.141902       21.9794     -0.394745      -3.84361      -1.19386      0.307212      0.409536      0.454988      0.488052      0.545014      0.555679
  41   4 1758.1014    0.3880  0.3322  9.9617  0.0000       17.8559  0.0113   0.0095   0.0246    0.0327   0.0000       2.59174   441.5386    -0.0265029       20.7110     0.0816355      -2.68901     -0.702702      0.384966      0.514499      0.574422      0.605714      0.674537      0.688462
  41   5 1957.5683    0.5946  0.5558 10.0485  0.0000       12.8985  0.0162   0.0112   0.0306    0.0464   0.0000       1.34456   441.1923       1.64918       21.3829      0.177684      -3.02564      0.860745      0.536194      0.752647      0.822716      0.914761      0.940702      0.887233
  41   6 2151.2339    0.8880  0.8318 10.4323  0.0000       7.21688  0.0198   0.0140   0.0411    0.0650   0.0000      0.896698   441.2611     -0.254046       21.0353     0.0326336      -2.81446      -2.92068      0.604278      0.803425      0.919823      0.996818       1.02833       1.05082
  41   7 2337.2996    1.3823  0.9991 11.1657  0.0000       3.55782  0.0226   0.0203   0.0444    0.0721   0.0000      0.707447   442.0363      0.683324       20.1671      0.117966      -1.83015     -0.225853      0.636406      0.857945      0.956945       1.05616       1.04450       1.07477
  41   8 2516.7662    1.9636  1.2064 11.5180  0.0000       5.05404  0.0263   0.0268   0.0506    0.0975   0.0000      0.644940   442.0906       3.12244       20.7162      -1.54230      -3.19860      -1.90229      0.714013      0.986255       1.03896       1.20396       1.16265       1.21759
  41   9 2693.6042    2.6762  1.1082 12.2906  0.0000       2.18916  0.0250   0.0371   0.0448    0.0889   0.0000      0.655602   441.3351       2.66413       22.0650      0.236747      -3.61893      -2.22571      0.696804      0.904967      0.996157       1.12367       1.13984       1.15871
  41  10 2869.0740    3.4704  1.1033 13.0080  0.0000       1.70531  0.0252   0.0490   0.0461    0.0779   0.0000      0.667741   443.0516       3.32210       20.7522      0.204106      -4.25461      -1.32633      0.698075      0.925847       1.01967       1.11974       1.13479       1.19145
  41  11 3041.7749    4.0904  1.0864 13.3563  0.0000       1.71823  0.0243   0.0577   0.0448    0.0809   0.0000      0.607276   441.2594       3.22041       20.4476    -0.0340811      -3.08400     -0.549994      0.652669      0.892511      0.950555       1.06138       1.06469       1.08006
  41  12 3211.5079    4.1277  1.4105 13.3325  0.0000       1.82754  0.0299   0.0521   0.0530    0.0726   0.0000      0.523197   441.2901       6.57774       21.2750       1.00280      -1.36909     -0.471993      0.779797       1.04019       1.15689       1.27806       1.33497       1.38076
  41  13 3378.7467    3.3967  2.1889 12.7922 -0.0008       1.02696  0.0380   0.0343   0.0676    0.0482   0.0000      0.273557   441.0044       6.39335       20.3683       4.45717      -1.69786       2.24620      0.985114       1.34867       1.44197       1.59672       1.63400       1.62179
  41  14 3543.6980    2.7213  3.3058 12.2092 -0.0002       1.31750  0.0477   0.0228   0.0887    0.0361   0.0000      0.166253   442.6409       7.06686       20.0282     -0.356412       3.50271      -4.29970       1.23543       1.67921       1.79536       2.04007       2.05517       2.10007
  41  15 3705.9691    2.1861  5.1509 11.6269  0.0001      0.476992  0.0655   0.0149   0.1166    0.0290   0.0000      0.109291   440.8249       5.28376       20.7385     -0.671031      -7.53418      -5.42462       1.71187       2.23324       2.45497       2.70855       2.81306       2.83562
  41  16 3866.3053    1.8107  8.0091 11.2139  0.0000      0.212615  0.0953   0.0105   0.1675    0.0265   0.0000     0.0714010   441.8157       2.94921       15.6153       7.21158       5.23183      -5.35149       2.33257       3.12156       3.48015       3.72833       3.93097       3.89794
  41  17 4025.5675    1.4451 10.2136 11.0091 -0.0002      0.399720  0.1351   0.0079   0.2230    0.0246   0.0000     0.0758267   441.4288       4.05040       11.5469       5.47220      -5.29855      -5.31219       3.00882       4.00987       4.49590       4.92240       4.98054       5.01419
  41  18 4183.1515    1.1989 12.8566 10.9012  0.0003      0.206583  0.1856   0.0063   0.2824    0.0214   0.0000     0.0782699   435.2331       3.72922       20.7534     -0.175331      -1.50721      -6.67955       3.79015       5.09000       5.65856       6.18051       6.36705       6.41029
  42   2 1314.2259    0.1056  0.0886 10.0763  0.0000       7.58055  0.0176   0.0080   0.0222    0.0195   0.0000       67.9075   441.7429     -0.506659       21.1149       1.03709      -3.17594     -0.488747      0.675180      0.553049      0.676314       1.05968      0.677982      0.879233
  42   3 1558.1969    0.2213  0.2188  9.9948  0.0000       16.8662  0.0116   0.0074   0.0236    0.0233   0.0000       8.37819   442.6130     -0.186262       20.9281      0.109235      -3.37963     -0.422080      0.393279      0.551390      0.562921      0.627171      0.649481      0.643164
  42   4 1772.6847    0.4047  0.4026  9.9373  0.0000       14.0750  0.0127   0.0091   0.0284    0.0340   0.0000       2.26404   441.8162       1.27192       21.2078     -0.310859      -3.54565    -0.0310724      0.408274      0.543618      0.622120      0.682025      0.700029      0.711722
  42   5 1973.4095    0.6321  0.6557  9.9748  0.0000       8.29800  0.0174   0.0110   0.0346    0.0540   0.0000       1.07776   441.6227      0.606382       21.0717    -0.0294502      -1.72099     -0.355197      0.530821      0.716574      0.823133      0.870523      0.908650      0.923319
  42   6 2168.2573    0.9852  0.8687 10.4139  0.0000       7.37984  0.0200   0.0149   0.0395    0.0698   0.0000      0.807612   440.0452      0.565659       20.7281     -0.855299      -2.49896       1.23468      0.581695      0.764588      0.859206      0.951793      0.972298       1.00475
  42   7 2354.9199    1.3912  1.2059 10.8626 -0.0001       3.23624  0.0269   0.0187   0.0488    0.0932   0.0000      0.679912   441.6730      0.543839       20.8771      0.755245      -3.72375      0.388469      0.696849      0.896932       1.04433       1.14738       1.16844       1.21602
  42   8 2535.1772    2.0007  1.2120 11.8202  0.0000       2.46380  0.0268   0.0273   0.0512    0.0836   0.0000      0.656092   440.4022       2.73349       20.8351      0.990454      -3.97472     -0.117644      0.689847      0.965856       1.01065       1.17597       1.21832       1.21376
  42   9 2713.1600    2.6200  1.1485 12.5258  0.0000       2.75281  0.0258   0.0363   0.0495    0.0792   0.0000      0.680015   441.5381       1.11734       22.2045      0.850344      -2.00935      0.312535      0.729831      0.970376       1.09344       1.18849       1.23499       1.21671
  42  10 2889.5129    3.4933  1.1235 12.9147  0.0000       1.80379  0.0239   0.0483   0.0468    0.0873   0.0000      0.684224   441.6243       2.88302       20.9530      0.314552      -3.50149      0.299501      0.662046      0.877083      0.976277       1.05740       1.11659       1.13658
  42  11 3063.0650    4.1574  1.0482 13.4496  0.0000      0.546354  0.0228   0.0588   0.0448    0.0763   0.0000      0.636259   440.7053       3.66480       20.7602     -0.827068      -3.88216     -0.803485      0.635053      0.833702      0.921009      0.999918       1.03922       1.07902
  42  12 3233.8567    4.0088  1.5784 13.1583  0.0000       1.28385  0.0314   0.0471   0.0546    0.0634   0.0000      0.407427   442.1924       4.98783       18.4256      0.290208      -3.25687      -2.46131      0.805675       1.05685       1.16563       1.30631       1.33204       1.33825
  42  13 3402.2258    3.3865  2.2843 12.7201  0.0000      0.748674  0.0377   0.0330   0.0698    0.0460   0.0000      0.258601   441.8416       5.25067       17.4887     -0.297416      -5.56910      -1.89395      0.970316       1.31546       1.44180       1.58462       1.66363       1.70549
  42  14 3568.3843    2.7178  3.7853 11.9952  0.0000      0.781215  0.0501   0.0208   0.0925    0.0349   0.0000      0.128438   440.5029       6.43709       16.3377       4.27755      -1.21994      -2.23370       1.31310       1.76233       1.93755       2.12995       2.21166       2.18656
  42  15 3731.9369    2.1343  5.6774 11.4876  0.0000      0.547047  0.0681   0.0137   0.1262    0.0285   0.0000     0.0930546   441.7251       5.45730       15.5598       3.24856     -0.602450      -1.93991       1.73259       2.33750       2.62527       2.87979       2.96712       2.97374
  42  16 3893.3058    1.7371  7.8084 11.2281  0.0000      0.290585  0.0962   0.0102   0.1673    0.0261   0.0000     0.0764531   445.1005       10.2248       17.9258       3.21096      -1.00471      -4.26904       2.27556       3.02788       3.44119       3.73418       3.87609       3.94331
  42  17 4053.4722    1.4376 11.4498 10.9548 -0.0009      0.510278  0.1486   0.0072   0.2388    0.0236   0.0000     0.0769265   442.0237       12.9825       14.4825     -0.390449       4.24790      -11.7328       3.15106       4.24810       4.74362       5.15560       5.34506       5.40514
  43   2 1326.7371    0.1142  0.0938 10.0323  0.0000       10.6196  0.0124   0.0068   0.0179    0.0193   0.0000       56.6656   441.6899     -0.901642       21.5629     -0.525438      -2.87842     -0.260757      0.341766      0.446856      0.536383      0.546182      0.625756      0.638034
  43   3 1571.7948    0.2126  0.2479  9.9847  0.0000       15.1596  0.0124   0.0070   0.0271    0.0238   0.0000       8.03442   441.6703      0.722835       21.8020     -0.755124      -3.01018      0.961530      0.405500      0.495612      0.578085      0.676475      0.693301      0.636347
  43   4 1787.0777    0.4095  0.3857 10.0040  0.0000       15.9615  0.0130   0.0094   0.0263    0.0331   0.0000       2.32810   441.0583      -1.60152       22.6984     -0.185882      -2.56030     0.0834049      0.452560      0.615241      0.675084      0.747180      0.757725      0.763398
  43   5 1989.1347    0.6429  0.6234 10.1126  0.0000       8.99510  0.0165   0.0113   0.0329    0.0514   0.0000       1.16389   441.2803       1.03452       22.8423      0.601770      -2.68556      0.851297      0.514841      0.644827      0.730515      0.803693      0.833157      0.887583
  43   6 2184.9883    0.9743  0.8878 10.4834  0.0000       5.95294  0.0207   0.0147   0.0405    0.0689   0.0000      0.838134   440.8252    -0.0246711       22.2403     -0.801167      -3.56627      0.367643      0.596927      0.766901      0.820779      0.950259      0.935829      0.969206
  43   7 2372.3395    1.4494  1.2495 10.8734  0.0000       3.07468  0.0266   0.0190   0.0500    0.0891   0.0000      0.624901   440.6435     -0.177001       20.9893      -1.21152      -2.96944     -0.460009      0.687574      0.920487       1.00905       1.15144       1.21222       1.20229
  43   8 2553.4653    2.1066  1.2848 11.8044  0.0000       3.10260  0.0272   0.0275   0.0514    0.0814   0.0000      0.595406   440.8253       3.45545       21.7781      -1.56525      -3.39161      -1.43735      0.705004      0.938231       1.03773       1.12469       1.19535       1.17829
  43   9 2732.5537    2.8387  1.1791 12.1887  0.0000       3.34106  0.0262   0.0370   0.0441    0.0984   0.0000      0.596446   440.5418       4.10395       20.2798      0.579134      -3.26589     -0.772741      0.676298      0.906130      0.983201       1.06329       1.11853       1.16223
  43  10 2909.7550    3.6522  1.0755 13.0677  0.0000       2.18226  0.0235   0.0504   0.0437    0.0812   0.0000      0.623730   441.6775       4.76629       20.5747       1.28602     -0.516432     -0.615344      0.618990      0.818055      0.906301      0.969625       1.00877       1.02978
  43  11 3084.1324    4.1479  1.2037 13.5046 -0.0000       1.67321  0.0276   0.0566   0.0478    0.0819   0.0000      0.685879   440.5463       3.97698       19.2724      -1.17763      -2.86305      -1.93446      0.727763      0.988522       1.04963       1.19636       1.17749       1.18059
  43  13 3425.4168    3.2447  2.4631 12.6154  0.0001       1.05219  0.0383   0.0304   0.0734    0.0419   0.0000      0.232104   440.1921       4.79007       16.0618     -0.127997     -0.199632      -5.64224      0.969308       1.27958       1.41079       1.59934       1.58791       1.64376
  43  14 3592.6976    2.5639  4.2739 11.8493  0.0000      0.524988  0.0546   0.0183   0.0998    0.0322   0.0000      0.117186   439.5843       8.81540       17.6521     0.0876622      -5.19437      -3.21849       1.36769       1.81905       2.03217       2.19905       2.32027       2.36158
  43  15 3757.6288    2.0968  6.0965 11.4526  0.0000      0.648588  0.0715   0.0130   0.1315    0.0272   0.0000     0.0841220   442.4759       7.84165       21.2964      -1.32164       1.64379      -2.34034       1.76895       2.36008       2.67751       2.85746       2.99109       3.01365
  43  16 3919.9502    1.6776  8.6273 11.1651 -0.0004      0.469415  0.1058   0.0092   0.1824    0.0251   0.0000     0.0841556   447.3004       5.53300       18.1614      -2.93906      -4.18085      -2.31266       2.37418       3.22088       3.54585       3.90523       4.00487       4.08834
  43  17 4080.0195    1.3773 11.6116 10.9161 -0.0009   -0.00764965  0.1568   0.0068   0.2456    0.0232   0.0000     0.0792130   440.1225      -1.17196       9.72841      -1.49399      -1.29771      0.841436       3.19832       4.20132       4.75448       5.11414       5.27641       5.38001
  44   2 1339.0868    0.1139  0.0934 10.0898  0.0000       23.6508  0.0116   0.0071   0.0197    0.0195   0.0000       53.4086   442.1125     -0.244399       21.5443     -0.237247      -2.21111     -0.728699      0.342944      0.465011      0.571355      0.567862      0.575351      0.664683
  44   3 1585.2256    0.2262  0.2192 10.0293 -0.0006       23.8823  0.0118   0.0074   0.0218    0.0237   0.0000       7.86852   441.9654      0.437685       21.1401     -0.219369      -3.64001     -0.574710      0.414347      0.513334      0.486321      0.591602      0.727559      0.723559
  44   4 1801.3027    0.4163  0.3956  9.9000  0.0000       13.1509  0.0122   0.0090   0.0264    0.0355   0.0000       2.04867   441.3712    -0.0888005       20.6952      0.228213      -2.84998     0.0430021      0.412291      0.528488      0.566943      0.629302      0.654741      0.671212
  44   5 2004.7021    0.6654  0.6826 10.0349  0.0000       10.7407  0.0174   0.0111   0.0334    0.0561   0.0000       1.05802   441.5193      0.515081       21.0074      0.780598      -3.44460     -0.740163      0.514067      0.683352      0.780220      0.847711      0.884509      0.851753
  44   6 2201.5830    1.0239  0.9113 10.5839  0.0000       7.14922  0.0209   0.0152   0.0407    0.0687   0.0000      0.818629   441.1517      0.809409       21.2706     -0.188722      -1.97717      -1.57489      0.570697      0.774213      0.847030      0.892492      0.937651      0.986374
  44   7 2389.6210    1.5094  1.1351 11.3670  0.0000       4.53320  0.0256   0.0208   0.0475    0.0766   0.0000      0.731016   440.7813      0.244402       21.1520      0.343201      -4.76450     -0.309914      0.629769      0.870380      0.932493       1.02487       1.02046       1.06322
  44   8 2571.5590    2.1722  1.2062 11.9555  0.0000       2.22817  0.0268   0.0283   0.0472    0.0797   0.0000      0.661014   440.1827       3.80654       22.2162       1.91671      -3.35336     -0.611586      0.652529      0.877669      0.951323       1.07065       1.08820       1.15920
  44   9 2751.6970    2.8860  1.1291 12.6090  0.0010       3.01509  0.0248   0.0391   0.0450    0.0786   0.0000      0.640876   441.7881       2.21154       22.5205      -2.00637      -2.91717      -1.49015      0.624967      0.814524      0.918930       1.02689       1.01081       1.03013
  44  10 2929.7682    3.8408  1.0364 13.1952  0.0000       2.38364  0.0220   0.0529   0.0419    0.0760   0.0000      0.604128   440.4273       4.13457       21.0784       1.17452      -3.96871      -1.36992      0.584623      0.751486      0.853400      0.944223      0.944055      0.977441
  44  11 3104.9664    4.1155  1.2966 13.3525  0.0000       2.36538  0.0262   0.0526   0.0502    0.0731   0.0000      0.557957   441.2860       4.29113       19.9111      -1.67821      -2.59170      -2.92850      0.674237      0.916949      0.984321       1.10998       1.14949       1.19168
  44  12 3277.4753    3.8542  1.8038 13.0088 -0.0003      0.980826  0.0317   0.0413   0.0585    0.0544   0.0000      0.353708   441.8054       5.65598       19.6354      -1.54466      -1.50023      -1.87125      0.818009       1.10694       1.20120       1.34602       1.36342       1.40152
  44  13 3448.1612    3.1082  2.8389 12.5166  0.0001      0.783594  0.0418   0.0266   0.0780    0.0376   0.0000      0.194664   441.6715       3.81361       19.7903       1.25518      -1.92171     -0.728346       1.02246       1.39196       1.50286       1.66402       1.70850       1.71518
  44  14 3616.7329    2.5256  4.4099 11.8153 -0.0001      0.589960  0.0551   0.0174   0.1014    0.0321   0.0000      0.116044   440.6276       6.08351       18.9151       2.61101      0.977122      -5.92765       1.35771       1.79285       2.01995       2.21479       2.31674       2.30367
  44  15 3782.4865    2.0526  6.7891 11.3666  0.0000      0.316627  0.0780   0.0119   0.1410    0.0276   0.0000     0.0790791   441.2989       7.32982       21.5919      -6.62709      -6.72069      -3.09657       1.85275       2.45575       2.73957       3.02126       3.12268       3.14841
  44  16 3946.1235    1.6850  9.8177 11.1001  0.0009      0.351415  0.1196   0.0084   0.1985    0.0253   0.0000     0.0705959   443.9775       11.6448       18.5159       1.96189      -4.87406      -9.36965       2.55828       3.40245       3.81706       4.16077       4.34348       4.40528
  44  17 4108.0653    1.3214 12.1340 10.9613 -0.0014      0.393972  0.1693   0.0064   0.2595    0.0222   0.0000     0.0863973   438.6208       12.9692       3.87592     -0.889894       5.54421      -11.0025       3.26345       4.44949       4.94629       5.40218       5.66281       5.75113
  45   2 1351.2722    0.1204  0.1156 10.0467  0.0000       1.01287  0.0108   0.0071   0.0279    0.0193   0.0000       41.6706   441.6547      0.123529       21.7149    -0.0323075      -3.36647     -0.234952      0.334002      0.406690      0.520263      0.580385      0.531658      0.582451
  45   3 1598.4288    0.2240  0.2055  9.9910  0.0000       16.4781  0.0102   0.0073   0.0213    0.0231   0.0000       7.42650   441.9831      -1.02273       21.3005      0.710467      -3.24426     -0.189610      0.369758      0.483357      0.580767      0.632675      0.673726      0.634901
  45   4 1815.3653    0.4467  0.4091  9.9839  0.0000       15.7056  0.0128   0.0095   0.0251    0.0346   0.0000       2.02180   442.0440      0.413655       21.9934      0.568986      -3.43058      0.568638      0.390616      0.521100      0.581857      0.644378      0.653732      0.658488
  45   5 2020.1238    0.6919  0.7138 10.0891  0.0000       9.69293  0.0175   0.0112   0.0351    0.0539   0.0000       1.03725   442.2216      0.130120       21.9717       1.43866      -2.32784      0.778976      0.513579      0.703073      0.788231      0.824563      0.888370      0.880880
  45   6 2217.9415    1.0695  0.9514 10.5467  0.0000       5.86250  0.0207   0.0152   0.0414    0.0757   0.0000      0.757129   441.4438     -0.536548       20.4168      0.433324      -4.30829     -0.240732      0.559721      0.722647      0.815037      0.902326      0.959652      0.957296
  45   7 2406.5873    1.5692  1.2589 11.1424  0.0000       2.94909  0.0263   0.0200   0.0483    0.0824   0.0000      0.600392   441.2711       1.99075       18.7444     0.0655150      -2.49479      -1.13377      0.658109      0.885104      0.970241       1.09971       1.14291       1.13247
  45   8 2589.5713    2.2091  1.2540 11.9656  0.0000       2.67216  0.0269   0.0284   0.0483    0.0759   0.0000      0.601216   440.7488       1.12228       22.1691     -0.890164      -3.57731      0.275737      0.676948      0.926353      0.996199       1.11148       1.13840       1.18975
  45   9 2770.6548    3.1106  1.1582 12.2841  0.0000       2.86165  0.0236   0.0400   0.0449    0.1044   0.0000      0.690829   442.3684       3.32630       21.3221       1.22031      -4.33574     -0.591793      0.600262      0.778419      0.870973      0.972212       1.01008       1.00089
  45  10 2949.5057    3.8886  1.0874 13.2023  0.0000     0.0500212  0.0233   0.0519   0.0427    0.0776   0.0000      0.641572   442.1768       2.60818       21.4452      0.796144      -2.22120      -2.08720      0.598749      0.809043      0.889284      0.964857       1.00848      0.988868
  45  11 3125.4967    4.1188  1.3090 13.4218  0.0000       1.02137  0.0269   0.0523   0.0498    0.0718   0.0000      0.484779   442.2862       4.75964       19.2928       1.48121      -3.14403     -0.815926      0.670597      0.917677       1.01111       1.09946       1.16270       1.16080
  45  12 3298.9581    3.7196  1.8297 13.2001  0.0000      0.528587  0.0324   0.0403   0.0618    0.0493   0.0000      0.349428   442.1445       4.55060       18.9680     -0.741819      -2.75298      -4.28010      0.802475       1.05467       1.16463       1.28232       1.32721       1.33283
  45  13 3470.8047    3.0951  2.8648 12.4729  0.0000      0.929663  0.0417   0.0261   0.0769    0.0382   0.0000      0.178440   441.6383       9.30765       15.0110       3.27059      -2.73555      0.208037       1.02420       1.36121       1.54726       1.66601       1.72780       1.76577
  45  14 3640.4341    2.4286  4.3196 11.9456 -0.0001      0.871919  0.0565   0.0172   0.1013    0.0300   0.0000      0.128787   442.4497       5.29813       18.1715       5.42023      -7.20585      -3.57160       1.34105       1.77434       1.97291       2.19603       2.32463       2.33054
  45  15 3807.5308    1.9489  7.1071 11.3360 -0.0005      0.530268  0.0849   0.0108   0.1490    0.0267   0.0000     0.0920193   440.4231       8.35093       13.4778       6.18411      -8.81600      -1.53632       1.88345       2.52809       2.83424       3.07977       3.26806       3.32302
  45  16 3971.8024    1.5836  9.9140 11.1282 -0.0007     0.0807730  0.1272   0.0078   0.2089    0.0239   0.0000     0.0821553   440.5051       6.56889       23.6105      -3.96148      -5.38727      -6.37910       2.56330       3.52784       3.91277       4.24097       4.35049       4.45039
  45  17 4134.7389    1.3116 13.1861 10.9142  0.0013      0.237462  0.1839   0.0061   0.2731    0.0210   0.0000     0.0754675   441.7697       6.98745       24.8012      -11.5558      -3.27069     -0.778842       3.41520       4.61557       5.17162       5.57746       5.81485       5.92798
  46   2 1363.3066    0.1092  0.1034  9.9984  0.0000       52.1098  0.0119   0.0063   0.0200    0.0206   0.0000       51.9248   442.0527     -0.846701       22.0916      0.249613      -2.74530      0.304049      0.363039      0.470555      0.523190      0.583645      0.589149      0.623411
  46   3 1611.4368    0.2529  0.2132  9.9694  0.0000       18.6458  0.0115   0.0077   0.0194    0.0237   0.0000       6.65425   441.9299     -0.338772       21.6316    -0.0677794      -3.61573       1.04110      0.447607      0.605644      0.662026      0.678707      0.627514      0.593755
  46   4 1829.2838    0.4390  0.4592  9.9494  0.0000       14.0134  0.0172   0.0090   0.0288    0.0365   0.0000       1.93407   441.8775     -0.293496       21.3662      0.130826      -2.57242      -1.64613      0.786498       1.20133       1.37442       1.44181       1.46105       1.33612
  46   5 2035.3660    0.7231  0.7019 10.1456  0.0000       8.35150  0.0172   0.0115   0.0339    0.0553   0.0000       1.05170   441.8789     -0.133311       22.0436      0.472389      -3.13856      -1.68992      0.479408      0.601048      0.703396      0.772281      0.782572      0.805899
  46   6 2234.1279    1.1300  1.0151 10.5285  0.0000       6.77290  0.0216   0.0155   0.0420    0.0769   0.0000      0.724512   441.5812      0.539170       21.7396     -0.345249      -2.88219    0.00676481      0.567660      0.719677      0.798222      0.910812      0.945836      0.986188
  46   7 2423.3806    1.6279  1.1770 11.3823  0.0000       2.73769  0.0253   0.0216   0.0476    0.0814   0.0000      0.694132   441.0335      0.250570       20.1826      0.204248      -3.40098    0.00817246      0.623649      0.829199      0.930012       1.03166       1.05702       1.10764
  46   8 2607.3340    2.2798  1.2088 12.1922  0.0000       1.96240  0.0262   0.0299   0.0490    0.0762   0.0000      0.668611   442.0755       2.52656       20.2262     -0.565329      -3.98512      -1.86408      0.614519      0.840473      0.919811       1.02594       1.03785       1.08404
  46   9 2789.4806    3.0934  1.1601 12.7097  0.0000       2.43231  0.0245   0.0406   0.0461    0.0776   0.0000      0.654259   442.5013       1.89523       20.3560      0.336983      -2.98016     -0.344441      0.581183      0.751410      0.847831      0.933420      0.960838      0.976639
  46  10 2969.1761    3.9357  1.1158 13.1597  0.0000       1.33506  0.0235   0.0520   0.0427    0.0851   0.0000      0.644876   442.4912       3.94603       21.2777       2.02601      -3.04056     0.0530753      0.585573      0.778041      0.848076      0.928540      0.983727      0.990288
  46  11 3145.8135    4.1969  1.3377 13.3399  0.0000      0.504029  0.0271   0.0512   0.0501    0.0737   0.0000      0.529904   441.6084       4.22205       21.7195      0.962634      -1.69537      -1.90962      0.661824      0.875530      0.940085       1.04865       1.10485       1.12033
  46  12 3320.2764    3.7370  1.9592 12.9261  0.0000       1.07954  0.0330   0.0373   0.0608    0.0494   0.0000      0.288084   439.6130       5.36205       22.9911       2.51855      -4.46073      -3.16082      0.764723       1.02729       1.14995       1.23841       1.28744       1.31275
  46  13 3492.9630    3.0281  3.2465 12.2957 -0.0000      0.879094  0.0444   0.0237   0.0805    0.0363   0.0000      0.159907   441.5801       4.65521       21.0041       1.45707      -1.05209      -4.69514       1.06270       1.40954       1.58458       1.69954       1.80988       1.83295
  46  14 3663.7556    2.4450  5.1384 11.6281  0.0003      0.739816  0.0592   0.0153   0.1099    0.0300   0.0000     0.0959618   441.0888       5.05629       15.9005     -0.490214      -7.74851      0.830148       1.39717       1.88392       2.08316       2.26512       2.35191       2.40446
  46  15 3832.0776    1.9474  8.0041 11.2826  0.0003      0.599798  0.0929   0.0101   0.1640    0.0262   0.0000     0.0799155   439.4773       6.08310       20.5081      -3.41430      -4.62343      -2.98501       1.98192       2.70033       2.98629       3.31927       3.42686       3.47332
  46  16 3997.9203    1.5255 10.3337 11.1609 -0.0006      0.440807  0.1364   0.0075   0.2207    0.0230   0.0000     0.0882279   440.4918       4.86984       19.4366       4.97330       1.90778      -2.46200       2.67736       3.57087       4.04277       4.38868       4.61484       4.69536
  47   2 1375.2065    0.1146  0.1152  9.9940  0.0000       51.2894  0.0123   0.0064   0.0210    0.0208   0.0000       42.6856   442.4291     -0.370403       21.4626     -0.878391      -3.99300     -0.408574      0.411394      0.485720      0.579147      0.625620      0.647291      0.614196
  47   3 1624.2543    0.2651  0.2268  9.9516  0.0000       17.4286  0.0095   0.0076   0.0205    0.0243   0.0000       5.90406   441.7869     -0.633810       22.6968     -0.547235      -3.43906     -0.866359      0.287513      0.387036      0.425608      0.511900      0.519450      0.558409
  47   4 1843.0234    0.4558  0.4979  9.9715  0.0000       14.9033  0.0147   0.0088   0.0290    0.0362   0.0000       1.81532   441.5458      0.364232       22.5818      0.507823      -2.83722     -0.887557      0.425787      0.554043      0.613468      0.725485      0.766991      0.758563
  47   5 2050.4740    0.7540  0.7079 10.0995  0.0000       10.7702  0.0170   0.0118   0.0330    0.0571   0.0000       1.01525   442.3121      0.697276       20.5074      0.558239      -2.39845       1.11227      0.451620      0.628189      0.661149      0.749211      0.775056      0.806210
  47   6 2250.0282    1.1544  1.0196 10.6637  0.0000       4.07929  0.0218   0.0156   0.0429    0.0737   0.0000      0.742982   441.2716       2.39034       22.6068      0.703674      -1.39289     -0.289358      0.536119      0.721803      0.771018      0.890573      0.901285      0.949905
  47   7 2440.1289    1.7083  1.2429 11.3064  0.0000       3.36788  0.0253   0.0214   0.0473    0.0795   0.0000      0.605872   441.3319       1.27047       20.2731    -0.0353963      -2.99914      -1.20875      0.604517      0.816680      0.876958      0.999273       1.02051       1.02571
  47   8 2624.9849    2.3685  1.2744 11.9444  0.0000       1.94510  0.0264   0.0289   0.0475    0.0827   0.0000      0.606619   440.9822       2.72652       22.6804       1.03105      -1.94618      0.311967      0.626120      0.836438      0.917971       1.02240       1.05525       1.06760
  47   9 2808.1292    3.2272  1.2797 12.3623  0.0003       1.86330  0.0262   0.0385   0.0445    0.0908   0.0000      0.539332   442.6331       2.69172       21.9556       1.36799      -2.58276      -1.03390      0.594872      0.836037      0.897650       1.02057       1.07543       1.09322
  47  10 2988.5977    3.9981  1.0753 13.3036  0.0000       1.23982  0.0225   0.0533   0.0424    0.0754   0.0000      0.623273   442.0643       3.94969       22.0831      0.970614      -2.72787     -0.839577      0.542260      0.741575      0.820967      0.877498      0.904254      0.946719
  47  11 3166.0073    4.1160  1.3466 13.7019 -0.0005       1.44467  0.0285   0.0519   0.0524    0.0602   0.0000      0.628540   441.5389       4.32418       21.5977       2.69543      -2.59636      -1.98954      0.672785      0.889784      0.990408       1.08917       1.11757       1.15729
  47  12 3341.2717    3.6512  2.1411 12.8142  0.0000      0.618013  0.0346   0.0344   0.0616    0.0469   0.0000      0.279951   441.4928       5.95254       20.9977      0.484582      -3.53583     -0.706741      0.812069       1.05569       1.17202       1.31101       1.33843       1.38954
  47  13 3514.9468    2.9070  3.3523 12.2446  0.0000      0.636672  0.0452   0.0221   0.0820    0.0341   0.0000      0.152372   442.0832       5.19690       18.1208      0.939304     -0.551345     -0.154466       1.04332       1.40515       1.54959       1.70559       1.81558       1.84248
  47  14 3686.5665    2.3447  5.4939 11.6396  0.0004      0.545120  0.0635   0.0142   0.1155    0.0283   0.0000     0.0946368   439.0939       2.96713       19.2736      -1.33273      0.552660      -3.69435       1.43826       1.92499       2.14971       2.36405       2.44735       2.48620
  47  15 3855.8069    1.8818  8.1213 11.3084  0.0005      0.322966  0.0972   0.0097   0.1666    0.0259   0.0000     0.0826091   439.8528       5.69067       20.2957     -0.713586      -5.39827      0.911358       2.01677       2.71906       3.05197       3.29475       3.43814       3.52973
  47  16 4023.0616    1.4935 11.0004 11.1640  0.0008      0.376704  0.1472   0.0072   0.2334    0.0227   0.0000     0.0870970   441.5865       2.55599       8.72737      -1.18808     -0.199797      -5.35096       2.72864       3.68697       4.12216       4.46477       4.63985       4.74700
  48   2 1386.9434    0.1234  0.1210 10.0523  0.0000       56.0959  0.0123   0.0068   0.0218    0.0206   0.0000       39.2201   442.2658     -0.819152       22.1764      0.735277      -3.98687      0.190229      0.296818      0.418147      0.459098      0.500942      0.559817      0.566548
  48   3 1636.9128    0.2849  0.2270  9.9132  0.0000       26.2500  0.0093   0.0079   0.0189    0.0255   0.0000       5.22498   442.1205      0.608350       21.8716       1.24875      -3.13256      -1.14290      0.279279      0.367507      0.425251      0.477403      0.507815      0.571911
  48   4 1856.5702    0.4974  0.4504  9.9909  0.0000       11.6946  0.0126   0.0096   0.0257    0.0370   0.0000       1.58607   441.6484    0.00968867       22.0776     -0.903599      -2.81913       1.10037      0.346677      0.476268      0.525874      0.612767      0.601822      0.624205
  48   5 2065.3942    0.7888  0.8184 10.0971  0.0000       10.2401  0.0187   0.0116   0.0355    0.0614   0.0000      0.913950   441.7276      0.820853       22.3920     -0.672315      -3.00103      0.872901      0.478645      0.637463      0.725219      0.804494      0.827662      0.847138
  48   6 2265.8662    1.2066  1.0429 10.8061 -0.0008       5.46941  0.0233   0.0161   0.0401    0.0737   0.0000      0.723854   441.7289      0.686596       21.5194      0.338825      -1.72196      -1.31074      0.548217      0.749800      0.831930      0.918137      0.945819      0.966894
  48   7 2456.5957    1.7857  1.2587 11.3105  0.0000       2.89590  0.0264   0.0219   0.0446    0.0859   0.0000      0.578598   441.7522       1.31325       21.4548      -1.72958      -3.34459     -0.971124      0.590179      0.803313      0.855900       1.00095      0.990885       1.00831
  48   8 2642.6352    2.4351  1.2295 12.2481  0.0000       4.46879  0.0254   0.0308   0.0455    0.0712   0.0000      0.627613   440.9896       1.75293       20.1096       1.27980      -3.21351     0.0856821      0.585033      0.785761      0.862440      0.963857      0.995271       1.03984
  48   9 2826.5491    3.3342  1.2265 12.8109  0.0015       1.19717  0.0245   0.0421   0.0463    0.0819   0.0000      0.602047   442.2046       2.10888       20.1328     -0.614622      -2.43448     -0.885165      0.559683      0.716732      0.807626      0.908142      0.924132      0.965079
  48  10 3007.8810    4.0176  1.0768 13.6338  0.0000       2.10928  0.0228   0.0549   0.0439    0.0652   0.0000      0.645446   440.4159       2.90279       21.0702      0.288419      -1.07831      -1.30945      0.549220      0.708436      0.778398      0.877938      0.910566      0.903619
  48  11 3186.0245    4.1417  1.4183 13.2688  0.0000       1.53369  0.0264   0.0478   0.0493    0.0656   0.0000      0.466973   442.2046       4.11895       22.0404       1.12667      -3.95956      -1.27345      0.609858      0.839864      0.901387       1.00143       1.07466       1.07323
  48  12 3362.0497    3.5054  2.2013 12.9565  0.0000      0.893966  0.0359   0.0327   0.0651    0.0412   0.0000      0.296597   440.5823       3.66804       20.0393       1.37476      -1.29304      -3.92676      0.834475       1.13583       1.24575       1.36579       1.40631       1.46655
  48  13 3536.5406    2.7659  3.4326 12.4689  0.0000      0.627415  0.0474   0.0218   0.0883    0.0316   0.0000      0.172425   440.1092       5.98637       22.2296     -0.291612      -1.86973      -1.74692       1.06476       1.43494       1.60354       1.77589       1.82975       1.88046
  48  14 3709.1592    2.2370  5.7419 11.6785 -0.0002      0.397755  0.0683   0.0133   0.1219    0.0277   0.0000     0.0978880   443.5427       3.49987       20.9447      -3.04946      0.764346       1.58951       1.47388       1.97754       2.23095       2.40416       2.51917       2.56257
  48  15 3879.7639    1.8077  8.4046 11.3606  0.0005      0.387268  0.1040   0.0093   0.1740    0.0255   0.0000     0.0866436   438.9336       7.44430       20.8274      -4.06103      -4.18172     -0.774902       2.08833       2.80730       3.14773       3.42659       3.58557       3.63593
  48  16 4047.8314    1.4502 11.4448 11.1857  0.0009      0.332728  0.1575   0.0068   0.2422    0.0218   0.0000     0.0871719   445.4477       9.67918       21.4596       2.16627     -0.768824       6.82648       2.80640       3.75944       4.18889       4.67139       4.80943       4.87345
  49   3 1649.3761    0.2899  0.2420  9.9242  0.0000       29.0316  0.0093   0.0078   0.0196    0.0253   0.0000       5.03632   442.1800     -0.378372       21.4847       1.20629      -3.70998      0.623773      0.276430      0.371514      0.424101      0.499537      0.515142      0.533389
  49   4 1870.0415    0.5109  0.4952 10.0009  0.0000       12.3762  0.0132   0.0095   0.0278    0.0386   0.0000       1.55087   441.2873      0.356798       22.5215     0.0444196      -3.71086      -1.09905      0.387796      0.483659      0.549061      0.620181      0.675600      0.686435
  49   5 2080.1516    0.8226  0.8108 10.2271  0.0000       6.82665  0.0179   0.0120   0.0360    0.0586   0.0000      0.871268   442.1321     0.0416547       21.8702      0.479943      -1.49339     -0.267745      0.443600      0.590385      0.689040      0.737581      0.796146      0.797027
  49   6 2281.4361    1.2252  1.1014 10.9302  0.0000       3.94457  0.0237   0.0161   0.0441    0.0714   0.0000      0.725904   442.6126      0.779859       21.3806     -0.183848      -2.56175      -1.19939      0.547572      0.749438      0.803949      0.900351      0.924440      0.949109
  49   7 2472.9868    1.8089  1.2079 11.6895  0.0000       3.57175  0.0258   0.0232   0.0461    0.0760   0.0000      0.700952   441.9056       1.17515       22.0008      0.112054      -1.25624      -1.92136      0.574911      0.763759      0.832184      0.919152      0.976117       1.02209
  49   8 2659.8380    2.4808  1.2557 12.3226  0.0000       1.35927  0.0257   0.0307   0.0465    0.0711   0.0000      0.646328   441.2746       2.76632       21.2913      -1.20094      -4.33625      -1.87586      0.580715      0.788916      0.876958      0.975258       1.02285       1.03238
  49   9 2844.9023    3.4365  1.1207 12.6334  0.0000      0.845897  0.0228   0.0429   0.0410    0.0929   0.0000      0.545769   442.6601       3.20982       20.7405      0.701632      -3.94148     -0.599241      0.535180      0.713246      0.800399      0.861906      0.887332      0.913955
  49  10 3026.9243    4.0609  1.2135 13.3565  0.0000       2.07265  0.0255   0.0510   0.0456    0.0810   0.0000      0.596080   441.9557       3.35968       21.6187      0.778754      -3.66043      -3.51910      0.570286      0.771834      0.816458      0.923975      0.942728      0.996211
  49  11 3205.7743    4.0354  1.4596 13.5237  0.0000      0.898752  0.0283   0.0473   0.0516    0.0585   0.0000      0.492608   441.0182       3.12207       21.4870    -0.0364611      -3.73073      -3.51392      0.640129      0.863369      0.949062       1.06279       1.07799       1.12586
  49  12 3382.7222    3.4876  2.5116 12.6206  0.0001       1.29758  0.0371   0.0293   0.0655    0.0408   0.0000      0.208743   441.6950       5.28202       18.3737     -0.880946      -2.84309      -1.10067      0.809917       1.10899       1.21512       1.34038       1.39779       1.42802
  49  13 3558.2120    2.7619  3.8270 12.1168 -0.0000      0.999440  0.0483   0.0194   0.0889    0.0324   0.0000      0.138528   442.6721       6.55637       17.9211     -0.369292      0.288174      -2.86613       1.05819       1.40656       1.60587       1.73568       1.83820       1.89749
  49  14 3731.7860    2.1972  6.0945 11.6453 -0.0008      0.680531  0.0717   0.0127   0.1292    0.0278   0.0000      0.100879   439.6956       5.04850       17.5687       5.72163      -7.63408      -4.98308       1.53002       2.04330       2.31391       2.53503       2.61408       2.69434
  49  15 3903.1455    1.7331  8.7977 11.4223  0.0005      0.401491  0.1144   0.0088   0.1849    0.0243   0.0000     0.0954373   439.6470       11.6010       19.0110    -0.0993000      -2.15274     -0.594285       2.13616       2.89142       3.25724       3.58534       3.73194       3.82516
  49  16 4072.4577    1.3920 12.0770 11.1941  0.0012      0.384214  0.1714   0.0065   0.2557    0.0207   0.0000     0.0906464   440.7715       3.72349       12.9064      -4.71307      0.329512       3.37786       2.97718       3.96386       4.48403       4.89187       5.11957       5.28283
  50   2 1409.9919    0.1431  0.1188 10.0594  0.0000       37.2559  0.0097   0.0067   0.0195    0.0197   0.0000       28.2461   441.6657      0.757942       22.0273     -0.209366      -3.23448      0.576764      0.266707      0.364896      0.486386      0.497994      0.501825      0.592053
  50   3 1661.6584    0.2965  0.2760  9.9362  0.0000       21.5685  0.0108   0.0075   0.0216    0.0263   0.0000       4.44310   441.6365     -0.439604       21.6304      0.650000      -3.90652     -0.433819      0.300038      0.422365      0.487581      0.507079      0.525742      0.517811
  50   4 1883.3605    0.5230  0.5477 10.0208  0.0000       12.1021  0.0144   0.0093   0.0294    0.0405   0.0000       1.45673   441.6532      0.471851       21.3125     0.0726629      -4.07058     -0.525223      0.386868      0.542794      0.583387      0.666218      0.704581      0.732444
  50   5 2094.7679    0.8248  0.7878 10.3786  0.0000       5.38404  0.0181   0.0121   0.0350    0.0552   0.0000      0.948895   441.6174     -0.228789       21.5171      0.113664      -2.70439     -0.166593      0.462528      0.612135      0.686283      0.744240      0.803107      0.788721
  50   6 2296.8682    1.2859  1.0944 11.0217  0.0000       4.42082  0.0234   0.0169   0.0424    0.0699   0.0000      0.721378   441.1992     -0.391108       21.4840      0.328133      -4.66536      -1.17641      0.526614      0.721509      0.794946      0.891826      0.899801      0.939572
  50   7 2489.1206    1.8366  1.2289 11.8900  0.0000       2.77147  0.0255   0.0232   0.0487    0.0630   0.0000      0.704103   441.9717       2.52315       21.9017     -0.546104      -3.18582     -0.887669      0.567136      0.737842      0.808387      0.927372      0.962763       1.01728
  50   8 2677.1043    2.5864  1.2946 12.2079  0.0000       2.13281  0.0248   0.0307   0.0473    0.0734   0.0000      0.530435   441.0721       1.58289       21.9839     -0.151323      -2.71334    -0.0412564      0.571112      0.752557      0.809299      0.884910      0.928992      0.969548
  50   9 2863.0898    3.3994  1.1463 12.9917  0.0000       2.67797  0.0236   0.0432   0.0439    0.0739   0.0000      0.718761   442.9318       2.71332       20.5973     -0.310998      -1.11590      -2.08722      0.547007      0.719112      0.774505      0.885533      0.913974      0.934601
  50  10 3045.7771    4.1600  1.1663 13.4765  0.0000      0.440933  0.0239   0.0522   0.0438    0.0724   0.0000      0.684138   440.0815       2.28655       21.2409     -0.616707      -3.53175     -0.578668      0.533979      0.732982      0.819487      0.931385      0.959966      0.970061
  50  11 3225.4032    4.0670  1.5522 13.2982  0.0000      0.507402  0.0277   0.0443   0.0512    0.0572   0.0000      0.376669   440.6493       4.59227       21.2808      0.667226      -2.68638     -0.859418      0.626323      0.821379      0.942295       1.02861       1.04975       1.07098
  50  12 3403.1393    3.4119  2.4251 12.8207  0.0000      0.942197  0.0363   0.0297   0.0665    0.0388   0.0000      0.222819   441.8382       6.64671       20.0932       2.01291     0.0473185      -2.61377      0.782165       1.08587       1.18465       1.31214       1.34082       1.38584
  50  13 3579.3745    2.6647  4.1314 12.0782 -0.0000      0.818040  0.0512   0.0179   0.0925    0.0307   0.0000      0.125798   443.8700       5.57221       20.0656     -0.757101      0.375956     -0.326184       1.09777       1.46409       1.65599       1.81933       1.92223       1.93522
  50  14 3754.0022    2.1651  6.4947 11.6124  0.0006      0.717568  0.0745   0.0120   0.1334    0.0270   0.0000     0.0951287   440.2971       5.23002       21.8038      -2.29420      -1.06977      -6.02342       1.52980       2.02768       2.29813       2.50292       2.65805       2.72021
  50  15 3926.2270    1.7201  9.3943 11.4247 -0.0000      0.389454  0.1223   0.0083   0.1941    0.0236   0.0000     0.0933555   434.9740       5.82624       17.7228       9.74824      -7.80148      0.742844       2.20826       2.93978       3.36262       3.62549       3.84421       3.86090
  51   2 1421.2856    0.1580  0.1198 10.0201  0.0000       46.7715  0.0089   0.0070   0.0185    0.0200   0.0000       24.3812   442.1292    -0.0852084       21.8967     -0.327021      -3.58255      0.110952      0.240552      0.293892      0.368139      0.410194      0.442520      0.438026
  51   3 1673.7851    0.3024  0.3440  9.9066  0.0000       24.5302  0.0117   0.0071   0.0259    0.0269   0.0000       3.76674   442.4412      0.146344       21.4168     -0.856449      -3.37315     -0.960868      0.307806      0.436993      0.482446      0.530686      0.561299      0.552364
  51   4 1896.5388    0.5607  0.5674  9.9663  0.0000       11.0338  0.0147   0.0094   0.0283    0.0437   0.0000       1.31103   441.3811    -0.0432682       21.7910     -0.469276      -3.48151      0.471236      0.374360      0.529651      0.561577      0.636322      0.629555      0.659221
  51   5 2109.3079    0.8581  0.8101 10.3366 -0.0000       9.48650  0.0178   0.0124   0.0352    0.0589   0.0000      0.900426   441.7341     -0.458165       21.1497      0.710044      -1.29895     -0.982779      0.439796      0.583138      0.636191      0.719149      0.753801      0.739225
  51   6 2312.0979    1.3081  1.0304 11.2558  0.0000       3.75470  0.0220   0.0176   0.0416    0.0634   0.0000      0.757826   441.3738       1.98081       22.0565     -0.454585      -3.39300     -0.837396      0.503782      0.658890      0.732328      0.806668      0.840898      0.873782
  51   7 2505.1794    1.9144  1.3424 11.6345  0.0000       3.77094  0.0254   0.0223   0.0501    0.0699   0.0000      0.576369   442.2255      0.466957       22.4410       1.88316      -4.08142      -1.47949      0.544141      0.741967      0.810495      0.901953      0.980165      0.992868
  51   8 2694.3006    2.6207  1.2541 12.4457  0.0000       2.44791  0.0247   0.0320   0.0467    0.0714   0.0000      0.587281   442.1144       1.06229       20.9768       3.03118      -3.60489     0.0883830      0.551256      0.688141      0.798904      0.907852      0.941854      0.948397
  51   9 2881.1018    3.5862  1.1769 12.9777  0.0000       2.63425  0.0238   0.0439   0.0426    0.0791   0.0000      0.596161   442.0030       1.74587       20.1942       1.44426      -2.26094     -0.223974      0.531118      0.674488      0.737446      0.862726      0.879201      0.910845
  51  10 3064.5077    4.2947  1.2218 13.4024  0.0000       1.67407  0.0242   0.0523   0.0446    0.0728   0.0000      0.573428   442.9108       3.80304       21.7860      0.179621      -3.36385      -2.85416      0.546779      0.713346      0.769896      0.880140      0.917814      0.949806
  51  11 3244.9247    4.0975  1.6466 13.2977  0.0000       1.81189  0.0291   0.0432   0.0536    0.0543   0.0000      0.441948   442.4873       4.81628       20.0407      0.545538      -2.24132       1.47446      0.631691      0.844030      0.917704       1.00080       1.06245       1.07932
  51  12 3423.3382    3.3301  2.5128 12.8219 -0.0000      0.357016  0.0374   0.0283   0.0674    0.0370   0.0000      0.238323   441.5650       5.48854       20.6020     -0.344321      -2.12023      -3.98871      0.789803       1.02335       1.16532       1.30528       1.35606       1.35389
  51  13 3600.4614    2.6248  4.2478 12.0327  0.0000      0.825351  0.0512   0.0173   0.0948    0.0306   0.0000      0.120691   438.9658       5.08079       21.2547     -0.316180      -3.58664      -5.31322       1.08884       1.44085       1.60263       1.78278       1.83194       1.90760
  51  14 3775.6258    2.0753  7.0944 11.5645  0.0005      0.356696  0.0844   0.0109   0.1430    0.0269   0.0000     0.0950693   438.4755       5.69527       21.6205       1.61557      -1.31729      -8.60242       1.65599       2.23207       2.50499       2.74154       2.94275       3.04473
  51  15 3949.1281    1.6481  9.5193 11.4194 -0.0004      0.436133  0.1263   0.0079   0.2000    0.0232   0.0000     0.0955823   438.3499       11.1762       24.9959      0.916394       1.56978     -0.258704       2.22531       2.99335       3.37143       3.71027       3.85462       3.95521
  52   1 1129.4771    0.0524  0.0206 10.2161  0.0000       66.0253  0.0164   0.0080   0.0096    0.0167   0.0000       836.507   440.9369       1.80720       20.6854      -2.61846     -0.939609       1.16833      0.362805      0.493540      0.600341      0.769989      0.670994      0.792145
  52   2 1432.4585    0.1537  0.1211 10.0243  0.0000       24.9637  0.0089   0.0068   0.0179    0.0189   0.0000       24.2761   442.1220     -0.415764       21.4764      0.110163      -3.49909     -0.161182      0.225132      0.295705      0.348137      0.405059      0.388088      0.414851
  52   3 1685.7105    0.3298  0.3301  9.9133  0.0000       17.4265  0.0116   0.0074   0.0224    0.0276   0.0000       3.27104   442.4218     -0.447781       20.9413      0.114023      -3.07335       1.14811      0.347565      0.473480      0.560406      0.614938      0.639261      0.648817
  52   4 1909.6386    0.5446  0.5851 10.0730  0.0000       14.1804  0.0151   0.0092   0.0298    0.0410   0.0000       1.44377   442.0552    -0.0108144       22.4218    -0.0259727      -3.57830       1.23342      0.395744      0.528582      0.597286      0.680611      0.700310      0.707595
  52   5 2123.6109    0.8775  0.8888 10.3462  0.0000       6.80232  0.0193   0.0121   0.0374    0.0623   0.0000      0.874157   441.9752     -0.366854       21.6474       1.61144      -2.25508     -0.549720      0.449515      0.611001      0.673308      0.766406      0.799900      0.817096
  52   6 2327.1646    1.3551  1.1945 11.0400  0.0000       3.35080  0.0252   0.0169   0.0450    0.0789   0.0000      0.695756   441.6223       1.51209       20.6449     -0.489346      -2.95320     -0.143466      0.533207      0.714739      0.814223      0.895461      0.942767      0.936714
  52   7 2521.1086    2.0717  1.3042 11.5671  0.0000       3.67830  0.0249   0.0235   0.0447    0.0749   0.0000      0.534365   441.6421       1.25483       20.8055    -0.0455662      -4.35269      -1.83359      0.529844      0.709540      0.770399      0.866996      0.893230      0.917349
  52   8 2711.2454    2.7063  1.2533 12.5545  0.0000       3.27592  0.0256   0.0328   0.0452    0.0681   0.0000      0.620642   442.6658       1.76565       20.5854      0.657412     -0.609288    -0.0269515      0.527568      0.735205      0.780079      0.899969      0.929506      0.943012
  52   9 2898.9260    3.6310  1.1800 13.1149  0.0000       2.05035  0.0235   0.0447   0.0445    0.0744   0.0000      0.651665   442.4084       1.78289       20.2801      0.924260      -3.42597      -2.00749      0.498914      0.685246      0.746114      0.824311      0.850170      0.884655
  52  10 3083.0603    4.2061  1.3242 13.3861  0.0000       1.48755  0.0255   0.0487   0.0461    0.0672   0.0000      0.528925   440.7029       3.34933       20.6889      0.222421     -0.945560      -1.43781      0.541975      0.729341      0.802212      0.896729      0.934220      0.933345
  52  11 3264.2107    3.9909  1.7114 13.2924  0.0000       1.40119  0.0293   0.0408   0.0533    0.0499   0.0000      0.378576   440.6791       4.61640       23.7265      0.834131      -2.58482      -2.48522      0.622285      0.836995      0.928584       1.03248       1.05734       1.10002
  52  12 3443.5062    3.2601  2.7702 12.6255  0.0000      0.806034  0.0389   0.0259   0.0698    0.0364   0.0000      0.199314   441.6947       3.32414       22.8220       2.72069     -0.564906      -1.46879      0.812301       1.07971       1.18537       1.31382       1.37273       1.41567
  52  13 3621.4027    2.5576  4.7145 11.8562  0.0000      0.856373  0.0551   0.0158   0.0990    0.0306   0.0000      0.114970   442.9394       7.45737       21.5037       1.15272      0.854100      0.828376       1.12086       1.50586       1.64112       1.84941       1.95907       1.97236
  52  14 3797.2503    2.0237  7.2730 11.5731 -0.0006      0.255165  0.0876   0.0104   0.1506    0.0266   0.0000      0.100958   439.0275       5.79486       21.2444       4.90669      -2.65211      0.101681       1.64213       2.22371       2.48481       2.76025       2.84926       2.95102
  53   2 1443.5022    0.1527  0.1575  9.9948  0.0000       20.8581  0.0099   0.0061   0.0209    0.0190   0.0000       20.3253   442.0673     -0.628306       21.6275      0.173211      -2.85536     -0.643316      0.264678      0.315933      0.358840      0.401801      0.442360      0.474934
  53   3 1697.5334    0.3272  0.3567  9.8982  0.0000       21.6659  0.0121   0.0072   0.0234    0.0273   0.0000       3.19175   442.6798    -0.0377158       21.6167      0.358485      -2.66350      0.337677      0.304151      0.431929      0.464447      0.530666      0.566794      0.567771
  53   4 1922.5746    0.5747  0.6297  9.9894  0.0000       11.6469  0.0153   0.0091   0.0303    0.0436   0.0000       1.27622   442.3621      0.427819       21.6390       1.08723      -3.17201       1.34940      0.368895      0.493087      0.535829      0.631010      0.647208      0.672944
  53   5 2137.8361    0.9071  0.9212 10.3689  0.0000       7.04227  0.0198   0.0121   0.0376    0.0633   0.0000      0.845065   442.3723      0.187132       21.8344       1.06363      -1.90623     -0.150344      0.453924      0.603648      0.663344      0.728886      0.753666      0.776451
  53   6 2342.1549    1.4123  1.2694 11.0739 -0.0018       4.50872  0.0257   0.0170   0.0464    0.0729   0.0000      0.662141   441.3471      0.328321       21.2369      0.771631      -2.52192     -0.534642      0.528794      0.705533      0.789795      0.890605      0.897649      0.931526
  53   7 2536.8792    2.0444  1.2761 11.9383  0.0000       3.10852  0.0254   0.0245   0.0467    0.0688   0.0000      0.635907   442.1445       1.44679       22.6230       1.01542      -2.75255     -0.871582      0.524171      0.708587      0.781203      0.887255      0.889066      0.943726
  53   8 2728.0480    2.8713  1.2052 12.6057  0.0000       2.29373  0.0246   0.0351   0.0436    0.0753   0.0000      0.628485   441.9548       2.37898       22.2971      0.142407      -3.59079     -0.759628      0.512431      0.683128      0.743835      0.828959      0.855337      0.899067
  53   9 2916.6318    3.8037  1.1311 13.0948  0.0000       2.83073  0.0225   0.0461   0.0406    0.0781   0.0000      0.636745   441.8599       2.02224       19.7804     -0.138898      -1.95166      -1.34044      0.481120      0.652837      0.721239      0.805461      0.853978      0.855903
  53  10 3101.4089    4.1990  1.2012 13.7867  0.0000      0.659562  0.0247   0.0530   0.0456    0.0644   0.0000      0.683446   441.5240       2.89098       20.6097      0.769858      -2.47647     -0.781516      0.526425      0.694713      0.748496      0.859359      0.878594      0.896929
  53  11 3283.4051    3.9043  1.8683 13.1091  0.0000       1.02910  0.0298   0.0373   0.0545    0.0461   0.0000      0.307464   441.4565       2.95415       23.3717       1.70475      -4.23214      -2.75242      0.631448      0.835600      0.917096       1.01837       1.05609       1.09287
  53  12 3463.4287    3.1610  3.0833 12.3604  0.0000      0.589822  0.0405   0.0232   0.0732    0.0374   0.0000      0.168411   441.7824       6.03419       22.0893       2.96801      -1.58358      -2.05211      0.827901       1.11573       1.26057       1.38786       1.46968       1.48406
  53  13 3642.1038    2.5061  5.0423 11.8750  0.0001      0.656551  0.0579   0.0149   0.1044    0.0287   0.0000      0.106244   440.8702       7.49471       21.5571       2.84148      -2.65327    -0.0908847       1.15617       1.54288       1.73391       1.90322       1.99032       2.02438
  53  14 3818.8322    2.0190  7.7026 11.5311  0.0000      0.459640  0.0935   0.0099   0.1563    0.0268   0.0000      0.105514   447.3141       7.17347       20.8386     -0.397034      -3.27037      -1.55575       1.67624       2.25106       2.56402       2.78747       2.92434       3.00948
  54   1 1147.9441    0.0625  0.0322 10.2325  0.0000       45.2861  0.0189   0.0091   0.0154    0.0165   0.0000       418.382   440.1830     -0.896077       21.6275     0.0240146      -3.85257     -0.531194      0.443779      0.949289      0.745665      0.824115       1.02606      0.755129
  54   2 1454.3971    0.1581  0.1657  9.9996  0.0000       25.9958  0.0095   0.0060   0.0222    0.0194   0.0000       18.0348   442.0919     -0.274492       22.4379     -0.111091      -4.32890      0.905372      0.239595      0.345473      0.389895      0.489544      0.552435      0.647553
  54   3 1709.1616    0.3431  0.3276  9.9483  0.0000       20.1817  0.0104   0.0075   0.0222    0.0274   0.0000       3.17526   442.3120    -0.0429085       21.2074     -0.707657      -2.63560       1.57863      0.277179      0.363549      0.427038      0.455531      0.493519      0.482978
  54   4 1935.4228    0.6068  0.6320 10.0253  0.0000       11.4265  0.0151   0.0095   0.0297    0.0447   0.0000       1.18632   442.2136     0.0800941       21.0398      -1.12921      -3.32283      0.533896      0.365899      0.488117      0.549282      0.591606      0.632714      0.643746
  54   5 2151.9009    0.9384  0.8714 10.4671  0.0000       7.92413  0.0183   0.0125   0.0359    0.0607   0.0000      0.857749   442.7907    -0.0636771       21.0574      0.588577      -4.41205      -1.40755      0.409739      0.546697      0.621489      0.685476      0.722541      0.737644
  54   6 2356.8835    1.4774  1.2216 11.1088  0.0001       3.77173  0.0241   0.0177   0.0448    0.0789   0.0000      0.666826   442.2054      0.871722       20.9413      0.942319      -3.37463     -0.848660      0.491500      0.642241      0.726361      0.798193      0.843786      0.895077
  54   7 2552.5541    2.1474  1.2686 12.0282  0.0000       3.71820  0.0252   0.0255   0.0453    0.0675   0.0000      0.636199   441.7892       1.41652       22.7201    0.00970324      -3.04851      0.124122      0.511582      0.681977      0.739900      0.842583      0.867159      0.913346
  54   8 2744.7472    2.9197  1.2825 12.5757  0.0000       2.25530  0.0249   0.0340   0.0442    0.0735   0.0000      0.576660   441.0634       3.13029       22.0560      0.238122      -2.07310      -1.12675      0.511916      0.681208      0.790268      0.843134      0.896833      0.941249
  54   9 2934.1509    3.8358  1.1600 13.2754  0.0000       1.48167  0.0229   0.0466   0.0428    0.0732   0.0000      0.659875   441.6339       1.72134       22.5188      0.398843      -2.44047      -1.01439      0.475815      0.637842      0.695081      0.769559      0.805883      0.841043
  54  10 3119.6741    4.2894  1.3433 13.2923  0.0026      0.854748  0.0255   0.0480   0.0444    0.0672   0.0000      0.539694   441.0774       2.29824       20.9595       1.84150      -2.04967     -0.956512      0.520445      0.683712      0.756456      0.867860      0.884652      0.925806
  54  11 3302.3186    3.8818  1.9464 13.0053  0.0001      0.434434  0.0305   0.0360   0.0554    0.0481   0.0000      0.281753   442.1199       2.97945       20.3845       1.82247      -4.20840      -1.90369      0.618292      0.811410      0.928917       1.01279       1.05810       1.10238
  54  12 3483.3464    3.0872  3.0982 12.5266  0.0000       1.12347  0.0408   0.0231   0.0749    0.0338   0.0000      0.168364   440.8655       5.98118       22.7482       1.21168      -2.31315     -0.719613      0.816294       1.10499       1.23989       1.35027       1.40972       1.45212
  54  13 3662.5166    2.4622  5.4870 11.8208  0.0000      0.520981  0.0615   0.0140   0.1112    0.0287   0.0000      0.106063   440.8642       3.59997       20.5954       3.86213      -5.03539       2.07054       1.20107       1.62019       1.83464       1.98849       2.09639       2.10378
  54  14 3840.0156    1.9462  8.4758 11.5233  0.0005      0.390114  0.1064   0.0089   0.1700    0.0260   0.0000      0.106326   443.5848       5.37089       20.0938       1.40421       1.20418      -4.09208       1.81931       2.45431       2.73709       3.03002       3.14695       3.23685
  55   2 1465.1670    0.1649  0.1928 10.0055  0.0000       21.0578  0.0111   0.0059   0.0214    0.0197   0.0000       15.6083   442.5566     -0.208768       22.9144     -0.147864      -3.68787       1.02118      0.297192      0.359358      0.377486      0.446397      0.511803      0.525391
  55   3 1720.6701    0.3636  0.4072  9.9252  0.0000       17.1825  0.0120   0.0073   0.0257    0.0291   0.0000       2.55278   442.1879    -0.0516795       22.2327      0.408065      -3.75607     -0.116329      0.292830      0.411018      0.463680      0.501568      0.518772      0.528656
  55   4 1948.1224    0.6273  0.5931 10.1050  0.0000       10.9104  0.0136   0.0099   0.0283    0.0423   0.0000       1.16692   442.1282      0.163563       21.2560     -0.916361      -3.82480      0.323977      0.327606      0.428186      0.477353      0.553406      0.564325      0.571981
  55   5 2165.8613    0.9509  0.9817 10.5240  0.0000       9.65192  0.0206   0.0123   0.0388    0.0595   0.0000      0.863936   442.2975     -0.441723       22.7006       1.55120      -3.01406     -0.528023      0.424226      0.573014      0.648258      0.723853      0.762114      0.777818
  55   6 2371.4563    1.4943  1.2620 11.2442  0.0000       3.60421  0.0251   0.0176   0.0458    0.0714   0.0000      0.664864   441.6167     -0.637520       21.8840      0.446546      -2.61088    -0.0223336      0.506355      0.674463      0.746813      0.840597      0.861323      0.874183
  55   7 2568.0574    2.2333  1.3372 11.7637  0.0001       3.02515  0.0246   0.0248   0.0451    0.0750   0.0000      0.546436   442.1126       1.27803       21.4042     -0.201667      -2.61591      -1.09540      0.484408      0.658834      0.710384      0.803503      0.833966      0.857142
  55   8 2761.2948    2.9851  1.2569 12.6562  0.0000       1.40171  0.0236   0.0344   0.0442    0.0692   0.0000      0.559478   442.7831       1.49869       21.9662   -0.00722114      -2.14112      -2.21051      0.481427      0.651336      0.719502      0.810415      0.853394      0.869421
  55   9 2951.5826    4.0467  1.2321 12.9880  0.0000       2.49527  0.0226   0.0461   0.0420    0.0819   0.0000      0.535641   441.6474       2.92020       21.2326     -0.242930      -3.33660      -2.00289      0.461590      0.617691      0.665311      0.751911      0.786041      0.826994
  55  10 3137.7920    4.2022  1.3977 13.3938  0.0000      0.795787  0.0259   0.0457   0.0466    0.0620   0.0000      0.524347   441.6246       2.49944       21.2476      -1.55047      -3.46714      -1.60556      0.505817      0.677248      0.748403      0.842650      0.864187      0.931506
  55  11 3321.2726    3.8635  1.9677 12.9383  0.0000       1.13933  0.0308   0.0350   0.0542    0.0504   0.0000      0.296973   442.1239       3.17934       20.9465     -0.116463      -3.44187      -1.46994      0.606439      0.816029      0.912643       1.00642       1.07453       1.10687
  55  12 3502.8139    3.0384  3.5211 12.2983  0.0000      0.413847  0.0434   0.0208   0.0776    0.0337   0.0000      0.150643   442.2735       4.95257       20.6167       1.97311      -2.67371      -1.46144      0.882203       1.16579       1.32096       1.44355       1.53783       1.56021
  55  13 3682.8961    2.3466  5.8610 11.8091 -0.0003      0.358852  0.0674   0.0127   0.1179    0.0275   0.0000      0.101203   440.0684       8.16968       20.3068      -2.91333     -0.192483      -3.46218       1.26972       1.66343       1.90640       2.08047       2.22647       2.26602
  55  14 3861.2073    1.9052  8.8406 11.5242  0.0006      0.358791  0.1120   0.0086   0.1743    0.0253   0.0000     0.0981072   442.0390       7.08965       17.4136       1.45801      -2.12780      -3.68786       1.84251       2.50851       2.77568       3.09185       3.24629       3.33018
  56   1 1165.8975    0.0650  0.0467 10.1607  0.0000       36.7894  0.0160   0.0071   0.0174    0.0164   0.0000       302.113   440.5493     -0.560579       21.1688     -0.902342      -4.68396     -0.938255      0.596322      0.770916      0.843995      0.635520      0.850163      0.926496
  56   2 1475.8180    0.1870  0.1784  9.9692  0.0000       35.2867  0.0093   0.0062   0.0189    0.0201   0.0000       13.1859   442.5986    -0.0869738       22.0808      0.457899      -2.92031      0.669506      0.210408      0.291768      0.314529      0.388011      0.388063      0.387796
  56   3 1732.0167    0.3852  0.3940  9.8954  0.0000       17.9307  0.0114   0.0077   0.0241    0.0291   0.0000       2.49237   442.2412    -0.0946875       21.9404    -0.0327144      -3.46545       1.18255      0.271867      0.368397      0.415144      0.444733      0.457668      0.498649
  56   4 1960.7574    0.6306  0.6763 10.0038  0.0000       9.38911  0.0151   0.0094   0.0313    0.0479   0.0000       1.11803   443.0390      0.464766       21.0603      0.163128      -3.37084     -0.316680      0.347663      0.464742      0.525322      0.569218      0.595965      0.611989
  56   5 2179.5410    1.0028  1.0054 10.5674  0.0000       6.60852  0.0208   0.0127   0.0395    0.0638   0.0000      0.787350   441.7926      0.346067       20.7779      0.352902      -3.05756     -0.701554      0.416967      0.583105      0.617735      0.726929      0.740795      0.768383
  56   6 2385.9900    1.5120  1.2394 11.4582  0.0000       6.10122  0.0246   0.0183   0.0463    0.0610   0.0000      0.720250   442.7270       1.25570       21.6772      -1.14311      -3.22668     -0.475953      0.472446      0.651732      0.720354      0.805625      0.826379      0.849951
  56   7 2583.3813    2.2239  1.2941 12.1630  0.0000       2.23451  0.0245   0.0257   0.0467    0.0601   0.0000      0.623584   441.7862       2.60705       22.0337      0.597296      -1.43658      -1.42230      0.481852      0.651083      0.706439      0.803790      0.823161      0.840675
  56   8 2777.7834    3.1019  1.2796 12.6704  0.0000       2.08126  0.0246   0.0353   0.0435    0.0705   0.0000      0.591591   441.4386       2.42058       21.5141       1.52683      -2.26241     -0.608814      0.476076      0.619674      0.694229      0.779226      0.808083      0.852424
  56   9 2968.8021    4.0625  1.1595 13.3589  0.0000       1.05704  0.0223   0.0483   0.0414    0.0719   0.0000      0.577548   442.8921       3.41004       21.6905      -1.34330      -3.07486     -0.357821      0.441458      0.577700      0.654743      0.725307      0.756528      0.772089
  56  10 3155.8608    4.2699  1.4737 13.3623  0.0000       2.22230  0.0258   0.0454   0.0483    0.0592   0.0000      0.462869   442.3753       4.20746       21.8046    -0.0330020      -1.69231      -1.16033      0.508664      0.700237      0.759298      0.870822      0.895560      0.932809
  56  11 3339.9967    3.6949  2.1797 12.9830  0.0000      0.915479  0.0330   0.0324   0.0591    0.0434   0.0000      0.300634   443.1961       5.54152       20.4091       2.86220      -2.64037      -2.70867      0.652350      0.857030      0.959665       1.04681       1.11836       1.15534
  56  12 3522.3835    2.9249  3.6928 12.1721  0.0000      0.434314  0.0443   0.0192   0.0803    0.0326   0.0000      0.135431   443.7439       4.08394       18.5835      -2.88467      -1.18449      -2.02798      0.872523       1.17818       1.29420       1.43887       1.53389       1.57204
  56  13 3703.2091    2.2717  5.9444 11.8059 -0.0010      0.625449  0.0693   0.0124   0.1229    0.0276   0.0000      0.111556   441.3700       4.26509       19.9397      0.352744      -1.74579      -6.08027       1.27341       1.67818       1.91140       2.09760       2.21070       2.29916
  56  14 3881.9255    1.8156  9.1899 11.5220 -0.0004      0.132150  0.1210   0.0081   0.1864    0.0242   0.0000      0.107078   441.1677       8.12769       21.7438       1.11037       4.86750     -0.830670       1.91072       2.58637       2.86945       3.18657       3.36627       3.43628
  57   1 1174.7715    0.0758  0.0736 10.1601  0.0000       62.8248  0.0156   0.0069   0.0229    0.0172   0.0000       166.863   440.9269     -0.607099       21.5707      0.572826      -3.66194     -0.799430      0.364184      0.500955      0.534616      0.560193      0.585695      0.573929
  57   2 1486.3161    0.1871  0.1558  9.9700  0.0000       33.3859  0.0084   0.0062   0.0155    0.0199   0.0000       14.3704   442.0493    -0.0486233       21.7735      0.107157      -4.55285     -0.135699      0.213725      0.270839      0.328276      0.381007      0.407604      0.391284
  57   3 1743.2619    0.3746  0.4066  9.9418  0.0000       15.9678  0.0119   0.0073   0.0245    0.0293   0.0000       2.53375   441.3783      0.620531       22.0202     -0.515246      -3.58529     -0.328203      0.278653      0.369941      0.413434      0.456939      0.487823      0.495298
  57   4 1973.2758    0.6498  0.7140 10.1237  0.0000       11.6048  0.0160   0.0095   0.0323    0.0462   0.0000       1.15854   441.9585     -0.357511       21.5336     -0.890307      -2.89595    -0.0800336      0.343580      0.461936      0.510420      0.563727      0.579658      0.586244
  57   5 2193.2194    1.0038  1.0140 10.7013  0.0000       7.15740  0.0211   0.0129   0.0398    0.0624   0.0000      0.822646   442.9770      0.892948       21.4942      0.538276      -2.94390      -1.37270      0.444332      0.592403      0.657763      0.739714      0.779807      0.779073
  57   6 2400.2771    1.6197  1.3088 11.2509  0.0000       3.24012  0.0251   0.0181   0.0434    0.0690   0.0000      0.565224   442.3777       1.66240       21.3167      -1.48880      -1.73528     -0.465557      0.490533      0.683278      0.753109      0.839898      0.860312      0.897969
  57   7 2598.7534    2.2898  1.3511 11.9779  0.0000       3.75529  0.0243   0.0249   0.0449    0.0630   0.0000      0.538705   441.9403       1.78434       21.3980       1.14648      -3.65913     -0.784962      0.486806      0.643010      0.719748      0.794622      0.828977      0.884121
  57   8 2794.0692    3.2326  1.1873 12.8025  0.0000       1.71314  0.0224   0.0376   0.0417    0.0722   0.0000      0.623884   441.9260       1.59358       21.6747     -0.413308      -3.03387      -1.25731      0.447112      0.586613      0.661356      0.742043      0.768368      0.806363
  57   9 2985.9589    4.1423  1.2082 13.2295  0.0000       1.53819  0.0220   0.0479   0.0429    0.0796   0.0000      0.554861   441.4011       2.96392       22.0231      0.395731      -1.92871     -0.821018      0.451423      0.599637      0.680739      0.750551      0.787192      0.812360
  57  10 3173.6825    4.1485  1.5562 13.3147  0.0000       1.76900  0.0262   0.0422   0.0487    0.0533   0.0000      0.399728   442.0818       4.35661       20.8969       1.49842      -2.01930     0.0262023      0.513176      0.698358      0.777194      0.854301      0.926434      0.918513
  57  11 3358.6777    3.6719  2.4255 12.7245  0.0000       1.44560  0.0332   0.0293   0.0622    0.0421   0.0000      0.240419   442.0237       3.99398       20.6913       1.31854      -2.53432      -3.51653      0.635940      0.851292      0.939692       1.04381       1.08932       1.12701
  57  12 3541.7302    2.8334  3.7714 12.3094 -0.0013      0.511684  0.0462   0.0186   0.0835    0.0301   0.0000      0.150923   440.6025       3.78476       21.8471       2.89570      -4.53154      -3.14438      0.885292       1.17839       1.33414       1.44308       1.53334       1.57443
  57  13 3723.3314    2.2983  6.4893 11.7106  0.0003      0.648179  0.0737   0.0117   0.1287    0.0283   0.0000     0.0991858   444.4887       2.97011       21.3894      0.190693    -0.0637480       1.07592       1.32083       1.77247       2.02156       2.19256       2.32671       2.34566
  57  14 3902.9553    1.7748  9.5236 11.5742  0.0007      0.363918  0.1257   0.0080   0.1942    0.0235   0.0000      0.107520   444.1603       6.05100       17.8313       3.08613      -6.35342      -5.86691       1.95565       2.62632       2.96643       3.24233       3.38256       3.44442
  58   1 1183.5065    0.0717  0.0656 10.1790 -0.0024       16.3258  0.0166   0.0074   0.0197    0.0163   0.0000       202.473   440.7615      0.334425       22.0805     -0.886024      -4.04552       1.21453      0.328763      0.483155      0.548982      0.535802      0.676276      0.625791
  58   2 1496.7230    0.1781  0.2088  9.9837  0.0000       40.7761  0.0107   0.0058   0.0223    0.0207   0.0000       13.0170   442.3010    -0.0251104       22.0515      0.597483      -3.46330     -0.319093      0.283990      0.385333      0.419897      0.470587      0.490875      0.478835
  58   3 1754.3568    0.4061  0.4362  9.9530  0.0000       18.3781  0.0120   0.0077   0.0251    0.0295   0.0000       2.25031   442.0851      0.414866       21.6978     -0.688354      -3.20669     -0.526886      0.278267      0.382348      0.430510      0.484023      0.507294      0.514291
  58   4 1985.6806    0.6891  0.7091 10.0801 -0.0002       10.0915  0.0157   0.0098   0.0300    0.0485   0.0000       1.04675   441.8009      0.262086       22.1827     -0.321871      -2.14066      -1.42846      0.346690      0.455099      0.515986      0.579355      0.603835      0.583161
  58   5 2206.6193    1.0872  1.0538 10.6052  0.0000       6.18389  0.0206   0.0135   0.0398    0.0679   0.0000      0.747155   442.5250      0.471210       22.2999     -0.134335      -3.44541      0.853044      0.423000      0.568253      0.621243      0.685978      0.694233      0.757503
  58   6 2414.4502    1.6530  1.2748 11.3754  0.0000       3.59115  0.0244   0.0187   0.0439    0.0709   0.0000      0.625230   441.6675      0.461531       21.0180      0.392152      -3.85619       1.92377      0.456425      0.628205      0.681571      0.788260      0.823546      0.839341
  58   7 2613.8932    2.3300  1.3100 12.3255  0.0000       2.93688  0.0246   0.0266   0.0463    0.0595   0.0000      0.594940   441.5431       1.81800       21.0267      0.265921      -4.07244      0.156470      0.470045      0.621427      0.702322      0.778738      0.778369      0.820267
  58   8 2810.2709    3.3189  1.1632 13.0192  0.0000       2.81791  0.0218   0.0392   0.0418    0.0655   0.0000      0.798321   442.4554       2.36325       22.0815       2.50252      -2.71581     -0.487278      0.420366      0.564501      0.629142      0.719861      0.752041      0.790127
  58   9 3002.8035    4.2289  1.1963 13.3596  0.0000     -0.247068  0.0226   0.0486   0.0410    0.0742   0.0000      0.610267   442.2081       2.89502       22.2319     0.0866374      -2.86134     -0.403887      0.444443      0.606216      0.649988      0.729539      0.756053      0.782172
  58  10 3191.3789    4.2799  1.5922 13.2274  0.0000      0.978223  0.0263   0.0425   0.0486    0.0584   0.0000      0.323835   441.8135       3.72472       22.1286       1.95852      -2.64699      -1.99486      0.494716      0.658918      0.723537      0.810040      0.857800      0.913099
  58  11 3377.1534    3.5567  2.4148 12.8381  0.0000       1.15584  0.0339   0.0286   0.0612    0.0388   0.0000      0.233850   441.1284       2.92637       21.3248     -0.401614      -3.85809      -2.37713      0.641699      0.863766      0.961800       1.06147       1.10745       1.15649
  58  12 3561.0193    2.8243  4.3194 12.0411  0.0004      0.601294  0.0491   0.0169   0.0877    0.0312   0.0000      0.121194   440.0677       5.19301       20.8242       1.26182      -5.43703      -4.88661      0.910714       1.21207       1.34055       1.49260       1.57048       1.62013
  58  13 3743.2169    2.2072  6.8719 11.7070 -0.0026      0.550357  0.0813   0.0108   0.1344    0.0275   0.0000      0.109359   438.9320       4.03809       22.2816      0.560613      -3.55656      -1.55188       1.34666       1.81955       2.04443       2.29730       2.36969       2.44884
  59   2 1506.9725    0.1960  0.1906  9.9912  0.0000       32.9675  0.0088   0.0062   0.0195    0.0198   0.0000       11.3564   442.0173    -0.0758678       21.9542     -0.122941      -3.40832    -0.0912905      0.225196      0.310776      0.368581      0.414573      0.432853      0.457326
  59   3 1765.3372    0.4072  0.4504  9.9886  0.0000       16.2745  0.0131   0.0075   0.0243    0.0297   0.0000       2.15652   442.3518     0.0790657       21.5218      0.494728      -3.59429     -0.672536      0.286978      0.373886      0.428204      0.470876      0.480334      0.495858
  59   4 1997.9810    0.7041  0.7085 10.1697  0.0000       10.8448  0.0150   0.0100   0.0313    0.0472   0.0000       1.07007   442.2367     -0.177425       21.2827      0.629363      -3.70151     -0.372288      0.312462      0.434234      0.485949      0.522927      0.547099      0.548938
  59   5 2219.9519    1.1058  1.0796 10.7012  0.0000       4.15493  0.0213   0.0133   0.0400    0.0678   0.0000      0.760573   442.6809      0.255745       21.9063    -0.0808554      -4.50163     -0.965794      0.409374      0.549445      0.598323      0.692588      0.701571      0.748585
  59   6 2428.5239    1.6849  1.3840 11.4408  0.0000       4.14564  0.0252   0.0183   0.0451    0.0613   0.0000      0.536125   442.9312      0.373303       23.0196       1.20733      -3.10563      -1.11025      0.481869      0.624448      0.706114      0.778140      0.813566      0.834437
  59   7 2628.9754    2.4970  1.3202 12.3365  0.0000       4.02301  0.0245   0.0277   0.0436    0.0628   0.0000      0.594852   443.5745       1.93883       22.4714     -0.286332      -1.74743      0.166006      0.471768      0.600490      0.667336      0.777580      0.820683      0.844903
  59   8 2826.3164    3.4216  1.1445 13.0756  0.0000       1.04062  0.0214   0.0403   0.0411    0.0687   0.0000      0.619545   442.3390       2.16898       21.0734      0.392555      -2.14515      -1.58126      0.419813      0.567233      0.631755      0.701263      0.742829      0.769133
  59   9 3019.7213    4.1778  1.2220 13.3486  0.0000       1.76266  0.0225   0.0467   0.0405    0.0687   0.0000      0.504989   442.0422       2.23640       22.5519      0.607347      -3.00074      -1.36238      0.423949      0.564732      0.621139      0.715605      0.733835      0.740444
  59  10 3208.9353    4.1522  1.5979 13.3423  0.0000       1.76643  0.0270   0.0412   0.0476    0.0533   0.0000      0.410983   441.2100       4.62295       21.7192       1.05816      -2.39276     -0.318371      0.507323      0.683575      0.745272      0.846708      0.846901      0.888586
  59  11 3395.4331    3.5061  2.6102 12.7124  0.0001      0.961394  0.0336   0.0266   0.0645    0.0368   0.0000      0.217247   441.7355       4.06009       22.6621      0.684920      -2.94485      -2.82041      0.634138      0.820922      0.944765       1.01725       1.08621       1.12904
  59  12 3580.0782    2.7388  4.5253 12.0606  0.0007      0.573646  0.0501   0.0160   0.0925    0.0297   0.0000      0.120727   443.3744       5.09605       20.9837       1.14261     -0.618869      -2.13062      0.906498       1.21176       1.38406       1.53580       1.60884       1.67781
  59  13 3762.8943    2.1921  7.2710 11.7079  0.0013      0.395881  0.0842   0.0104   0.1429    0.0277   0.0000      0.104315   440.1939       3.91645       23.2577      -4.06402      -1.00336      -7.48759       1.37332       1.82741       2.05933       2.27506       2.39392       2.49460
  59  14 3943.8661    1.6673 10.0959 11.5685  0.0000      0.236853  0.1371   0.0074   0.2066    0.0222   0.0000      0.106744   443.0371       8.04468       22.3012       3.82952      -7.28127      -5.92581       2.00166       2.66084       3.08054       3.31198       3.49362       3.56501
  60   1 1200.8355    0.0752  0.0798 10.1459 -0.0875      -27.3392  0.0200   0.0077   0.0233    0.0166   0.0000       171.977   440.6061      0.627334       22.5225      0.788970      -3.60275     -0.712177      0.382355      0.382863      0.567477      0.571005      0.492637      0.615457
  60   2 1517.1153    0.2150  0.1965  9.9918  0.0000       21.8704  0.0093   0.0064   0.0181    0.0197   0.0000       9.53140   442.3242     -0.453616       21.9865      0.409604      -3.82468     -0.557403      0.236883      0.253859      0.288270      0.343462      0.357680      0.392115
  60   3 1776.1821    0.4310  0.4511  9.9721  0.0000       12.5524  0.0119   0.0078   0.0252    0.0311   0.0000       1.93070   442.4415     -0.370789       21.7065     -0.149530      -4.28329     -0.595583      0.282329      0.369895      0.383203      0.431425      0.448581      0.482478
  60   4 2010.1783    0.7010  0.7278 10.1307  0.0000       11.0792  0.0158   0.0097   0.0308    0.0499   0.0000       1.05208   442.0623      0.692855       21.5762       1.41848      -3.10617    0.00620700      0.342789      0.470133      0.517701      0.575554      0.588230      0.635417
  60   5 2233.2109    1.1551  1.0958 10.6803  0.0000       6.49881  0.0210   0.0137   0.0405    0.0704   0.0000      0.773862   442.4288       1.61633       21.6358      -1.76697      -2.17498     -0.324693      0.406715      0.538537      0.594476      0.654462      0.688264      0.702304
  60   6 2442.3944    1.7851  1.2991 11.4886  0.0008       2.88106  0.0238   0.0196   0.0427    0.0669   0.0000      0.589674   442.4894      0.658316       22.0574      0.711073      -3.96290     -0.508086      0.441570      0.584049      0.652518      0.733507      0.766139      0.799572
  60   7 2643.8785    2.5590  1.3956 12.0296  0.0000       1.96894  0.0239   0.0265   0.0434    0.0697   0.0000      0.496051   442.0647      0.756428       22.9643      -1.37835      -3.81935      -1.16414      0.451537      0.605678      0.667567      0.758326      0.791656      0.824142
  60   8 2842.2534    3.3953  1.2257 12.9041  0.0000      0.996336  0.0220   0.0379   0.0415    0.0666   0.0000      0.577422   442.3327       2.43197       22.0068     -0.843838      -4.03528      -1.23472      0.413578      0.554098      0.625083      0.701282      0.723627      0.755004
  60   9 3036.4086    4.2358  1.3116 13.2913  0.0000      0.913626  0.0237   0.0454   0.0415    0.0676   0.0000      0.498486   442.0716       2.91038       22.1960      0.412700      -2.32799     -0.850820      0.448893      0.601946      0.655918      0.742647      0.780978      0.809599
  60  10 3226.3940    4.1942  1.6548 13.1698  0.0000      0.792869  0.0266   0.0403   0.0479    0.0566   0.0000      0.367012   442.6769       4.48875       22.5181      0.355815      -3.71734      0.721487      0.504912      0.655651      0.757482      0.838775      0.888428      0.935904
  60  11 3413.6542    3.4196  2.6441 12.8307  0.0000      0.583639  0.0356   0.0262   0.0642    0.0351   0.0000      0.213210   442.1461       4.59475       20.1720      0.661224      -3.95589     -0.937449      0.639700      0.887572      0.965650       1.09263       1.12401       1.18807
  60  12 3599.0093    2.6730  4.6570 12.0678  0.0004      0.340015  0.0520   0.0153   0.0946    0.0287   0.0000      0.118645   441.7746       4.57624       22.7183       2.16908      -1.65241      -6.53335      0.913641       1.23786       1.34512       1.52097       1.57701       1.65760
  60  13 3782.5077    2.0974  7.5133 11.7317  0.0003      0.254667  0.0902   0.0097   0.1491    0.0264   0.0000      0.105189   442.0975       4.63945       18.9463       4.59356      -3.12205      -1.69453       1.40589       1.89696       2.13413       2.36207       2.46029       2.57628
  61   2 1527.1133    0.2231  0.2282  9.9737  0.0000       17.5075  0.0091   0.0061   0.0206    0.0201   0.0000       8.10679   441.9811      0.282953       22.0635     0.0710628      -3.98501     -0.344523      0.207977      0.264448      0.327686      0.339347      0.373370      0.463060
  61   3 1786.9246    0.4325  0.4807  9.9049  0.0000       12.8439  0.0126   0.0074   0.0251    0.0334   0.0000       1.81315   442.1615      0.467738       22.1699      0.145318      -3.66245       1.00015      0.287408      0.380005      0.445475      0.479169      0.514239      0.541163
  61   4 2022.2765    0.7353  0.7791 10.2093  0.0000       11.1913  0.0166   0.0099   0.0323    0.0490   0.0000       1.03173   443.0358    -0.0673102       22.0875      0.512327      -3.03963      -1.36803      0.320425      0.419500      0.490208      0.542955      0.540297      0.596698
  61   5 2246.2812    1.1952  1.0249 10.9104  0.0000       7.28723  0.0199   0.0144   0.0387    0.0626   0.0000      0.817775   442.1981     0.0611831       22.5005       1.84471      -2.20368      0.348337      0.383371      0.508723      0.566256      0.620322      0.648502      0.689304
  61   6 2456.1767    1.8542  1.3790 11.3904  0.0000       2.48213  0.0242   0.0190   0.0432    0.0662   0.0000      0.547223   442.1591       1.06210       23.0310      0.347791      -1.89263      -1.33420      0.440298      0.570882      0.657483      0.714748      0.744874      0.772149
  61   7 2658.7501    2.5623  1.3778 12.0997  0.0000       1.58025  0.0234   0.0265   0.0442    0.0690   0.0000      0.538494   442.4722       1.67429       22.8814      0.783851      -2.23509      -1.69267      0.431191      0.583303      0.649510      0.720517      0.752932      0.791752
  61   8 2858.1021    3.5832  1.2806 12.8463  0.0000      0.524612  0.0233   0.0386   0.0410    0.0764   0.0000      0.535108   441.8275       2.72599       21.5388     -0.288736      -2.56877       1.76472      0.418583      0.555925      0.621830      0.694394      0.721131      0.754751
  61   9 3052.9795    4.2690  1.2730 13.4829  0.0000       1.42841  0.0234   0.0468   0.0423    0.0641   0.0000      0.552130   442.4229       3.12622       20.3161      0.199727      -2.44567      -1.92093      0.413672      0.563653      0.606053      0.689945      0.723872      0.748057
  61  10 3243.6129    4.1575  1.7808 13.1382  0.0000      0.683929  0.0275   0.0377   0.0495    0.0501   0.0000      0.339073   441.8514       4.01761       22.1738       1.91821      -3.50002      -2.89133      0.482567      0.665051      0.725262      0.835183      0.866461      0.883262
  61  11 3431.7954    3.3351  2.7235 12.7386 -0.0001      0.763142  0.0356   0.0248   0.0662    0.0356   0.0000      0.205910   441.9286       4.62562       22.4824      0.506475     -0.269629     -0.585212      0.648135      0.878099      0.982615       1.07353       1.11565       1.16801
  61  12 3617.9175    2.6156  5.0864 12.0078  0.0004      0.371536  0.0560   0.0144   0.1011    0.0289   0.0000      0.116310   441.7665       4.17889       22.7984       1.64446      -4.58147      -4.88346      0.980120       1.30774       1.49268       1.63286       1.75515       1.78240
  61  13 3801.9339    2.0213  8.1967 11.7476 -0.0010      0.227967  0.1048   0.0090   0.1640    0.0255   0.0000      0.113107   441.2174       8.07879       20.4404       3.61604      -2.67238      -3.21380       1.56084       2.07866       2.36507       2.60066       2.73254       2.82732
  62   1 1217.8510    0.0801  0.0837 10.1038  0.0000       34.5100  0.0137   0.0063   0.0245    0.0160   0.0000       132.294   440.0174     -0.414885       21.9937      0.267949      -3.87300      0.723971      0.281431      0.379143      0.463669      0.595401      0.484228      0.587982
  62   2 1537.0340    0.2200  0.2327  9.9417  0.0000       26.4523  0.0089   0.0060   0.0219    0.0202   0.0000       8.13449   441.8771     0.0289578       21.6401      0.248377      -3.30922      0.141423      0.207046      0.299395      0.323009      0.376562      0.392791      0.407909
  62   3 1797.5863    0.4403  0.5032  9.9384  0.0000       18.4117  0.0130   0.0074   0.0255    0.0318   0.0000       1.96601   442.2356     0.0385677       21.8012      0.682777      -2.36634     -0.162164      0.274651      0.360791      0.411874      0.461479      0.474339      0.511244
  62   4 2034.2712    0.7562  0.7845 10.2458  0.0000       9.98918  0.0163   0.0100   0.0319    0.0484   0.0000      0.995175   442.4174      0.653877       20.4867      0.259854      -2.68641      0.540734      0.317269      0.428900      0.480603      0.533126      0.564163      0.591424
  62   5 2259.2396    1.2088  1.1846 10.8339  0.0000       6.57267  0.0230   0.0139   0.0422    0.0688   0.0000      0.764767   441.8284     -0.334779       21.3531      0.318606      -3.91395      -2.04784      0.402892      0.549409      0.622906      0.691913      0.728012      0.749221
  62   6 2469.9003    1.8837  1.3480 11.5793  0.0000       3.22588  0.0248   0.0200   0.0432    0.0658   0.0000      0.586227   442.1351      0.539470       21.5351      0.484710      -3.05870     -0.449874      0.440822      0.567290      0.643957      0.711833      0.731593      0.776253
  62   7 2673.5226    2.6299  1.3983 12.2170 -0.0000       2.94997  0.0241   0.0269   0.0444    0.0624   0.0000      0.503784   442.7605       1.68201       21.7164       1.18512      -2.79819     -0.784715      0.417465      0.569250      0.645895      0.705155      0.752402      0.798364
  62   8 2873.8404    3.7013  1.2367 12.9235  0.0000       2.38506  0.0216   0.0403   0.0404    0.0706   0.0000      0.558499   442.4211       2.74485       21.5421      0.679162      -3.66741     -0.671021      0.407176      0.545796      0.614420      0.676924      0.719502      0.765529
  62   9 3069.4254    4.2841  1.3910 13.3331  0.0000       1.39790  0.0235   0.0444   0.0431    0.0613   0.0000      0.495676   441.8718       3.27187       22.1490      0.672451      -3.21962     -0.628176      0.429670      0.572836      0.623421      0.702535      0.749947      0.780490
  62  10 3260.8682    4.0515  1.8636 13.2231  0.0000      0.712684  0.0288   0.0364   0.0510    0.0458   0.0000      0.321905   442.2043       4.51701       21.4799     -0.931140      -2.86235      -1.54893      0.518636      0.697975      0.766431      0.855896      0.911418      0.960951
  62  11 3449.8715    3.2440  3.1299 12.5321  0.0000       1.20203  0.0378   0.0223   0.0715    0.0332   0.0000      0.170265   441.1907       4.69873       21.8302       1.24634      -2.20496      -2.98340      0.669836      0.900280       1.00353       1.12564       1.18480       1.23054
  62  12 3636.6812    2.5173  5.1586 12.0087  0.0000      0.533947  0.0590   0.0137   0.1019    0.0278   0.0000      0.120250   441.9776       2.54909       23.7088       5.10396      -3.95990      -5.19345      0.990713       1.34682       1.52113       1.69050       1.79330       1.85270
  62  13 3821.6577    1.9619  8.3541 11.7233 -0.0017      0.660675  0.1067   0.0087   0.1689    0.0247   0.0000      0.117907   440.4598       3.88181       24.3789     -0.713894       1.35254     -0.814969       1.53741       2.05811       2.37822       2.58655       2.74408       2.79511
  63   1 1226.2436    0.0904  0.0914 10.1316  0.0000       3.95257  0.0134   0.0060   0.0200    0.0158   0.0000       102.454   441.3277    0.00885786       21.9556      0.237427      -3.76912      0.930510      0.261453      0.390195      0.397792      0.452495      0.535082      0.577288
  63   2 1546.8356    0.2286  0.2081  9.9840  0.0000       25.9567  0.0082   0.0063   0.0181    0.0204   0.0000       7.91554   442.1973     0.0376146       22.4157     0.0841698      -3.69263    -0.0480949      0.203558      0.274498      0.313003      0.348581      0.367326      0.372745
  63   3 1808.0937    0.4585  0.5359  9.8997  0.0000       14.8101  0.0131   0.0074   0.0268    0.0348   0.0000       1.71468   442.5136      0.230220       21.9082      0.641339      -3.53689      0.303910      0.275470      0.360036      0.400174      0.460304      0.497775      0.499810
  63   4 2046.1747    0.7752  0.8209 10.3305  0.0000       8.50947  0.0164   0.0102   0.0340    0.0508   0.0000      0.961304   442.1846      0.504315       21.9543      0.795515      -3.58102     0.0861078      0.317890      0.440553      0.486777      0.556634      0.560826      0.584637
  63   5 2272.0444    1.2747  1.2260 10.9186  0.0000       6.11711  0.0225   0.0142   0.0431    0.0626   0.0000      0.707116   442.1547       1.15975       23.0448     -0.294872      -4.27572     -0.981691      0.394708      0.517644      0.583281      0.664840      0.691572      0.749422
  63   6 2483.4890    1.9085  1.3007 11.7820  0.0000       3.97227  0.0234   0.0205   0.0439    0.0595   0.0000      0.609476   442.0115       1.11542       21.4285       1.64055      -3.52824     -0.575224      0.405046      0.552975      0.610876      0.708660      0.733614      0.754640
  63   7 2688.1764    2.7951  1.3514 12.1895  0.0000       2.65599  0.0225   0.0283   0.0408    0.0652   0.0000      0.482358   442.3208       2.19032       22.1314     0.0521058      -3.50442    -0.0511971      0.401440      0.538048      0.603031      0.662990      0.698954      0.736065
  63   8 2889.3984    3.7398  1.2206 13.1855  0.0000       1.39775  0.0219   0.0415   0.0414    0.0672   0.0000      0.653626   441.5196       2.90528       21.3944      0.754882      -2.53893     -0.561190      0.386913      0.521716      0.570048      0.638799      0.671833      0.716060
  63   9 3085.7039    4.2809  1.4537 13.3609  0.0000      0.708452  0.0243   0.0426   0.0439    0.0559   0.0000      0.475157   441.5087       2.79642       21.0475       1.32614      -2.85571      -2.67385      0.428965      0.589234      0.659475      0.739222      0.760997      0.810155
  63  10 3277.9656    4.0343  1.9746 13.0741  0.0000      0.415866  0.0284   0.0343   0.0529    0.0450   0.0000      0.287781   441.8974       4.27112       22.6144     -0.447442      -4.56243      -3.14867      0.498894      0.660426      0.732697      0.815086      0.847812      0.878554
  63  11 3467.6622    3.1953  3.2991 12.4623  0.0000      0.657785  0.0389   0.0210   0.0709    0.0325   0.0000      0.146759   442.6344       5.25443       21.0471     -0.880832      -5.17773     -0.327305      0.682438      0.914213       1.02945       1.14868       1.21987       1.25562
  63  12 3655.2712    2.4924  5.5310 12.0109  0.0004      0.580783  0.0619   0.0131   0.1091    0.0275   0.0000      0.111989   443.0173       3.22947       21.2463      0.140685      -2.50923      -2.44618       1.01182       1.37196       1.54076       1.71078       1.79714       1.88999
  63  13 3840.9850    1.9725  8.9726 11.7121  0.0031      0.510177  0.1119   0.0084   0.1733    0.0239   0.0000      0.111668   444.7840       7.41309       21.4317       5.02787     -0.506382      -1.46491       1.57703       2.11727       2.40854       2.64369       2.81132       2.90741
  64   1 1234.5627    0.0803  0.0725 10.1292 -0.0020       61.1493  0.0139   0.0064   0.0181    0.0161   0.0000       147.056   440.6655     -0.389915       22.5425     -0.565507      -4.32515      0.868335      0.263056      0.310385      0.493160      0.432289      0.572825      0.537325
  64   2 1556.5021    0.2261  0.2387  9.9785  0.0000       29.8100  0.0097   0.0059   0.0195    0.0209   0.0000       7.92367   442.1422     -0.166972       21.8381    -0.0594684      -4.14116      0.127993      0.221330      0.272118      0.315069      0.352828      0.349629      0.362832
  64   3 1818.5334    0.4846  0.5414  9.9211  0.0000       16.1356  0.0130   0.0076   0.0256    0.0340   0.0000       1.62364   441.9570     0.0915334       21.7112   -0.00162148      -3.62786    0.00611158      0.277596      0.372379      0.416144      0.478531      0.506313      0.506010
  64   4 2057.9785    0.7997  0.8531 10.2151  0.0000       9.32632  0.0165   0.0102   0.0342    0.0542   0.0000      0.918609   441.7034      0.540948       22.0288      0.531494      -2.69099      0.646287      0.321489      0.435166      0.481429      0.548450      0.563914      0.602002
  64   5 2284.7387    1.2797  1.2608 10.9170  0.0000       5.28010  0.0238   0.0142   0.0424    0.0668   0.0000      0.678663   441.8797      0.807613       21.5905      -1.40664      -3.62300     -0.728057      0.395826      0.544146      0.601351      0.683460      0.716108      0.748676
  64   6 2496.9385    1.9226  1.4185 11.6840  0.0000       4.28686  0.0245   0.0195   0.0446    0.0575   0.0000      0.575871   442.5796      0.884602       21.8832      0.413252      -4.33555      0.182947      0.426057      0.564773      0.631490      0.707305      0.746484      0.771595
  64   7 2702.7002    2.8368  1.3767 12.3122  0.0000      0.913992  0.0231   0.0287   0.0426    0.0640   0.0000      0.519819   441.4699       1.50736       22.1390      0.908025      -1.16531      0.711426      0.396546      0.543234      0.604835      0.674320      0.717191      0.747244
  64   8 2904.8474    3.8188  1.2104 13.1705  0.0000       1.26326  0.0217   0.0417   0.0399    0.0711   0.0000      0.620447   442.3100       2.51285       22.6601     -0.891684      -1.17396     -0.919488      0.384610      0.505570      0.562395      0.629822      0.662465      0.703405
  64   9 3101.9209    4.3941  1.3430 13.3453  0.0000      0.237826  0.0232   0.0450   0.0419    0.0661   0.0000      0.509885   442.1641       3.11705       21.3767      0.344165      -2.42652      -1.31265      0.414975      0.560526      0.626676      0.717460      0.736294      0.735138
  64  10 3294.9754    3.9774  2.0284 13.0100 -0.0001      0.664584  0.0290   0.0329   0.0525    0.0444   0.0000      0.267448   442.2414       3.68936       20.8915      0.989134      -2.42107      -2.64416      0.493019      0.657732      0.733703      0.819063      0.872450      0.898094
  64  11 3485.3636    3.1462  3.6752 12.2890  0.0000      0.535485  0.0415   0.0191   0.0740    0.0319   0.0000      0.133819   441.7357       4.69361       21.2994       1.37356      -3.42590      -2.57757      0.700780      0.947536       1.06017       1.18518       1.26053       1.30773
  64  12 3673.6372    2.4352  5.7703 11.9772 -0.0013      0.441371  0.0650   0.0124   0.1134    0.0275   0.0000      0.117193   443.8725       2.87434       24.7110      -3.15874      -3.25822    -0.0165918       1.03009       1.39366       1.58540       1.73353       1.82155       1.91254
  64  13 3859.6868    1.8795  9.0381 11.7238 -0.0016      0.190478  0.1169   0.0081   0.1800    0.0238   0.0000      0.115892   442.1975       3.18536       21.7465       2.52859      -4.24214       1.50675       1.61646       2.19318       2.46991       2.71511       2.85895       2.96391
  65   1 1242.7769    0.0957  0.0940 10.1013  0.0000       69.0732  0.0127   0.0061   0.0208    0.0166   0.0000       95.5529   440.6348      0.295688       21.6496     -0.227861      -3.47144    -0.0934394      0.226043      0.290377      0.372452      0.423588      0.541017      0.697943
  65   2 1566.0566    0.2267  0.2669  9.9412  0.0000       36.8785  0.0106   0.0057   0.0206    0.0212   0.0000       7.16086   442.1178     -0.496432       21.4788      0.758877      -3.58161      0.587163      0.240371      0.300574      0.329442      0.379944      0.381437      0.402307
  65   3 1828.8408    0.4872  0.5133 10.0343  0.0000       13.8066  0.0121   0.0079   0.0258    0.0337   0.0000       1.69511   442.1834     -0.415277       21.9731      0.529502      -4.08898      -1.01599      0.252296      0.336781      0.380647      0.429907      0.441483      0.482976
  65   4 2069.6836    0.8196  0.8952 10.2665  0.0000       8.72135  0.0176   0.0101   0.0340    0.0528   0.0000      0.922891   442.6114       1.15430       21.8316     -0.377541      -2.40116      -1.08862      0.319253      0.435791      0.487211      0.553697      0.588279      0.609776
  65   5 2297.2424    1.3165  1.2434 10.8891  0.0000       4.55086  0.0222   0.0142   0.0426    0.0668   0.0000      0.664263   441.7312      0.368037       21.9958     -0.251826      -2.93316     -0.214578      0.378770      0.515211      0.572842      0.644387      0.669775      0.693326
  65   6 2510.3378    2.0047  1.5296 11.5960  0.0000       4.18992  0.0252   0.0192   0.0468    0.0568   0.0000      0.502324   442.0351       1.18649       21.7591       1.52557      -2.92205      0.620406      0.410358      0.554450      0.605752      0.705410      0.739012      0.766351
  65   7 2717.1693    2.8320  1.3371 12.5830  0.0000       1.87273  0.0235   0.0297   0.0429    0.0613   0.0000      0.576114   443.3240      0.734293       20.8145     -0.954988      -3.84419     -0.972869      0.400374      0.539203      0.604602      0.655314      0.703530      0.742452
  65   8 2920.2230    3.7982  1.3001 12.9553  0.0000       1.47435  0.0221   0.0388   0.0394    0.0675   0.0000      0.475779   442.3703       4.44120       21.8290     -0.997854      -2.27592     -0.188767      0.385610      0.529293      0.578924      0.651688      0.683303      0.689067
  65   9 3118.0855    4.3330  1.4013 13.5166  0.0000       1.41321  0.0236   0.0445   0.0434    0.0574   0.0000      0.475018   441.8688       3.61021       21.7900     -0.117618      -3.75286      0.225602      0.400238      0.540609      0.601586      0.674985      0.705480      0.737473
  65  10 3311.8665    3.8597  2.1756 12.9469 -0.0000       1.31059  0.0301   0.0307   0.0545    0.0420   0.0000      0.284655   442.6767       4.52360       22.1210      0.951237      -3.85526      -1.74353      0.500392      0.685332      0.746545      0.856119      0.904413      0.941015
  65  11 3503.0105    3.0652  3.5487 12.4004  0.0000      0.335847  0.0409   0.0193   0.0755    0.0317   0.0000      0.152441   442.7744       4.92463       19.3627     0.0194384      -2.07853      -1.66099      0.692260      0.928361       1.03139       1.14778       1.21676       1.24566
  65  12 3692.1656    2.3939  6.2509 11.9099 -0.0001      0.648662  0.0709   0.0117   0.1203    0.0281   0.0000      0.107043   443.3887       4.12722       20.8813       1.38477      -2.89988      -2.36399       1.09600       1.46439       1.67691       1.81973       1.96326       2.02368
  65  13 3879.1386    1.8261  9.3065 11.7157 -0.0001      0.463876  0.1236   0.0079   0.1865    0.0231   0.0000      0.120381   445.2785       5.44946       17.9985       1.41840      -2.36551      -3.86267       1.65154       2.27728       2.54507       2.80021       2.93816       3.03503
  66   1 1250.9391    0.1127  0.0868 10.0964  0.0000       53.5162  0.0101   0.0063   0.0157    0.0163   0.0000       69.3165   441.1478      0.142227       22.2454      0.168842      -4.14739      0.398757      0.187767      0.282468      0.272446      0.344499      0.375673      0.411818
  66   2 1575.4992    0.2376  0.2603 10.0069  0.0000       30.8061  0.0103   0.0059   0.0199    0.0203   0.0000       6.95090   442.2273     -0.453247       21.3715    -0.0357486      -3.09477     -0.658743      0.209911      0.256471      0.323136      0.360960      0.364936      0.388711
  66   3 1839.0921    0.4934  0.5564  9.9072  0.0000       14.9150  0.0124   0.0075   0.0268    0.0353   0.0000       1.57229   441.8956     -0.192635       22.5660    -0.0557929      -4.63408   -0.00961457      0.243802      0.331454      0.367192      0.424031      0.432622      0.451042
  66   4 2081.2891    0.8357  0.9154 10.3978  0.0000       9.23223  0.0180   0.0103   0.0347    0.0523   0.0000      0.909926   441.9151      0.963236       22.2833     -0.127264      -2.56167      0.430389      0.316452      0.432651      0.471689      0.541645      0.557293      0.575113
  66   5 2309.7389    1.3613  1.2705 11.0883  0.0000       5.23888  0.0229   0.0148   0.0442    0.0657   0.0000      0.691531   443.2681      0.482906       21.0284      0.458823      -3.16890     -0.780972      0.379376      0.508474      0.579115      0.645829      0.666674      0.691907
  66   6 2523.5825    2.0970  1.4655 11.7185  0.0000       3.49092  0.0243   0.0203   0.0438    0.0595   0.0000      0.496094   442.1731      0.866884       20.9973       1.58124      -4.59584      -1.27044      0.412157      0.536658      0.614380      0.686496      0.732081      0.759024
  66   7 2731.5247    2.8837  1.3022 12.7637 -0.0005       2.73210  0.0228   0.0304   0.0425    0.0559   0.0000      0.606633   441.7887       1.96014       22.2487       2.13926      -4.31459      -1.66096      0.392229      0.524703      0.598988      0.665288      0.692661      0.722886
  66   8 2935.4297    3.9918  1.3173 13.0864  0.0000       1.02831  0.0216   0.0407   0.0407    0.0650   0.0000      0.509028   442.2777       2.23670       21.6160      0.290068      -4.06667      -1.31445      0.361010      0.481966      0.536208      0.597484      0.615839      0.650210
  66   9 3134.0162    4.4506  1.4873 13.2435  0.0000       1.19378  0.0229   0.0423   0.0426    0.0604   0.0000      0.384583   442.1655       3.27624       21.7048     -0.197570      -3.37829     -0.907966      0.400667      0.528315      0.603346      0.669020      0.704066      0.731320
  66  10 3328.5695    3.8777  2.2602 13.0228  0.0000      0.698184  0.0303   0.0303   0.0558    0.0390   0.0000      0.250309   441.7022       4.76660       23.2275      0.219945      -3.38168      -1.41573      0.508910      0.686504      0.760636      0.866844      0.912099      0.942603
  66  11 3520.6355    2.9906  3.8055 12.3099 -0.0003      0.714368  0.0431   0.0178   0.0778    0.0305   0.0000      0.145106   443.3678       4.06597       22.8879       2.06249      -1.33804      -1.57557      0.700113      0.934113       1.05401       1.16313       1.21855       1.26834
  66  12 3710.2778    2.3257  6.4551 11.9224  0.0003      0.369105  0.0736   0.0111   0.1250    0.0275   0.0000      0.113939   444.1924       4.08968       21.0326      0.550350      -7.04757      -4.48358       1.09930       1.47999       1.67905       1.82205       1.95461       2.04781
  67   1 1259.0253    0.1029  0.1013 10.0822  0.0000       18.9323  0.0102   0.0055   0.0192    0.0156   0.0000       72.6560   440.5960      0.193269       22.0903      0.434701      -3.14614      0.388075      0.201931      0.254835      0.310084      0.336949      0.352304      0.392358
  67   2 1584.8146    0.2508  0.2763  9.9574  0.0000       16.4660  0.0094   0.0059   0.0215    0.0204   0.0000       5.95202   441.9210     -0.593175       22.2596      0.250966      -2.94304      0.272610      0.190850      0.244948      0.284500      0.318478      0.325190      0.359364
  67   3 1849.2571    0.5134  0.5471  9.9917  0.0000       15.6199  0.0120   0.0078   0.0264    0.0354   0.0000       1.54912   442.3578     0.0590103       22.0998     -0.448137      -4.30681      0.828326      0.239432      0.323248      0.359175      0.394758      0.435824      0.443782
  67   4 2092.7998    0.8812  0.9369 10.2558  0.0000       6.88495  0.0175   0.0105   0.0344    0.0605   0.0000      0.803499   442.3837      0.517643       22.6403     -0.343990      -3.27052      0.578986      0.318927      0.425309      0.484661      0.524340      0.561996      0.576940
  67   5 2322.0491    1.4083  1.3379 11.0204  0.0000       5.24077  0.0235   0.0147   0.0430    0.0650   0.0000      0.625769   442.9079      0.106963       21.0561      0.240626      -1.98813      -1.38043      0.380918      0.509482      0.579820      0.639229      0.678326      0.684387
  67   6 2536.7571    2.1282  1.4788 11.6703  0.0000       3.34541  0.0244   0.0205   0.0438    0.0629   0.0000      0.493415   442.3870       1.11145       22.4086       1.36643      -2.03323      -1.51391      0.397720      0.538714      0.595840      0.675767      0.708193      0.740499
  67   7 2745.7908    3.0016  1.3468 12.5796  0.0018       2.93628  0.0229   0.0306   0.0414    0.0603   0.0000      0.595043   441.9503       1.31586       22.7754       1.00338      -3.08205      0.783393      0.387749      0.516305      0.577779      0.663376      0.707690      0.733771
  67   8 2950.5387    3.9213  1.2083 13.5741  0.0000      0.313720  0.0227   0.0439   0.0402    0.0611   0.0000      0.669089   442.4439       2.60444       22.5862      0.474760      -2.81022      0.498320      0.375149      0.498265      0.559425      0.616322      0.644012      0.690304
  67   9 3149.8573    4.3781  1.5384 13.3136 -0.0002       1.05805  0.0247   0.0411   0.0434    0.0565   0.0000      0.373332   441.6818       3.91078       22.0379      0.146420      -1.74136      -2.91806      0.403267      0.551105      0.605110      0.677770      0.705467      0.739861
  67  10 3345.2515    3.7660  2.4047 12.9356  0.0000      0.972641  0.0318   0.0281   0.0562    0.0370   0.0000      0.227976   441.6211       2.89709       19.7080       1.84162      -1.15073      -1.79440      0.519666      0.708487      0.786786      0.865287      0.916538      0.943369
  67  11 3538.1283    2.9338  4.1777 12.2359  0.0002      0.736735  0.0461   0.0167   0.0823    0.0302   0.0000      0.138595   441.7714       5.09159       22.0296       2.51173     -0.708910      -5.02975      0.731528      0.976185       1.11161       1.23669       1.29127       1.34925
  67  12 3728.3982    2.2703  6.9362 11.9226  0.0014      0.256961  0.0807   0.0105   0.1348    0.0271   0.0000      0.115071   441.0134       2.76285       22.0877       1.34059      -2.52892      -5.80655       1.14577       1.53227       1.72107       1.91884       2.00084       2.09564
  68   1 1267.0569    0.1020  0.1237 10.1079  0.0000       42.1210  0.0123   0.0054   0.0249    0.0159   0.0000       65.5569   440.7099    0.00237350       21.7496      0.127886      -3.80919    -0.0627088      0.211805      0.267848      0.341260      0.356652      0.357538      0.366473
  68   2 1594.0623    0.2500  0.2796 10.0023  0.0000       25.4663  0.0100   0.0058   0.0208    0.0210   0.0000       5.94516   442.1085     -0.299443       22.2673      0.832339      -2.81241    -0.0554829      0.183751      0.266152      0.302525      0.344953      0.339864      0.368866
  68   3 1859.3183    0.5305  0.5958 10.0551  0.0000       15.0960  0.0131   0.0079   0.0275    0.0356   0.0000       1.49704   442.4134      0.460760       22.2654      0.331498      -3.53943     0.0215112      0.258014      0.332275      0.396237      0.431729      0.450730      0.454615
  68   4 2104.2421    0.8950  0.9013 10.5116  0.0000       8.24274  0.0168   0.0109   0.0347    0.0516   0.0000      0.890864   442.0745      0.658605       21.4540      0.246255      -3.38498     -0.937031      0.289695      0.396092      0.449349      0.512250      0.523356      0.539016
  68   5 2334.2226    1.4439  1.3340 11.0151 -0.0000       4.52921  0.0231   0.0145   0.0424    0.0655   0.0000      0.619823   443.2049      0.598466       23.4812      0.329543      -2.26820     -0.205787      0.371545      0.503454      0.553318      0.629508      0.655688      0.681511
  68   6 2549.7997    2.1588  1.5152 11.9482  0.0000       2.90774  0.0243   0.0204   0.0452    0.0513   0.0000      0.472858   442.1953       1.08047       23.3297      0.502354      -1.33476     0.0539697      0.393389      0.527664      0.592802      0.658330      0.693661      0.729037
  68   7 2759.9784    3.0358  1.3496 12.8791  0.0000       2.72342  0.0236   0.0313   0.0423    0.0550   0.0000      0.558751   443.6226       2.07162       22.7633       1.01013      -4.08364   -0.00180390      0.370489      0.501833      0.557877      0.635627      0.649847      0.687974
  68   8 2965.6035    4.0921  1.2467 13.4590 -0.0001       2.29497  0.0215   0.0436   0.0398    0.0614   0.0000      0.598422   441.9975       1.55764       21.9913       1.82752      -2.97271      -1.79139      0.354318      0.474787      0.522982      0.578829      0.620787      0.650479
  68   9 3165.5944    4.3583  1.5579 13.3914  0.0000      0.848972  0.0239   0.0406   0.0442    0.0517   0.0000      0.433734   441.9148       2.89354       21.0732     -0.584868      -1.92176      -1.43016      0.388218      0.524238      0.575377      0.655000      0.691022      0.721257
  68  10 3361.7360    3.6815  2.4515 12.9284  0.0001      0.388820  0.0311   0.0269   0.0586    0.0355   0.0000      0.226399   442.8154       4.65502       22.2429      0.267282      -3.15127      -1.98387      0.503388      0.659899      0.744406      0.836168      0.880211      0.923956
  68  11 3555.4043    2.9190  4.3713 12.2321  0.0000      0.566869  0.0472   0.0162   0.0849    0.0300   0.0000      0.121442   442.7323       3.74605       21.1223     0.0340286      -2.74176     -0.619382      0.740984       1.01678       1.13843       1.27787       1.35645       1.40194
  68  12 3746.5194    2.1795  6.8427 12.0345 -0.0010      0.399445  0.0828   0.0103   0.1362    0.0257   0.0000      0.121275   442.9415       4.45673       19.9962       3.92068     -0.166000      -6.28310       1.15401       1.54870       1.78497       1.96583       2.11378       2.17065
  69   2 1603.1711    0.2671  0.2933  9.9382  0.0000       28.7571  0.0097   0.0059   0.0204    0.0213   0.0000       5.13605   442.2432      0.154149       22.1111      0.398179      -3.54281      0.342007      0.188830      0.267344      0.300743      0.333174      0.352492      0.351847
  69   3 1869.2747    0.5394  0.5871 10.0584  0.0000       13.7342  0.0130   0.0079   0.0264    0.0358   0.0000       1.43080   442.4973     -0.110057       22.0426      0.219888      -4.00599     -0.213782      0.242486      0.326686      0.366712      0.410398      0.431601      0.467024
  69   4 2115.5630    0.8967  0.9722 10.5707  0.0000       7.68637  0.0189   0.0108   0.0356    0.0527   0.0000      0.902911   441.9418      0.921403       22.4799      0.294973      -3.45756     -0.794148      0.321605      0.429293      0.480336      0.547666      0.585084      0.619608
  69   5 2346.3274    1.4834  1.3700 11.1849 -0.0000       5.38400  0.0231   0.0148   0.0432    0.0542   0.0000      0.605401   442.6132      0.884467       21.3632     -0.649502      -2.57405      -1.13137      0.368475      0.483702      0.552771      0.621838      0.650287      0.691304
  69   6 2562.7603    2.2628  1.5157 11.7241  0.0000       2.90238  0.0238   0.0209   0.0436    0.0604   0.0000      0.462619   442.7536       1.17274       21.8542      0.993573      -4.10019      0.263886      0.370929      0.513084      0.560157      0.644656      0.664738      0.686884
  69   7 2773.9753    3.2265  1.3312 12.7307  0.0000       1.87560  0.0220   0.0325   0.0405    0.0615   0.0000      0.550272   443.2679       1.42003       22.1734     -0.614267      -3.14014      -1.16864      0.363304      0.484631      0.540670      0.619582      0.650155      0.677549
  69   8 2980.4599    4.1001  1.2868 13.3322 -0.0000      0.954515  0.0212   0.0418   0.0406    0.0588   0.0000      0.551141   442.0032       2.78910       22.4707      0.327666      -4.41064      -1.77175      0.344189      0.455952      0.504361      0.570479      0.598867      0.637154
  69   9 3181.2591    4.2929  1.6290 13.2805  0.0000      0.739751  0.0248   0.0382   0.0446    0.0512   0.0000      0.369317   443.7885       2.75088       22.0975     0.0525496      -3.49634     -0.749131      0.399310      0.540703      0.587070      0.666088      0.708413      0.739198
  69  10 3378.2347    3.6501  2.7405 12.6878  0.0000      0.672674  0.0332   0.0246   0.0600    0.0353   0.0000      0.198127   443.2210       3.01859       20.1751      -1.08531      -1.55392     -0.987453      0.517853      0.685657      0.785591      0.868281      0.929031      0.946367
  69  11 3572.5377    2.7990  4.5318 12.2543 -0.0002      0.320590  0.0500   0.0154   0.0893    0.0287   0.0000      0.127533   443.8648       3.65257       23.0735       2.47927      -5.24431      -1.49727      0.762073       1.04320       1.15677       1.29054       1.35868       1.41539
  69  12 3764.5636    2.1457  7.3313 11.9931  0.0011      0.579936  0.0898   0.0098   0.1433    0.0250   0.0000      0.116032   442.0027       2.87884       22.2251       2.97194      -1.53953      -6.43351       1.21259       1.61684       1.85618       2.02177       2.14092       2.23315
  70   1 1282.9040    0.1024  0.0834 10.0914  0.0000       17.5475  0.0096   0.0057   0.0163    0.0151   0.0000       81.1017   441.0147     -0.215977       21.8349     -0.441876      -2.93557     -0.113306      0.179584      0.260011      0.301157      0.410669      0.429379      0.524607
  70   2 1612.1890    0.2893  0.3146  9.9873  0.0000       22.9131  0.0096   0.0061   0.0212    0.0216   0.0000       4.35921   441.9815     -0.526390       22.5814      0.202955      -4.05259     -0.452886      0.193378      0.258098      0.285259      0.327753      0.345455      0.351409
  70   3 1879.1777    0.5575  0.6566 10.0335  0.0000       12.5905  0.0137   0.0078   0.0289    0.0382   0.0000       1.32212   442.1906      0.196399       21.6413     -0.513554      -3.31686     -0.224574      0.247134      0.344695      0.386718      0.427428      0.453680      0.470798
  70   4 2126.7776    0.9371  1.0206 10.4681  0.0000       6.36717  0.0192   0.0107   0.0365    0.0608   0.0000      0.839570   442.3322     -0.156255       22.0549      0.965101      -3.99056     -0.269257      0.321543      0.429466      0.465720      0.531069      0.562213      0.577550
  70   5 2358.2533    1.5027  1.4277 11.2378  0.0001       4.33880  0.0234   0.0147   0.0444    0.0532   0.0000      0.556643   442.3018      0.328901       21.1233     -0.193088      -3.61222      -1.03246      0.382278      0.497225      0.554410      0.628596      0.646821      0.678005
  70   6 2575.7018    2.2882  1.5576 11.8640  0.0000       3.28797  0.0239   0.0207   0.0437    0.0529   0.0000      0.452754   442.8191       1.52053       22.2312    -0.0551735      -2.06292      -1.40041      0.374107      0.497929      0.556151      0.637362      0.667914      0.690021
  70   7 2787.9293    3.2404  1.3923 12.6183  0.0000       1.26047  0.0225   0.0310   0.0402    0.0611   0.0000      0.482287   442.8812       1.37920       21.8711      0.380618      -2.79301      -1.48747      0.352027      0.476686      0.525074      0.592349      0.635086      0.645273
  70   8 2995.2868    4.1681  1.3673 13.3203  0.0000       1.77471  0.0219   0.0410   0.0405    0.0576   0.0000      0.450248   442.2703       3.80331       21.2498       1.39648      -3.43184     -0.650838      0.363139      0.474098      0.524116      0.592034      0.614483      0.642730
  70   9 3196.9025    4.2567  1.7154 13.3370  0.0000       2.00773  0.0248   0.0373   0.0476    0.0474   0.0000      0.382560   442.8342       3.04903       21.1324       1.03189      -2.05136      -1.23560      0.396009      0.528124      0.588410      0.664384      0.698423      0.731442
  70  10 3394.5801    3.5382  2.7323 12.8042  0.0000      0.539146  0.0335   0.0243   0.0616    0.0352   0.0000      0.216585   442.3534       3.74093       20.9559      0.229018      -1.75063      -3.79874      0.526594      0.707527      0.799299      0.881210      0.937413      0.973728
  70  11 3589.6940    2.7236  4.8345 12.2415 -0.0004      0.547284  0.0533   0.0146   0.0950    0.0289   0.0000      0.128236   442.8111       5.72854       23.4406      -1.05667      -3.70502     -0.237831      0.785936       1.08111       1.19733       1.33619       1.41772       1.48541
  70  12 3782.1421    2.0987  7.7123 11.9967  0.0007      0.313895  0.0959   0.0093   0.1501    0.0247   0.0000      0.121118   441.3881       4.83034       23.5962       4.62484      -4.14738      -3.95788       1.22636       1.66491       1.88720       2.05869       2.19894       2.26705
  71   1 1290.7509    0.1167  0.1216 10.0802  0.0000       62.0600  0.0097   0.0053   0.0196    0.0162   0.0000       49.6080   441.0263     -0.506579       21.7974     0.0229178      -4.44494     -0.199118      0.195368      0.247669      0.288278      0.292720      0.316146      0.332144
  71   2 1621.1189    0.2897  0.3140  9.9790  0.0000       18.6234  0.0098   0.0061   0.0205    0.0217   0.0000       4.30394   442.1719     -0.242495       22.4851      0.453801      -3.72677    -0.0201857      0.194105      0.267166      0.310152      0.343426      0.356579      0.375675
  71   3 1889.0202    0.5726  0.6347 10.0863  0.0000       12.6006  0.0132   0.0080   0.0276    0.0377   0.0000       1.30887   442.8915      0.548167       22.2471      0.509679      -3.07424     -0.292930      0.242552      0.319138      0.362661      0.397573      0.431463      0.435081
  71   4 2138.0160    0.9642  1.0733 10.4712 -0.0000       9.04363  0.0201   0.0108   0.0367    0.0600   0.0000      0.848504   442.5283     -0.483604       20.7673    0.00747308      -3.25259       1.42552      0.323828      0.446750      0.497543      0.559923      0.608490      0.633532
  71   5 2370.0835    1.5963  1.4276 11.1740  0.0000       3.92331  0.0224   0.0153   0.0440    0.0594   0.0000      0.544611   442.3504      0.981255       22.1293      0.278525      -2.45641      0.784840      0.356219      0.473792      0.534858      0.600539      0.636161      0.653234
  71   6 2588.4638    2.3431  1.5037 12.0359  0.0000       2.18487  0.0233   0.0217   0.0437    0.0520   0.0000      0.492473   442.5869       1.60785       21.6867       1.07072      -3.43094      -1.00188      0.368786      0.489929      0.551132      0.606721      0.642500      0.678393
  71   7 2801.8521    3.3004  1.3213 12.8900  0.0000       1.00117  0.0220   0.0331   0.0400    0.0590   0.0000      0.554908   442.0446       2.47749       21.7868     -0.296731      -2.32975     -0.948657      0.345044      0.457183      0.505930      0.560467      0.612628      0.634594
  71   8 3009.9475    4.2183  1.3287 13.3484  0.0000      0.903655  0.0215   0.0419   0.0402    0.0625   0.0000      0.479971   442.5963       3.47512       21.3016      0.884900      -3.07965      -1.01900      0.340698      0.451990      0.499507      0.588906      0.594310      0.628384
  71   9 3212.2863    4.2497  1.7798 13.3066  0.0000       1.13272  0.0259   0.0361   0.0469    0.0452   0.0000      0.321940   442.4721       3.44343       21.6835      0.368413      -2.50438     -0.250737      0.394829      0.546748      0.596312      0.668165      0.697244      0.729077
  71  10 3410.8964    3.4770  2.9367 12.7823  0.0000       1.10780  0.0345   0.0232   0.0647    0.0332   0.0000      0.186974   441.6109       4.00747       22.1322       1.78632      -1.86227      -2.11514      0.539364      0.727168      0.818093      0.908836      0.983452       1.03460
  71  11 3606.7045    2.6483  5.1658 12.2255 -0.0006      0.659233  0.0571   0.0135   0.1005    0.0276   0.0000      0.136533   442.2969       3.60581       21.3268       2.13011      -4.51519      -2.30292      0.820320       1.10940       1.23616       1.39413       1.48507       1.54732
  71  12 3799.8460    2.0564  7.8672 11.9872  0.0007      0.345399  0.0988   0.0091   0.1538    0.0244   0.0000      0.122923   442.5656       6.46996       19.7440       1.16715      -2.29464      -6.58764       1.27032       1.71196       1.91720       2.14608       2.23152       2.35187
  72   1 1298.5192    0.1026  0.1056 10.0764  0.0000       7.88491  0.0114   0.0053   0.0192    0.0150   0.0000       68.3137   440.6535     -0.130080       21.8917      0.294630      -3.37284     -0.327782      0.185752      0.277976      0.313073      0.334789      0.358882      0.505922
  72   2 1629.9203    0.2844  0.3582  9.9839  0.0000       16.3194  0.0107   0.0057   0.0233    0.0222   0.0000       4.29952   441.9273     0.0104327       22.1917     0.0319283      -3.46645     -0.396286      0.199328      0.261098      0.300618      0.317535      0.354742      0.366233
  72   3 1898.7210    0.5819  0.6827 10.0713  0.0000       12.2811  0.0139   0.0078   0.0290    0.0389   0.0000       1.28127   442.3703     -0.192928       21.6314      0.250648      -4.29210      0.544949      0.255029      0.336181      0.383066      0.417277      0.440125      0.464718
  72   4 2149.0347    0.9867  1.0862 10.5616  0.0000       7.41083  0.0206   0.0109   0.0364    0.0596   0.0000      0.812769   442.8969    -0.0124340       22.5860      0.432530      -3.68008      0.131578      0.314480      0.437146      0.475771      0.547219      0.586341      0.610263
  72   5 2381.9199    1.6053  1.4136 11.3793  0.0000       4.07751  0.0240   0.0156   0.0432    0.0549   0.0000      0.633214   442.0688      0.526952       21.5693     -0.577335      -4.14468     -0.166499      0.352365      0.480347      0.538313      0.607902      0.619939      0.651058
  72   6 2601.1670    2.3989  1.5594 11.9989  0.0000       1.68551  0.0239   0.0216   0.0438    0.0536   0.0000      0.440507   442.6814       1.50019       22.8293     -0.312367      -3.90109     -0.511558      0.377279      0.519458      0.565167      0.635802      0.678792      0.703789
  72   7 2815.6205    3.3613  1.3590 12.8507  0.0000       1.72820  0.0218   0.0326   0.0409    0.0578   0.0000      0.480461   442.6929       2.63569       22.2252    -0.0159144      -1.97357      -1.32039      0.337767      0.463388      0.511971      0.575058      0.621957      0.633330
  72   8 3024.5535    4.3239  1.2849 13.6183  0.0000       1.96364  0.0216   0.0444   0.0414    0.0591   0.0000      0.588469   442.7084       2.52737       20.7764      0.709166      -4.30654     -0.828232      0.333638      0.445741      0.478038      0.549783      0.566493      0.589076
  72   9 3227.6433    4.1612  1.9032 13.3579  0.0000       1.10353  0.0271   0.0343   0.0496    0.0397   0.0000      0.361041   442.4570       3.12466       21.9703      0.380401      -2.77551      -1.34986      0.415343      0.551786      0.621001      0.697434      0.735823      0.762688
  72  10 3426.9388    3.4115  3.2915 12.5667  0.0000      0.398415  0.0362   0.0208   0.0682    0.0322   0.0000      0.162276   442.9080       3.72063       21.3188      0.317974      -2.80815      -1.24289      0.554694      0.742276      0.823878      0.925851      0.990671       1.04196
  72  11 3623.7278    2.6778  5.5394 12.1545  0.0002      0.582488  0.0598   0.0132   0.1053    0.0288   0.0000      0.117024   441.1335       2.03521       21.9800     -0.228660      -5.04340      -3.94264      0.845107       1.13554       1.28851       1.42638       1.52820       1.59867
  72  12 3817.4897    1.9640  7.9887 11.9634 -0.0009      0.413470  0.1030   0.0086   0.1600    0.0238   0.0000      0.130367   439.0815       4.47637       21.0457       1.92448      -1.82322      0.407554       1.25611       1.69441       1.93352       2.13476       2.26769       2.34421
  73   1 1306.1891    0.1070  0.1260 10.0973  0.0000       3.80787  0.0116   0.0052   0.0220    0.0151   0.0000       55.6965   441.2581      0.294497       21.7133     -0.100062      -3.77427      0.702788      0.183054      0.291566      0.283958      0.342479      0.357697      0.401195
  73   2 1638.6530    0.3022  0.3511  9.9697  0.0000       27.3721  0.0106   0.0059   0.0215    0.0223   0.0000       3.96114   441.9083     -0.462294       22.5054     -0.375505      -3.89998      0.306917      0.192819      0.267380      0.295305      0.339710      0.372304      0.381519
  73   3 1908.4066    0.6013  0.7600 10.0601  0.0000       11.7835  0.0153   0.0079   0.0313    0.0437   0.0000       1.18420   442.1276     -0.158893       21.1205     -0.529555      -3.07966      0.613677      0.264607      0.369734      0.405920      0.453298      0.474363      0.494288
  73   4 2159.9427    1.0210  1.1055 10.5641  0.0000       6.07880  0.0199   0.0110   0.0373    0.0607   0.0000      0.808554   442.2909      0.159853       21.8257     -0.279626      -2.16546      -1.16150      0.315449      0.414022      0.459069      0.528011      0.566942      0.590685
  73   5 2393.6257    1.6507  1.5384 11.1350  0.0000       3.62974  0.0240   0.0148   0.0436    0.0587   0.0000      0.501626   442.9140      0.953354       21.8397     -0.401708      -3.26381     -0.913698      0.364973      0.487351      0.537659      0.609488      0.647980      0.680655
  73   6 2613.8401    2.4636  1.5015 12.1554  0.0001       2.14263  0.0235   0.0224   0.0423    0.0521   0.0000      0.464078   442.4272       1.48043       21.4611      0.551167      -3.11056      -1.26322      0.354641      0.479322      0.535532      0.605535      0.631184      0.661414
  73   7 2829.3274    3.4180  1.3852 12.9632  0.0000       2.07020  0.0224   0.0325   0.0419    0.0539   0.0000      0.521389   442.7796       1.77493       21.9700     -0.322263      -2.73067      -1.60468      0.336298      0.459567      0.514030      0.572737      0.627455      0.637342
  73   8 3039.0243    4.3364  1.4705 13.2568  0.0000       2.11289  0.0222   0.0398   0.0407    0.0566   0.0000      0.452576   442.5909       3.39330       22.9609      0.124746      -3.21558     -0.352842      0.343192      0.454925      0.506541      0.572390      0.608380      0.636130
  73   9 3242.8633    4.1912  1.9046 13.3223 -0.0000      0.620791  0.0268   0.0340   0.0480    0.0408   0.0000      0.340896   442.3125       2.72143       21.1103       1.59885      -3.27417     -0.609520      0.398772      0.538007      0.602364      0.666329      0.711926      0.736371
  73  10 3443.0904    3.4016  3.5186 12.4156  0.0000      0.557643  0.0377   0.0197   0.0694    0.0339   0.0000      0.156293   442.2579       3.59439       22.3273      0.790269      -4.21203      -1.32049      0.568379      0.753060      0.856958      0.961560       1.01144       1.06128
  73  11 3640.2238    2.6029  5.8013 12.1835 -0.0001    -0.0240736  0.0657   0.0124   0.1095    0.0280   0.0000      0.123852   442.8003       1.34408       24.0961       1.76898      -1.79707      -5.16125      0.885041       1.19181       1.34671       1.50581       1.59408       1.66881
  74   1 1313.8677    0.1131  0.1212 10.0737  0.0000       44.7909  0.0101   0.0051   0.0204    0.0155   0.0000       51.1922   440.4122     -0.509457       22.2902     -0.345012      -3.56369     -0.245905      0.161253      0.212884      0.253370      0.266549      0.313705      0.321351
  74   2 1647.2824    0.3098  0.3474  9.9583  0.0000       24.5325  0.0102   0.0060   0.0208    0.0228   0.0000       3.72589   441.8570     -0.470214       21.9633      0.111430      -3.13414     -0.231714      0.182552      0.255800      0.288053      0.324563      0.335959      0.351926
  74   3 1918.0333    0.6107  0.7174 10.1196  0.0000       12.5227  0.0147   0.0079   0.0288    0.0400   0.0000       1.24510   442.1474     -0.105483       22.1577     0.0928194      -3.13576     -0.964963      0.257302      0.346875      0.391005      0.419316      0.458381      0.477163
  74   4 2170.8120    1.0278  1.0829 10.7654  0.0000       6.72799  0.0194   0.0114   0.0382    0.0559   0.0000      0.844010   442.7087      0.758024       22.4824     -0.622085      -2.87348     -0.167003      0.295104      0.405936      0.457152      0.518015      0.560376      0.595364
  74   5 2405.1528    1.6549  1.5496 11.3339  0.0000       4.00703  0.0244   0.0147   0.0442    0.0487   0.0000      0.508412   442.1996       1.58022       22.6327      0.496878      -2.82436      -2.24978      0.350738      0.484789      0.522513      0.594335      0.637335      0.668070
  74   6 2626.4258    2.5259  1.5689 12.0982  0.0000       2.16346  0.0241   0.0222   0.0420    0.0523   0.0000      0.421467   442.9241       1.20287       21.8939      0.446373      -3.15572      -1.22833      0.365368      0.490757      0.544747      0.622917      0.660872      0.680144
  74   7 2842.9777    3.5466  1.3973 12.9113  0.0000       3.41417  0.0221   0.0334   0.0406    0.0572   0.0000      0.538025   442.3120       2.11897       22.8683       1.08763      -3.93949     -0.532800      0.342106      0.459623      0.516306      0.589860      0.599343      0.619184
  74   8 3053.3961    4.3801  1.4437 13.4000  0.0000      0.642816  0.0223   0.0408   0.0406    0.0545   0.0000      0.471230   442.1851       3.20427       21.2476       1.06360      -3.09010      -1.32439      0.331426      0.455368      0.489716      0.566695      0.605680      0.632123
  74   9 3257.9851    4.1211  1.9755 13.2663  0.0000      0.751917  0.0274   0.0324   0.0489    0.0399   0.0000      0.306011   442.5353       3.28122       21.4851     -0.621878      -2.59523      -1.05404      0.407253      0.545400      0.603143      0.683063      0.737955      0.746984
  74  10 3458.9907    3.2840  3.2522 12.6672  0.0000      0.372005  0.0373   0.0200   0.0677    0.0307   0.0000      0.174613   442.8294       3.80230       20.9409     -0.386828      -3.05647      -2.86859      0.540983      0.738521      0.827178      0.929569      0.971841       1.02281
  74  11 3657.0666    2.4707  5.5831 12.2808 -0.0022      0.446997  0.0655   0.0125   0.1115    0.0272   0.0000      0.135837   442.5086       5.61010       20.3104    -0.0748525      -1.46903      -3.74499      0.875336       1.18182       1.34595       1.49127       1.60385       1.64183
  75   2 1655.7844    0.3229  0.3592  9.8930  0.0000       20.1902  0.0100   0.0060   0.0206    0.0232   0.0000       3.39597   441.6908   -0.00116672       22.2063      0.225247      -4.14026      0.491201      0.181223      0.241357      0.275042      0.327050      0.339082      0.372647
  75   3 1927.5430    0.6188  0.8328 10.0924  0.0000       11.0049  0.0163   0.0077   0.0336    0.0432   0.0000       1.16791   442.2727     -0.206644       22.2420      0.111842      -3.02377    -0.0141192      0.271915      0.364499      0.412761      0.464294      0.494951      0.514488
  75   4 2181.6018    1.0464  1.1901 10.6918  0.0000       7.36868  0.0213   0.0113   0.0401    0.0603   0.0000      0.814056   442.8207      0.791748       22.4746      0.510526      -3.11448     -0.329674      0.316782      0.435130      0.495197      0.549213      0.597621      0.615740
  75   5 2416.6260    1.7120  1.4364 11.6478  0.0000       4.25744  0.0236   0.0166   0.0433    0.0488   0.0000      0.571595   442.7923       1.80664       23.2630       1.79022      -3.61621      0.886637      0.363263      0.490890      0.538771      0.604828      0.641623      0.672818
  75   6 2638.9755    2.5797  1.5140 12.1423  0.0001       2.58906  0.0231   0.0229   0.0422    0.0532   0.0000      0.455981   442.8376      0.869098       21.9581     -0.700591      -2.86210     -0.577834      0.333532      0.461756      0.497722      0.579034      0.606799      0.628394
  75   7 2856.4365    3.5575  1.3618 13.0711  0.0000       2.64293  0.0220   0.0338   0.0397    0.0522   0.0000      0.652316   441.8720       2.93184       22.3257     -0.251027      -3.43405     -0.211754      0.325549      0.444218      0.494350      0.564676      0.596093      0.617277
  75   8 3067.5943    4.3277  1.4563 13.4929  0.0000     -0.197456  0.0228   0.0405   0.0417    0.0528   0.0000      0.486180   442.5021       2.64031       20.4480      0.781470      -3.03686    -0.0365898      0.347959      0.470348      0.531213      0.581260      0.617259      0.636312
  75   9 3273.0564    4.0083  2.1586 13.1371  0.0000      0.664134  0.0283   0.0300   0.0519    0.0377   0.0000      0.232866   442.8389       3.22992       21.3086       1.32693      -3.51269      -2.31684      0.402933      0.551689      0.604743      0.699029      0.745122      0.752362
  75  10 3474.9415    3.2191  3.6708 12.5519  0.0000      0.785149  0.0402   0.0186   0.0738    0.0301   0.0000      0.151379   442.8635       4.40205       20.1304       2.02241      -3.90779      -2.58558      0.587970      0.800790      0.907450       1.00005       1.08575       1.11333
  75  11 3673.7116    2.4970  6.4774 12.1896  0.0006      0.530862  0.0745   0.0112   0.1232    0.0264   0.0000      0.130194   441.6067       3.06717       19.7406      0.229810      -1.93616      0.453839      0.945310       1.28440       1.44421       1.60490       1.71026       1.78973
  76   1 1328.9446    0.1189  0.1129 10.0616  0.0000       2.30855  0.0089   0.0052   0.0176    0.0148   0.0000       48.9195   440.6935      0.262958       22.1281      0.780041      -4.21329     -0.960793      0.155593      0.202851      0.237780      0.236593      0.304539      0.297850
  76   2 1664.2305    0.3256  0.3612  9.9547  0.0000       21.7506  0.0100   0.0060   0.0206    0.0235   0.0000       3.22194   441.5521      0.492351       22.2686     0.0453199      -3.40339      0.311185      0.187345      0.251394      0.285204      0.318158      0.343173      0.350394
  76   3 1937.0432    0.6291  0.7747 10.1485  0.0000       12.6560  0.0152   0.0079   0.0309    0.0406   0.0000       1.19952   441.7709      0.176588       22.0145      0.448962      -3.77611     -0.490026      0.239176      0.323846      0.371535      0.406496      0.432484      0.452567
  76   4 2192.2615    1.0835  1.2080 10.7381  0.0000       6.39187  0.0210   0.0115   0.0416    0.0619   0.0000      0.817552   442.6773      0.293280       22.3572       1.03060      -3.42144     -0.662918      0.308585      0.414179      0.468902      0.508338      0.540944      0.569413
  76   5 2427.9952    1.7679  1.5260 11.5320  0.0000       3.18281  0.0240   0.0160   0.0434    0.0505   0.0000      0.517398   442.5343      0.794975       21.4706     -0.184321      -4.17295     0.0490905      0.348143      0.460273      0.517461      0.588858      0.622524      0.632445
  76   6 2651.3867    2.5778  1.6131 12.1736  0.0000       2.35978  0.0240   0.0220   0.0429    0.0481   0.0000      0.406850   442.4746       1.15977       22.1681       1.45923      -3.81004     -0.902533      0.345752      0.475297      0.533086      0.607002      0.627333      0.657297
  76   7 2869.8567    3.7173  1.3846 12.8656  0.0000       2.69679  0.0211   0.0342   0.0393    0.0601   0.0000      0.499217   443.1128       2.14267       21.9677       1.14983      -2.69739     -0.106285      0.314109      0.429821      0.464576      0.531812      0.560189      0.597746
  76   8 3081.8258    4.4362  1.4359 13.4402  0.0000      0.958316  0.0218   0.0403   0.0402    0.0520   0.0000      0.470193   442.9445       3.02937       22.5917      0.296470      -3.03369      -1.19251      0.319891      0.429893      0.486947      0.541564      0.591945      0.614544
  76   9 3288.0763    4.0070  2.2243 13.1008  0.0000      0.918952  0.0287   0.0292   0.0513    0.0374   0.0000      0.253857   442.3618       4.87190       22.0908    0.00396500      -3.37969     -0.687021      0.407560      0.561026      0.629972      0.711993      0.766634      0.814245
  76  10 3490.7149    3.1332  3.9994 12.5097  0.0003      0.793563  0.0430   0.0174   0.0781    0.0295   0.0000      0.148167   443.3112       4.47297       23.4207     -0.192097      -1.51804      -1.86582      0.603708      0.813210      0.916889       1.02844       1.09505       1.14973
  76  11 3690.2854    2.3955  6.4613 12.1834  0.0002      0.485046  0.0763   0.0108   0.1248    0.0261   0.0000      0.137259   441.3259       3.86349       22.0827       1.99682      -1.23905      -2.61987      0.956714       1.27487       1.46215       1.61334       1.70452       1.77093
  77   1 1336.4079    0.1205  0.1408 10.0686  0.0000       27.6144  0.0108   0.0050   0.0177    0.0155   0.0000       40.5248   440.3831     -0.594973       21.9689     0.0657320      -3.25678     0.0440375      0.202666      0.247829      0.284811      0.320050      0.342206      0.356743
  77   2 1672.5774    0.3386  0.4172  9.9097  0.0000       22.1166  0.0110   0.0059   0.0224    0.0249   0.0000       2.99758   441.9336     -0.130281       22.1283     -0.183407      -3.14267      0.257960      0.191168      0.252827      0.287533      0.313510      0.337974      0.346745
  77   3 1946.4074    0.6646  0.7864 10.1690  0.0000       10.4265  0.0151   0.0081   0.0300    0.0430   0.0000       1.10238   441.9040      0.168513       21.9852      0.410471      -3.82741     -0.623531      0.246122      0.325686      0.369129      0.419147      0.428604      0.450645
  77   4 2202.8732    1.1278  1.2650 10.7210  0.0000       6.35261  0.0213   0.0114   0.0405    0.0594   0.0000      0.728663   442.8330    -0.0978044       22.2257    -0.0910611      -3.39721      0.100054      0.303875      0.406319      0.455066      0.514767      0.535180      0.551572
  77   5 2439.3364    1.7831  1.5884 11.5733  0.0000       3.42640  0.0246   0.0159   0.0444    0.0486   0.0000      0.503889   442.7863      0.993321       21.8857      0.466945      -3.21525     -0.655360      0.346915      0.472869      0.517783      0.600235      0.629824      0.653523
  77   6 2663.7081    2.7023  1.5236 12.3757 -0.0009       2.15419  0.0235   0.0240   0.0415    0.0505   0.0000      0.462412   442.9980       1.99336       22.1959      0.955362      -3.86084     0.0453604      0.336386      0.455346      0.508972      0.566307      0.601561      0.644844
  77   7 2883.2088    3.7151  1.4583 13.1114  0.0000       1.93502  0.0222   0.0338   0.0408    0.0492   0.0000      0.492166   442.6605       1.59235       22.4881       1.50997      -3.45683      -1.21906      0.317077      0.424400      0.468276      0.539122      0.549864      0.590446
  77   8 3095.9293    4.4550  1.5862 13.3703  0.0001      0.951817  0.0234   0.0386   0.0412    0.0509   0.0000      0.392891   442.9636       2.69529       22.7251     0.0459774      -3.45888      -1.96806      0.337408      0.457683      0.513483      0.575931      0.601874      0.636222
  77   9 3302.9565    3.9756  2.2725 13.2059 -0.0000      0.996640  0.0287   0.0288   0.0534    0.0345   0.0000      0.260269   443.4948       3.03593       21.8995      0.457128      -3.23995      -1.15823      0.405696      0.550726      0.624957      0.703268      0.735132      0.783286
  77  10 3506.3422    3.1117  4.1232 12.5109  0.0003      0.570704  0.0441   0.0171   0.0794    0.0292   0.0000      0.144437   443.0099       4.65665       22.1193      0.122471      -1.47527      -1.18938      0.601647      0.816846      0.907529       1.02846       1.09126       1.12978
  77  11 3706.7889    2.3280  6.8604 12.1769 -0.0013      0.561025  0.0841   0.0101   0.1317    0.0257   0.0000      0.137441   441.4614       1.71133       23.5319       2.02800      -2.80515      -5.27154      0.990207       1.34954       1.54524       1.68755       1.78994       1.88245
  78   1 1343.8376    0.1374  0.1484 10.0568  0.0000       60.4875  0.0089   0.0051   0.0195    0.0159   0.0000       31.3637   440.6463      0.163245       22.0065     -0.111866      -3.49336      0.366917      0.141723      0.192123      0.225829      0.246749      0.240796      0.275160
  78   2 1680.8310    0.3463  0.4049  9.9272  0.0000       21.6945  0.0104   0.0060   0.0215    0.0249   0.0000       2.90813   441.5667    -0.0484824       21.5573    0.00238184      -4.26696      0.169338      0.188673      0.246705      0.283047      0.314589      0.324849      0.348948
  78   3 1955.7617    0.6668  0.8041 10.1757  0.0000       10.4295  0.0153   0.0081   0.0305    0.0437   0.0000       1.10746   442.0975      0.477544       22.1778      0.284920      -3.55031     -0.302491      0.243091      0.324270      0.370011      0.421201      0.451761      0.461740
  78   4 2213.3316    1.1258  1.2370 10.8948 -0.0000       5.21128  0.0216   0.0117   0.0399    0.0551   0.0000      0.765452   442.3817      0.932335       21.7298      0.238667      -3.57045     -0.949733      0.297893      0.414901      0.453170      0.524158      0.543470      0.575892
  78   5 2450.4704    1.8638  1.5883 11.5090  0.0000       2.63502  0.0237   0.0161   0.0440    0.0515   0.0000      0.478653   442.5690       1.72390       21.6197     -0.640322      -4.37867       1.01132      0.352329      0.474916      0.536116      0.584388      0.623581      0.656156
  78   6 2675.9774    2.7494  1.5429 12.3245 -0.0024       1.85884  0.0229   0.0239   0.0420    0.0511   0.0000      0.444957   442.1030       2.17597       21.8569      0.540064      -2.23506     -0.187385      0.330770      0.439341      0.485368      0.552730      0.596120      0.632671
  78   7 2896.4017    3.8858  1.3574 13.1331  0.0000       1.40054  0.0208   0.0358   0.0386    0.0548   0.0000      0.566769   441.8019       2.89592       21.5107      0.325570      -3.07992     -0.252736      0.301920      0.399686      0.449086      0.505345      0.523358      0.564781
  78   8 3109.8775    4.3568  1.5706 13.4607  0.0000      0.140660  0.0230   0.0377   0.0420    0.0466   0.0000      0.407354   442.4449       3.74269       21.4130       1.55532      -3.45042     0.0397938      0.326296      0.442011      0.504459      0.556480      0.576978      0.598551
  78   9 3317.7587    3.9149  2.3361 13.1005 -0.0002      0.663952  0.0284   0.0275   0.0547    0.0353   0.0000      0.230190   443.2029       2.63456       22.5068       2.09512      -2.81862     -0.271421      0.396422      0.542822      0.594922      0.677901      0.713865      0.746177
  78  10 3521.9773    3.0483  4.3295 12.5107 -0.0000      0.364808  0.0461   0.0163   0.0831    0.0287   0.0000      0.136453   442.8315       5.18243       21.6149     -0.712883      -4.70651      -2.73860      0.619130      0.826060      0.943887       1.04639       1.10856       1.16176
  78  11 3723.2538    2.3432  7.2664 12.1794  0.0010      0.683682  0.0870   0.0101   0.1356    0.0257   0.0000      0.127610   443.4556       5.98382       17.7323      -1.34006      -2.07286     -0.507894       1.02751       1.37139       1.55711       1.73430       1.85817       1.93976
  79   1 1351.1823    0.1428  0.1381 10.1006  0.0000       33.2049  0.0085   0.0052   0.0172    0.0152   0.0000       31.8644   440.8609    -0.0390390       22.1402      0.299208      -3.71791     -0.167569      0.131993      0.179764      0.218277      0.223763      0.252398      0.265503
  79   2 1689.0090    0.3358  0.4069  9.9811  0.0000       23.5232  0.0107   0.0058   0.0224    0.0239   0.0000       3.20476   441.6638      0.118609       21.6414      0.168141      -3.67389     -0.774785      0.182248      0.244543      0.285977      0.307830      0.332003      0.347244
  79   3 1965.0357    0.6973  0.7952 10.2461  0.0000       10.7049  0.0147   0.0084   0.0301    0.0428   0.0000       1.07436   442.2285      0.144789       22.8966      0.755022      -3.67534     -0.916885      0.230467      0.303720      0.354911      0.389364      0.421469      0.441446
  79   4 2223.7756    1.1707  1.2398 10.9015  0.0000       5.62947  0.0209   0.0117   0.0399    0.0548   0.0000      0.740239   442.1641      0.698057       21.3243     -0.309381      -3.43332     -0.389452      0.287177      0.391070      0.436908      0.492318      0.523527      0.551080
  79   5 2461.6281    1.8904  1.6182 11.5724  0.0000       3.25136  0.0241   0.0162   0.0434    0.0487   0.0000      0.457320   442.1109      0.671965       21.2269      0.649111      -2.36093     -0.274691      0.337628      0.447517      0.511025      0.560418      0.612847      0.642884
  79   6 2688.2043    2.8085  1.5653 12.2969  0.0000       2.33469  0.0226   0.0239   0.0421    0.0517   0.0000      0.425611   442.7103       2.67145       22.4028     -0.199938      -4.57189     -0.162605      0.317671      0.426554      0.484548      0.548161      0.578670      0.598077
  79   7 2909.6027    3.8541  1.4000 13.2498  0.0000       2.65304  0.0220   0.0357   0.0393    0.0522   0.0000      0.533646   442.4538       2.05222       22.7992       1.47563      -2.61558     -0.268572      0.307718      0.416951      0.449743      0.523721      0.545573      0.573159
  79   8 3123.8514    4.3911  1.5863 13.5670 -0.0001      0.913509  0.0235   0.0382   0.0430    0.0453   0.0000      0.432830   442.2885       3.03279       22.4752      0.504987      -3.82400      -2.29289      0.326169      0.445430      0.484791      0.549853      0.574144      0.618086
  79   9 3332.5065    3.8904  2.5479 12.9554  0.0000       1.15910  0.0302   0.0256   0.0553    0.0350   0.0000      0.225802   442.6478       3.59502       22.2271      0.166516      -2.70064      -2.60064      0.415475      0.568213      0.624352      0.696487      0.748477      0.782619
  79  10 3537.3839    2.9127  4.2553 12.5910  0.0000      0.325993  0.0467   0.0160   0.0856    0.0279   0.0000      0.176305   442.3324       3.30593       21.2766       1.48227      -2.20490     -0.285506      0.623788      0.839143      0.952696       1.06299       1.13583       1.18714
  79  11 3738.9698    2.2682  7.3630 12.1935  0.0010    -0.0433637  0.0909   0.0096   0.1406    0.0245   0.0000      0.133073   443.1858       5.27441       21.0355       1.87077     -0.727133      -1.99772       1.01961       1.38182       1.57248       1.73699       1.85894       1.94742
  80   1 1358.4792    0.1385  0.1426 10.0525  0.0000       21.9595  0.0085   0.0050   0.0180    0.0150   0.0000       31.1444   440.8372   -0.00759689       22.4556     -0.192254      -3.93208     -0.186525      0.130681      0.196388      0.218873      0.238694      0.261668      0.281286
  80   2 1697.1080    0.3668  0.4284  9.9129  0.0000       20.5973  0.0106   0.0060   0.0219    0.0257   0.0000       2.69093   442.0052     -0.243241       22.3398     -0.154864      -3.91432     -0.310392      0.171322      0.236003      0.262585      0.292575      0.305656      0.328610
  80   3 1974.2553    0.7048  0.8885 10.1907  0.0000       9.24660  0.0164   0.0082   0.0325    0.0477   0.0000       1.00276   441.9752      0.933956       22.3779      0.601628      -4.28791     -0.178672      0.249641      0.343354      0.381279      0.427778      0.451591      0.489883
  80   4 2234.0878    1.1809  1.2432 11.0232  0.0000       5.63627  0.0216   0.0120   0.0395    0.0523   0.0000      0.791742   442.0234      0.950128       21.9308      0.279335      -3.36420      -1.07709      0.299916      0.392903      0.440841      0.505639      0.535110      0.561377
  80   5 2472.6518    1.9079  1.6115 11.7292  0.0000       2.63367  0.0238   0.0164   0.0447    0.0450   0.0000      0.468252   442.7590       1.55692       22.4454     -0.579848      -4.07970     -0.331241      0.324349      0.448001      0.494709      0.555839      0.601128      0.635662
  80   6 2700.3561    2.9151  1.5404 12.3824  0.0000       2.19038  0.0226   0.0250   0.0408    0.0540   0.0000      0.438013   442.9587       2.21627       21.8331       1.35962      -2.74633      -1.06421      0.313741      0.419422      0.472389      0.526913      0.566821      0.585725
  80   7 2922.6757    3.9016  1.4482 13.1359  0.0000       1.97372  0.0216   0.0346   0.0396    0.0519   0.0000      0.482071   442.2362       1.84493       22.2351     -0.264798      -2.95855     -0.479385      0.302165      0.408154      0.451917      0.511727      0.538591      0.550861
  80   8 3137.6180    4.4397  1.6824 13.2268  0.0000      0.792624  0.0227   0.0359   0.0429    0.0484   0.0000      0.359203   443.1141       3.06279       22.0434      0.586707      -4.75115     -0.545631      0.327467      0.433971      0.499544      0.548041      0.579398      0.615948
  80   9 3347.0945    3.8038  2.6675 12.9412  0.0000      0.881089  0.0313   0.0246   0.0565    0.0335   0.0000      0.206746   443.2057       5.46304       22.1044       1.05327      -1.82865      -1.35053      0.422861      0.568264      0.644537      0.717648      0.755031      0.804982
  80  10 3552.9346    2.9152  4.6138 12.5062  0.0004      0.720592  0.0500   0.0152   0.0901    0.0284   0.0000      0.148309   443.3226       3.65954       21.4046       1.35561      -3.53906      -1.30410      0.652720      0.889411       1.00038       1.11962       1.19682       1.23801
  80  11 3755.4718    2.1639  7.3094 12.2097 -0.0010      0.456703  0.0933   0.0095   0.1455    0.0248   0.0000      0.148528   442.1684       6.37480       18.6979       1.52126      0.923143      -1.93381       1.04827       1.41906       1.61739       1.78457       1.91071       1.99402
  81   1 1365.7159    0.1301  0.1488 10.0466  0.0000       35.0115  0.0097   0.0049   0.0185    0.0153   0.0000       32.6836   440.3571     -0.200136       21.8685     -0.216203      -3.18113     -0.248677      0.157662      0.178924      0.219195      0.239887      0.258737      0.253540
  81   2 1705.1196    0.3617  0.4445  9.9749  0.0000       25.8914  0.0112   0.0060   0.0222    0.0247   0.0000       2.76781   441.6178      0.506918       22.7226      0.390058      -4.37991    -0.0579723      0.183073      0.238173      0.285937      0.313406      0.342697      0.348169
  81   3 1983.3971    0.7055  0.8708 10.2672  0.0000       9.08282  0.0161   0.0081   0.0318    0.0435   0.0000       1.07908   442.0350      0.299792       22.3975     0.0973810      -2.96502     0.0667825      0.238735      0.321957      0.361780      0.412224      0.433882      0.451918
  81   4 2244.3371    1.2192  1.3312 11.0487  0.0000       5.86728  0.0224   0.0120   0.0417    0.0512   0.0000      0.755824   442.3962      0.496745       23.1207      0.330458      -3.24240      -1.02480      0.308479      0.411404      0.464501      0.518389      0.560054      0.566645
  81   5 2483.5395    1.9550  1.5808 11.7727  0.0000       1.97224  0.0242   0.0169   0.0430    0.0480   0.0000      0.501405   442.5438       1.49298       22.6916    -0.0192611      -2.88550      -1.21503      0.336081      0.446606      0.499810      0.566979      0.601544      0.625037
  81   6 2712.3977    2.9030  1.5190 12.6414 -0.0002       2.15609  0.0228   0.0255   0.0415    0.0463   0.0000      0.460361   442.7778      0.859846       21.9313      0.622350      -4.67141      -1.28642      0.308457      0.421699      0.473861      0.530849      0.555123      0.587997
  81   7 2935.6262    4.0104  1.4082 13.3110  0.0000       1.82267  0.0215   0.0365   0.0391    0.0506   0.0000      0.505841   442.3190       1.32907       23.4140      0.442424      -3.86663      -1.15270      0.293197      0.391140      0.444599      0.498820      0.532364      0.557059
  81   8 3151.4065    4.4997  1.6632 13.4009  0.0000       1.23348  0.0232   0.0369   0.0426    0.0468   0.0000      0.382906   442.9088       2.82330       21.7752      0.383649      -2.61523     -0.816526      0.322784      0.428747      0.484343      0.541455      0.570901      0.599501
  81   9 3361.7304    3.7183  2.8166 12.8919 -0.0000       1.06897  0.0324   0.0234   0.0590    0.0331   0.0000      0.199512   442.8145       2.98312       21.1846       1.83716      -3.07715      -1.61519      0.426445      0.586709      0.642939      0.751443      0.785818      0.823734
  81  10 3568.4154    2.8398  4.8077 12.4656 -0.0007      0.959269  0.0526   0.0144   0.0921    0.0283   0.0000      0.148208   442.4806       4.83374       20.5288       2.13512      -3.69511      -4.30348      0.658470      0.879558       1.01359       1.11482       1.18886       1.23589
  82   1 1372.8954    0.1370  0.1414 10.0111 -0.0001       62.3809  0.0082   0.0049   0.0176    0.0157   0.0000       30.8635   440.6803      0.145945       22.1858     -0.402253      -3.96344      0.179532      0.141745      0.173486      0.186531      0.231865      0.249898      0.265269
  82   2 1713.0222    0.3693  0.4272  9.9729  0.0000       20.5940  0.0103   0.0060   0.0223    0.0247   0.0000       2.70527   441.0903      0.247160       22.6306      0.551461      -3.69304     -0.967847      0.173239      0.226361      0.252372      0.283164      0.312967      0.317848
  82   3 1992.5346    0.7276  0.8857 10.2891  0.0000       11.0251  0.0164   0.0084   0.0317    0.0447   0.0000       1.06521   441.9789      0.539209       23.0918      0.661219      -4.06047      0.241336      0.240463      0.330069      0.373864      0.423122      0.437777      0.458586
  82   4 2254.4963    1.2332  1.3309 11.0254  0.0000       6.01335  0.0224   0.0119   0.0411    0.0512   0.0000      0.725486   442.8921      0.424199       22.6184     -0.380617      -4.31460     -0.187453      0.284133      0.390006      0.430102      0.488092      0.523024      0.545228
  82   5 2494.5444    1.9778  1.6423 11.7050  0.0000       3.54194  0.0238   0.0165   0.0446    0.0476   0.0000      0.488305   442.5145       1.55205       22.3191     -0.299338      -3.53269     -0.267537      0.331012      0.440994      0.495269      0.558158      0.601402      0.632713
  82   6 2724.3551    2.9736  1.5632 12.5005  0.0000       1.41201  0.0227   0.0252   0.0409    0.0479   0.0000      0.480497   442.5050       1.74680       21.9236      0.613596      -4.48051      -1.02396      0.313816      0.426085      0.478452      0.526274      0.563594      0.579802
  82   7 2948.4756    4.0262  1.4039 13.3457  0.0000      0.636807  0.0218   0.0362   0.0384    0.0499   0.0000      0.505045   442.9370       3.14281       21.9923     -0.184170      -3.47627     -0.734992      0.289691      0.394451      0.443381      0.498730      0.519921      0.549920
  82   8 3165.0676    4.4703  1.8375 13.3279  0.0000      0.944643  0.0246   0.0346   0.0440    0.0416   0.0000      0.314068   442.7192       3.22288       21.7282       1.23059      -3.09349      -1.26146      0.332924      0.453643      0.504406      0.569501      0.603936      0.626297
  82   9 3376.1233    3.6934  2.9518 12.9564  0.0000      0.686911  0.0336   0.0231   0.0602    0.0309   0.0000      0.197348   442.7364       2.52398       19.8938       2.69851      -2.51885      -1.98656      0.445781      0.604554      0.676009      0.761070      0.814438      0.859757
  82  10 3583.4695    2.8747  5.2809 12.3564  0.0018      0.504424  0.0563   0.0135   0.0976    0.0292   0.0000      0.133449   443.1393       4.66312       21.0617       2.26027      -1.41861      -2.34838      0.700055      0.944964       1.06636       1.19807       1.27958       1.33567
  83   1 1380.0374    0.1435  0.1636 10.0248  0.0000       23.6730  0.0085   0.0048   0.0198    0.0151   0.0000       25.9528   440.4915     -0.493220       22.3519      0.362128      -3.68625    -0.0957168      0.136586      0.180102      0.212245      0.222634      0.257382      0.275636
  83   2 1720.8550    0.3961  0.4485  9.9643  0.0000       18.4406  0.0108   0.0062   0.0215    0.0255   0.0000       2.40400   441.6490      0.270053       22.3677     -0.258629      -3.11339      0.327560      0.176559      0.244751      0.274870      0.298226      0.308281      0.320188
  83   3 2001.5400    0.7402  0.9499 10.1834  0.0000       9.60283  0.0170   0.0082   0.0334    0.0501   0.0000       1.00204   442.0406      0.562820       22.3091     -0.243126      -3.60978     -0.460466      0.245066      0.328008      0.367080      0.415676      0.436497      0.453181
  83   4 2264.5534    1.2772  1.3651 11.0537  0.0000       5.70057  0.0222   0.0121   0.0406    0.0499   0.0000      0.667531   442.6069      0.282654       22.7801      0.615864      -2.91759     -0.109902      0.293993      0.404604      0.441207      0.503229      0.513939      0.545566
  83   5 2505.3605    2.0632  1.6164 11.8650  0.0000       3.92644  0.0234   0.0174   0.0434    0.0452   0.0000      0.482211   442.4798       1.47007       22.1864      0.852222      -3.16178     -0.704901      0.315622      0.428541      0.476197      0.536845      0.584594      0.610259
  83   6 2736.3103    3.0337  1.5427 12.6414  0.0000       1.46621  0.0231   0.0260   0.0410    0.0491   0.0000      0.479442   442.9706       1.28594       22.0824      0.760903      -2.88513     -0.397482      0.298826      0.413700      0.452919      0.517327      0.547006      0.573531
  83   7 2961.3096    4.1522  1.4206 13.2996  0.0000       1.59985  0.0209   0.0366   0.0389    0.0494   0.0000      0.531593   443.1570       1.47817       23.0360      0.486685      -3.75900      -1.39381      0.282459      0.372220      0.418423      0.479986      0.494872      0.523150
  83   8 3178.5741    4.4063  1.8056 13.3548  0.0000      0.241861  0.0242   0.0342   0.0434    0.0410   0.0000      0.360814   443.3077       2.63475       23.0392      0.640265      -3.05026     -0.163946      0.322438      0.437775      0.481976      0.546749      0.569154      0.617334
  83   9 3390.4125    3.6681  3.0561 12.7933  0.0000      0.212935  0.0335   0.0218   0.0609    0.0324   0.0000      0.185395   443.1720       4.65255       23.0778      0.258245      -3.26010      -1.46702      0.435602      0.594128      0.666157      0.746073      0.798907      0.831677
  83  10 3598.4887    2.7513  5.4452 12.4163  0.0001     -0.144070  0.0621   0.0129   0.1030    0.0281   0.0000      0.137567   443.7272       2.20301       19.7031     0.0684014      -1.36452     -0.655213      0.725145      0.966344       1.11055       1.22874       1.32530       1.35886
  84   1 1387.1169    0.1422  0.1602 10.0066  0.0000       33.7431  0.0091   0.0047   0.0159    0.0151   0.0000       26.4236   440.1499     0.0826580       21.9749      0.227345      -3.93097      0.246592      0.136757      0.198462      0.203908      0.235072      0.247556      0.264765
  84   2 1728.6210    0.3878  0.5188  9.9731  0.0000       16.8169  0.0123   0.0058   0.0244    0.0266   0.0000       2.32823   441.7310      0.502879       21.9726     -0.445066      -3.45664      0.278868      0.192351      0.264589      0.292215      0.328697      0.345134      0.353414
  84   3 2010.5594    0.7603  0.9218 10.3414  0.0000       11.5819  0.0167   0.0086   0.0320    0.0467   0.0000       1.01358   442.3364      0.531579       22.2997      0.309014      -3.49184     -0.295056      0.237330      0.326035      0.365962      0.414124      0.436179      0.464685
  84   4 2274.4831    1.3070  1.3755 11.1969  0.0000       4.60937  0.0223   0.0124   0.0412    0.0478   0.0000      0.691698   442.6415      0.432992       22.3815      0.835142      -3.91313    -0.0898529      0.290264      0.389683      0.440210      0.498743      0.525162      0.549517
  84   5 2516.1027    2.1203  1.6175 12.0458  0.0000       2.88614  0.0232   0.0180   0.0444    0.0415   0.0000      0.469767   442.4971      0.560371       22.4483      0.151807      -4.07786      -1.45000      0.310232      0.418183      0.463810      0.523641      0.548396      0.581982
  84   6 2748.1940    3.0888  1.5547 12.6542  0.0000       2.44550  0.0220   0.0259   0.0410    0.0461   0.0000      0.426636   442.9357       1.56262       21.7102      0.645290      -3.92123      -1.65437      0.290618      0.386792      0.439493      0.499020      0.538144      0.556749
  84   7 2974.0768    4.1667  1.4909 13.2608  0.0000       2.44607  0.0212   0.0355   0.0395    0.0482   0.0000      0.538639   442.8535       2.07400       22.1248      0.478278      -2.84202     -0.662439      0.282109      0.379643      0.416044      0.476074      0.507296      0.539432
  84   8 3192.0577    4.3687  1.8755 13.2386  0.0000     -0.104854  0.0241   0.0326   0.0446    0.0427   0.0000      0.336517   442.5536       3.07343       22.2220      0.103277      -3.30071      -1.16767      0.322362      0.434277      0.485948      0.546670      0.581251      0.621924
  84   9 3404.8501    3.5393  3.0526 12.9144  0.0000      0.447778  0.0344   0.0213   0.0628    0.0305   0.0000      0.171043   442.6323       2.82020       21.4151     -0.617907      -1.57675      0.109558      0.439843      0.587472      0.659928      0.742563      0.788012      0.820554
  84  10 3613.7886    2.6672  5.3169 12.4624 -0.0015      0.627948  0.0619   0.0128   0.1043    0.0278   0.0000      0.153160   443.1442       3.18450       19.3811       1.18060     -0.244372      -2.85405      0.709451      0.958793       1.10245       1.21178       1.29614       1.35366
  85   1 1394.1449    0.1500  0.1591 10.0554  0.0000       11.5764  0.0080   0.0048   0.0167    0.0151   0.0000       24.6550   440.5096     -0.425766       22.0090      0.317136      -3.50711     -0.196946      0.132236      0.168231      0.195107      0.193458      0.226479      0.237522
  85   2 1736.3413    0.4060  0.5129  9.9350  0.0000       18.1195  0.0113   0.0059   0.0240    0.0272   0.0000       2.17321   441.3955     -0.361689       21.9804      0.723867      -3.85745     -0.261772      0.173088      0.237397      0.259185      0.298664      0.314933      0.337529
  85   3 2019.4499    0.7815  0.9829 10.2508  0.0000       7.73312  0.0173   0.0084   0.0331    0.0503   0.0000      0.947409   442.0512      0.507237       22.5498     -0.165003      -3.29524   -0.00841670      0.241044      0.318880      0.359666      0.411375      0.423898      0.455885
  85   4 2284.3688    1.3389  1.4697 10.9728  0.0000       4.72439  0.0225   0.0120   0.0418    0.0543   0.0000      0.603171   442.7730      0.579032       21.7314    -0.0476846      -3.52128      0.552204      0.294348      0.389613      0.437195      0.498310      0.532580      0.546792
  85   5 2526.7231    2.1374  1.6921 11.8843  0.0000       1.91777  0.0236   0.0171   0.0443    0.0434   0.0000      0.476942   443.1672       1.53980       21.8423    -0.0698792      -3.47989     -0.811188      0.303464      0.417459      0.459214      0.519734      0.554762      0.566363
  85   6 2759.9071    3.2051  1.5620 12.7038  0.0000      0.782008  0.0221   0.0265   0.0404    0.0462   0.0000      0.441878   442.7806       1.56211       23.1710      0.154666      -3.07992     -0.725082      0.285946      0.387079      0.430082      0.482831      0.506762      0.531607
  85   7 2986.6904    4.1903  1.4239 13.5084  0.0000       1.10564  0.0212   0.0369   0.0388    0.0454   0.0000      0.462996   443.0590       1.72886       21.5342    -0.0340609      -4.29127      -1.20027      0.280797      0.374425      0.417502      0.472582      0.495334      0.512030
  85   8 3205.5448    4.2904  1.9595 13.3130  0.0000       1.14925  0.0251   0.0316   0.0464    0.0393   0.0000      0.322928   442.8505       3.73873       22.6679      0.557359      -3.29378      -1.81201      0.322217      0.434458      0.484698      0.545592      0.570099      0.613523
  85   9 3419.0416    3.5379  3.3287 12.7640  0.0000      0.509719  0.0362   0.0199   0.0644    0.0311   0.0000      0.174463   443.3406       3.35937       21.5454       2.55740      -3.00758      -1.03493      0.450014      0.618880      0.693222      0.782417      0.822360      0.873713
  85  10 3628.9342    2.6963  5.9165 12.4471  0.0013      0.731548  0.0675   0.0121   0.1108    0.0271   0.0000      0.143271   441.1337       4.20970       20.9417       2.32113      -2.00703      -1.17598      0.750130       1.01949       1.14917       1.26590       1.36964       1.42513
  86   1 1401.1253    0.1532  0.1984  9.9812  0.0000       52.7557  0.0093   0.0047   0.0204    0.0160   0.0000       19.8089   440.6511     -0.192567       21.8874     0.0598396      -3.84197     0.0330218      0.136100      0.185550      0.211506      0.238531      0.266348      0.259220
  86   2 1743.9609    0.4120  0.5503  9.9184  0.0000       17.1693  0.0123   0.0059   0.0245    0.0286   0.0000       2.10906   441.5322     -0.247201       22.2109      0.431745      -3.85267     -0.432294      0.181958      0.249811      0.278208      0.318345      0.326733      0.343412
  86   3 2028.3830    0.7860  0.9622 10.3573  0.0000       9.88794  0.0168   0.0086   0.0337    0.0479   0.0000      0.999880   441.7731     0.0200404       22.4427     -0.647675      -3.23575      0.113620      0.230467      0.314926      0.349814      0.399549      0.421143      0.447323
  86   4 2294.1865    1.3757  1.5690 10.9644 -0.0001       4.19631  0.0234   0.0116   0.0423    0.0485   0.0000      0.550209   442.9534      0.795853       22.7664      0.455895      -3.82178      -1.61915      0.292214      0.396702      0.430364      0.496144      0.534917      0.544715
  86   5 2537.4084    2.2059  1.7324 11.7763 -0.0000       2.28414  0.0240   0.0172   0.0434    0.0471   0.0000      0.422297   443.0230      0.265970       22.1762      0.451118      -3.73972     -0.724645      0.309626      0.415456      0.471931      0.520936      0.563989      0.589503
  86   6 2771.6730    3.2074  1.5864 12.6197  0.0000       2.05485  0.0225   0.0261   0.0405    0.0486   0.0000      0.440304   443.1413       2.30823       21.6886      0.566553      -4.06156     -0.704794      0.291788      0.384816      0.433512      0.487729      0.519227      0.542936
  86   7 2999.2736    4.2981  1.4939 13.3814  0.0000       1.34909  0.0213   0.0367   0.0397    0.0480   0.0000      0.455696   442.9781       2.50971       21.5454       1.32244      -3.50109      -1.00900      0.278158      0.384029      0.416767      0.475515      0.506077      0.538564
  86   8 3218.8689    4.3679  2.1003 13.0729  0.0000      0.908394  0.0250   0.0302   0.0469    0.0407   0.0000      0.266172   442.2528       2.70033       21.3791      0.718125      -4.01981     -0.780876      0.317270      0.427434      0.483934      0.540266      0.582797      0.607610
  86   9 3433.2624    3.4684  3.4430 12.7584  0.0001      0.859526  0.0370   0.0194   0.0670    0.0303   0.0000      0.188968   442.7574       3.79681       21.8789       2.26296      -3.11571     -0.564512      0.461953      0.618916      0.694586      0.780873      0.838443      0.886875
  86  10 3643.5923    2.5899  6.2032 12.4242 -0.0001     0.0886668  0.0738   0.0112   0.1173    0.0261   0.0000      0.155734   440.6257       4.34074       20.0473      0.331000      -1.52171      -2.39929      0.797900       1.06892       1.21538       1.35824       1.45065       1.50799
  87   1 1408.0616    0.1529  0.2081  9.9736  0.0000       30.3867  0.0095   0.0046   0.0210    0.0154   0.0000       19.0106   440.6331     -0.121805       21.8087     -0.237051      -3.51358     -0.304038      0.149998      0.195247      0.227848      0.240393      0.258886      0.282073
  87   2 1751.5156    0.4175  0.5105 10.0137  0.0000       20.7680  0.0111   0.0062   0.0241    0.0271   0.0000       2.20985   441.3870     0.0528678       21.9344     -0.113553      -4.25424     -0.342208      0.179024      0.240821      0.269518      0.304685      0.327747      0.337732
  87   3 2037.1520    0.7997  0.9826 10.3959  0.0000       8.48443  0.0173   0.0086   0.0345    0.0499   0.0000       1.02414   442.4417      0.520061       22.0085    -0.0840173      -3.31650     -0.397072      0.233269      0.317402      0.355881      0.393269      0.422043      0.440225
  87   4 2303.8819    1.4223  1.5273 11.0739  0.0000       3.31143  0.0231   0.0121   0.0416    0.0493   0.0000      0.574799   442.0556      0.729682       21.5277      0.381913      -3.18275      0.784808      0.284533      0.386602      0.428875      0.491587      0.520259      0.547079
  87   5 2547.9307    2.2045  1.7224 12.0846  0.0000       2.22243  0.0247   0.0177   0.0453    0.0410   0.0000      0.466102   442.3723       1.36133       21.5370       1.04528      -3.08631     -0.370079      0.307452      0.414190      0.468048      0.524879      0.563336      0.581006
  87   6 2783.3648    3.3231  1.5545 12.7572  0.0000       2.06287  0.0220   0.0274   0.0394    0.0472   0.0000      0.433945   442.7466       1.27119       22.5780      0.979706      -3.33192     -0.622128      0.288228      0.383005      0.436032      0.477834      0.511346      0.536918
  87   7 3011.7476    4.3078  1.5357 13.4076  0.0001       1.40105  0.0220   0.0358   0.0399    0.0464   0.0000      0.472715   442.6238       2.65149       21.2086     -0.487381      -3.92255      0.255718      0.279533      0.382455      0.416191      0.461958      0.499607      0.522895
  87   8 3232.1161    4.2858  2.0406 13.3222  0.0000      0.611650  0.0260   0.0308   0.0465    0.0380   0.0000      0.312753   442.7495       4.13573       21.8352      0.192624      -4.41861      -1.85595      0.324603      0.432579      0.502422      0.557375      0.590948      0.610372
  87   9 3447.4044    3.4375  3.6493 12.7164  0.0000      0.497495  0.0387   0.0187   0.0693    0.0305   0.0000      0.159597   442.6738       2.55468       22.4042       1.48278      -3.63923      -2.32781      0.470852      0.647661      0.720950      0.811657      0.872347      0.910294
  87  10 3658.7283    2.5069  6.1884 12.4774 -0.0010      0.663879  0.0756   0.0113   0.1196    0.0257   0.0000      0.156758   442.9167       3.54621       19.5430      0.161683      -2.51811      0.774081      0.802542       1.08562       1.23143       1.36509       1.46182       1.53149
  88   1 1414.9211    0.1573  0.1796 10.0101  0.0000       23.9009  0.0088   0.0047   0.0175    0.0153   0.0000       20.0799   440.6175     -0.208687       22.3136  -0.000312504      -3.92195      0.264787      0.139551      0.178741      0.215912      0.228459      0.244799      0.265554
  88   2 1759.0086    0.4383  0.5256  9.9586  0.0000       17.2371  0.0114   0.0062   0.0226    0.0284   0.0000       1.97491   441.4719      0.103982       22.2255     0.0205916      -3.92249      -1.02851      0.169779      0.225524      0.258944      0.273112      0.309412      0.316238
  88   3 2045.9820    0.8181  1.0466 10.4078  0.0000       10.8226  0.0186   0.0086   0.0343    0.0486   0.0000       1.00005   442.1385      0.171334       22.6698     -0.324070      -3.44181     -0.756449      0.238603      0.325754      0.367471      0.410498      0.440551      0.462863
  88   4 2313.5696    1.4174  1.4833 11.1184  0.0017       4.21091  0.0223   0.0121   0.0417    0.0489   0.0000      0.608953   442.7556      0.819606       22.7796     -0.133981      -4.06554     -0.418935      0.281506      0.387682      0.432452      0.490201      0.516334      0.547646
  88   5 2558.3776    2.2725  1.7211 12.0779  0.0000       2.20042  0.0241   0.0179   0.0442    0.0416   0.0000      0.460073   442.4756       1.85314       22.0638     -0.207251      -3.04852     -0.294627      0.298991      0.405966      0.459935      0.508654      0.542390      0.565951
  88   6 2794.9100    3.3434  1.5644 12.8894  0.0000       1.27237  0.0219   0.0274   0.0403    0.0433   0.0000      0.439757   442.8605       2.37248       22.1000     -0.504455      -2.76531     -0.276067      0.274766      0.372672      0.420662      0.474306      0.498956      0.524990
  88   7 3024.1737    4.3345  1.5752 13.3060  0.0000       1.47867  0.0218   0.0349   0.0392    0.0464   0.0000      0.411633   443.1295       2.53724       21.7804      0.704155      -2.66295     -0.926374      0.274380      0.366316      0.414163      0.458528      0.492839      0.512836
  88   8 3245.2917    4.1970  2.1320 13.3376 -0.0002      0.822128  0.0265   0.0293   0.0485    0.0345   0.0000      0.315508   442.5359       3.38641       21.4622      0.481447      -3.73258      -1.61812      0.325019      0.436111      0.495570      0.554962      0.590677      0.631256
  88   9 3461.3241    3.3674  3.8434 12.6877  0.0003      0.304054  0.0402   0.0178   0.0732    0.0306   0.0000      0.169965   442.4721       4.03727       22.0312      0.770663      -1.89267      -3.35919      0.487411      0.656616      0.737820      0.824365      0.884269      0.938893
  88  10 3673.4025    2.5213  6.5478 12.4642  0.0019      0.259827  0.0783   0.0110   0.1234    0.0251   0.0000      0.145977   445.2346       3.99786       20.8070     -0.626786      0.387185      -1.96320      0.797980       1.08739       1.25187       1.36802       1.45836       1.52437
  89   1 1421.7447    0.1707  0.2110 10.0161  0.0000       34.4440  0.0088   0.0046   0.0199    0.0156   0.0000       16.1837   440.1614     0.0427894       22.1495     -0.371544      -3.45121      0.294616      0.127569      0.182728      0.203477      0.221682      0.242626      0.252464
  89   2 1766.4080    0.4312  0.6290  9.9880  0.0000       16.4875  0.0131   0.0058   0.0279    0.0289   0.0000       1.94910   441.4370    -0.0438509       21.9390     0.0283299      -3.73975      0.148000      0.182040      0.251405      0.285350      0.308700      0.343270      0.368078
  89   3 2054.6611    0.8342  0.9915 10.5919  0.0000       9.19152  0.0174   0.0089   0.0338    0.0445   0.0000       1.00579   442.3481    -0.0313452       21.7169      0.668117      -3.66211     -0.335444      0.230734      0.308997      0.358105      0.398297      0.429583      0.442179
  89   4 2323.2065    1.4542  1.4818 11.3839  0.0011       6.31029  0.0227   0.0129   0.0423    0.0466   0.0000      0.642453   442.3928       1.32398       21.8674     0.0552783      -3.78104     -0.885766      0.278394      0.372983      0.430126      0.475303      0.508771      0.547398
  89   5 2568.8716    2.3264  1.7768 12.0218  0.0000       2.14729  0.0240   0.0179   0.0443    0.0437   0.0000      0.439167   442.8219      0.888534       21.3266     -0.228937      -2.90864     -0.912145      0.301926      0.406163      0.461415      0.515527      0.555435      0.584314
  89   6 2806.4339    3.3919  1.5597 12.9121  0.0000       1.28411  0.0213   0.0278   0.0404    0.0441   0.0000      0.433151   443.4683       1.54449       22.0870      0.545989      -3.61745     -0.832384      0.270346      0.359011      0.410061      0.449532      0.480877      0.501176
  89   7 3036.4972    4.2935  1.5668 13.5781  0.0000       1.34958  0.0221   0.0359   0.0403    0.0419   0.0000      0.422433   442.9603       1.96392       22.1145       1.53754      -3.02274      -1.78642      0.275394      0.366199      0.411686      0.465544      0.488808      0.525222
  89   8 3258.4558    4.2101  2.2131 13.2479  0.0001       1.18635  0.0264   0.0286   0.0491    0.0365   0.0000      0.283415   442.7941       2.40579       21.6689      0.269357      -4.05166     -0.530816      0.326777      0.440718      0.489202      0.567401      0.596101      0.626469
  89   9 3475.2824    3.2451  3.9884 12.7876 -0.0001      0.395243  0.0436   0.0171   0.0779    0.0289   0.0000      0.189075   443.1295       5.29308       23.3536       1.91636      -1.80348      -1.96024      0.502558      0.690721      0.768020      0.865735      0.926919      0.979026
  89  10 3688.0808    2.4091  6.7878 12.4790 -0.0011      0.238493  0.0871   0.0104   0.1310    0.0249   0.0000      0.157330   441.4772       1.37199       22.8974       1.57327      -3.35600      -5.56132      0.867236       1.20319       1.35099       1.50917       1.61387       1.69597
  90   1 1428.5125    0.1697  0.2041  9.9960  0.0000       36.6768  0.0083   0.0046   0.0188    0.0156   0.0000       16.3363   440.4391     0.0351103       22.3131    -0.0936332      -3.65035      0.310332      0.121073      0.165815      0.187944      0.221217      0.243101      0.249639
  90   2 1773.7510    0.4544  0.5631 10.0166  0.0000       16.4673  0.0118   0.0061   0.0239    0.0281   0.0000       1.91215   441.1333    0.00601123       21.8658     0.0698653      -3.24558     -0.289750      0.171472      0.226159      0.267939      0.284007      0.320264      0.331820
  90   3 2063.2976    0.8619  1.0803 10.4861  0.0000       7.77155  0.0183   0.0088   0.0356    0.0498   0.0000      0.940406   441.6875      0.712562       22.3362      0.528079      -3.22854     -0.314072      0.232817      0.313858      0.346403      0.394659      0.429106      0.448320
  90   4 2332.6464    1.4894  1.5639 11.2995  0.0000       3.93893  0.0229   0.0125   0.0432    0.0453   0.0000      0.570218   441.9467      0.597708       22.6766      0.547928      -4.13514      -2.10993      0.285211      0.396814      0.437158      0.504126      0.524599      0.572263
  90   5 2579.1869    2.3665  1.8123 12.0415 -0.0001       2.04117  0.0248   0.0178   0.0430    0.0414   0.0000      0.426400   443.4946       1.47608       21.4130     -0.329112      -3.01245     -0.184406      0.298413      0.411892      0.453991      0.520809      0.544031      0.576461
  90   6 2817.8488    3.4356  1.5775 12.9418  0.0000      0.869256  0.0218   0.0276   0.0406    0.0428   0.0000      0.478205   443.0183       1.43783       22.1227     -0.244927      -3.00237     -0.540710      0.264302      0.354495      0.399251      0.445028      0.473359      0.501268
  90   7 3048.7433    4.3614  1.6296 13.3506  0.0002      0.610097  0.0223   0.0344   0.0389    0.0443   0.0000      0.370758   442.8478       2.66240       23.1115      0.465694      -2.57387      -1.01928      0.275404      0.370735      0.415364      0.474407      0.507850      0.526362
  90   8 3271.4421    4.1527  2.3893 13.1725  0.0002      0.786491  0.0277   0.0267   0.0504    0.0338   0.0000      0.236079   442.6624       3.22726       20.2819      0.265355      -2.86708      -1.56973      0.332852      0.451396      0.514678      0.569304      0.603272      0.637524
  90   9 3489.1711    3.2305  4.1000 12.7229  0.0000      0.684659  0.0444   0.0168   0.0787    0.0300   0.0000      0.167059   443.0591       3.74389       21.3662     -0.751449      -4.93652     -0.359225      0.517697      0.708154      0.795373      0.895182      0.946345      0.985264
  90  10 3702.8540    2.3786  7.1153 12.4488 -0.0000      0.691752  0.0894   0.0101   0.1371    0.0240   0.0000      0.160630   443.5661       4.30797       20.7649       1.05459      -3.99894      -2.89414      0.888046       1.17511       1.37100       1.51691       1.61819       1.69908
  91   1 1435.2590    0.1664  0.2105  9.9975  0.0000       29.3925  0.0095   0.0045   0.0178    0.0157   0.0000       16.4851   440.3984    -0.0674068       21.9980      0.140118      -3.74249      0.315248      0.148043      0.197726      0.237646      0.248217      0.276776      0.298391
  91   2 1781.0536    0.4471  0.5482 10.0672  0.0000       16.9279  0.0116   0.0062   0.0238    0.0285   0.0000       1.99745   441.2898      0.162777       22.2730     -0.135053      -3.74260      0.242100      0.169622      0.229794      0.263678      0.291763      0.311779      0.321403
  91   3 2071.8952    0.8608  1.1171 10.5954  0.0000       7.42568  0.0192   0.0089   0.0369    0.0472   0.0000      0.985257   442.0895     0.0448644       22.4372     -0.357270      -2.79457     -0.831138      0.237176      0.307164      0.356153      0.396064      0.420081      0.451564
  91   4 2342.0308    1.5070  1.6625 11.3456  0.0009       4.55380  0.0245   0.0123   0.0442    0.0430   0.0000      0.597858   442.3973      0.974620       22.0070     0.0364538      -3.18859      0.485529      0.289190      0.389590      0.445823      0.483762      0.516061      0.546857
  91   5 2589.4956    2.4334  1.7998 12.1480  0.0000       1.11896  0.0243   0.0184   0.0442    0.0415   0.0000      0.424973   443.0525       1.44298       22.0856      0.153998      -3.78436      0.343847      0.284329      0.396276      0.438221      0.505328      0.528970      0.550847
  91   6 2829.3001    3.5365  1.5556 12.8771  0.0000       1.61648  0.0212   0.0282   0.0393    0.0472   0.0000      0.448783   442.7600       1.40313       22.3875      0.700743      -3.45531      0.211481      0.268283      0.365034      0.409662      0.454408      0.490211      0.517411
  91   7 3060.9288    4.4828  1.5639 13.5181  0.0000      0.442210  0.0214   0.0360   0.0390    0.0429   0.0000      0.421640   442.6012       2.41785       21.6182      0.356381      -3.18820      -1.73700      0.266005      0.364199      0.403779      0.451518      0.489586      0.518347
  91   8 3284.5093    4.1548  2.3882 13.1537  0.0000      0.801331  0.0270   0.0265   0.0506    0.0345   0.0000      0.225304   443.6021       3.46536       22.7948      0.308718      -4.27863      -2.25615      0.328461      0.436581      0.498598      0.547381      0.579338      0.613702
  91   9 3503.0233    3.1834  4.3721 12.7170 -0.0013      0.680413  0.0476   0.0158   0.0815    0.0289   0.0000      0.162154   444.1286       2.75528       22.8460      0.769161      -3.85243      0.349329      0.527137      0.713842      0.804829      0.903156      0.957016       1.01191
  92   1 1441.9553    0.1823  0.2038  9.9751  0.0000       47.1373  0.0081   0.0047   0.0168    0.0158   0.0000       14.5431   440.1589      0.239654       22.0577      0.310953      -3.91846    -0.0921310      0.120704      0.163113      0.180956      0.185749      0.208209      0.214944
  92   2 1788.2598    0.4703  0.6020 10.0335  0.0000       16.2114  0.0120   0.0062   0.0254    0.0298   0.0000       1.79414   441.2489    0.00890677       22.4053      0.161393      -3.84558     -0.450154      0.165469      0.225565      0.255203      0.291182      0.312773      0.324049
  92   3 2080.4708    0.8639  1.1223 10.6447  0.0000       8.51539  0.0195   0.0089   0.0364    0.0455   0.0000      0.981428   442.1893    0.00466196       22.1710    -0.0130712      -3.33263     -0.280324      0.233835      0.319241      0.364336      0.407561      0.435787      0.464276
  92   4 2351.4507    1.5507  1.6139 11.3145  0.0000       4.54650  0.0232   0.0126   0.0420    0.0444   0.0000      0.540305   441.9104      0.561742       21.9492      0.886521      -3.82747     -0.974505      0.278865      0.381542      0.422629      0.488408      0.517167      0.537942
  92   5 2599.7969    2.4531  1.7817 12.1346  0.0000       1.51744  0.0241   0.0185   0.0430    0.0429   0.0000      0.419202   442.6997      0.958831       21.9033       1.92063      -2.85023     -0.342472      0.288325      0.387866      0.434964      0.491162      0.510401      0.539895
  92   6 2840.6465    3.5580  1.5979 13.0267  0.0000       1.70109  0.0220   0.0285   0.0408    0.0433   0.0000      0.479928   443.1162       1.30591       22.1473      0.785454      -2.80832      -1.84144      0.267137      0.354551      0.398480      0.440789      0.466717      0.492046
  92   7 3073.0413    4.4116  1.6376 13.5055  0.0000      0.467978  0.0225   0.0347   0.0412    0.0418   0.0000      0.437444   443.0778       3.00973       21.7566      0.646177      -4.10423      -1.63531      0.266541      0.359354      0.398874      0.441981      0.477768      0.496541
  92   8 3297.3808    4.0673  2.5028 13.2093 -0.0001      0.646450  0.0287   0.0257   0.0532    0.0327   0.0000      0.245654   443.4308       2.45671       21.7611       1.11475      -2.89504      -1.28947      0.335271      0.457191      0.517322      0.571118      0.604793      0.633610
  92   9 3516.6616    3.1655  4.6417 12.6464  0.0016      0.221774  0.0500   0.0152   0.0864    0.0304   0.0000      0.157303   442.6114       4.22948       22.5175      0.892728      -2.47507      -1.46664      0.549663      0.744767      0.836690      0.940880      0.992532       1.05484
  93   1 1448.5771    0.1723  0.2289 10.0130  0.0000       38.9100  0.0097   0.0046   0.0192    0.0155   0.0000       14.4136   440.4641      0.168531       22.1251      0.376603      -3.31985     0.0716600      0.138886      0.179843      0.210589      0.245181      0.269063      0.274184
  93   2 1795.4319    0.4781  0.6322 10.0184 -0.0001       14.5830  0.0125   0.0061   0.0257    0.0313   0.0000       1.73282   441.0208     0.0315241       22.0929      0.220588      -3.60876     -0.325199      0.171222      0.233346      0.259507      0.299453      0.316384      0.333711
  93   3 2088.9494    0.9055  1.1979 10.4374  0.0000       6.14037  0.0199   0.0088   0.0374    0.0560   0.0000      0.892871   442.1712      0.280572       22.0655    -0.0179922      -3.60074     -0.162077      0.238293      0.320715      0.356615      0.412198      0.431211      0.449441
  93   4 2360.6306    1.5880  1.6812 11.3719  0.0000       3.46073  0.0234   0.0124   0.0432    0.0413   0.0000      0.568813   442.7855       1.13912       22.6789       1.42196      -3.56254     -0.137278      0.272198      0.369076      0.423797      0.476477      0.505551      0.536996
  93   5 2609.9380    2.4921  1.8279 12.1670  0.0000      0.628630  0.0239   0.0184   0.0448    0.0416   0.0000      0.445559   442.4849      0.504930       21.8890      0.328156      -2.86478      -1.26208      0.282929      0.378481      0.425715      0.485196      0.521622      0.543609
  93   6 2851.8341    3.6723  1.5641 12.9969  0.0000      0.599715  0.0209   0.0290   0.0396    0.0457   0.0000      0.389681   443.4247       1.58040       22.8052      0.830306      -3.80675     -0.949396      0.253281      0.344538      0.395369      0.434917      0.471446      0.492140
  93   7 3085.1391    4.5057  1.6902 13.4984 -0.0001       1.50634  0.0222   0.0344   0.0410    0.0397   0.0000      0.363080   442.8852       2.92165       22.4347     -0.101258      -3.70729     -0.452049      0.267215      0.354569      0.398111      0.447112      0.467739      0.506947
  93   8 3310.2894    4.0416  2.5591 13.1185  0.0000      0.995417  0.0285   0.0252   0.0529    0.0349   0.0000      0.241015   442.4819       2.92843       21.4721      0.562536      -3.35816      -2.28249      0.339236      0.460770      0.514829      0.579187      0.619292      0.649412
  93   9 3530.3827    3.0314  4.6245 12.7426 -0.0019      0.502960  0.0516   0.0148   0.0884    0.0289   0.0000      0.178350   441.9316       5.24561       21.8486       1.08369      -2.45510     -0.193620      0.550315      0.745926      0.848684      0.947683       1.01279       1.05877
  94   1 1455.1563    0.1813  0.2273  9.9951  0.0000       16.0549  0.0088   0.0045   0.0188    0.0154   0.0000       13.0814   440.4236     -0.361554       22.1652    -0.0910801      -3.81023      0.234006      0.127190      0.177809      0.211211      0.237847      0.248516      0.242911
  94   2 1802.5611    0.4774  0.6466 10.0538  0.0000       16.9197  0.0125   0.0061   0.0270    0.0304   0.0000       1.75661   441.1134     -0.183007       21.9975     -0.209089      -3.77164      0.897521      0.168803      0.224544      0.263221      0.280872      0.310981      0.325283
  94   3 2097.4388    0.9229  1.1981 10.5201  0.0000       8.37501  0.0199   0.0089   0.0369    0.0524   0.0000      0.921365   442.1146    -0.0178127       22.3275      0.353725      -3.04524     -0.438173      0.228998      0.316351      0.358942      0.409833      0.417157      0.454643
  94   4 2369.8703    1.6375  1.6900 11.3523  0.0000       3.19278  0.0233   0.0126   0.0426    0.0442   0.0000      0.493735   442.0356      0.634016       22.5646      0.270812      -3.60209     -0.456437      0.274223      0.367986      0.412458      0.475146      0.497717      0.528132
  94   5 2620.1580    2.5291  1.7916 12.2553  0.0000       2.17589  0.0243   0.0188   0.0435    0.0411   0.0000      0.419364   442.8923       2.12160       23.0357       1.12592      -3.75125      0.271727      0.284083      0.384583      0.440938      0.481089      0.526830      0.553714
  94   6 2863.1586    3.6324  1.5453 13.2021  0.0000       2.64953  0.0214   0.0296   0.0398    0.0412   0.0000      0.484663   443.6198       2.86828       23.0918       1.68417      -3.05324      -1.01939      0.257871      0.341900      0.384919      0.433037      0.467626      0.487372
  94   7 3097.0353    4.4548  1.7828 13.3720 -0.0001      0.928770  0.0233   0.0330   0.0412    0.0432   0.0000      0.391753   443.0347       2.14071       21.9682      0.174090      -2.35263      -2.41395      0.277134      0.372664      0.428645      0.479680      0.496365      0.522991
  94   8 3322.9975    3.9866  2.6874 13.1787  0.0002      0.495663  0.0303   0.0242   0.0545    0.0315   0.0000      0.236349   443.2303       3.45266       21.9682     -0.211440      -3.09291      -1.13250      0.351071      0.472115      0.531980      0.594994      0.644438      0.679686
  94   9 3543.9545    3.0239  5.0047 12.7157  0.0018      0.394781  0.0563   0.0144   0.0939    0.0292   0.0000      0.163649   443.7862       2.79051       22.5519       1.88302      -4.23138      -2.33856      0.585377      0.786432      0.894073       1.00912       1.06856       1.12788
  95   1 1461.7060    0.1875  0.2458  9.9973  0.0000       27.8803  0.0095   0.0045   0.0183    0.0158   0.0000       12.0506   440.4559     0.0968355       21.7754      0.158171      -3.82884   -0.00711811      0.135100      0.177304      0.209516      0.225691      0.254630      0.258497
  95   2 1809.5921    0.4966  0.6680 10.0537  0.0000       14.9530  0.0133   0.0062   0.0260    0.0324   0.0000       1.61973   440.9186      0.212913       22.3995    -0.0168811      -4.29910     -0.236264      0.176744      0.229925      0.274960      0.300087      0.315125      0.333431
  95   3 2105.8044    0.9458  1.2431 10.6256 -0.0000       7.15151  0.0203   0.0090   0.0377    0.0491   0.0000      0.884272   441.7355     -0.346957       22.6254      0.545143      -3.30112     -0.745553      0.231654      0.315985      0.359939      0.402249      0.420951      0.442799
  95   4 2378.9539    1.6509  1.7044 11.4699  0.0000       2.54248  0.0235   0.0127   0.0444    0.0422   0.0000      0.541599   441.8140       1.36876       22.0573      -1.11873      -3.20694    -0.0174792      0.269694      0.360471      0.410160      0.460619      0.488156      0.508049
  95   5 2630.2390    2.5943  1.8453 12.2786  0.0001       1.37912  0.0241   0.0191   0.0442    0.0419   0.0000      0.396982   442.8013       1.41563       23.2604      0.725122      -3.29283    -0.0281352      0.280491      0.383898      0.429452      0.475736      0.511729      0.547170
  95   6 2874.2513    3.7363  1.6602 13.0387  0.0000       1.46035  0.0216   0.0285   0.0405    0.0430   0.0000      0.391413   442.9124       1.41786       22.5078      0.360103      -4.11256     -0.959928      0.254403      0.339858      0.386532      0.432860      0.466121      0.488790
  95   7 3108.9504    4.5311  1.7523 13.4839 -0.0000       1.59747  0.0223   0.0335   0.0413    0.0393   0.0000      0.366548   443.4629       2.75379       22.5809      0.203135      -4.08714      -1.94043      0.263730      0.353897      0.400474      0.447214      0.478609      0.502535
  95   8 3335.7428    3.8951  2.7915 13.1251  0.0000      0.845299  0.0310   0.0231   0.0562    0.0317   0.0000      0.254281   443.6991       3.86582       21.6519      0.500320      -3.10825    -0.0555962      0.348618      0.473763      0.536978      0.599791      0.637181      0.679309
[truncated: 183,040 more chars]
