# Supplementary material for: Global-Mode Analysis of Full-Disk Data from the Michelson Doppler Imager and the Helioseismic and Magnetic Imager
Source: Sol Phys. 2018 Jan 31;293(2):29. doi: 10.1007/s11207-017-1201-5 (PMC6566312; doi:10.1007/s11207-017-1201-5)
Supplement: Supplementary file 2 — (TAR 362.4 MB) [file 11207_2017_1201_MOESM2_ESM.tar › HMI/hmivw72d.7264]

   0  14 2093.3957    0.7508  0.5687  9.6073  0.0000  0.1264   0.1354   0.3465    0.8196   0.0000    -0.0000       0.00000       0.00000       0.00000       0.00000       0.00000       0.00000       0.00000       0.00000       0.00000       0.00000       0.00000
   0  17 2496.0823    1.9783  0.9804  9.0275  0.0000  0.1298   0.2706   0.4557   11.6760   0.0000    -0.0000       0.00000       0.00000       0.00000       0.00000       0.00000       0.00000       0.00000       0.00000       0.00000       0.00000       0.00000
   0  19 2764.1410    2.4150  0.6444 12.5887  0.0000  0.2053   0.4594   0.6031    0.7720   0.0000    -0.0000       0.00000       0.00000       0.00000       0.00000       0.00000       0.00000       0.00000       0.00000       0.00000       0.00000       0.00000
   0  23 3303.5743    4.0667  1.9883 -2.6154  0.0000  0.1912   0.4662   0.7459 1000.0000   0.0000    -0.0000       0.00000       0.00000       0.00000       0.00000       0.00000       0.00000       0.00000       0.00000       0.00000       0.00000       0.00000
   0  26 3711.1755    1.9007  3.4772 11.5287  0.0000  0.3998   0.1921   1.3534    0.9666   0.0000    -0.0000       0.00000       0.00000       0.00000       0.00000       0.00000       0.00000       0.00000       0.00000       0.00000       0.00000       0.00000
   1  12 1884.9193    0.4372  0.3719  9.8947  0.0000  0.1105   0.0602   0.1828    0.2013   0.0000   297.4849      -40.8633       0.00000       0.00000       0.00000       0.00000       133.638       66.1684       0.00000       0.00000       0.00000       0.00000
   1  14 2156.7944    0.8449  0.4562 10.3560  0.0000  0.0745   0.1449   0.3162    0.2543   0.0000   436.4388      -11.9882       0.00000       0.00000       0.00000       0.00000       69.0902       32.4555       0.00000       0.00000       0.00000       0.00000
   1  15 2291.9844    1.2167  0.9881 -4.6301  0.0000  0.0822   0.1002   0.2662 1000.0000   0.0000   497.2356      -28.9417       0.00000       0.00000       0.00000       0.00000       116.700       49.5720       0.00000       0.00000       0.00000       0.00000
   1  16 2425.5494    1.7117  0.5216 11.1832  0.0000  0.0660   0.1777   0.1796    0.4274   0.0000   495.0336       58.5565       0.00000       0.00000       0.00000       0.00000       61.3027       52.2728       0.00000       0.00000       0.00000       0.00000
   1  19 2828.1390    2.9401  1.0061 11.2351  0.0000  0.0919   0.2443   0.2619    2.2536   0.0000   478.1512      -30.4171       0.00000       0.00000       0.00000       0.00000       130.246       56.8308       0.00000       0.00000       0.00000       0.00000
   1  22 3233.2476    3.4642  1.0421 13.1473  0.0000  0.1373   0.3430   0.4981    0.9953   0.0000   386.0453       201.501       0.00000       0.00000       0.00000       0.00000       269.596       80.7164       0.00000       0.00000       0.00000       0.00000
   1  23 3368.5799    3.6934  2.0105  4.0795  0.0000  0.1192   0.2208   0.4370 1000.0000   0.0000   351.8789       121.795       0.00000       0.00000       0.00000       0.00000       143.865       85.8283       0.00000       0.00000       0.00000       0.00000
   1  24 3503.9671    3.0902  3.3546 -3.3081  0.0000  0.1838   0.1699   0.5767 1000.0000   0.0000   144.7761      -147.921       0.00000       0.00000       0.00000       0.00000       247.999       125.086       0.00000       0.00000       0.00000       0.00000
   1  26 3776.5682    2.2728  5.0539  9.6238  0.0000  0.2462   0.1038   0.9390    2.1948   0.0000   595.0685       424.029       0.00000       0.00000       0.00000       0.00000       299.572       167.419       0.00000       0.00000       0.00000       0.00000
   2  14 2217.6923    0.9290  0.6953 10.3222  0.0000  0.0718   0.0674   0.1662    0.3078   0.0000   382.8084       1.61047       9.93848      0.390280       0.00000       0.00000       54.3242       41.5136       27.8014       8.31376       0.00000       0.00000
   2  15 2352.2810    1.2244  0.8027 10.6744  0.0000  0.0665   0.0850   0.1549    0.3770   0.0000   508.8098      -25.6743       23.2023       4.04163       0.00000       0.00000       48.6248       38.8647       23.2149       7.78417       0.00000       0.00000
   2  16 2485.8447    1.7298  0.8280  9.8463  0.0000  0.0714   0.1094   0.1510    1.4000   0.0000   416.0879      -10.6790       11.6663       8.49139       0.00000       0.00000       53.6103       42.8299       26.2951       9.01516       0.00000       0.00000
   2  18 2754.4554    2.7163  1.1914  2.6341  0.0000  0.0743   0.1650   0.2061 1000.0000   0.0000   399.2440       52.6595       4.41882       4.40471       0.00000       0.00000       56.3984       43.8685       26.9443       9.00931       0.00000       0.00000
   2  19 2889.6170    3.3834  1.1120 10.7058  0.0039  0.0724   0.1913   0.1923    2.5436   0.0000   486.8730       1.67591       23.7913      -11.1510       0.00000       0.00000       52.8499       42.9105       25.0909       8.98831       0.00000       0.00000
   2  20 3024.7118    4.0761  0.8819  2.5662  0.0000  0.0552   0.2426   0.1700 1000.0000   0.0000   451.0441       43.6617     -0.356794      0.155774       0.00000       0.00000       42.0584       34.2622       18.8209       7.28684       0.00000       0.00000
   2  22 3295.1380    3.2999  0.9256 13.3409  0.0000  0.0807   0.2617   0.1831    0.4039   0.0000   406.4303       1.16767       40.8915      -8.66319       0.00000       0.00000       55.0954       45.7435       32.4598       10.7961       0.00000       0.00000
   2  23 3430.9657    2.9378  2.2936 12.2642  0.0000  0.1173   0.1459   0.3320    0.3479   0.0000   456.3677      -7.40874       33.8490       2.81325       0.00000       0.00000       83.1824       72.8357       38.4920       16.1170       0.00000       0.00000
   3  11 1865.2617    0.4424  0.2928  9.8219  0.0000  0.0473   0.0384   0.0938    0.1352   0.0000   471.1827       13.0638      -5.03737      -9.27257      -7.86024       1.75394       20.2922       20.4693       14.6992       7.80250       4.11511       1.19860
   3  12 2001.2469    0.5214  0.4795 10.2810  0.0000  0.0639   0.0362   0.1156    0.1402   0.0000   452.2952      -29.1207      -18.6762       1.74863      -2.90578      -3.11792       36.5099       36.0426       22.9732       14.3958       5.01088       1.60037
   3  13 2137.6787    0.7543  0.7448 10.2774  0.0000  0.0657   0.0482   0.1513    0.2062   0.0000   499.9015      -5.97193       54.6491      -14.2628      -1.95442       2.06451       23.9637       26.6790       20.3604       11.3174       6.08224       1.98858
   3  14 2273.3836    1.0092  0.7507 10.5814  0.0000  0.0558   0.0610   0.1343    0.2390   0.0000   443.9479      -2.23279       57.8486      -19.4182      -10.4565      -3.21587       29.0454       24.9312       21.7616       12.6472       5.86431       1.38965
   3  15 2407.6922    1.5173  0.8075 10.3114  0.0000  0.0515   0.0833   0.1279    0.5577   0.0000   452.2883       30.6090      -9.45673      -4.39307       11.0128       1.06625       26.6014       27.4241       18.1402       11.8264       4.53543       1.59093
   3  16 2541.6997    1.7739  0.7662 11.4144  0.0000  0.0658   0.1096   0.1235    0.3642   0.0000   429.2842       14.9558       36.1116       20.2036     -0.667936       4.39353       27.0980       27.3835       24.1629       13.8313       7.49511       2.16775
   3  18 2811.4385    3.4362  0.8075  3.4312  0.0000  0.0579   0.1752   0.1120 1000.0000   0.0000   448.6179       33.0002       4.49660       22.2189       3.28715      0.217529       29.4478       23.6000       20.9004       14.7304       5.48773       1.38916
   3  19 2946.9981    3.5099  0.7475 12.5508  0.0000  0.0719   0.2052   0.1305    0.3708   0.0000   423.5454       23.6162     -0.323870      -5.26077       4.04649     -0.528052       25.5676       32.2610       27.4294       10.8555       8.98549       2.58926
   3  21 3217.7459    3.6693  1.3253 12.4524 -0.0031  0.0670   0.1765   0.1871    0.5102   0.0000   477.2573       16.1310       13.9341       23.3395       7.90983       1.11179       34.1067       33.0797       24.9128       14.0450       6.61883       1.97543
   3  22 3353.5540    3.1997  1.6944 12.6223  0.0256  0.0975   0.1518   0.2246    0.2693   0.0000   441.3590       14.2496       16.7132       14.4635       10.9758     -0.526437       41.8127       46.2961       37.1853       16.3604       11.7267       3.23783
   3  23 3489.7149    2.8699  2.5793 11.8786  0.0000  0.1029   0.1008   0.2780    0.2310   0.0000   522.5425       43.1244       16.0902       17.0535      -3.61677      -2.20295       48.8376       50.8317       35.4522       20.4938       9.55739       3.14478
   3  25 3762.5767    1.7988  4.5130 11.3517 -0.0036  0.1546   0.0581   0.4443    0.1543   0.0000   434.7911       52.4661       34.9858      -24.8767       12.0960      -1.04521       68.4068       73.1868       54.8993       34.8986       16.3503       5.23346
   3  26 3900.1650    1.5816  6.1326 10.9080 -0.0168  0.2019   0.0466   0.5643    0.1706   0.0000   402.5123      -47.9396       9.70082      -3.18445      -4.54974       2.35070       92.7630       89.2607       73.1487       49.2076       21.1818       6.24611
   4  10 1777.9791    0.3439  0.2591  9.7295  0.0000  0.0413   0.0327   0.0890    0.0872   0.0000   438.5510      -4.74259      -4.76409       8.70993       4.52523     -0.800455       23.1504       14.2966       12.7100       12.4417       7.79542       3.07121
   4  11 1914.6727    0.5414  0.3271  9.9312  0.0000  0.0307   0.0426   0.0786    0.1008   0.0000   465.1206       9.10013      -12.6520       1.13949       6.00908       1.81843       11.9639       13.9140       10.0853       7.56572       4.23740       2.15794
   4  12 2051.6552    0.6383  0.6311 10.0203  0.0000  0.0451   0.0401   0.1274    0.1525   0.0000   431.0692      -2.81932       15.8253       1.61549      -11.6823      -3.64850       20.3929       19.1439       14.7385       13.6272       8.50020       3.65727
   4  14 2324.0803    1.0996  1.0975  9.6527  0.0000  0.0694   0.0498   0.1807    0.9138   0.0000   464.5749      -5.76556       10.1632       19.4607      -10.9568      -1.65745       22.0738       28.2282       19.5225       16.0312       9.63698       4.00690
   4  15 2458.5952    1.4963  0.9188 10.8809  0.0000  0.0581   0.0715   0.1517    0.6329   0.0000   430.6898       10.8042       58.0305       21.5291      -6.77390      -8.65790       23.5432       23.8212       19.6915       17.1960       9.43227       4.80443
   4  16 2593.0227    1.9039  0.7851 11.9127  0.0000  0.0524   0.0936   0.1300    0.3754   0.0000   459.7459       14.4870       16.2824       31.3566      -5.92337       3.33033       22.3202       24.3625       19.5871       13.1026       7.42676       3.79097
   4  17 2728.4771    2.7932  1.0036 10.4580  0.0138  0.0760   0.1252   0.1543    1.0457   0.0000   445.2085       2.43986       27.8009      -3.17246      -6.65896      -1.50816       19.7894       32.0527       20.5162       16.7230       7.63898       4.47987
   4  18 2864.2022    3.2100  0.7873 12.3622  0.0000  0.0490   0.1519   0.1022    0.3956   0.0000   438.3240       53.2122       2.68949      -3.00652     -0.759547      -6.24182       19.3348       19.6776       17.4693       11.6236       7.50148       3.23647
   4  19 3000.2669    3.9614  0.7604 12.6631 -0.0012  0.0436   0.2073   0.1023    0.4641   0.0000   418.4723       28.0253    -0.0798476       19.7237      -13.0743      -1.35510       17.8618       18.8379       15.7142       10.3314       6.29703       2.89043
   4  22 3408.1049    3.3055  1.7601 11.9352  0.0027  0.0763   0.1314   0.2017    0.4874   0.0000   413.5687       16.2672      -10.7526       6.47487      -2.26731      -11.0576       29.4261       32.9912       26.7779       16.7340       10.3654       4.84485
   4  23 3544.5018    2.6628  2.8937 11.8467  0.0000  0.1104   0.0848   0.2602    0.2436   0.0000   381.8206       43.1776       90.7407       10.3139      -11.6698      -2.01328       38.3498       47.0062       35.5646       25.6191       14.9479       6.97806
   4  25 3818.9889    1.7721  4.9775 11.1792  0.0000  0.1544   0.0480   0.4109    0.1616   0.0000   335.3304       31.9869       7.74711      -1.78003       15.9136       12.9635       52.2629       57.8405       51.2860       37.2955       23.2317       11.6468
   5  10 1823.3564    0.3468  0.2971  9.8059  0.0000  0.0368   0.0274   0.0737    0.0724   0.0000   440.2995      -5.37527       23.9183      0.223341     -0.931294      -2.12873       14.7910       13.6130       10.0841       8.67727       7.48671       3.78474
   5  11 1960.5610    0.4820  0.3483 10.0264  0.0000  0.0301   0.0322   0.0700    0.0848   0.0000   454.2773       11.4083     -0.690149       6.32211     -0.701065       4.61461       8.66364       10.8623       8.09617       6.79515       5.17594       2.98200
   5  12 2098.3719    0.7132  0.7354  9.9517  0.0000  0.0442   0.0347   0.1084    0.1519   0.0000   433.7963       28.9547       39.0967      -16.3358      -3.05809       6.91605       12.1341       13.4247       12.6820       9.80915       7.02518       4.36621
   5  13 2235.3277    0.9630  0.7533 10.4117  0.0000  0.0449   0.0449   0.0989    0.1644   0.0000   455.8097      -9.61753       11.7161       6.18231       9.69451       4.49765       12.8731       13.9624       12.9702       10.2527       6.91257       4.12030
   5  14 2371.1143    1.3589  0.8883 10.6978  0.0000  0.0442   0.0586   0.1149    0.2162   0.0000   444.9189      -8.73772     -0.912828       9.71157       1.17784      -2.02661       14.1641       15.9333       13.1097       10.2200       7.44619       4.32187
   5  15 2506.0065    1.7688  0.9914 10.9537  0.0000  0.0496   0.0788   0.1260    0.3470   0.0000   450.2420      -8.77234       17.5641      -5.99843      -5.56130       8.12979       18.7745       20.5746       17.0623       12.4361       8.59673       4.41274
   5  16 2641.1825    2.1930  1.0357 10.7130 -0.0023  0.0455   0.0884   0.1215    0.7161   0.0000   440.6813      -14.5200       12.0378       10.7638       6.71990     -0.685740       14.6269       16.0790       14.0739       10.8141       7.08421       4.42272
   5  17 2777.3458    2.6938  0.8260 11.0370  0.0000  0.0417   0.1056   0.0943    0.7535   0.0000   447.3888       4.49908       12.8141      -3.54074      -7.75660      0.293770       12.5125       13.2288       12.7704       9.71340       6.56477       3.93330
   5  18 2913.7556    3.7570  0.7724  1.1335  0.0000  0.0403   0.1574   0.1000 1000.0000   0.0000   434.5451       12.2087       16.4186      -12.6841      0.971625      0.287718       11.9280       13.3887       11.0513       9.91438       6.39037       4.02639
   5  19 3050.0040    3.8453  0.9548 11.9002  0.0000  0.0538   0.1682   0.1289    1.5267   0.0000   422.0210      -12.7643       35.4118       7.17544      -4.77582      -1.54228       16.8936       18.7753       18.1001       12.4025       9.28807       5.31997
   5  20 3186.3554    4.0480  1.1506  8.8041  0.0000  0.0563   0.1810   0.1518   41.7368   0.0000   452.3087       24.7699      -9.46922      -7.84912      0.443413      -1.28390       16.6993       19.4648       17.7340       13.6606       8.96533       5.45467
   5  22 3459.5235    2.8982  2.0491 12.4184 -0.0057  0.0895   0.0990   0.2343    0.3347   0.0000   450.8802       62.9275      -39.9169      -11.1136      -1.77643      -16.4665       22.4100       30.1818       23.2062       20.6692       15.1230       8.81334
   5  24 3733.7268    2.1587  4.4909 10.4943  0.0000  0.1225   0.0487   0.3488    0.3941   0.0000   443.8605       80.5904      -59.0600      -11.0986       7.24861       15.2953       36.8046       44.1987       38.1100       29.3849       19.3573       11.5380
   5  25 3871.6088    1.7390  6.3470 10.6124  0.0000  0.1566   0.0344   0.4372    0.1595   0.0000   454.7798       73.9158       14.6967      -35.4073      -17.8184       9.56945       44.6882       52.0229       48.6814       38.0361       26.8072       16.1532
   6   9 1727.7029    0.2935  0.1164  9.9746  0.0000  0.0597   0.0356   0.0466    0.0603   0.0000   446.9717       7.33059      -12.8770      0.234379       5.31579      -2.64157       7.80025       6.76907       13.5412       8.13162       3.87316       5.93956
   6  11 2004.0752    0.5616  0.4959 10.0244  0.0000  0.0328   0.0308   0.0868    0.0997   0.0000   429.7998      -24.5060       1.70573      -8.58155       2.64998      -6.63419       8.86021       10.4294       9.61675       7.53040       5.93786       3.89077
   6  12 2142.4571    0.8499  0.6101  9.9349  0.0000  0.0355   0.0380   0.0737    0.1399   0.0000   418.8888       1.81285       17.2870      -7.20072      -1.59450       3.63299       9.01439       10.2941       9.80078       7.92444       6.35674       4.16190
   6  13 2279.8504    1.1037  0.7203 10.1003  0.0000  0.0352   0.0470   0.0889    0.1689   0.0000   426.4693      -9.90957       21.6945      0.989219      -3.80721      -3.51112       8.36348       10.7572       9.73426       7.21382       6.18544       3.86948
   6  14 2415.5596    1.4841  0.8753 10.9689  0.0000  0.0389   0.0574   0.1020    0.1664   0.0000   446.8874       6.92663       34.9560       18.6564       13.3759      -8.07543       10.2552       11.6262       10.6208       8.66117       6.98889       4.21817
   6  15 2551.1342    1.8703  1.1152 11.2671  0.0000  0.0489   0.0681   0.1278    0.2167   0.0000   421.5589       11.2320       30.9513       11.7435      0.898050      -4.78711       11.2749       11.8711       13.6899       10.1371       7.35523       5.27296
   6  16 2687.0709    2.4346  0.6765 12.0737  0.0000  0.0360   0.1047   0.0774    0.1717   0.0000   452.8542      -1.03872       33.8693       5.11313     -0.227182      -10.3072       8.84196       10.2815       9.14609       7.73488       6.38055       4.12270
   6  17 2823.7501    3.0390  0.9764 11.1376  0.0000  0.0404   0.1079   0.0924    0.4951   0.0000   433.6943       18.2400      -3.67655      -14.1781      -2.04918       3.16808       9.72291       11.7298       9.91035       9.10021       6.61741       4.61670
   6  18 2960.7520    3.6984  0.8540 12.0054  0.0000  0.0372   0.1412   0.0846    0.3426   0.0000   424.9597       1.58973       19.6085       10.6733       7.37024     -0.266511       8.90513       10.6382       9.36763       8.57098       5.90370       4.01392
   6  19 3097.3220    3.7541  0.8966 12.6365  0.0000  0.0446   0.1465   0.0976    0.3222   0.0000   453.0940       14.3743      -4.73878       8.78522      -2.97810      -11.9332       13.8038       16.7049       15.4832       13.0139       7.93566       4.33458
   6  20 3234.0530    3.8268  1.4323 11.3314  0.0000  0.0530   0.1188   0.1386    0.9128   0.0000   432.0969       46.9443       27.6664       3.43076      0.598577      -1.56920       13.0518       16.2147       14.8528       12.2091       8.35649       5.44781
   6  21 3370.9425    3.5114  1.8741 10.8138  0.0000  0.0653   0.0988   0.1725    1.2037   0.0000   482.4248       25.3629      -7.97222      -14.3577      -5.59242       6.24103       17.3074       19.6117       18.1445       14.8855       11.5139       7.88585
   6  23 3646.0242    2.3333  4.0412 10.7230  0.0000  0.1045   0.0492   0.2843    0.3181   0.0000   479.6713       57.1698       42.6717      -16.2284       2.49286      -4.43799       25.7634       29.5377       29.1595       24.8269       17.9732       12.1431
   6  24 3783.9673    1.9282  4.9910 10.9728 -0.0010  0.1268   0.0406   0.3543    0.1724   0.0000   439.0018       25.6588       25.1471       34.0464      -15.3651      -5.97915       30.4996       35.8959       34.8982       29.1691       21.8738       15.0201
   6  26 4060.4057    1.3210  8.3803 10.5520 -0.0034  0.1892   0.0254   0.5588    0.1001   0.0000   416.7087       11.5670       3.22486      -56.9297       9.71850      -15.8297       46.9903       54.0740       53.5918       46.4459       32.4802       22.3289
   7   8 1627.5378    0.2287  0.1222  9.8217  0.0000  0.0373   0.0345   0.0640    0.0516   0.0000   437.7016      -6.79672       9.58454       4.02024      -4.19203       2.02368       3.31620       7.32702       4.99682       4.93628       3.35951       2.56262
   7   9 1767.6651    0.2804  0.2594  9.9174  0.0000  0.0313   0.0202   0.0603    0.0596   0.0000   434.5258      -3.80740       19.6906      -2.31059      -6.88030       1.38742       5.97183       7.26061       5.85450       5.73918       4.75588       3.75592
   7  10 1906.8530    0.4813  0.3569  9.9326  0.0000  0.0315   0.0274   0.0522    0.0779   0.0000   443.3173       6.28861       15.5152       2.05926      0.857332       5.73098       8.23989       9.87184       9.69924       8.32799       6.34328       3.65121
   7  11 2045.8311    0.6756  0.5517 10.0429  0.0000  0.0304   0.0317   0.0780    0.1002   0.0000   436.4916       3.62747       7.03855      -16.1526      -1.20130     -0.372147       6.62080       8.03148       7.72116       7.48136       4.82634       3.56699
   7  12 2184.5415    0.8650  0.6454 10.2483  0.0000  0.0335   0.0351   0.0769    0.1279   0.0000   436.4227      -8.38225       14.2758       7.33835      -8.14615      -6.37154       6.79940       7.76536       7.90166       7.34164       4.82709       3.70798
   7  13 2322.1736    1.1575  0.8337 10.7809  0.0000  0.0391   0.0431   0.0901    0.1595   0.0000   446.2193     -0.974260       5.63521       20.0071       2.24591       2.83992       8.21243       10.0692       9.29277       8.19768       6.57760       4.88094
   7  14 2458.2328    1.5468  0.9544 10.6414  0.0000  0.0426   0.0536   0.0936    0.2358   0.0000   450.1675       1.30581       18.6295       4.81512      -7.32756      0.159858       9.52520       11.2738       9.78743       9.29073       7.49544       5.19619
   7  15 2594.2703    2.0445  0.9325 11.1555  0.0000  0.0376   0.0717   0.0971    0.2117   0.0000   443.9802       5.00049       1.15752       17.5630       12.6941      -8.01863       8.81521       10.2125       10.0076       8.32739       6.52428       4.68464
   7  16 2731.1858    2.5826  0.8454 12.3027 -0.0019  0.0372   0.0942   0.0923    0.1463   0.0000   427.7968       31.6315       17.9792     -0.969208      -11.5758      -3.46174       7.54947       9.53427       9.21355       7.31389       6.29236       4.51069
   7  17 2868.3820    3.3767  0.7421 12.5324  0.0000  0.0326   0.1267   0.0801    0.1628   0.0000   427.9802       23.7583       15.9920       1.70438      0.823717      -4.09356       7.21383       8.20773       8.09803       6.87241       5.35586       4.33797
   7  18 3005.6502    3.5160  0.8273 12.8875  0.0000  0.0377   0.1320   0.0865    0.1550   0.0000   441.2586       28.3688      -1.43742       1.50877       2.96167       8.25416       8.54846       11.1602       9.89371       7.99373       6.10558       4.41651
   7  19 3142.8490    3.8875  1.1037 12.5009  0.0004  0.0420   0.1322   0.1187    0.2749   0.0000   441.4925       6.65823      -13.5887       6.87633      -2.57344      -6.95101       10.6423       13.9790       12.8791       10.4979       7.49539       5.06283
   7  20 3279.9197    3.5105  1.5715 11.6459  0.0000  0.0508   0.0973   0.1236    0.3686   0.0000   440.6379       26.6341       5.61659       13.5475     -0.372006      -16.6673       12.2412       14.5658       14.7358       11.3972       8.73717       6.47291
   7  21 3417.5781    3.0552  2.0386 11.9395  0.0010  0.0617   0.0832   0.1556    0.2387   0.0000   427.5256       43.9403       10.6743      -6.54424       1.82008     -0.917628       12.4636       15.4793       14.2219       13.8003       9.67844       7.32885
   7  22 3555.6209    2.7043  3.0470 11.1236  0.0000  0.0794   0.0555   0.2044    0.2578   0.0000   453.9089       8.83064       34.2451       31.0368       1.92419      -11.2594       17.1614       22.5444       21.1502       18.5388       12.7956       9.38042
   7  23 3693.4700    2.2230  4.2201 10.8973  0.0000  0.1024   0.0421   0.2591    0.2066   0.0000   446.0239       34.9228      -3.95528       12.6251      -5.49426       5.54680       21.7012       26.8202       24.8861       22.0789       17.7073       12.6026
   7  24 3832.1095    1.8704  5.9030 10.5304 -0.0022  0.1280   0.0301   0.3351    0.1535   0.0000   425.7163      -62.5204       5.71967       5.59490       42.3945      -32.3140       25.8202       32.6724       31.4265       27.5129       21.0163       15.3522
   7  25 3970.4202    1.5491  7.1068 10.6321 -0.0013  0.1521   0.0266   0.4289    0.1112   0.0000   404.1844       48.2895       43.6473      -41.9341      -39.4850       12.3861       30.7214       39.0357       37.1685       33.1818       25.2073       18.3128
   8   8 1665.7474    0.2469  0.2006  9.8711  0.0000  0.0291   0.0186   0.0430    0.0515   0.0000   430.2185       1.60521       7.10068       1.56457      -1.75405      -1.12151       7.65448       8.93715       8.93694       6.84763       5.14341       3.43061
   8  10 1946.0904    0.4921  0.4315  9.9871  0.0000  0.0283   0.0232   0.0574    0.0811   0.0000   435.6348      -17.0791       12.1161      -5.20478       9.64437      -8.85592       5.81860       7.15951       6.80572       5.67829       5.22362       3.47019
   8  11 2086.1277    0.6951  0.6790  9.9788  0.0000  0.0362   0.0281   0.0806    0.1118   0.0000   437.1162       4.34869       12.7313       3.87859       8.66633       9.85868       8.37393       10.4947       10.1145       8.06316       5.88161       4.35931
   8  12 2225.1321    1.0464  0.6829 10.3071  0.0000  0.0308   0.0406   0.0782    0.1309   0.0000   433.4367       18.3455       4.19591      -1.29281     -0.233890      -7.17364       5.10680       7.33166       5.96888       6.04924       4.78518       3.47042
   8  13 2362.8799    1.3874  0.8353 10.1622  0.0000  0.0309   0.0474   0.0807    0.2083   0.0000   436.6114      -1.81715      -3.45806     -0.904749      0.150977      -4.97859       5.89669       7.00074       6.43537       6.32019       5.21402       3.90366
   8  14 2499.4375    1.7102  1.0431 10.9582  0.0000  0.0359   0.0550   0.1025    0.1877   0.0000   446.2877      0.872132       9.27049      -3.14169      -2.59938       3.67079       7.04185       8.95593       8.42123       7.82669       5.98840       4.38281
   8  15 2636.1615    2.3071  0.8875 11.5051  0.0000  0.0345   0.0751   0.0804    0.1853   0.0000   437.0953      0.944352       20.5446      0.588632      -6.89614       1.48254       6.46985       8.01890       7.19232       6.49198       6.04599       4.71215
   8  16 2773.8356    2.7696  1.0216 11.1512  0.0000  0.0365   0.0844   0.0843    0.3310   0.0000   445.2642     -0.636649       20.3407      -7.70617       2.24382      -5.23614       7.27326       8.29117       8.74541       7.55730       6.02539       4.83325
   8  17 2911.5892    3.3614  0.8191 12.6837  0.0000  0.0367   0.1112   0.0772    0.1545   0.0000   441.3933       6.49110       6.25195       6.29591       6.15035      -6.47477       6.95014       9.47039       8.34611       8.18802       5.95375       4.45325
   8  18 3049.1792    3.6357  0.8714 13.0072  0.0000  0.0337   0.1262   0.0925    0.1525   0.0000   443.3110       12.2292      -8.16942       5.65537       1.19742      0.837814       6.71272       7.52688       7.45179       6.62356       5.74946       4.37877
   8  19 3186.7953    3.6379  1.0435 13.1641  0.0000  0.0421   0.1193   0.1047    0.1615   0.0000   436.5791       17.0055       8.74935      -1.21616      -5.76859      -7.45558       8.53718       10.7325       9.54947       8.48891       6.60924       5.60276
   8  20 3324.4245    3.4061  1.4923 13.0452  0.0002  0.0489   0.0968   0.1400    0.1248   0.0000   439.7573       20.2641       35.7578      -15.0979      -9.15533      -1.82312       10.0708       12.3879       12.1854       10.1857       8.42542       6.18264
   8  21 3462.6064    2.9022  2.0344 12.3087 -0.0009  0.0606   0.0712   0.1545    0.1272   0.0000   399.2318       14.8367       24.6598      -12.6623      -3.02999       2.82179       11.1593       14.1862       13.4211       12.3781       9.78656       7.38331
   8  22 3600.9465    2.3624  3.1859 11.6819  0.0000  0.0829   0.0477   0.2083    0.1248   0.0000   419.2477       3.73379       1.40500       14.8447       14.7728      -9.92549       14.8738       17.5224       19.1170       16.1157       12.9898       10.1319
   8  23 3739.4718    2.0580  4.4301 11.2167  0.0000  0.1009   0.0367   0.2672    0.1226   0.0000   460.9673       50.5834      -5.75123       19.2871      -2.79883      -13.9106       18.1476       23.4316       22.2486       19.8966       16.5421       12.9057
   8  24 3878.4209    1.6170  5.1353 11.1800  0.0000  0.1193   0.0308   0.3338    0.1026   0.0000   471.7874       98.9610       31.8493      -5.45407      -6.69139      -2.14062       22.5639       27.4453       27.9570       24.4208       20.1374       15.5356
   8  27 4296.5469    0.9510 10.3496 10.4173  0.0000  0.2219   0.0185   0.6319    0.0676   0.0000   340.7909       19.1474       66.4370      -7.68018      -3.74802      -12.0315       40.4426       49.2645       51.1152       44.1687       37.4056       29.4811
   9   8 1702.4068    0.3052  0.1543  9.9522  0.0000  0.0154   0.0245   0.0375    0.0468   0.0000   432.3065      -3.83884       17.1943     -0.507618      0.997664      0.983917       2.66795       2.86763       3.27849       2.80283       2.81001       2.03652
   9   9 1843.6393    0.4137  0.3129  9.9807  0.0000  0.0213   0.0236   0.0551    0.0625   0.0000   435.7729      -7.54111       9.13552       1.45253      0.237966      -2.53692       3.68212       4.60326       4.50119       4.15853       3.43018       2.79429
   9  10 1984.2226    0.6059  0.4300  9.9550  0.0000  0.0246   0.0296   0.0617    0.1020   0.0000   440.1581       1.01542       12.2155      -2.22812     -0.402500       2.37007       4.24523       4.80505       5.27252       5.01536       3.78253       3.07355
   9  12 2264.5225    0.9727  0.8111 10.8329  0.0000  0.0349   0.0351   0.0901    0.1148   0.0000   444.9219      -10.2479       2.39540       5.39237     -0.653509       7.57600       5.64194       7.15252       6.77152       6.65519       5.81984       3.95427
   9  13 2402.3408    1.4523  0.8114 10.9168  0.0000  0.0310   0.0482   0.0754    0.1410   0.0000   431.6920       7.34118       18.5616      -6.79501      -5.07498       3.63175       5.44382       6.18041       6.47257       5.86059       4.88419       4.05704
   9  14 2539.4992    1.7786  1.1013 11.2718  0.0007  0.0385   0.0526   0.0964    0.1678   0.0000   433.1885       2.65824       5.58582       1.46124      0.468035       12.9511       6.47846       8.05012       7.79825       6.84405       6.26672       5.14501
   9  15 2677.0167    2.4503  0.8756 11.5721  0.0000  0.0305   0.0786   0.0834    0.1845   0.0000   435.7850       7.43626       2.15006       10.7647      -5.66368      0.557950       5.28550       6.21653       5.77852       5.59284       4.91447       4.17948
   9  16 2815.2526    2.9991  0.7512 12.3791  0.0000  0.0291   0.1021   0.0706    0.1453   0.0000   439.7581       2.21879       24.5470       5.61605       6.14833      -1.52190       5.03580       6.16164       5.85911       5.42141       4.69454       3.77075
   9  17 2953.5531    3.5730  0.8766 12.2163  0.0000  0.0315   0.1100   0.0726    0.2064   0.0000   437.3206       2.79810       8.58581     -0.527569       7.92900       1.95218       5.52956       6.77003       6.24481       5.77680       5.25268       4.14110
   9  18 3091.5527    3.9103  0.9490 12.6282  0.0018  0.0361   0.1218   0.0830    0.2082   0.0000   441.0547       16.3246       4.60583       4.50504       1.48920     -0.702911       6.54000       8.31420       7.69224       7.20616       6.32028       4.42378
   9  19 3229.6201    3.7164  1.2003 12.9459  0.0000  0.0400   0.1064   0.1021    0.1751   0.0000   445.9785       9.33978       7.24204       5.40994       5.53197       8.33159       7.10033       8.20762       8.18900       7.79544       6.11502       5.68375
   9  20 3367.8170    3.0751  1.7266 12.9827  0.0000  0.0527   0.0782   0.1499    0.1030   0.0000   436.2394      -2.82577      0.694124       5.72618      -9.62602       12.0314       8.85139       11.3955       11.5263       10.2134       8.78613       6.41643
   9  21 3506.3570    2.7747  2.3415 12.4581  0.0000  0.0612   0.0637   0.1635    0.0932   0.0000   445.9273       11.3915      -11.7578       3.60879       4.87804       19.8702       10.4685       13.0981       12.4371       12.0571       10.2227       7.76599
   9  22 3645.2842    2.2438  3.3482 11.8741 -0.0039  0.0766   0.0453   0.2032    0.0887   0.0000   407.6773      -9.96645       16.1258      -5.01031      -15.2547      -13.4788       13.6179       16.6173       16.8981       15.4445       12.8734       10.0693
   9  23 3784.3094    1.7993  4.5136 11.5174  0.0000  0.0994   0.0337   0.2629    0.0832   0.0000   476.8260      -25.5184       4.72033      0.820426       31.9279      -1.95232       17.0024       20.7470       20.3342       18.9463       16.3602       12.9260
   9  24 3923.6391    1.4823  6.3270 11.1409  0.0000  0.1238   0.0244   0.3529    0.0679   0.0000   416.8911       2.97824       20.1147       39.5669       48.2608       9.70033       20.6433       25.6169       25.5139       24.4119       20.4123       15.9243
   9  25 4063.3226    1.2605  8.5230 10.7148  0.0000  0.1620   0.0204   0.4637    0.0685   0.0000   512.6058       30.2499      -19.8623      -13.2607      -4.59642       20.4437       26.6514       34.0870       33.8114       32.1319       25.8519       21.1085
   9  26 4203.0357    1.0737  9.5956 10.5414  0.0003  0.1889   0.0184   0.5273    0.0648   0.0000   452.7482      -11.9998       80.3351       27.9471       31.1226      -21.5682       30.3944       40.0261       39.6710       36.4412       31.0272       23.3794
   9  27 4342.5450    0.9074 11.8938 10.2902  0.0000  0.2283   0.0163   0.6602    0.0635   0.0000   439.2982       19.3791       83.3039      -45.5336      -7.13334       25.0922       36.3568       47.3145       45.1410       44.5786       35.7963       29.6889
   9  28 4482.6311    0.6971 13.9421 10.3284 -0.0089  0.3229   0.0164   0.9362    0.0576   0.0000   513.5793       62.4873      -85.7231       9.73521       40.3765       19.5854       51.2845       62.2734       66.7212       60.9827       50.9751       40.2298
  10   7 1592.8909    0.2032  0.1397  9.8320  0.0000  0.0375   0.0171   0.0322    0.0422   0.0000   438.8875      -1.00949       10.8726      0.502749      -1.88026       1.02446       8.62724       9.85269       9.66684       6.41795       4.84578       4.49718
  10   8 1737.7784    0.2893  0.2555  9.8472  0.0000  0.0212   0.0172   0.0468    0.0487   0.0000   438.4403     -0.248059       17.9904       2.09343       1.01117      -2.94273       3.78070       4.79573       4.54290       3.73794       3.47887       2.83088
  10   9 1880.0017    0.4487  0.2960  9.9623  0.0000  0.0237   0.0227   0.0404    0.0587   0.0000   432.8013       7.73641       10.5300       3.35248      -3.57836       1.35638       4.91500       6.50344       6.38846       5.76285       4.60700       3.49007
  10  10 2021.4761    0.6146  0.4847 10.0817  0.0000  0.0373   0.0242   0.0563    0.0856   0.0000   441.0981      -4.49679       8.82251      -11.8133       3.54093     -0.800578       8.67480       12.0735       12.9439       10.0163       8.39649       6.24994
  10  11 2162.8816    0.9058  0.7072  9.7360  0.0000  0.0286   0.0320   0.0712    0.2382   0.0000   431.7582       1.87190      -7.05381       5.96571      -1.28529       5.61292       4.77792       5.34853       5.11762       5.21063       4.56686       3.75633
  10  12 2302.8539    1.0946  0.9297 10.3392  0.0007  0.0325   0.0338   0.0834    0.2238   0.0000   447.4817      -13.8741       23.3289      -3.20111       6.04688      -5.84922       5.11581       6.52666       6.69238       6.49373       5.38606       4.15200
  10  13 2440.7929    1.5600  0.8825 11.0774  0.0000  0.0325   0.0476   0.0746    0.1601   0.0000   421.7820       1.26730       5.24095     -0.558526      -2.05476      -2.28480       5.37352       6.04571       6.21375       5.62973       5.23932       4.19383
  10  14 2578.6707    2.0117  0.8013 11.7079  0.0000  0.0339   0.0645   0.0719    0.1356   0.0000   435.3023       8.06815       19.1811       8.52426      -1.20350      -4.13034       4.71856       6.61274       5.86911       5.53376       4.93175       4.00236
  10  15 2717.0481    2.4841  0.9726 11.5345  0.0000  0.0323   0.0704   0.0779    0.1894   0.0000   439.8870       12.0262       3.23869       5.19049      -11.5222      -2.01475       4.87328       6.23325       6.08910       6.11920       4.76280       4.17056
  10  16 2855.7537    3.0496  1.0085 12.0629  0.0000  0.0318   0.0891   0.0821    0.1933   0.0000   439.2186       11.3259       9.53899       6.99412       1.37544      -2.11417       5.01102       6.23239       6.37079       5.87292       5.02452       4.25739
  10  17 2994.5126    3.6896  0.9142 12.5561  0.0000  0.0323   0.1082   0.0726    0.1614   0.0000   447.8530       7.34892       14.4660       8.33017      -2.80408      -5.20018       5.20098       6.88913       6.52963       6.12191       5.19343       4.12346
  10  18 3132.9801    4.0392  1.0849 12.0337  0.0008  0.0323   0.1081   0.0836    0.2356   0.0000   437.9572       15.1501       18.5706       2.31434       2.45559      -1.07678       4.86702       6.22845       6.08788       5.83442       5.15277       4.06114
  10  19 3271.4232    3.6068  1.3857 12.3373  0.0000  0.0410   0.0895   0.1033    0.1715   0.0000   438.9465       14.8050       12.8898      -4.23663      0.860146       3.10551       5.58801       7.53878       7.45752       6.83201       6.05192       4.65324
  10  20 3410.0829    3.0587  1.8810 12.3870  0.0000  0.0517   0.0689   0.1282    0.1139   0.0000   446.2410       14.0378       1.82563      -10.8494       20.5309      -6.88129       7.25282       10.2545       9.05806       9.65711       7.85909       6.15913
  10  21 3549.1849    2.5422  2.9103 12.1435  0.0000  0.0661   0.0490   0.1758    0.0789   0.0000   440.3683       15.9719       6.16107      -13.6117       16.1604      -10.9704       10.0982       12.4204       12.3676       11.9744       10.5242       8.41560
  10  22 3688.4562    2.0681  3.6787 11.9050  0.0000  0.0816   0.0395   0.2165    0.0719   0.0000   438.2959       15.3878       3.12824      -10.0837       22.3666      -20.1788       12.3033       14.9709       15.0405       14.8981       12.7128       10.2330
  10  24 3967.5926    1.4604  6.5589 10.9256  0.0000  0.1183   0.0231   0.3348    0.0728   0.0000   399.6038       21.0302       20.8223       11.8648       52.2388      -2.53760       17.9030       21.8259       22.2208       21.6366       18.2941       15.4818
  10  25 4107.5223    1.2373  8.9249 10.5207  0.0006  0.1565   0.0186   0.4341    0.0699   0.0000   445.8270       28.0913       8.32790      -22.4645       36.8592       4.79939       22.8927       28.5834       29.5980       27.3485       24.0152       19.9955
  10  26 4247.6897    0.9983 10.9985 10.4438  0.0008  0.1917   0.0168   0.5966    0.0600   0.0000   504.4291       39.5133      -21.9819       13.4647       23.0916       16.8238       29.3623       36.1325       38.3504       34.6877       30.7284       25.0737
  11   7 1627.1064    0.2177  0.1639  9.8815  0.0000  0.0192   0.0176   0.0492    0.0426   0.0000   440.2045      -5.16757       18.2314      -8.08901       2.97591      -4.11515       2.84017       9.46195       7.30701       13.4484       8.02954       8.01137
  11   8 1772.1815    0.3374  0.3109  9.8953  0.0000  0.0404   0.0188   0.0597    0.0506   0.0000   437.1520      -4.09735       17.2954     -0.751639       2.03626      -3.41457       6.01672       8.37744       7.53113       9.99059       8.71484       6.35562
  11   9 1915.4030    0.4948  0.4700  9.9050  0.0000  0.0313   0.0207   0.0587    0.0693   0.0000   433.1905      -5.42215       6.89301      0.738555       1.56278     -0.650236       4.92729       7.00809       7.29857       6.76259       5.16627       4.21794
  11  10 2057.9794    0.6831  0.6588  9.8664  0.0000  0.0270   0.0234   0.0700    0.0964   0.0000   440.4490      -3.97266       8.17326       3.50741      -4.76940       3.69103       3.98756       5.11608       4.98144       4.66326       4.17578       3.54789
  11  11 2199.7642    0.9345  0.6167 10.4570  0.0000  0.0263   0.0314   0.0555    0.1209   0.0000   437.5724      -3.07273       15.3060       5.88784       3.67467      -1.31255       3.90024       4.34471       4.97857       4.46502       3.86494       3.33363
  11  12 2339.9322    1.3083  1.0095  9.5520  0.0000  0.0325   0.0402   0.0834    0.6984   0.0000   436.2253       6.70232       9.90979       4.18051       8.94502       1.31877       4.47507       5.52229       5.65577       5.19388       4.82960       4.14107
  11  13 2478.4354    1.5671  1.0513 11.1889  0.0000  0.0368   0.0472   0.0923    0.2471   0.0000   440.3095       10.0812       11.5195      -3.42351      -10.4666      -2.36881       4.70853       6.37459       6.07820       5.98201       5.34154       4.27547
  11  14 2616.9247    2.0477  0.9272 11.6817  0.0000  0.0300   0.0589   0.0756    0.1653   0.0000   446.8950       19.5517       8.98314     0.0509972       7.24800       5.08691       4.36189       5.34304       5.50673       5.50958       4.93349       3.87701
  11  15 2756.1643    2.6250  0.9669 12.1157  0.0000  0.0321   0.0742   0.0758    0.1464   0.0000   439.6212       13.1736       4.50454       9.24639       2.99390       5.51136       4.49009       5.98961       6.39526       6.22081       5.38567       4.33912
  11  16 2895.5041    3.2213  0.8315 12.5239  0.0000  0.0301   0.0949   0.0669    0.1406   0.0000   446.9760       8.26312       15.1512      -9.21377      -3.32854     -0.630782       4.46107       4.78923       5.37202       5.81034       4.69750       3.50643
  11  17 3034.5951    3.8588  0.9541 12.2569  0.0000  0.0284   0.1091   0.0750    0.2103   0.0000   435.8485       7.13376       14.5299       11.3068      -1.98953       4.35119       4.22635       5.47210       5.25117       5.30311       4.41940       3.66717
  11  18 3173.5606    3.7667  1.1677 12.6277  0.0000  0.0359   0.0977   0.0834    0.1802   0.0000   435.4098       8.78040       10.8826       5.53213     -0.660228      -2.11702       5.21930       6.45118       6.28925       6.43216       5.27008       4.69034
  11  19 3312.4028    3.6738  1.5852 12.1197  0.0000  0.0396   0.0820   0.1011    0.1616   0.0000   442.4034       17.9048       15.5779       9.62677       1.44643     -0.278399       5.85609       7.16594       7.27181       6.84630       6.24663       5.09580
  11  20 3451.7601    2.9024  2.3163 11.9152  0.0000  0.0512   0.0554   0.1297    0.1017   0.0000   428.0840       13.9734       22.9346       3.52532      0.682231      -3.76197       7.13400       9.06817       9.08773       8.93243       7.68676       6.76420
  11  21 3591.2245    2.4152  3.3221 11.5469  0.0000  0.0633   0.0412   0.1726    0.0890   0.0000   426.1875       3.11236       18.8254       2.18270      -12.7657      -7.63235       8.74307       10.8865       11.4937       10.8798       9.65937       7.98087
  11  22 3730.8669    1.9686  4.4980 11.4538 -0.0018  0.0831   0.0323   0.2223    0.0716   0.0000   449.5972       43.7922       3.01228       5.05700       7.50360       2.20728       11.9409       15.3817       15.7523       15.0786       13.5176       10.8593
  11  23 3870.8428    1.6864  6.0783 10.9950  0.0007  0.1031   0.0255   0.2863    0.0760   0.0000   439.3704       5.80070       19.2770       9.10380       25.3355      -19.4408       14.6820       18.6396       18.8053       17.8386       16.0451       13.4018
  11  24 4010.9102    1.4223  7.6865 10.7783  0.0000  0.1266   0.0208   0.3568    0.0688   0.0000   430.0164       10.5976       52.9675       53.6473      -5.62469      -23.2397       17.0767       22.4282       22.9581       21.2680       19.2937       16.2491
  11  26 4291.8312    0.9527 11.1518 10.3973  0.0000  0.1885   0.0161   0.5596    0.0600   0.0000   433.4351       65.1874       25.4958       52.1137      -8.66262      -21.9816       25.7476       32.1526       34.1137       32.4656       28.1563       23.9909
  11  28 4573.2246    0.6396 15.9686 10.2263  0.0000  0.3382   0.0125   0.9621    0.0450   0.0000   442.8669       153.854       131.417      -63.2035      -26.6385      -12.9589       44.2301       57.7787       60.0550       56.9933       50.1997       42.3247
  12   7 1660.2585    0.2533  0.2038  9.9039  0.0000  0.0160   0.0171   0.0495    0.0417   0.0000   438.8724      -2.34152       11.8066       2.09149     -0.746653     -0.330887       2.38051       2.35031       2.19251       2.46911       2.22255       1.89445
  12   8 1805.7581    0.3521  0.3108  9.9004  0.0000  0.0199   0.0177   0.0485    0.0504   0.0000   433.7073      -1.22012       10.3952      -4.99828       3.41309      -1.56627       2.51021       3.32531       3.36967       2.97534       3.00297       2.40979
  12   9 1949.9642    0.5675  0.3614 10.0177  0.0000  0.0213   0.0240   0.0406    0.0636   0.0000   438.2880      -5.37108       17.9189      0.251440     -0.776379      -1.43117       3.16898       4.21113       4.43173       4.34641       3.73683       2.79343
  12  10 2093.6211    0.7544  0.6108 10.0442  0.0000  0.0236   0.0257   0.0608    0.0847   0.0000   435.2315      -2.63495       13.8711      0.830647       2.70886      -2.94258       3.23301       4.02318       3.92262       3.79849       3.51754       3.09251
  12  11 2235.8352    1.0071  0.8069 10.2277  0.0000  0.0271   0.0297   0.0657    0.1242   0.0000   441.4582       4.21027       2.44516       6.72455      -3.32409       1.61128       3.56300       4.15939       4.55337       4.34609       3.79634       3.47360
  12  12 2376.2892    1.4160  0.9217 10.3773  0.0000  0.0288   0.0379   0.0754    0.2536   0.0000   431.5752       1.11622       14.3589     0.0581298       2.31874       1.57100       3.88279       4.56371       4.46235       4.62121       4.28301       3.48189
  12  13 2515.4828    1.8613  1.0374 10.8651  0.0000  0.0311   0.0550   0.0835    0.4157   0.0000   438.0005       5.16368       12.9737      -6.40034      -8.96691      -1.85136       4.18160       5.07452       5.48923       5.38394       4.60141       4.27203
  12  14 2654.6243    2.2991  0.8767 11.5679  0.0000  0.0274   0.0639   0.0725    0.2816   0.0000   434.9062       11.0879       12.9379       8.85301     -0.372444     -0.490230       3.56437       4.67941       4.76364       4.18004       4.08257       3.70153
  12  15 2794.5245    2.8870  0.9696 12.0661  0.0000  0.0291   0.0772   0.0754    0.2177   0.0000   438.2842       5.70045       6.03403       8.26785      -7.74388    -0.0237033       3.82870       4.91820       5.32863       4.74696       4.38591       3.49043
  12  16 2934.3895    3.3735  0.9426 12.5048  0.0000  0.0297   0.0918   0.0728    0.1567   0.0000   445.9375       5.91934       16.9247       1.02004      -9.87526       4.59428       4.05214       5.34125       5.25110       4.96370       4.58047       3.68736
  12  17 3073.9226    4.0016  0.8701 13.0569  0.0000  0.0304   0.1175   0.0688    0.1352   0.0000   438.6520       7.15715       9.55132       6.13164      -6.12673      -4.25285       3.96450       5.55293       5.07725       5.35796       4.50160       3.96890
  12  18 3213.2517    3.8312  1.2881 12.5495  0.0000  0.0350   0.0918   0.0895    0.1648   0.0000   446.6720       20.4213       10.0869       7.37753       4.23893      -1.55917       4.43028       5.38952       5.97828       5.50480       4.80755       4.20734
  12  19 3352.6794    3.2792  1.7505 12.4336  0.0000  0.0433   0.0702   0.1092    0.1135   0.0000   433.1657       8.50202       4.93606      -14.5765       5.48159       6.68628       5.46721       7.21193       6.84510       6.80403       6.38306       5.46051
  12  20 3492.5714    2.8317  2.5137 11.8509  0.0002  0.0515   0.0511   0.1312    0.0991   0.0000   451.3524       8.41921       7.87946       2.17273      -1.53740      -10.9841       6.59081       8.49198       8.58302       8.41693       7.39027       6.39574
  12  21 3632.5727    2.3022  3.7731 11.3737 -0.0010  0.0664   0.0354   0.1751    0.0793   0.0000   449.5987       6.74584       7.32523       11.3828       8.41808      -6.29289       8.13774       10.5954       11.0234       10.6334       9.54192       8.05775
  12  22 3772.7940    1.9088  5.3567 11.1569  0.0000  0.0861   0.0273   0.2304    0.0727   0.0000   430.9321       6.26336       23.8217       2.50311      -4.54939      0.894542       10.5426       13.5422       14.4382       13.8015       12.5253       10.4191
  12  24 4053.4452    1.2845  8.7515 10.6678  0.0000  0.1335   0.0187   0.3818    0.0681   0.0000   455.3355       6.35852      -18.4713       23.9962       38.8968       14.1769       16.4743       21.4006       22.3225       22.1301       19.5262       16.6312
  12  25 4193.8644    1.0709  9.5495 10.5825  0.0000  0.1572   0.0174   0.4578    0.0618   0.0000   472.7040       12.5859      -24.1123      -22.5772      -8.57915       11.0832       19.6719       26.8448       26.3491       26.5786       23.4133       20.2116
  12  26 4335.1375    0.9024 12.2776 10.4109  0.0000  0.2049   0.0154   0.6016    0.0555   0.0000   466.3176       44.5835       10.9151       7.23576       54.1317       41.7176       24.4122       31.9546       32.9868       32.8705       28.6326       24.4690
  13   8 1838.6839    0.4211  0.2530  9.9073  0.0000  0.0165   0.0200   0.0342    0.0514   0.0000   437.7751       4.95452       18.1950       5.20017     -0.431005       1.76007       2.11229       2.68261       2.97369       2.74810       2.55480       2.12627
  13   9 1983.8167    0.5665  0.5141  9.9438  0.0000  0.0231   0.0199   0.0529    0.0664   0.0000   434.6052       1.38753       13.7270       1.22797      -1.02283      -1.36996       2.52691       3.43479       3.76570       3.43599       3.23986       2.67511
  13  10 2128.4667    0.8328  0.5272 10.2675  0.0000  0.0219   0.0292   0.0522    0.0789   0.0000   440.0118     -0.891263       11.2917      -3.15273       1.23809       1.08511       2.75229       3.58988       3.69440       3.57401       3.31788       2.70994
  13  11 2271.1604    1.1409  0.8200 10.2376  0.0000  0.0277   0.0313   0.0631    0.1262   0.0000   436.9663       1.13340       12.9712       2.18565      -4.20573       5.84506       3.16857       4.38849       4.35140       4.41975       3.82919       3.18294
  13  12 2411.8584    1.5081  0.8787 10.7461  0.0000  0.0283   0.0410   0.0652    0.1622   0.0000   440.6662     -0.600919       9.24914       3.33465      0.888349      -2.86306       3.35568       4.11242       4.12082       4.27910       3.77652       3.29431
  13  13 2551.6841    1.9131  1.1822 10.6321  0.0000  0.0318   0.0469   0.0851    0.4167   0.0000   437.9394       4.15366       14.8588      -11.5620      -1.70932      -2.36034       3.57599       4.80141       4.95326       4.99169       4.46614       3.87649
  13  14 2691.6884    2.6130  0.8733 11.1102  0.0000  0.0287   0.0778   0.0645    0.5781   0.0000   442.2615       2.96525       10.8395       1.02111      -3.74516      -3.46316       3.21628       4.19860       4.27335       4.11074       3.66149       3.57585
  13  15 2832.2228    3.0035  0.9444 11.4109  0.0000  0.0319   0.0823   0.0704    0.5912   0.0000   434.7654      -4.38955       14.0756       8.24033      -10.2163      -10.3587       3.78262       5.21937       5.25121       4.95694       4.58093       3.83466
  13  16 2972.6730    3.5998  0.8980 12.7357  0.0020  0.0272   0.0994   0.0703    0.1874   0.0000   435.7545       12.0426       17.1559      -1.02834       4.49259       5.34078       3.39474       4.43595       4.76962       4.63419       3.98454       3.54892
  13  17 3112.5459    3.8802  0.9479 12.9515  0.0000  0.0285   0.1008   0.0698    0.1427   0.0000   439.9550       11.0851       9.12765      -1.74939      -2.99226      -1.28302       3.64204       4.63861       4.95358       4.57654       4.26556       3.48507
  13  18 3252.4513    3.6566  1.2751 12.8408  0.0018  0.0346   0.0895   0.0926    0.1396   0.0000   438.4795       16.8421       24.8566       2.20133       1.11231      -7.23411       4.13746       5.30567       5.25433       5.20206       4.88788       4.34504
  13  19 3392.4260    3.1687  2.1141 12.0179  0.0000  0.0438   0.0585   0.1138    0.1161   0.0000   428.8840       27.0104       15.3788      -11.1578      -4.81762       2.18226       5.26342       6.81700       7.12292       6.94728       6.34224       5.43660
  13  20 3532.6006    2.6655  2.8604 11.8754  0.0000  0.0541   0.0448   0.1397    0.0811   0.0000   435.5493      0.506612       2.58910       8.04694       13.4217       1.01654       6.48455       8.47392       8.68495       8.53381       7.83240       6.76822
  13  21 3673.1403    2.1951  4.2191 11.2820  0.0000  0.0682   0.0318   0.1794    0.0772   0.0000   443.6583       9.61001       11.1251       7.22855      -6.27720       3.85273       7.94303       10.4753       10.7142       10.4441       9.47198       8.38592
  13  22 3813.9453    1.7963  5.6255 10.9795  0.0000  0.0856   0.0248   0.2239    0.0760   0.0000   435.8625       13.6502       9.99174       3.44651       39.8828       13.1724       9.83837       12.7818       13.1685       13.0589       12.1183       10.4773
  13  23 3954.5702    1.4653  7.1606 10.9247  0.0000  0.1078   0.0215   0.3083    0.0671   0.0000   435.8115       52.5148       22.6055      -16.9008      -3.36214      -10.2725       12.2144       15.7988       16.7863       16.3533       14.8033       12.9199
  13  24 4095.5356    1.2350  8.9878 10.6091  0.0000  0.1295   0.0177   0.3865    0.0660   0.0000   432.2996       7.04981       34.7351       13.6711      -14.9025      -8.33041       15.0538       19.0879       20.6134       19.9843       17.9398       15.7699
  13  25 4236.3975    1.0093 10.4713 10.5153  0.0000  0.1651   0.0160   0.4685    0.0571   0.0000   409.1095       50.1291      -14.0102      -30.3424      -7.59078      -7.18916       18.3535       24.4200       24.9483       24.6933       22.6402       19.5424
  14   5 1411.7157    0.1260  0.0766  9.8188  0.0000  0.0158   0.0151   0.0325    0.0331   0.0000   436.7685      0.205836       16.0189     -0.508625     0.0965767       1.04126       2.05984       2.00167       2.22191       2.51000       2.52575       1.91005
  14   6 1571.5457    0.1952  0.1383  9.8348  0.0000  0.0205   0.0147   0.0331    0.0358   0.0000   436.3336       1.42526       17.4709    -0.0693852      -1.01298      -3.51800       2.41740       2.05216       3.06145       2.89519       2.40141       2.20492
  14   7 1723.5179    0.2981  0.3030  9.8151  0.0000  0.0180   0.0143   0.0474    0.0430   0.0000   437.8389      -1.09108       11.2822      -1.32360       1.29335      -1.27023       2.05477       2.31754       2.86708       2.57032       2.49124       2.12999
  14   8 1870.8345    0.4439  0.3867  9.9131  0.0000  0.0193   0.0185   0.0504    0.0554   0.0000   440.7479      -1.09903       12.9451      -1.14113      -1.31088     -0.689335       2.24991       2.83150       2.63821       2.62069       2.43108       2.44234
  14   9 2016.9884    0.6305  0.5451 10.1644  0.0000  0.0223   0.0214   0.0556    0.0724   0.0000   435.5731      -2.92119       14.4684      -1.87193     -0.938538     -0.419264       2.65755       3.59647       3.53463       3.80774       3.22988       2.76677
  14  10 2162.5351    0.8665  0.6617 10.3248  0.0000  0.0280   0.0264   0.0605    0.0792   0.0000   436.2650     -0.532842       13.2682      -2.26366      -2.45499     -0.720398       2.50068       3.80751       3.68371       3.64383       3.19650       2.99936
  14  11 2305.6594    1.1468  0.7685 10.4314  0.0000  0.0248   0.0314   0.0588    0.1038   0.0000   435.7300       7.71928       16.3722       7.56020      0.251328      -2.60409       2.97126       3.68842       3.68980       3.64084       3.46769       3.20344
  14  12 2446.7487    1.5742  0.9210 10.8276  0.0000  0.0274   0.0403   0.0688    0.1319   0.0000   438.8293       6.60417       11.2859       3.15360      -4.34026      0.838594       2.77032       3.79255       3.74561       3.91649       3.42919       3.09111
  14  13 2587.2712    2.0648  1.0814 11.3323  0.0000  0.0317   0.0505   0.0738    0.1839   0.0000   436.3833       3.66136       18.8279       8.26554      -1.33688      -7.97561       3.88259       5.50000       5.75112       5.81681       5.07512       4.35238
  14  14 2728.2015    2.5841  1.0950 11.0337  0.0000  0.0288   0.0645   0.0764    0.5317   0.0000   434.9742       7.68421       20.7460       1.15809       1.10849      -4.41930       3.34708       4.27042       4.17802       4.22128       3.93634       3.43579
  14  15 2869.3139    3.4397  0.9724  8.7771  0.0000  0.0273   0.0892   0.0662    9.3982   0.0000   437.0377      0.923741       5.97081      -1.82106      0.830780       1.77214       3.28066       4.23551       4.46985       4.34664       4.08803       3.44097
  14  16 3010.2357    3.9516  0.9076 12.2206 -0.0002  0.0260   0.1084   0.0664    0.4313   0.0000   440.2018       6.79441       10.6754      -4.80025      -6.41650       3.22407       2.82988       3.83389       3.92719       4.40872       3.63913       3.22189
  14  17 3150.5902    3.7297  1.0432 13.1891  0.0000  0.0306   0.0965   0.0803    0.1703   0.0000   438.2483       7.90206       10.3908       1.53673       2.37870      -1.85903       3.16007       4.33792       4.28531       4.36419       3.96686       3.48936
  14  18 3290.8916    3.4441  1.5147 12.5905  0.0000  0.0360   0.0744   0.0954    0.1481   0.0000   444.9100       8.47228       6.99739      -5.18408      -3.64923      -8.47118       4.13335       5.38264       5.55770       5.32289       5.14466       4.38912
  14  19 3431.4888    3.0567  2.0753 12.2322  0.0000  0.0433   0.0562   0.1071    0.1135   0.0000   436.9069       1.29380       21.3168       12.5444      -13.6801      -2.22177       4.91164       6.16055       6.50466       6.43370       5.82023       5.23058
  14  20 3572.2763    2.4734  3.1869 11.8588  0.0000  0.0572   0.0399   0.1479    0.0806   0.0000   434.4998       15.3275       12.3754       10.9116      -12.1042      -4.17133       6.20864       8.08094       8.17827       8.22372       7.76409       6.86358
  14  21 3713.0552    2.0979  4.3852 11.1487  0.0000  0.0656   0.0293   0.1813    0.0846   0.0000   426.6334       48.3524       17.6807      -19.8967      -9.71608       13.3757       7.40000       9.03504       9.86166       9.72116       8.77430       7.99836
  14  22 3854.3639    1.6601  6.0630 11.0379  0.0000  0.0872   0.0226   0.2471    0.0668   0.0000   444.0217       35.4866      -2.99435      -9.07128     0.0321932      -5.81324       9.33535       12.3079       12.8431       12.5233       11.6650       10.5419
  14  23 3995.2615    1.3792  7.4401 10.8829  0.0000  0.1084   0.0201   0.3071    0.0637   0.0000   419.3971       13.7123      -1.33525       7.18835      -9.89046       13.9852       11.7092       15.2525       15.7678       16.0430       15.0042       13.2036
  14  27 4561.9303    0.5775 14.4460 10.3786 -0.0060  0.3022   0.0135   0.8778    0.0442   0.0000   438.7843       33.1603       8.85494       2.94001       1.68893       24.7662       31.1745       40.5876       43.7533       43.4179       39.9628       35.3389
  15   5 1440.0338    0.1383  0.0848  9.8687  0.0000  0.0163   0.0145   0.0317    0.0325   0.0000   438.5295      -3.63212       14.4161       3.61042      -3.22192     -0.723736       1.76663       1.88619       2.16256       2.05327       2.16421       2.71907
  15   6 1601.0175    0.2027  0.2071  9.8112  0.0000  0.0252   0.0166   0.0899    0.0384   0.0000   438.5084      -2.64246       15.6369       2.19340      0.808697       4.41997       6.50438       3.06429       8.19185       9.47482       5.20361       10.9387
  15   7 1753.7559    0.3189  0.2626  9.8950  0.0000  0.0177   0.0148   0.0350    0.0429   0.0000   435.2436       1.70698       14.4176       1.21776      -1.54398     -0.481427       1.94171       2.59003       2.64862       2.49360       2.17301       2.00899
  15   8 1902.3056    0.4455  0.4586  9.9513  0.0000  0.0211   0.0163   0.0510    0.0531   0.0000   435.8951      -2.50331       16.9689      -1.59862      -2.44514       3.33693       2.24100       2.82400       3.06681       2.76280       2.74070       2.50672
  15   9 2049.5993    0.7060  0.5233 10.0503  0.0000  0.0207   0.0216   0.0459    0.0819   0.0000   436.2332      -1.90362       12.1405     -0.984456      -6.49215      -3.32882       2.06064       2.85369       2.66374       3.03931       2.68611       2.59281
  15  10 2195.8005    0.9242  0.7646 10.4183  0.0000  0.0249   0.0254   0.0616    0.0886   0.0000   438.0673      0.157972       20.4704       3.38212     -0.423720       5.20933       2.76096       3.46367       3.69904       3.68084       3.54946       3.02751
  15  11 2339.5422    1.2613  0.9001 10.4095  0.0000  0.0271   0.0310   0.0638    0.1275   0.0000   437.4944       4.64828       7.37531       3.64806       2.10398      -5.04123       2.74112       3.52208       3.46582       3.48015       3.42365       3.19000
  15  12 2481.1129    1.7557  0.9153 10.9972 -0.0019  0.0261   0.0434   0.0643    0.1387   0.0000   439.2862      0.849034       13.8444      -1.78410      -1.10041     -0.868592       2.86388       3.75821       3.67299       3.78419       3.61301       3.06371
  15  13 2622.3650    2.2473  0.8967 11.4570  0.0000  0.0243   0.0562   0.0637    0.1368   0.0000   437.0740       4.85055       12.8506      -5.16182     -0.393421      -5.10772       2.63722       3.38074       3.33624       3.38082       3.31138       2.82792
  15  14 2764.1833    2.7375  0.8793 12.1979  0.0000  0.0265   0.0673   0.0606    0.1381   0.0000   439.8737       6.79992       18.4346       7.07680       1.41605      -2.87844       2.88072       4.09502       4.09715       4.19107       3.83212       3.32748
  15  15 2905.8772    3.4035  0.9703 11.9530  0.0000  0.0269   0.0820   0.0632    0.3719   0.0000   438.1218       1.82376       7.65124      0.725037       4.62686      -1.77102       2.71624       3.58911       3.63863       3.62132       3.52582       3.10810
  15  16 3047.0983    3.9325  1.0452 12.3654  0.0000  0.0275   0.1026   0.0753    0.4421   0.0000   440.3834       3.52713       13.7058       4.20922      -1.49311     -0.770429       2.88199       3.76166       3.97109       3.98642       3.66558       3.29024
  15  17 3188.1140    4.0750  1.2766 11.7975  0.0000  0.0327   0.0986   0.0828    0.8102   0.0000   434.3913       13.8777       7.15663      -3.49278       2.33719      -5.94794       3.28870       4.27387       4.20425       4.42061       4.32131       3.71860
  15  18 3328.8713    3.4643  1.5385 12.9323 -0.0023  0.0382   0.0759   0.0994    0.1465   0.0000   439.7477       8.53595       12.9617      -1.20691     0.0146107     0.0376387       3.58207       5.17913       4.89677       5.22690       4.55552       4.09846
  15  19 3470.0757    2.7612  2.4115 12.3895  0.0000  0.0478   0.0516   0.1312    0.1037   0.0000   440.5278       6.25626       11.4119       14.7305      -1.61658       4.36029       4.87228       6.31514       6.48934       6.33841       6.19197       5.68847
  15  20 3611.2468    2.3530  3.2523 11.8178 -0.0001  0.0562   0.0368   0.1439    0.0846   0.0000   436.6940       11.1266       14.7158      -2.24411     -0.735342      0.447781       5.83938       7.60652       8.07872       8.12361       7.59459       6.93217
  15  21 3752.6075    1.9277  4.9398 11.2677  0.0000  0.0721   0.0259   0.2028    0.0707   0.0000   436.9708       12.3401       19.8882      -2.76276      -6.33574      -9.40457       7.34186       9.69335       10.2602       10.2559       9.77277       8.45383
  15  22 3894.2242    1.6068  6.7924 10.9481  0.0000  0.0899   0.0208   0.2623    0.0649   0.0000   452.8117      -3.81740      -1.17837       2.85898       16.5162       9.92542       9.25365       11.7476       12.5887       12.5570       11.8749       10.6570
  15  23 4036.0430    1.3336  8.4044 10.7892  0.0000  0.1119   0.0182   0.3286    0.0601   0.0000   429.1392       12.0073       5.41518       2.51125      -15.6132       10.4014       11.2600       14.4987       15.3863       15.6112       14.1950       13.0186
  15  24 4177.5262    1.0610 10.5375 10.6577 -0.0021  0.1467   0.0162   0.4409    0.0553   0.0000   437.9924       34.3840       16.2766       50.6462      -28.9718      -30.5657       14.5114       18.7614       19.8507       20.7821       18.5350       17.0982
  15  26 4460.9509    0.6748 13.1540 10.5124 -0.0007  0.2397   0.0141   0.7038    0.0442   0.0000   416.0780       16.5538       39.4304       31.1413       34.8427      -35.6867       23.4952       30.5377       32.7929       33.2252       29.6119       27.5156
  16   6 1629.5151    0.2439  0.1671  9.8489  0.0000  0.0125   0.0143   0.0332    0.0354   0.0000   439.1518      -1.27835       16.7063      -1.61914     -0.951436      0.103117       1.40888       2.05637       2.09779       2.33130       2.28781       1.73996
  16   7 1783.2685    0.3466  0.3317  9.8462  0.0000  0.0178   0.0147   0.0462    0.0453   0.0000   437.3329       4.18588       20.5031      0.772875     -0.576528     -0.592255       1.94541       2.50357       2.69615       2.88519       2.84398       2.39243
  16   8 1933.1043    0.5294  0.4862  9.8429  0.0000  0.0216   0.0177   0.0468    0.0584   0.0000   438.3964     0.0612062       14.4602      -7.69068     -0.964339       2.75586       2.05521       2.86357       2.59523       2.71552       2.60387       2.48058
  16   9 2081.6467    0.7108  0.5624 10.1939  0.0000  0.0217   0.0226   0.0520    0.0780   0.0000   437.0985       2.17195       13.7823       2.38270      -1.53065       1.58035       2.17730       2.82196       2.79866       2.79842       2.76462       2.43919
  16  10 2228.3652    0.9802  0.7711 10.4246  0.0000  0.0240   0.0262   0.0613    0.1047   0.0000   432.9812       5.90279       10.4102     -0.181920      -1.45747       5.46394       2.45136       2.98756       3.18014       3.40508       3.04690       2.69549
  16  11 2372.6089    1.3865  0.9226 10.7989  0.0000  0.0264   0.0333   0.0660    0.1106   0.0000   439.5242      0.417269       13.4189      -3.74544       2.53982     -0.222762       2.55530       3.41257       3.31403       3.45244       3.61028       3.19508
  16  12 2514.8269    1.7769  0.9708 11.1832  0.0000  0.0269   0.0418   0.0652    0.1300   0.0000   440.6326       6.30454       8.50960     -0.954943      -6.52581       2.43417       2.58157       3.40492       3.60585       3.68097       3.55818       3.21789
  16  13 2656.9715    2.3252  0.9626 11.5818  0.0000  0.0247   0.0552   0.0658    0.1404   0.0000   441.8005       4.02004       10.2000      0.704037       2.17066      -3.71081       2.64354       3.34075       3.45828       3.52538       3.35186       2.82172
  16  14 2799.5498    2.8757  0.9229 11.9946  0.0000  0.0254   0.0679   0.0607    0.1397   0.0000   438.6136       9.27035       12.0797       2.70282       1.90246       1.40047       2.60413       3.34286       3.67636       3.61539       3.53353       2.99258
  16  15 2941.8135    3.4736  0.9472 12.4362  0.0000  0.0248   0.0816   0.0619    0.1754   0.0000   437.1895       5.12548       14.7420      -1.44286      0.755661      -3.47480       2.48656       3.27487       3.31427       3.67094       3.08630       2.88501
  16  16 3083.5068    3.8153  1.0252 12.4214  0.0000  0.0268   0.0901   0.0673    0.3291   0.0000   441.1554       9.64577       11.0187       8.85690       2.85430      0.923603       2.60976       3.46838       3.61583       3.54204       3.45727       3.15775
  16  17 3224.9650    3.8289  1.5758 11.5241  0.0030  0.0347   0.0865   0.0962    0.7350   0.0000   439.6335       9.96157       6.57784      -4.38359      -1.46799      -5.40937       3.53191       4.45957       4.98529       4.81166       4.54966       4.28878
  16  18 3366.3691    3.4103  1.8860 12.3050  0.0001  0.0397   0.0674   0.1022    0.2248   0.0000   437.1483       9.86927       8.35955      -3.14799    -0.0875931      -8.63569       3.80999       5.18320       5.23702       5.41432       5.07140       4.58786
  16  19 3507.9774    2.7104  2.9226 11.8531  0.0000  0.0508   0.0430   0.1319    0.1207   0.0000   437.5348       13.6958       10.5639       12.8785       1.43571      -1.69281       4.77648       6.29450       6.75711       6.45153       6.29456       5.73220
  16  20 3649.8826    2.2675  3.6802 11.7005  0.0001  0.0578   0.0333   0.1633    0.0827   0.0000   442.9802       14.1189       15.1930      0.726763      -20.4421      -3.28950       5.52761       7.20459       7.69120       7.68216       7.37882       6.74840
  16  21 3791.8082    1.8911  5.4875 11.0475  0.0000  0.0748   0.0240   0.2018    0.0759   0.0000   437.0824      -1.15056       13.6764       5.90843       1.06224      -5.27907       7.09392       9.33185       9.87478       9.94133       9.59034       8.76345
  16  22 3933.8094    1.5302  7.1562 10.8645  0.0000  0.0925   0.0193   0.2614    0.0622   0.0000   451.7191       4.45283       27.0239       18.2248       10.2601      -3.16126       8.80715       11.5419       12.2133       12.3043       11.5426       10.4335
  16  23 4075.7559    1.2323  9.1680 10.6796  0.0001  0.1167   0.0169   0.3525    0.0590   0.0000   441.8990       47.9597       22.7544       11.1799      -15.0291      -5.95125       11.0921       14.0597       15.2722       15.3410       14.4308       13.3271
  16  26 4502.1575    0.6553 16.2552 10.4544  0.0018  0.2877   0.0114   0.7896    0.0360   0.0000   450.0598       40.5277      -12.3047       22.0842       14.0624      -33.7987       26.6076       34.9156       38.2662       38.4245       35.5341       32.4886
  17   4 1318.0404    0.0808  0.0413  9.8965  0.0000  0.0154   0.0159   0.0342    0.0292   0.0000   438.5858     -0.224739       16.5930      0.388489       1.65924     -0.263691       1.65528       1.89582       1.94952       2.19939       1.96663       1.78068
  17   5 1493.4829    0.1693  0.0833  9.8017  0.0000  0.0127   0.0164   0.0270    0.0313   0.0000   436.4073       3.44604       16.1608     -0.794758      -3.19063     -0.827312       1.33590       1.54746       1.77130       2.05951       2.01953       1.71051
  17   6 1657.0739    0.2344  0.1883  9.9080  0.0000  0.0143   0.0126   0.0297    0.0348   0.0000   439.6393      -1.47060       16.5306       1.31796     -0.899241       1.58790       1.44840       1.80774       1.75626       1.70490       1.91360       1.88630
  17   7 1812.0153    0.3970  0.3514  9.8393  0.0000  0.0190   0.0149   0.0361    0.0456   0.0000   439.1997      -3.81796       19.0844       2.24410      -1.02580       1.60510       1.82478       2.29881       2.62476       2.57745       2.72095       2.60799
  17   8 1963.3263    0.5841  0.4316  9.9896  0.0000  0.0185   0.0194   0.0401    0.0573   0.0000   440.4246      -2.03783       16.4584       1.31448      -3.97927      -1.62447       1.76452       2.11970       2.27506       2.09723       2.30672       2.18195
  17   9 2112.9812    0.7835  0.6253 10.1913  0.0000  0.0199   0.0224   0.0538    0.0727   0.0000   437.3632     -0.697338       15.5179      -1.48166      -1.99781       4.38830       1.92005       2.34868       2.43817       2.52799       2.33862       2.19938
  17  10 2260.3008    1.1087  0.8336 10.3205  0.0000  0.0262   0.0284   0.0607    0.1448   0.0000   436.6117       2.12326       18.5806      -2.97953      -3.32210       3.78295       2.30768       2.97237       3.29188       3.09079       2.97958       2.60627
  17  11 2404.9995    1.4881  1.0339 10.7574  0.0000  0.0267   0.0334   0.0670    0.1368   0.0000   436.6800       2.14364       10.0169      -1.60857       4.63394      -2.06583       2.42615       3.26182       3.38560       3.43762       3.32216       2.83792
  17  12 2548.1399    1.8672  1.0923 11.1942  0.0001  0.0284   0.0409   0.0715    0.1404   0.0000   441.1067       6.86244       14.6402       2.26021      0.155962      -1.02519       2.48836       3.29736       3.42857       3.61394       3.31271       3.04102
  17  13 2691.0228    2.4546  0.9317 11.4039  0.0000  0.0237   0.0559   0.0617    0.1560   0.0000   442.4243      -2.85674       9.12361      -1.06040       1.70096      -2.13379       2.31924       2.80463       3.10028       3.07497       3.07560       2.57458
  17  14 2834.3814    3.2774  0.8218 12.1079 -0.0007  0.0214   0.0787   0.0558    0.1346   0.0000   443.8176       7.83745       15.1249      -1.96391      -5.69262      -4.01670       1.98059       2.51577       2.69951       2.81147       2.76295       2.45858
  17  15 2977.2620    3.7244  0.9067 12.4674  0.0000  0.0253   0.0847   0.0569    0.1633   0.0000   440.0021       6.16549       8.72033     -0.198773      -5.14505       3.23780       2.19685       2.86905       3.05123       3.12636       2.98102       2.56064
  17  16 3119.4604    3.7881  0.9879 13.0577  0.0000  0.0249   0.0866   0.0665    0.1486   0.0000   436.2817       6.08999       11.9895       1.68925      0.436973      -3.60493       2.43809       2.98470       3.11624       3.21108       3.21734       2.80778
  17  17 3261.4974    3.7594  1.4007 12.0962  0.0000  0.0319   0.0795   0.0850    0.4217   0.0000   438.4538       10.1770       10.6765      -1.77153       5.43883   -0.00362440       2.75250       3.72425       3.98784       4.04805       3.65320       3.51910
  17  18 3403.5122    3.1638  2.3386 11.4900  0.0000  0.0409   0.0516   0.1109    0.3069   0.0000   441.2288       3.11495       10.0306       4.66902     -0.600848      0.814687       3.64610       4.81419       5.14963       5.16322       5.05757       4.53466
  17  19 3545.5304    2.4999  3.1307 11.9676  0.0000  0.0530   0.0397   0.1439    0.1081   0.0000   437.9490       13.5919       15.5036      -2.74459       7.67911      0.713361       4.63974       6.08793       6.72983       6.61701       6.42534       5.83903
  17  20 3687.8487    2.1414  4.6002 11.3107  0.0000  0.0635   0.0276   0.1765    0.0868   0.0000   439.3295       7.90636       18.8042      -9.71340       3.66703       1.34204       5.64126       7.43489       7.94992       8.03507       7.67738       7.11402
  17  21 3830.2901    1.7457  5.8628 10.9263  0.0000  0.0751   0.0212   0.2098    0.0739   0.0000   439.0957     -0.515275       12.7697       8.99307     -0.104228      -15.3303       6.72223       8.82915       9.58722       9.54586       9.24922       8.44437
  17  22 3972.4989    1.4334  7.9714 10.7752  0.0000  0.0952   0.0172   0.2805    0.0575   0.0000   439.1257       4.72595       9.11044      -5.03365       16.1422       6.54232       8.64228       11.0024       12.1019       12.3099       11.4210       10.5487
  17  23 4115.1564    1.1499  9.0659 10.7569  0.0004  0.1184   0.0162   0.3416    0.0517   0.0000   451.4947       47.2351       18.9800       10.7851       12.6111      -7.15625       10.4278       13.4620       14.6212       15.2399       13.9254       12.8814
  17  24 4257.6694    0.9294 10.8380 10.6570  0.0000  0.1476   0.0149   0.4644    0.0460   0.0000   433.1583       38.5096      -29.8052      -23.0796      -2.45964       16.6740       12.9387       17.0384       18.3870       18.8177       17.9902       16.3789
  17  25 4399.8257    0.7559 12.6372 10.6015  0.0000  0.2006   0.0142   0.5987    0.0412   0.0000   424.4103       84.0383      -48.8250       8.09191       26.5405       6.65915       17.2227       22.4982       24.8562       25.0365       23.3484       21.3308
  17  26 4543.1341    0.6141 15.5754 10.4205  0.0017  0.2722   0.0115   0.7753    0.0368   0.0000   468.9098       16.5981       28.5498       19.2794       15.6134      -10.8921       23.7274       30.5365       33.8378       34.2158       32.2145       29.5599
  18   5 1518.7359    0.1700  0.1142  9.8129  0.0000  0.0125   0.0118   0.0264    0.0307   0.0000   439.2784      0.905415       16.1856       2.81215      -2.67108      0.929342       1.07685       1.34598       1.48911       1.58710       1.48035       1.34728
  18   6 1683.6889    0.2688  0.2466  9.8183  0.0000  0.0148   0.0126   0.0376    0.0355   0.0000   437.1764      -2.46448       16.3694     -0.667233      -2.24038      0.958403       1.28509       1.43020       1.77503       1.71169       1.76863       1.43735
  18   7 1839.9803    0.3927  0.3552  9.9774  0.0000  0.0179   0.0146   0.0415    0.0429   0.0000   438.6624     -0.936141       13.9117     -0.537070      -6.14357       1.56223       1.51862       2.20292       2.08469       2.28654       2.11522       2.11599
  18   8 1992.8225    0.5924  0.5273  9.9372  0.0000  0.0195   0.0180   0.0468    0.0634   0.0000   439.6207      -5.34574       11.2270       1.22654      -2.59580      -5.74881       1.65013       2.15392       2.20514       2.31429       2.16370       2.11006
  18   9 2143.6863    0.8492  0.6983  9.9897  0.0000  0.0207   0.0218   0.0530    0.0848   0.0000   439.6728     -0.657534       14.1690      -2.36353      -1.82699      0.351127       1.70338       2.34224       2.44333       2.53466       2.36636       2.20209
  18  10 2291.6492    1.0796  0.8754 10.6265 -0.0025  0.0253   0.0268   0.0637    0.1166   0.0000   439.2400       3.99777       10.1692      -2.71950      -6.91366       3.85641       2.10310       2.73527       2.98006       3.04366       2.83133       2.64826
  18  11 2436.8475    1.5448  1.0312 10.9389  0.0000  0.0268   0.0349   0.0684    0.1644   0.0000   435.3053       3.48078       14.0562      -3.81405      -3.81410       6.00914       2.37694       3.11746       3.33818       3.23778       3.24749       2.89316
  18  12 2580.8531    2.0101  0.9266 11.6523  0.0000  0.0257   0.0458   0.0599    0.1103   0.0000   437.4509       5.75139       11.7604      -1.78832      0.973506      0.155869       2.19003       3.02880       3.26565       3.27760       3.21657       2.97542
  18  13 2724.7563    2.5457  0.9386 11.9068  0.0000  0.0240   0.0567   0.0614    0.1307   0.0000   437.1543       2.64656       9.10280       1.06105       2.26997      -2.76400       2.15785       2.88611       3.05912       3.12033       3.26778       2.72445
  18  14 2868.7105    3.3422  0.8899 12.0694 -0.0000  0.0230   0.0753   0.0570    0.1569   0.0000   437.4777       7.73690       12.3733      -3.95676      -7.09770      -1.57543       1.89645       2.67264       2.58688       2.86115       2.81172       2.62622
  18  15 3012.2360    3.7335  0.9639 13.0450  0.0000  0.0254   0.0854   0.0667    0.1102   0.0000   437.5280       6.80545       11.4965       6.64270      -1.11033      0.400331       2.15674       3.00616       2.93330       3.15426       3.18098       2.85992
  18  16 3154.9493    4.0351  1.0497 12.7579  0.0000  0.0256   0.0866   0.0669    0.1572   0.0000   435.6384       9.43026       6.50651       2.67238      -2.26878      -4.76406       2.07902       2.88342       2.85629       3.05629       2.87309       2.64631
  18  17 3297.4165    3.5628  1.4280 12.4843  0.0000  0.0301   0.0703   0.0814    0.1939   0.0000   436.7188       6.99061       10.4505       4.09683      -2.55508      -2.79483       2.50221       3.36686       3.43047       3.46302       3.50521       3.11600
  18  18 3439.9536    3.1690  2.4345 11.3959 -0.0001  0.0398   0.0496   0.1095    0.2775   0.0000   440.3905       5.20386       6.94862       3.13846       4.51338       3.63644       3.40943       4.41420       4.78674       4.92631       4.75370       4.28832
  18  19 3582.7471    2.4675  3.3920 11.5363  0.0000  0.0505   0.0349   0.1419    0.1282   0.0000   433.5184       10.1094       17.9572      -7.83615       2.15062       3.03150       4.21464       5.40481       6.14461       6.13468       5.78960       5.41503
  18  20 3725.3354    2.0457  4.9192 11.1994  0.0000  0.0639   0.0253   0.1765    0.0850   0.0000   440.0068       19.1459       22.7562       21.4941       10.7674       18.4437       5.46874       7.02385       7.73212       7.81204       7.57251       6.88554
  18  21 3868.1897    1.6575  6.3963 10.9469  0.0000  0.0784   0.0199   0.2296    0.0663   0.0000   445.8099       4.11780       26.9032       14.8018      -1.14055      -24.7822       6.78458       8.59341       9.42234       9.51402       9.25322       8.42783
  18  22 4011.0974    1.3128  7.9687 10.8396  0.0000  0.0991   0.0166   0.2911    0.0533   0.0000   431.5302       8.51692       35.9806      -9.22390      0.894812      -13.3443       8.33654       10.7552       12.1666       12.1502       11.5823       10.7907
  18  23 4154.0767    1.0924  9.7453 10.7296 -0.0007  0.1210   0.0153   0.3753    0.0481   0.0000   448.5719      -8.25889      -2.31936      -1.13761       20.8563       17.6703       10.2906       13.0414       14.6662       14.6285       13.9920       13.1785
  18  24 4297.1636    0.8504 11.4585 10.6834  0.0000  0.1654   0.0145   0.5123    0.0432   0.0000   424.5170      -10.3784     0.0893197       15.2243       16.0731       2.76370       13.2414       17.4521       19.5455       19.4861       18.2259       16.9722
  18  25 4439.7116    0.6725 12.7394 10.6455 -0.0090  0.2174   0.0139   0.6422    0.0383   0.0000   458.4003       34.8563       52.1301      -82.5236       7.70169      -10.0766       17.8759       23.4668       25.8576       26.4384       24.6006       23.1315
  19   5 1543.0327    0.1779  0.1207  9.8601  0.0000  0.0145   0.0120   0.0256    0.0298   0.0000   438.8148      -1.14579       20.0231       1.54801      -2.83096      -2.42068       1.05901       1.43897       1.77619       1.42929       1.62745       1.49903
  19   7 1867.2879    0.4658  0.4210  9.9544  0.0000  0.0184   0.0153   0.0410    0.0484   0.0000   438.2363     -0.458474       14.2300      0.242927       1.68136      0.417215       1.64609       2.28777       2.34817       2.35148       2.56292       2.18010
  19   8 2021.7588    0.6345  0.6215  9.9814  0.0000  0.0206   0.0173   0.0495    0.0704   0.0000   436.1274      -1.80691       21.7964      -4.32098      -7.94923     -0.680013       1.76345       2.19838       2.48767       2.70521       2.61179       2.35153
  19   9 2173.7106    0.9065  0.7708 10.1656  0.0004  0.0222   0.0218   0.0513    0.0870   0.0000   437.4164     -0.315438       15.0517     -0.189229      -5.64663       3.31647       1.91971       2.52519       2.59218       2.76303       2.75430       2.49417
  19  10 2322.3031    1.2843  0.9041 10.2627 -0.0001  0.0227   0.0282   0.0557    0.1232   0.0000   435.3526      -2.32571       7.09254       3.49571     -0.832531      -2.86622       1.87165       2.48806       2.64049       2.72919       2.51527       2.43570
  19  11 2468.1184    1.7054  0.9464 10.7199  0.0000  0.0248   0.0393   0.0605    0.2126   0.0000   434.7406       1.03504       13.4314      0.645475      -6.35318      -1.41012       2.10763       2.78209       2.91505       3.10900       2.90400       2.88114
  19  12 2613.0529    2.0822  1.0093 11.8669  0.0000  0.0265   0.0463   0.0642    0.1220   0.0000   434.7686       3.32483       15.4481       8.02967      0.371715     -0.844884       2.20789       2.92913       2.84470       3.07842       3.30725       2.94038
  19  13 2757.9602    2.7839  0.9455 11.8485  0.0001  0.0235   0.0599   0.0564    0.1311   0.0000   438.4859       5.86858       10.6335      0.549471      0.919314      -4.26220       1.82542       2.53750       2.62042       2.68346       2.63861       2.46356
  19  14 2902.5541    3.5504  0.8765 12.2860  0.0000  0.0224   0.0771   0.0518    0.1440   0.0000   438.5689       6.26977       15.2512       4.14472     -0.529622      -5.82597       1.91675       2.52825       2.76027       2.76201       2.80619       2.50921
  19  15 3046.6062    3.8617  1.0475 12.5086 -0.0001  0.0252   0.0787   0.0592    0.1484   0.0000   440.7768       2.71038       10.7005      -2.61850      -7.67553       7.74395       2.07551       2.86303       3.03388       3.13702       2.94847       2.69284
  19  16 3189.9246    3.8990  1.2380 12.6961  0.0071  0.0282   0.0782   0.0735    0.1638   0.0000   438.2418       10.3162       16.6540       5.85011      -1.20715      -3.37924       2.19836       2.98694       3.06722       3.34937       3.10105       2.86678
  19  17 3332.9896    3.3160  1.5510 12.6685  0.0000  0.0333   0.0614   0.0826    0.1186   0.0000   436.3147       12.5686       12.5957      -2.81252     -0.520094       5.87526       2.54856       3.58912       3.68870       3.98551       3.64748       3.36481
  19  18 3476.1795    2.7557  2.7419 11.9817  0.0000  0.0432   0.0423   0.1198    0.1221   0.0000   438.1115       13.4780       15.7584       3.88118      -1.29109      -5.56781       3.58435       4.45245       5.00461       5.05802       5.01289       4.63905
  19  19 3619.4174    2.3117  3.6219 11.5812  0.0000  0.0533   0.0319   0.1492    0.1025   0.0000   440.8605       19.7800       19.1231      -12.8651       1.00812       2.98730       4.13179       5.65587       5.98095       6.20766       5.98099       5.68203
  19  20 3762.5524    1.8800  5.1553 11.1899  0.0000  0.0657   0.0230   0.1885    0.0748   0.0000   434.6218       8.27763      -10.6900      -4.73600      -9.90810      -8.83126       5.16539       6.86790       7.48979       7.60058       7.16280       6.82677
  19  21 3906.0042    1.5387  6.8781 10.9211  0.0000  0.0814   0.0181   0.2410    0.0594   0.0000   435.6701      -1.85334       19.8639       14.7833      -14.6790      -9.06119       6.60883       8.68075       9.43701       9.57362       9.17867       8.67103
  19  22 4049.1053    1.2814  9.0540 10.7125  0.0000  0.1054   0.0154   0.3074    0.0516   0.0000   429.1797       18.4669       26.3368      -3.37967      -19.8127       3.84430       8.22341       11.0721       12.0562       12.2411       11.7787       10.8771
  19  23 4192.7325    1.0082 10.0655 10.7777  0.0000  0.1282   0.0149   0.4006    0.0429   0.0000   437.6574      -4.87821       17.6857      -18.2361       3.53457       3.11035       10.2857       13.3464       14.8393       14.8190       14.4291       13.4518
  19  24 4336.2446    0.8429 11.8283 10.6632  0.0000  0.1640   0.0138   0.4953    0.0385   0.0000   424.0119      -18.7237      -1.09010       1.71603      -4.56878       8.84896       12.9064       16.5248       18.2778       19.0416       17.6760       16.5884
  19  26 4623.0499    0.5236 15.8121 10.4732  0.0047  0.3085   0.0094   0.8282    0.0244   0.0000   433.2697      -15.5765      -5.49621       40.6488       31.1939      -21.9111       23.8283       31.1569       34.6380       35.4988       32.9557       31.3491
  20   4 1386.4588    0.1222  0.1344  9.7975  0.0000  0.0202   0.0095   0.0360    0.0287   0.0000   440.4013    -0.0813930       19.2429      -1.11700     -0.764683       1.51179       1.49131       1.86140       1.93294       2.08116       2.35532       1.61976
  20   5 1566.5356    0.1821  0.1283  9.8689  0.0000  0.0208   0.0120   0.0293    0.0301   0.0000   438.8309     -0.344427       15.1538       1.48669    -0.0779840      -3.83145       1.76797       1.23234       1.81799       2.85280       1.60104       1.79469
  20   6 1734.1893    0.3269  0.2477  9.8410 -0.0006  0.0138   0.0136   0.0304    0.0364   0.0000   438.1186      -1.23256       19.9895     -0.241348      -1.02723      -2.05146       1.14647       1.53399       1.66938       1.54374       1.61395       1.53595
  20   7 1893.9438    0.4965  0.3870  9.9726  0.0000  0.0175   0.0166   0.0382    0.0471   0.0000   440.4040      -2.03633       16.7628     -0.717281      -2.22169     -0.999119       1.59552       2.20419       2.31257       2.50426       2.28796       2.26666
  20   8 2050.0359    0.6733  0.5897 10.2125  0.0000  0.0192   0.0186   0.0520    0.0589   0.0000   435.6935      0.195821       17.7105       1.41768      -1.81437     0.0929100       1.49589       1.95503       2.01835       2.17156       2.25913       2.01351
  20   9 2203.1433    0.9558  0.8276 10.2705  0.0000  0.0219   0.0221   0.0567    0.1003   0.0000   437.7299      0.602152       13.0763      -4.24411       1.78772     -0.615508       1.66893       2.11523       2.33061       2.29514       2.30664       2.16848
  20  10 2352.4014    1.3158  0.9872 10.4954 -0.0001  0.0238   0.0276   0.0603    0.1152   0.0000   442.2075      -1.92619       17.1745      0.369653       1.49021       4.13145       1.89423       2.35369       2.55973       2.54535       2.60748       2.43797
  20  11 2498.9203    1.8484  0.9928 11.1215 -0.0008  0.0247   0.0394   0.0606    0.1550   0.0000   437.0744       2.30823       11.2030       1.79250      0.282683       1.08922       2.04360       2.77014       3.00213       3.08149       2.98555       2.75137
  20  12 2644.8213    2.2968  0.9101 11.6970  0.0000  0.0239   0.0511   0.0568    0.1637   0.0000   436.7720       1.53403       16.6968      -3.35109      0.705968       1.95885       1.88933       2.47642       2.64008       2.65311       2.65851       2.62372
  20  13 2790.7478    2.9050  0.8865 12.2571  0.0000  0.0222   0.0641   0.0560    0.1172   0.0000   437.5844       1.96811       16.3274     -0.502415     -0.219244      -3.62366       1.67879       2.35906       2.32617       2.56591       2.48768       2.27630
  20  14 2935.9912    3.4717  1.0540 12.1370 -0.0000  0.0239   0.0692   0.0607    0.1636   0.0000   436.0464       5.85709       15.2191     0.0709042      -4.43431      -1.04514       1.95988       2.45080       2.72985       2.75115       2.78780       2.45415
  20  15 3080.5009    3.9900  1.0439 12.4106  0.0000  0.0239   0.0785   0.0589    0.1699   0.0000   435.6834       6.57121       13.0250      0.945967      -3.61496       2.20826       1.93139       2.56765       2.72373       2.77469       2.70308       2.61446
  20  16 3224.4939    3.8072  1.2929 12.7417  0.0000  0.0279   0.0726   0.0718    0.1313   0.0000   439.0254       14.4482       8.29977      -4.23255       2.96680      -6.55027       2.21790       2.91875       2.99389       3.18925       3.00874       2.95750
  20  17 3368.1190    3.2584  1.8254 12.4843  0.0000  0.0348   0.0532   0.0885    0.0987   0.0000   442.4549       15.1997       12.5257     -0.626573       6.59014      -4.45552       2.57473       3.56221       3.66241       3.86884       3.79790       3.53568
  20  18 3511.9193    2.6360  2.7514 12.1793  0.0000  0.0431   0.0395   0.1225    0.0866   0.0000   436.4576       7.08223       8.56154      -7.87418     -0.681416       1.83320       3.30065       4.30235       4.66157       4.81101       4.78582       4.47100
  20  19 3655.7376    2.1404  4.2372 11.5265 -0.0013  0.0570   0.0272   0.1595    0.0771   0.0000   438.5541       7.21554       16.5870      0.471782       14.2950      -11.8363       4.31354       5.61590       6.10367       6.41627       6.28508       5.92291
  20  20 3799.4197    1.8126  5.6939 10.9855  0.0000  0.0681   0.0208   0.1931    0.0744   0.0000   437.3735       10.6663       1.16151       7.96534       1.10970      -3.15381       5.09720       6.82172       7.30497       7.56279       7.35926       6.87369
  20  21 3943.1399    1.4555  7.4736 10.9101  0.0000  0.0853   0.0168   0.2532    0.0524   0.0000   432.5690       22.2772       16.7384      -1.54948      -3.06725      -19.9565       6.49919       8.58271       9.48402       9.76365       9.47434       8.94929
  20  22 4086.7850    1.2126  9.5101 10.7085  0.0000  0.1078   0.0145   0.3286    0.0472   0.0000   431.0007       26.2656      -5.66271       10.2939       6.63735     0.0553702       7.96474       10.6751       11.4045       11.9580       11.4286       10.8746
  20  23 4230.5511    0.9380 10.3434 10.7717  0.0000  0.1340   0.0140   0.4166    0.0389   0.0000   430.5967      -3.63374     -0.587620       27.7940       11.2580     -0.903101       9.91466       13.1224       14.2931       14.8109       14.0763       13.2325
  20  24 4374.5737    0.7372 11.7065 10.7322  0.0000  0.1751   0.0139   0.5476    0.0357   0.0000   446.4851       7.18685       12.3219      -15.9047      -14.5857       3.63340       13.3591       17.2649       19.1461       19.8453       18.9041       17.8083
  20  25 4518.1212    0.5868 14.3835 10.5820 -0.0018  0.2587   0.0108   0.7164    0.0289   0.0000   437.7542      -3.19017       51.1605       36.7088       29.9742       14.8541       18.7600       25.1023       27.2254       28.5639       27.2763       25.7964
  21   4 1408.0776    0.1169  0.1132  9.8252  0.0000  0.0165   0.0104   0.0369    0.0276   0.0000   439.5403      -4.08798       19.7391       2.78333      -4.25092     -0.316547       1.17908       1.55643       1.61371       1.62042       1.97703       1.46084
  21   5 1589.2811    0.2257  0.1734  9.7928  0.0000  0.0120   0.0113   0.0258    0.0308   0.0000   439.9132     -0.744727       18.2726     -0.213609      -3.20510       1.95355      0.871572       1.16349       1.16569       1.31442       1.13138       1.28386
  21   6 1758.2205    0.3423  0.3281  9.8540  0.0000  0.0157   0.0124   0.0355    0.0384   0.0000   439.7856      0.387761       16.2000      -1.40143      0.523625       1.62030       1.25793       1.63151       1.78220       1.68729       1.69781       1.64578
  21   7 1919.8054    0.5074  0.4476 10.0020  0.0000  0.0160   0.0159   0.0441    0.0467   0.0000   437.7760      -1.42839       15.5832      -2.18311      -4.16291     -0.708306       1.12908       1.56481       1.60195       1.66778       1.73013       1.61218
  21   8 2077.7323    0.7404  0.6367 10.2365  0.0000  0.0193   0.0185   0.0475    0.0647   0.0000   439.0371      -1.15519       13.5989     -0.597696       1.84221      -1.86762       1.46104       1.95371       2.14523       1.95849       1.99490       1.99884
  21   9 2231.8846    1.0032  0.8532 10.2809  0.0000  0.0227   0.0220   0.0559    0.1041   0.0000   437.4878       2.23189       17.0306    -0.0799876     -0.412890      -1.42552       1.61152       2.15560       2.22705       2.47964       2.52139       2.24620
  21  10 2381.9431    1.3835  0.9254 10.9745  0.0000  0.0224   0.0301   0.0605    0.0920   0.0000   438.0897     -0.261648       16.5783      0.592055      -5.86386       3.91072       1.76911       2.17220       2.32307       2.57193       2.46982       2.29113
  21  11 2529.2859    1.8504  0.9577 11.5188 -0.0000  0.0245   0.0390   0.0558    0.1029   0.0000   434.8647      0.836269       10.5150       4.80204     -0.267408      -1.09020       1.80977       2.53989       2.68182       2.88485       2.92261       2.65660
  21  12 2676.1923    2.4316  1.0376 11.5796 -0.0000  0.0244   0.0502   0.0605    0.2093   0.0000   442.0835       6.30882       14.2049      -2.88879     -0.227115      -1.15424       1.88830       2.54679       2.66263       2.83405       2.73586       2.70653
  21  13 2822.9884    3.1527  0.8485 12.2207  0.0000  0.0220   0.0674   0.0514    0.1639   0.0000   437.9259       1.23270       13.3153       4.59113       3.12186      0.920099       1.76189       2.39809       2.41598       2.65340       2.45849       2.34505
  21  14 2968.9415    3.7906  0.8496 12.4871  0.0000  0.0218   0.0799   0.0487    0.1302   0.0000   440.5578       4.60497       14.9375       1.25950       1.69139       2.11406       1.67924       2.29242       2.36252       2.41025       2.33476       2.19275
  21  15 3114.0334    3.9735  1.0785 12.9800 -0.0000  0.0244   0.0803   0.0639    0.1169   0.0000   438.0019       7.75972       15.9205      0.333458       2.22050      -3.18055       1.82908       2.40387       2.40218       2.69150       2.57888       2.39556
  21  16 3258.6140    3.7114  1.4985 12.6396  0.0000  0.0317   0.0630   0.0746    0.1096   0.0000   441.3489       6.11216       13.1175       2.25716      -5.87764      0.718080       2.06187       2.98552       2.97652       3.25610       2.90292       2.87819
  21  17 3402.9203    3.1283  1.9554 12.2823  0.0000  0.0349   0.0479   0.0874    0.0926   0.0000   443.5901       7.32125       7.29889       2.67800       2.65735     -0.249457       2.50653       3.45532       3.51180       3.80480       3.72426       3.48372
  21  18 3547.2110    2.5562  3.1540 11.9642  0.0000  0.0453   0.0338   0.1214    0.0753   0.0000   436.9810       17.2291       19.4052      -9.05891     -0.222795      -7.64535       3.35378       4.31427       4.74981       4.81343       4.81478       4.59751
  21  19 3691.5896    2.1198  4.5128 11.3876  0.0000  0.0572   0.0250   0.1534    0.0727   0.0000   441.4426       2.31538       12.2256       10.1530       6.96532      -3.14335       4.12923       5.41798       6.03679       6.09309       6.03340       5.59487
  21  20 3835.7007    1.7133  6.2260 11.0351  0.0000  0.0696   0.0187   0.2053    0.0593   0.0000   448.2281       4.68723       16.6457       12.5955      -10.2461      -11.6262       5.11371       6.56193       7.42924       7.48112       7.29560       6.89237
  21  21 3979.8159    1.3803  7.9425 10.8942  0.0000  0.0894   0.0161   0.2640    0.0495   0.0000   431.1811       14.6266       22.1815      0.267430      -10.1269     -0.693006       6.46401       8.50111       9.36021       9.61816       9.23329       8.83135
  21  22 4124.2353    1.1065  9.9595 10.7650  0.0000  0.1136   0.0140   0.3535    0.0423   0.0000   431.1928      -2.41215       35.7587       17.6840       15.7248       2.15933       8.14538       10.5676       11.8399       12.0510       11.6305       11.3303
  21  24 4412.3591    0.6615 12.2263 10.7692 -0.0007  0.1985   0.0136   0.6179    0.0320   0.0000   423.6155       29.7382       41.7231       8.22147       7.16848       13.4685       13.9500       18.3238       20.2923       20.9849       20.1359       19.1938
  21  25 4556.6503    0.5725 15.2754 10.6312 -0.0015  0.2777   0.0100   0.7477    0.0227   0.0000   440.9633       62.2782      -35.6347      -49.1643       31.1754       48.0052       19.2489       25.2910       28.8172       29.2552       28.4826       26.6658
  22   5 1611.3283    0.2306  0.1801  9.8326  0.0000  0.0115   0.0113   0.0279    0.0298   0.0000   439.2280      0.731433       17.9995       2.44122      0.112402     -0.470902      0.821932       1.03937       1.10376       1.27766       1.16408       1.14690
  22   6 1781.5341    0.3605  0.2922  9.9474  0.0000  0.0143   0.0131   0.0316    0.0362   0.0000   438.4054      -1.09151       17.3813     -0.624176      -1.33000       2.22166      0.941134       1.17600       1.45657       1.40601       1.36654       1.27431
  22   7 1945.0460    0.5669  0.5093 10.0891 -0.0002  0.0186   0.0157   0.0403    0.0498   0.0000   438.3152       1.28616       15.6043      -2.78813      -4.75895       3.65933       1.23435       1.62675       1.84484       1.82616       1.95787       1.79670
  22   8 2104.7566    0.7800  0.6507 10.3299  0.0000  0.0199   0.0195   0.0470    0.0641   0.0000   439.5136       4.33952       18.2465      -5.48659      -3.35300       4.13664       1.36858       1.82934       1.89586       2.05096       2.00932       1.80586
  22   9 2259.9771    1.1048  0.9003 10.4209  0.0000  0.0226   0.0232   0.0591    0.0965   0.0000   438.9452      0.579861       14.6016      -2.57531      0.158874      -3.22381       1.57957       2.01057       2.29608       2.36630       2.34984       2.18035
  22  10 2410.7910    1.4814  0.9198 11.0526  0.0000  0.0225   0.0308   0.0559    0.1148   0.0000   442.3941       1.02928       15.2678       3.41405      -3.29298      -2.38468       1.75237       2.21100       2.40454       2.44668       2.46323       2.33695
  22  11 2559.2201    1.9561  1.1866 11.1448  0.0000  0.0251   0.0365   0.0655    0.1376   0.0000   437.8108       2.97599       13.8898       1.84737      0.254225      -2.06405       1.81445       2.36031       2.62942       2.81834       2.58204       2.47921
  22  12 2707.1130    2.5289  1.0077 11.9025  0.0000  0.0228   0.0512   0.0599    0.1370   0.0000   439.7020       2.12888       17.2899       4.03060       2.59756      -1.22328       1.71560       2.25385       2.29044       2.45077       2.49025       2.17835
  22  13 2854.7844    3.2167  0.9219 12.4312  0.0000  0.0222   0.0678   0.0563    0.1614   0.0000   436.7702       5.88435       16.3902      -3.15442       2.06503      -1.45817       1.62076       2.18777       2.19860       2.43518       2.39699       2.28373
  22  14 3001.4817    3.9014  0.8870 13.0297  0.0000  0.0210   0.0824   0.0553    0.1074   0.0000   439.5694       4.41385       16.6080      -1.34442     -0.268952       1.53867       1.46403       2.05092       2.12873       2.18492       2.14956       2.00097
  22  15 3147.0873    4.0944  0.9835 12.7026  0.0000  0.0218   0.0804   0.0536    0.1383   0.0000   437.7122       6.74924       13.2304      0.525037      -2.91662      -1.16318       1.64318       2.19186       2.27948       2.44055       2.23733       2.16150
  22  16 3292.2693    3.6943  1.4497 12.4484  0.0000  0.0270   0.0625   0.0737    0.1316   0.0000   438.2268       8.34591       11.3448       4.66049      -3.31095      -2.10678       1.96719       2.55978       2.76518       2.92498       2.92198       2.68017
  22  17 3437.3482    2.8666  2.1158 12.3390 -0.0085  0.0359   0.0422   0.0925    0.0752   0.0000   440.8419       8.68307       10.7659       3.52964       4.04762      -3.54323       2.54704       3.32511       3.65586       3.69298       3.70663       3.58051
  22  18 3582.2485    2.3937  3.3743 11.8459  0.0000  0.0462   0.0300   0.1282    0.0654   0.0000   436.3023       12.2982      0.379596       20.9889      -6.66654       2.82801       3.17607       4.21745       4.73743       4.86847       4.81682       4.52398
  22  19 3726.9844    1.9737  4.9797 11.2278  0.0000  0.0588   0.0221   0.1616    0.0694   0.0000   429.8819       20.1213       18.5636       11.5059       4.09467      -8.86701       4.06552       5.31522       5.89551       6.20245       5.93177       5.70617
  22  20 3871.7617    1.5901  6.4377 11.1229  0.0000  0.0723   0.0181   0.2159    0.0532   0.0000   427.8121       12.1788       11.3511      -1.40484       2.66069      -16.3651       5.06725       6.53256       7.42147       7.50697       7.27130       6.94494
  22  21 4016.1937    1.2798  8.0860 10.9546  0.0000  0.0917   0.0154   0.2766    0.0452   0.0000   439.1887       10.9640       15.0684       18.0578      -8.38188      -3.40655       6.23037       8.29312       8.95090       9.51861       9.12649       8.96323
  22  22 4161.0562    1.0543  9.5079 10.8779  0.0002  0.1137   0.0144   0.3448    0.0387   0.0000   442.2120       6.28895       20.2915       32.0124       1.40947      -16.2762       7.94439       10.2885       11.6346       11.9161       11.5304       11.1084
  22  23 4305.3187    0.8249 10.8357 10.8636  0.0006  0.1455   0.0137   0.4648    0.0319   0.0000   435.8715       18.0274       26.1478       14.8009      -14.4098      -18.3295       10.0608       13.1303       14.5981       15.4284       14.8887       14.2946
  22  24 4450.6967    0.6423 12.9639 10.7834  0.0105  0.2114   0.0125   0.6457    0.0262   0.0000   410.3625       1.45133       45.5521      -20.7470       5.79812       27.0718       14.1527       18.5695       20.9609       21.5242       20.6084       19.8816
  22  25 4595.3285    0.4192 11.4004 10.7479  0.0008  0.2886   0.0143   0.9108    0.0254   0.0000   443.2713       23.4886       35.7445      -31.7116       29.8545       17.2282       18.2172       25.4731       27.2474       29.0013       26.5203       25.8806
  23   4 1449.7021    0.1380  0.1009  9.8147  0.0000  0.0114   0.0105   0.0266    0.0264   0.0000   440.5500      0.849763       19.3385      -1.71126      -3.73908      -1.78283      0.836539      0.947103       1.15293       1.08543       1.19916       1.11068
  23   5 1632.8211    0.2372  0.1715  9.8413  0.0000  0.0120   0.0114   0.0228    0.0296   0.0000   439.2691      -1.34865       19.3596    -0.0927963      -1.61388     -0.393407      0.929294       1.11144       1.19745       1.22941       1.21913       1.34112
  23   6 1804.1967    0.4023  0.3304  9.9070  0.0000  0.0147   0.0137   0.0352    0.0388   0.0000   439.1236      0.894507       17.8570     -0.627366      -2.75299      -2.15042       1.14235       1.47513       1.71702       1.77249       1.71427       1.57740
  23   7 1969.6192    0.5847  0.5364  9.9748  0.0000  0.0179   0.0156   0.0423    0.0530   0.0000   438.1278     -0.376235       18.9692      -1.86579      -2.79143       1.81802       1.18620       1.53781       1.82183       1.71076       1.67703       1.65980
  23   8 2131.0952    0.8111  0.6975 10.2151  0.0000  0.0203   0.0191   0.0468    0.0699   0.0000   441.9339      -1.54194       17.3081      0.337443      -3.00933       1.67446       1.29053       1.75408       1.87113       2.02486       1.94524       1.87043
  23   9 2287.4807    1.2140  0.9412 10.2750  0.0000  0.0219   0.0240   0.0540    0.1196   0.0000   441.1173      -1.44470       14.6465      0.922657      0.202382      -1.52428       1.53968       2.01202       2.13030       2.21698       2.16169       2.01574
  23  10 2439.1992    1.5946  0.9745 10.9559  0.0000  0.0227   0.0323   0.0583    0.1301   0.0000   439.3752       1.55386       11.2159      -2.11498      -5.05294      0.260373       1.50354       2.04014       2.12155       2.31782       2.30910       2.16799
  23  11 2588.6558    2.1466  1.0496 11.1219  0.0000  0.0216   0.0403   0.0589    0.1420   0.0000   438.9783      0.488455       9.95398      -4.10810      0.678552       6.76931       1.53027       1.95526       2.13284       2.23112       2.41873       2.19112
  23  12 2737.6035    2.6457  1.0699 11.8207  0.0000  0.0227   0.0503   0.0586    0.1239   0.0000   438.3326       4.25673       14.6546     -0.702700      0.258379      -1.43782       1.54326       2.05981       2.07515       2.30331       2.36793       2.20128
  23  13 2886.1149    3.3988  1.0257 12.0931  0.0000  0.0221   0.0669   0.0582    0.2063   0.0000   442.2994       8.24071       13.5357     -0.523519     -0.524107     -0.746941       1.56098       1.96146       2.10793       2.26872       2.19949       2.12799
  23  14 3033.4975    3.8264  0.9562 12.9577  0.0000  0.0230   0.0781   0.0544    0.1418   0.0000   437.1506       4.90781       11.8928       1.06799       2.62256      -1.20402       1.53431       2.15838       2.20309       2.33586       2.29538       2.17699
  23  15 3179.7649    3.7624  1.2244 12.9982 -0.0002  0.0264   0.0700   0.0646    0.1107   0.0000   438.5526       7.49092       19.0878       6.69852      -8.18572      0.100259       1.86371       2.33887       2.71193       2.80990       2.69929       2.49322
  23  16 3325.5250    3.4106  1.7303 12.4770  0.0000  0.0304   0.0529   0.0798    0.0922   0.0000   440.1979       9.22561       18.4029      -4.85771      -1.11551      0.567451       2.05819       2.79527       2.88183       3.11173       3.00332       2.77634
  23  17 3471.3450    2.8822  2.5762 12.0654  0.0000  0.0372   0.0364   0.0988    0.0682   0.0000   448.4890       6.47082       4.48307       2.29226       12.9694      -1.29356       2.47104       3.27433       3.63655       3.66528       3.66971       3.49867
  23  18 3616.8030    2.2500  3.5810 11.9193 -0.0000  0.0479   0.0277   0.1343    0.0558   0.0000   436.4793       10.5224       14.8322       2.74045       3.37594      0.255622       3.20352       4.19578       4.67062       4.89782       4.78797       4.68181
  23  19 3762.0670    1.8355  5.3999 11.3169  0.0000  0.0609   0.0204   0.1757    0.0562   0.0000   443.5641       9.91532       3.30682       14.5299      -8.52736      -1.88288       4.10700       5.32020       5.96203       6.23912       6.06116       5.87883
  23  20 3907.4466    1.5047  6.9797 11.0178 -0.0000  0.0739   0.0168   0.2254    0.0507   0.0000   434.2805       16.1305       13.5007      0.961408      -7.84532       8.47244       5.07775       6.48268       7.37450       7.51641       7.49177       7.18531
  23  21 4052.4656    1.2604  9.0228 10.8580  0.0000  0.0952   0.0142   0.2893    0.0415   0.0000   442.0980       32.1525      -2.96458       5.81481      -15.8664      -8.18504       6.19798       8.15628       9.19782       9.43742       9.26266       8.99544
  23  22 4197.5242    0.9512 10.2167 10.9375  0.0018  0.1282   0.0146   0.4059    0.0350   0.0000   427.0003       20.8820       29.3272       5.23518       14.0575      -7.62812       8.10146       10.9092       12.1150       12.7326       11.9785       11.7961
  23  23 4342.7532    0.7089 11.2007 10.9442 -0.0002  0.1725   0.0150   0.5659    0.0308   0.0000   413.3855       1.26278       37.9818       28.7486      -4.19464      -12.1859       10.9705       14.5241       16.5144       16.7948       16.4425       15.9448
  24   3 1271.0110    0.0958  0.0286  9.8749  0.0000  0.0114   0.0228   0.0181    0.0245   0.0000   440.1574      -1.58195       19.2595      0.287152      -3.93488      -2.74936      0.911036      0.948417       1.13436       1.31997       1.50243       1.67300
  24   4 1469.7936    0.1622  0.1016  9.8096  0.0000  0.0154   0.0113   0.0215    0.0263   0.0000   439.5520      -1.15055       20.3653      0.814026      -2.20639      0.980595      0.992375       1.47710       1.96969       1.43897       1.48923       1.57769
  24   5 1653.6451    0.2571  0.2440  9.8503  0.0000  0.0149   0.0111   0.0346    0.0307   0.0000   438.8692     -0.908316       18.2936      -2.16149      -4.02101      -2.87658       1.26098       1.84222       1.88852       2.07364       1.80356       1.71368
  24   6 1826.3083    0.4366  0.3449  9.9031  0.0000  0.0133   0.0139   0.0324    0.0379   0.0000   439.5400      -1.32763       18.6594      -1.14519      -1.19074      -2.12635      0.918120       1.17128       1.24117       1.35405       1.35304       1.37649
  24   7 1993.5539    0.6247  0.6085  9.9597  0.0000  0.0179   0.0154   0.0457    0.0560   0.0000   438.8841      -1.51778       18.7660    -0.0706514      -2.89092       1.77525       1.19326       1.49993       1.64221       1.78830       1.73114       1.60604
  24   8 2156.7722    0.8762  0.7268 10.2554  0.0000  0.0199   0.0195   0.0473    0.0710   0.0000   441.2234      -1.16400       15.7091    -0.0689535      -1.04898     -0.506912       1.27942       1.77825       1.79066       2.02573       1.82637       1.79431
  24   9 2314.3737    1.1963  0.9338 10.8185  0.0000  0.0229   0.0241   0.0568    0.0822   0.0000   442.1356       1.83902       15.4395       4.52612      -2.04268     -0.660245       1.42360       2.04886       2.07715       2.22740       2.21565       2.12036
  24  10 2467.0405    1.6943  1.0328 11.0077 -0.0002  0.0224   0.0316   0.0561    0.1333   0.0000   439.9171      -2.00799       14.1751      -1.97691     -0.713266      0.187486       1.45584       1.91918       2.11363       2.26279       2.29026       2.19956
  24  11 2617.7029    2.0790  0.9926 11.7951  0.0000  0.0218   0.0412   0.0591    0.1043   0.0000   439.6699      0.870450       13.2103      0.600230      -1.83869       3.25568       1.37560       1.91028       1.90226       2.16633       1.98480       1.95752
  24  12 2767.7030    2.8823  0.9130 12.0581  0.0000  0.0201   0.0561   0.0510    0.1117   0.0000   439.8486       3.21590       17.5737       1.07862     -0.468273      -2.00873       1.31376       1.78044       1.91462       2.02629       2.20945       1.99980
  24  13 2917.0067    3.4059  0.9718 12.5194  0.0000  0.0215   0.0662   0.0554    0.1278   0.0000   438.9687       2.97591       16.2093       4.03159      0.649153      -4.22254       1.40754       1.76175       2.09281       2.12763       2.08887       1.99187
  24  14 3065.1036    4.1479  0.9977 12.6446  0.0000  0.0214   0.0820   0.0584    0.1946   0.0000   441.2513       3.62331       13.4684      0.550660     0.0736129     -0.515649       1.36724       1.88526       2.01308       2.02933       2.09091       1.99013
  24  15 3211.9987    3.8882  1.2318 13.1679  0.0000  0.0260   0.0740   0.0671    0.1232   0.0000   438.9354       7.79973       14.3265      -3.04926     -0.716409      -6.80949       1.74705       2.34733       2.47228       2.68242       2.70510       2.58557
  24  16 3358.5499    3.3713  1.7030 12.6980  0.0000  0.0301   0.0530   0.0789    0.0839   0.0000   441.1033       5.62006       12.3609       1.97474    -0.0894234       3.53245       1.95371       2.63322       2.82135       2.94705       3.04892       2.86467
  24  17 3504.8362    2.6741  2.8911 12.0473  0.0000  0.0395   0.0328   0.1078    0.0627   0.0000   445.8961       14.6853       9.43182       1.93047       3.71507       3.22763       2.60524       3.30811       3.73701       3.83211       3.93511       3.61668
  24  18 3651.0204    2.1394  4.2459 11.6642  0.0000  0.0514   0.0238   0.1413    0.0513   0.0000   439.7853       12.9466       6.83865       10.8959       4.13861      -5.33314       3.23871       4.29859       4.86845       4.88386       4.94145       4.76782
  24  19 3796.9123    1.8039  5.8425 11.2460  0.0000  0.0626   0.0192   0.1804    0.0529   0.0000   433.0980       2.56760       10.1139       4.36018      -11.2869      -7.33642       4.01300       5.31986       5.94102       6.11986       5.98751       5.85837
  24  20 3942.6353    1.4093  7.2966 11.0950  0.0000  0.0790   0.0163   0.2360    0.0456   0.0000   434.4180       14.8057       1.16266       4.58048       2.30166      -5.12032       5.00481       6.63237       7.34317       7.75588       7.46714       7.19107
  24  21 4088.5313    1.1416  8.7838 10.9713  0.0000  0.0982   0.0149   0.3049    0.0401   0.0000   446.3425       25.0564       36.9306      -30.6706      -23.5458      -4.21530       6.19968       8.20402       9.18392       9.57446       9.15461       9.06040
  24  22 4234.0578    0.8464 10.1121 10.9826  0.0007  0.1361   0.0151   0.4409    0.0340   0.0000   446.5484       19.0925       11.4858       2.97591      -9.67990      0.589346       8.26887       11.0206       12.3620       12.8101       12.5901       12.0644
  25   4 1489.4751    0.1646  0.1256  9.8039  0.0000  0.0153   0.0106   0.0267    0.0264   0.0000   440.4328      -1.01293       19.1949     -0.640606      -2.81209       1.15041       1.47507       1.41729       1.15356       1.13691       1.50231       1.40979
  25   5 1674.0694    0.2874  0.2457  9.8109  0.0000  0.0124   0.0110   0.0285    0.0309   0.0000   440.2018      -1.07721       21.1769       2.90681      0.704808     0.0622725      0.770349      0.934625       1.14226       1.20239       1.15234       1.10566
  25   6 1847.8872    0.4784  0.3720  9.8275  0.0000  0.0131   0.0145   0.0345    0.0421   0.0000   440.5056       1.06109       19.1044      0.577318      -5.26479     -0.770313      0.853859       1.05404       1.21603       1.18209       1.19483       1.18084
  25   7 2016.9071    0.6260  0.6034 10.0704  0.0000  0.0173   0.0151   0.0447    0.0536   0.0000   441.9204     -0.830058       17.2264      -3.53547     -0.608331       3.32821       1.07844       1.40046       1.59253       1.58717       1.64859       1.59786
  25   8 2181.7514    0.9445  0.7969 10.2254  0.0000  0.0202   0.0195   0.0466    0.0788   0.0000   441.2407     -0.727013       18.0033      0.317698     -0.479488      -3.92290       1.24691       1.66478       1.74735       1.80475       1.89390       1.84106
  25   9 2340.4807    1.2993  1.0727 10.5246  0.0000  0.0229   0.0239   0.0574    0.1041   0.0000   441.3219       2.71074       18.0144      -2.93183       2.01758       3.41714       1.41094       1.90091       2.03472       2.11398       2.19607       2.08473
  25  10 2494.3816    1.7592  1.0707 11.0614  0.0000  0.0230   0.0322   0.0572    0.1317   0.0000   438.6547       1.76850       13.4142       2.65624      -7.90932     -0.210599       1.41461       1.96594       2.00879       2.24148       2.25246       2.18691
  25  11 2646.2619    2.3095  0.9384 11.7895 -0.0000  0.0212   0.0445   0.0526    0.1176   0.0000   439.9820       2.34636       13.2617       2.25440    -0.0191829      -2.84134       1.35195       1.72652       1.93765       1.96869       1.97040       1.91051
  25  12 2797.3383    2.9758  0.9457 12.1978 -0.0001  0.0203   0.0569   0.0531    0.1075   0.0000   437.1599       6.82490       13.3772       2.87659      -2.44784       3.96402       1.38108       1.77277       1.93801       1.97862       2.04769       1.92552
  25  13 2947.4626    3.6138  0.9478 12.6130 -0.0001  0.0202   0.0691   0.0520    0.1109   0.0000   437.7672       3.95281       16.5354      -1.13243      0.104734      0.476295       1.35407       1.73516       1.80569       1.95765       1.97632       1.89355
  25  14 3096.2257    3.8384  1.1587 12.8632 -0.0000  0.0242   0.0725   0.0632    0.1672   0.0000   437.9305       5.20419       12.2465      -1.61871       1.59663      -2.78988       1.59363       2.16558       2.29405       2.49012       2.51650       2.37022
  25  15 3243.9008    3.7660  1.2763 13.0757  0.0000  0.0256   0.0701   0.0689    0.1412   0.0000   439.9108       3.00635       14.2902       1.37719       2.57466      -4.35738       1.65461       2.18753       2.35920       2.43567       2.46478       2.29660
  25  16 3391.1283    3.1613  1.8874 12.7093  0.0002  0.0318   0.0473   0.0822    0.0781   0.0000   442.8505       7.48529       12.8407      -3.49448       5.10973      -6.64740       2.00863       2.68670       2.95513       3.10264       3.08611       2.96517
  25  17 3538.1652    2.5900  3.1717 11.9175 -0.0000  0.0416   0.0299   0.1103    0.0615   0.0000   443.3186       14.0874       2.31964      -1.07423      0.914559      0.832600       2.45048       3.37710       3.66458       3.87502       3.88097       3.82092
  25  18 3684.9844    1.9837  4.3665 11.7110  0.0000  0.0529   0.0224   0.1477    0.0478   0.0000   441.4299       13.2550       3.39980      -2.18750       3.62125       5.04020       3.23993       4.28369       4.91526       5.02189       5.06036       4.76241
  25  19 3831.3011    1.6437  6.0320 11.2957  0.0000  0.0656   0.0182   0.1890    0.0483   0.0000   438.7484       7.56983       17.5739       2.69016       8.81305      -13.0605       4.03096       5.29033       6.00512       6.00195       6.21167       5.78753
  25  20 3977.3651    1.3551  8.0936 11.0309  0.0001  0.0833   0.0153   0.2546    0.0429   0.0000   440.0282       18.3198       3.51708      -4.75604       11.8163       1.74425       4.99737       6.66865       7.52056       7.53079       7.57439       7.54437
  25  21 4123.6187    1.0635  9.0803 11.0585  0.0000  0.1043   0.0152   0.3288    0.0365   0.0000   429.5136       6.82164       20.0985       7.57837      -17.3033      -10.5277       6.28181       8.23454       9.36756       9.65133       9.40780       9.33365
  25  22 4270.3478    0.8273 10.3999 11.0274 -0.0020  0.1412   0.0152   0.4593    0.0300   0.0000   430.7636       13.6460       45.2213       10.0476      -1.70743      -3.09585       8.12788       11.0020       12.0932       12.8537       12.3713       11.8982
  26   3 1307.4648    0.0938  0.0884  9.8631  0.0000  0.0299   0.0100   0.0292    0.0242   0.0000   439.4670       1.48702       21.8669      -1.67744      -5.41159      0.282510       1.05082       2.34736       1.62701       2.41003       1.71170       2.16267
  26   4 1508.7070    0.1645  0.1624  9.8175  0.0000  0.0129   0.0090   0.0288    0.0265   0.0000   441.2303      -1.42339       20.2266      0.730939      -1.91535      -2.43653      0.730655      0.892978       1.09572       1.25269       1.14219       1.15750
  26   6 1869.0138    0.4672  0.4384  9.9541  0.0000  0.0147   0.0133   0.0406    0.0409   0.0000   439.5557      -4.38326       16.9542      -2.34184      -2.36696      -2.54523      0.944545       1.25779       1.46978       1.49857       1.55398       1.44205
  26   7 2039.7216    0.6544  0.6941 10.1170  0.0000  0.0202   0.0150   0.0489    0.0567   0.0000   438.7941      -2.16951       18.5308     -0.324876     -0.990934       2.29011       1.16030       1.57279       1.59242       1.92315       1.77144       1.65590
  26   8 2206.0046    1.0099  0.8615 10.3441  0.0000  0.0199   0.0203   0.0534    0.0804   0.0000   440.6802      0.457601       15.4745      -1.13544      -2.58926       3.45301       1.16665       1.50837       1.72601       1.73130       1.75195       1.69357
  26   9 2366.0709    1.3558  1.0771 10.7681  0.0000  0.0221   0.0250   0.0606    0.0969   0.0000   437.8068     0.0884362       11.8271       1.95381      -1.23561      -3.68636       1.39914       1.73150       1.91296       2.01751       2.06553       1.93288
  26  10 2521.2119    1.8077  1.0646 11.4830  0.0000  0.0223   0.0334   0.0597    0.0947   0.0000   438.8590     -0.808458       13.3678       2.82255    -0.0817095      -1.46295       1.38667       1.84358       1.83880       2.06278       2.03732       1.89281
  26  11 2674.3841    2.4299  1.1009 11.5421  0.0000  0.0227   0.0431   0.0578    0.1697   0.0000   440.1690       1.10303       17.1172      -2.60322       3.14689       2.00876       1.35869       1.86793       2.02658       2.11244       2.17166       2.05457
  26  12 2826.5846    3.0712  0.8853 12.4275  0.0000  0.0191   0.0582   0.0493    0.0990   0.0000   438.8799       3.01423       14.6381       1.76974    0.00266058      -3.41773       1.18612       1.54995       1.66402       1.69261       1.69962       1.73574
  26  13 2977.5025    3.8667  0.9678 12.3841  0.0000  0.0194   0.0699   0.0497    0.1282   0.0000   441.4936       7.35891       15.1853      0.899544     -0.770449    -0.0855700       1.20016       1.59265       1.73260       1.82300       1.86432       1.74025
  26  14 3127.0088    3.8671  1.0851 13.1880  0.0000  0.0233   0.0733   0.0601    0.1130   0.0000   438.6504       4.11987       12.7774       3.18733      -2.42178      0.253460       1.43601       1.85697       2.02168       2.11266       2.16634       2.07081
  26  15 3275.4485    3.6703  1.4587 12.6985  0.0000  0.0271   0.0627   0.0721    0.1528   0.0000   441.6559       4.10726       11.6862       4.33276       1.82162       3.39887       1.63426       2.13889       2.42285       2.48656       2.53290       2.35220
  26  16 3423.3809    3.0235  2.1852 12.5489  0.0000  0.0344   0.0430   0.0927    0.0812   0.0000   435.5879       5.08731       11.6851      0.540945      -1.19654      -5.25662       1.92364       2.72192       2.80335       3.04090       2.95854       2.83368
  26  17 3571.0546    2.3784  3.2321 12.1629  0.0000  0.0426   0.0288   0.1197    0.0523   0.0000   440.2132       14.3216       8.14006       5.11121       1.42843      -7.32588       2.48588       3.31072       3.79360       3.78529       3.93010       3.76367
  26  18 3718.5842    1.9659  5.0608 11.4012 -0.0000  0.0553   0.0204   0.1522    0.0532   0.0000   441.1272     -0.413931       17.0936      0.333257       3.88253       1.12085       3.22441       4.31760       4.84633       4.92026       5.01031       4.72600
  26  19 3865.4579    1.5957  6.9513 11.1833  0.0000  0.0691   0.0167   0.2074    0.0452   0.0000   442.5910       5.52815       13.6650       5.41125       20.0826      -4.40943       4.05218       5.34630       6.06408       6.19645       6.23311       6.14668
  26  20 4012.0157    1.2760  8.4479 11.0421  0.0000  0.0855   0.0152   0.2697    0.0413   0.0000   433.9568       17.0308       29.0001       9.84442      -17.6364      -4.90745       5.03481       6.58815       7.38438       7.75851       7.75462       7.74449
  26  21 4159.1240    0.9508  9.4078 11.1241  0.0055  0.1139   0.0161   0.3845    0.0343   0.0000   441.5576       13.4716       29.7204       2.35138      -13.3422      -18.3311       6.55886       8.56325       9.67318       10.1787       9.92236       9.89697
  26  22 4305.4744    0.6449  8.2442 11.1501 -0.0047  0.1424   0.0192   0.5311    0.0354   0.0000   444.9001       14.3062       47.3397       44.4059       3.82392       14.5247       8.12182       10.5064       12.1122       12.8442       12.3013       12.0354
  27   2 1104.3988    0.0541  0.0236  9.9452  0.0000  0.0140   0.0115   0.0145    0.0226   0.0000   440.6803       2.21342       21.4232       4.21619      -5.92887      0.562863      0.975658       1.41188       1.75082       1.60337       1.49223       1.66466
  27   3 1325.1988    0.0972  0.1063  9.8345  0.0000  0.0167   0.0086   0.0403    0.0241   0.0000   439.4258    -0.0940910       20.9018      0.499089      -5.05783      -1.66996      0.892678       1.23671       1.84186       1.70078       1.56096       1.67131
  27   4 1527.5566    0.1924  0.1254  9.8411  0.0000  0.0117   0.0104   0.0222    0.0255   0.0000   439.4061      0.940727       21.7704      -1.57005      -3.15869      0.521148      0.971235       1.37139       1.62660       1.69290       1.37236       1.00623
  27   5 1713.5823    0.3289  0.2823  9.7992  0.0000  0.0122   0.0115   0.0310    0.0322   0.0000   440.2905     -0.154060       21.2138       1.49644      -3.27504     -0.397370      0.719763      0.905249       1.07250       1.04719       1.13357       1.01762
  27   6 1889.7547    0.5145  0.4535 10.0155  0.0000  0.0153   0.0138   0.0354    0.0425   0.0000   439.7480      0.239588       19.0672      -1.74380      -1.62880     0.0422495      0.914519       1.15801       1.31388       1.42113       1.41513       1.39240
  27   7 2062.0390    0.7574  0.7166 10.0299  0.0000  0.0182   0.0163   0.0455    0.0632   0.0000   440.9382       1.26017       20.2296     -0.624487      -2.02798      0.533817       1.02348       1.34417       1.50636       1.54529       1.64410       1.54970
  27   8 2229.7456    1.0499  0.9172 10.3578 -0.0000  0.0207   0.0200   0.0533    0.0859   0.0000   438.5092      0.618441       20.3868       2.73590      -1.53622     -0.607458       1.18293       1.62361       1.80409       1.79375       1.90408       1.75015
  27   9 2390.9781    1.4637  1.0760 11.0110  0.0000  0.0232   0.0265   0.0592    0.0914   0.0000   441.9765      -1.37285       19.5770       3.35449      -3.16189      0.281602       1.30647       1.88730       1.95850       2.02999       2.04814       2.03084
  27  10 2547.5547    1.9817  1.0373 11.5246  0.0000  0.0217   0.0359   0.0570    0.0951   0.0000   438.7880       1.92543       16.1807     -0.506133      -1.83082      -3.82070       1.26664       1.77714       1.85609       1.96347       1.89931       1.82636
  27  11 2702.0983    2.5400  1.0582 11.7616  0.0000  0.0212   0.0444   0.0533    0.1247   0.0000   440.5193       1.95518       17.2627      -1.96840      -3.53223      -1.44105       1.20203       1.62221       1.69650       1.87983       1.82379       1.86520
  27  12 2855.3725    3.1730  0.9668 12.5042  0.0000  0.0201   0.0576   0.0532    0.1124   0.0000   438.9540       3.91896       15.4152      -2.33445      -1.13773       2.76259       1.18388       1.53708       1.67295       1.78389       1.78664       1.75544
  27  13 3007.1278    3.9223  0.9337 12.5514  0.0000  0.0187   0.0698   0.0474    0.1235   0.0000   439.1641       4.99066       12.2367      0.145027      -2.15058       1.73713       1.09674       1.43073       1.59462       1.68233       1.70513       1.62514
  27  14 3157.2748    3.9551  1.2412 12.7077 -0.0005  0.0231   0.0651   0.0596    0.1224   0.0000   439.6941       5.23424       15.2904       4.21515      -5.39379       1.60129       1.38098       1.85847       2.01838       2.09129       2.08045       2.04318
  27  15 3306.5570    3.5326  1.5992 12.9913 -0.0037  0.0276   0.0555   0.0762    0.0922   0.0000   440.3542       4.74212       14.4337     -0.401992      -2.68226      -3.33667       1.62624       2.12956       2.39699       2.50296       2.52791       2.52333
  27  16 3455.3117    2.8234  2.3642 12.4748  0.0000  0.0360   0.0400   0.1000    0.0824   0.0000   440.6712       5.94232       9.42214     -0.244774       11.0570      -2.12968       1.97275       2.66952       3.07692       3.06622       3.04621       3.00935
  27  17 3603.5910    2.2444  3.8166 11.9576  0.0000  0.0468   0.0258   0.1298    0.0529   0.0000   443.7299       10.4908       13.6892      -7.21083       1.46671      -1.31928       2.66611       3.55232       3.93262       4.14558       4.09038       4.04042
  27  18 3751.5962    1.8913  5.0639 11.4607  0.0000  0.0548   0.0194   0.1561    0.0490   0.0000   438.2673       6.11963       22.5617       6.82658     -0.191992     -0.194803       3.03959       4.08404       4.56471       4.80196       4.82511       4.71082
  27  19 3899.3588    1.4759  6.9340 11.2585  0.0000  0.0716   0.0165   0.2125    0.0428   0.0000   438.4948       2.37551       15.0534      0.128406      -1.13635      -6.94677       4.04523       5.22268       5.96844       6.13549       6.19743       5.93258
  27  20 4046.6023    1.1514  8.4364 11.1612  0.0000  0.0914   0.0158   0.2884    0.0390   0.0000   434.0775       22.3062       25.2692      -2.09087       4.97492      -15.6919       5.22427       6.76615       7.88527       7.82491       8.18612       7.80575
  27  21 4193.9545    0.8516  9.1422 11.2124  0.0000  0.1211   0.0182   0.4346    0.0358   0.0000   432.6772       15.0375       18.1179       10.6210      -2.03497     -0.873477       6.76686       8.79734       10.1588       10.4174       10.4237       10.1314
  28   3 1342.6320    0.1121  0.0663  9.8158  0.0000  0.0118   0.0102   0.0183    0.0231   0.0000   441.1184     -0.942346       20.9510      0.884791      -4.58342      0.193451      0.587146      0.834480      0.932294      0.902058       1.22080       1.06600
  28   4 1546.0481    0.1956  0.1311  9.7765  0.0000  0.0100   0.0104   0.0221    0.0255   0.0000   441.2391     -0.536359       21.1965      -2.01170      -2.71855     -0.881560      0.687779      0.806608      0.813218      0.872811      0.864127      0.837711
  28   5 1732.7416    0.3452  0.2800  9.8792  0.0000  0.0120   0.0117   0.0295    0.0317   0.0000   439.7080      -1.05314       19.8347      -2.28596      -3.00305      0.934345      0.679514      0.919755       1.09724       1.00993       1.08609       1.08610
  28   6 1910.1400    0.5342  0.5809  9.8436  0.0000  0.0173   0.0126   0.0405    0.0473   0.0000   439.4454      -1.14053       19.9134      0.382622      -3.25240      0.369855      0.911580       1.25687       1.36735       1.45651       1.54569       1.48755
  28   7 2083.8921    0.7443  0.7177 10.1773  0.0000  0.0179   0.0159   0.0468    0.0583   0.0000   441.8959      0.287884       15.3939      0.883816       2.08945      0.782485      0.970177       1.31467       1.37371       1.47303       1.55488       1.49426
  28   8 2252.7968    1.0808  0.8851 10.6215  0.0000  0.0195   0.0208   0.0511    0.0736   0.0000   439.8366      0.861303       17.0002      -2.51603      -3.32154     -0.418301       1.07574       1.44701       1.58869       1.64895       1.72099       1.67714
  28   9 2415.3023    1.5726  1.0490 10.7264  0.0000  0.0208   0.0269   0.0522    0.1159   0.0000   441.2187       3.48930       15.3899    -0.0908526     -0.596761      0.911176       1.22872       1.60059       1.77159       1.85847       1.85225       1.86194
  28  10 2573.3479    2.0714  1.0835 11.5101  0.0000  0.0214   0.0365   0.0577    0.0988   0.0000   440.1028       4.81936       17.7011       1.20311      0.625268    -0.0772676       1.18193       1.64143       1.62993       1.93766       1.83889       1.75106
  28  11 2729.3876    2.7282  0.9078 12.0888 -0.0000  0.0188   0.0504   0.0477    0.0923   0.0000   438.2024       3.80954       14.5506       1.69413     -0.933806      0.119640       1.04653       1.43289       1.45903       1.61563       1.63836       1.55682
  28  12 2883.7526    3.3581  1.0515 12.4297  0.0000  0.0218   0.0585   0.0546    0.1377   0.0000   437.6952       5.29018       14.0135      -1.15893     -0.969657      -1.23583       1.16508       1.64001       1.67145       1.80958       1.75945       1.72949
  28  13 3036.2573    3.9942  0.9871 12.7299  0.0000  0.0196   0.0693   0.0502    0.1199   0.0000   440.2254       3.11995       17.1901      0.978377      0.400660     -0.240742       1.15105       1.53294       1.72166       1.87868       1.93435       1.91759
  28  14 3187.2723    3.9977  1.2291 13.0282  0.0006  0.0231   0.0674   0.0599    0.1068   0.0000   439.9436       3.95219       13.3929       2.26901       1.95240     -0.308982       1.26623       1.74546       1.78505       1.99677       1.96446       1.89879
  28  15 3337.3160    3.3941  1.7883 12.7496  0.0000  0.0292   0.0495   0.0769    0.0867   0.0000   441.2343       4.43514       9.58282     -0.911775      -2.14801      -1.32705       1.60831       2.19570       2.40816       2.49660       2.54942       2.42394
  28  16 3486.8233    2.6887  2.5598 12.4315  0.0000  0.0370   0.0370   0.1030    0.0740   0.0000   443.8897       11.7250       11.1942     -0.870703       3.95268      -6.40181       2.02852       2.65014       3.04989       3.14019       3.22127       3.12068
  28  17 3635.7971    2.2166  4.0406 11.7556  0.0000  0.0479   0.0241   0.1282    0.0551   0.0000   443.3920       8.36331       11.1166      -2.32398      -2.80190      0.248058       2.56931       3.42183       4.00560       3.94247       4.16815       4.03278
  28  18 3784.4723    1.7345  5.7118 11.3545  0.0000  0.0596   0.0179   0.1705    0.0457   0.0000   435.9379       4.20542       10.5182      -2.01453       4.44015      -2.67078       3.25947       4.30662       4.82654       5.00145       5.12351       4.96110
  28  19 3932.7394    1.3995  7.2083 11.2312 -0.0000  0.0736   0.0160   0.2254    0.0404   0.0000   436.7336       6.09529       19.1318      -3.19098      -11.3106      -4.27730       3.96747       5.33823       5.88397       6.20311       6.25314       6.10065
  28  20 4080.4845    1.0677  8.6228 11.2360 -0.0002  0.0990   0.0165   0.3228    0.0362   0.0000   440.8988       20.5253       18.2280      -10.5311       13.8120       31.0724       5.18711       7.12511       7.92654       8.21442       8.38700       8.13053
  28  21 4228.2415    0.8072  9.3782 11.2220 -0.0009  0.1296   0.0203   0.4897    0.0356   0.0000   437.8482       29.3449       15.8239      -3.98082      -6.20326      -19.1775       6.82844       8.89629       10.4799       10.6811       10.6743       10.3028
  29   4 1564.1402    0.2079  0.1708  9.7574  0.0000  0.0102   0.0094   0.0249    0.0259   0.0000   440.3624     0.0146068       20.5922      0.328228      -1.82920      0.891309      0.568661      0.701817      0.890015      0.905670      0.846973      0.960179
  29   5 1751.5679    0.3743  0.3113  9.7716  0.0000  0.0125   0.0115   0.0277    0.0336   0.0000   441.2782      -1.49543       22.5427      -1.19679     -0.769625       1.58625      0.637673      0.902145      0.950021       1.01212       1.06130       1.10419
  29   6 1930.1786    0.5581  0.5260  9.9889  0.0000  0.0160   0.0135   0.0372    0.0442   0.0000   441.3219    -0.0512538       19.5373      -2.63881      -2.20767     -0.763613      0.902764       1.21810       1.28884       1.40579       1.50248       1.34320
  29   7 2105.2981    0.8122  0.7175 10.0848  0.0008  0.0189   0.0164   0.0416    0.0631   0.0000   439.8980       2.00635       18.7374      -1.77544      -3.75326       1.10193      0.890248       1.32039       1.31718       1.46318       1.38979       1.39472
  29   8 2275.2961    1.1764  0.9558 10.5302  0.0000  0.0200   0.0214   0.0529    0.0856   0.0000   441.0264       3.10165       18.7196      -1.13981      -2.11012    -0.0346998       1.04127       1.39853       1.53497       1.61523       1.65545       1.55817
  29   9 2439.0598    1.5808  1.0565 11.3022  0.0000  0.0220   0.0279   0.0577    0.0849   0.0000   441.6550     -0.801458       15.5397      -1.43614       1.10887     -0.319351       1.14169       1.61406       1.73678       1.84840       1.91198       1.78443
  29  10 2598.6955    2.1643  1.1014 11.6847  0.0000  0.0217   0.0364   0.0542    0.0940   0.0000   439.3183       3.03495       17.3033      0.211011      0.140629     -0.310506       1.20416       1.63651       1.81897       1.91799       1.87189       1.90044
  29  11 2756.2023    2.8077  0.9479 12.3435  0.0000  0.0200   0.0503   0.0494    0.0856   0.0000   441.4227       2.42901       16.6508      0.674432     -0.650608      0.913113       1.02825       1.45269       1.54599       1.64954       1.71405       1.61926
  29  12 2911.6511    3.5007  0.9417 12.6158  0.0000  0.0194   0.0616   0.0463    0.1176   0.0000   439.4713       5.04679       17.3103     -0.202460      -3.58301      -2.37563       1.04608       1.46339       1.51798       1.68266       1.61268       1.56742
  29  13 3065.0367    3.9372  1.0431 12.9273 -0.0001  0.0202   0.0660   0.0549    0.1132   0.0000   440.2040       3.36375       17.2873       1.29694      -2.36405       1.78524       1.11375       1.49327       1.64180       1.79023       1.88511       1.76716
  29  14 3216.8350    3.8172  1.3393 12.6945  0.0000  0.0237   0.0599   0.0630    0.1169   0.0000   439.1471       2.34484       15.8311       2.95645     -0.169145      -3.74366       1.28204       1.89154       1.90058       2.20264       2.20733       2.15763
  29  15 3367.7843    3.3383  1.6462 12.8989  0.0000  0.0278   0.0497   0.0740    0.0743   0.0000   438.2496       7.54594       14.2817       3.64756      0.734601     -0.996345       1.50434       2.07023       2.30560       2.36201       2.44715       2.36980
  29  16 3518.0080    2.6344  2.6610 12.4232  0.0000  0.0367   0.0341   0.1021    0.0620   0.0000   443.1795       10.0576       11.5555       4.82364     -0.808773       2.85037       1.99558       2.67755       3.01736       3.15731       3.23132       3.11228
  29  17 3667.6531    2.0779  4.2089 11.7945  0.0000  0.0491   0.0235   0.1394    0.0514   0.0000   439.5017       2.69082       11.7297       2.70053      -7.58505      -1.45987       2.58043       3.46668       3.95657       4.07236       4.15271       4.05611
  29  18 3816.8787    1.6935  6.1259 11.2744  0.0000  0.0614   0.0168   0.1744    0.0436   0.0000   437.8966       3.15401       22.2348       1.20055      -7.52338      -4.90648       3.24008       4.25630       4.81411       5.05810       5.08346       5.07199
  29  19 3965.8529    1.3200  7.5976 11.1865  0.0000  0.0780   0.0152   0.2336    0.0379   0.0000   439.8922       6.60363       12.6743      -10.4005     -0.929567       6.37765       4.03020       5.31579       6.14441       6.32387       6.40534       6.26556
  29  20 4114.5969    1.0053  9.0410 11.2222 -0.0071  0.1053   0.0169   0.3543    0.0351   0.0000   450.5951       1.59066      -6.46769       5.03559      -11.9905      -1.68132       5.36175       7.09316       8.28958       8.49451       8.57578       8.47767
  30   3 1376.5955    0.1176  0.0707  9.8135  0.0000  0.0125   0.0114   0.0198    0.0227   0.0000   441.6030      0.218960       21.5212     -0.358272      -2.32174      0.740240      0.711188      0.896960      0.886677       1.27161      0.998988       1.02194
  30   4 1581.9090    0.2089  0.1642  9.7775  0.0000  0.0095   0.0097   0.0255    0.0252   0.0000   442.0435     0.0290116       21.9180     -0.678151      -3.42671    -0.0251951      0.485274      0.684213      0.654296      0.782010      0.702371      0.792359
  30   5 1770.0428    0.3641  0.3588  9.8254  0.0000  0.0138   0.0107   0.0333    0.0332   0.0000   441.5738     -0.186128       19.7205     -0.273646      -3.89361     -0.385533      0.730967      0.994004       1.16800       1.13698       1.20341       1.13500
  30   6 1949.9510    0.5663  0.5089 10.0104  0.0000  0.0148   0.0136   0.0364    0.0443   0.0000   440.8485       1.44678       21.9381       1.71032      -3.74526     0.0844950      0.811710       1.03545       1.14295       1.19534       1.23931       1.19009
  30   7 2126.3821    0.8577  0.7290 10.2250  0.0000  0.0173   0.0170   0.0423    0.0615   0.0000   440.4498     -0.909901       22.2069       2.06612      -2.27897     -0.179551      0.881299       1.21446       1.28779       1.43660       1.49831       1.43462
  30   8 2297.3531    1.2084  0.9744 10.6485  0.0000  0.0207   0.0219   0.0549    0.0824   0.0000   438.2684      0.979495       20.8131       1.09503      -3.73927      0.588908       1.08049       1.49919       1.58023       1.74821       1.75968       1.72494
  30   9 2462.2664    1.7761  1.2406 10.8744  0.0000  0.0219   0.0279   0.0592    0.1140   0.0000   441.5733       4.05793       18.7896      0.797963       1.78805     -0.308758       1.16076       1.57076       1.74398       1.83482       1.89070       1.86928
  30  10 2623.5215    2.2461  1.2193 11.6115  0.0000  0.0220   0.0361   0.0592    0.1084   0.0000   438.5764       3.92821       17.9673     0.0136083      -3.89172      0.686121       1.19619       1.61718       1.72755       1.85606       1.91573       1.83402
  30  11 2782.5159    2.9559  0.9570 12.3709  0.0000  0.0193   0.0520   0.0476    0.0875   0.0000   439.9039       2.50722       16.0665      -1.60901      -3.78854      0.138680       1.08141       1.44985       1.53999       1.61953       1.66350       1.58293
  30  12 2939.1398    3.4982  1.0080 12.8362  0.0000  0.0197   0.0601   0.0527    0.0864   0.0000   440.1637       5.55253       15.0693      -1.89497      -1.18018       1.33888       1.00498       1.32133       1.48442       1.54931       1.55839       1.57129
  30  13 3093.4008    3.9939  1.1594 12.8542  0.0000  0.0220   0.0661   0.0558    0.1358   0.0000   438.4160       4.73546       16.1792       3.78821      -4.38480       2.63635       1.15301       1.57914       1.72431       1.88855       1.90302       1.85783
  30  14 3246.0098    3.8383  1.4413 12.5962  0.0000  0.0242   0.0557   0.0624    0.1041   0.0000   439.2289       6.61793       9.24047      0.917462       1.02373      -3.27869       1.20087       1.71501       1.78111       1.97739       2.00774       1.88333
  30  15 3397.7308    3.2440  2.0116 12.2463  0.0000  0.0282   0.0401   0.0743    0.0816   0.0000   440.4209       7.43627       10.3117       3.89799      0.963773      -1.67686       1.49597       1.96224       2.21945       2.32684       2.39425       2.31058
  30  16 3548.9124    2.4753  3.3052 12.0899  0.0000  0.0399   0.0280   0.1105    0.0564   0.0000   439.5723       6.33660       10.1857       1.29502     -0.402510      -8.45095       2.07576       2.69561       3.10308       3.22436       3.24610       3.21039
  30  17 3699.1602    2.0557  5.0745 11.3480 -0.0017  0.0504   0.0197   0.1440    0.0540   0.0000   438.2982       10.2125       16.7081       8.54302    -0.0733863       2.24102       2.61044       3.44678       3.97084       4.03919       4.18002       4.14118
  30  18 3849.0492    1.6258  6.0699 11.3392 -0.0000  0.0615   0.0170   0.1786    0.0424   0.0000   433.9137       5.18709       19.0244       11.0686      -6.25104      -8.17535       3.14543       4.18134       4.71475       4.99159       5.02756       4.96231
  30  19 3998.6155    1.2580  8.3138 11.1777 -0.0002  0.0824   0.0150   0.2576    0.0365   0.0000   438.9211       1.74176       22.4326      -8.41407      -16.3741       4.47180       4.16238       5.43346       6.34548       6.43493       6.61197       6.48165
  30  20 4147.9459    0.8975  8.5760 11.3081 -0.0008  0.1111   0.0188   0.3912    0.0353   0.0000   431.1021       5.58543       22.5836      -2.89564       3.33826       6.26895       5.33114       7.38194       8.24428       8.54792       8.76475       8.38872
  30  21 4296.4604    0.6435  8.8685 11.2980  0.0227  0.1504   0.0286   0.7520    0.0385   0.0000   448.1032       19.4888       25.5211      -1.28276       3.32611       3.10154       7.29441       9.74200       11.3954       11.6291       11.6220       11.5118
  31   2 1164.9567    0.0656  0.0163  9.9254  0.0000  0.0142   0.0118   0.0091    0.0211   0.0000   440.2625      0.479860       20.1264     -0.726589     -0.448219      0.625690      0.691716       1.12566       1.33476       1.60266       1.39849       1.57057
  31   4 1599.3349    0.2404  0.2104  9.7351  0.0000  0.0140   0.0093   0.0257    0.0262   0.0000   441.4725      -1.01701       21.4355    -0.0653940      -3.31638     -0.328785      0.697001       1.03662       1.08779       1.21175       1.24925       1.20802
  31   5 1788.2637    0.4114  0.3371  9.8637  0.0001  0.0119   0.0120   0.0287    0.0326   0.0000   440.2949     -0.487638       21.0314     -0.285442      -1.53069       1.30888      0.598037      0.802205      0.870377      0.933949      0.950112      0.912851
  31   6 1969.4440    0.6156  0.4857 10.1012 -0.0001  0.0135   0.0150   0.0358    0.0425   0.0000   440.7074     -0.426781       20.1326      0.105115    -0.0446905       2.73098      0.705597      0.931002       1.00521       1.03834       1.13281       1.07454
  31   7 2147.0213    0.8828  0.8219 10.3021  0.0002  0.0195   0.0168   0.0470    0.0662   0.0000   440.1441      -1.03938       20.8560       1.37638      -2.53122       1.15072      0.988374       1.37774       1.50483       1.56058       1.58066       1.48047
  31   8 2318.9014    1.2971  1.0880 10.4140  0.0000  0.0212   0.0211   0.0515    0.1025   0.0000   442.0392      0.476683       19.9004      -2.95055      -2.92761      -2.79382       1.03293       1.43462       1.53486       1.67644       1.68651       1.70669
  31   9 2484.9772    1.7171  1.2649 11.2280  0.0000  0.0235   0.0273   0.0590    0.0918   0.0000   441.7169      -2.46613       17.1754      0.867316      -2.78205      -2.39353       1.19671       1.70073       1.80617       1.96970       2.01953       1.94575
  31  10 2647.8618    2.3434  1.0075 12.0962  0.0000  0.0207   0.0403   0.0524    0.0789   0.0000   441.2071       1.17472       16.3824       3.76321      0.807753      -1.28918      0.992035       1.39788       1.40035       1.53141       1.57910       1.51940
  31  11 2808.3893    3.0617  1.0212 12.2374  0.0000  0.0196   0.0504   0.0506    0.1040   0.0000   441.4309      -1.01187       10.2977     -0.675896     -0.721361       1.37573      0.993816       1.32929       1.51724       1.58523       1.64108       1.61222
  31  12 2966.1595    3.8060  1.0086 12.3079  0.0000  0.0181   0.0627   0.0478    0.1294   0.0000   439.4810       3.73143       16.6948     0.0800419      -2.44523      0.724630      0.957977       1.21262       1.33299       1.38681       1.48667       1.43508
  31  13 3121.3577    4.0833  1.1761 12.5829  0.0000  0.0209   0.0640   0.0543    0.1624   0.0000   437.8326       5.67986       15.9310       3.79563      -1.96497       1.66214       1.06011       1.40997       1.52340       1.61339       1.69301       1.67198
  31  14 3274.8828    3.7015  1.5162 12.8119 -0.0001  0.0244   0.0529   0.0674    0.0937   0.0000   439.7657       1.01646       20.4587      0.719498     -0.939754   -0.00610276       1.26430       1.71594       1.83332       2.00104       2.07113       1.97932
  31  15 3427.3941    3.0171  2.2364 12.3999  0.0000  0.0307   0.0363   0.0836    0.0630   0.0000   442.0615       6.33343       8.53110       3.15328       7.57743      -2.58142       1.47734       2.06331       2.24164       2.43603       2.39736       2.38654
  31  16 3579.2501    2.3648  3.6117 11.9115  0.0000  0.0406   0.0244   0.1122    0.0516   0.0000   442.1575       4.75876       6.51826       3.27313       1.19848     -0.277712       2.02683       2.65234       2.97925       3.13025       3.22478       3.16704
  31  17 3730.4543    1.9526  5.1557 11.4853  0.0000  0.0531   0.0191   0.1503    0.0473   0.0000   439.7129       9.34269       3.77466       1.94137      -5.09494       4.86427       2.52854       3.49875       3.90739       4.12166       4.29495       4.11028
  31  18 3880.9079    1.5332  6.7873 11.2460  0.0000  0.0651   0.0155   0.1962    0.0402   0.0000   434.3374       4.12540       6.29219       2.26338      -16.2490       5.85997       3.27696       4.31172       4.86703       5.06650       5.15839       5.09650
  31  19 4031.0341    1.1760  8.3438 11.2094 -0.0052  0.0859   0.0155   0.2743    0.0366   0.0000   429.1278      -1.46379       21.5250       8.14630      -6.84102       13.0027       4.22769       5.57899       6.37608       6.65629       6.66068       6.60238
  31  20 4180.7161    0.8377  8.8872 11.3374  0.0157  0.1192   0.0201   0.4563    0.0338   0.0000   451.9149       4.22659       23.3399       7.27399       1.24492      -5.64821       5.64164       7.62798       8.77571       9.03998       9.14575       9.03320
  32   3 1409.4107    0.1279  0.0825  9.8054  0.0000  0.0104   0.0095   0.0189    0.0222   0.0000   441.1338     -0.604723       20.8494       1.39654      -2.98062     -0.622664      0.535608      0.596647      0.737870      0.880421      0.722268      0.720294
  32   4 1616.4433    0.2457  0.1707  9.7825  0.0000  0.0088   0.0105   0.0247    0.0257   0.0000   441.0444     -0.384522       21.5705     -0.133657      -3.24625     -0.359648      0.465294      0.629872      0.784300      0.812043      0.693974      0.789466
  32   5 1806.1567    0.4213  0.3653  9.8672  0.0000  0.0123   0.0115   0.0298    0.0341   0.0000   440.4249     -0.374808       21.0697      0.684354      -3.35036      0.396743      0.635826      0.844317      0.891092       1.00594       1.01953       1.01065
  32   6 1988.6441    0.6481  0.5776 10.0467  0.0000  0.0147   0.0141   0.0383    0.0474   0.0000   440.0888     -0.822424       19.4096      0.709114      -1.10779       1.99469      0.725971      0.955462       1.10083       1.08075       1.17367       1.13536
  32   7 2167.3110    0.9304  0.8332 10.2908  0.0000  0.0196   0.0169   0.0426    0.0693   0.0000   439.9107       2.49380       19.0271      -1.93486      -2.60731       2.13486      0.877151       1.25169       1.31687       1.42430       1.47244       1.47927
  32   8 2340.0857    1.3438  1.0937 10.8726  0.0000  0.0216   0.0222   0.0533    0.0834   0.0000   440.5238     -0.277064       19.8748     0.0498017      -4.04903      0.626567       1.01279       1.36433       1.47135       1.67132       1.73694       1.70473
  32   9 2507.3074    1.9125  1.1191 11.2454  0.0015  0.0207   0.0307   0.0526    0.1033   0.0000   440.6776     -0.808568       16.6698      -1.49690      0.377859     -0.870066      0.988426       1.37312       1.49999       1.52801       1.64096       1.63702
  32  10 2671.6642    2.4572  0.9977 12.0107  0.0000  0.0190   0.0415   0.0503    0.0933   0.0000   440.1098       2.72835       17.2622     -0.437549      0.631686      -1.92115      0.948143       1.28420       1.35663       1.48034       1.49492       1.46909
  32  11 2833.7294    3.2461  0.9878 12.3365 -0.0000  0.0180   0.0534   0.0486    0.0976   0.0000   439.3467       4.84709       18.9696       2.66601     -0.515353     0.0788414      0.913574       1.15134       1.33033       1.36300       1.45180       1.42921
  32  12 2992.7770    3.9092  0.9259 12.8412 -0.0000  0.0183   0.0660   0.0453    0.0952   0.0000   439.4364       1.76046       14.7747       1.19407      -2.13230       1.43525      0.932396       1.25878       1.39602       1.48579       1.58478       1.51732
  32  13 3148.9463    3.8769  1.1784 13.0785  0.0000  0.0217   0.0628   0.0559    0.1017   0.0000   440.0708       3.92728       17.6962      -2.47743      0.512943      -1.86235       1.08426       1.48452       1.59444       1.77356       1.76747       1.79490
  32  14 3303.4239    3.5408  1.6309 12.9109 -0.0001  0.0256   0.0496   0.0691    0.0843   0.0000   442.5000       1.60326       15.0366       1.50170      0.279853      0.871527       1.22627       1.65170       1.78492       1.93201       1.94365       1.97628
  32  15 3456.8435    2.8602  2.4242 12.3820  0.0000  0.0319   0.0335   0.0861    0.0599   0.0000   440.3744       3.40103       11.8767     0.0796284       5.69861     -0.335843       1.55633       2.08047       2.36577       2.50606       2.53744       2.48275
  32  16 3609.3956    2.2657  4.0403 11.8144  0.0000  0.0425   0.0216   0.1200    0.0458   0.0000   438.4518       8.91202       13.6301       4.12179      0.573991      -7.70594       2.06587       2.71574       3.10233       3.17115       3.36240       3.23463
  32  17 3761.3003    1.8370  5.1926 11.5658  0.0000  0.0529   0.0183   0.1512    0.0433   0.0000   439.6991       12.0496       8.95465      -2.87753      -8.48368      -4.27816       2.57103       3.40327       3.86421       4.03328       4.15720       4.13885
  32  18 3912.3523    1.4800  7.5154 11.1818  0.0000  0.0701   0.0148   0.2092    0.0389   0.0000   437.5656       12.6534       20.9293      -5.74793      -9.65370      -11.2628       3.30500       4.39374       5.06539       5.19816       5.35133       5.27710
  32  19 4063.0074    1.1291  8.3526 11.2410  0.0000  0.0884   0.0154   0.2791    0.0346   0.0000   434.8674      -1.31662       22.9878       3.61836       1.50047      -1.88422       4.08445       5.51992       6.31428       6.59159       6.61180       6.47551
  32  20 4213.5211    0.7612  8.5022 11.3713 -0.0223  0.1227   0.0214   0.4917    0.0348   0.0000   452.1853       7.59286       21.0101      -5.48282      -13.5516      -5.56812       5.64075       7.36752       8.79926       8.97970       9.08170       8.92160
  33   2 1193.9000    0.0744  0.0172  9.8997  0.0147  0.0227   0.0120   0.0079    0.0207   0.0000   441.1229     0.0656007       21.2418      -2.18869      -3.65459       1.09831       1.83733       2.18724       2.53074       2.15206       1.69750       2.50343
  33   3 1425.4136    0.1312  0.1516  9.7531  0.0000  0.0117   0.0075   0.0316    0.0228   0.0000   440.8998     -0.211415       20.5226    -0.0338567      -2.22075       1.41807      0.586990      0.823786       1.04312       1.04980       1.03185       1.04285
  33   4 1633.2198    0.2516  0.2771  9.7583  0.0000  0.0123   0.0086   0.0305    0.0268   0.0000   440.5816      0.602295       21.6536    0.00434738      -3.66324     -0.777293      0.631305      0.781479      0.937902      0.921494       1.03249       1.13435
  33   5 1823.8223    0.4466  0.4139  9.8860  0.0000  0.0138   0.0115   0.0309    0.0362   0.0000   441.6156      -1.06606       22.4998      0.644172      -2.68202     -0.236413      0.669228      0.824026      0.946378      0.985596       1.06090       1.04365
  33   6 2007.6343    0.6578  0.6231  9.9436 -0.0000  0.0164   0.0136   0.0379    0.0519   0.0000   439.9460      -1.82144       20.5411      -1.07061      -2.18018       1.11601      0.764844       1.01461       1.19068       1.22587       1.24980       1.27012
  33   7 2187.3157    0.9666  0.8982 10.3034  0.0003  0.0190   0.0169   0.0464    0.0710   0.0000   442.1747      -1.01270       22.5881      -2.04603      -1.69684      -2.52903      0.862656       1.20408       1.30572       1.37464       1.44625       1.40025
  33   8 2360.8443    1.4141  0.9823 10.8309  0.0000  0.0192   0.0235   0.0496    0.0848   0.0000   439.8192       2.81688       20.6179       1.22681      -5.30590      -2.23795      0.868284       1.17991       1.27625       1.42427       1.40865       1.36997
  33   9 2529.1653    2.0385  1.0845 11.3221  0.0000  0.0195   0.0322   0.0501    0.1010   0.0000   440.1040       3.11670       21.7577       1.52285      -2.45651      0.476812      0.974101       1.26172       1.33174       1.52102       1.59484       1.55782
  33  10 2695.0191    2.6082  1.2107 11.7536 -0.0029  0.0215   0.0388   0.0530    0.1070   0.0000   442.2610       1.88992       17.1181    -0.0628282      0.217106      -1.89255      0.991515       1.38389       1.50539       1.63600       1.59480       1.55674
  33  11 2858.5944    3.4204  0.9454 12.4343  0.0000  0.0174   0.0567   0.0462    0.1006   0.0000   438.7258       3.08903       16.2833       3.89037      -1.40655      -1.33504      0.858142       1.18233       1.26548       1.36851       1.41117       1.29320
  33  12 3018.8293    4.0295  1.0405 12.8354  0.0000  0.0192   0.0645   0.0484    0.0976   0.0000   438.8298       3.66518       16.8388       1.67164       1.77154      -2.90144      0.875060       1.23232       1.27013       1.43631       1.48817       1.43779
  33  13 3176.1192    3.9531  1.2038 12.9894 -0.0000  0.0210   0.0615   0.0562    0.1014   0.0000   440.5903       1.88723       18.4464       3.14828      -1.25886       1.42559       1.02091       1.35126       1.47949       1.58362       1.63451       1.64049
  33  14 3331.4427    3.4845  1.8205 12.6073 -0.0000  0.0258   0.0449   0.0707    0.0879   0.0000   440.4196       5.31801       12.8358       3.86519       1.25332      -1.16096       1.25272       1.67491       1.87493       1.98550       2.05558       1.98960
  33  15 3485.7581    2.7543  2.9165 12.2242 -0.0000  0.0347   0.0288   0.0936    0.0524   0.0000   439.3410       5.84253       10.1996      -1.00418       5.11580     -0.633772       1.59537       2.20627       2.38629       2.49980       2.67721       2.62210
  33  16 3639.1449    2.1918  4.1930 11.7573  0.0000  0.0434   0.0207   0.1201    0.0446   0.0000   439.6689       8.35426       12.6172     -0.530290       3.87456       1.30134       2.05497       2.73657       3.05546       3.24317       3.34354       3.27663
  33  17 3791.8362    1.7575  6.1774 11.3737 -0.0000  0.0578   0.0162   0.1656    0.0402   0.0000   436.9342       11.3431       17.1359      -4.77406      -6.92378      -2.07357       2.71145       3.52975       4.06496       4.20896       4.40584       4.34889
  33  18 3943.7904    1.3997  7.3960 11.2098  0.0000  0.0704   0.0145   0.2121    0.0371   0.0000   432.4806       11.3544       24.3827       4.11980      -4.03231      -10.6142       3.20886       4.36973       4.88998       5.20277       5.31233       5.26459
  33  19 4094.6679    1.0249  8.5769 11.2993 -0.0003  0.0986   0.0165   0.3246    0.0337   0.0000   433.2485       33.5584       12.7188      -8.59217      0.702166      -2.24930       4.34051       5.92030       6.84725       6.98100       7.21583       7.14205
  33  20 4246.0574    0.6524  7.8384 11.4584  0.0067  0.1349   0.0445   0.9793    0.0602   0.0000   433.3705       12.7998       24.1128       9.47358      -3.50931       12.2652       5.92761       7.90845       9.23424       9.64084       9.41740       9.45560
  34   2 1208.0241    0.0717  0.0560  9.8633  0.0000  0.0191   0.0084   0.0233    0.0208   0.0000   441.0383      -1.76319       21.5661       2.97441      -1.49383      -1.84951      0.706307       1.29192       1.35417       1.17808       1.42598       1.68453
  34   3 1441.1512    0.1478  0.1287  9.7777  0.0000  0.0098   0.0082   0.0255    0.0224   0.0000   441.8443     -0.985669       20.7957      0.703339      -2.88124      -1.16637      0.447424      0.562966      0.741076      0.660274      0.725100      0.945589
  34   4 1649.7250    0.2747  0.2730  9.7534  0.0000  0.0114   0.0091   0.0294    0.0272   0.0000   440.6683      0.536711       19.3061     0.0481312      0.660850       1.72098      0.548733      0.740248      0.792159      0.886227      0.838037      0.782846
  34   5 1841.2318    0.4540  0.4537  9.8891  0.0000  0.0137   0.0111   0.0338    0.0369   0.0000   440.6956     -0.459200       22.3427      0.636804      -3.42209      -2.46369      0.655595      0.847148      0.970057       1.01683       1.01523       1.03261
  34   6 2026.3735    0.7010  0.6458 10.0940  0.0000  0.0157   0.0142   0.0390    0.0503   0.0000   440.7765    -0.0984913       20.7783       1.58797      -2.77805      -1.91806      0.686379      0.952849       1.03103       1.12241       1.12948       1.15406
  34   7 2207.0242    1.0162  0.8617 10.5482  0.0000  0.0192   0.0179   0.0452    0.0624   0.0000   441.7395       2.04455       19.7286       2.81359      -1.94640      0.744938      0.834839       1.16497       1.14211       1.37513       1.34393       1.36094
  34   8 2381.2477    1.4854  1.2022 10.6032  0.0002  0.0216   0.0227   0.0551    0.1090   0.0000   440.9183       1.93366       19.2588      0.651680      -1.33597      -1.30335      0.944835       1.32686       1.38613       1.52279       1.54275       1.58324
  34   9 2550.6714    2.0577  1.1533 11.2604 -0.0000  0.0205   0.0314   0.0513    0.1103   0.0000   440.3460       3.58830       21.1135       3.30359      -2.48107      -3.35015      0.979678       1.33259       1.50484       1.63700       1.71165       1.62213
  34  10 2718.0286    2.7671  1.1482 11.9254  0.0000  0.0203   0.0427   0.0513    0.1146   0.0000   441.0477       2.03835       20.9132       1.35694      -1.38529     -0.845491      0.938733       1.29234       1.39440       1.50732       1.56122       1.46872
  34  11 2883.0138    3.5948  0.9636 12.5430  0.0000  0.0172   0.0587   0.0467    0.0956   0.0000   440.4309      0.471559       18.6462      0.223264      -1.36071      -2.36616      0.805364       1.12887       1.21438       1.34957       1.37215       1.36456
  34  12 3044.4913    4.0140  1.0097 12.9976  0.0000  0.0181   0.0647   0.0486    0.0897   0.0000   439.3543       7.94620       18.5247       2.10461      -3.93131      -3.21956      0.824595       1.12491       1.18355       1.33208       1.37686       1.33535
  34  13 3202.8818    4.0130  1.3452 12.7248 -0.0010  0.0217   0.0564   0.0572    0.0988   0.0000   441.1677       5.59187       15.5410       3.06437      0.804175      -2.75688      0.994936       1.35894       1.47322       1.59431       1.65124       1.59842
  34  14 3359.2855    3.3901  1.9870 12.6433 -0.0006  0.0274   0.0418   0.0721    0.0741   0.0000   440.1848       4.23008       13.5103     -0.472720       2.26432      0.750739       1.26495       1.72927       1.90861       2.04433       2.09567       2.09122
  34  15 3514.5214    2.6022  3.1243 12.3211  0.0000  0.0367   0.0276   0.1014    0.0479   0.0000   439.1976       2.81561       9.93545       6.30618       2.85248      -1.90349       1.65212       2.29003       2.50349       2.64800       2.79850       2.72199
  34  16 3668.7235    2.0771  4.5318 11.7337 -0.0000  0.0454   0.0193   0.1265    0.0410   0.0000   439.5427       13.1720       21.8650       4.79279      -3.30976       1.46503       2.06333       2.73204       3.17529       3.25990       3.41250       3.42770
  34  17 3822.0253    1.6782  6.5438 11.3862  0.0000  0.0596   0.0157   0.1781    0.0382   0.0000   438.2348       8.72053       16.0077      -8.27501      -3.54577      -1.95519       2.71057       3.63725       4.20385       4.26685       4.52098       4.43102
  34  18 3974.4394    1.3311  8.2652 11.2154  0.0009  0.0779   0.0144   0.2371    0.0352   0.0000   435.7803       14.9980       30.1529      -1.24530       2.34172      -6.34019       3.43042       4.64567       5.20460       5.59662       5.66267       5.59141
  34  19 4126.3765    1.0050  9.0883 11.3125 -0.0060  0.1026   0.0167   0.3471    0.0317   0.0000   433.2818       12.0502       24.3765      -9.43604      -7.81684      -7.68000       4.44427       6.03404       7.00332       7.18509       7.34100       7.30633
  35   2 1221.9316    0.0880  0.1181  9.8387  0.0000  0.0196   0.0078   0.0361    0.0211   0.0000   441.2528      -1.01785       21.9535       2.01975      -1.96908      -2.19486      0.671694       1.15221       1.13956       1.31942       1.24566       1.35841
  35   3 1456.6263    0.1577  0.0918  9.7811  0.0000  0.0084   0.0099   0.0189    0.0216   0.0000   441.2407      0.131167       21.0948     -0.547221      -3.04876      0.183529      0.373613      0.488389      0.538606      0.594469      0.648038      0.569203
  35   4 1665.9604    0.2931  0.2700  9.7872  0.0000  0.0110   0.0093   0.0266    0.0266   0.0000   440.6252      0.244731       20.8291      0.900855      -3.94133       1.25073      0.487281      0.686704      0.778898      0.799016      0.825241      0.837258
  35   5 1858.4494    0.4754  0.4793  9.8384  0.0000  0.0137   0.0112   0.0346    0.0380   0.0000   440.4289      -1.38777       20.2297     -0.330647      -3.01285      0.944596      0.614051      0.810425      0.882226      0.987141       1.06682       1.00311
  35   6 2044.8031    0.7286  0.7635 10.0187 -0.0002  0.0169   0.0134   0.0423    0.0560   0.0000   440.9607       1.30167       22.8145       1.29061      -1.52173      -1.49776      0.764969       1.03603       1.15249       1.29369       1.31499       1.37479
  35   7 2226.4391    1.0753  0.9447 10.3988  0.0000  0.0187   0.0179   0.0475    0.0741   0.0000   438.8711      0.552822       20.0274       1.80665      -4.21448      0.372359      0.795394       1.09495       1.20724       1.24159       1.32044       1.26651
  35   8 2401.2995    1.5221  1.1840 10.9052 -0.0008  0.0211   0.0233   0.0534    0.0944   0.0000   442.2170       2.09781       18.9626      -1.39401      -1.02642       2.55666      0.944194       1.31845       1.41905       1.52863       1.57036       1.56413
  35   9 2571.8268    2.1356  1.2298 11.2905  0.0000  0.0201   0.0311   0.0535    0.1010   0.0000   442.8688      0.752945       19.0616     -0.212893      -1.90185     -0.649136      0.897417       1.22160       1.36556       1.41436       1.47474       1.47069
  35  10 2740.5588    2.8126  1.0176 12.2777 -0.0000  0.0186   0.0452   0.0480    0.0892   0.0000   441.4259       2.24058       17.5462       1.40354      -2.87917      -2.12719      0.852947       1.11086       1.25070       1.32081       1.39066       1.42231
  35  11 2906.8961    3.6649  1.0154 12.3996  0.0000  0.0173   0.0568   0.0478    0.1125   0.0000   440.4432       3.61606       17.0977     -0.555606      -1.15219      -2.99893      0.770507       1.04661       1.13666       1.25306       1.22631       1.22958
  35  12 3069.6900    3.9880  1.0783 13.0465  0.0000  0.0194   0.0621   0.0508    0.0928   0.0000   442.3771       5.09735       19.5286      0.981641       1.15436      -3.12941      0.842343       1.17609       1.25144       1.40153       1.40229       1.41727
  35  13 3229.2503    3.8973  1.4014 12.8036 -0.0002  0.0221   0.0542   0.0592    0.0875   0.0000   440.5609       3.83536       20.0470       1.41346       3.35590      -1.11977      0.966464       1.36584       1.46787       1.57422       1.61154       1.64259
  35  14 3386.7197    3.2309  1.9817 12.5897  0.0000  0.0274   0.0393   0.0714    0.0662   0.0000   441.5320       5.90596       16.5908       1.21250     -0.876126       1.74037       1.20322       1.63813       1.87520       1.97126       2.07189       1.97651
  35  15 3542.8310    2.5159  3.1601 12.0906 -0.0000  0.0352   0.0257   0.0968    0.0526   0.0000   441.2071       10.7333       10.5593      0.370281       4.01147      -1.45317       1.63023       2.13987       2.46266       2.59408       2.68018       2.70096
  35  16 3697.9004    2.0278  4.7988 11.5716 -0.0000  0.0462   0.0179   0.1277    0.0409   0.0000   438.9278       5.66537       18.2198       2.08313      -5.24557      -1.26043       2.03119       2.69632       3.09355       3.21785       3.30083       3.25444
  35  17 3851.8751    1.5617  6.6526 11.4060 -0.0001  0.0614   0.0153   0.1847    0.0359   0.0000   442.0340       6.74911       12.3150      -4.48452      -1.25196      -5.61371       2.73024       3.60879       4.20071       4.28439       4.52456       4.44538
  35  18 4005.2108    1.2473  8.0933 11.2853  0.0000  0.0797   0.0151   0.2486    0.0342   0.0000   441.0866       13.3435       14.3480       3.86708      -12.7590      -15.7769       3.41618       4.61867       5.26434       5.50586       5.67106       5.66211
  35  19 4157.8405    0.8333  8.3745 11.4636  0.0039  0.1144   0.0241   0.4903    0.0372   0.0000   429.8218      -1.68159       46.6666       11.0198      -6.08136      -10.2473       4.74059       6.43803       7.45465       7.77263       7.87497       7.87035
  36   3 1471.8475    0.1585  0.1235  9.7466 -0.0003  0.0093   0.0083   0.0222    0.0219   0.0000   441.5669      0.243566       21.2376     -0.312048      -2.68271      0.546688      0.405564      0.550367      0.626436      0.662544      0.576773      0.621616
  36   4 1681.9073    0.3049  0.3013  9.7881  0.0003  0.0120   0.0091   0.0273    0.0277   0.0000   441.2470     -0.258039       20.0110      -1.04077      -2.61481     -0.615611      0.613642      0.757169      0.810867      0.891232       1.00216       1.04974
  36   5 1875.4455    0.4964  0.4911  9.8804  0.0000  0.0134   0.0114   0.0352    0.0383   0.0000   440.5114      -2.23084       21.2498      0.698626      -4.19557      0.385652      0.587533      0.789416      0.850889      0.969172      0.951253       1.04161
  36   6 2063.1216    0.7876  0.5827 10.0993  0.0000  0.0137   0.0158   0.0340    0.0514   0.0000   441.3941      -1.78269       21.3317      0.789818      -2.94526     -0.256602      0.608212      0.818851      0.933103       1.01118       1.09963       1.05372
  36   7 2245.4763    1.1611  0.9243 10.3005  0.0000  0.0172   0.0188   0.0448    0.0825   0.0000   440.6435       1.34616       20.3906      -2.43537      -3.93070       1.06463      0.723758      0.978970       1.07366       1.18827       1.17600       1.21018
  36   8 2421.1808    1.6463  1.1100 11.0619  0.0000  0.0197   0.0253   0.0518    0.0889   0.0000   441.1954     -0.684462       21.4427      -1.06995      -1.37657     -0.725119      0.849280       1.16768       1.31118       1.39493       1.44799       1.38523
  36   9 2592.7344    2.2377  1.2463 11.4823  0.0000  0.0205   0.0321   0.0538    0.0984   0.0000   441.0848       2.89165       18.4113      0.102515      0.686694      -4.30900      0.898729       1.19310       1.30185       1.37705       1.46725       1.45187
  36  10 2762.7760    2.8857  1.1421 12.0359 -0.0000  0.0191   0.0429   0.0511    0.1045   0.0000   439.4662       2.82772       19.5480    -0.0592172      0.361796      -1.68812      0.850787       1.10694       1.22092       1.32710       1.35214       1.36413
  36  11 2930.3009    3.8395  1.0633 12.4208  0.0004  0.0174   0.0574   0.0474    0.1099   0.0000   440.7020       3.45806       17.1903      -1.58808      0.455080      -1.26098      0.787483       1.05074       1.13206       1.21385       1.33264       1.30274
  36  12 3094.3404    4.0905  1.1183 13.0683 -0.0000  0.0197   0.0624   0.0505    0.0930   0.0000   441.0263       3.42837       17.5950       1.93577     0.0399076    0.00232052      0.833710       1.14756       1.23517       1.35886       1.32453       1.34391
  36  13 3255.1527    3.8243  1.5586 12.5882  0.0065  0.0228   0.0500   0.0611    0.0911   0.0000   441.0706       3.80192       14.1587      0.858693      -2.64372     -0.981031      0.963808       1.31916       1.45372       1.58029       1.59069       1.54242
  36  14 3413.8112    3.1023  2.0354 12.5932  0.0000  0.0276   0.0376   0.0726    0.0615   0.0000   442.0705       5.21730       14.7303       1.43988       1.47011       1.04517       1.20421       1.61350       1.79370       1.94848       1.95859       1.98935
  36  15 3570.7711    2.4180  3.7638 11.9141  0.0000  0.0375   0.0223   0.1091    0.0458   0.0000   439.2985       4.07577       13.9737       2.22056     -0.715776     -0.895212       1.60767       2.14814       2.38084       2.58055       2.64362       2.58821
  36  16 3726.6120    1.9010  5.2806 11.5555  0.0000  0.0494   0.0169   0.1403    0.0378   0.0000   437.0896       8.69304       12.4403      -2.35480      -2.17513      -4.16538       2.13900       2.83653       3.27660       3.38747       3.54771       3.52275
  36  17 3881.5191    1.4840  6.8778 11.4236 -0.0001  0.0648   0.0150   0.1932    0.0340   0.0000   443.9264       2.77547       12.0420     -0.965638     -0.698220     -0.653487       2.70347       3.69261       4.15594       4.33571       4.47682       4.46796
  36  18 4035.8330    1.1400  8.3361 11.3903  0.0003  0.0867   0.0164   0.2882    0.0331   0.0000   440.4500       3.67683       11.6841      -11.9785       5.50631       8.58285       3.61733       4.90409       5.62559       5.80774       6.02755       5.93721
  37   2 1249.2190    0.0801  0.0404  9.8441  0.0000  0.0146   0.0097   0.0169    0.0200   0.0000   441.3595      -1.42740       22.5406      -1.20809      -3.56720     0.0963716      0.700358      0.811257       1.03552      0.851559       1.15747      0.972245
  37   3 1486.8013    0.1818  0.1267  9.7746  0.0000  0.0076   0.0091   0.0224    0.0218   0.0000   441.4151      -1.00074       21.9899      0.542295      -2.51878     -0.529196      0.365091      0.446683      0.496383      0.570971      0.557689      0.558585
  37   4 1697.5927    0.3201  0.2803  9.8056  0.0000  0.0105   0.0095   0.0251    0.0270   0.0000   440.5816     -0.827988       21.3066     -0.251763      -3.14742     -0.786375      0.434690      0.605944      0.646859      0.747535      0.805099      0.859047
  37   5 1892.2437    0.5175  0.5274  9.9368  0.0000  0.0147   0.0113   0.0348    0.0388   0.0000   441.1877      -1.25785       21.4895    -0.0682139      -2.94922      -1.32333      0.579762      0.805282      0.848267      0.948665      0.967680      0.982389
  37   6 2081.1376    0.7897  0.8034 10.0924  0.0000  0.0172   0.0140   0.0429    0.0598   0.0000   441.1550     -0.605334       21.5726     -0.536059      -3.27806     -0.452563      0.721034      0.992339       1.09808       1.17882       1.18860       1.21484
  37   7 2264.3354    1.1549  1.1470 10.3786  0.0000  0.0203   0.0175   0.0520    0.0902   0.0000   442.4618       1.13364       22.3436       2.07559      -1.10340      -1.26682      0.865115       1.18690       1.32050       1.41493       1.46988       1.50970
  37   8 2440.6691    1.6895  1.2055 10.7586  0.0000  0.0203   0.0242   0.0517    0.1133   0.0000   440.9094     0.0763134       22.1372       1.71762      -2.05652      -1.81887      0.809305       1.15162       1.24002       1.35049       1.42771       1.42703
  37   9 2613.3532    2.2724  1.2157 11.6777 -0.0022  0.0201   0.0328   0.0533    0.0913   0.0000   440.0873       1.88974       20.6116      0.228537      -3.04813      -1.26623      0.850521       1.15229       1.25059       1.36105       1.40733       1.41010
  37  10 2784.5790    3.1377  1.0535 12.1318 -0.0001  0.0184   0.0471   0.0451    0.1093   0.0000   441.5698       3.82159       21.7126       2.40247     -0.260505     -0.168519      0.786093       1.08370       1.12837       1.26191       1.34071       1.33807
  37  11 2953.3306    3.8054  1.0565 12.7695  0.0000  0.0179   0.0576   0.0460    0.0915   0.0000   440.5847       5.18115       17.9919     -0.439975      -3.34957      0.654807      0.803463       1.02728       1.16067       1.22201       1.28788       1.25347
  37  12 3118.5785    4.0587  1.1662 13.0294  0.0000  0.0199   0.0597   0.0515    0.0963   0.0000   441.0173       5.11653       16.5645      -1.67785      -4.39891       2.33041      0.828769       1.17094       1.19753       1.35582       1.37081       1.37062
  37  13 3280.6478    3.8109  1.6073 12.7584  0.0003  0.0223   0.0486   0.0631    0.0760   0.0000   442.1059       4.22311       15.9250      -2.07407     -0.952056       1.70883      0.942828       1.25987       1.40483       1.46040       1.54049       1.50264
  37  14 3440.3950    3.0155  2.3083 12.5847  0.0000  0.0284   0.0338   0.0815    0.0519   0.0000   441.7079       7.35240       14.0596      -4.13911       2.05396      0.214737       1.19207       1.66600       1.79367       1.93760       2.00503       2.03222
  37  15 3598.5531    2.2987  4.0221 11.9531  0.0000  0.0401   0.0211   0.1111    0.0412   0.0000   442.7584       7.68285       15.8837       1.35082      -1.21476      -4.07053       1.66194       2.24143       2.54592       2.66619       2.80076       2.76945
  37  16 3755.3092    1.8613  5.6285 11.5452  0.0000  0.0516   0.0162   0.1466    0.0363   0.0000   440.8940       5.88795       17.4287       3.27897      -5.13687      -4.57378       2.11547       2.91255       3.23077       3.43650       3.57533       3.53373
  37  17 3910.8654    1.4352  7.2898 11.4069 -0.0005  0.0677   0.0150   0.2021    0.0340   0.0000   435.9448       5.82880       23.5398      0.159214      -12.2477       9.69335       2.74870       3.73978       4.21503       4.42477       4.60530       4.55886
  37  18 4065.4719    1.0349  8.2428 11.5000  0.0003  0.0951   0.0187   0.3287    0.0329   0.0000   440.1880       11.0891       20.9663       17.0091       5.10477       2.81551       3.75493       5.13705       5.85975       6.15789       6.40491       6.35849
  38   2 1262.6110    0.0735  0.0532  9.8626  0.0000  0.0255   0.0086   0.0181    0.0198   0.0000   442.9765      -1.08102       20.1830       2.52584      -1.25758       1.06083      0.751944       2.22012       1.32419       1.36286       2.21744       1.28407
  38   3 1501.5389    0.1719  0.1357  9.7312  0.0000  0.0092   0.0079   0.0191    0.0218   0.0000   441.8681     -0.189697       19.9930     -0.863207      -1.10656     -0.421198      0.411364      0.493579      0.547434      0.666335      0.710334      0.790544
  38   4 1713.0463    0.3204  0.3199  9.8113  0.0000  0.0130   0.0089   0.0266    0.0275   0.0000   441.3931     -0.877812       21.8124      0.249222      -1.76889      -1.62215      0.459260      0.714621      0.708410      0.819296      0.858645      0.861128
  38   5 1908.8199    0.5467  0.5108  9.8574  0.0000  0.0140   0.0115   0.0310    0.0407   0.0000   441.3222     0.0817027       21.8016      0.333581      -3.08610       2.62498      0.550997      0.802313      0.831085      0.960344       1.00703       1.02846
  38   6 2098.9155    0.8317  0.8112 10.0793  0.0000  0.0167   0.0143   0.0426    0.0627   0.0000   440.9203       2.99587       21.9647     -0.498095      -3.39049      0.358885      0.657022      0.939698       1.01142       1.11033       1.15118       1.15138
  38   7 2282.9152    1.2542  1.0105 10.5358 -0.0000  0.0178   0.0194   0.0460    0.0820   0.0000   439.7501       1.45944       23.2859      0.509173      -2.18555      -1.06793      0.744151      0.991540       1.11704       1.22024       1.24045       1.24126
  38   8 2459.9858    1.7983  1.2051 11.0797 -0.0000  0.0196   0.0261   0.0529    0.1029   0.0000   439.6372     -0.728826       21.3067       1.78068      -4.08388      0.667498      0.796491       1.09287       1.21637       1.32059       1.38236       1.36126
  38   9 2633.7207    2.3909  1.0840 11.8521  0.0000  0.0190   0.0360   0.0485    0.0906   0.0000   440.0851       3.00176       21.6340       1.74017      0.713434      -1.16472      0.756512       1.08203       1.15329       1.23871       1.32692       1.27855
  38  10 2806.0885    3.1849  1.0723 12.3242  0.0000  0.0188   0.0470   0.0460    0.0985   0.0000   440.8504       1.84052       18.8790       1.76554      -2.81046      -3.66526      0.775006       1.09477       1.19014       1.31693       1.33182       1.33670
  38  11 2975.9663    3.9022  1.0550 12.7467 -0.0000  0.0177   0.0585   0.0457    0.0994   0.0000   442.5082       4.90503       19.4579       1.14089      -3.39881     -0.421435      0.738377      0.991064       1.11390       1.19258       1.26273       1.20425
  38  12 3142.3975    4.2552  1.2169 12.6479 -0.0116  0.0192   0.0586   0.0495    0.1253   0.0000   441.5537       4.88275       17.6756     -0.758671     -0.583726      -3.56366      0.794511       1.07940       1.15953       1.29865       1.31054       1.30532
  38  13 3305.7574    3.7221  1.6719 12.7246  0.0001  0.0233   0.0470   0.0636    0.0801   0.0000   441.3632       6.03073       17.8219      0.956680      -1.41239      -1.46370      0.959806       1.29628       1.43852       1.56433       1.64530       1.62063
  38  14 3466.7877    2.8161  2.4829 12.6127 -0.0000  0.0311   0.0309   0.0834    0.0465   0.0000   443.5027       6.03774       7.26974      0.859279       5.05170     0.0455590       1.24553       1.73836       1.94827       2.10419       2.17550       2.09797
  38  15 3625.7806    2.2284  4.2522 11.8566  0.0000  0.0414   0.0197   0.1131    0.0394   0.0000   441.2137       2.13235       14.6830       2.13456      0.285270      -2.38002       1.63792       2.21897       2.50261       2.67810       2.73771       2.76987
  38  16 3783.3895    1.7357  6.0496 11.4990  0.0000  0.0550   0.0155   0.1554    0.0352   0.0000   439.1764       6.33942       10.5736       2.70093       6.14669      -2.83121       2.21347       2.92096       3.38039       3.58436       3.70967       3.71734
  38  17 3939.8482    1.3595  7.8154 11.4269  0.0000  0.0728   0.0153   0.2274    0.0332   0.0000   436.0505       6.18774       25.5679     -0.498730      -10.4587      -6.94078       2.87289       3.84747       4.42418       4.70780       4.80317       4.78059
  39   2 1275.7166    0.0928  0.0927  9.7607  0.0000  0.0123   0.0074   0.0266    0.0199   0.0000   441.0912     -0.372639       21.7265     -0.476554      -3.07851     -0.563760      0.512636      0.683938      0.761080      0.829220      0.850637      0.783369
  39   3 1516.0403    0.1947  0.1607  9.7625  0.0000  0.0084   0.0081   0.0214    0.0220   0.0000   441.6341     0.0234252       21.4200     -0.264229      -2.63522      0.259163      0.363037      0.508767      0.574071      0.656378      0.627434      0.576666
  39   4 1728.2480    0.3456  0.3487  9.7852  0.0000  0.0116   0.0092   0.0298    0.0286   0.0000   441.1737       1.28752       20.5476     -0.950086      -2.32843       1.22707      0.436008      0.632953      0.643143      0.771409      0.759811      0.767652
  39   5 1925.1645    0.5877  0.5373  9.9116  0.0000  0.0136   0.0122   0.0340    0.0411   0.0000   440.6786       1.40698       20.2712     -0.454461      -3.72042      0.424458      0.519411      0.706829      0.829802      0.872011      0.936268      0.901836
  39   6 2116.5384    0.8403  0.8864 10.1466  0.0000  0.0185   0.0140   0.0431    0.0642   0.0000   440.4722     -0.149866       19.8948      0.153053      -3.89386       1.79177      0.725256       1.01977       1.15367       1.22948       1.29225       1.28362
  39   7 2301.2874    1.2429  1.1297 10.6494  0.0000  0.0200   0.0186   0.0505    0.0805   0.0000   441.5098       2.49077       21.4644      0.776324      -2.82698       1.29766      0.772200       1.08771       1.15632       1.26105       1.33189       1.31619
  39   8 2479.0788    1.7746  1.1611 11.2467  0.0000  0.0196   0.0261   0.0519    0.0898   0.0000   442.4656      0.605676       21.0778      -1.19558      -3.40091      -1.59678      0.760870       1.07432       1.16683       1.28184       1.25250       1.27703
  39   9 2653.8745    2.4687  1.2214 11.6606  0.0000  0.0197   0.0350   0.0525    0.1120   0.0000   442.2618       2.24562       19.8766      -1.13770      -2.34257      -1.17731      0.792946       1.08440       1.18373       1.29921       1.32248       1.39007
  39  10 2827.3535    3.2607  1.1904 12.1624  0.0000  0.0188   0.0462   0.0501    0.1124   0.0000   441.7969       1.52241       19.5771       2.41575      -2.60099      -1.96242      0.750014       1.02483       1.14291       1.18676       1.26601       1.26911
  39  11 2998.1948    3.9584  1.0841 12.8668 -0.0000  0.0180   0.0582   0.0479    0.0935   0.0000   441.3836       5.30744       17.9579      0.153615      -1.60964     -0.808936      0.741673       1.04349       1.10855       1.20109       1.25393       1.25749
  39  12 3165.7200    4.1148  1.3068 12.7669  0.0000  0.0197   0.0552   0.0531    0.0919   0.0000   440.3116       5.16901       17.5250      -1.06101     -0.970591     -0.508673      0.783926       1.06330       1.17181       1.27414       1.30480       1.29491
  39  13 3330.4649    3.5466  1.7954 12.7301  0.0000  0.0243   0.0425   0.0663    0.0678   0.0000   439.2796       4.95219       14.5393       3.13286     -0.726443      -3.81517      0.972719       1.33233       1.45471       1.56697       1.66587       1.63889
  39  14 3492.6893    2.7156  2.9424 12.4366  0.0001  0.0328   0.0268   0.0929    0.0412   0.0000   443.3017       8.26318       9.27595      0.816301       11.5870     -0.864569       1.27158       1.71339       1.98272       2.07430       2.19327       2.16624
  39  15 3652.7877    2.1367  4.4743 11.8165  0.0000  0.0430   0.0186   0.1177    0.0365   0.0000   438.8782       9.02837       14.0176     -0.417760      0.652439     -0.881721       1.65760       2.21846       2.59083       2.66625       2.80389       2.74826
  39  16 3811.3134    1.6797  6.4751 11.5107  0.0000  0.0583   0.0156   0.1690    0.0341   0.0000   438.3025       2.68729       14.2702       1.52750      -1.76121       2.49476       2.22101       3.08464       3.42020       3.70364       3.78735       3.77237
  39  17 3968.6431    1.2415  7.7180 11.4816  0.0018  0.0775   0.0160   0.2495    0.0321   0.0000   434.3861     -0.692494       26.1076       11.7795      -12.4086      -9.73801       2.90301       3.97973       4.49058       4.84862       4.89562       4.88571
  40   2 1288.7422    0.1020  0.0830  9.8323  0.0000  0.0129   0.0078   0.0183    0.0196   0.0000   441.9461     -0.366331       21.7507      0.606193      -3.48078      0.328085      0.478229      0.552307      0.805259      0.792148      0.837637       1.02247
  40   3 1530.3328    0.1901  0.1738  9.7363  0.0000  0.0088   0.0076   0.0238    0.0218   0.0000   441.8588      -1.04752       21.3818     0.0851704      -3.25006     -0.668222      0.342736      0.489102      0.481301      0.553293      0.594688      0.594644
  40   4 1743.2548    0.3619  0.3813  9.8119  0.0000  0.0120   0.0091   0.0298    0.0293   0.0000   440.5726     -0.293564       20.0475      0.865373      -3.77629      0.781940      0.491129      0.680362      0.730489      0.835784      0.821300      0.836874
  40   5 1941.4089    0.5895  0.5769  9.9560  0.0000  0.0141   0.0116   0.0343    0.0403   0.0000   440.9192     -0.861368       21.5927      0.585218      -4.40386      -1.49433      0.522175      0.739454      0.826062      0.877442      0.885300      0.897058
  40   6 2133.9566    0.9054  0.8306 10.1545 -0.0000  0.0158   0.0149   0.0408    0.0632   0.0000   441.4095      -1.38442       19.8554       2.58545      -2.21861      -2.26525      0.623096      0.840299      0.918350      0.956554       1.02198       1.06593
  40   7 2319.3119    1.3426  1.1116 10.5546  0.0000  0.0185   0.0195   0.0497    0.0919   0.0000   441.4696      0.777356       18.7639       1.70385      -2.31790     -0.494813      0.738694      0.986378       1.09240       1.21405       1.23408       1.28586
  40   8 2497.9357    1.8934  1.2553 11.3116 -0.0000  0.0197   0.0265   0.0533    0.0888   0.0000   440.7782      0.305634       21.5531      -1.73737      -4.97760      -1.75606      0.784132       1.02721       1.14833       1.28749       1.36622       1.34045
  40   9 2673.7782    2.6148  1.1425 11.7774  0.0000  0.0183   0.0370   0.0476    0.1025   0.0000   440.6556       2.42927       18.3375       1.00959      -2.15134      -1.05954      0.717772      0.970940       1.04552       1.20281       1.25311       1.23878
  40  10 2848.3053    3.3974  1.0889 12.1536  0.0000  0.0176   0.0478   0.0442    0.1130   0.0000   440.8411       2.07911       20.3004      0.279143      -3.30837      0.713459      0.690511      0.931611       1.04602       1.12097       1.14675       1.14703
  40  11 3020.1008    4.2061  1.0929 12.8102  0.0000  0.0177   0.0600   0.0461    0.0993   0.0000   440.6496       4.99597       19.2156       2.55149      -1.66563      -2.66704      0.701633      0.986699       1.05780       1.15374       1.19751       1.18878
  40  12 3188.7617    4.2751  1.4095 12.8574  0.0000  0.0204   0.0547   0.0557    0.0885   0.0000   441.9230       3.46167       15.3587       2.35898       1.01716      -1.82983      0.775849       1.07702       1.13738       1.28917       1.29539       1.30437
  40  13 3354.7138    3.4010  1.9382 12.5806 -0.0000  0.0246   0.0382   0.0664    0.0639   0.0000   443.0288       4.52705       17.4638       1.20283       2.97358      0.228999      0.936653       1.31740       1.42592       1.57273       1.58506       1.56352
  40  14 3518.2115    2.6121  3.3559 12.2171  0.0000  0.0348   0.0237   0.0976    0.0389   0.0000   440.3894       5.83218       12.5361     -0.851602       3.15507      -2.90783       1.28861       1.78956       1.99462       2.14668       2.19002       2.17769
  40  15 3679.4278    2.0791  4.7649 11.7597  0.0000  0.0440   0.0172   0.1209    0.0337   0.0000   441.5243       6.94692       17.7172       1.37614       5.03083      -1.37049       1.66568       2.25158       2.60154       2.69572       2.81618       2.83863
  40  16 3838.8614    1.5649  6.4005 11.6146  0.0000  0.0592   0.0156   0.1749    0.0322   0.0000   440.7549       6.60801       17.1457       1.14873      -1.96111      -4.52800       2.23589       3.02233       3.45213       3.67735       3.73918       3.80864
  40  17 3996.9530    1.1705  7.9734 11.5488 -0.0007  0.0828   0.0182   0.2849    0.0341   0.0000   439.1463       1.32766       26.8047      -3.66993      -21.8190       2.66794       3.03567       4.14976       4.75795       4.98192       5.10175       5.15257
  41   2 1301.5564    0.1083  0.0719  9.7717  0.0000  0.0116   0.0075   0.0155    0.0193   0.0000   441.4937       1.61723       21.0967      0.450684      -3.21415      0.946855      0.439023      0.665107      0.775883      0.746528      0.725854      0.769074
  41   3 1544.3529    0.1981  0.2042  9.7289  0.0000  0.0097   0.0073   0.0233    0.0219   0.0000   442.1437     -0.286266       22.4356      0.623634      -2.59455       1.43652      0.407125      0.499126      0.586146      0.594498      0.662219      0.662213
  41   4 1758.0613    0.3925  0.3312  9.8178  0.0000  0.0107   0.0102   0.0272    0.0280   0.0000   441.4500      0.144974       21.2749      0.667253      -2.59240     -0.202493      0.399096      0.463672      0.605069      0.604495      0.676127      0.632496
  41   5 1957.4397    0.6117  0.5984  9.9233  0.0000  0.0139   0.0116   0.0345    0.0440   0.0000   442.0139    -0.0263853       21.5767      0.737315      -2.96495      0.139191      0.533599      0.727109      0.805004      0.895660      0.862859      0.927247
  41   6 2151.1113    0.9289  0.8427 10.2631  0.0000  0.0163   0.0151   0.0420    0.0610   0.0000   441.1430      0.556958       20.6272     -0.599571      -1.64149    -0.0654970      0.616384      0.872275      0.952048      0.989358       1.07517       1.03034
  41   7 2337.1263    1.3921  1.1106 10.6874  0.0000  0.0186   0.0201   0.0485    0.0852   0.0000   439.8681       1.37813       21.6087      0.494436      -2.15459     -0.281849      0.694381      0.957915       1.06243       1.16559       1.16930       1.17933
  41   8 2516.5921    1.9529  1.2070 11.3067  0.0000  0.0196   0.0277   0.0505    0.1002   0.0000   441.1984       1.29589       21.5013     -0.629012     -0.661267      0.287618      0.750582       1.03921       1.14984       1.24970       1.36923       1.31700
  41   9 2693.5540    2.7091  1.2274 11.6917  0.0070  0.0188   0.0371   0.0494    0.1114   0.0000   440.2285       1.28881       20.2526      0.186933     -0.625724      -2.04002      0.731038       1.01015       1.06817       1.18743       1.26383       1.24564
  41  10 2868.9685    3.4482  1.1344 12.1596  0.0000  0.0176   0.0482   0.0472    0.1178   0.0000   441.5958       4.14262       18.8914     -0.583509      -3.13752      0.793334      0.675387      0.925555       1.04020       1.12328       1.22186       1.20627
  41  11 3041.6516    4.1194  1.1246 12.7567  0.0000  0.0177   0.0575   0.0461    0.1047   0.0000   441.3095       3.67796       20.3384       1.64458      -1.58312      -2.58321      0.704404      0.943454       1.05323       1.11541       1.18945       1.14337
  41  12 3211.4096    4.0996  1.4124 12.9935  0.0000  0.0205   0.0532   0.0556    0.0768   0.0000   441.1155       7.08106       18.3756     -0.462609       1.24725      -2.06104      0.800944       1.08954       1.20035       1.32344       1.34655       1.35407
  41  13 3378.6471    3.3919  1.9925 12.5678  0.0000  0.0254   0.0380   0.0665    0.0644   0.0000   441.9286       2.64234       12.2242      0.552290       2.88631      -1.72684      0.936616       1.28961       1.42557       1.54015       1.64816       1.59892
  41  14 3543.4409    2.5211  3.6075 12.0754  0.0000  0.0344   0.0217   0.1019    0.0364   0.0000   442.3476       2.12082       11.9029      -1.99211     -0.536719      -1.80329       1.31661       1.75086       1.98980       2.11634       2.19057       2.21207
  41  15 3705.6875    1.9650  5.1551 11.7286 -0.0000  0.0477   0.0164   0.1313    0.0314   0.0000   438.6902       9.60015       13.9314       2.24838      -5.95151      -5.89547       1.72176       2.37055       2.72866       2.88503       2.98292       3.01029
  41  16 3865.9081    1.5171  7.0493 11.5563  0.0000  0.0639   0.0158   0.1942    0.0327   0.0000   436.2594       13.1590       13.4811       4.43461      -5.23489     -0.425537       2.32709       3.15971       3.63437       3.88998       3.96520       3.97486
  41  17 4024.8466    1.1121  7.9993 11.5951  0.0000  0.0876   0.0206   0.3198    0.0338   0.0000   443.7017       10.3664       18.3711       13.9518      -12.2850      -6.88468       3.08559       4.29868       4.88189       5.13566       5.22129       5.19563
  42   2 1314.2466    0.1035  0.1159  9.7679  0.0000  0.0135   0.0067   0.0263    0.0196   0.0000   441.8575    -0.0529043       21.3580      0.590345      -3.45446      0.801546      0.428472      0.691567      0.619540      0.731984      0.745811      0.811031
  42   3 1558.1958    0.2173  0.1856  9.7677  0.0000  0.0091   0.0078   0.0208    0.0221   0.0000   441.7487     -0.774646       21.6706      0.297723      -2.66480     0.0314671      0.343064      0.430705      0.508309      0.509880      0.560530      0.574241
  42   4 1772.6330    0.3930  0.3824  9.7729  0.0000  0.0113   0.0094   0.0275    0.0303   0.0000   441.6494     -0.854806       20.7680      0.475974      -2.32922     -0.489688      0.444611      0.557644      0.648100      0.688749      0.710943      0.710640
  42   5 1973.3385    0.6342  0.6394  9.9746  0.0000  0.0146   0.0116   0.0347    0.0448   0.0000   441.6576      0.397842       20.9318      0.293127      -1.33868      0.126042      0.531551      0.742573      0.816929      0.863249      0.920888      0.926782
  42   6 2168.0777    0.9671  1.0284 10.2457 -0.0001  0.0185   0.0146   0.0471    0.0706   0.0000   440.1489     -0.302954       21.7606       1.66572      -3.36934     -0.104884      0.664726      0.918040      0.988859       1.11732       1.13427       1.14418
  42   7 2354.7892    1.4345  1.0630 10.9067  0.0000  0.0179   0.0210   0.0474    0.0801   0.0000   440.5276      0.447453       20.9098      0.734648      -3.92753      0.873386      0.654720      0.909776       1.00515       1.05813       1.15948       1.13299
  42   8 2535.0852    1.9927  1.2599 11.4143  0.0000  0.0195   0.0270   0.0512    0.0856   0.0000   442.0839       1.78345       19.8137       2.45951     -0.448463      -1.80288      0.724377       1.00227       1.07527       1.19234       1.25461       1.26194
  42   9 2713.0936    2.8301  1.1221 11.8233  0.0001  0.0175   0.0389   0.0447    0.1076   0.0000   441.0403       2.79011       23.1635     -0.223030      -1.56099      0.551499      0.667409      0.927728       1.00221       1.09541       1.14729       1.16476
  42  10 2889.4696    3.6273  1.0722 12.6637  0.0000  0.0171   0.0517   0.0452    0.0900   0.0000   442.7244       3.20661       20.1715     -0.656093      -2.74390     -0.825204      0.635102      0.863392      0.932579       1.02862       1.06323       1.05586
  42  11 3063.0043    4.2543  1.0961 13.0518  0.0003  0.0179   0.0596   0.0445    0.0886   0.0000   442.0347       1.72530       21.2964      0.127625      -2.37312      -1.83631      0.668470      0.917092       1.01920       1.08161       1.12958       1.13051
  42  12 3233.7066    3.9779  1.4820 12.8554  0.0000  0.0205   0.0497   0.0570    0.0772   0.0000   439.9661       6.72708       18.5322      -1.90081    -0.0136340      -1.54797      0.768006       1.02353       1.14121       1.23797       1.28194       1.28654
  42  13 3402.0478    3.1987  2.3392 12.5113 -0.0002  0.0271   0.0324   0.0733    0.0528   0.0000   445.3576       3.85608       11.4136      0.447254       2.37394     -0.963727      0.975832       1.37353       1.48833       1.63958       1.69407       1.71947
  42  14 3568.0930    2.4037  3.7876 12.1929  0.0000  0.0376   0.0210   0.1039    0.0341   0.0000   441.9358       5.57169       17.2329       1.06097     -0.292078      -4.19208       1.36357       1.90596       2.07735       2.23365       2.34237       2.35669
  42  15 3731.7447    1.9348  5.3914 11.7037  0.0000  0.0479   0.0159   0.1347    0.0315   0.0000   437.1359       2.99422       19.9874      0.229471      -7.90144       1.90365       1.73782       2.35814       2.67642       2.82660       2.98861       3.00688
  42  16 3892.8615    1.4700  7.4912 11.5519 -0.0001  0.0675   0.0157   0.2070    0.0333   0.0000   437.5621       19.2477       19.5809       1.35481      -6.16046       3.13532       2.40036       3.33935       3.77101       4.02525       4.19088       4.22572
  43   2 1326.7162    0.1000  0.0657  9.7456  0.0000  0.0126   0.0076   0.0132    0.0188   0.0000   442.0376      0.441590       21.1519     -0.780121      -3.34935    -0.0458562      0.423117      0.620307      0.694023      0.727305      0.916343      0.847021
  43   3 1571.8071    0.2236  0.2198  9.6734  0.0000  0.0101   0.0074   0.0215    0.0223   0.0000   442.0638      -1.17931       21.0051      0.393314      -2.34867     -0.341437      0.351820      0.468958      0.504501      0.633720      0.592542      0.633108
  43   4 1787.0201    0.4096  0.4179  9.7963  0.0000  0.0125   0.0093   0.0282    0.0303   0.0000   441.8509     -0.677995       21.7339      0.931952      -4.27302     -0.526531      0.427989      0.590886      0.654008      0.692114      0.710124      0.724530
  43   5 1989.0515    0.6667  0.7094  9.9817  0.0000  0.0152   0.0118   0.0376    0.0484   0.0000   442.2293      0.962647       19.6888      0.560840      -4.05712    -0.0927323      0.559128      0.747192      0.814806      0.918871      0.924493      0.929440
  43   6 2184.8574    0.9803  0.8847 10.4071  0.0000  0.0165   0.0153   0.0419    0.0605   0.0000   442.1051     -0.219673       19.4456     -0.650922      -2.72887       1.36492      0.610398      0.861932      0.965276       1.08233       1.14336       1.13321
  43   7 2372.2263    1.4993  1.2107 10.7693 -0.0033  0.0194   0.0207   0.0490    0.0896   0.0000   441.4884     -0.179701       21.0791      0.150819      -2.34615     -0.143322      0.704944      0.949232       1.07112       1.14366       1.23766       1.25055
  43   8 2553.3009    2.0556  1.3072 11.3863 -0.0000  0.0195   0.0271   0.0516    0.0829   0.0000   440.7119       1.25474       22.0258      0.307741      -1.15125      0.413864      0.733951       1.00843       1.09728       1.24047       1.29891       1.30614
  43   9 2732.4071    2.8426  1.1951 11.9094  0.0000  0.0178   0.0380   0.0492    0.1031   0.0000   441.3217       2.38368       18.1997      0.156771      -1.17888      -1.87617      0.656182      0.882463      0.977815       1.04793       1.11724       1.11387
  43  10 2909.6933    3.6878  1.1247 12.6084  0.0000  0.0179   0.0504   0.0458    0.0940   0.0000   441.1943       1.99763       18.7565       1.02592     -0.398830     -0.587980      0.646844      0.904784      0.945679       1.07621       1.13875       1.08637
  43  11 3084.0518    4.1857  1.2062 12.9679  0.0000  0.0186   0.0561   0.0483    0.0912   0.0000   441.8636       3.04956       19.8911     -0.562912     -0.479038      -2.73093      0.667601      0.902771      0.981620       1.11752       1.11362       1.12878
  43  12 3255.7082    3.8354  1.4643 13.2175  0.0000  0.0215   0.0498   0.0584    0.0639   0.0000   440.3887       6.84567       18.2540       1.25903      -4.03994      -1.85329      0.771873       1.08390       1.15590       1.25644       1.29487       1.35290
  43  13 3425.2455    3.1206  2.6852 12.2815 -0.0005  0.0280   0.0290   0.0780    0.0513   0.0000   443.1067       6.25501       15.7605    -0.0350628       2.05399      -1.13308       1.00498       1.34874       1.55683       1.60695       1.73997       1.70142
  43  14 3592.4697    2.3568  4.1324 12.0244  0.0000  0.0407   0.0197   0.1067    0.0341   0.0000   444.3612       9.21350       15.0894      -3.35371       2.77703      -1.48781       1.35781       2.01304       2.14888       2.32502       2.41954       2.40170
  43  15 3757.2413    1.8276  5.7852 11.6726  0.0001  0.0516   0.0155   0.1460    0.0310   0.0000   436.4587       13.4579       19.0250     -0.529408      0.373915      0.317568       1.82024       2.49299       2.82084       3.04712       3.14159       3.21731
  43  16 3919.5579    1.4018  7.6364 11.5537 -0.0001  0.0713   0.0161   0.2214    0.0328   0.0000   437.8702       7.58062       18.5785      -8.15314      -7.69528       2.31463       2.42877       3.36822       3.82089       4.11872       4.12763       4.24074
  44   2 1339.0545    0.1230  0.1086  9.7155  0.0000  0.0107   0.0069   0.0183    0.0192   0.0000   441.0626     -0.241351       22.7439      0.720267      -3.32049     0.0693782      0.446568      0.497987      0.490492      0.610158      0.637693      0.622676
  44   3 1585.1956    0.2254  0.1940  9.7210  0.0000  0.0088   0.0076   0.0201    0.0215   0.0000   441.4637     0.0181592       21.2968     0.0780291      -4.28064      0.731869      0.347932      0.475549      0.506663      0.515460      0.533359      0.515032
  44   4 1801.2453    0.4416  0.3908  9.8062  0.0000  0.0108   0.0101   0.0278    0.0304   0.0000   441.9397     -0.226684       21.5166     -0.290248      -3.58953     0.0733611      0.360087      0.511418      0.550337      0.606723      0.678642      0.652606
  44   5 2004.5980    0.6717  0.6821  9.9935  0.0000  0.0143   0.0118   0.0368    0.0459   0.0000   441.2396     -0.458574       22.0030     -0.877135      -3.12314       1.16257      0.518066      0.689766      0.717689      0.837503      0.874575      0.897831
  44   6 2201.4045    1.0771  1.0214 10.1828 -0.0000  0.0171   0.0156   0.0432    0.0780   0.0000   440.9705      0.744032       19.8580      0.877296      -2.27643     -0.762926      0.648666      0.875528      0.953691       1.03112       1.07649       1.06569
  44   7 2389.4622    1.5621  1.2096 10.8725  0.0000  0.0194   0.0213   0.0500    0.0889   0.0000   441.5164       2.71606       21.3854     0.0664780      0.362054      -1.86455      0.657614      0.931550      0.991601       1.11278       1.11060       1.12609
  44   8 2571.4741    2.2249  1.2248 11.2037  0.0000  0.0179   0.0285   0.0468    0.1013   0.0000   441.4264      0.601320       22.3980    -0.0731399      -2.63834      -1.01422      0.658704      0.868593      0.972600       1.03310       1.06971       1.07531
  44   9 2751.5883    3.0072  1.1246 12.1178  0.0000  0.0170   0.0412   0.0470    0.0919   0.0000   442.1057       1.78631       21.8904     -0.429504      -2.18984    -0.0634795      0.639898      0.872449      0.959340       1.07271       1.09937       1.07530
  44  10 2929.6801    3.8315  1.0164 12.6591  0.0000  0.0164   0.0535   0.0407    0.0893   0.0000   441.1994       3.29783       20.9297     -0.245502      -1.82079       2.89672      0.586780      0.810519      0.867903      0.988968       1.01154       1.03114
  44  11 3104.8090    4.2234  1.2869 12.7111 -0.0000  0.0188   0.0538   0.0482    0.0960   0.0000   441.4521       4.59031       20.1212       2.12180     -0.655536      0.312821      0.657644      0.887231      0.997576       1.08874       1.11423       1.12911
  44  12 3277.4246    3.7859  1.6738 12.8417  0.0000  0.0218   0.0435   0.0591    0.0619   0.0000   441.2947       5.65019       17.6286       1.81300      -3.26572      -3.33786      0.755144       1.02856       1.15509       1.23031       1.32277       1.29711
  44  13 3447.9876    3.0009  2.6615 12.4196  0.0000  0.0287   0.0283   0.0792    0.0460   0.0000   442.6341       4.08892       14.3413      0.845185       3.23883      -2.83259      0.982878       1.37255       1.53039       1.61574       1.71507       1.76063
  44  14 3616.3971    2.3349  4.4953 11.8122  0.0003  0.0398   0.0181   0.1087    0.0349   0.0000   440.2796       6.84233       17.7674      -2.40552     -0.658866      0.180439       1.36381       1.87349       2.12188       2.28122       2.39346       2.41301
  44  15 3782.3210    1.7941  6.1776 11.6316  0.0011  0.0544   0.0149   0.1534    0.0300   0.0000   439.3710       8.79849       17.3731      -8.81605      -5.40745    -0.0704308       1.82125       2.48637       2.85414       3.01845       3.16156       3.17622
  44  16 3945.9945    1.3110  8.0432 11.6144  0.0000  0.0798   0.0186   0.2607    0.0353   0.0000   439.0582       13.0004       23.2479      0.149947      -10.7983      -4.30716       2.63011       3.62106       4.13515       4.42678       4.46748       4.50303
  45   3 1598.4208    0.2532  0.2048  9.7708  0.0000  0.0086   0.0082   0.0205    0.0220   0.0000   441.5206     0.0168517       22.1587      0.252496      -3.72690      0.434919      0.297825      0.390709      0.446362      0.473674      0.514567      0.554358
  45   4 1815.2730    0.4629  0.4400  9.7844  0.0000  0.0118   0.0098   0.0287    0.0322   0.0000   442.2631       1.19743       21.9483   0.000312741      -3.02437      -1.22050      0.417431      0.561009      0.671156      0.696945      0.763993      0.737229
  45   5 2019.9984    0.7018  0.8126  9.9209  0.0000  0.0164   0.0114   0.0379    0.0535   0.0000   442.6394     -0.979502       22.8439     -0.507821      -3.23079       1.35985      0.549733      0.754560      0.862704      0.877359      0.967513      0.955385
  45   6 2217.7988    1.1185  1.0413 10.2863  0.0000  0.0170   0.0158   0.0442    0.0752   0.0000   442.2761     -0.655790       20.5478    -0.0822957      -2.51541       1.21999      0.577410      0.778064      0.870895      0.941677      0.981200      0.985080
  45   7 2406.5051    1.6162  1.2430 10.8478  0.0000  0.0188   0.0211   0.0484    0.0862   0.0000   442.1478      0.811221       21.7837      0.978985      -2.25440      0.200449      0.647647      0.900701      0.954510       1.08734       1.12716       1.12196
  45   8 2589.4639    2.2605  1.2894 11.2779 -0.0000  0.0190   0.0281   0.0472    0.0948   0.0000   440.9567      0.615820       21.9018      0.144904     -0.678503       1.40950      0.638933      0.919533      0.972930       1.08573       1.15682       1.13169
  45   9 2770.5619    3.0369  1.2102 11.9983 -0.0000  0.0179   0.0395   0.0475    0.1064   0.0000   441.6432       2.88182       23.6644      -2.77782      -1.39783     -0.940018      0.621229      0.853731      0.964713       1.02983       1.06454       1.12864
  45  10 2949.5096    3.9473  1.1583 12.5699 -0.0000  0.0175   0.0521   0.0439    0.1050   0.0000   440.4431       3.53405       20.5486      0.438170      -3.04754     -0.457852      0.639978      0.860177      0.922534       1.02868       1.05820       1.04596
  45  11 3125.4311    4.2150  1.2858 13.0740  0.0000  0.0189   0.0547   0.0515    0.0817   0.0000   440.4389       2.51219       18.0386      -2.07797      -2.49768      -2.28715      0.660373      0.942078       1.00548       1.08640       1.18861       1.18518
  45  12 3298.8928    3.7726  1.7518 12.7805  0.0000  0.0218   0.0422   0.0601    0.0634   0.0000   441.8757       3.29747       19.3605      0.632046       1.03800      0.225121      0.781115       1.04655       1.18432       1.28770       1.34622       1.37659
  45  13 3470.5026    2.8523  2.9310 12.5317  0.0000  0.0307   0.0265   0.0869    0.0388   0.0000   443.5089       4.08064       14.9845       2.57627       3.38637      -4.24127       1.02233       1.41434       1.57690       1.72314       1.76805       1.77191
  45  14 3640.0778    2.2138  4.5625 11.9244 -0.0020  0.0426   0.0178   0.1118    0.0322   0.0000   441.9842       5.25311       20.6302     -0.781046       2.35049      -3.65487       1.38638       1.98233       2.20491       2.37283       2.46768       2.48944
  45  15 3807.1173    1.7354  6.3693 11.6712  0.0016  0.0565   0.0152   0.1626    0.0305   0.0000   438.7886       4.73087       21.2874     -0.838295      -6.43642       2.20636       1.82200       2.58035       2.85812       3.08929       3.11108       3.15723
  45  16 3971.6334    1.2073  7.9606 11.6792  0.0002  0.0852   0.0212   0.3042    0.0389   0.0000   438.7600       15.9670       25.5470      -1.42175       2.87470      -4.79163       2.73931       3.88348       4.27475       4.70289       4.76621       4.81933
  46   3 1611.4195    0.2500  0.2777  9.6962  0.0000  0.0108   0.0072   0.0246    0.0228   0.0000   441.4743     -0.778489       21.7777     -0.191235      -3.75839      -1.60781      0.398291      0.558908      0.653132      0.725873      0.735245      0.747541
  46   4 1829.1825    0.4668  0.4651  9.8444  0.0000  0.0113   0.0098   0.0307    0.0317   0.0000   441.6387       1.04702       22.2943     0.0610203      -2.98784     -0.532809      0.392722      0.537903      0.597659      0.641880      0.651186      0.659015
  46   5 2035.2269    0.7392  0.7364 10.0385  0.0000  0.0143   0.0122   0.0371    0.0493   0.0000   442.5442     -0.195049       20.1189      -1.09310      -2.72297      -1.08030      0.501561      0.671541      0.753309      0.829889      0.864129      0.928358
  46   6 2233.9615    1.1382  0.9895 10.4548  0.0000  0.0161   0.0163   0.0439    0.0709   0.0000   442.1239       1.59705       22.6941      0.261780      -2.98646      0.188683      0.553454      0.730034      0.829868      0.925650      0.941995      0.934970
  46   7 2423.3108    1.6945  1.2040 11.2335  0.0000  0.0186   0.0230   0.0497    0.0798   0.0000   441.9532     0.0951152       21.4411      0.559722      -1.25719     -0.576079      0.624158      0.853554      0.918262       1.03886       1.10721       1.07756
  46   8 2607.2602    2.3449  1.1880 11.7929  0.0000  0.0179   0.0312   0.0483    0.0847   0.0000   440.9109       1.58522       21.6353     -0.856726      -1.88173      0.895570      0.610075      0.810685      0.895074      0.977157       1.06404       1.05473
  46   9 2789.3974    3.1694  1.1749 12.1056  0.0000  0.0175   0.0413   0.0465    0.1009   0.0000   441.6373       2.41782       21.2589      0.295719      -2.10898      -1.06407      0.580037      0.830501      0.874585      0.972597       1.02153       1.01189
  46  10 2969.1040    3.9869  1.1588 12.6089  0.0003  0.0167   0.0520   0.0460    0.0970   0.0000   441.4394       2.90544       22.7864       1.61787      -3.66305     -0.789765      0.581409      0.785608      0.903803      0.923544       1.01937      0.990954
  46  11 3145.7577    4.3336  1.2688 12.9090 -0.0017  0.0187   0.0545   0.0480    0.0872   0.0000   440.5712       3.75922       19.5484       1.88853     -0.500337      -2.02875      0.626556      0.882113      0.953743       1.05525       1.09044       1.11092
  46  12 3320.1330    3.5959  1.7354 12.9901 -0.0046  0.0226   0.0417   0.0614    0.0568   0.0000   442.5242       5.23460       18.4147      -1.80793      0.236088      0.921541      0.780316       1.03154       1.17339       1.28334       1.34980       1.34605
  46  13 3492.7015    2.7869  3.1801 12.3777  0.0000  0.0313   0.0244   0.0900    0.0380   0.0000   442.1692       4.53549       14.2380       2.81288       5.38015      -2.00680       1.03374       1.42613       1.62707       1.73918       1.81109       1.87473
  46  14 3663.3819    2.1407  5.0539 11.8625  0.0000  0.0448   0.0168   0.1215    0.0313   0.0000   441.2214       3.53099       18.6775      -4.45191       1.20232       1.96338       1.44727       2.00924       2.27974       2.41518       2.55222       2.54414
  46  15 3831.5925    1.6142  6.7097 11.7063  0.0003  0.0618   0.0159   0.1794    0.0316   0.0000   443.3593       10.9750       16.0400      0.324673      -5.49132     -0.214783       1.98440       2.77554       3.10767       3.37413       3.52287       3.51930
  47   2 1375.1931    0.1371  0.1224  9.6890 -0.0004  0.0099   0.0068   0.0208    0.0189   0.0000   442.5132     0.0454924       22.4496     -0.218325      -2.95342      0.317194      0.323542      0.432951      0.517094      0.582270      0.590443      0.700242
  47   3 1624.2452    0.2586  0.2280  9.6962  0.0000  0.0085   0.0078   0.0220    0.0220   0.0000   442.1015     -0.199498       21.9286       1.27380      -3.43442     -0.191232      0.303397      0.426946      0.484515      0.509806      0.526833      0.525319
  47   4 1842.9292    0.4836  0.4975  9.7902  0.0000  0.0121   0.0096   0.0297    0.0337   0.0000   441.8847      -1.17585       22.5760       1.49640      -2.64310     -0.710730      0.413430      0.553667      0.633808      0.690737      0.710802      0.718051
  47   5 2050.3218    0.7566  0.7606  9.9864  0.0000  0.0144   0.0121   0.0375    0.0511   0.0000   442.3970      0.500383       21.6597       1.27626      -3.51207       1.34085      0.463462      0.636818      0.716219      0.820487      0.849145      0.886926
  47   6 2249.9365    1.1814  1.0096 10.4928  0.0000  0.0168   0.0167   0.0431    0.0696   0.0000   441.7768     -0.396228       20.8531      0.621374      -1.13193      0.302225      0.523831      0.752893      0.805326      0.867045      0.927026      0.888979
  47   7 2439.9815    1.7079  1.3093 11.0034 -0.0001  0.0193   0.0217   0.0497    0.0805   0.0000   441.7402       2.99111       19.9361      0.114328      -1.68480      -1.62109      0.618455      0.860843      0.929450       1.02259       1.08283       1.08686
  47   8 2624.9260    2.3837  1.2356 11.7116  0.0002  0.0180   0.0308   0.0485    0.0836   0.0000   442.3784       2.19392       21.0801       1.21059      -2.36249     -0.457833      0.604975      0.818956      0.904158      0.988007       1.02657       1.03235
  47   9 2808.0115    3.2633  1.1632 12.1646  0.0000  0.0170   0.0421   0.0454    0.0984   0.0000   441.8665       1.69893       19.7242     -0.448222      -1.93532      -1.12237      0.560840      0.771222      0.848921      0.922691      0.987165      0.956826
  47  10 2988.5308    4.0173  1.1600 12.4903 -0.0000  0.0171   0.0514   0.0434    0.1100   0.0000   442.1427       3.22110       22.4638      0.155885      -1.49399     -0.763371      0.589592      0.790712      0.881090      0.969654       1.03575       1.02132
  47  11 3165.9008    4.1897  1.3811 12.9278  0.0000  0.0190   0.0505   0.0508    0.0761   0.0000   441.7749       5.03942       21.1662       2.02199      -2.62396      -1.34311      0.637454      0.898798      0.968233       1.08506       1.11783       1.17167
  47  12 3341.1627    3.6149  1.9946 12.5809  0.0066  0.0228   0.0373   0.0641    0.0631   0.0000   443.2350       4.30079       17.3898     -0.485071    -0.0723692      -1.35217      0.775569       1.07570       1.20526       1.30947       1.39804       1.38395
  47  13 3514.6574    2.7373  3.4342 12.2372 -0.0000  0.0331   0.0231   0.0916    0.0380   0.0000   442.7463       7.26128       16.2881       2.83523      0.186685      -1.94207       1.05246       1.51251       1.63487       1.80569       1.87447       1.89510
  47  14 3686.4082    2.0947  5.1973 11.8344  0.0000  0.0467   0.0164   0.1251    0.0309   0.0000   441.5836       4.82244       20.6009       2.81211      -8.08024     -0.525427       1.43675       2.08009       2.28482       2.50710       2.57400       2.62236
  47  15 3855.6628    1.5729  7.2347 11.6899  0.0058  0.0670   0.0168   0.2031    0.0333   0.0000   440.9973       8.05607       24.1355      -1.80020      -4.05616      -2.32590       2.03563       2.93474       3.25212       3.54439       3.59001       3.63636
  48   2 1386.9282    0.1370  0.1162  9.7902  0.0000  0.0088   0.0068   0.0202    0.0184   0.0000   442.0974     -0.231283       21.3338     -0.143023      -2.72198     -0.824340      0.272842      0.398689      0.396349      0.456358      0.448135      0.445449
  48   3 1636.8775    0.2847  0.2492  9.7439  0.0000  0.0090   0.0079   0.0207    0.0228   0.0000   442.3173     -0.641499       21.6849     -0.126160      -2.06460      0.373597      0.298284      0.383479      0.424243      0.523120      0.495965      0.503791
  48   4 1856.5357    0.5007  0.5246  9.9041 -0.0001  0.0130   0.0097   0.0302    0.0336   0.0000   441.8193      -1.49351       21.1996    0.00173117      -3.73150      0.280989      0.396298      0.553921      0.640789      0.670259      0.735785      0.699169
  48   5 2065.2522    0.7806  0.8428 10.1283  0.0000  0.0153   0.0122   0.0414    0.0536   0.0000   442.1520     -0.167278       21.1752      -1.14056      -1.52696     -0.863097      0.495695      0.663864      0.736923      0.792473      0.854514      0.857541
  48   6 2265.7514    1.2045  1.0362 10.6311  0.0000  0.0170   0.0166   0.0432    0.0683   0.0000   441.4835       1.31099       20.4031      0.394001      -2.49083     -0.248838      0.528418      0.749653      0.802276      0.887499      0.941929      0.963109
  48   7 2456.4843    1.7578  1.2770 11.1716 -0.0056  0.0189   0.0220   0.0482    0.0755   0.0000   440.9859      0.874807       18.9550     0.0290122      -2.50529     -0.906326      0.600701      0.838513      0.915482       1.01774       1.05729       1.09997
  48   8 2642.4511    2.4772  1.2873 11.6820 -0.0001  0.0186   0.0307   0.0468    0.0877   0.0000   440.1619       3.47232       19.4809      0.911285      -1.59979      0.598701      0.634365      0.868634      0.962062       1.02509       1.10193       1.12704
  48   9 2826.5431    3.3397  1.1476 12.4778 -0.0000  0.0166   0.0435   0.0447    0.0851   0.0000   440.5132       2.10140       21.1940      0.343851      -5.22364   -0.00353269      0.558624      0.751534      0.849285      0.934356       1.01604       1.00608
  48  10 3007.7635    4.1140  1.1823 12.7804  0.0002  0.0170   0.0524   0.0449    0.0958   0.0000   440.8406       3.06516       21.2008       2.25220      -2.47736      0.676833      0.575917      0.799384      0.846669      0.951371       1.01236      0.996458
  48  11 3185.9341    4.1635  1.3987 13.0171  0.0000  0.0189   0.0506   0.0520    0.0792   0.0000   441.6024       3.26606       20.3002       1.36627      -4.41487      -1.90298      0.628943      0.849657      0.921503       1.00557       1.06373       1.07237
  48  12 3361.9822    3.4149  2.1618 12.7290  0.0001  0.0243   0.0339   0.0670    0.0513   0.0000   442.8223       5.84731       17.1997    -0.0441181       3.10014      -3.17916      0.776424       1.07395       1.20110       1.28795       1.35106       1.38667
  48  13 3536.4178    2.6338  3.6377 12.1994  0.0000  0.0336   0.0209   0.0917    0.0351   0.0000   442.5007       4.86426       16.6320      -3.34233      -1.72030      -3.44254       1.06350       1.48375       1.65999       1.81965       1.85369       1.90387
  48  14 3708.9805    2.0062  5.4217 11.8241 -0.0000  0.0474   0.0156   0.1308    0.0311   0.0000   441.6508       6.85386       22.6537      -1.80101      -7.50285      -2.35149       1.45550       2.05821       2.33933       2.47494       2.60889       2.62440
  48  15 3879.4351    1.5100  7.6149 11.8060  0.0000  0.0724   0.0182   0.2297    0.0351   0.0000   439.2563       9.57978       28.8560      -7.80985      -3.92028      -6.59871       2.17662       3.08713       3.47401       3.74380       3.85972       3.88782
  49   1 1101.2347    0.0463  0.0233  9.8440  0.0000  0.0149   0.0080   0.0152    0.0170   0.0000   440.3854      0.587752       22.9362      0.376387      -3.12493      -1.58078      0.448953      0.395811      0.687162      0.694298      0.532721      0.655434
  49   2 1398.5186    0.1255  0.1182  9.6841  0.0000  0.0097   0.0064   0.0186    0.0184   0.0000   441.8874     -0.806803       21.8234      0.849014      -3.45092     -0.110671      0.319078      0.477161      0.487851      0.578044      0.642344      0.714267
  49   3 1649.3184    0.3016  0.2853  9.6792  0.0007  0.0098   0.0078   0.0227    0.0234   0.0000   442.3960     -0.341041       22.4267     -0.204514      -3.44210      -1.11150      0.311428      0.456578      0.496115      0.566365      0.576652      0.545651
  49   4 1869.9681    0.5348  0.5606  9.7754  0.0000  0.0128   0.0097   0.0312    0.0373   0.0000   442.2137     -0.729206       21.1727     -0.220541      -1.76055     -0.543807      0.399610      0.558102      0.624452      0.685795      0.738916      0.750894
  49   5 2080.0569    0.8237  0.8015 10.0986  0.0000  0.0148   0.0127   0.0376    0.0549   0.0000   442.1413     -0.407940       21.5735     -0.978543      -2.11827     -0.270026      0.467420      0.632656      0.689392      0.754441      0.794685      0.801451
  49   6 2281.3230    1.2541  1.1939 10.4375 -0.0000  0.0180   0.0164   0.0466    0.0839   0.0000   442.4703      0.638283       21.6976     -0.986178      -1.97287     -0.605207      0.602355      0.796353      0.880369      0.992539       1.01270       1.00949
  49   7 2472.8396    1.8133  1.2215 11.3351  0.0001  0.0180   0.0234   0.0476    0.0763   0.0000   442.3197      0.840685       21.0998      -1.15623      -1.46760     -0.400060      0.576236      0.782728      0.851460      0.959628      0.973423       1.00038
  49   8 2659.8041    2.5780  1.2253 12.0004  0.0000  0.0180   0.0327   0.0457    0.0754   0.0000   443.0837       2.14649       21.6504    -0.0787344      -1.98183     -0.991676      0.588723      0.817101      0.873999      0.967737      0.998880       1.00958
  49   9 2844.8428    3.4019  1.2116 12.1745 -0.0025  0.0171   0.0422   0.0445    0.1012   0.0000   441.7177       2.95564       20.9425      0.810064      -2.14459      -1.68786      0.562329      0.775164      0.850225      0.920644      0.974731      0.991109
  49  10 3026.8366    4.0842  1.2331 12.9060  0.0187  0.0172   0.0528   0.0478    0.0841   0.0000   442.1789       4.44804       22.0170      0.972442      -1.55536      -1.45993      0.564347      0.761555      0.828122      0.935151      0.956956      0.975461
  49  11 3205.7206    3.9926  1.4247 13.1248  0.0000  0.0194   0.0480   0.0526    0.0641   0.0000   441.6567       4.07623       20.6977       1.22060      -1.02253      0.509438      0.609448      0.829465      0.938234       1.00554       1.06374       1.05860
  49  12 3382.5103    3.2793  2.2928 12.6315  0.0005  0.0249   0.0318   0.0695    0.0502   0.0000   440.7273       2.96590       17.0864       2.34525       3.62170      -3.07178      0.796989       1.09576       1.22025       1.33537       1.43489       1.42236
  49  13 3557.9225    2.5309  3.7893 12.1569  0.0000  0.0346   0.0203   0.0972    0.0347   0.0000   443.2298       3.97489       14.6185       2.32084       2.75695      -3.00398       1.07715       1.48561       1.69981       1.81403       1.90420       1.96860
  49  14 3731.3708    1.9595  6.0402 11.7472  0.0000  0.0518   0.0158   0.1448    0.0323   0.0000   439.5038       4.61748       27.1704      -4.41537      -3.51005       10.7001       1.54024       2.16244       2.49648       2.62173       2.77437       2.78007
  49  15 3902.8559    1.3948  7.2987 11.8066  0.0047  0.0746   0.0198   0.2434    0.0378   0.0000   438.3411      -1.60667       28.8878       6.17530      -12.5651      -8.14504       2.16420       3.08236       3.51651       3.73973       3.86583       3.87489
  50   2 1409.9782    0.1380  0.1284  9.7210  0.0000  0.0096   0.0063   0.0184    0.0184   0.0000   442.1039     -0.228965       22.2686   -0.00920355      -3.42936     0.0470133      0.283757      0.412483      0.444270      0.437222      0.491339      0.547983
  50   3 1661.6137    0.3223  0.2878  9.6625  0.0000  0.0098   0.0081   0.0218    0.0239   0.0000   442.0437     -0.407575       21.3617     -0.697716      -2.63389      0.441355      0.304890      0.449950      0.469831      0.548093      0.552177      0.537681
  50   4 1883.2815    0.5535  0.5678  9.8489  0.0000  0.0125   0.0099   0.0311    0.0361   0.0000   441.6299      0.270286       22.8670     -0.618146      -3.61093    -0.0855065      0.376112      0.507959      0.571373      0.634210      0.657181      0.669677
  50   5 2094.6449    0.8529  0.8721  9.9896 -0.0000  0.0149   0.0123   0.0384    0.0591   0.0000   442.8166     -0.117503       21.2158     -0.905690      -2.13131      0.115007      0.453066      0.626705      0.703537      0.749573      0.801557      0.813622
  50   6 2296.7526    1.2960  1.1817 10.5443  0.0000  0.0181   0.0170   0.0463    0.0861   0.0000   442.6793      -1.53376       21.9851       1.09987     0.0341726      -2.39521      0.554851      0.772996      0.854215      0.915314      0.941338      0.965849
  50   7 2489.0454    1.8850  1.2858 11.3378  0.0061  0.0180   0.0236   0.0491    0.0766   0.0000   441.7479       1.23693       21.5636      0.195927      -3.34223      0.108944      0.576041      0.788764      0.862439      0.959167       1.01219       1.03136
  50   8 2677.0585    2.6590  1.2140 11.9305  0.0000  0.0173   0.0334   0.0462    0.0907   0.0000   441.4574       1.57254       22.3186      0.274935      -2.23895     0.0532100      0.570441      0.778345      0.853491      0.941746       1.01464       1.02750
  50   9 2862.9884    3.5123  1.1246 12.6575  0.0000  0.0162   0.0456   0.0445    0.0791   0.0000   442.4976       3.30393       21.9735      0.793455      -2.56488     -0.703780      0.513336      0.698430      0.772452      0.849845      0.879301      0.873792
  50  10 3045.7077    4.1316  1.1530 13.1228  0.0000  0.0167   0.0537   0.0449    0.0771   0.0000   442.6118       2.97107       20.8669       1.09706      -1.87258     -0.111155      0.542329      0.735115      0.816602      0.913575      0.948034      0.936366
  50  11 3225.2903    3.9888  1.5492 12.7744 -0.0001  0.0193   0.0445   0.0520    0.0729   0.0000   442.8090       4.82930       19.4385      0.480947      -3.08693      0.144615      0.629075      0.830229      0.939987       1.03919       1.08107       1.08132
  50  12 3402.9859    3.2642  2.6682 12.3382 -0.0000  0.0262   0.0281   0.0719    0.0494   0.0000   442.6204       6.17931       16.0072     0.0718106       2.52357     -0.981764      0.797575       1.10462       1.24590       1.31948       1.40641       1.39931
  50  13 3579.0608    2.4772  4.1926 12.1073  0.0000  0.0388   0.0193   0.1005    0.0336   0.0000   444.5147       5.99440       18.9113      -2.33205     -0.444302     -0.318595       1.11386       1.58237       1.78843       1.89602       1.98409       1.97570
  50  14 3753.5811    1.8219  5.8359 11.9388  0.0000  0.0536   0.0167   0.1519    0.0312   0.0000   439.8087       3.21574       24.2572       1.22305      -4.06647      0.798527       1.57917       2.21345       2.53567       2.69403       2.76344       2.83523
  50  15 3925.8792    1.4229  8.2836 11.8248  0.0005  0.0843   0.0222   0.2855    0.0423   0.0000   437.3475       4.07903       26.3755       3.90080      -14.9954       1.92979       2.35796       3.47417       3.78731       4.17841       4.23633       4.31536
  51   1 1120.2162    0.0661  0.0669  9.8156  0.0000  0.0162   0.0078   0.0247    0.0171   0.0000   440.6614     -0.855113       20.0696       1.77456      -2.63534      -1.43741      0.460681      0.669952      0.672302      0.878669      0.878171      0.827150
  51   2 1421.2680    0.1532  0.1119  9.6771  0.0000  0.0078   0.0069   0.0160    0.0182   0.0000   442.3650    -0.0516948       22.3291     0.0730758      -3.05140     -0.785598      0.243217      0.339219      0.352527      0.437220      0.421179      0.442523
  51   3 1673.7372    0.3148  0.3377  9.7071  0.0000  0.0106   0.0076   0.0251    0.0241   0.0000   442.0041     -0.343868       21.5442     -0.158005      -2.79550     -0.708520      0.331389      0.425466      0.506412      0.528440      0.566750      0.568330
  51   4 1896.4557    0.5396  0.6530  9.7422  0.0000  0.0135   0.0091   0.0338    0.0389   0.0000   441.7302      0.119459       21.7828      0.154999      -3.30251      0.362406      0.415465      0.557997      0.631736      0.666977      0.718106      0.762249
  51   5 2109.1772    0.8804  0.8584 10.1077 -0.0003  0.0144   0.0131   0.0397    0.0584   0.0000   441.4828      0.610283       22.2366      0.331854      -3.52669      -1.99986      0.439904      0.608590      0.655886      0.738149      0.802956      0.800785
  51   6 2311.9949    1.3598  1.2036 10.5003 -0.0000  0.0179   0.0174   0.0466    0.0932   0.0000   442.6759       1.59715       21.4264      -1.12241      -2.43919       1.96007      0.537536      0.756383      0.819141      0.929018      0.969503      0.967930
  51   7 2505.0429    1.9465  1.2745 11.3021 -0.0076  0.0178   0.0236   0.0474    0.0745   0.0000   441.9409      0.860617       21.0625      0.619200     -0.766665      -2.14668      0.557159      0.744684      0.831713      0.909707      0.979488       1.00605
  51   8 2694.1285    2.6849  1.2332 12.0556  0.0000  0.0174   0.0335   0.0459    0.0741   0.0000   442.3457       1.47519       20.4189       2.37034      -1.49944     -0.620537      0.549827      0.749501      0.844869      0.902263      0.960018      0.951920
  51   9 2880.9928    3.7201  1.1941 11.8728  0.0000  0.0164   0.0441   0.0414    0.1412   0.0000   442.1448       2.94326       20.8609     -0.184066      -3.70406      0.274706      0.497674      0.697619      0.761329      0.852824      0.923251      0.937178
  51  10 3064.4422    4.2766  1.2607 12.8963 -0.0000  0.0171   0.0520   0.0456    0.0824   0.0000   441.7464       3.49288       21.2279     0.0430695      -1.94844      -1.55779      0.530811      0.734736      0.792661      0.890821      0.914100      0.927834
  51  11 3244.8254    3.9602  1.5905 12.8364  0.0000  0.0199   0.0439   0.0534    0.0692   0.0000   442.3745       3.75327       18.6342     -0.594653      0.742459      -1.00979      0.616293      0.824022      0.898693       1.01535       1.03448       1.08015
  51  12 3423.2164    3.1940  2.7843 12.3972  0.0000  0.0270   0.0270   0.0737    0.0443   0.0000   443.6812       5.07259       17.4791     -0.899504       3.05335     -0.491148      0.804608       1.11160       1.24493       1.37545       1.41053       1.42659
  51  13 3600.1433    2.4129  4.6197 11.9333  0.0002  0.0389   0.0180   0.1077    0.0342   0.0000   441.8511       4.82488       17.8672      -2.52979      -6.55400     -0.376453       1.14849       1.58591       1.77121       1.92759       2.01454       2.05649
  51  14 3775.4370    1.8016  6.5811 11.8981  0.0000  0.0590   0.0174   0.1742    0.0331   0.0000   440.6567       4.31266       20.9693      -3.89342      -5.74606      -2.75545       1.68062       2.37678       2.70932       2.91276       2.97990       3.05893
  51  15 3948.8603    1.2604  7.9732 11.8310 -0.0005  0.0900   0.0248   0.3289    0.0491   0.0000   435.2209       9.93799       31.0100       5.65032      -6.70594      -5.27442       2.40169       3.63684       3.86846       4.36393       4.38096       4.44660
  52   2 1432.4438    0.1517  0.1240  9.6662  0.0000  0.0078   0.0067   0.0187    0.0182   0.0000   441.7659     -0.205239       21.6716     -0.285580      -3.37409     -0.123941      0.262970      0.342150      0.404076      0.430066      0.450985      0.443622
  52   3 1685.6648    0.3282  0.3357  9.7021  0.0000  0.0104   0.0077   0.0239    0.0245   0.0000   441.6621     -0.874502       22.1256     -0.230063      -2.60935     -0.869298      0.319480      0.389098      0.482329      0.495642      0.513808      0.546524
  52   4 1909.5397    0.5906  0.6039  9.7767  0.0000  0.0123   0.0099   0.0305    0.0387   0.0000   442.6139     -0.675138       21.7223      0.339340      -3.73802      0.174934      0.363003      0.482294      0.553948      0.598606      0.639447      0.635183
  52   5 2123.4876    0.9480  0.8996 10.0613  0.0001  0.0148   0.0132   0.0375    0.0625   0.0000   442.7032     -0.604917       22.3598      -1.06040      -2.51241      0.912394      0.429092      0.594407      0.657023      0.701090      0.741033      0.749421
  52   6 2327.1286    1.3978  1.1864 10.6752  0.0000  0.0175   0.0178   0.0453    0.0822   0.0000   442.3772       1.13344       21.2123     -0.193084      -2.29097      0.135831      0.523445      0.734963      0.807504      0.896589      0.956066      0.976094
  52   7 2520.9776    2.0444  1.3044 11.3310  0.0000  0.0179   0.0245   0.0470    0.0797   0.0000   441.8128      0.699555       21.7522      0.303984      -3.12252     -0.977073      0.529316      0.738594      0.813359      0.894535      0.945342      0.946094
  52   8 2711.1198    2.7643  1.2813 11.9207 -0.0025  0.0178   0.0329   0.0456    0.0819   0.0000   442.8420       2.17405       22.1195     -0.901207      -3.50212      -1.06023      0.543158      0.751918      0.808779      0.904493      0.953718      0.965943
  52   9 2898.8732    3.7378  1.2070 12.5068  0.0000  0.0166   0.0455   0.0452    0.0952   0.0000   441.4741       2.88642       19.8269      0.841349      -1.72595     -0.764164      0.493701      0.688031      0.761157      0.835844      0.885143      0.884076
  52  10 3082.9432    4.3329  1.2763 12.3855  0.0000  0.0168   0.0499   0.0438    0.1227   0.0000   441.8982       1.94629       23.5913     -0.638398      -3.43648      -1.02769      0.514841      0.713496      0.793723      0.854050      0.903483      0.925321
  52  11 3264.1351    3.8650  1.5922 13.0145  0.0000  0.0200   0.0433   0.0550    0.0619   0.0000   442.8500       3.89076       19.8867      0.958611     -0.995330      -2.31117      0.610423      0.833484      0.934553       1.01519       1.07648       1.09153
  52  12 3443.3561    3.0252  2.8053 12.5289  0.0000  0.0277   0.0266   0.0765    0.0416   0.0000   444.7395       4.72810       16.6507     -0.800849       4.01402      -2.19683      0.830585       1.13301       1.27807       1.39776       1.46298       1.49928
  52  13 3621.0395    2.3278  4.6333 12.0260  0.0018  0.0398   0.0177   0.1092    0.0324   0.0000   440.3037       4.35956       19.4826      0.508432      -1.55377      -4.28309       1.13204       1.59389       1.78954       1.90860       2.01302       2.04720
  52  14 3797.0830    1.7259  6.6204 11.8759  0.0000  0.0601   0.0185   0.1861    0.0380   0.0000   440.5755       6.12403       27.1700      -5.16187      -13.7963       2.70463       1.68991       2.39039       2.68353       2.90544       3.08697       3.13320
  52  15 3971.3232    1.3446  9.2376 11.8534  0.0019  0.0989   0.0111   0.2573    0.0212   0.0000   434.3352       3.50622       25.8653       1.00948      -10.2967      -5.01026       2.60529       3.83771       4.23598       4.57103       4.74162       4.71485
  52  16 4142.9145    1.0020 11.5822 11.5223  0.0181  0.1248   0.0055   0.3149    0.0125   0.0000   435.1610       18.7645       23.2440      -19.5182      -8.47415       26.1341       3.47030       4.80339       5.44732       5.93851       6.00095       6.24397
  53   1 1138.7391    0.0654  0.0547  9.8069 -0.0003  0.0195   0.0074   0.0187    0.0166   0.0000   440.2796      0.750901       21.3175       1.29354      -2.25834     -0.983059      0.501760      0.623048      0.955739      0.717070       1.02239       1.01462
  53   2 1443.4859    0.1652  0.1539  9.6889  0.0000  0.0078   0.0064   0.0199    0.0184   0.0000   442.1642      0.459624       22.1316     0.0801938      -3.07368      0.438424      0.221990      0.293487      0.352070      0.366312      0.393857      0.434755
  53   3 1697.5025    0.3375  0.3422  9.7116  0.0000  0.0102   0.0077   0.0235    0.0246   0.0000   442.7433     -0.338203       21.4548     -0.333635      -1.68715     -0.450822      0.313925      0.414870      0.465375      0.498066      0.534741      0.561803
  53   4 1922.5041    0.6059  0.6227  9.8492  0.0000  0.0127   0.0101   0.0313    0.0391   0.0000   441.0550      -1.31362       21.2613     -0.278986      -2.89963      0.362061      0.376993      0.501332      0.565109      0.611532      0.615832      0.648658
  53   5 2137.6887    0.9440  0.9816 10.1138  0.0000  0.0160   0.0129   0.0400    0.0647   0.0000   441.9733     -0.411435       21.3308     -0.425066      -4.77470     -0.662723      0.490675      0.653144      0.716993      0.793713      0.836204      0.845410
  53   6 2342.0194    1.4628  1.2165 10.6413 -0.0067  0.0174   0.0179   0.0452    0.0831   0.0000   441.7817       1.52792       22.1561       1.02379      -2.77082      0.477789      0.511033      0.707345      0.781154      0.852794      0.918334      0.893799
  53   7 2536.7534    2.0553  1.3132 11.5233  0.0000  0.0184   0.0246   0.0472    0.0709   0.0000   441.4367       2.03570       21.1102       1.35399      -2.02203     0.0340698      0.536326      0.763851      0.836207      0.911811      0.970803      0.988472
  53   8 2727.9488    2.9078  1.2751 11.8315  0.0000  0.0171   0.0342   0.0447    0.0972   0.0000   440.8488       1.60636       21.0016      -1.06982      -2.26180      -3.73959      0.527793      0.716804      0.765235      0.874887      0.941505      0.934338
  53   9 2916.5612    3.9041  1.1077 12.5104  0.0000  0.0154   0.0482   0.0398    0.0953   0.0000   442.3215       2.55868       21.2416      0.568414      -3.18880      0.268441      0.468572      0.630498      0.688292      0.771243      0.825114      0.819460
  53  10 3101.4207    4.3302  1.2998 12.7084  0.0069  0.0168   0.0502   0.0460    0.0950   0.0000   441.2660       3.52934       21.9902      0.785265      0.324967      -1.20764      0.506986      0.685683      0.760706      0.824910      0.918328      0.916264
  53  11 3283.2682    3.8528  1.7338 12.8796  0.0000  0.0210   0.0405   0.0557    0.0613   0.0000   442.9577       3.01902       20.3520      0.123301     -0.903351      -2.60646      0.598366      0.815930      0.925889      0.999613       1.04091       1.05952
  53  12 3463.2927    2.9498  3.1075 12.4215  0.0000  0.0293   0.0244   0.0809    0.0382   0.0000   442.5652       4.37278       18.3298     -0.427050      0.422335      0.817580      0.830261       1.17404       1.30179       1.42177       1.49621       1.52718
  53  13 3641.7562    2.2511  4.8912 11.9878  0.0000  0.0423   0.0173   0.1131    0.0321   0.0000   442.1215       5.60110       22.9210      -1.85849       1.88295       1.22376       1.16746       1.67962       1.86684       2.03426       2.09827       2.13369
  53  14 3818.6052    1.7175  7.1064 11.9059  0.0000  0.0665   0.0189   0.2012    0.0373   0.0000   439.3648       7.57767       19.6586      -3.88939      -4.97644       3.78452       1.76108       2.58173       2.81622       3.11248       3.21105       3.27029
  54   2 1454.3840    0.1556  0.1649  9.6506  0.0000  0.0088   0.0060   0.0207    0.0184   0.0000   442.2052      0.170037       22.5878     -0.502405      -3.43457     -0.241402      0.228505      0.349259      0.362531      0.427249      0.476462      0.510208
  54   3 1709.1286    0.3592  0.3382  9.7399 -0.0000  0.0096   0.0081   0.0229    0.0245   0.0000   442.5996    0.00161439       22.0335     0.0664857      -2.93773     -0.101341      0.276513      0.381504      0.414351      0.468775      0.497293      0.476788
  54   4 1935.3281    0.6109  0.6400  9.8788  0.0002  0.0128   0.0100   0.0327    0.0394   0.0000   442.6608      0.177139       21.7026      0.859415      -2.76884      0.513537      0.362675      0.518661      0.566851      0.650548      0.641837      0.698797
  54   5 2151.7492    0.9846  0.9762 10.1011 -0.0000  0.0151   0.0131   0.0396    0.0666   0.0000   442.0461     -0.292778       21.8840     -0.805300      -2.83424     -0.506684      0.440291      0.593781      0.670060      0.744222      0.765438      0.804253
  54   6 2356.7488    1.4806  1.2425 10.8519 -0.0001  0.0176   0.0180   0.0454    0.0736   0.0000   442.6042      0.821210       19.7102    -0.0759150      -1.89942     -0.778142      0.512948      0.690444      0.762734      0.835411      0.909345      0.904812
  54   7 2552.4037    2.1378  1.3862 11.3937  0.0000  0.0179   0.0244   0.0491    0.0766   0.0000   442.0200       1.42032       21.1327       2.19828      -1.56570     0.0672640      0.525071      0.726543      0.810245      0.895729      0.942258      0.950603
  54   8 2744.6687    3.0022  1.2403 12.0967  0.0049  0.0166   0.0363   0.0444    0.0894   0.0000   441.8141       2.44381       21.1099      0.599972      -1.05671      0.206904      0.482609      0.667109      0.728543      0.810434      0.852407      0.876626
  54   9 2934.0765    3.8759  1.2721 12.4609  0.0000  0.0168   0.0447   0.0441    0.0913   0.0000   441.9688       2.45234       21.7053       2.12383      -2.18002     -0.500965      0.478232      0.674097      0.721346      0.830478      0.854253      0.869490
  54  10 3119.6585    4.3074  1.4000 12.8671  0.0000  0.0177   0.0485   0.0483    0.0778   0.0000   442.5126       1.93375       20.3455      0.926947      -3.03310    -0.0500023      0.499941      0.705916      0.767310      0.879253      0.911791      0.936735
  54  11 3302.2833    3.8120  1.8395 12.8033  0.0000  0.0210   0.0380   0.0566    0.0572   0.0000   442.5783       3.86438       19.1254       1.92459      -1.03451      -1.10778      0.593635      0.827662      0.924496      0.994652       1.05528       1.07256
  54  12 3483.0648    2.8579  3.2599 12.3898  0.0000  0.0298   0.0229   0.0827    0.0361   0.0000   442.4001       3.57671       17.2705       1.09667       2.29587      -2.39695      0.838744       1.15932       1.28932       1.43192       1.51125       1.53601
  54  13 3662.2480    2.1346  5.0567 11.9738  0.0006  0.0432   0.0165   0.1217    0.0326   0.0000   443.2946       4.46006       15.0806      0.113720       1.26918      -5.94935       1.18139       1.66190       1.88961       2.01078       2.08895       2.16480
  54  14 3839.5855    1.4533  6.2260 11.8767 -0.0000  0.0631   0.0170   0.1904    0.0408   0.0000   439.3987       7.33401       22.1064      -2.43761      -5.60808      -7.21979       1.66373       2.40784       2.64961       2.90216       3.04948       3.07708
  54  15 4014.7182    1.2043  9.9765 11.7107 -0.0030  0.1112   0.0066   0.2652    0.0157   0.0000   440.2812       19.2231       33.0103      -16.5082      -12.2588      -1.36864       2.86523       4.21450       4.64227       5.06865       5.23350       5.32235
  55   1 1156.9593    0.0700  0.0509  9.7924  0.0000  0.0115   0.0075   0.0149    0.0163   0.0000   440.4135     -0.375719       22.3183    -0.0815377      -4.11202    -0.0784042      0.306174      0.401472      0.546066      0.598111      0.581728      0.528246
  55   2 1465.1441    0.1823  0.1337  9.6444  0.0000  0.0070   0.0068   0.0153    0.0181   0.0000   442.1039     -0.498290       22.2574      0.628805      -3.62729      0.574660      0.206155      0.270301      0.318785      0.350409      0.361262      0.389812
  55   3 1720.6225    0.3633  0.3739  9.7371  0.0000  0.0099   0.0079   0.0255    0.0254   0.0000   442.1859     -0.714085       22.8552      0.854288      -4.53552      0.125598      0.309971      0.387310      0.469462      0.510795      0.505862      0.533033
  55   4 1948.0198    0.6405  0.6805  9.9050  0.0000  0.0133   0.0101   0.0328    0.0415   0.0000   442.0906     -0.516652       21.9160      0.361541      -2.76696    -0.0984826      0.366886      0.510361      0.562720      0.610949      0.662318      0.667446
  55   5 2165.6149    1.0007  0.9618 10.2431 -0.0000  0.0153   0.0134   0.0393    0.0620   0.0000   441.8574      0.694857       21.7681      0.210696      -3.60452     0.0978148      0.423628      0.566998      0.647869      0.710255      0.770790      0.780593
  55   6 2371.3765    1.5764  1.2623 10.7379  0.0000  0.0173   0.0185   0.0450    0.0830   0.0000   442.1303       1.27209       21.8185     -0.826352      -2.08553       2.10499      0.482050      0.673341      0.746536      0.801174      0.850500      0.869719
  55   7 2567.9327    2.2017  1.2947 11.5625  0.0000  0.0172   0.0257   0.0452    0.0721   0.0000   443.5186       1.06545       20.6103     -0.213941      -2.21108      0.274341      0.487026      0.673757      0.745924      0.822580      0.850078      0.868163
  55   8 2761.2423    3.0707  1.1942 12.0666  0.0001  0.0160   0.0366   0.0435    0.0932   0.0000   442.2247       2.48569       20.9780      0.535271      -2.53686     -0.167743      0.459575      0.619835      0.701897      0.762429      0.791429      0.811672
  55   9 2951.4642    3.9299  1.2234 12.7659  0.0003  0.0167   0.0470   0.0425    0.0805   0.0000   441.6093       2.44968       21.5178      0.191768      -2.49966      -1.25970      0.468948      0.651117      0.727849      0.781899      0.838247      0.838108
  55  10 3137.7651    4.3031  1.3646 13.0484  0.0056  0.0173   0.0494   0.0470    0.0754   0.0000   441.8916       3.18921       22.0599     0.0108473      -2.94192     -0.174531      0.497932      0.674639      0.742745      0.829240      0.862821      0.878040
  55  11 3321.1452    3.6556  1.8675 12.9935  0.0000  0.0212   0.0376   0.0594    0.0502   0.0000   442.5859       3.22280       20.2621      0.925597       1.16145      -1.93604      0.615815      0.821627      0.939343       1.03001       1.08198       1.11220
  55  12 3502.7630    2.7378  3.2834 12.4513  0.0000  0.0313   0.0224   0.0836    0.0345   0.0000   443.3181       3.86570       17.8730       2.99393       3.23016     -0.688061      0.834186       1.20043       1.32470       1.44342       1.51354       1.52774
  55  13 3682.6433    2.1989  5.7427 11.5873 -0.0041  0.0453   0.0095   0.1179    0.0169   0.0000   438.9203       1.80079       27.8930      -1.13942      -8.91545      -4.78982       1.24855       1.72905       1.96309       2.09683       2.22099       2.27838
  56   1 1165.8913    0.0683  0.0934  9.7519  0.0000  0.0155   0.0069   0.0298    0.0164   0.0000   441.2994     -0.887083       21.6552      0.530744      -3.73498      -1.03269      0.428142      0.599849      0.743619      0.624408      0.774188      0.926521
  56   2 1475.8147    0.1818  0.1445  9.6423  0.0000  0.0071   0.0068   0.0179    0.0181   0.0000   442.0647     -0.352861       21.9718      0.353057      -2.92530      0.397622      0.194630      0.257820      0.306791      0.351658      0.384376      0.352051
  56   3 1731.9787    0.3736  0.4079  9.6907  0.0000  0.0107   0.0077   0.0261    0.0257   0.0000   441.3423     -0.759657       22.0940      0.252599      -3.17102     -0.185761      0.293385      0.397716      0.461684      0.519112      0.492637      0.528263
  56   4 1960.6477    0.6427  0.7381  9.8667  0.0000  0.0138   0.0098   0.0350    0.0420   0.0000   442.9985      0.319868       22.3354      -1.63896      -1.40775     -0.766715      0.364146      0.521965      0.563944      0.642044      0.671326      0.667252
  56   5 2179.3882    1.0294  1.0365 10.2599  0.0000  0.0158   0.0133   0.0411    0.0643   0.0000   443.1889      0.258042       21.5110     0.0875520      -2.18751    -0.0556159      0.432027      0.605431      0.675241      0.726734      0.822064      0.812919
  56   6 2385.8322    1.5976  1.3050 10.6824 -0.0000  0.0171   0.0183   0.0450    0.0810   0.0000   441.7728      0.529977       22.4837      -1.02526      -1.28160       2.06371      0.486033      0.648029      0.747781      0.814065      0.882932      0.899511
  56   7 2583.3086    2.2662  1.3128 11.6361  0.0000  0.0174   0.0262   0.0460    0.0711   0.0000   442.1001      0.893863       21.5089     -0.157952      -2.00975      -1.12852      0.479392      0.648261      0.749439      0.806452      0.864054      0.860540
  56   8 2777.7187    3.1143  1.2240 12.3725  0.0020  0.0168   0.0376   0.0442    0.0783   0.0000   442.6798       1.65792       21.6742      0.706389      -3.05208     -0.767759      0.463447      0.654157      0.704097      0.768833      0.797635      0.816569
  56   9 2968.7353    4.1231  1.0964 12.8081  0.0000  0.0155   0.0501   0.0390    0.0830   0.0000   441.7638       1.81313       20.8102     -0.364677      -1.63435     -0.830116      0.432904      0.592953      0.662048      0.713289      0.739339      0.760251
  56  10 3155.7468    4.2447  1.3930 13.1850  0.0001  0.0177   0.0482   0.0488    0.0626   0.0000   443.0241       2.35769       20.9106       1.28531      -2.44981      -1.58743      0.501465      0.685550      0.759360      0.813106      0.884975      0.894736
  56  11 3339.8375    3.5962  1.9505 12.8583  0.0000  0.0220   0.0350   0.0598    0.0504   0.0000   441.9848       3.77626       21.4547      0.292649     -0.932081      -1.26747      0.594010      0.856352      0.951397       1.02678       1.09643       1.11061
  56  12 3522.2514    2.6862  3.6745 12.3107  0.0000  0.0320   0.0206   0.0908    0.0324   0.0000   442.4721       7.03568       19.4765     -0.798400     -0.436041      -3.12510      0.860185       1.21148       1.34083       1.47350       1.55791       1.58110
  56  13 3702.6034    2.4755  7.4419 11.0369  0.0043  0.0524   0.0082   0.1397    0.0125   0.0000   439.2053       9.04428       30.6065      -5.02591      -17.6038       3.33975       1.53188       1.98794       2.33057       2.47960       2.67425       2.77468
  57   1 1174.7388    0.0442  0.0139  9.7411  0.0000  0.0146   0.0077   0.0100    0.0156   0.0000   440.3196     0.0447944       20.3096     -0.823012      -3.64263     -0.598097      0.560537      0.771621      0.765171      0.794278      0.682804      0.662975
  57   2 1486.2952    0.1863  0.1840  9.6098  0.0000  0.0092   0.0063   0.0190    0.0185   0.0000   442.1818      0.481937       22.7872     -0.284257      -3.10602      0.337647      0.317717      0.441153      0.538617      0.574414      0.559610      0.495231
  57   3 1743.2112    0.3967  0.4078  9.7010  0.0000  0.0108   0.0079   0.0242    0.0261   0.0000   442.1377     -0.258882       21.2508      0.316981      -3.50800     -0.605378      0.285950      0.402640      0.442664      0.486193      0.523259      0.520545
  57   4 1973.1549    0.6837  0.7547  9.7655  0.0000  0.0134   0.0100   0.0337    0.0465   0.0000   442.3830      0.181219       22.2720     -0.384783      -4.26616     -0.123126      0.367153      0.487145      0.559723      0.612295      0.614937      0.664676
  57   5 2193.0456    1.0616  1.0196 10.4333  0.0000  0.0159   0.0139   0.0403    0.0598   0.0000   443.1395      0.637269       21.7509       1.05121      -4.01975     -0.818458      0.423838      0.576079      0.639089      0.710983      0.749429      0.759572
  57   6 2400.1488    1.6594  1.2293 11.0256 -0.0001  0.0166   0.0197   0.0449    0.0707   0.0000   441.8095      0.402945       22.5536      0.278151      -2.68855      0.742383      0.464772      0.646907      0.717405      0.790787      0.815619      0.848115
  57   7 2598.6300    2.3551  1.3653 11.4643 -0.0001  0.0173   0.0262   0.0456    0.0785   0.0000   442.8547       1.35062       21.8316      -1.25280      -2.31526    -0.0429589      0.482067      0.671853      0.738116      0.808185      0.864307      0.884015
  57   8 2793.9897    3.1683  1.2274 12.3041  0.0001  0.0164   0.0374   0.0427    0.0775   0.0000   442.4092       2.06103       20.4780    -0.0517664      -4.61827      0.863568      0.455279      0.612271      0.672631      0.755860      0.800477      0.800847
  57   9 2985.8443    4.1757  1.1113 12.9078  0.0000  0.0155   0.0516   0.0400    0.0838   0.0000   441.2732       2.68940       21.4415      0.209611      -2.91889      -1.75081      0.437231      0.604875      0.648724      0.737057      0.777595      0.793206
  57  10 3173.5299    4.1745  1.4452 13.1007 -0.0001  0.0183   0.0463   0.0485    0.0620   0.0000   442.1846       3.81441       21.2307      0.405962      -2.98008      -1.02148      0.501864      0.700097      0.784346      0.870814      0.916170      0.949037
  57  11 3358.4660    3.4696  2.2692 12.6179  0.0000  0.0236   0.0311   0.0628    0.0498   0.0000   444.1082       4.23457       18.0231       2.35219       1.67422      -1.50966      0.613249      0.867645      0.978066       1.06699       1.11936       1.15785
  57  12 3541.6386    2.6214  3.8122 12.1512  0.0001  0.0331   0.0194   0.0902    0.0338   0.0000   442.8981       4.99755       17.2441      -1.63745       1.54844    -0.0919652      0.849919       1.20804       1.34735       1.47713       1.53277       1.55900
  57  13 3723.0944    2.1729  6.7861 11.5187 -0.0020  0.0528   0.0081   0.1358    0.0146   0.0000   439.6694       9.77614       27.4094      0.833290      -8.29190       3.25058       1.41924       1.93512       2.23998       2.41841       2.52645       2.63684
  58   1 1183.5722    0.0829  0.0552  9.7517  0.0000  0.0122   0.0067   0.0147    0.0159   0.0000   441.0512      -1.05589       21.3752      0.441488      -2.71486      0.383714      0.284198      0.421523      0.424342      0.466740      0.494541      0.466469
  58   2 1496.7043    0.1800  0.1723  9.6618  0.0000  0.0079   0.0062   0.0179    0.0181   0.0000   442.3620     -0.195675       22.4237     -0.342347      -3.29557     -0.699835      0.229093      0.306063      0.387971      0.417074      0.475076      0.464192
  58   3 1754.3076    0.4200  0.4290  9.6855  0.0000  0.0101   0.0081   0.0254    0.0270   0.0000   441.5870     0.0492059       21.4832      0.345588      -3.40060    -0.0672643      0.278196      0.354191      0.418723      0.449428      0.463067      0.479793
  58   4 1985.5667    0.6788  0.7531  9.9949 -0.0002  0.0133   0.0102   0.0355    0.0418   0.0000   442.7605      0.312384       22.7888     -0.944141      -1.72609       1.70093      0.349963      0.492995      0.521300      0.590669      0.632267      0.623448
  58   5 2206.4661    1.1091  1.1210 10.2193  0.0000  0.0164   0.0137   0.0420    0.0749   0.0000   442.3594       1.62383       23.5339     -0.650700      -3.93498      0.378708      0.433929      0.627526      0.665884      0.737820      0.794987      0.777161
  58   6 2414.3191    1.6472  1.2772 11.1559 -0.0070  0.0172   0.0192   0.0460    0.0638   0.0000   440.8993       1.67111       20.3738     -0.414669      -1.77608      0.703173      0.463671      0.636867      0.704116      0.779856      0.802139      0.828061
  58   7 2613.8063    2.3738  1.3425 11.6849 -0.0041  0.0172   0.0265   0.0457    0.0695   0.0000   442.4721       3.07043       20.8175    -0.0445140      -1.16525      -1.61500      0.470756      0.645841      0.723543      0.796934      0.838510      0.863396
  58   8 2810.1989    3.3626  1.2254 12.0894 -0.0000  0.0160   0.0379   0.0406    0.0939   0.0000   441.4825       2.40642       20.9225      -1.85557      -2.68291      -1.25312      0.436578      0.611661      0.672797      0.725622      0.793377      0.804680
  58   9 3002.8409    4.1300  1.1627 13.0020  0.0000  0.0159   0.0499   0.0419    0.0778   0.0000   442.0255       3.31523       20.6345       1.87207      -3.81193     -0.490186      0.434004      0.596372      0.643667      0.732040      0.792946      0.792036
  58  10 3191.2335    4.0995  1.4754 13.2212 -0.0000  0.0184   0.0456   0.0508    0.0582   0.0000   441.1716       4.39863       19.9504       1.00897      -2.19898     -0.906583      0.492841      0.679647      0.758987      0.812184      0.875988      0.879387
  58  11 3376.9933    3.3258  2.3501 12.7422  0.0000  0.0239   0.0299   0.0659    0.0446   0.0000   443.4956       5.44184       19.5486       1.20814     -0.812564      -2.25386      0.632401      0.894893      0.991881       1.10455       1.17029       1.18838
  58  12 3560.8178    2.5315  4.2302 12.0977 -0.0000  0.0352   0.0183   0.0964    0.0337   0.0000   442.3874       3.60097       21.2028       3.43324      0.674996      -3.01077      0.905194       1.26171       1.42095       1.56042       1.62892       1.67503
  58  13 3742.7151    1.7139  5.2678 11.9747 -0.0076  0.0501   0.0153   0.1452    0.0372   0.0000   442.6426       4.55938       22.6400      -2.56937      -1.92454     -0.418078       1.24184       1.80143       1.97936       2.19782       2.27404       2.38156
  59   1 1192.2426    0.0703  0.0521  9.6949  0.0002  0.0114   0.0064   0.0154    0.0158   0.0000   441.0018      0.416093       21.4328      0.298908      -4.03467     -0.210282      0.320017      0.441959      0.504169      0.468988      0.618316      0.563340
  59   2 1506.9580    0.2002  0.2301  9.5996  0.0000  0.0085   0.0060   0.0239    0.0190   0.0000   441.7963     -0.215577       21.9225    -0.0509196      -4.10731      0.135577      0.233141      0.303811      0.337809      0.367002      0.385038      0.401605
  59   3 1765.2730    0.4129  0.4162  9.7182  0.0000  0.0103   0.0080   0.0246    0.0263   0.0000   442.4074     -0.929516       21.5871      0.314446      -3.18699      0.228083      0.270619      0.355196      0.406313      0.454278      0.473781      0.519699
  59   4 1997.8631    0.7196  0.7333 10.0072  0.0000  0.0131   0.0106   0.0326    0.0421   0.0000   442.4869      -1.05869       21.9201      0.322107      -2.87252      0.825176      0.341576      0.482186      0.530874      0.583237      0.627431      0.634589
  59   5 2219.8574    1.1351  1.1070 10.3541  0.0000  0.0159   0.0140   0.0423    0.0688   0.0000   443.0513      0.722985       20.8047      -1.04798      -3.24495     -0.455653      0.413230      0.571795      0.627968      0.712440      0.749173      0.771896
  59   6 2428.3389    1.7019  1.3464 11.1211 -0.0040  0.0177   0.0192   0.0467    0.0645   0.0000   442.7579       2.11137       21.6045     -0.565651      -2.91438      0.407646      0.462755      0.630376      0.707618      0.787289      0.809965      0.830401
  59   7 2628.8864    2.4785  1.3665 11.6220 -0.0001  0.0170   0.0272   0.0460    0.0748   0.0000   442.0628       2.23036       20.9478      -1.15043      -3.19089     -0.759471      0.437933      0.614397      0.664898      0.739240      0.818349      0.799022
  59   8 2826.2597    3.4121  1.2289 12.3999 -0.0002  0.0162   0.0390   0.0420    0.0750   0.0000   442.2110       1.55265       20.7943       1.26493     -0.952115      -1.56506      0.431423      0.590328      0.669702      0.735406      0.774016      0.775824
  59   9 3019.6434    4.1887  1.2221 12.7905  0.0000  0.0157   0.0481   0.0420    0.0810   0.0000   442.2817       2.14755       21.3062      0.854242      -2.01889     -0.309145      0.412884      0.574805      0.639256      0.702916      0.737294      0.767538
  59  10 3208.8154    4.0794  1.4217 13.2987  0.0000  0.0182   0.0459   0.0478    0.0553   0.0000   442.3882       4.36086       20.4472      0.639178      -1.01532      -1.82240      0.494565      0.669525      0.767970      0.825303      0.912888      0.911176
  59  11 3395.2993    3.2634  2.4143 12.7218 -0.0000  0.0246   0.0291   0.0671    0.0435   0.0000   441.8008       3.44105       17.5529      0.413645      0.627816     -0.929594      0.623194      0.898868      0.991267       1.09637       1.14321       1.18782
  59  12 3579.9559    2.5437  4.5932 11.9155  0.0000  0.0274   0.0108   0.0768    0.0089   0.0000   443.1461       2.91498       21.0199     0.0737883      -3.86361      -1.69700      0.928047      0.975628       1.44002       1.32343       1.61087       1.53213
  60   1 1200.8856    0.0676  0.0602  9.6997  0.0000  0.0129   0.0065   0.0181    0.0158   0.0000   441.0237     -0.222784       21.6005     -0.224442      -2.55265      0.561921      0.328806      0.404194      0.418409      0.579679      0.641949      0.543429
  60   2 1517.0992    0.2145  0.1981  9.6387  0.0003  0.0077   0.0064   0.0187    0.0185   0.0000   442.0824     -0.297642       22.0280     0.0891608      -3.45980      0.223678      0.214774      0.262827      0.308728      0.320669      0.342995      0.356560
  60   3 1776.1474    0.4307  0.4516  9.7229  0.0000  0.0108   0.0080   0.0253    0.0276   0.0000   442.1319     -0.893314       21.8605      0.668059      -3.76655      -1.11008      0.284875      0.373787      0.437869      0.464467      0.480892      0.514686
  60   4 2010.0542    0.7254  0.7865  9.9646  0.0002  0.0136   0.0103   0.0339    0.0457   0.0000   442.3779      0.459681       21.9122     -0.511807      -3.06987      0.478499      0.369460      0.514923      0.575414      0.613633      0.659793      0.692394
  60   5 2233.0641    1.1753  1.1304 10.4286  0.0000  0.0161   0.0142   0.0415    0.0685   0.0000   442.3165      0.646849       21.4355       1.07543      -3.07616     -0.810724      0.408208      0.569638      0.639562      0.691326      0.731616      0.765175
  60   6 2442.2921    1.7424  1.3672 11.2127 -0.0001  0.0176   0.0193   0.0469    0.0611   0.0000   441.8980       1.41391       20.8269    0.00788190      -1.99502      0.487883      0.446635      0.624669      0.690544      0.752704      0.809668      0.807561
  60   7 2643.8161    2.5290  1.3811 11.6379 -0.0000  0.0171   0.0270   0.0456    0.0752   0.0000   442.4189       1.04747       20.7817      0.837018      -1.94051     -0.462628      0.455831      0.650609      0.703172      0.786263      0.853230      0.860166
  60   8 2842.1980    3.4585  1.2088 12.4225 -0.0066  0.0160   0.0386   0.0407    0.0769   0.0000   441.5122       2.06490       21.8764      0.406892      -2.27338     -0.919623      0.420585      0.566972      0.638999      0.703604      0.748772      0.763530
  60   9 3036.3333    4.2301  1.2608 13.0526  0.0000  0.0164   0.0480   0.0428    0.0708   0.0000   441.4653       3.90893       21.9620       1.04025      -2.27598     -0.311061      0.429025      0.595267      0.648516      0.708203      0.759356      0.789854
  60  10 3226.2823    4.1254  1.5831 12.7929  0.0000  0.0179   0.0415   0.0481    0.0659   0.0000   442.7780       2.57717       21.6528      0.786926     -0.845857    0.00981994      0.485678      0.640535      0.716789      0.805562      0.845645      0.876337
  60  11 3413.5484    3.2441  2.6195 12.6185  0.0000  0.0248   0.0269   0.0674    0.0411   0.0000   443.8454       5.77066       17.5477      0.111580       2.28927      0.326341      0.637511      0.885865      0.994010       1.09365       1.15891       1.21407
  60  12 3598.9014    2.4447  4.5767 12.0492 -0.0002  0.0377   0.0118   0.0941    0.0154   0.0000   439.9063       5.30123       20.4130      0.842406      -4.67385      0.444239      0.933861       1.31911       1.47714       1.62620       1.68048       1.72277
  60  13 3782.6429    2.1338  8.9368 11.5943  0.0054  0.0684   0.0063   0.1713    0.0110   0.0000   440.9710       11.5626       24.1432      -6.59609      -8.56995       9.57826       1.79896       2.32353       2.77094       2.95611       3.20297       3.34524
  61   1 1209.3850    0.0803  0.1044  9.7196  0.0000  0.0127   0.0064   0.0289    0.0160   0.0000   440.7278     -0.167217       22.5961    0.00661125      -3.82349      0.402690      0.322580      0.433357      0.568170      0.591777      0.565779      0.527808
  61   2 1527.1174    0.2189  0.1942  9.6613  0.0000  0.0076   0.0065   0.0185    0.0183   0.0000   441.7400     -0.358261       21.5709     -0.643322      -4.24598     -0.609578      0.236556      0.313840      0.349579      0.390879      0.410556      0.403259
  61   3 1786.8945    0.4366  0.4589  9.7622  0.0000  0.0106   0.0080   0.0255    0.0270   0.0000   442.3723     -0.233688       22.2338     -0.110368      -1.98551     -0.360316      0.295385      0.400238      0.455465      0.487904      0.555721      0.562567
  61   4 2022.1571    0.7708  0.8301  9.8680 -0.0000  0.0133   0.0105   0.0340    0.0500   0.0000   441.9162     -0.159563       21.6209      0.298200      -2.56176     -0.441827      0.350659      0.472764      0.540881      0.587573      0.612021      0.634119
  61   5 2246.1479    1.2069  1.1289 10.6136  0.0000  0.0162   0.0148   0.0417    0.0654   0.0000   442.3509      0.346941       21.3268      0.255453      -3.61895     -0.864535      0.426879      0.564858      0.634888      0.717562      0.744917      0.767149
  61   6 2456.0830    1.8137  1.3686 11.1207 -0.0000  0.0171   0.0197   0.0470    0.0666   0.0000   442.7597      0.521386       22.2463     -0.855166      -1.51346     -0.215313      0.424550      0.595663      0.651322      0.717643      0.755435      0.772348
  61   7 2658.6585    2.5897  1.3945 11.7578 -0.0000  0.0168   0.0278   0.0460    0.0745   0.0000   442.4936      0.493484       21.7413     -0.221940      -2.16183    -0.0643982      0.444323      0.600913      0.684563      0.736040      0.799812      0.822085
  61   8 2858.0265    3.5978  1.2597 12.3986 -0.0116  0.0158   0.0388   0.0408    0.0764   0.0000   441.7482       2.24658       21.8492    0.00181459      -2.67615     -0.378251      0.418488      0.571561      0.638884      0.714401      0.774256      0.780119
  61   9 3052.9248    4.3677  1.2409 12.9596  0.0000  0.0157   0.0492   0.0416    0.0763   0.0000   442.4049       3.00507       21.5547      0.263391      -3.24269      0.134049      0.400997      0.548507      0.622020      0.673009      0.718554      0.749241
  61  10 3243.5412    4.0188  1.6384 13.0874 -0.0000  0.0188   0.0411   0.0525    0.0546   0.0000   441.8810       3.24131       19.9717     -0.814346     -0.952601      -2.72388      0.484155      0.675116      0.742727      0.821721      0.874354      0.893795
  61  11 3431.6307    3.1853  2.9969 12.3920 -0.0000  0.0264   0.0246   0.0742    0.0416   0.0000   442.8076       5.75086       18.9497     -0.159150      -1.00777      -2.36653      0.639798      0.918163       1.00244       1.11164       1.14316       1.19306
  61  12 3617.6292    2.3135  4.6678 12.1330  0.0006  0.0393   0.0180   0.1112    0.0349   0.0000   443.9754       7.92967       21.7117       2.27617       1.33602      -2.63177      0.941732       1.37462       1.51065       1.64598       1.73855       1.80534
  61  13 3801.9161    1.3865  5.1474 12.1459 -0.0047  0.0588   0.0170   0.1715    0.0393   0.0000   441.3928       4.48953       22.0096      0.588013      -3.16785      -2.46465       1.36577       2.00538       2.21824       2.44554       2.54750       2.56898
  62   1 1217.8513    0.0893  0.0892  9.7015  0.0000  0.0102   0.0061   0.0222    0.0157   0.0000   440.9245      0.466673       21.7271     -0.620328      -3.54213      0.245298      0.259215      0.307506      0.391580      0.421662      0.454373      0.483073
  62   2 1537.0241    0.2282  0.2260  9.6279  0.0000  0.0080   0.0063   0.0199    0.0188   0.0000   442.1306     -0.203924       21.5770      0.265445      -3.39056      0.338218      0.204412      0.274335      0.328514      0.340568      0.333317      0.337479
  62   3 1797.4924    0.4549  0.5432  9.6512  0.0000  0.0115   0.0077   0.0283    0.0300   0.0000   442.1494     -0.581164       21.9908     -0.318686      -4.05431      0.738394      0.290253      0.404186      0.466435      0.505506      0.556487      0.573241
  62   4 2034.1382    0.7941  0.8234  9.9452  0.0000  0.0135   0.0107   0.0336    0.0496   0.0000   441.6347   -0.00362780       22.2300     -0.699447      -3.13995     -0.154561      0.332811      0.460040      0.508910      0.564791      0.588377      0.601130
  62   5 2259.0564    1.2617  1.2582 10.2329 -0.0000  0.0160   0.0142   0.0437    0.0797   0.0000   442.5049      0.594723       21.5994      -1.89194      -3.47786     -0.444438      0.417353      0.551809      0.636768      0.688533      0.747137      0.758307
  62   6 2469.7786    1.8475  1.3533 11.3459 -0.0000  0.0175   0.0202   0.0461    0.0601   0.0000   442.8646       1.29885       21.7926      0.745213      -2.85901     -0.379232      0.420621      0.599494      0.659015      0.742287      0.783141      0.801497
  62   7 2673.4209    2.6805  1.3748 11.7239  0.0000  0.0163   0.0284   0.0452    0.0757   0.0000   442.6028       1.44643       19.1835     -0.209570      -1.46764      0.118269      0.412587      0.564871      0.629160      0.686729      0.743951      0.768654
  62   8 2873.7550    3.6626  1.1987 12.5770  0.0000  0.0153   0.0417   0.0414    0.0797   0.0000   442.1620       2.11290       21.3490      -1.06959      -2.05297       1.02824      0.393767      0.533004      0.597476      0.663806      0.707175      0.712637
  62   9 3069.3755    4.2513  1.3464 13.0020 -0.0103  0.0164   0.0451   0.0433    0.0626   0.0000   442.0585       2.93006       21.1518       1.22028      -1.08544     -0.974604      0.425061      0.572489      0.649832      0.691837      0.762797      0.766770
  62  10 3260.8036    3.9437  1.7825 12.8318  0.0000  0.0192   0.0376   0.0522    0.0584   0.0000   441.1153       4.47149       20.6724     0.0392494      -2.81864     -0.493170      0.496949      0.679350      0.766285      0.847674      0.865402      0.893554
  62  11 3449.6135    3.0644  3.2505 12.3418 -0.0005  0.0275   0.0227   0.0775    0.0381   0.0000   443.2906       4.10670       18.3143      -1.79493     0.0267698      0.275156      0.666991      0.941202       1.03131       1.16275       1.18208       1.25525
  62  12 3636.3210    2.3707  5.4390 11.7887  0.0009  0.0416   0.0090   0.1081    0.0103   0.0000   440.8668       4.68486       24.6484     -0.450989      -5.10487       1.37430       1.01019       1.42682       1.60166       1.75867       1.85721       1.91215
  63   1 1226.2173    0.0987  0.0738  9.7176  0.0000  0.0091   0.0065   0.0165    0.0155   0.0000   440.8130     -0.527480       22.3758      0.318872      -3.54806     -0.287221      0.227197      0.308668      0.345690      0.398999      0.390995      0.443554
  63   2 1546.7985    0.2246  0.2182  9.6306 -0.0003  0.0080   0.0063   0.0194    0.0186   0.0000   442.3896      0.594644       21.9404      0.345334      -3.47342     0.0479668      0.217655      0.293053      0.346169      0.362317      0.392644      0.417053
  63   3 1808.0179    0.4788  0.4850  9.7565  0.0000  0.0103   0.0083   0.0260    0.0290   0.0000   442.0729     -0.388838       21.4915       1.19753      -2.68610     -0.618721      0.262050      0.367501      0.402802      0.457082      0.481999      0.521213
  63   4 2046.0352    0.8130  0.8980  9.9035  0.0000  0.0135   0.0106   0.0362    0.0527   0.0000   442.8474      0.609307       20.9118     0.0871496      -2.04544      0.986855      0.334788      0.449281      0.515052      0.554678      0.598774      0.626900
  63   5 2271.8679    1.2584  1.2650 10.5494  0.0000  0.0169   0.0143   0.0447    0.0659   0.0000   442.0633      0.537293       22.6417     -0.303495      -3.20227     -0.513628      0.400282      0.564001      0.610513      0.694014      0.711471      0.749936
  63   6 2483.3593    1.9487  1.3061 11.3696  0.0000  0.0166   0.0215   0.0434    0.0660   0.0000   443.1252       1.12638       22.6801      0.359795      -2.79556      -1.44208      0.413601      0.566728      0.646000      0.704364      0.746412      0.758438
  63   7 2688.0627    2.7377  1.3617 11.9472  0.0000  0.0164   0.0292   0.0441    0.0679   0.0000   442.4734       1.11751       21.2928      0.754348      -3.25319      0.151488      0.421266      0.577594      0.638761      0.699064      0.753619      0.766859
  63   8 2889.3268    3.7512  1.2776 12.2387  0.0012  0.0154   0.0404   0.0413    0.0967   0.0000   442.4796       1.76827       22.1286      0.885251      -1.37057      0.215433      0.388372      0.536219      0.599641      0.643209      0.691592      0.691389
  63   9 3085.7061    4.3899  1.4128 12.7414 -0.0007  0.0164   0.0456   0.0448    0.0803   0.0000   442.3001       2.44115       22.3602      0.696406      -3.42956      -1.92640      0.405258      0.567507      0.617301      0.686863      0.725723      0.752443
  63  10 3277.8811    3.9424  1.8251 12.8232 -0.0000  0.0186   0.0369   0.0551    0.0542   0.0000   442.0869       3.19599       21.8368     -0.558130      -1.91863     -0.394577      0.464702      0.631129      0.715203      0.780143      0.840242      0.860809
  63  11 3467.5372    2.9370  3.2455 12.4971  0.0000  0.0280   0.0228   0.0797    0.0352   0.0000   443.3136       3.58832       21.2726      0.324293      -1.16320     -0.827055      0.686643      0.929878       1.08587       1.16071       1.22346       1.27365
  63  12 3654.8514    2.5006  6.0615 11.2016 -0.0097  0.0453   0.0088   0.1165    0.0115   0.0000   438.0550       6.78365       27.7491      -2.90276      -8.92081       3.89207       1.12114       1.55068       1.74648       1.90040       2.02573       2.08698
  64   1 1234.5473    0.0970  0.0768  9.6656  0.0000  0.0096   0.0060   0.0151    0.0154   0.0000   440.8382     -0.734478       21.9727      0.317875      -3.56712      0.313358      0.216474      0.335889      0.331799      0.419935      0.408954      0.449536
  64   2 1556.4587    0.2362  0.2237  9.5735  0.0000  0.0078   0.0063   0.0185    0.0186   0.0000   442.1570     -0.323120       22.0128      0.366723      -3.89336      0.251008      0.213149      0.291179      0.319327      0.361592      0.391288      0.401201
  64   3 1818.4585    0.4969  0.5490  9.6667 -0.0001  0.0110   0.0081   0.0281    0.0309   0.0000   442.3661     -0.264132       22.7257     -0.111874      -2.98406      -1.23683      0.270086      0.366356      0.409066      0.455374      0.495847      0.494121
  64   4 2057.8665    0.8164  0.8373 10.1220 -0.0000  0.0136   0.0110   0.0341    0.0466   0.0000   442.1400      0.216004       21.5180     -0.649151      -3.36279     -0.256356      0.319939      0.445603      0.482191      0.554791      0.580021      0.579550
  64   5 2284.5652    1.3199  1.2386 10.4992 -0.0000  0.0160   0.0148   0.0435    0.0706   0.0000   442.0797       2.36207       21.3137      -1.00395      -3.22068     -0.635947      0.387252      0.526579      0.586241      0.645194      0.690617      0.713081
  64   6 2496.7976    1.9502  1.4248 11.3180  0.0000  0.0175   0.0207   0.0459    0.0632   0.0000   442.0363       1.63059       21.2177      0.221025      -3.93721     -0.449677      0.430250      0.597785      0.672654      0.737148      0.799758      0.818206
  64   7 2702.5931    2.8075  1.3817 11.8516  0.0000  0.0166   0.0290   0.0437    0.0708   0.0000   442.6302       1.78833       21.4602      0.934959      -1.53636     -0.346907      0.393464      0.542968      0.595434      0.670311      0.692497      0.730118
  64   8 2904.8261    3.8173  1.2677 12.4158  0.0001  0.0154   0.0410   0.0407    0.0846   0.0000   442.2002       1.58756       21.7898     -0.295013      -1.29197     -0.291347      0.378552      0.522716      0.573546      0.640036      0.673339      0.693318
  64   9 3101.9312    4.2460  1.3418 13.0511 -0.0070  0.0166   0.0452   0.0436    0.0632   0.0000   442.5113       2.50056       20.5728      0.848908      -2.57040     -0.661871      0.400132      0.563422      0.617796      0.685510      0.727675      0.745832
  64  10 3294.8612    3.8051  1.8427 12.9416 -0.0000  0.0201   0.0361   0.0546    0.0513   0.0000   443.4213       4.24312       20.2796      0.416408      -1.47970      -1.86762      0.479887      0.669403      0.761431      0.822380      0.871751      0.900667
  64  11 3485.3100    2.8336  3.2547 12.5415 -0.0000  0.0288   0.0222   0.0806    0.0326   0.0000   443.9084       4.63293       19.0366     0.0182828      -1.30093      -1.53782      0.673327      0.951957       1.06025       1.17170       1.22931       1.26488
  64  12 3673.5900    2.6534  7.6256 11.0479  0.0129  0.0501   0.0078   0.1339    0.0097   0.0000   439.5604       8.11905       29.0582      -1.23646      -8.07892       5.28673       1.28049       1.65659       2.00024       2.09010       2.29118       2.32577
  65   1 1242.7798    0.0857  0.0912  9.6401  0.0000  0.0101   0.0058   0.0221    0.0154   0.0000   440.6488      0.103296       22.4629     -0.114052      -4.73294    -0.0112419      0.264548      0.303160      0.394827      0.511281      0.577015      0.568259
  65   2 1566.0205    0.2399  0.2619  9.6084  0.0000  0.0086   0.0061   0.0205    0.0189   0.0000   442.0196    0.00904204       22.4962     -0.642798      -3.12582      0.382667      0.210472      0.285164      0.320176      0.356303      0.366612      0.369005
  65   3 1828.8039    0.5010  0.5376  9.7463  0.0000  0.0115   0.0083   0.0264    0.0311   0.0000   441.8752     -0.286897       22.6495     -0.613291      -3.39633     -0.409691      0.269066      0.376275      0.421228      0.451370      0.520230      0.547972
  65   4 2069.5524    0.8246  0.9499 10.0146  0.0000  0.0143   0.0106   0.0372    0.0533   0.0000   443.0667     0.0606600       21.3391     -0.609474      -4.15942    -0.0358454      0.357305      0.479297      0.555009      0.588991      0.627750      0.648807
  65   5 2297.1170    1.3616  1.2280 10.7097  0.0000  0.0157   0.0156   0.0448    0.0643   0.0000   442.9119       1.28102       21.6127      0.754701      -4.33905      0.206331      0.387205      0.528540      0.586306      0.643802      0.700409      0.709488
  65   6 2510.1702    2.0010  1.3888 11.4086  0.0000  0.0167   0.0211   0.0470    0.0608   0.0000   442.8714      0.337066       21.4540      0.125796      -3.31184      -1.12405      0.395838      0.552494      0.598807      0.674742      0.717600      0.718489
  65   7 2717.0720    2.8418  1.3942 11.8867  0.0000  0.0163   0.0292   0.0436    0.0728   0.0000   442.1313       2.57741       21.8632      0.397886      -2.63096      0.294355      0.406468      0.545717      0.618417      0.680770      0.718775      0.738092
  65   8 2920.1379    3.8432  1.2815 12.6018  0.0000  0.0158   0.0412   0.0419    0.0781   0.0000   442.4285       2.78765       21.6893     -0.727225     -0.213508      -1.00042      0.379867      0.527248      0.579274      0.646141      0.711412      0.715968
  65   9 3117.9538    4.2992  1.4401 13.0580  0.0077  0.0167   0.0446   0.0459    0.0625   0.0000   442.3808       3.15795       20.8161      0.250751      -3.61543      -1.09521      0.404483      0.566974      0.623951      0.695969      0.743795      0.773941
  65  10 3311.7263    3.7061  1.9689 12.8853 -0.0000  0.0205   0.0341   0.0579    0.0489   0.0000   443.0260       3.63890       19.1429      0.410316      0.957170      -1.24013      0.467688      0.673416      0.733537      0.806235      0.860597      0.888914
  65  11 3502.9028    2.8040  3.5692 12.3434 -0.0000  0.0299   0.0211   0.0832    0.0351   0.0000   444.0286       5.54064       19.4216       1.12530      -1.05300     -0.388799      0.698150      0.992299       1.09112       1.20820       1.27791       1.30292
  65  12 3691.8975    2.0086  5.3897 11.7739 -0.0192  0.0456   0.0086   0.1159    0.0180   0.0000   440.2445       4.60129       23.8218      -1.15769      -3.10790      -1.16251       1.03589       1.47743       1.62290       1.80835       1.88484       1.97468
  66   1 1250.9096    0.0951  0.0763  9.6380  0.0001  0.0102   0.0059   0.0147    0.0152   0.0000   441.3618       1.00532       21.3787     -0.356298      -2.66656     -0.259537      0.209153      0.330187      0.365314      0.381664      0.404586      0.394538
  66   2 1575.4629    0.2532  0.2446  9.6062  0.0000  0.0082   0.0064   0.0186    0.0188   0.0000   442.1051   -0.00419519       22.0339     -0.146940      -3.84228      0.242862      0.208320      0.277998      0.284911      0.317991      0.346734      0.346721
  66   3 1839.0228    0.5232  0.6085  9.6125 -0.0000  0.0112   0.0080   0.0287    0.0334   0.0000   441.9500     -0.442673       22.1598      0.150187      -4.00534    -0.0983840      0.270889      0.369950      0.425379      0.475569      0.508527      0.536315
  66   4 2081.1897    0.8551  0.9807 10.1043  0.0000  0.0146   0.0108   0.0387    0.0511   0.0000   443.0890     -0.567137       21.7218     0.0588335      -3.38844     -0.417953      0.336552      0.453741      0.517601      0.580513      0.591676      0.637659
  66   5 2309.5741    1.3882  1.2375 10.7146 -0.0002  0.0159   0.0156   0.0430    0.0633   0.0000   442.6618    -0.0484697       21.8990       1.00300      -2.73014      -1.12771      0.368055      0.513857      0.579677      0.626647      0.686640      0.698468
  66   6 2523.4310    2.0661  1.4318 11.3995  0.0072  0.0168   0.0214   0.0464    0.0647   0.0000   442.6341       1.31270       21.9697      0.952764      -2.83738      -1.41887      0.400981      0.543464      0.631200      0.673030      0.732796      0.762643
  66   7 2731.4278    2.9251  1.3707 12.0310  0.0000  0.0162   0.0304   0.0431    0.0688   0.0000   442.4052      0.944268       22.0792      0.591470      -3.60777     -0.182018      0.387387      0.533820      0.588830      0.671394      0.707345      0.723033
  66   8 2935.3544    3.9166  1.2551 12.7305 -0.0000  0.0152   0.0428   0.0416    0.0730   0.0000   442.6822       1.58732       20.1972      0.736657      -3.39126     -0.162632      0.373886      0.505707      0.580027      0.624443      0.689649      0.675452
  66   9 3133.9258    4.3499  1.4826 12.6986  0.0000  0.0163   0.0424   0.0445    0.0689   0.0000   442.4160       2.28958       22.1957      0.998019      -2.07048      -1.25550      0.386457      0.524107      0.583027      0.650007      0.686053      0.723294
  66  10 3328.4916    3.6893  1.9626 12.8755  0.0001  0.0200   0.0337   0.0563    0.0482   0.0000   442.3441       3.23904       19.4906       3.50563     -0.911912    -0.0418265      0.470640      0.650470      0.713083      0.810479      0.843064      0.867920
  66  11 3520.4347    2.7070  3.8969 12.3855  0.0000  0.0329   0.0201   0.0901    0.0317   0.0000   443.2403       4.04371       21.3060      -1.39161      0.904142      -1.11126      0.716845       1.04069       1.13989       1.29257       1.34275       1.39534
  67   1 1259.0353    0.0938  0.0981  9.6483  0.0000  0.0101   0.0055   0.0184    0.0153   0.0000   440.9822     -0.726073       22.6225      0.687533      -4.75604      0.936000      0.244807      0.340146      0.360409      0.371141      0.396531      0.424497
  67   2 1584.7973    0.2604  0.2684  9.5503  0.0000  0.0079   0.0062   0.0206    0.0194   0.0000   442.2107    -0.0100392       21.6162      0.136086      -3.60411    -0.0540360      0.206675      0.251588      0.289884      0.306372      0.324218      0.337323
  67   3 1849.1376    0.5302  0.6121  9.6885  0.0000  0.0116   0.0081   0.0283    0.0328   0.0000   441.7770    0.00904816       22.7193      0.365635      -2.89538      -1.16716      0.266664      0.348856      0.417264      0.449750      0.475624      0.492351
  67   4 2092.7012    0.8990  1.0015  9.8786  0.0000  0.0142   0.0108   0.0369    0.0608   0.0000   442.4121      0.163535       22.8302      0.612714      -3.18620     -0.850437      0.330931      0.464363      0.515690      0.568548      0.597153      0.611133
  67   5 2321.8548    1.4019  1.3366 10.7418 -0.0075  0.0166   0.0148   0.0450    0.0584   0.0000   442.5907       1.29524       20.6233       1.03843      -1.65181     -0.483757      0.388308      0.539275      0.603029      0.660518      0.701938      0.733485
  67   6 2536.5960    2.1208  1.4406 11.5666  0.0000  0.0170   0.0219   0.0468    0.0588   0.0000   442.8428      0.986949       20.0968       1.00957      -2.44986      0.284275      0.394647      0.550243      0.601443      0.674043      0.700772      0.743684
  67   7 2745.6739    3.0231  1.3651 12.1455 -0.0000  0.0161   0.0310   0.0432    0.0654   0.0000   442.9190       1.13345       21.3001       1.19921      -1.86310     -0.548154      0.372168      0.511719      0.579192      0.633111      0.696455      0.707202
  67   8 2950.4881    4.0369  1.2814 12.4709  0.0000  0.0154   0.0420   0.0400    0.0903   0.0000   442.6855       3.43802       21.7916      0.139054      -1.96367     -0.764066      0.362417      0.501527      0.558987      0.609049      0.662164      0.689808
  67   9 3149.7812    4.3256  1.4874 12.9637  0.0001  0.0165   0.0427   0.0458    0.0600   0.0000   442.5595       3.75198       21.2812     -0.631034      -1.18494      -1.46866      0.389649      0.536159      0.598471      0.659388      0.716870      0.720773
  67  10 3345.0983    3.5909  2.3055 12.7368  0.0000  0.0218   0.0300   0.0610    0.0464   0.0000   444.1907       4.39175       18.6513     -0.668986     -0.849808      0.134261      0.501624      0.698915      0.781467      0.858969      0.886528      0.934899
  67  11 3537.8919    2.5938  3.9576 12.3605  0.0000  0.0331   0.0199   0.0946    0.0326   0.0000   443.4690       3.17102       18.4217       2.81792      -1.67543      0.204447      0.725259       1.04163       1.15566       1.28093       1.34755       1.41158
  68   1 1267.0523    0.0997  0.0858  9.6172  0.0000  0.0172   0.0063   0.0251    0.0151   0.0000   441.2875      0.173282       21.5163     -0.869159      -3.44451     -0.836190      0.577434      0.782193      0.838733       1.32144      0.990013       1.85064
  68   2 1594.0341    0.2686  0.2543  9.5617  0.0000  0.0076   0.0063   0.0189    0.0189   0.0000   442.2486     -0.126960       22.2879     -0.284730      -3.19130    -0.0518584      0.181020      0.251168      0.275140      0.310710      0.324349      0.350201
  68   3 1859.2282    0.5382  0.6250  9.7190 -0.0006  0.0117   0.0081   0.0291    0.0322   0.0000   442.5047      0.305836       21.0423      0.848621      -4.39429      0.250872      0.261308      0.371626      0.407159      0.458092      0.475127      0.498179
  68   4 2104.0778    0.9216  1.0566  9.9820  0.0000  0.0146   0.0110   0.0389    0.0606   0.0000   442.8267      0.528244       21.8636    -0.0173483      -2.97104      -1.34136      0.328389      0.452933      0.519599      0.566463      0.611042      0.618657
  68   5 2334.1026    1.4758  1.2809 10.9387 -0.0001  0.0166   0.0163   0.0432    0.0611   0.0000   442.3247      0.907787       21.2675     -0.538537      -3.34833     -0.213854      0.378366      0.509353      0.580969      0.628334      0.670360      0.677272
  68   6 2549.6853    2.1734  1.4107 11.5659 -0.0001  0.0170   0.0224   0.0453    0.0626   0.0000   442.9030      0.928043       21.6202     -0.434268      -1.31938     -0.738675      0.378324      0.542536      0.601728      0.661150      0.715296      0.725345
  68   7 2759.8491    3.0803  1.3526 12.1978  0.0000  0.0161   0.0315   0.0426    0.0645   0.0000   442.4785       1.81079       21.1341      0.203471      -3.04847      -1.32038      0.356518      0.505398      0.566391      0.618679      0.671816      0.684111
  68   8 2965.5189    4.2051  1.2784 12.5437 -0.0002  0.0150   0.0436   0.0401    0.0875   0.0000   442.5217       1.70054       22.1544       1.40424      -2.67487      -1.85696      0.360186      0.504408      0.559051      0.626713      0.656313      0.680072
  68   9 3165.5338    4.3421  1.4714 12.9901 -0.0000  0.0171   0.0434   0.0445    0.0647   0.0000   441.7824       2.75366       21.3751      0.385921      -2.55539     -0.415398      0.379132      0.534699      0.588489      0.656228      0.692220      0.724500
  68  10 3361.6170    3.4669  2.4242 12.7520 -0.0000  0.0227   0.0283   0.0626    0.0415   0.0000   441.9842       1.53351       18.7054      0.576084      -1.35931     -0.652508      0.500537      0.714856      0.790119      0.879153      0.905481      0.943411
  68  11 3555.1744    2.5402  4.0813 12.2564 -0.0025  0.0346   0.0194   0.0957    0.0366   0.0000   443.3258       3.22887       16.4012       3.53349      0.390574      -1.31675      0.736982       1.05866       1.20497       1.29208       1.37318       1.41423
  68  12 3746.2700    2.0080  7.0078 11.6502 -0.0075  0.0554   0.0062   0.1435    0.0104   0.0000   437.3721       2.09644       31.4416     -0.193869      -6.50510     -0.363013       1.23626       1.71448       1.94901       2.14987       2.29938       2.35608
  69   1 1274.9919    0.1020  0.1199  9.6499  0.0000  0.0102   0.0054   0.0206    0.0153   0.0000   441.0301     -0.262854       21.4600     -0.512335      -3.69344     -0.272273      0.204053      0.310068      0.330933      0.358251      0.420263      0.405169
  69   2 1603.1453    0.2656  0.3054  9.5781  0.0000  0.0088   0.0060   0.0218    0.0193   0.0000   441.8217     -0.629197       21.9102      0.372821      -3.36814     -0.204423      0.202019      0.276614      0.306403      0.346720      0.374324      0.395430
  69   3 1869.1820    0.5514  0.6447  9.7685  0.0000  0.0120   0.0082   0.0291    0.0338   0.0000   442.1546    -0.0320612       21.9909      0.411829      -4.15252      0.404679      0.260844      0.369536      0.406624      0.462102      0.480546      0.507469
  69   4 2115.4421    0.9268  1.0017 10.2178  0.0000  0.0143   0.0112   0.0371    0.0522   0.0000   442.5430     -0.430858       22.1245      0.778494      -3.11928      0.886834      0.327067      0.437608      0.491342      0.542797      0.576116      0.589987
  69   5 2346.2051    1.4864  1.3709 10.6143  0.0000  0.0162   0.0154   0.0444    0.0707   0.0000   442.3838       1.40453       22.7549       1.19489      -2.70197      -1.02965      0.366849      0.507675      0.566885      0.626343      0.671480      0.699218
  69   6 2562.6881    2.2238  1.4155 11.6613  0.0007  0.0167   0.0231   0.0449    0.0630   0.0000   442.6259      0.986790       21.9840     -0.625572      -3.63974     -0.458938      0.378157      0.527756      0.575144      0.644144      0.689165      0.695303
  69   7 2773.9251    3.1999  1.3333 12.0068 -0.0000  0.0155   0.0326   0.0406    0.0841   0.0000   442.6007       1.41779       21.8909     -0.958077      -2.64196     -0.720742      0.361924      0.490645      0.556936      0.612337      0.658752      0.678465
  69   8 2980.4164    4.0605  1.3510 12.5515 -0.0104  0.0154   0.0402   0.0410    0.0753   0.0000   442.5089       1.88461       21.6122       1.24329      -2.24942      -1.48703      0.359617      0.493415      0.557558      0.620558      0.656491      0.678783
  69   9 3181.1731    4.1697  1.5212 13.1654 -0.0052  0.0174   0.0410   0.0459    0.0496   0.0000   442.2853       2.83908       21.3039      0.380582      -1.69444      -1.93564      0.391423      0.542606      0.608165      0.667937      0.735423      0.736558
  69  10 3378.1289    3.3534  2.4929 12.7653  0.0000  0.0229   0.0274   0.0653    0.0399   0.0000   443.5006       3.29837       19.6971      0.380636      -1.72395     0.0267579      0.506720      0.724999      0.788651      0.875871      0.928610      0.950083
  69  11 3572.3760    2.7625  5.2351 11.9580  0.0002  0.0336   0.0100   0.0903    0.0078   0.0000   443.0569       4.42976       22.7829       2.14183      -2.50663       1.86002      0.863991       1.01018       1.35528       1.34079       1.61295       1.56575
  69  12 3764.2213    2.2088  8.5072 11.6077  0.0115  0.0566   0.0059   0.1556    0.0078   0.0000   437.2781       8.49012       30.2689      -5.53128      -15.3378      0.452360       1.36613       1.66678       2.14021       2.15047       2.44577       2.45136
  70   1 1282.9201    0.1068  0.0905  9.6088  0.0000  0.0081   0.0056   0.0160    0.0149   0.0000   441.0219    -0.0676335       21.9247     0.0493809      -2.70608      0.749432      0.176836      0.245002      0.295531      0.316963      0.343447      0.341902
  70   2 1612.1653    0.2783  0.3002  9.5940  0.0000  0.0085   0.0061   0.0207    0.0194   0.0000   441.8305    -0.0839942       22.0013      0.165020      -4.51147     -0.250632      0.182496      0.254957      0.290157      0.333273      0.322122      0.368259
  70   3 1879.0788    0.5724  0.6980  9.7135  0.0000  0.0119   0.0081   0.0313    0.0356   0.0000   442.3213     -0.215477       22.2578     0.0156307      -3.39509    -0.0474131      0.255102      0.360026      0.401697      0.431421      0.462112      0.487443
  70   4 2126.6664    0.9702  1.0998  9.9911  0.0001  0.0149   0.0111   0.0387    0.0649   0.0000   442.4513      0.811790       22.4952     -0.177937      -4.35081      0.187501      0.324085      0.450378      0.497110      0.541700      0.586840      0.592965
  70   5 2358.1831    1.5165  1.3755 10.7830  0.0004  0.0162   0.0155   0.0440    0.0629   0.0000   442.3576       1.14134       22.6005     -0.424740      -1.76782     -0.525295      0.366477      0.504154      0.568025      0.630043      0.673641      0.692482
  70   6 2575.5883    2.2625  1.4310 11.7078  0.0000  0.0166   0.0226   0.0447    0.0555   0.0000   443.0795     -0.131199       21.0909      0.755507      -1.98226      0.348306      0.365545      0.510086      0.576017      0.644568      0.701691      0.720666
  70   7 2787.8834    3.1840  1.3278 12.4048  0.0000  0.0160   0.0329   0.0425    0.0632   0.0000   442.3615       1.95496       22.2340      0.506952      -1.44872      -1.30700      0.347606      0.496014      0.534961      0.611259      0.631542      0.658061
  70   8 2995.1668    4.1840  1.3206 12.7405 -0.0139  0.0153   0.0414   0.0394    0.0680   0.0000   443.2795       2.54274       21.1182      0.803900      -2.29788      -1.34395      0.353536      0.480599      0.537248      0.595075      0.655825      0.659279
  70   9 3196.7220    4.1182  1.6130 13.0314  0.0000  0.0170   0.0392   0.0491    0.0533   0.0000   442.6518       2.75821       22.4602       1.45190      -2.21478      -1.39140      0.384516      0.526588      0.598350      0.646879      0.684513      0.704751
  70  10 3394.4313    3.3314  2.6243 12.7581  0.0000  0.0236   0.0263   0.0664    0.0375   0.0000   443.2802       4.29326       19.5634     -0.127658     -0.215492      -1.60498      0.503143      0.723167      0.795932      0.895708      0.940819      0.980073
  70  11 3589.4790    2.4033  4.6380 12.1718 -0.0030  0.0376   0.0112   0.0965    0.0175   0.0000   443.2234       5.24178       19.0609     -0.282374      0.346138      -3.81721      0.794566       1.12260       1.26941       1.39797       1.47005       1.52062
  70  12 3782.0930    1.7775  6.6281 11.8646 -0.0083  0.0599   0.0060   0.1456    0.0111   0.0000   439.4541       4.49459       30.5702      0.593440      -9.71694      -5.08939       1.22951       1.78889       1.98610       2.16993       2.28183       2.32583
  71   1 1290.7260    0.1126  0.1130  9.6137  0.0000  0.0084   0.0053   0.0196    0.0150   0.0000   440.6881    -0.0312637       21.9006      0.207654      -3.27867      0.240074      0.164698      0.260642      0.267861      0.287290      0.299603      0.320565
  71   2 1621.0854    0.2936  0.3047  9.5981  0.0001  0.0084   0.0063   0.0201    0.0199   0.0000   442.0306     -0.302241       22.1225      0.375188      -3.50456     -0.106779      0.185244      0.253719      0.290707      0.316573      0.356405      0.380844
  71   3 1888.8879    0.5810  0.7292  9.7199  0.0000  0.0122   0.0081   0.0324    0.0370   0.0000   442.4086      0.175254       21.7895     -0.295743      -3.66787     -0.658890      0.263973      0.367875      0.403727      0.442416      0.474166      0.481375
  71   4 2137.8127    0.9712  1.1946 10.1443  0.0001  0.0159   0.0111   0.0421    0.0623   0.0000   442.5259     -0.925196       22.1351     -0.373180      -2.83540     -0.792492      0.344639      0.475823      0.535647      0.600932      0.628100      0.655850
  71   5 2369.9847    1.5831  1.3641 10.9206  0.0074  0.0160   0.0163   0.0444    0.0634   0.0000   443.3652      0.395585       22.1073      0.297832      -2.56986     -0.874883      0.347212      0.473986      0.543716      0.573080      0.625388      0.643423
  71   6 2588.3528    2.3228  1.4566 11.7198  0.0000  0.0165   0.0228   0.0455    0.0569   0.0000   443.4713       1.32165       21.8937      0.466432      -2.42149     -0.770116      0.357343      0.500577      0.565440      0.617438      0.649250      0.675825
  71   7 2801.7784    3.3600  1.3176 12.3199  0.0000  0.0150   0.0340   0.0408    0.0679   0.0000   442.9141       1.39716       22.0120      0.300179      -3.83610      -1.03375      0.335481      0.458193      0.519197      0.557638      0.582287      0.597864
  71   8 3009.8335    4.1762  1.2952 12.9062  0.0000  0.0152   0.0427   0.0411    0.0651   0.0000   442.8921       2.05585       21.1666      0.521221      -4.38799    -0.0547428      0.321702      0.460811      0.496777      0.560753      0.587241      0.605493
  71   9 3212.1569    4.1845  1.6997 12.8562  0.0000  0.0174   0.0377   0.0478    0.0562   0.0000   442.6184       2.92968       20.7026      0.857203     -0.497936     -0.268045      0.385019      0.530747      0.601748      0.669734      0.718613      0.730896
  71  10 3410.7115    3.2558  2.8145 12.6358 -0.0001  0.0243   0.0247   0.0683    0.0374   0.0000   443.8925       2.74157       19.6950      0.814693      -1.49863      -1.94174      0.513069      0.724840      0.797099      0.911329      0.948167      0.980054
  71  11 3606.4185    2.6012  5.5156 11.9195  0.0046  0.0413   0.0092   0.1017    0.0095   0.0000   440.7099       1.60416       22.6911       1.75684      -5.39834     -0.559281      0.869114       1.21981       1.39417       1.50823       1.61179       1.65560
  72   1 1298.4942    0.1188  0.1150  9.5739  0.0001  0.0102   0.0052   0.0171    0.0150   0.0000   440.7246      0.190063       21.8140    -0.0246783      -3.31293      0.511771      0.172056      0.273713      0.304614      0.313087      0.337252      0.355785
  72   2 1629.9035    0.2881  0.3457  9.5749 -0.0001  0.0096   0.0060   0.0227    0.0203   0.0000   441.8116     -0.159175       22.3599      0.291130      -3.40411     -0.564284      0.200460      0.291217      0.314332      0.367297      0.381846      0.396254
  72   3 1898.6157    0.5890  0.8035  9.6884  0.0000  0.0130   0.0079   0.0345    0.0387   0.0000   442.6878     -0.401412       21.8903     -0.258660      -3.29672      0.659740      0.278238      0.383270      0.424117      0.487848      0.503629      0.529078
  72   4 2148.8726    1.0188  1.1422 10.2102 -0.0000  0.0150   0.0116   0.0405    0.0595   0.0000   441.9313     0.0983311       22.6274     -0.523008      -2.25018     -0.785273      0.319257      0.444714      0.491433      0.551126      0.566610      0.595051
  72   5 2381.8002    1.5748  1.4657 11.0849  0.0002  0.0172   0.0161   0.0482    0.0540   0.0000   443.0855      0.118331       21.5948      0.555285      -1.52593      0.485511      0.362012      0.507296      0.571676      0.613419      0.668271      0.691820
  72   6 2601.0999    2.3981  1.5052 11.4706  0.0000  0.0163   0.0225   0.0442    0.0654   0.0000   442.6642      0.662409       22.4615     -0.292969      -2.86951     -0.248859      0.351026      0.476960      0.555391      0.603063      0.633324      0.651350
  72   7 2815.5546    3.3316  1.3632 12.4006  0.0000  0.0158   0.0332   0.0419    0.0617   0.0000   442.1975       2.03107       22.3890     0.0311047      -2.04476     -0.426626      0.334667      0.472607      0.514869      0.568203      0.619716      0.633628
  72   8 3024.4355    4.2315  1.3617 12.8043  0.0000  0.0154   0.0419   0.0413    0.0664   0.0000   442.7968       2.07501       21.6784      0.931735      -1.98361      -1.91735      0.333923      0.469592      0.521049      0.582364      0.595417      0.625431
  72   9 3227.4923    4.0440  1.8695 12.8266 -0.0001  0.0184   0.0347   0.0519    0.0512   0.0000   443.3411       3.19818       21.3930      0.796680      -1.65385      0.155923      0.385123      0.547457      0.608556      0.665600      0.715109      0.749860
  72  10 3426.8370    3.1247  3.1021 12.5697 -0.0000  0.0264   0.0235   0.0728    0.0363   0.0000   444.7967       3.72710       19.1836       1.61780      0.711794     -0.199882      0.550032      0.784867      0.882622      0.960025       1.02913       1.06320
  72  11 3623.3122    2.4165  5.2874 11.7025 -0.0113  0.0406   0.0086   0.1062    0.0118   0.0000   443.2049       3.06192       25.9164       5.84087      -6.45512      -4.58790      0.849511       1.19165       1.35563       1.45418       1.58651       1.61150
  73   1 1306.2151    0.1198  0.0839  9.5853  0.0000  0.0075   0.0059   0.0142    0.0147   0.0000   440.9936    -0.0938323       21.7678      0.142973      -3.30671      0.397224      0.165258      0.250230      0.273905      0.259799      0.314687      0.311886
  73   2 1638.5996    0.3075  0.3558  9.5499  0.0000  0.0091   0.0061   0.0226    0.0205   0.0000   441.4155      0.115261       22.9773      0.383343      -3.81500    -0.0884445      0.204298      0.281539      0.328110      0.340573      0.365306      0.378346
  73   3 1908.3005    0.6093  0.7450  9.7019  0.0000  0.0125   0.0082   0.0306    0.0382   0.0000   442.6648     0.0724330       21.6057      0.527700      -3.80990      0.712704      0.263152      0.367241      0.410446      0.448550      0.467049      0.491118
  73   4 2159.8462    1.0285  1.1045 10.2071 -0.0000  0.0147   0.0118   0.0393    0.0610   0.0000   442.8225      0.892787       21.5542      0.539662      -3.21998     -0.114489      0.312401      0.429713      0.491282      0.546876      0.577291      0.598794
  73   5 2393.4554    1.6622  1.4498 10.8568  0.0000  0.0166   0.0163   0.0439    0.0642   0.0000   443.4070       1.23178       21.9450      0.194885      -2.81519      -1.17864      0.354086      0.497066      0.558479      0.600799      0.634681      0.662725
  73   6 2613.7602    2.4327  1.4204 11.9028  0.0060  0.0160   0.0246   0.0451    0.0582   0.0000   442.0192       1.06101       21.9769       1.89816      -4.92879     -0.927198      0.351910      0.481431      0.546696      0.604304      0.633753      0.666324
  73   7 2829.2599    3.4241  1.3182 12.5712  0.0000  0.0152   0.0350   0.0418    0.0594   0.0000   442.5471       2.61098       21.8641       1.01879      -2.92124     -0.524794      0.329898      0.452831      0.502371      0.557474      0.602269      0.612866
  73   8 3038.9020    4.2604  1.3669 12.9520  0.0001  0.0155   0.0421   0.0422    0.0582   0.0000   442.8322       2.73928       21.2420      0.708682      -1.73632    -0.0716688      0.318162      0.453244      0.490228      0.552959      0.574555      0.600183
  73   9 3242.7539    4.1526  1.7197 12.9825  0.0000  0.0177   0.0378   0.0496    0.0532   0.0000   442.7939       2.95463       21.4984      0.490894      -2.48697     -0.804505      0.372517      0.512539      0.578021      0.641784      0.684925      0.709577
  73  10 3442.9539    3.1362  3.3212 12.3953  0.0000  0.0265   0.0215   0.0747    0.0355   0.0000   443.6612       3.99394       19.2931       3.25435      0.377644      -3.18037      0.534795      0.765523      0.857357      0.939856       1.00788       1.02363
  73  11 3640.1880    2.8744  8.0379 11.1046  0.0157  0.0502   0.0076   0.1335    0.0092   0.0000   438.8648      -1.38216       32.4698       3.23633      -17.5069      -6.14115       1.13827       1.46233       1.66547       1.83407       1.89887       2.08480
  74   1 1313.8536    0.1125  0.1291  9.5374  0.0000  0.0092   0.0050   0.0192    0.0149   0.0000   440.8896     -0.282618       21.9026      0.409917      -3.51076      0.129007      0.176351      0.255845      0.305282      0.320065      0.354936      0.389345
  74   2 1647.2358    0.3147  0.3494  9.5115  0.0001  0.0088   0.0062   0.0220    0.0206   0.0000   441.7302     -0.213060       22.3149     -0.547956      -3.97893     -0.321275      0.183428      0.275985      0.297794      0.352606      0.362019      0.367385
  74   3 1917.9081    0.6265  0.7479  9.7468  0.0000  0.0125   0.0084   0.0299    0.0380   0.0000   442.3853     0.0266536       22.4842      0.112953      -3.43670     -0.457885      0.257591      0.354085      0.398615      0.434620      0.464491      0.483103
  74   4 2170.6833    1.0536  1.1546 10.2494  0.0000  0.0150   0.0118   0.0400    0.0600   0.0000   443.0244      0.767729       21.6715      0.136672      -3.96402      0.661364      0.316325      0.438441      0.501016      0.531715      0.576049      0.605530
  74   5 2405.0259    1.6733  1.4510 11.0621 -0.0000  0.0166   0.0168   0.0457    0.0580   0.0000   442.8508      0.766972       22.2261      0.570996      -3.26025      0.948720      0.354735      0.475581      0.536153      0.588807      0.618379      0.646360
  74   6 2626.3403    2.4756  1.4386 11.8970  0.0002  0.0160   0.0243   0.0446    0.0532   0.0000   443.0797      0.874910       20.1322      0.746264      -3.23483      0.121222      0.344178      0.472006      0.541241      0.594670      0.647424      0.656041
  74   7 2842.8588    3.5804  1.3240 12.3588 -0.0000  0.0148   0.0354   0.0400    0.0713   0.0000   442.4255       1.59030       21.9353      0.459261      -3.34870      -1.63123      0.324506      0.444010      0.491950      0.571079      0.602975      0.623629
  74   8 3053.2988    4.3160  1.4089 12.7839  0.0000  0.0157   0.0416   0.0412    0.0693   0.0000   442.4097       2.18219       20.8098      0.942352      -3.09724      -1.78654      0.330354      0.450872      0.499036      0.565278      0.600035      0.613142
  74   9 3257.9085    3.9981  1.7809 13.0678 -0.0000  0.0182   0.0363   0.0506    0.0469   0.0000   443.3935       3.06100       20.6363      0.341503     -0.525952       1.08873      0.384812      0.533276      0.604538      0.655357      0.717218      0.728080
  74  10 3458.8508    3.0319  3.5176 12.3698 -0.0002  0.0277   0.0212   0.0784    0.0362   0.0000   443.0214       4.57442       21.0173       1.41392     -0.752244      -2.57059      0.565647      0.793348      0.895945      0.986333       1.04611       1.08413
  74  11 3657.0050    2.4425  6.1087 11.1936 -0.0117  0.0450   0.0076   0.1173    0.0104   0.0000   442.2314     -0.251715       26.5629       5.77114      -6.23931      -9.52249      0.936267       1.29177       1.46541       1.60772       1.72329       1.76512
  75   1 1321.4300    0.1095  0.1384  9.5159  0.0000  0.0083   0.0048   0.0229    0.0148   0.0000   440.9171     -0.222158       21.8206    -0.0443623      -3.20935     -0.238588      0.164688      0.236573      0.275278      0.280866      0.297936      0.310452
  75   2 1655.7329    0.3128  0.4062  9.4784  0.0000  0.0099   0.0058   0.0233    0.0213   0.0000   441.8138     -0.136351       22.5219      0.659566      -2.68133      0.252537      0.211405      0.286898      0.311648      0.353476      0.395093      0.416615
  75   3 1927.4431    0.6348  0.7913  9.7127 -0.0000  0.0126   0.0082   0.0317    0.0394   0.0000   441.9577      0.348839       22.2860     0.0372680      -4.31028     0.0639975      0.254201      0.352465      0.400720      0.436587      0.494161      0.505766
  75   4 2181.4519    1.0735  1.1989 10.2829  0.0000  0.0150   0.0119   0.0420    0.0619   0.0000   442.0966      0.391714       22.2988      0.704985      -3.21620     -0.273763      0.314458      0.430165      0.488216      0.515666      0.576898      0.585782
  75   5 2416.4957    1.7340  1.4605 10.9979  0.0000  0.0165   0.0168   0.0440    0.0601   0.0000   442.8884      0.138673       21.6839       1.58200      -2.74182     -0.130903      0.344493      0.479574      0.531153      0.592684      0.629284      0.657634
  75   6 2638.8421    2.5057  1.4367 11.9793  0.0000  0.0167   0.0248   0.0443    0.0531   0.0000   442.1091      0.933818       21.9091     -0.285306      -2.84371     -0.112613      0.327580      0.476878      0.520561      0.593993      0.624617      0.631216
  75   7 2856.3615    3.6060  1.3160 12.5669  0.0000  0.0147   0.0357   0.0408    0.0594   0.0000   442.5684       2.00209       21.4640     -0.899215      -3.09732     0.0517762      0.313245      0.436286      0.474749      0.535466      0.571835      0.574556
  75   8 3067.6074    4.3662  1.3671 12.9523 -0.0002  0.0153   0.0427   0.0405    0.0616   0.0000   442.6097       2.06320       22.4531      0.872425      -3.41290     -0.897985      0.317785      0.443237      0.485224      0.550154      0.582866      0.612406
  75   9 3273.0200    3.9480  1.8870 12.8965  0.0000  0.0185   0.0337   0.0516    0.0464   0.0000   443.6526       3.50532       20.2547      0.898635     -0.767496      0.364450      0.372789      0.533340      0.591346      0.649451      0.689501      0.720837
  75  10 3474.7534    2.9715  3.5323 12.4763  0.0000  0.0287   0.0216   0.0810    0.0345   0.0000   443.3721       4.76887       20.2100       1.33851      -1.13389     -0.821709      0.561370      0.806725      0.898924      0.990261       1.05771       1.09075
  75  11 3673.5223    2.4549  6.5244 11.0554  0.0051  0.0448   0.0071   0.1200    0.0084   0.0000   441.8781      -1.51813       26.8047       3.13719      -6.27290      -2.37471      0.953783       1.27046       1.47092       1.58781       1.72368       1.76892
  76   1 1328.9468    0.1120  0.1213  9.4979  0.0000  0.0086   0.0050   0.0178    0.0147   0.0000   440.8940     -0.452058       21.7588    -0.0370544      -3.66997     -0.668381      0.202855      0.280430      0.309243      0.354397      0.394909      0.416217
  76   2 1664.1680    0.3443  0.3762  9.4862  0.0000  0.0088   0.0063   0.0214    0.0211   0.0000   441.5704     -0.155450       22.1135      0.916128      -3.78040    -0.0292142      0.183877      0.239285      0.287405      0.300648      0.325067      0.341467
  76   3 1936.9144    0.6605  0.7974  9.7324 -0.0000  0.0122   0.0085   0.0324    0.0396   0.0000   442.3454      0.260308       22.1176     -0.841082      -5.17709      0.390163      0.251221      0.338791      0.393316      0.440664      0.470040      0.487896
  76   4 2192.1504    1.0870  1.2325 10.3449 -0.0000  0.0155   0.0119   0.0412    0.0553   0.0000   442.9411   -0.00185184       22.3086     -0.414361      -4.01927      0.680950      0.316724      0.431448      0.490442      0.538050      0.575600      0.582468
  76   5 2427.8889    1.7734  1.5229 10.9704  0.0000  0.0163   0.0166   0.0464    0.0587   0.0000   442.2573       1.27033       22.2750     -0.285951      -3.56472     -0.594470      0.328823      0.457715      0.519315      0.569083      0.610298      0.622605
  76   6 2651.2433    2.6128  1.4721 11.7558 -0.0045  0.0162   0.0247   0.0430    0.0597   0.0000   443.0286       1.67477       21.1131      0.238955      -2.34525     0.0325639      0.330293      0.456146      0.507986      0.573671      0.616043      0.628765
  76   7 2869.7837    3.6553  1.2850 12.7687  0.0000  0.0151   0.0373   0.0410    0.0565   0.0000   442.4013       1.77371       21.7954      0.760717      -3.16928     -0.251100      0.301461      0.427891      0.476656      0.525484      0.552965      0.567608
  76   8 3081.7318    4.3470  1.4146 12.9499  0.0004  0.0155   0.0420   0.0418    0.0620   0.0000   442.5145       3.16204       21.3605      0.324663      -2.06620      0.183431      0.332066      0.445799      0.508814      0.556799      0.621593      0.644121
  76   9 3287.9964    3.8091  1.8938 13.1227  0.0000  0.0192   0.0346   0.0541    0.0426   0.0000   443.2622       3.44950       20.8129     -0.247058      -1.18855     -0.256254      0.393984      0.539421      0.602935      0.653053      0.710505      0.734959
  76  10 3490.5171    2.8400  3.6081 12.4986 -0.0002  0.0299   0.0212   0.0839    0.0326   0.0000   443.1990       3.16392       19.7364       2.23274      -1.11418      -3.81739      0.567769      0.824888      0.911213       1.02159       1.05060       1.09954
  77   1 1336.4258    0.1368  0.1401  9.5086  0.0000  0.0080   0.0051   0.0153    0.0149   0.0000   441.0223     -0.465985       22.0818     -0.334588      -3.84484     -0.202745      0.161339      0.227412      0.258026      0.258571      0.292094      0.317388
  77   2 1672.5319    0.3386  0.3956  9.5642  0.0000  0.0090   0.0063   0.0233    0.0211   0.0000   441.7902     -0.193400       22.2835      0.525381      -2.92823     -0.683362      0.186917      0.254560      0.286432      0.327968      0.335621      0.360590
  77   3 1946.2902    0.6653  0.8892  9.7159  0.0001  0.0135   0.0082   0.0346    0.0430   0.0000   442.3374      0.137464       21.6791     -0.165459      -2.48743     -0.494150      0.263525      0.372073      0.408758      0.448341      0.495771      0.510769
  77   4 2202.7330    1.1283  1.2641 10.2660  0.0000  0.0156   0.0119   0.0421    0.0630   0.0000   442.6741      0.424878       22.3247    0.00836666      -2.54894      0.353896      0.313134      0.436056      0.496278      0.534988      0.573596      0.588197
  77   5 2439.1628    1.7762  1.5512 11.0964  0.0000  0.0172   0.0167   0.0458    0.0559   0.0000   442.4136       1.10859       22.7306     -0.341847      -2.80649      0.114742      0.338504      0.472757      0.544685      0.595885      0.645778      0.655225
  77   6 2663.5994    2.6578  1.4268 12.1892  0.0065  0.0159   0.0260   0.0446    0.0487   0.0000   441.8922       1.58361       21.8139     -0.280731      -2.74120      0.282666      0.310966      0.446473      0.487571      0.548717      0.566595      0.598527
  77   7 2883.1226    3.8393  1.3895 12.3915  0.0001  0.0151   0.0364   0.0401    0.0715   0.0000   442.9076       1.73536       21.6339      0.986816      -3.10270      -1.01278      0.307135      0.428386      0.459082      0.525658      0.546993      0.559728
  77   8 3095.8927    4.3981  1.4142 12.9968  0.0059  0.0155   0.0425   0.0419    0.0616   0.0000   442.8643       2.95140       22.2223      0.671641      -3.86295      -1.02431      0.308738      0.434726      0.483174      0.546610      0.568688      0.591107
  77   9 3302.8618    3.7805  2.0130 13.0771  0.0000  0.0197   0.0325   0.0556    0.0400   0.0000   443.7428       2.20952       20.6533       1.52364     -0.292254      -1.36034      0.381539      0.528748      0.615343      0.656602      0.702718      0.736178
  77  10 3506.2111    2.7625  3.8312 12.4439  0.0009  0.0312   0.0209   0.0874    0.0348   0.0000   443.9585       2.12083       19.6271     -0.173689      -3.05215      -1.37573      0.590623      0.856783      0.942335       1.05237       1.10835       1.15676
  77  11 3706.8223    2.1684  6.5385 11.6135 -0.0065  0.0516   0.0065   0.1302    0.0108   0.0000   441.1454      -1.29557       21.6250       5.78753      -4.47034      -10.1810       1.00488       1.44291       1.58719       1.76502       1.86668       1.93870
  78   1 1343.8293    0.1323  0.1134  9.5254  0.0000  0.0065   0.0053   0.0168    0.0145   0.0000   440.5400     -0.601685       22.0138     -0.164829      -3.28203     -0.344832      0.130069      0.196886      0.219400      0.261511      0.271704      0.292768
  78   2 1680.7881    0.3446  0.3988  9.5273  0.0000  0.0090   0.0062   0.0232    0.0215   0.0000   441.8583     -0.135283       22.2780      0.254156      -3.66488     -0.390866      0.175027      0.236783      0.271427      0.301598      0.345983      0.370386
  78   3 1955.6616    0.6825  0.8523  9.6770 -0.0000  0.0124   0.0083   0.0332    0.0436   0.0000   442.6148      0.485470       22.6211      0.275146      -3.62539     -0.151804      0.255591      0.337066      0.395562      0.433071      0.466358      0.493778
  78   4 2213.1965    1.1721  1.2856 10.2915  0.0000  0.0155   0.0121   0.0418    0.0622   0.0000   442.8539      0.493298       22.3207      0.152052      -3.81145     -0.177238      0.301682      0.421584      0.464947      0.519260      0.548434      0.565854
  78   5 2450.3561    1.8052  1.5026 11.2768  0.0005  0.0167   0.0174   0.0455    0.0517   0.0000   442.9349       1.48424       21.5844     -0.266806      -2.05379     -0.827765      0.332510      0.454257      0.522276      0.565625      0.610223      0.642544
  78   6 2675.8661    2.7233  1.4253 12.0453  0.0000  0.0157   0.0263   0.0437    0.0548   0.0000   442.7392       1.20760       22.5207      0.989396      -3.42713      0.272794      0.310129      0.434709      0.491331      0.543261      0.594279      0.611083
  78   7 2896.3643    3.8206  1.3516 12.6156  0.0000  0.0147   0.0370   0.0409    0.0604   0.0000   442.7773       2.02871       21.8906      0.149599      -2.25606     -0.172416      0.294680      0.405813      0.457978      0.510545      0.544051      0.554411
  78   8 3109.8624    4.3388  1.4511 13.0103  0.0002  0.0153   0.0405   0.0432    0.0548   0.0000   442.0577       1.89337       22.0798    -0.0561268      -2.70713     -0.587405      0.309774      0.420168      0.473612      0.527436      0.568464      0.579807
  78   9 3317.6072    3.7018  2.2885 12.7785 -0.0000  0.0206   0.0292   0.0573    0.0428   0.0000   443.5068       2.75697       20.3441      0.597346     0.0244819     -0.508552      0.391752      0.561279      0.620904      0.684841      0.727259      0.766319
  78  10 3521.7902    2.7993  4.1726 12.3989 -0.0031  0.0326   0.0142   0.0842    0.0194   0.0000   442.3046       3.55534       22.3787       1.15436      -2.53919      -1.05135      0.608703      0.871891      0.975509       1.08974       1.14633       1.18723
  79   1 1351.1793    0.1375  0.1346  9.4985  0.0000  0.0073   0.0050   0.0159    0.0147   0.0000   440.6363   0.000806120       22.0303      0.177715      -3.41405      0.280542      0.145557      0.203309      0.226637      0.256505      0.283470      0.302914
  79   2 1688.9640    0.3620  0.4161  9.5463  0.0000  0.0090   0.0064   0.0234    0.0221   0.0000   441.7627   -0.00817022       21.7084      0.445607      -3.54132     -0.176395      0.185367      0.251736      0.288320      0.332896      0.347566      0.358458
  79   3 1964.9321    0.6918  0.8455  9.8013  0.0000  0.0126   0.0085   0.0319    0.0415   0.0000   442.1716      0.397657       22.4241     -0.334287      -3.03108      -1.12704      0.249594      0.335810      0.381383      0.410539      0.439436      0.466665
  79   4 2223.6436    1.1933  1.2778 10.3550  0.0000  0.0153   0.0124   0.0416    0.0637   0.0000   442.1250       1.02205       22.5439    -0.0227847      -3.52504     -0.914794      0.304421      0.419940      0.459612      0.519285      0.564008      0.572541
  79   5 2461.4586    1.8844  1.5353 11.2233  0.0001  0.0163   0.0177   0.0459    0.0559   0.0000   442.4528      0.918365       20.8933     -0.480047     -0.720625      -1.11639      0.327522      0.446921      0.517330      0.558241      0.621639      0.629414
  79   6 2688.0591    2.7773  1.4874 11.9314 -0.0000  0.0159   0.0256   0.0432    0.0582   0.0000   443.3242       2.29225       21.1190       1.18466      -2.82838      -1.54836      0.305636      0.424240      0.477819      0.526906      0.559532      0.578859
  79   7 2909.5183    3.8470  1.3553 12.6901  0.0000  0.0146   0.0365   0.0398    0.0558   0.0000   442.7765       1.88828       21.5806       1.10789      -1.84163     -0.302611      0.294625      0.403950      0.446348      0.500377      0.529291      0.527187
  79   8 3123.7423    4.3797  1.4800 13.0111 -0.0002  0.0155   0.0406   0.0427    0.0549   0.0000   443.3458       2.26363       22.2025      0.171398      -2.92380     -0.757106      0.302163      0.421504      0.470559      0.520034      0.567304      0.589996
  79   9 3332.3613    3.6283  2.2297 12.9833  0.0000  0.0204   0.0302   0.0592    0.0403   0.0000   442.5891       3.42375       19.8335     -0.617316      -1.24922     -0.286785      0.399783      0.553041      0.615373      0.680638      0.725019      0.749466
  79  10 3537.3580    2.5861  4.0091 12.5696 -0.0004  0.0333   0.0220   0.0973    0.0345   0.0000   444.6369       2.32256       18.8968      0.427014       1.69902      -2.54683      0.613996      0.887318      0.995123       1.10953       1.15804       1.20016
  80   1 1358.4774    0.1298  0.1593  9.5329  0.0000  0.0082   0.0049   0.0193    0.0148   0.0000   440.3690   -0.00612815       22.2278     -0.316672      -3.50853      0.765885      0.158223      0.204443      0.259564      0.257296      0.298743      0.311894
  80   2 1697.0331    0.3674  0.4168  9.5490  0.0001  0.0090   0.0064   0.0232    0.0220   0.0000   441.5195      0.328904       22.3996     0.0761448      -3.81053     -0.636431      0.166545      0.230872      0.270460      0.290868      0.312964      0.319273
  80   3 1974.1564    0.7050  0.8990  9.7980  0.0000  0.0130   0.0085   0.0338    0.0435   0.0000   442.5240     -0.393260       21.3960    -0.0722197      -2.13657     -0.121854      0.250183      0.345681      0.385216      0.416607      0.449109      0.478807
  80   4 2233.9621    1.1623  1.3122 10.6125  0.0000  0.0158   0.0121   0.0445    0.0496   0.0000   442.6595     -0.111793       22.2196      0.527967      -2.86510     -0.331211      0.302217      0.421086      0.468808      0.528016      0.544688      0.580338
  80   5 2472.5665    1.8909  1.4965 11.4899  0.0096  0.0162   0.0183   0.0470    0.0493   0.0000   443.3361      0.546357       22.0974      0.114841      -3.77798      -1.59497      0.315106      0.446263      0.487035      0.546485      0.586086      0.599541
  80   6 2700.2151    2.8277  1.5297 11.9711  0.0000  0.0160   0.0261   0.0449    0.0604   0.0000   442.3430       1.75340       21.7857     -0.331681      -3.94248     -0.544893      0.307658      0.429541      0.481316      0.534380      0.562217      0.585821
  80   7 2922.5529    3.8671  1.3389 12.7389  0.0000  0.0147   0.0371   0.0401    0.0593   0.0000   442.5587       2.59831       21.6983      0.588473      -3.46806     -0.907726      0.290465      0.401318      0.445788      0.497554      0.545124      0.546103
  80   8 3137.5820    4.3913  1.4811 13.0123  0.0034  0.0157   0.0407   0.0424    0.0580   0.0000   442.6529       3.17376       21.2676      0.806430      -1.34221      -2.60700      0.301052      0.433674      0.464499      0.529940      0.546815      0.570249
  80   9 3346.9691    3.4725  2.3862 12.9442  0.0000  0.0214   0.0281   0.0613    0.0372   0.0000   443.8304       2.37678       20.0792     -0.555991      0.336531      -1.72627      0.414099      0.570904      0.655614      0.720372      0.754273      0.795327
  80  10 3552.6222    2.4270  4.0029 12.4650 -0.0059  0.0345   0.0208   0.1024    0.0387   0.0000   445.4448       4.00697       18.8739       3.46474      0.858934      -4.88193      0.643025      0.893014       1.05033       1.13566       1.19046       1.25156
  80  11 3755.2670    1.8372  6.8579 12.0516 -0.0110  0.0610   0.0057   0.1504    0.0102   0.0000   442.6439       4.52045       28.5916       5.52937      -5.43125      -1.91234       1.10967       1.57472       1.81434       1.94253       2.08076       2.13130
  81   1 1365.7034    0.1434  0.1477  9.4933 -0.0017  0.0071   0.0050   0.0168    0.0147   0.0000   440.4979     -0.262550       22.2787      0.218716      -3.79198     -0.148214      0.134454      0.189677      0.207838      0.235881      0.264521      0.268761
  81   2 1705.0532    0.3757  0.4291  9.5231  0.0000  0.0091   0.0063   0.0221    0.0221   0.0000   441.4077      0.280249       22.3910     -0.149325      -3.17876      0.819979      0.177184      0.238564      0.268852      0.297040      0.321121      0.319819
  81   3 1983.2790    0.7193  0.9565  9.8497  0.0000  0.0134   0.0085   0.0355    0.0431   0.0000   441.7000    -0.0611914       22.0605     0.0336830      -2.97251      0.164914      0.256320      0.353904      0.398252      0.452891      0.464139      0.484954
  81   4 2244.1560    1.2060  1.3529 10.6246  0.0046  0.0158   0.0123   0.0445    0.0512   0.0000   442.6794      0.762141       21.9224       1.01331      -4.32524      0.323693      0.299770      0.422854      0.469400      0.524607      0.550428      0.579765
  81   5 2483.4789    1.9537  1.5386 11.3958  0.0000  0.0164   0.0184   0.0465    0.0542   0.0000   442.6175      0.558718       21.9845     -0.627868      -2.62872     -0.414755      0.317235      0.442925      0.487359      0.545653      0.602794      0.618254
  81   6 2712.2989    2.8787  1.4617 12.1025 -0.0075  0.0160   0.0266   0.0421    0.0539   0.0000   443.2162       1.46838       22.0958      0.142475      -1.97050      -1.41031      0.301100      0.423564      0.467066      0.530753      0.567284      0.579879
  81   7 2935.5183    4.0327  1.3250 12.7536 -0.0097  0.0147   0.0382   0.0389    0.0590   0.0000   443.0005       2.77053       21.5978      0.406551      -2.12887      0.334762      0.276218      0.394371      0.436224      0.483345      0.514634      0.529094
  81   8 3151.3340    4.2991  1.5625 13.1185  0.0000  0.0160   0.0390   0.0455    0.0484   0.0000   442.9794       2.36254       21.6328      0.262513      -2.74882     -0.590821      0.305279      0.421282      0.475257      0.527391      0.573834      0.578603
  81   9 3361.5200    3.5117  2.7461 12.7430  0.0000  0.0228   0.0260   0.0649    0.0372   0.0000   443.3515       2.60001       21.0370       1.33420     -0.209726      -3.23411      0.419622      0.601198      0.665180      0.739372      0.774762      0.815864
  82   1 1372.9084    0.1404  0.1326  9.4436 -0.0000  0.0068   0.0050   0.0158    0.0144   0.0000   440.5172     -0.147425       22.6287      0.110111      -3.80847      0.135009      0.128569      0.171171      0.188949      0.207067      0.216208      0.259079
  82   2 1712.9615    0.3828  0.4695  9.5290 -0.0004  0.0092   0.0063   0.0250    0.0228   0.0000   441.9299     -0.668561       22.1435      0.544979      -3.66527     -0.223297      0.185321      0.245632      0.277414      0.300902      0.314224      0.324545
  82   3 1992.4028    0.7407  0.9264  9.9087 -0.0002  0.0134   0.0089   0.0338    0.0429   0.0000   442.1694      0.223230       21.9330     -0.763035      -2.99246     -0.120593      0.253440      0.345087      0.392970      0.434553      0.470121      0.495832
  82   4 2254.3327    1.2656  1.4007 10.4576 -0.0081  0.0158   0.0121   0.0429    0.0534   0.0000   442.1999      0.134517       22.2384      0.320690      -2.57341      0.362182      0.300001      0.415653      0.471478      0.520969      0.561566      0.579812
  82   5 2494.4017    2.0059  1.5826 11.3072  0.0000  0.0162   0.0181   0.0461    0.0542   0.0000   442.8866       1.07295       21.8555      0.419231      -3.30578     -0.169479      0.311215      0.424297      0.482207      0.541294      0.573390      0.608232
  82   6 2724.3023    2.9788  1.4726 12.0566  0.0000  0.0155   0.0272   0.0424    0.0593   0.0000   443.0190      0.685594       22.0868     -0.449239      -2.58242      -1.27370      0.297392      0.415520      0.463904      0.506121      0.555546      0.558981
  82   7 2948.4191    3.9994  1.4051 12.7022  0.0000  0.0151   0.0371   0.0407    0.0594   0.0000   443.2114       1.43451       22.0219       1.15968      -3.07445     0.0626510      0.279571      0.392432      0.434353      0.487216      0.514588      0.535092
  82   8 3164.9837    4.3610  1.5981 12.9243  0.0000  0.0161   0.0382   0.0439    0.0536   0.0000   442.8236       2.63053       22.4188    -0.0622955      -2.62670      -1.48467      0.300018      0.422456      0.463343      0.516985      0.554625      0.576962
  82   9 3375.9726    3.3671  2.6503 12.8392 -0.0001  0.0225   0.0259   0.0661    0.0347   0.0000   443.9146       2.09038       18.9947      0.268013     -0.939729     -0.923019      0.415819      0.579516      0.661917      0.731444      0.763029      0.798255
  83   1 1380.0399    0.1350  0.1653  9.4743  0.0000  0.0077   0.0047   0.0207    0.0147   0.0000   440.8046     -0.172182       21.8541     -0.140875      -3.44070     0.0593033      0.134055      0.193025      0.232459      0.229414      0.271572      0.290136
  83   2 1720.8077    0.3889  0.4774  9.5401  0.0000  0.0098   0.0063   0.0247    0.0232   0.0000   441.6399     0.0469830       21.8214      0.418782      -3.35724     -0.793279      0.179060      0.250221      0.285463      0.305214      0.326577      0.334105
  83   3 2001.4697    0.7363  0.9495 10.0185 -0.0000  0.0139   0.0088   0.0352    0.0399   0.0000   442.1969      0.280630       21.9688     -0.362674      -4.19709     -0.339585      0.246483      0.352969      0.383893      0.435923      0.455314      0.476114
  83   4 2264.3946    1.2840  1.3976 10.5465 -0.0003  0.0157   0.0127   0.0432    0.0560   0.0000   443.0498      0.417026       21.7690      0.498034      -2.72065     -0.536557      0.298804      0.404741      0.458376      0.503794      0.541775      0.559335
  83   5 2505.2289    2.0104  1.6118 11.4350 -0.0001  0.0169   0.0181   0.0466    0.0501   0.0000   443.4228       1.09584       22.6225       1.00038      -2.30987     -0.389244      0.310652      0.430961      0.488253      0.542503      0.581409      0.602481
  83   6 2736.2116    2.9607  1.5064 12.2238 -0.0000  0.0159   0.0271   0.0432    0.0523   0.0000   442.8412       1.58879       21.5679      0.846640      -2.06337      0.462410      0.297352      0.414846      0.468180      0.506740      0.540942      0.556547
  83   7 2961.2396    4.0841  1.4256 12.6150  0.0000  0.0147   0.0369   0.0402    0.0615   0.0000   443.0689       1.32376       20.4601      0.241614      -2.67429      -1.03362      0.274870      0.384066      0.421351      0.474950      0.501306      0.517692
  83   8 3178.5631    4.3095  1.6517 13.0674 -0.0001  0.0165   0.0378   0.0458    0.0485   0.0000   442.6651       2.72754       22.5767      0.489967      -3.11200      -1.85936      0.303595      0.429471      0.479563      0.536177      0.569337      0.582993
  83   9 3390.3956    3.3540  2.8750 12.6998  0.0000  0.0236   0.0253   0.0683    0.0377   0.0000   443.7256       2.93822       20.5905       1.43647      0.114153      -1.51839      0.427439      0.610365      0.682735      0.758116      0.811225      0.834657
  84   1 1387.0949    0.1501  0.1924  9.3950  0.0000  0.0081   0.0047   0.0203    0.0149   0.0000   440.5699     -0.187210       22.0109    -0.0899521      -3.41439      0.356551      0.138964      0.209296      0.227823      0.271122      0.265517      0.272678
  84   2 1728.5811    0.3964  0.5018  9.4889  0.0000  0.0100   0.0062   0.0252    0.0236   0.0000   441.3679     -0.126815       21.8892      0.414147      -3.83875    -0.0251689      0.180144      0.248014      0.291218      0.316117      0.337983      0.340735
  84   3 2010.4455    0.7945  0.8891  9.8685  0.0000  0.0123   0.0092   0.0320    0.0440   0.0000   442.4742      0.119372       22.3626      0.249957      -3.47160     -0.172605      0.226027      0.305314      0.356013      0.388827      0.407609      0.429543
  84   4 2274.3506    1.2897  1.4023 10.6448  0.0000  0.0163   0.0128   0.0432    0.0521   0.0000   442.9923      0.592532       22.5946      0.318271      -2.76002      0.838997      0.296509      0.404414      0.468634      0.504894      0.542483      0.559630
  84   5 2515.9572    2.0752  1.6487 11.4002  0.0000  0.0169   0.0184   0.0482    0.0519   0.0000   443.3601      0.583066       21.7523      -1.01625      -2.67214     -0.843685      0.304448      0.438478      0.481010      0.536849      0.584871      0.600266
  84   6 2748.1176    3.0743  1.4738 12.2126  0.0008  0.0154   0.0278   0.0428    0.0525   0.0000   442.8007       1.82025       21.8048       1.18803      -2.15765     -0.587989      0.283145      0.400675      0.450423      0.495836      0.546513      0.557559
  84   7 2973.9948    4.1518  1.4176 12.7238  0.0004  0.0145   0.0376   0.0402    0.0558   0.0000   442.6013      0.736123       21.5478      0.653944      -2.94819      0.104111      0.270456      0.371939      0.409147      0.459396      0.490081      0.504125
  84   8 3192.0216    4.2924  1.6945 12.9909 -0.0000  0.0164   0.0364   0.0461    0.0467   0.0000   442.9752       2.78493       21.1224       1.08854      -1.94342      -1.65307      0.303095      0.419560      0.473927      0.524440      0.565253      0.594375
  84   9 3404.7395    3.1931  3.0347 12.7078  0.0000  0.0251   0.0238   0.0717    0.0333   0.0000   443.3361       3.97986       20.2611       1.87032      -1.01597     -0.785547      0.440358      0.638957      0.704598      0.789939      0.822379      0.869845
  84  10 3613.7881    2.4945  5.3882 11.8853 -0.0975  0.0534   0.0124   0.1139    0.0328   0.0000   442.7732       3.29865       18.7496       2.26650      0.578385      -2.41865      0.789019       1.37559       1.29034       1.60824       1.54711       1.65596
  85   1 1394.1343    0.1615  0.1982  9.4067  0.0000  0.0076   0.0047   0.0184    0.0148   0.0000   440.4278     -0.292480       22.2817     -0.101353      -3.24627      0.261826      0.140228      0.174703      0.220667      0.234335      0.247203      0.257928
  85   2 1736.2706    0.4074  0.4918  9.5340  0.0000  0.0099   0.0064   0.0237    0.0238   0.0000   441.1094     -0.322718       22.2313     -0.396633      -3.48911      0.431800      0.179880      0.250840      0.280213      0.305535      0.336222      0.349048
  85   3 2019.3320    0.7811  0.9961  9.9904  0.0000  0.0136   0.0089   0.0354    0.0429   0.0000   442.2063      0.225432       22.4666      0.125766      -2.84693    -0.0523930      0.254700      0.355291      0.394570      0.439998      0.470243      0.473880
  85   4 2284.2463    1.3466  1.4141 10.5623 -0.0096  0.0160   0.0128   0.0421    0.0544   0.0000   442.2689      0.859897       21.6697      0.346579      -2.28614     -0.789601      0.280780      0.405711      0.445490      0.496512      0.536857      0.550526
  85   5 2526.6060    2.1168  1.6580 11.4278 -0.0069  0.0168   0.0184   0.0462    0.0511   0.0000   442.8826       1.46831       21.0794      0.260898      -2.40321     -0.505212      0.307599      0.418376      0.469495      0.517482      0.563973      0.570819
  85   6 2759.8768    3.1814  1.4510 12.2056  0.0001  0.0153   0.0291   0.0418    0.0583   0.0000   443.1655       2.20343       22.7073    -0.0903196      -2.99721     -0.777843      0.271352      0.391658      0.427074      0.476168      0.520756      0.522831
  85   7 2986.5907    4.2037  1.4138 12.8128  0.0086  0.0146   0.0384   0.0410    0.0573   0.0000   443.3052       1.69951       21.0980       1.90535      -4.00339     -0.422823      0.267964      0.379484      0.413406      0.472985      0.497200      0.518295
  85   8 3205.4581    4.2085  1.7431 12.9934  0.0000  0.0167   0.0357   0.0475    0.0469   0.0000   443.0112       2.98583       21.7547      0.859660      -2.71916     -0.235829      0.301001      0.426503      0.470189      0.534671      0.553909      0.579177
  85   9 3418.9330    3.1741  3.0406 12.7865  0.0000  0.0248   0.0237   0.0728    0.0318   0.0000   444.4921       2.42524       19.1717       1.02851     -0.216654      -2.18421      0.438479      0.623831      0.701836      0.767243      0.824438      0.861118
  86   1 1401.1086    0.1530  0.1744  9.4095  0.0000  0.0069   0.0047   0.0189    0.0146   0.0000   440.4704      0.303385       21.9433     -0.455866      -3.75982    -0.0310495      0.131618      0.168865      0.184671      0.204266      0.224572      0.237761
  86   2 1743.8933    0.4288  0.5194  9.5065  0.0000  0.0094   0.0064   0.0249    0.0247   0.0000   441.2364     -0.318434       22.2573     -0.505689      -3.07370     0.0177550      0.181295      0.243657      0.279413      0.300235      0.318479      0.330882
  86   3 2028.2534    0.8066  0.9777  9.8965 -0.0000  0.0130   0.0091   0.0338    0.0471   0.0000   442.3123      0.405649       22.2262      0.507457      -3.65013      0.473178      0.237847      0.322201      0.363970      0.396746      0.442696      0.446253
  86   4 2294.0718    1.3622  1.4150 10.7297  0.0000  0.0155   0.0129   0.0439    0.0490   0.0000   442.3248      0.491673       22.8347      0.506236      -2.80425      0.337329      0.280551      0.388088      0.437597      0.483750      0.531690      0.554069
  86   5 2537.2966    2.1510  1.5975 11.6142 -0.0004  0.0165   0.0193   0.0465    0.0491   0.0000   442.9440      0.545504       21.5953      0.935673      -2.54249      -1.57607      0.293816      0.406619      0.465028      0.508607      0.539268      0.564596
  86   6 2771.6262    3.1875  1.4862 12.2640  0.0000  0.0151   0.0284   0.0418    0.0531   0.0000   443.0823       1.16353       21.9198      0.832199      -2.75640      -2.05229      0.281290      0.385517      0.437923      0.478245      0.514924      0.551886
  86   7 2999.1949    4.2450  1.4490 12.7504  0.0002  0.0148   0.0375   0.0399    0.0581   0.0000   443.0408       1.84517       22.5133      0.487618      -4.12196     -0.623236      0.266226      0.375647      0.413676      0.462754      0.484639      0.507775
  86   8 3218.7672    4.1574  1.7987 13.0830 -0.0065  0.0173   0.0352   0.0488    0.0433   0.0000   442.9773       3.38284       21.5348     0.0697958      -2.39642     -0.768949      0.313377      0.433582      0.495443      0.538880      0.580636      0.611991
  86   9 3433.0593    3.1480  3.5030 12.5948  0.0000  0.0271   0.0232   0.0788    0.0361   0.0000   443.1379       3.18830       18.9331     -0.140526      0.135856      -1.89061      0.477926      0.658920      0.756840      0.833381      0.894353      0.943594
  87   1 1408.0363    0.1565  0.1852  9.3649  0.0000  0.0072   0.0046   0.0179    0.0147   0.0000   440.4352      0.204839       22.1836      0.465886      -3.99854     -0.155965      0.127248      0.181964      0.198783      0.215907      0.226331      0.247968
  87   2 1751.4363    0.4320  0.5199  9.5178  0.0000  0.0096   0.0065   0.0249    0.0249   0.0000   441.1351      0.343942       22.5498      0.891699      -3.11971      0.705647      0.182841      0.245236      0.296037      0.308848      0.345283      0.365977
  87   3 2037.0364    0.8414  1.0480  9.9382  0.0000  0.0136   0.0093   0.0361    0.0481   0.0000   442.3689      0.202443       22.1822      0.480870      -3.02486     0.0732846      0.241845      0.338338      0.368757      0.429075      0.454378      0.472322
  87   4 2303.7617    1.3547  1.5256 10.7604 -0.0000  0.0166   0.0129   0.0467    0.0486   0.0000   443.0067       1.26588       21.9495     -0.932961      -2.11665     -0.222906      0.290750      0.408217      0.457168      0.501285      0.540793      0.557037
  87   5 2547.8282    2.1945  1.5679 11.7067  0.0000  0.0163   0.0197   0.0461    0.0463   0.0000   442.6425       1.21729       21.7414     0.0674265      -2.19267      0.158768      0.288329      0.401246      0.456626      0.498614      0.531857      0.554389
  87   6 2783.2468    3.2145  1.4740 12.4031  0.0000  0.0153   0.0290   0.0423    0.0500   0.0000   442.9018       2.13312       21.3902      0.165427      -3.24682     -0.731342      0.276663      0.386262      0.433422      0.473774      0.516788      0.530998
  87   7 3011.6484    4.2457  1.4687 12.8676  0.0001  0.0149   0.0379   0.0415    0.0539   0.0000   442.2395       1.51221       22.6169     -0.980137      -3.42868      -1.28172      0.262411      0.370455      0.413834      0.463898      0.493220      0.510637
  87   8 3232.0277    4.0689  1.7937 13.0839 -0.0072  0.0174   0.0346   0.0487    0.0430   0.0000   443.2866       2.58097       21.1540      0.975322      -1.87258      0.321662      0.309404      0.428652      0.483135      0.527945      0.574648      0.613060
  87   9 3447.1389    3.0907  3.4114 12.6719  0.0001  0.0271   0.0231   0.0805    0.0338   0.0000   443.8124       3.19677       19.6617      0.517615     -0.532725      -1.78791      0.454890      0.650981      0.732449      0.821485      0.844952      0.899675
  88   1 1414.9018    0.1627  0.2064  9.4032  0.0000  0.0073   0.0047   0.0207    0.0148   0.0000   440.4852     0.0519598       21.6868      0.232979      -3.34925    -0.0906242      0.137583      0.182268      0.205238      0.228716      0.256095      0.279625
  88   2 1758.9123    0.4379  0.5547  9.4751  0.0000  0.0101   0.0063   0.0248    0.0254   0.0000   441.3444     0.0954142       22.1640     0.0177395      -3.39556      0.543308      0.175202      0.246136      0.268715      0.308774      0.318311      0.339342
  88   3 2045.8017    0.8338  1.0825  9.8973  0.0000  0.0136   0.0091   0.0374    0.0501   0.0000   442.0107      0.290414       21.9402    0.00910200      -3.25837       1.07797      0.248552      0.337412      0.379136      0.417534      0.461342      0.473896
  88   4 2313.4470    1.4085  1.4493 10.8592  0.0000  0.0161   0.0134   0.0441    0.0478   0.0000   442.3814      0.877378       21.8043     -0.128348      -3.68283      0.545648      0.281641      0.399924      0.447805      0.497052      0.525975      0.544027
  88   5 2558.2959    2.1936  1.6550 11.6621 -0.0105  0.0170   0.0193   0.0470    0.0472   0.0000   443.6497      0.986716       21.9763      -1.44811      -2.97762     -0.563716      0.291311      0.410522      0.454985      0.510981      0.562897      0.584410
  88   6 2794.8301    3.2736  1.4581 12.3967 -0.0000  0.0153   0.0295   0.0410    0.0517   0.0000   443.0763       2.00111       21.4189      0.867324      -2.87559     -0.100754      0.266324      0.373414      0.412891      0.462364      0.492803      0.513100
  88   7 3024.0876    4.2306  1.4327 12.9336  0.0003  0.0147   0.0377   0.0408    0.0511   0.0000   443.0373       2.04786       22.7085      0.662465      -3.38101     -0.492068      0.254391      0.353471      0.402004      0.445198      0.472044      0.495417
  88   8 3245.2064    4.0485  1.9150 13.0788 -0.0001  0.0178   0.0336   0.0512    0.0416   0.0000   443.1739       3.62173       21.4043     -0.469162      -1.36700     0.0419097      0.311198      0.434312      0.494319      0.541013      0.572505      0.606394
  88   9 3461.1938    3.0196  3.7384 12.6739  0.0000  0.0294   0.0237   0.0870    0.0348   0.0000   443.8714       3.32532       19.0128     -0.178017      -1.06026       2.22591      0.489424      0.705100      0.789265      0.887784      0.931903      0.972315
  88  10 3673.1835    2.2460  5.9658 12.0438 -0.0028  0.0488   0.0066   0.1211    0.0083   0.0000   442.2104      0.705436       22.2226       4.98830      0.217782      -5.63963      0.806733       1.16932       1.27723       1.45473       1.50367       1.58578
  89   1 1421.7418    0.1606  0.1819  9.3825  0.0000  0.0074   0.0047   0.0170    0.0144   0.0000   440.5022     -0.426127       22.1678     -0.233460      -3.95268  -0.000849587      0.124543      0.175580      0.208139      0.227374      0.256568      0.252690
  89   2 1766.3504    0.4441  0.5610  9.5263 -0.0000  0.0101   0.0064   0.0258    0.0257   0.0000   441.2923     -0.135254       22.2374     0.0122584      -2.58111      0.336709      0.173324      0.230096      0.272125      0.298602      0.320634      0.341033
  89   3 2054.5385    0.8686  1.0627  9.9012  0.0000  0.0134   0.0093   0.0358    0.0498   0.0000   442.2848      0.232883       23.0234     -0.216273      -3.48519      0.605862      0.231841      0.317093      0.363583      0.405639      0.426023      0.448604
  89   4 2322.9937    1.4486  1.5085 10.7688 -0.0005  0.0162   0.0134   0.0446    0.0521   0.0000   442.0220       1.13383       21.4915     -0.591938      -3.39889     0.0319221      0.276423      0.385950      0.433502      0.487117      0.520468      0.542723
  89   5 2568.7250    2.3084  1.6394 11.6493 -0.0003  0.0163   0.0203   0.0467    0.0519   0.0000   442.7359       1.89761       22.5789      -1.43857      -2.97785     -0.946335      0.288476      0.393321      0.452527      0.498303      0.543948      0.562689
  89   6 2806.3632    3.3454  1.4221 12.4981  0.0000  0.0150   0.0302   0.0401    0.0491   0.0000   442.9929      0.536507       21.2783      0.105910      -3.08969     -0.401600      0.258636      0.364381      0.406945      0.443664      0.493787      0.514001
  89   7 3036.4291    4.3336  1.4857 12.8682  0.0095  0.0149   0.0383   0.0411    0.0553   0.0000   443.0894       2.33123       22.4390      0.973496      -2.92439      -1.44178      0.252864      0.363035      0.395199      0.449221      0.470308      0.490747
  89   8 3258.3455    4.0245  2.0624 13.0182 -0.0000  0.0180   0.0314   0.0521    0.0383   0.0000   444.0109       3.48081       20.6694       1.64395     -0.787975    -0.0231247      0.314352      0.438187      0.498494      0.556476      0.589371      0.618561
  89   9 3475.2018    2.8840  3.7261 12.7592 -0.0023  0.0305   0.0243   0.0904    0.0339   0.0000   444.1339       4.31736       20.2606    -0.0457801      -1.26374      -1.58021      0.502955      0.728560      0.803166      0.907791      0.934498      0.988622
  90   1 1428.5110    0.1709  0.1784  9.3575  0.0000  0.0066   0.0048   0.0161    0.0145   0.0000   440.5815    -0.0435991       22.0625     -0.135350      -3.83267      0.625468      0.108583      0.154783      0.173218      0.199114      0.196553      0.218026
  90   2 1773.6758    0.4605  0.5850  9.5068  0.0000  0.0101   0.0065   0.0254    0.0262   0.0000   441.2825     -0.346167       22.0413      0.564518      -3.38191    -0.0506505      0.181053      0.238644      0.281675      0.318460      0.332870      0.348797
  90   3 2063.1690    0.8608  1.1322 10.0580  0.0000  0.0144   0.0093   0.0395    0.0471   0.0000   442.5706       1.17701       21.7126    -0.0652384      -4.08416       1.24814      0.241507      0.335484      0.376476      0.423354      0.461359      0.478586
  90   4 2332.4693    1.4847  1.5324 10.8209 -0.0086  0.0163   0.0136   0.0455    0.0506   0.0000   442.1202      0.745064       21.5646     -0.325847      -3.07603     -0.773164      0.280957      0.402132      0.448806      0.501436      0.544261      0.556392
  90   5 2579.1154    2.3186  1.5685 11.8408  0.0000  0.0160   0.0209   0.0460    0.0463   0.0000   442.8801      0.965700       22.4456      0.792625      -2.44287      -1.36823      0.281534      0.383290      0.432835      0.476462      0.525318      0.542485
  90   6 2817.8604    3.4461  1.5029 12.2379  0.0000  0.0147   0.0295   0.0409    0.0566   0.0000   443.3885       1.74281       22.0593      0.465580      -3.06997     -0.675575      0.255073      0.354078      0.399450      0.441150      0.473587      0.501555
  90   7 3048.6574    4.3716  1.4194 12.9802  0.0003  0.0144   0.0389   0.0392    0.0512   0.0000   443.4543       2.83189       21.4654     0.0358298      -4.13764      -1.49632      0.254360      0.342758      0.390838      0.427683      0.467740      0.483699
  90   8 3271.4203    3.9444  1.9701 13.1419  0.0000  0.0180   0.0326   0.0537    0.0383   0.0000   443.1562       2.85963       20.4938       1.05166      -2.29292     -0.465415      0.308270      0.433513      0.485017      0.548842      0.582120      0.596418
  91   1 1435.2477    0.1623  0.1835  9.3618 -0.0000  0.0068   0.0046   0.0162    0.0144   0.0000   440.2294     -0.236430       21.9758     -0.332478      -3.56143     -0.454088      0.119647      0.163421      0.188209      0.213045      0.231353      0.230089
  91   2 1780.9887    0.4625  0.5633  9.5241  0.0000  0.0100   0.0065   0.0243    0.0262   0.0000   440.9797     -0.368408       22.4310    0.00240836      -3.82661     -0.220012      0.171443      0.239099      0.272040      0.291235      0.312410      0.324321
  91   3 2071.8050    0.8745  1.0991 10.0199 -0.0000  0.0140   0.0094   0.0374    0.0499   0.0000   442.4439      0.502606       22.3625     -0.141658      -3.34909     -0.818532      0.233146      0.325838      0.370936      0.414923      0.457974      0.477126
  91   4 2341.8955    1.5003  1.5960 10.7854 -0.0101  0.0162   0.0132   0.0456    0.0497   0.0000   442.7577       1.95568       21.6069      0.228006      -3.08384     -0.710705      0.273740      0.377686      0.434389      0.478105      0.518760      0.533552
  91   5 2589.4591    2.3345  1.6352 11.8750 -0.0004  0.0167   0.0206   0.0465    0.0448   0.0000   443.4631       1.54032       21.7773      0.714525      -3.00119      0.160431      0.283528      0.394047      0.452964      0.497536      0.534107      0.563098
  91   6 2829.2466    3.5087  1.5311 12.2974 -0.0000  0.0149   0.0298   0.0416    0.0562   0.0000   443.0623       1.96950       22.3299       1.22365      -3.05042      -1.12440      0.255976      0.358459      0.405376      0.443789      0.473548      0.490685
  91   7 3060.8358    4.3136  1.4978 13.0217  0.0001  0.0152   0.0379   0.0408    0.0487   0.0000   442.7593       2.71163       21.9913     -0.281306      -2.16789      -1.15437      0.257880      0.360981      0.407837      0.445675      0.480849      0.484569
  91   8 3284.4126    3.8771  2.1316 13.0041 -0.0000  0.0192   0.0308   0.0538    0.0400   0.0000   443.2398       2.52257       21.7904       1.84789      -1.29523      -1.45601      0.314529      0.451848      0.506032      0.566403      0.596215      0.628349
  92   1 1441.9432    0.1814  0.2103  9.3327  0.0000  0.0072   0.0047   0.0166    0.0147   0.0000   440.3714     -0.204167       21.9438      0.359285      -3.84288      0.167489      0.122161      0.169734      0.190754      0.212303      0.230389      0.238691
  92   2 1788.1970    0.4750  0.6247  9.4920  0.0000  0.0105   0.0064   0.0270    0.0274   0.0000   441.1068      0.120499       22.2329      0.396729      -2.70924      0.176716      0.171889      0.245471      0.276806      0.303338      0.326814      0.344505
  92   3 2080.3398    0.8967  1.1832  9.9197  0.0000  0.0141   0.0092   0.0389    0.0524   0.0000   442.6373    -0.0940747       22.4504      0.396651      -2.96036     -0.191089      0.240320      0.338886      0.372095      0.417500      0.446160      0.463803
  92   4 2351.2854    1.5170  1.4943 11.0387 -0.0003  0.0160   0.0140   0.0449    0.0446   0.0000   442.1385     0.0990227       22.3418      0.221818      -3.96950      -1.14286      0.268950      0.370377      0.432187      0.456506      0.494731      0.516986
  92   5 2599.7034    2.3956  1.6592 11.8587 -0.0107  0.0163   0.0205   0.0477    0.0449   0.0000   442.3975      0.903802       21.5908      0.907607      -3.77318     -0.644729      0.282761      0.380169      0.439087      0.478181      0.514660      0.549759
  92   6 2840.5646    3.5751  1.4954 12.3972 -0.0001  0.0148   0.0304   0.0407    0.0531   0.0000   443.4253       1.74553       22.0687     -0.560575      -2.37345     -0.469186      0.249526      0.352178      0.389414      0.440803      0.460095      0.482925
  92   7 3072.9264    4.4052  1.5776 12.9305 -0.0000  0.0149   0.0369   0.0422    0.0480   0.0000   443.2387       2.44614       22.1250       1.04891      -3.26066      -1.63036      0.253001      0.347973      0.391697      0.425986      0.464876      0.485322
  92   8 3297.2882    3.8443  2.2860 12.9450  0.0001  0.0196   0.0300   0.0570    0.0400   0.0000   443.2985       1.89856       21.3005     -0.706608      -2.09707     -0.271488      0.319541      0.453362      0.506770      0.552180      0.605422      0.634938
  93   1 1448.5683    0.1771  0.2209  9.3463  0.0002  0.0072   0.0046   0.0191    0.0147   0.0000   440.1377     -0.123025       22.3775      0.220001      -3.95330     0.0396848      0.124956      0.170757      0.186265      0.206121      0.224716      0.237534
  93   2 1795.3677    0.4895  0.6628  9.4748  0.0000  0.0106   0.0064   0.0282    0.0289   0.0000   441.0639     -0.117076       22.9692     -0.555875      -4.38462      0.619261      0.175702      0.243460      0.277484      0.300166      0.326424      0.331321
  93   3 2088.8415    0.9084  1.1431 10.1867  0.0000  0.0145   0.0098   0.0390    0.0473   0.0000   442.0802     -0.270615       21.9235    -0.0219757      -3.85744     -0.495735      0.232991      0.329432      0.363429      0.410489      0.428959      0.447687
  93   4 2360.5593    1.5547  1.6530 10.8343 -0.0001  0.0167   0.0137   0.0470    0.0524   0.0000   442.4150       1.18444       22.1644     -0.266039      -2.93061     0.0316951      0.279166      0.382936      0.430052      0.490460      0.518359      0.548068
  93   5 2609.9017    2.4352  1.6704 11.8447  0.0001  0.0162   0.0208   0.0467    0.0460   0.0000   443.1525       1.65620       20.9723     0.0208618      -3.67612     -0.473398      0.270445      0.380505      0.425653      0.469486      0.504487      0.532675
  93   6 2851.8087    3.5836  1.5654 12.3282 -0.0001  0.0149   0.0297   0.0417    0.0548   0.0000   443.1244       1.67524       21.6120     -0.638307      -1.78157     -0.541418      0.253962      0.341879      0.393824      0.435361      0.473401      0.496504
  93   7 3084.9856    4.3489  1.6719 12.8867  0.0000  0.0155   0.0354   0.0441    0.0474   0.0000   443.9084       2.45548       21.9770      0.525650      -3.20043      0.561335      0.254422      0.363912      0.398034      0.443561      0.472758      0.493198
  93   8 3310.1548    3.7653  2.2867 13.0227 -0.0000  0.0197   0.0297   0.0583    0.0377   0.0000   444.0481       3.54627       20.9022      0.804851      -1.63226      -1.59604      0.321061      0.447145      0.500045      0.571082      0.593794      0.641684
  93   9 3530.1537    3.0468  5.3581 12.2077  0.0084  0.0333   0.0091   0.0902    0.0062   0.0000   443.1558       1.06414       21.0539       2.75046      -2.30041      -2.79036      0.601921      0.708862      0.928138      0.841713       1.05854      0.922969
  94   1 1455.1546    0.1834  0.2269  9.2686  0.0000  0.0075   0.0046   0.0180    0.0148   0.0000   440.4463     -0.228136       22.2414    -0.0290189      -3.10890     -0.218153      0.119070      0.169981      0.181300      0.220750      0.263621      0.254105
  94   2 1802.4641    0.4869  0.6826  9.4977  0.0000  0.0113   0.0064   0.0285    0.0286   0.0000   441.1141     -0.378495       21.6102      0.345434      -3.76598     -0.344840      0.179904      0.258831      0.289308      0.326869      0.333581      0.359194
  94   3 2097.2724    0.9437  1.2472  9.9962 -0.0003  0.0146   0.0095   0.0398    0.0507   0.0000   441.8135      0.314357       21.8749     -0.318528      -3.61317     -0.426696      0.237391      0.338845      0.371069      0.428001      0.453711      0.472472
  94   4 2369.7293    1.5947  1.6013 10.9236 -0.0081  0.0167   0.0143   0.0454    0.0507   0.0000   442.9575      0.749712       22.1981     -0.371192      -3.39407     0.0631064      0.269920      0.372093      0.426851      0.473243      0.500789      0.518396
  94   5 2620.0847    2.4951  1.6139 11.9569  0.0077  0.0160   0.0219   0.0456    0.0455   0.0000   443.2302       1.96261       21.6048      0.723996      -2.76382      0.475731      0.268249      0.365765      0.419474      0.460038      0.502849      0.534871
  94   6 2863.0178    3.5918  1.5263 12.5648 -0.0107  0.0150   0.0303   0.0416    0.0454   0.0000   442.7138       2.21286       22.4505       1.40568      -3.33280     -0.676611      0.250711      0.350075      0.393299      0.431790      0.471814      0.490633
  94   7 3096.9825    4.4290  1.6039 12.9525  0.0000  0.0152   0.0369   0.0430    0.0483   0.0000   443.5804       2.79217       21.8255      0.581807      -1.93441     -0.555656      0.251621      0.351741      0.401646      0.440859      0.475342      0.493150
  94   8 3322.8876    3.6915  2.5022 12.9125  0.0000  0.0207   0.0281   0.0615    0.0368   0.0000   443.6092       2.17004       20.4042       2.04979      -1.11420      -1.75506      0.331431      0.469213      0.527404      0.589494      0.630324      0.660308
  95   1 1461.7055    0.1869  0.2215  9.3226  0.0000  0.0070   0.0046   0.0175    0.0147   0.0000   440.5794    -0.0912917       22.2430    -0.0794726      -3.51085    -0.0743575      0.121140      0.159555      0.184632      0.203946      0.215489      0.248018
  95   2 1809.5246    0.4979  0.6786  9.5018  0.0000  0.0108   0.0065   0.0275    0.0297   0.0000   441.3388      0.115629       21.9321      0.557003      -3.55325     -0.679013      0.182129      0.246285      0.285857      0.318079      0.345325      0.358905
  95   3 2105.6831    0.9581  1.2187 10.0274  0.0000  0.0143   0.0096   0.0385    0.0531   0.0000   442.3862      0.689416       22.9317    -0.0417208      -3.71031     -0.169442      0.234097      0.326641      0.363684      0.406471      0.433834      0.451613
  95   4 2378.8425    1.6064  1.5943 11.2011 -0.0114  0.0168   0.0147   0.0470    0.0445   0.0000   442.2694       1.34154       22.1367      0.457076      -3.29686      0.169198      0.270962      0.376220      0.423407      0.471991      0.504692      0.535646
  95   5 2630.1958    2.5372  1.6356 11.8871  0.0000  0.0161   0.0217   0.0453    0.0486   0.0000   443.1742       1.17420       21.8888      0.927571      -2.70600     -0.418099      0.258851      0.359652      0.412823      0.451749      0.487462      0.507496
  95   6 2874.1514    3.6542  1.5999 12.3832 -0.0100  0.0151   0.0298   0.0426    0.0535   0.0000   442.9334       1.54328       22.2241      0.574374      -3.52655     -0.662723      0.244576      0.340168      0.387147      0.422803      0.458606      0.479603
  95   7 3108.9248    4.4152  1.5568 13.1013  0.0000  0.0151   0.0372   0.0425    0.0447   0.0000   443.1638       2.40341       22.6454       1.15634      -2.34477     -0.506501      0.244572      0.342056      0.380532      0.419180      0.451564      0.474582
  95   8 3335.6427    3.6171  2.5446 12.9540 -0.0000  0.0216   0.0280   0.0625    0.0363   0.0000   443.5885       2.90764       21.4677     -0.668275      -1.08440      -2.58948      0.330369      0.484927      0.532485      0.602864      0.625273      0.664971
  96   1 1468.2064    0.1849  0.2216  9.3072 -0.0000  0.0070   0.0046   0.0180    0.0146   0.0000   440.3500    -0.0401244       22.1713      0.308265      -3.57964     -0.276784      0.123055      0.168677      0.190403      0.217015      0.215121      0.249213
  96   2 1816.5201    0.5164  0.6561  9.5294  0.0000  0.0104   0.0066   0.0265    0.0287   0.0000   441.3344     -0.152907       22.0835     -0.141716      -3.70871    -0.0278588      0.169971      0.232756      0.265059      0.301698      0.318606      0.330898
  96   3 2114.0398    0.9875  1.2422 10.0602  0.0000  0.0142   0.0098   0.0394    0.0512   0.0000   442.1578      0.486003       22.7441    -0.0700941      -3.84201     -0.103514      0.227455      0.316838      0.359281      0.391369      0.410875      0.432504
  96   4 2387.9540    1.6488  1.5675 11.1818 -0.0000  0.0165   0.0150   0.0462    0.0458   0.0000   442.5219      0.627189       21.4322      0.214595      -2.29748      -1.02978      0.260952      0.367611      0.413643      0.461504      0.493421      0.517175
  96   5 2640.2355    2.5733  1.6734 11.9162  0.0000  0.0159   0.0216   0.0460    0.0459   0.0000   442.7068       1.02507       22.3320      0.652644      -2.98251     -0.609999      0.259603      0.358193      0.413740      0.453344      0.480660      0.507636
  96   6 2885.2200    3.7558  1.6038 12.3903 -0.0078  0.0152   0.0301   0.0411    0.0531   0.0000   443.1268       1.35385       22.2798      0.159841      -2.02795     -0.898685      0.242998      0.342102      0.376961      0.422415      0.450129      0.480104
  96   7 3120.7067    4.4681  1.6360 12.9606  0.0003  0.0152   0.0365   0.0425    0.0488   0.0000   443.2972       2.82646       22.2882      0.274225      -3.13396     -0.729881      0.247800      0.341438      0.388069      0.430675      0.471018      0.493105
  96   8 3348.2520    3.5855  2.5799 12.9072  0.0000  0.0218   0.0278   0.0621    0.0370   0.0000   442.9521       3.21354       20.1570      0.751563      -2.37580      -1.22521      0.334451      0.485822      0.535189      0.605747      0.641228      0.679030
  97   1 1474.6612    0.1906  0.2168  9.2688  0.0001  0.0075   0.0046   0.0163    0.0147   0.0000   440.2740      0.153136       22.2535     -0.242435      -3.59293      0.403679      0.152752      0.215420      0.241574      0.266628      0.273047      0.262309
  97   2 1823.4560    0.5229  0.6868  9.5202 -0.0000  0.0107   0.0066   0.0273    0.0299   0.0000   440.7895     -0.527291       21.8017     -0.259960      -3.77126     0.0331709      0.174531      0.234914      0.278250      0.290822      0.321505      0.336711
  97   3 2122.3310    0.9973  1.2392 10.1767  0.0000  0.0146   0.0101   0.0397    0.0492   0.0000   442.0636     0.0558828       22.2505      -1.01394      -3.55446     -0.990068      0.227336      0.316734      0.358926      0.399255      0.422286      0.439478
  97   4 2396.9165    1.6471  1.6334 11.1928  0.0000  0.0167   0.0148   0.0473    0.0442   0.0000   442.0774       1.26457       22.2511    -0.0710439      -3.71174      -1.15555      0.268612      0.375723      0.425128      0.469969      0.502856      0.524139
  97   5 2650.2193    2.6218  1.7485 11.8180  0.0000  0.0162   0.0214   0.0462    0.0488   0.0000   442.7267       1.09028       22.1575      0.606613      -3.05542      0.775884      0.257973      0.356213      0.403855      0.440704      0.477221      0.500088
  97   6 2896.2388    3.8748  1.5388 12.5370  0.0000  0.0147   0.0323   0.0408    0.0524   0.0000   442.9215       1.54375       21.4377      0.506560      -3.64650     -0.437339      0.234621      0.329904      0.376690      0.405132      0.441122      0.460605
  97   7 3132.4954    4.4049  1.6100 13.0712  0.0077  0.0150   0.0369   0.0434    0.0457   0.0000   443.2109       3.03031       22.3050      0.873508      -3.68197     -0.619847      0.245350      0.329186      0.385609      0.417405      0.457214      0.473558
  97   8 3360.8314    3.5283  2.9363 12.8569 -0.0000  0.0240   0.0271   0.0688    0.0359   0.0000   443.8965       3.52863       19.8969      0.200146      -1.37031     -0.984187      0.357419      0.526983      0.576912      0.658230      0.680253      0.716948
  98   1 1481.0512    0.1967  0.2633  9.2937  0.0000  0.0079   0.0045   0.0193    0.0150   0.0000   440.3844      0.130706       21.7937      0.451562      -3.69765     -0.199774      0.120212      0.171133      0.191212      0.217972      0.227066      0.241661
  98   2 1830.3401    0.5245  0.7138  9.6010  0.0002  0.0112   0.0066   0.0289    0.0292   0.0000   441.5023    0.00769240       22.2309     -0.108363      -3.01973      0.146857      0.170175      0.238305      0.270716      0.304409      0.325999      0.334169
  98   3 2130.5457    1.0042  1.3050 10.0900 -0.0006  0.0147   0.0097   0.0395    0.0511   0.0000   442.0512      0.408935       21.4087      0.158769      -3.05905    -0.0695761      0.236333      0.327747      0.373554      0.415237      0.445029      0.476022
  98   4 2405.8491    1.7055  1.5990 11.3188  0.0000  0.0167   0.0156   0.0480    0.0451   0.0000   442.5131      0.667398       21.8850       1.38268      -3.63771      0.873929      0.257913      0.369909      0.409412      0.457472      0.495332      0.518185
  98   5 2660.1326    2.6497  1.7289 12.0183  0.0000  0.0163   0.0219   0.0467    0.0455   0.0000   443.0898       1.80181       22.2232     0.0187025      -3.95265     -0.116976      0.260426      0.363058      0.409562      0.451421      0.485761      0.501347
  98   6 2907.1660    3.9114  1.4876 12.7573  0.0000  0.0148   0.0330   0.0400    0.0466   0.0000   443.0050       1.48369       22.3009      0.982080      -3.06922     -0.685753      0.225725      0.325909      0.361827      0.401346      0.429882      0.441218
  98   7 3144.1584    4.3211  1.7316 13.0412 -0.0074  0.0158   0.0348   0.0451    0.0437   0.0000   443.4621       2.63709       21.9324       1.23479      -2.00288     -0.737527      0.255861      0.342444      0.405796      0.430245      0.478688      0.492666
  98   8 3373.4090    3.3688  2.7862 13.0053 -0.0000  0.0233   0.0270   0.0687    0.0333   0.0000   444.2382       3.68626       20.1447      0.955587     -0.309678      -1.60139      0.355805      0.502783      0.563043      0.627318      0.672564      0.708716
  99   1 1487.4221    0.2046  0.2486  9.2757  0.0001  0.0071   0.0046   0.0180    0.0150   0.0000   440.3098     -0.228349       22.0879      0.448305      -3.29168     -0.561596      0.118160      0.154778      0.181004      0.190350      0.212264      0.234384
  99   2 1837.1904    0.5476  0.7428  9.5322  0.0000  0.0110   0.0067   0.0286    0.0312   0.0000   441.0430      0.340798       22.4506     -0.206731      -4.26758      0.256199      0.170512      0.228632      0.265310      0.295268      0.312403      0.331045
  99   3 2138.7318    1.0198  1.3459 10.1569 -0.0123  0.0154   0.0096   0.0403    0.0484   0.0000   442.3766      0.365116       22.1341     0.0640672      -3.58863     -0.320744      0.233059      0.333379      0.374209      0.413598      0.444765      0.463186
  99   4 2414.7593    1.7254  1.6394 11.3021  0.0000  0.0165   0.0152   0.0471    0.0432   0.0000   442.1064       1.05296       21.6384      0.283439      -2.75906     -0.605473      0.259100      0.351882      0.414082      0.445202      0.478855      0.502535
  99   5 2670.0774    2.7068  1.6969 11.9825 -0.0001  0.0160   0.0224   0.0459    0.0470   0.0000   442.9154       1.13067       21.9093    0.00667414      -2.87513     -0.553558      0.249131      0.350532      0.391940      0.441008      0.465419      0.493021
  99   6 2918.0379    3.9391  1.4930 12.6184  0.0002  0.0144   0.0331   0.0394    0.0532   0.0000   442.9760       1.18261       22.7070      0.268335      -3.48215      0.432101      0.231478      0.322599      0.359154      0.403497      0.434894      0.456132
  99   7 3155.8086    4.4271  1.7572 13.0222  0.0000  0.0159   0.0352   0.0448    0.0446   0.0000   443.0304       2.93505       22.1412      0.492102      -2.31703      -1.46924      0.249367      0.344047      0.395329      0.433901      0.466312      0.484024
  99   8 3385.8711    3.3568  3.0364 12.9551  0.0000  0.0248   0.0266   0.0725    0.0330   0.0000   444.1879       3.25245       20.8252      0.308585     -0.404373      -1.65857      0.367003      0.532557      0.585550      0.664701      0.702648      0.738640
 100   1 1493.7353    0.2110  0.2821  9.2566 -0.0000  0.0078   0.0045   0.0192    0.0153   0.0000   440.1331     -0.371889       21.7501     -0.185423      -3.76639     -0.504337      0.129777      0.170632      0.193646      0.220519      0.232832      0.251853
 100   2 1843.9724    0.5453  0.7793  9.5411  0.0000  0.0117   0.0066   0.0296    0.0324   0.0000   440.7175     -0.173803       22.4911    -0.0740796      -3.39721      0.358431      0.179333      0.245934      0.286059      0.304918      0.338002      0.354992
 100   3 2146.8856    1.0389  1.4194 10.1379  0.0002  0.0153   0.0097   0.0431    0.0490   0.0000   441.8905    -0.0737475       22.0054      0.310825      -3.02976      0.182121      0.231814      0.325745      0.370598      0.419842      0.437532      0.468069
 100   4 2423.5558    1.7522  1.6869 11.3284  0.0000  0.0167   0.0154   0.0480    0.0435   0.0000   442.9878      0.910401       21.7113      0.498328      -2.99739     -0.984506      0.257269      0.354299      0.407648      0.456156      0.485175      0.510414
 100   5 2679.9313    2.7282  1.6691 12.1214  0.0000  0.0159   0.0230   0.0459    0.0445   0.0000   443.0419       1.27601       22.6365      0.302775      -2.81660      0.761854      0.249207      0.338423      0.393503      0.429767      0.464403      0.483959
 100   6 2928.8485    3.9833  1.5552 12.6814  0.0075  0.0147   0.0330   0.0409    0.0507   0.0000   442.9490       1.57124       22.4574      0.939357      -2.84132     -0.119873      0.230256      0.315933      0.360242      0.393170      0.435013      0.446701
 100   7 3167.4260    4.3760  1.7559 13.0079  0.0000  0.0158   0.0349   0.0454    0.0454   0.0000   442.9265       2.35093       21.1606     -0.117668      -1.62893     -0.628302      0.242543      0.335889      0.379358      0.422544      0.449125      0.471619
 100   8 3398.2610    3.3096  3.2089 12.8938 -0.0000  0.0257   0.0273   0.0769    0.0364   0.0000   443.7161       2.55641       20.7941       1.07821      -1.28530      -1.16554      0.382130      0.545567      0.608672      0.679600      0.712980      0.754683
 101   1 1500.0099    0.2008  0.2840  9.2625  0.0001  0.0078   0.0044   0.0211    0.0152   0.0000   439.9607     -0.174834       22.2586      0.247520      -3.78299     -0.319144      0.132945      0.176842      0.213224      0.220606      0.249565      0.259429
 101   2 1850.7265    0.5670  0.7739  9.4899  0.0000  0.0110   0.0067   0.0289    0.0332   0.0000   441.0052      0.140182       21.4368     0.0698341      -3.47400      0.419563      0.170604      0.228200      0.267362      0.294742      0.316231      0.328854
 101   3 2154.9396    1.0284  1.3522 10.2345  0.0085  0.0148   0.0098   0.0421    0.0464   0.0000   441.9874      0.788757       21.5094     -0.107526      -3.01814     -0.569032      0.228388      0.316103      0.367024      0.393129      0.426045      0.456466
 101   4 2432.3140    1.7442  1.7072 11.3791  0.0001  0.0170   0.0157   0.0503    0.0440   0.0000   442.8526      0.690690       21.1942      0.517771      -3.61289      0.231198      0.259863      0.354265      0.407939      0.447492      0.495401      0.508968
 101   5 2689.7320    2.7700  1.6757 12.1237  0.0001  0.0159   0.0230   0.0454    0.0437   0.0000   442.9943      0.644468       22.8864      0.597362      -2.78484     -0.677720      0.241003      0.337799      0.377942      0.424494      0.452841      0.482794
 101   6 2939.6167    4.0103  1.5301 12.8224  0.0000  0.0147   0.0335   0.0412    0.0461   0.0000   443.2528       1.64087       21.9991      0.213806      -3.43188      -1.05752      0.225310      0.314338      0.350760      0.390635      0.426394      0.443699
 101   7 3178.9163    4.3050  1.8574 13.0814  0.0000  0.0163   0.0340   0.0488    0.0409   0.0000   443.5337       2.88840       22.1144       1.28962      -1.12590      -3.15797      0.248652      0.348953      0.387535      0.438246      0.468324      0.497647
 101   8 3410.6172    3.2225  3.3756 12.9142  0.0000  0.0274   0.0278   0.0835    0.0359   0.0000   443.7857       2.97216       18.4862       1.17569      -1.18752      -1.99794      0.396419      0.574910      0.639616      0.723762      0.743409      0.809912
 101   9 3637.3207    2.4351  6.4024 11.9862  0.0000  0.0301   0.0105   0.0246    0.0087   0.0000   443.3850       4.44583       21.8783       1.37162      -2.53547      -2.05732      0.664080      0.703497      0.822561      0.975659      0.831866      0.648105
 102   0 1025.3990    0.0342  0.0116  9.4042  0.0000  0.0176   0.0068   0.0098    0.0117   0.0000   437.3322      0.646341       21.5268      0.979104      -3.70503     -0.662881      0.407349      0.583819      0.698556      0.673631      0.661954      0.488202
 102   1 1506.2513    0.2139  0.3147  9.2285  0.0000  0.0083   0.0045   0.0214    0.0156   0.0000   439.9705     -0.299532       22.0338    -0.0876231      -3.67394    -0.0698696      0.133513      0.180962      0.203464      0.222955      0.251651      0.265602
 102   2 1857.4538    0.5620  0.7774  9.5593  0.0000  0.0113   0.0067   0.0295    0.0320   0.0000   440.5779     -0.121602       22.4519      0.302940      -3.56931      0.168121      0.172431      0.241911      0.275156      0.304930      0.341883      0.356312
 102   3 2162.9962    1.0496  1.3865 10.3037  0.0003  0.0153   0.0100   0.0424    0.0448   0.0000   441.7156    -0.0157154       22.8265      0.313987      -3.76912     -0.579457      0.230363      0.313918      0.369635      0.398669      0.425800      0.441878
 102   4 2440.9725    1.7978  1.8641 11.3597  0.0007  0.0179   0.0155   0.0525    0.0436   0.0000   442.0593      0.768148       22.0534      0.465867      -2.87541     -0.696968      0.263748      0.368600      0.427164      0.460884      0.494281      0.525320
 102   5 2699.5416    2.7940  1.6758 12.1312  0.0005  0.0159   0.0232   0.0457    0.0443   0.0000   442.9103       1.39630       22.3090       1.07193      -4.28991     -0.638592      0.239830      0.334660      0.377151      0.425634      0.460702      0.473404
 102   6 2950.3061    4.0675  1.6459 12.4744 -0.0000  0.0146   0.0317   0.0417    0.0540   0.0000   442.9601       2.22471       21.6117     0.0886462      -3.83871     -0.456873      0.223237      0.311578      0.354277      0.389525      0.416951      0.437031
 102   7 3190.3528    4.2627  1.8399 13.1830  0.0000  0.0170   0.0347   0.0477    0.0392   0.0000   443.2815       2.37053       20.8204     0.0113586      -2.68443      -1.52853      0.252954      0.359033      0.397469      0.446351      0.480694      0.498375
 102   8 3422.9364    3.1018  3.4549 12.9941  0.0000  0.0290   0.0294   0.0892    0.0356   0.0000   444.3747       2.12078       20.3034      0.931397      -1.10463      -2.07262      0.411076      0.599053      0.677926      0.754590      0.785326      0.820784
 103   0 1030.3042    0.0406  0.0166  9.4059  0.0000  0.0118   0.0057   0.0078    0.0117   0.0000   437.2277      0.484925       21.9342      0.241691      -3.44049     -0.656437      0.142394      0.216956      0.207827      0.241858      0.295626      0.368650
 103   1 1512.4523    0.2260  0.2904  9.1628  0.0000  0.0076   0.0045   0.0180    0.0155   0.0000   439.9507     -0.240573       22.2500      0.470781      -3.80887     -0.317175      0.118603      0.161526      0.173521      0.204971      0.233603      0.232313
 103   2 1864.0622    0.5887  0.8332  9.5121  0.0000  0.0118   0.0068   0.0308    0.0343   0.0000   440.9742     -0.219528       22.3059      0.694512      -3.61002     -0.842978      0.170124      0.240875      0.271994      0.303160      0.328471      0.339084
 103   3 2171.0149    1.0794  1.4036 10.2811  0.0000  0.0154   0.0101   0.0420    0.0465   0.0000   441.7077      0.175601       22.8079    -0.0532128      -3.30728     -0.380760      0.227917      0.314160      0.360556      0.392792      0.422449      0.431894
 103   4 2449.6209    1.8287  1.7427 11.4452  0.0112  0.0170   0.0164   0.0515    0.0441   0.0000   442.2612      0.180549       22.2202     0.0768498      -2.34332      0.212998      0.254550      0.349191      0.401726      0.447394      0.477496      0.500943
 103   5 2709.2639    2.8987  1.6705 12.1784 -0.0012  0.0159   0.0240   0.0448    0.0443   0.0000   442.6393       2.19509       21.5403      0.961186      -3.59108      -1.35483      0.236527      0.339509      0.378618      0.421892      0.464169      0.481184
 103   6 2960.9236    4.0713  1.6187 12.6489 -0.0004  0.0151   0.0328   0.0412    0.0510   0.0000   442.8691       2.30782       22.5255     0.0523228      -3.42838     -0.831935      0.225538      0.311318      0.358476      0.394245      0.416230      0.443953
 103   7 3201.8133    4.1290  1.8608 13.2213  0.0000  0.0172   0.0337   0.0504    0.0372   0.0000   443.4898       2.32776       21.8125      0.551114      -3.08848      -1.55683      0.250954      0.360036      0.402201      0.446382      0.478552      0.498092
 103   8 3435.1499    3.0285  3.5334 13.0342 -0.0049  0.0300   0.0323   0.0978    0.0378   0.0000   443.9111       4.25397       19.1372       1.62017      -1.94832      -1.02727      0.419685      0.608780      0.684016      0.773086      0.792447      0.842414
 104   1 1518.5951    0.2237  0.2843  9.1818 -0.0000  0.0074   0.0045   0.0185    0.0155   0.0000   440.0462   -0.00888989       22.0891      0.273247      -3.56874     0.0808400      0.112831      0.150267      0.178372      0.185300      0.200169      0.213693
 104   2 1870.6805    0.5916  0.8254  9.5123  0.0000  0.0116   0.0068   0.0296    0.0356   0.0000   440.7691     -0.158811       21.6860      0.344419      -2.99029     -0.584455      0.171010      0.239870      0.272640      0.304843      0.326659      0.343421
 104   3 2178.9187    1.0998  1.3231 10.4100  0.0000  0.0149   0.0107   0.0409    0.0456   0.0000   442.1954     -0.273460       22.9703      0.523118      -3.25131      0.297352      0.217746      0.307625      0.341932      0.379277      0.409042      0.424900
 104   4 2458.1812    1.8888  1.7779 11.3885  0.0004  0.0171   0.0164   0.0493    0.0464   0.0000   442.1504      0.189886       21.4789      0.125609      -3.09324      -1.34946      0.252822      0.356009      0.401874      0.452890      0.472402      0.491989
 104   5 2718.8813    2.9135  1.6971 12.2015  0.0004  0.0161   0.0244   0.0454    0.0454   0.0000   443.3758      0.504468       22.5362    -0.0319528      -3.69553      -1.09350      0.234431      0.330163      0.373116      0.410588      0.439021      0.458370
 104   6 2971.5135    4.0424  1.6005 12.8582 -0.0110  0.0151   0.0330   0.0426    0.0439   0.0000   443.0103       1.84864       22.2178      0.271830      -3.90295     -0.137748      0.228476      0.321855      0.352307      0.394560      0.425790      0.449563
 104   7 3213.1308    4.1316  1.9666 13.1872  0.0000  0.0173   0.0328   0.0517    0.0362   0.0000   443.8907       3.37071       20.6379       1.03269      -2.85924      -1.48050      0.253098      0.353867      0.397969      0.450706      0.479054      0.516516
 104   8 3447.3191    2.9182  3.3874 13.0835  0.0001  0.0305   0.0348   0.1022    0.0386   0.0000   444.6708       3.97551       21.0543       2.01190     -0.953150      -1.20037      0.415578      0.619693      0.674225      0.778159      0.796582      0.854836
 105   1 1524.7180    0.2333  0.2803  9.1935  0.0000  0.0070   0.0046   0.0185    0.0154   0.0000   439.9941     -0.261107       22.0272     0.0318867      -3.83008      0.479595      0.108132      0.151130      0.172201      0.200803      0.215782      0.229054
 105   2 1877.2780    0.5860  0.9062  9.5686  0.0000  0.0126   0.0068   0.0339    0.0357   0.0000   440.7440     -0.327405       22.1772      0.556399      -3.15097      0.582397      0.179445      0.251169      0.279403      0.315830      0.339114      0.358397
 105   3 2186.7900    1.1101  1.3800 10.4478  0.0000  0.0155   0.0107   0.0417    0.0441   0.0000   442.3192      0.406436       22.1911      0.651514      -3.40706      -1.02921      0.223480      0.311842      0.349311      0.394518      0.426923      0.456939
 105   4 2466.7383    1.8619  1.8076 11.4374  0.0001  0.0174   0.0167   0.0518    0.0462   0.0000   442.2417      0.736579       22.4077    -0.0232937      -2.34723      0.132159      0.258831      0.357516      0.406846      0.451702      0.491131      0.507058
 105   5 2728.5362    2.9559  1.7021 12.3034  0.0001  0.0160   0.0243   0.0458    0.0407   0.0000   442.8876       1.12873       21.8397      0.939152      -3.15898    -0.0920279      0.233691      0.321225      0.371505      0.416858      0.436636      0.464348
 105   6 2982.0351    4.1293  1.6063 12.8107 -0.0003  0.0148   0.0336   0.0428    0.0466   0.0000   443.2445       2.25228       22.5760      0.801221      -3.41268     -0.993691      0.220068      0.297937      0.343522      0.386974      0.403481      0.425659
 105   7 3224.4034    4.1390  1.9599 12.9984 -0.0000  0.0171   0.0325   0.0499    0.0414   0.0000   443.1186       3.49808       21.7628      0.442460      -1.77746      -2.45873      0.249453      0.352966      0.398478      0.441605      0.470700      0.497816
 105   8 3459.4309    2.8404  3.5599 13.1334 -0.0205  0.0325   0.0397   0.1158    0.0421   0.0000   442.9723       4.45579       20.4163      0.385123     -0.902286      -1.23551      0.439180      0.654393      0.716481      0.820452      0.850378      0.907948
 106   0 1044.8221    0.0495  0.0293  9.3803  0.0000  0.0181   0.0060   0.0122    0.0117   0.0000   437.3303     -0.386103       21.1062      0.174376      -3.18112    -0.0530229      0.354996      0.359956      0.293658      0.442320      0.518687      0.392745
 106   1 1530.7801    0.2302  0.3137  9.2119  0.0000  0.0080   0.0045   0.0194    0.0155   0.0000   440.1110     -0.280173       22.1467     0.0616230      -3.90978     -0.448142      0.118032      0.163524      0.179858      0.210333      0.239831      0.258673
 106   2 1883.7837    0.6119  0.8823  9.5581  0.0000  0.0120   0.0069   0.0314    0.0365   0.0000   440.7046     0.0430785       21.7411    -0.0469343      -3.45581     0.0698957      0.171775      0.240115      0.276411      0.305370      0.316646      0.333094
 106   3 2194.5859    1.1426  1.4950 10.3544 -0.0001  0.0157   0.0106   0.0449    0.0484   0.0000   441.5984      0.484776       21.7104     -0.389806      -3.17491      -1.19544      0.227418      0.319238      0.364374      0.398114      0.432111      0.452893
 106   4 2475.2105    1.9666  1.8501 11.4518 -0.0001  0.0175   0.0170   0.0514    0.0470   0.0000   441.8455       1.20207       21.3120      0.701576      -2.16118     -0.721425      0.251278      0.346618      0.394625      0.440681      0.473705      0.495161
 106   5 2738.0933    2.9741  1.7026 12.3206  0.0001  0.0161   0.0248   0.0461    0.0427   0.0000   443.1053       1.33715       22.2479      0.872768      -2.87354     -0.324830      0.234752      0.324594      0.373771      0.411237      0.440770      0.461536
 106   6 2992.5114    4.1533  1.5895 12.8829 -0.0001  0.0149   0.0340   0.0415    0.0453   0.0000   442.7240       2.57742       21.6760      0.980598      -3.14829      -1.44537      0.221756      0.308485      0.341658      0.382398      0.410235      0.429222
 106   7 3235.6642    4.1486  1.9822 13.1037  0.0000  0.0173   0.0327   0.0510    0.0392   0.0000   443.0723       2.44753       21.1422      0.556020      -2.43389      -1.26149      0.249802      0.353215      0.393864      0.444372      0.473897      0.496215
 106   8 3471.4494    2.6018  3.3429 13.1221 -0.0035  0.0321   0.0380   0.1141    0.0437   0.0000   444.7229       3.16134       19.7447      0.914691       1.44220      -1.50141      0.437852      0.634870      0.709942      0.799298      0.834223      0.869740
 107   0 1049.6534    0.0524  0.0786  9.3562  0.0000  0.0159   0.0058   0.0287    0.0119   0.0000   437.1073     -0.168530       21.9720      0.213694      -3.80103     -0.691201      0.206241      0.301973      0.350555      0.375685      0.489977      0.435417
 107   1 1536.7924    0.2380  0.3404  9.1925  0.0000  0.0083   0.0045   0.0205    0.0159   0.0000   439.9679     -0.244515       21.9684      0.369251      -3.57402     -0.232306      0.115845      0.162341      0.192425      0.202672      0.222042      0.229795
 107   2 1890.2546    0.6210  0.9482  9.4821  0.0000  0.0123   0.0067   0.0335    0.0386   0.0000   440.6779     0.0863021       22.2200     -0.212087      -4.19801      0.257390      0.173034      0.246577      0.274405      0.313929      0.350669      0.359286
 107   3 2202.3575    1.1349  1.5432 10.4224 -0.0009  0.0161   0.0105   0.0456    0.0459   0.0000   442.0639     0.0302970       21.2381    -0.0549723      -3.00639     -0.387777      0.231700      0.312928      0.366847      0.402618      0.430087      0.453241
 107   4 2483.5869    1.9341  1.7769 11.6104 -0.0001  0.0176   0.0174   0.0518    0.0437   0.0000   442.3057       1.86861       22.0182       1.57343      -3.90617      -1.24295      0.248581      0.347692      0.398269      0.433373      0.470763      0.491647
 107   5 2747.6085    3.0605  1.7509 12.2117  0.0002  0.0161   0.0246   0.0453    0.0462   0.0000   442.6569       1.70396       21.9089      0.965329      -2.68446    -0.0435684      0.233245      0.333172      0.369509      0.417109      0.450622      0.473883
 107   6 3002.8632    4.2123  1.6756 12.8426 -0.0000  0.0150   0.0329   0.0427    0.0438   0.0000   442.6939       2.36349       21.7360      0.908566      -2.79267     -0.427848      0.215563      0.300001      0.341708      0.378882      0.401146      0.422081
 107   7 3246.7761    4.0602  2.2640 12.9558 -0.0000  0.0188   0.0309   0.0538    0.0406   0.0000   443.4253       2.68177       21.6846      0.591482      -2.71254     -0.832704      0.265082      0.380647      0.421020      0.468970      0.501389      0.526724
 108   1 1542.7942    0.2429  0.3320  9.1578  0.0000  0.0079   0.0045   0.0194    0.0160   0.0000   440.0607     0.0280699       21.8492     -0.287083      -3.28724      0.223903      0.116166      0.157714      0.177474      0.198791      0.214587      0.222043
 108   2 1896.7358    0.6299  0.8879  9.6455  0.0000  0.0120   0.0071   0.0319    0.0357   0.0000   440.9822     -0.140646       21.9014      0.178216      -3.69892      -1.01224      0.169865      0.243742      0.271494      0.312304      0.323105      0.341607
 108   3 2210.0999    1.1520  1.5303 10.4502 -0.0098  0.0162   0.0108   0.0455    0.0468   0.0000   442.2573      0.569994       21.7472      0.617462      -3.58051     -0.663331      0.225198      0.317110      0.361221      0.393053      0.421657      0.438861
 108   4 2492.0454    1.9646  1.7968 11.6393 -0.0099  0.0174   0.0175   0.0511    0.0430   0.0000   442.4586      0.780070       22.0994     -0.279680      -2.09386      -1.33221      0.249817      0.339932      0.392024      0.430465      0.462051      0.490790
 108   5 2757.0692    3.1045  1.7467 12.2955  0.0089  0.0159   0.0254   0.0463    0.0453   0.0000   442.9971       1.62068       22.7152      0.258973      -3.70646     -0.167588      0.226487      0.314941      0.353122      0.390540      0.423181      0.446177
 108   6 3013.2246    4.2449  1.7019 12.8504  0.0000  0.0151   0.0335   0.0432    0.0457   0.0000   443.0911       1.99017       21.7986     -0.292416      -3.62097     -0.386256      0.217911      0.297555      0.340786      0.383654      0.399277      0.426015
 108   7 3257.9549    3.9871  2.1650 13.1141  0.0000  0.0184   0.0315   0.0543    0.0376   0.0000   443.7968       2.46194       20.8914      0.170995      -1.59342     -0.377796      0.263903      0.363639      0.419444      0.464087      0.498937      0.517363
 109   1 1548.7464    0.2433  0.3755  9.1490  0.0000  0.0086   0.0044   0.0223    0.0165   0.0000   439.9888     -0.237860       21.9003     0.0157611      -3.69576      0.210489      0.125719      0.173339      0.201252      0.211263      0.231020      0.239109
 109   2 1903.1471    0.6346  0.9387  9.5812  0.0000  0.0126   0.0071   0.0324    0.0389   0.0000   440.8974      0.754758       21.7022    0.00505592      -3.45338     0.0924090      0.174894      0.248186      0.274862      0.314358      0.335237      0.348336
 109   3 2217.7613    1.1980  1.4870 10.5203 -0.0005  0.0157   0.0111   0.0444    0.0454   0.0000   441.8664      0.636556       21.1714     0.0265650      -3.24007     -0.464141      0.221084      0.309142      0.354221      0.391202      0.433436      0.451734
 109   4 2500.3494    1.9717  1.7804 11.7006 -0.0005  0.0175   0.0177   0.0509    0.0412   0.0000   442.0294       1.32176       22.0589      0.613397      -2.98197      0.269252      0.251037      0.345624      0.399174      0.441390      0.483606      0.508958
 109   5 2766.5431    3.1467  1.6767 12.4102 -0.0002  0.0158   0.0257   0.0455    0.0409   0.0000   442.8315       1.21364       22.0824     -0.364677      -2.90664      -1.62030      0.216743      0.311916      0.352580      0.381772      0.417610      0.431900
 109   6 3023.4966    4.3060  1.7054 12.8394 -0.0005  0.0151   0.0332   0.0426    0.0443   0.0000   442.8646       2.16633       22.7290      0.666957      -3.21515      -1.72743      0.214727      0.298066      0.333263      0.371544      0.400330      0.425319
 109   7 3269.0169    3.9438  2.2538 13.0788  0.0000  0.0190   0.0305   0.0558    0.0360   0.0000   443.8950       3.15522       20.5227       1.32418      -1.80165      -1.11497      0.261527      0.375569      0.421495      0.470171      0.500361      0.528042
 110   1 1554.6496    0.2481  0.3868  9.1119  0.0000  0.0087   0.0044   0.0224    0.0168   0.0000   439.9992     -0.249699       21.9262      0.158503      -3.30050     -0.506566      0.121967      0.164910      0.196519      0.222065      0.231482      0.248908
 110   2 1909.4987    0.6518  0.9968  9.5435  0.0000  0.0127   0.0070   0.0344    0.0407   0.0000   441.0046      0.307121       22.0515     -0.705917      -2.83674     -0.301753      0.177635      0.242079      0.276499      0.310789      0.334938      0.356679
 110   3 2225.3694    1.1703  1.5232 10.6062  0.0000  0.0163   0.0110   0.0458    0.0432   0.0000   441.5659    -0.0229147       22.3592      0.286737      -3.19042     -0.262926      0.226780      0.316073      0.361774      0.400423      0.423317      0.446614
 110   4 2508.5908    1.9916  1.8639 11.7352  0.0000  0.0180   0.0179   0.0540    0.0416   0.0000   442.0387       1.04477       21.6498     -0.558161      -2.58571      0.275963      0.252700      0.343131      0.407987      0.439157      0.476985      0.496913
 110   5 2775.9525    3.1568  1.7354 12.3915  0.0008  0.0159   0.0256   0.0463    0.0428   0.0000   442.8334       1.30052       23.1383      0.517938      -2.54350     -0.285852      0.220310      0.313217      0.351797      0.392163      0.426150      0.448034
 110   6 3033.7418    4.3363  1.6730 12.8176 -0.0004  0.0147   0.0338   0.0421    0.0468   0.0000   443.0180       1.57065       21.8839     -0.412309      -3.17807     -0.387634      0.213978      0.290772      0.327082      0.366513      0.388920      0.413818
 110   7 3280.0428    3.9068  2.4682 13.0216  0.0000  0.0201   0.0307   0.0608    0.0380   0.0000   443.7034       2.71227       20.9341       1.01050      -1.02976     -0.965340      0.270159      0.387255      0.434413      0.486609      0.510268      0.542709
 111   0 1068.6164    0.0501  0.0483  9.2422  0.0000  0.0136   0.0055   0.0148    0.0115   0.0000   436.9771     -0.407613       21.4676      0.239880      -3.61930     0.0518675      0.187229      0.262509      0.297449      0.328910      0.386844      0.354983
 111   1 1560.5241    0.2525  0.3573  9.0993  0.0000  0.0080   0.0044   0.0204    0.0163   0.0000   439.7938     -0.264701       22.2158      0.278985      -3.64434      0.239886      0.112375      0.153334      0.175795      0.200555      0.207583      0.214128
 111   2 1915.8535    0.6502  0.9589  9.6142  0.0000  0.0126   0.0072   0.0334    0.0392   0.0000   440.5742    -0.0420213       22.2885     -0.410349      -3.81757     -0.199300      0.176192      0.242028      0.279856      0.302326      0.326728      0.350687
 111   3 2232.9244    1.1970  1.5498 10.5860  0.0000  0.0162   0.0110   0.0460    0.0428   0.0000   441.8612      0.959839       22.1418      0.143326      -2.82395     -0.372841      0.223736      0.310270      0.359219      0.395729      0.431876      0.459089
 111   4 2516.8213    2.0677  1.8821 11.6639  0.0002  0.0179   0.0182   0.0533    0.0440   0.0000   442.1250      0.561372       22.0249      0.692044      -2.62426     -0.665461      0.239705      0.339627      0.387946      0.429223      0.455235      0.490285
 111   5 2785.2854    3.2092  1.7575 12.3406  0.0000  0.0158   0.0258   0.0461    0.0441   0.0000   443.0578       1.81043       21.8958      0.276787      -2.53618     -0.418307      0.223536      0.309874      0.358554      0.395614      0.420609      0.446426
 111   6 3043.8856    4.2892  1.6707 12.9558  0.0012  0.0153   0.0346   0.0432    0.0444   0.0000   443.0606       2.24756       22.8588      0.314346      -2.99221    0.00548673      0.213489      0.292622      0.331904      0.371637      0.389888      0.416007
 111   7 3291.0172    3.7471  2.4531 13.1501  0.0000  0.0209   0.0315   0.0639    0.0350   0.0000   443.4584       3.26266       22.0170       1.09183      -3.37694      -1.10669      0.277441      0.398817      0.443477      0.508028      0.529162      0.559685
 112   0 1073.2707    0.0426  0.0148  9.2478  0.0000  0.0099   0.0054   0.0068    0.0112   0.0000   437.3067      0.259114       22.1519     -0.287426      -3.82403     -0.929112      0.107762      0.194113      0.176873      0.236349      0.283585      0.336069
 112   1 1566.3431    0.2600  0.3748  9.1140  0.0000  0.0081   0.0045   0.0210    0.0168   0.0000   440.0230      0.191649       21.9914      0.180815      -3.28151     -0.125232      0.117298      0.158183      0.190797      0.207892      0.216272      0.236411
 112   2 1922.1619    0.6481  1.0254  9.6457  0.0001  0.0135   0.0071   0.0357    0.0395   0.0000   440.5689     0.0496330       22.4153      0.384720      -4.02194     -0.860082      0.176572      0.254194      0.287610      0.323484      0.340838      0.360467
 112   3 2240.4462    1.2343  1.5980 10.5847  0.0000  0.0163   0.0113   0.0472    0.0457   0.0000   442.0122      0.848568       21.5320      0.798668      -3.34726     -0.531800      0.222587      0.308837      0.356834      0.386099      0.424131      0.440281
 112   4 2525.0470    2.0875  1.8770 11.7080  0.0000  0.0178   0.0188   0.0531    0.0455   0.0000   442.5962      0.770266       21.1763     -0.241637      -2.65176     -0.853068      0.245931      0.348437      0.391027      0.436238      0.469200      0.500938
 112   5 2794.6210    3.2885  1.7519 12.3982  0.0001  0.0154   0.0260   0.0461    0.0426   0.0000   443.0444       1.83244       22.3337      0.333798      -1.87365      -1.36815      0.217827      0.300478      0.346648      0.381761      0.409696      0.432114
 112   6 3053.9968    4.3063  1.6744 12.9969  0.0074  0.0151   0.0342   0.0432    0.0419   0.0000   443.6020       2.29815       22.2334     -0.129686      -3.03121     -0.153998      0.207635      0.290721      0.328433      0.362207      0.384005      0.404599
 112   7 3301.9207    3.7298  2.5322 13.1344  0.0000  0.0215   0.0325   0.0654    0.0371   0.0000   443.8740       3.58338       20.4524     0.0580608     -0.861652      -1.16161      0.283208      0.407207      0.455803      0.515285      0.546876      0.577152
 113   0 1077.9591    0.0501  0.0706  9.2300  0.0000  0.0137   0.0053   0.0247    0.0116   0.0000   437.1015    -0.0437544       22.1348      0.344578      -4.61864     0.0831076      0.201977      0.279807      0.326336      0.342632      0.384521      0.411381
 113   1 1572.1400    0.2546  0.4002  9.1095  0.0000  0.0087   0.0044   0.0225    0.0168   0.0000   439.8112     -0.216896       22.0891     -0.158389      -3.55872     -0.159688      0.121425      0.167823      0.193380      0.207418      0.227560      0.236773
 113   2 1928.4240    0.6830  1.0362  9.5774  0.0000  0.0129   0.0073   0.0358    0.0432   0.0000   440.7745      0.409822       22.4308     -0.302107      -4.03869     -0.225947      0.173058      0.242992      0.270851      0.299848      0.321330      0.332376
 113   3 2247.8829    1.2296  1.6317 10.6593 -0.0000  0.0166   0.0115   0.0486    0.0442   0.0000   441.2928      0.296397       22.4396     -0.266530      -3.58115     -0.490510      0.222999      0.309271      0.354395      0.384975      0.426898      0.438676
 113   4 2533.2089    2.1383  1.9449 11.7235  0.0008  0.0177   0.0187   0.0544    0.0453   0.0000   442.5534       1.42375       21.5794     -0.737492      -3.15649     -0.984985      0.241072      0.328568      0.381868      0.415974      0.446313      0.472324
 113   5 2803.8587    3.3109  1.7066 12.5112  0.0000  0.0158   0.0267   0.0448    0.0407   0.0000   442.4906       1.16703       21.9462    -0.0678515      -3.33711     -0.353885      0.212166      0.298670      0.340380      0.379717      0.408499      0.419726
 113   6 3064.0809    4.3657  1.7809 12.9087 -0.0001  0.0152   0.0333   0.0444    0.0422   0.0000   443.0435       2.33632       22.3060      0.120301      -2.63519      -1.13684      0.208022      0.290995      0.325976      0.367245      0.397727      0.413144
 113   7 3312.7899    3.7069  2.8357 13.0557  0.0000  0.0226   0.0336   0.0729    0.0401   0.0000   443.8714       2.66746       20.1931      0.610465      -2.20454      -2.05505      0.307056      0.429910      0.487499      0.544124      0.582197      0.617616
 114   0 1082.5972    0.0557  0.0525  9.2132  0.0000  0.0099   0.0052   0.0158    0.0114   0.0000   437.2028      0.292810       21.3051     -0.706247      -3.85840      0.709269      0.140922      0.187939      0.218950      0.236941      0.261300      0.295988
 114   1 1577.8842    0.2738  0.3704  9.0745  0.0000  0.0078   0.0045   0.0199    0.0169   0.0000   439.5374     -0.149027       22.4401      0.154971      -3.97630      0.282964      0.106253      0.146068      0.165104      0.182938      0.200885      0.210282
 114   2 1934.6598    0.6777  1.0184  9.6334  0.0000  0.0132   0.0073   0.0348    0.0415   0.0000   440.4238     0.0432959       22.2799      0.165965      -3.42787     -0.316315      0.172356      0.248026      0.274942      0.309390      0.337118      0.342937
 114   3 2255.3118    1.2315  1.6548 10.6989 -0.0000  0.0168   0.0114   0.0500    0.0430   0.0000   441.0453      0.813749       21.5401     -0.308521      -2.36259     -0.707285      0.227614      0.311289      0.358709      0.394104      0.433956      0.450233
 114   4 2541.3063    2.1597  1.9289 11.7040  0.0103  0.0181   0.0195   0.0547    0.0478   0.0000   442.1980       1.09602       21.6083    -0.0865723      -2.77196     -0.430343      0.236668      0.337474      0.375974      0.425598      0.442901      0.476219
 114   5 2813.0698    3.3257  1.7986 12.4690 -0.0089  0.0160   0.0267   0.0470    0.0424   0.0000   442.5584       1.35281       21.4289      0.246599      -2.77195     -0.431878      0.216973      0.300945      0.341917      0.377549      0.407814      0.434295
 114   6 3074.0831    4.2258  1.8001 13.0784 -0.0097  0.0159   0.0330   0.0468    0.0376   0.0000   443.3842       2.17754       21.5919      0.154877      -2.89699      -1.25179      0.213127      0.296697      0.337728      0.373511      0.401449      0.421961
 114   7 3323.6354    3.5944  2.6398 13.1480 -0.0001  0.0224   0.0321   0.0696    0.0356   0.0000   443.5970       2.34434       21.0610      0.745608      -2.22145      -1.21677      0.287243      0.418146      0.466529      0.518972      0.537387      0.568291
 115   0 1087.2694    0.0462  0.0220  9.2035  0.0000  0.0173   0.0054   0.0084    0.0112   0.0000   437.1359     -0.307040       21.8422     -0.301751      -3.06193     0.0130867      0.330471      0.393338      0.411649      0.439928      0.451087      0.395704
 115   1 1583.5998    0.2681  0.4096  9.0825  0.0002  0.0087   0.0044   0.0222    0.0171   0.0000   439.7650      0.395819       21.8475     -0.418421      -3.48289      0.291286      0.112953      0.167460      0.181241      0.207432      0.221165      0.235501
 115   2 1940.8786    0.7040  1.0989  9.5677  0.0000  0.0134   0.0075   0.0364    0.0455   0.0000   440.6861     -0.267123       22.0969     0.0508861      -4.25283     -0.419332      0.176640      0.247385      0.280379      0.302570      0.332589      0.353601
 115   3 2262.7214    1.2724  1.6457 10.6789 -0.0012  0.0167   0.0119   0.0488    0.0461   0.0000   441.5137      0.129630       21.4317       1.22454      -2.61534     -0.290756      0.220775      0.310186      0.351725      0.394002      0.425266      0.445565
 115   4 2549.3599    2.1282  1.8548 11.8913 -0.0103  0.0179   0.0197   0.0547    0.0433   0.0000   442.3554       2.11502       22.5503     -0.230222      -3.47225      0.374049      0.237500      0.329699      0.379573      0.421333      0.454561      0.471975
 115   5 2822.2494    3.4321  1.7213 12.5187 -0.0003  0.0157   0.0278   0.0453    0.0431   0.0000   442.7068       1.22551       21.8689      0.537902      -3.56477     -0.862333      0.207662      0.289830      0.331478      0.359436      0.382743      0.400222
 115   6 3084.0722    4.3729  1.8541 12.8760 -0.0003  0.0156   0.0332   0.0459    0.0448   0.0000   443.3139       1.85319       22.8401       1.40381      -3.21263      -1.48129      0.213648      0.297538      0.336504      0.368752      0.398729      0.426352
 115   7 3334.4155    3.5399  2.9682 13.1250  0.0001  0.0245   0.0334   0.0782    0.0371   0.0000   444.1325       2.77454       20.2135     -0.179229      -1.62017      -1.53611      0.309521      0.446559      0.503441      0.562046      0.585108      0.611584
 116   0 1091.8257    0.0425  0.0259  9.2027 -0.0007  0.0117   0.0050   0.0083    0.0111   0.0000   437.4944      0.156433       21.6035     -0.358986      -3.35208      0.291632      0.129062      0.202752      0.218993      0.240496      0.267734      0.292777
[truncated: 119,140 more chars]
