# Supplementary material for: Global-Mode Analysis of Full-Disk Data from the Michelson Doppler Imager and the Helioseismic and Magnetic Imager
Source: Sol Phys. 2018 Jan 31;293(2):29. doi: 10.1007/s11207-017-1201-5 (PMC6566312; doi:10.1007/s11207-017-1201-5)
Supplement: Supplementary file 2 — (TAR 362.4 MB) [file 11207_2017_1201_MOESM2_ESM.tar › HMI/hmivw72d.7768.36]

   0  12 1822.0694    0.3626  0.2720  9.8014  0.0000  0.0899   0.0879   0.2265    0.2840   0.0000    -0.0000       0.00000       0.00000       0.00000       0.00000       0.00000       0.00000       0.00000       0.00000       0.00000       0.00000       0.00000       0.00000       0.00000       0.00000       0.00000       0.00000       0.00000       0.00000       0.00000       0.00000       0.00000       0.00000       0.00000       0.00000       0.00000       0.00000       0.00000       0.00000       0.00000       0.00000       0.00000       0.00000       0.00000       0.00000       0.00000       0.00000       0.00000       0.00000       0.00000       0.00000       0.00000       0.00000       0.00000       0.00000       0.00000       0.00000       0.00000       0.00000       0.00000       0.00000       0.00000       0.00000       0.00000       0.00000       0.00000       0.00000       0.00000       0.00000       0.00000       0.00000       0.00000       0.00000       0.00000       0.00000       0.00000       0.00000       0.00000       0.00000       0.00000       0.00000       0.00000
   0  14 2093.4665    0.8045  0.6446  8.3186  0.0000  0.0928   0.1196   0.3424    2.2713   0.0000    -0.0000       0.00000       0.00000       0.00000       0.00000       0.00000       0.00000       0.00000       0.00000       0.00000       0.00000       0.00000       0.00000       0.00000       0.00000       0.00000       0.00000       0.00000       0.00000       0.00000       0.00000       0.00000       0.00000       0.00000       0.00000       0.00000       0.00000       0.00000       0.00000       0.00000       0.00000       0.00000       0.00000       0.00000       0.00000       0.00000       0.00000       0.00000       0.00000       0.00000       0.00000       0.00000       0.00000       0.00000       0.00000       0.00000       0.00000       0.00000       0.00000       0.00000       0.00000       0.00000       0.00000       0.00000       0.00000       0.00000       0.00000       0.00000       0.00000       0.00000       0.00000       0.00000       0.00000       0.00000       0.00000       0.00000       0.00000       0.00000       0.00000       0.00000       0.00000       0.00000
   0  24 3439.1766    2.1198  0.9115 13.5009  0.0000  0.1581   0.3865   0.7720    0.5352   0.0000    -0.0000       0.00000       0.00000       0.00000       0.00000       0.00000       0.00000       0.00000       0.00000       0.00000       0.00000       0.00000       0.00000       0.00000       0.00000       0.00000       0.00000       0.00000       0.00000       0.00000       0.00000       0.00000       0.00000       0.00000       0.00000       0.00000       0.00000       0.00000       0.00000       0.00000       0.00000       0.00000       0.00000       0.00000       0.00000       0.00000       0.00000       0.00000       0.00000       0.00000       0.00000       0.00000       0.00000       0.00000       0.00000       0.00000       0.00000       0.00000       0.00000       0.00000       0.00000       0.00000       0.00000       0.00000       0.00000       0.00000       0.00000       0.00000       0.00000       0.00000       0.00000       0.00000       0.00000       0.00000       0.00000       0.00000       0.00000       0.00000       0.00000       0.00000       0.00000       0.00000
   1  11 1749.1943    0.3313  0.4426  9.7318  0.0000  0.1928   0.0507   0.1982    0.1688   0.0000   574.8390      -39.5899       0.00000       0.00000       0.00000       0.00000       0.00000       0.00000       0.00000       0.00000       0.00000       0.00000       0.00000       0.00000       0.00000       0.00000       0.00000       0.00000       0.00000       0.00000       0.00000       0.00000       0.00000       0.00000       0.00000       0.00000       0.00000       0.00000       0.00000       0.00000       0.00000       0.00000       0.00000       0.00000       0.00000       0.00000       109.397       165.952       0.00000       0.00000       0.00000       0.00000       0.00000       0.00000       0.00000       0.00000       0.00000       0.00000       0.00000       0.00000       0.00000       0.00000       0.00000       0.00000       0.00000       0.00000       0.00000       0.00000       0.00000       0.00000       0.00000       0.00000       0.00000       0.00000       0.00000       0.00000       0.00000       0.00000       0.00000       0.00000       0.00000       0.00000
   1  12 1885.1231    0.4650  0.3790 10.0549  0.0000  0.0848   0.0607   0.1432    0.1675   0.0000   495.1145      -17.6978       0.00000       0.00000       0.00000       0.00000       0.00000       0.00000       0.00000       0.00000       0.00000       0.00000       0.00000       0.00000       0.00000       0.00000       0.00000       0.00000       0.00000       0.00000       0.00000       0.00000       0.00000       0.00000       0.00000       0.00000       0.00000       0.00000       0.00000       0.00000       0.00000       0.00000       0.00000       0.00000       0.00000       0.00000       124.959       49.8635       0.00000       0.00000       0.00000       0.00000       0.00000       0.00000       0.00000       0.00000       0.00000       0.00000       0.00000       0.00000       0.00000       0.00000       0.00000       0.00000       0.00000       0.00000       0.00000       0.00000       0.00000       0.00000       0.00000       0.00000       0.00000       0.00000       0.00000       0.00000       0.00000       0.00000       0.00000       0.00000       0.00000       0.00000
   1  13 2020.8362    0.5618  0.4546 10.3037  0.0000  0.0732   0.0726   0.1961    0.1808   0.0000   399.2657       56.5792       0.00000       0.00000       0.00000       0.00000       0.00000       0.00000       0.00000       0.00000       0.00000       0.00000       0.00000       0.00000       0.00000       0.00000       0.00000       0.00000       0.00000       0.00000       0.00000       0.00000       0.00000       0.00000       0.00000       0.00000       0.00000       0.00000       0.00000       0.00000       0.00000       0.00000       0.00000       0.00000       0.00000       0.00000       101.588       55.9089       0.00000       0.00000       0.00000       0.00000       0.00000       0.00000       0.00000       0.00000       0.00000       0.00000       0.00000       0.00000       0.00000       0.00000       0.00000       0.00000       0.00000       0.00000       0.00000       0.00000       0.00000       0.00000       0.00000       0.00000       0.00000       0.00000       0.00000       0.00000       0.00000       0.00000       0.00000       0.00000       0.00000       0.00000
   1  14 2156.7291    0.7961  0.6556 10.1536  0.0000  0.0830   0.0783   0.1996    0.3261   0.0000   368.1122      -51.4202       0.00000       0.00000       0.00000       0.00000       0.00000       0.00000       0.00000       0.00000       0.00000       0.00000       0.00000       0.00000       0.00000       0.00000       0.00000       0.00000       0.00000       0.00000       0.00000       0.00000       0.00000       0.00000       0.00000       0.00000       0.00000       0.00000       0.00000       0.00000       0.00000       0.00000       0.00000       0.00000       0.00000       0.00000       100.937       59.6592       0.00000       0.00000       0.00000       0.00000       0.00000       0.00000       0.00000       0.00000       0.00000       0.00000       0.00000       0.00000       0.00000       0.00000       0.00000       0.00000       0.00000       0.00000       0.00000       0.00000       0.00000       0.00000       0.00000       0.00000       0.00000       0.00000       0.00000       0.00000       0.00000       0.00000       0.00000       0.00000       0.00000       0.00000
   1  15 2291.9494    1.2420  0.8025  9.3325  0.0000  0.0834   0.0997   0.1847    1.1115   0.0000   586.8520      -14.3196       0.00000       0.00000       0.00000       0.00000       0.00000       0.00000       0.00000       0.00000       0.00000       0.00000       0.00000       0.00000       0.00000       0.00000       0.00000       0.00000       0.00000       0.00000       0.00000       0.00000       0.00000       0.00000       0.00000       0.00000       0.00000       0.00000       0.00000       0.00000       0.00000       0.00000       0.00000       0.00000       0.00000       0.00000       114.476       49.4043       0.00000       0.00000       0.00000       0.00000       0.00000       0.00000       0.00000       0.00000       0.00000       0.00000       0.00000       0.00000       0.00000       0.00000       0.00000       0.00000       0.00000       0.00000       0.00000       0.00000       0.00000       0.00000       0.00000       0.00000       0.00000       0.00000       0.00000       0.00000       0.00000       0.00000       0.00000       0.00000       0.00000       0.00000
   1  17 2559.2208    1.9408  0.7005 10.6360  0.0000  0.0717   0.1733   0.2376    1.0343   0.0000   439.0606       26.4642       0.00000       0.00000       0.00000       0.00000       0.00000       0.00000       0.00000       0.00000       0.00000       0.00000       0.00000       0.00000       0.00000       0.00000       0.00000       0.00000       0.00000       0.00000       0.00000       0.00000       0.00000       0.00000       0.00000       0.00000       0.00000       0.00000       0.00000       0.00000       0.00000       0.00000       0.00000       0.00000       0.00000       0.00000       79.5427       52.3382       0.00000       0.00000       0.00000       0.00000       0.00000       0.00000       0.00000       0.00000       0.00000       0.00000       0.00000       0.00000       0.00000       0.00000       0.00000       0.00000       0.00000       0.00000       0.00000       0.00000       0.00000       0.00000       0.00000       0.00000       0.00000       0.00000       0.00000       0.00000       0.00000       0.00000       0.00000       0.00000       0.00000       0.00000
   1  18 2693.4501    2.5497  1.0742  2.4056  0.0000  0.0796   0.1913   0.2801 1000.0000   0.0000   415.7962       36.6452       0.00000       0.00000       0.00000       0.00000       0.00000       0.00000       0.00000       0.00000       0.00000       0.00000       0.00000       0.00000       0.00000       0.00000       0.00000       0.00000       0.00000       0.00000       0.00000       0.00000       0.00000       0.00000       0.00000       0.00000       0.00000       0.00000       0.00000       0.00000       0.00000       0.00000       0.00000       0.00000       0.00000       0.00000       90.8962       63.7732       0.00000       0.00000       0.00000       0.00000       0.00000       0.00000       0.00000       0.00000       0.00000       0.00000       0.00000       0.00000       0.00000       0.00000       0.00000       0.00000       0.00000       0.00000       0.00000       0.00000       0.00000       0.00000       0.00000       0.00000       0.00000       0.00000       0.00000       0.00000       0.00000       0.00000       0.00000       0.00000       0.00000       0.00000
   1  19 2828.2762    2.8621  0.6571 12.7493  0.0000  0.2610   0.3464   0.3852    0.5192   0.0000   316.5355       51.5581       0.00000       0.00000       0.00000       0.00000       0.00000       0.00000       0.00000       0.00000       0.00000       0.00000       0.00000       0.00000       0.00000       0.00000       0.00000       0.00000       0.00000       0.00000       0.00000       0.00000       0.00000       0.00000       0.00000       0.00000       0.00000       0.00000       0.00000       0.00000       0.00000       0.00000       0.00000       0.00000       0.00000       0.00000       398.316       132.070       0.00000       0.00000       0.00000       0.00000       0.00000       0.00000       0.00000       0.00000       0.00000       0.00000       0.00000       0.00000       0.00000       0.00000       0.00000       0.00000       0.00000       0.00000       0.00000       0.00000       0.00000       0.00000       0.00000       0.00000       0.00000       0.00000       0.00000       0.00000       0.00000       0.00000       0.00000       0.00000       0.00000       0.00000
   1  23 3368.6438    3.6017  1.4610 12.6034  0.0061  0.1224   0.3391   0.4529    1.1668   0.0000   140.7958       90.2762       0.00000       0.00000       0.00000       0.00000       0.00000       0.00000       0.00000       0.00000       0.00000       0.00000       0.00000       0.00000       0.00000       0.00000       0.00000       0.00000       0.00000       0.00000       0.00000       0.00000       0.00000       0.00000       0.00000       0.00000       0.00000       0.00000       0.00000       0.00000       0.00000       0.00000       0.00000       0.00000       0.00000       0.00000       152.365       88.0139       0.00000       0.00000       0.00000       0.00000       0.00000       0.00000       0.00000       0.00000       0.00000       0.00000       0.00000       0.00000       0.00000       0.00000       0.00000       0.00000       0.00000       0.00000       0.00000       0.00000       0.00000       0.00000       0.00000       0.00000       0.00000       0.00000       0.00000       0.00000       0.00000       0.00000       0.00000       0.00000       0.00000       0.00000
   1  24 3504.3219    2.2610  1.1425 13.2851 -0.0831  0.1548   0.2905   0.3752    0.5805   0.0000   266.4870       266.984       0.00000       0.00000       0.00000       0.00000       0.00000       0.00000       0.00000       0.00000       0.00000       0.00000       0.00000       0.00000       0.00000       0.00000       0.00000       0.00000       0.00000       0.00000       0.00000       0.00000       0.00000       0.00000       0.00000       0.00000       0.00000       0.00000       0.00000       0.00000       0.00000       0.00000       0.00000       0.00000       0.00000       0.00000       154.501       126.728       0.00000       0.00000       0.00000       0.00000       0.00000       0.00000       0.00000       0.00000       0.00000       0.00000       0.00000       0.00000       0.00000       0.00000       0.00000       0.00000       0.00000       0.00000       0.00000       0.00000       0.00000       0.00000       0.00000       0.00000       0.00000       0.00000       0.00000       0.00000       0.00000       0.00000       0.00000       0.00000       0.00000       0.00000
   1  26 3776.7226    2.2148  6.1517  6.5518  0.0070  0.2985   0.0716   0.9547    7.0769   0.0000   590.3632      -62.7839       0.00000       0.00000       0.00000       0.00000       0.00000       0.00000       0.00000       0.00000       0.00000       0.00000       0.00000       0.00000       0.00000       0.00000       0.00000       0.00000       0.00000       0.00000       0.00000       0.00000       0.00000       0.00000       0.00000       0.00000       0.00000       0.00000       0.00000       0.00000       0.00000       0.00000       0.00000       0.00000       0.00000       0.00000       354.287       201.312       0.00000       0.00000       0.00000       0.00000       0.00000       0.00000       0.00000       0.00000       0.00000       0.00000       0.00000       0.00000       0.00000       0.00000       0.00000       0.00000       0.00000       0.00000       0.00000       0.00000       0.00000       0.00000       0.00000       0.00000       0.00000       0.00000       0.00000       0.00000       0.00000       0.00000       0.00000       0.00000       0.00000       0.00000
   1  27 3914.4309    1.6726  5.8226 10.4009  0.0227  0.2996   0.0806   0.9298    0.5854   0.0000   462.6851      -631.754       0.00000       0.00000       0.00000       0.00000       0.00000       0.00000       0.00000       0.00000       0.00000       0.00000       0.00000       0.00000       0.00000       0.00000       0.00000       0.00000       0.00000       0.00000       0.00000       0.00000       0.00000       0.00000       0.00000       0.00000       0.00000       0.00000       0.00000       0.00000       0.00000       0.00000       0.00000       0.00000       0.00000       0.00000       349.815       228.884       0.00000       0.00000       0.00000       0.00000       0.00000       0.00000       0.00000       0.00000       0.00000       0.00000       0.00000       0.00000       0.00000       0.00000       0.00000       0.00000       0.00000       0.00000       0.00000       0.00000       0.00000       0.00000       0.00000       0.00000       0.00000       0.00000       0.00000       0.00000       0.00000       0.00000       0.00000       0.00000       0.00000       0.00000
   2  11 1810.2010    0.3763  0.3349  9.9997  0.0000  0.0674   0.0531   0.2134    0.1223   0.0000   414.9689       33.5190       11.3963       2.16610       0.00000       0.00000       0.00000       0.00000       0.00000       0.00000       0.00000       0.00000       0.00000       0.00000       0.00000       0.00000       0.00000       0.00000       0.00000       0.00000       0.00000       0.00000       0.00000       0.00000       0.00000       0.00000       0.00000       0.00000       0.00000       0.00000       0.00000       0.00000       0.00000       0.00000       0.00000       0.00000       67.0408       54.1202       17.9245       11.0809       0.00000       0.00000       0.00000       0.00000       0.00000       0.00000       0.00000       0.00000       0.00000       0.00000       0.00000       0.00000       0.00000       0.00000       0.00000       0.00000       0.00000       0.00000       0.00000       0.00000       0.00000       0.00000       0.00000       0.00000       0.00000       0.00000       0.00000       0.00000       0.00000       0.00000       0.00000       0.00000
   2  12 1945.7429    0.5045  0.3966  9.9113  0.0000  0.0525   0.0516   0.1061    0.1735   0.0000   435.6916       7.47211       5.66271       3.20171       0.00000       0.00000       0.00000       0.00000       0.00000       0.00000       0.00000       0.00000       0.00000       0.00000       0.00000       0.00000       0.00000       0.00000       0.00000       0.00000       0.00000       0.00000       0.00000       0.00000       0.00000       0.00000       0.00000       0.00000       0.00000       0.00000       0.00000       0.00000       0.00000       0.00000       0.00000       0.00000       37.0001       30.5033       19.1682       7.06188       0.00000       0.00000       0.00000       0.00000       0.00000       0.00000       0.00000       0.00000       0.00000       0.00000       0.00000       0.00000       0.00000       0.00000       0.00000       0.00000       0.00000       0.00000       0.00000       0.00000       0.00000       0.00000       0.00000       0.00000       0.00000       0.00000       0.00000       0.00000       0.00000       0.00000       0.00000       0.00000
   2  14 2217.5920    0.9838  0.5713 10.6252  0.0000  0.1097   0.0838   0.1446    0.2498   0.0000   455.7879       18.3662      -28.6595       14.9575       0.00000       0.00000       0.00000       0.00000       0.00000       0.00000       0.00000       0.00000       0.00000       0.00000       0.00000       0.00000       0.00000       0.00000       0.00000       0.00000       0.00000       0.00000       0.00000       0.00000       0.00000       0.00000       0.00000       0.00000       0.00000       0.00000       0.00000       0.00000       0.00000       0.00000       0.00000       0.00000       67.4585       48.9412       68.3726       16.3067       0.00000       0.00000       0.00000       0.00000       0.00000       0.00000       0.00000       0.00000       0.00000       0.00000       0.00000       0.00000       0.00000       0.00000       0.00000       0.00000       0.00000       0.00000       0.00000       0.00000       0.00000       0.00000       0.00000       0.00000       0.00000       0.00000       0.00000       0.00000       0.00000       0.00000       0.00000       0.00000
   2  15 2352.2826    1.4211  1.0188  9.3746  0.0018  0.0749   0.0873   0.2153    1.3384   0.0000   402.3068       37.6444       32.1669      -5.85854       0.00000       0.00000       0.00000       0.00000       0.00000       0.00000       0.00000       0.00000       0.00000       0.00000       0.00000       0.00000       0.00000       0.00000       0.00000       0.00000       0.00000       0.00000       0.00000       0.00000       0.00000       0.00000       0.00000       0.00000       0.00000       0.00000       0.00000       0.00000       0.00000       0.00000       0.00000       0.00000       45.0729       35.8128       33.6830       10.3363       0.00000       0.00000       0.00000       0.00000       0.00000       0.00000       0.00000       0.00000       0.00000       0.00000       0.00000       0.00000       0.00000       0.00000       0.00000       0.00000       0.00000       0.00000       0.00000       0.00000       0.00000       0.00000       0.00000       0.00000       0.00000       0.00000       0.00000       0.00000       0.00000       0.00000       0.00000       0.00000
   2  16 2485.9497    1.7511  1.0630 -0.3362  0.0000  0.0674   0.1049   0.2024 1000.0000   0.0000   437.3054      -27.1801       28.6414       10.6024       0.00000       0.00000       0.00000       0.00000       0.00000       0.00000       0.00000       0.00000       0.00000       0.00000       0.00000       0.00000       0.00000       0.00000       0.00000       0.00000       0.00000       0.00000       0.00000       0.00000       0.00000       0.00000       0.00000       0.00000       0.00000       0.00000       0.00000       0.00000       0.00000       0.00000       0.00000       0.00000       45.2133       36.9611       23.9285       8.85055       0.00000       0.00000       0.00000       0.00000       0.00000       0.00000       0.00000       0.00000       0.00000       0.00000       0.00000       0.00000       0.00000       0.00000       0.00000       0.00000       0.00000       0.00000       0.00000       0.00000       0.00000       0.00000       0.00000       0.00000       0.00000       0.00000       0.00000       0.00000       0.00000       0.00000       0.00000       0.00000
   2  17 2619.6536    2.0154  1.1235  9.7573  0.0000  0.0707   0.1225   0.2034    2.5827   0.0000   493.6549      -38.6652      -20.9987      -13.3177       0.00000       0.00000       0.00000       0.00000       0.00000       0.00000       0.00000       0.00000       0.00000       0.00000       0.00000       0.00000       0.00000       0.00000       0.00000       0.00000       0.00000       0.00000       0.00000       0.00000       0.00000       0.00000       0.00000       0.00000       0.00000       0.00000       0.00000       0.00000       0.00000       0.00000       0.00000       0.00000       55.4703       44.3358       22.6746       8.79428       0.00000       0.00000       0.00000       0.00000       0.00000       0.00000       0.00000       0.00000       0.00000       0.00000       0.00000       0.00000       0.00000       0.00000       0.00000       0.00000       0.00000       0.00000       0.00000       0.00000       0.00000       0.00000       0.00000       0.00000       0.00000       0.00000       0.00000       0.00000       0.00000       0.00000       0.00000       0.00000
   2  19 2889.7313    3.4149  0.8563 11.7917 -0.0022  0.0550   0.2183   0.1765    0.7363   0.0000   489.9457       34.3376       2.80918      -6.29170       0.00000       0.00000       0.00000       0.00000       0.00000       0.00000       0.00000       0.00000       0.00000       0.00000       0.00000       0.00000       0.00000       0.00000       0.00000       0.00000       0.00000       0.00000       0.00000       0.00000       0.00000       0.00000       0.00000       0.00000       0.00000       0.00000       0.00000       0.00000       0.00000       0.00000       0.00000       0.00000       37.7808       31.8166       20.0188       7.20973       0.00000       0.00000       0.00000       0.00000       0.00000       0.00000       0.00000       0.00000       0.00000       0.00000       0.00000       0.00000       0.00000       0.00000       0.00000       0.00000       0.00000       0.00000       0.00000       0.00000       0.00000       0.00000       0.00000       0.00000       0.00000       0.00000       0.00000       0.00000       0.00000       0.00000       0.00000       0.00000
   2  20 3024.8094    3.7322  0.9642 11.0954  0.0000  0.0787   0.2148   0.1544    1.6488   0.0000   446.8225       10.3808       61.0797      -1.13413       0.00000       0.00000       0.00000       0.00000       0.00000       0.00000       0.00000       0.00000       0.00000       0.00000       0.00000       0.00000       0.00000       0.00000       0.00000       0.00000       0.00000       0.00000       0.00000       0.00000       0.00000       0.00000       0.00000       0.00000       0.00000       0.00000       0.00000       0.00000       0.00000       0.00000       0.00000       0.00000       70.7012       52.8970       23.6816       6.98141       0.00000       0.00000       0.00000       0.00000       0.00000       0.00000       0.00000       0.00000       0.00000       0.00000       0.00000       0.00000       0.00000       0.00000       0.00000       0.00000       0.00000       0.00000       0.00000       0.00000       0.00000       0.00000       0.00000       0.00000       0.00000       0.00000       0.00000       0.00000       0.00000       0.00000       0.00000       0.00000
   2  23 3431.3196    2.8612  2.0067 12.4557  0.0000  0.1115   0.1510   0.3022    0.2992   0.0000   488.1996      -13.6726       15.6775       47.4974       0.00000       0.00000       0.00000       0.00000       0.00000       0.00000       0.00000       0.00000       0.00000       0.00000       0.00000       0.00000       0.00000       0.00000       0.00000       0.00000       0.00000       0.00000       0.00000       0.00000       0.00000       0.00000       0.00000       0.00000       0.00000       0.00000       0.00000       0.00000       0.00000       0.00000       0.00000       0.00000       78.5499       71.3436       35.4067       15.5577       0.00000       0.00000       0.00000       0.00000       0.00000       0.00000       0.00000       0.00000       0.00000       0.00000       0.00000       0.00000       0.00000       0.00000       0.00000       0.00000       0.00000       0.00000       0.00000       0.00000       0.00000       0.00000       0.00000       0.00000       0.00000       0.00000       0.00000       0.00000       0.00000       0.00000       0.00000       0.00000
   2  24 3567.0151    2.5017  3.4446 11.3200  0.0000  0.1421   0.0959   0.3902    0.3495   0.0000   406.2574       157.927       13.5857      -11.9077       0.00000       0.00000       0.00000       0.00000       0.00000       0.00000       0.00000       0.00000       0.00000       0.00000       0.00000       0.00000       0.00000       0.00000       0.00000       0.00000       0.00000       0.00000       0.00000       0.00000       0.00000       0.00000       0.00000       0.00000       0.00000       0.00000       0.00000       0.00000       0.00000       0.00000       0.00000       0.00000       94.1058       80.7610       54.2475       20.2286       0.00000       0.00000       0.00000       0.00000       0.00000       0.00000       0.00000       0.00000       0.00000       0.00000       0.00000       0.00000       0.00000       0.00000       0.00000       0.00000       0.00000       0.00000       0.00000       0.00000       0.00000       0.00000       0.00000       0.00000       0.00000       0.00000       0.00000       0.00000       0.00000       0.00000       0.00000       0.00000
   3  13 2137.7433    0.8643  0.6536 10.2275  0.0000  0.0516   0.0556   0.1249    0.2396   0.0000   414.5991       23.7050       1.83202      -3.80300       5.26924       1.78077       0.00000       0.00000       0.00000       0.00000       0.00000       0.00000       0.00000       0.00000       0.00000       0.00000       0.00000       0.00000       0.00000       0.00000       0.00000       0.00000       0.00000       0.00000       0.00000       0.00000       0.00000       0.00000       0.00000       0.00000       0.00000       0.00000       0.00000       0.00000       0.00000       0.00000       21.9259       22.1519       17.5255       11.0098       5.02813       1.54712       0.00000       0.00000       0.00000       0.00000       0.00000       0.00000       0.00000       0.00000       0.00000       0.00000       0.00000       0.00000       0.00000       0.00000       0.00000       0.00000       0.00000       0.00000       0.00000       0.00000       0.00000       0.00000       0.00000       0.00000       0.00000       0.00000       0.00000       0.00000       0.00000       0.00000
   3  14 2273.3577    1.0560  0.9068  9.5465  0.0000  0.0561   0.0567   0.1478    0.4943   0.0000   396.4995       23.1259       8.01685       13.6753       1.76954       1.08350       0.00000       0.00000       0.00000       0.00000       0.00000       0.00000       0.00000       0.00000       0.00000       0.00000       0.00000       0.00000       0.00000       0.00000       0.00000       0.00000       0.00000       0.00000       0.00000       0.00000       0.00000       0.00000       0.00000       0.00000       0.00000       0.00000       0.00000       0.00000       0.00000       0.00000       24.5080       27.9420       19.1082       11.7283       5.47455       1.87693       0.00000       0.00000       0.00000       0.00000       0.00000       0.00000       0.00000       0.00000       0.00000       0.00000       0.00000       0.00000       0.00000       0.00000       0.00000       0.00000       0.00000       0.00000       0.00000       0.00000       0.00000       0.00000       0.00000       0.00000       0.00000       0.00000       0.00000       0.00000       0.00000       0.00000
   3  15 2407.6602    1.4952  0.8604  9.0648  0.0000  0.0520   0.0870   0.1255    1.8383   0.0000   438.2797      -29.7928      -13.9449      -3.66614      -6.66917       1.00430       0.00000       0.00000       0.00000       0.00000       0.00000       0.00000       0.00000       0.00000       0.00000       0.00000       0.00000       0.00000       0.00000       0.00000       0.00000       0.00000       0.00000       0.00000       0.00000       0.00000       0.00000       0.00000       0.00000       0.00000       0.00000       0.00000       0.00000       0.00000       0.00000       0.00000       27.7391       27.0236       18.9939       10.3839       5.13653       1.58499       0.00000       0.00000       0.00000       0.00000       0.00000       0.00000       0.00000       0.00000       0.00000       0.00000       0.00000       0.00000       0.00000       0.00000       0.00000       0.00000       0.00000       0.00000       0.00000       0.00000       0.00000       0.00000       0.00000       0.00000       0.00000       0.00000       0.00000       0.00000       0.00000       0.00000
   3  17 2676.2776    2.3435  0.9021 10.6633  0.0000  0.0653   0.1379   0.1347    1.3695   0.0000   420.4188      -19.8412       6.35789       6.72458       8.23215     -0.648969       0.00000       0.00000       0.00000       0.00000       0.00000       0.00000       0.00000       0.00000       0.00000       0.00000       0.00000       0.00000       0.00000       0.00000       0.00000       0.00000       0.00000       0.00000       0.00000       0.00000       0.00000       0.00000       0.00000       0.00000       0.00000       0.00000       0.00000       0.00000       0.00000       0.00000       32.8016       34.1843       23.5706       14.5330       6.55601       2.09288       0.00000       0.00000       0.00000       0.00000       0.00000       0.00000       0.00000       0.00000       0.00000       0.00000       0.00000       0.00000       0.00000       0.00000       0.00000       0.00000       0.00000       0.00000       0.00000       0.00000       0.00000       0.00000       0.00000       0.00000       0.00000       0.00000       0.00000       0.00000       0.00000       0.00000
   3  19 2947.0964    3.7410  0.7761 12.0161  0.0000  0.0443   0.2072   0.1226    0.5532   0.0000   417.1051      -12.7893       3.57615       4.98467      -4.01298     -0.193037       0.00000       0.00000       0.00000       0.00000       0.00000       0.00000       0.00000       0.00000       0.00000       0.00000       0.00000       0.00000       0.00000       0.00000       0.00000       0.00000       0.00000       0.00000       0.00000       0.00000       0.00000       0.00000       0.00000       0.00000       0.00000       0.00000       0.00000       0.00000       0.00000       0.00000       23.4427       22.9945       15.9429       9.11663       4.01440       1.28835       0.00000       0.00000       0.00000       0.00000       0.00000       0.00000       0.00000       0.00000       0.00000       0.00000       0.00000       0.00000       0.00000       0.00000       0.00000       0.00000       0.00000       0.00000       0.00000       0.00000       0.00000       0.00000       0.00000       0.00000       0.00000       0.00000       0.00000       0.00000       0.00000       0.00000
   3  20 3082.4063    3.6362  1.4238 12.0257  0.0000  0.0746   0.1590   0.1701    0.4955   0.0000   423.2141       81.1777       37.9044       2.62669       1.43972     -0.360409       0.00000       0.00000       0.00000       0.00000       0.00000       0.00000       0.00000       0.00000       0.00000       0.00000       0.00000       0.00000       0.00000       0.00000       0.00000       0.00000       0.00000       0.00000       0.00000       0.00000       0.00000       0.00000       0.00000       0.00000       0.00000       0.00000       0.00000       0.00000       0.00000       0.00000       30.4042       35.1979       25.8923       14.2829       7.75620       2.58283       0.00000       0.00000       0.00000       0.00000       0.00000       0.00000       0.00000       0.00000       0.00000       0.00000       0.00000       0.00000       0.00000       0.00000       0.00000       0.00000       0.00000       0.00000       0.00000       0.00000       0.00000       0.00000       0.00000       0.00000       0.00000       0.00000       0.00000       0.00000       0.00000       0.00000
   3  21 3217.8780    3.9086  1.1785 12.0926  0.0000  0.0602   0.1863   0.1647    0.7498   0.0000   436.4241       50.1463       8.38783      -9.44949       3.58217      -1.19782       0.00000       0.00000       0.00000       0.00000       0.00000       0.00000       0.00000       0.00000       0.00000       0.00000       0.00000       0.00000       0.00000       0.00000       0.00000       0.00000       0.00000       0.00000       0.00000       0.00000       0.00000       0.00000       0.00000       0.00000       0.00000       0.00000       0.00000       0.00000       0.00000       0.00000       31.5574       29.7627       22.4971       12.5372       5.90231       1.63517       0.00000       0.00000       0.00000       0.00000       0.00000       0.00000       0.00000       0.00000       0.00000       0.00000       0.00000       0.00000       0.00000       0.00000       0.00000       0.00000       0.00000       0.00000       0.00000       0.00000       0.00000       0.00000       0.00000       0.00000       0.00000       0.00000       0.00000       0.00000       0.00000       0.00000
   3  22 3353.5661    3.3233  1.4345 12.4283  0.0005  0.0668   0.1552   0.2046    0.3829   0.0000   450.3023       18.1541      -16.0697       48.8952       10.6366       1.49280       0.00000       0.00000       0.00000       0.00000       0.00000       0.00000       0.00000       0.00000       0.00000       0.00000       0.00000       0.00000       0.00000       0.00000       0.00000       0.00000       0.00000       0.00000       0.00000       0.00000       0.00000       0.00000       0.00000       0.00000       0.00000       0.00000       0.00000       0.00000       0.00000       0.00000       33.9028       31.9311       24.4389       13.9945       6.61750       1.85889       0.00000       0.00000       0.00000       0.00000       0.00000       0.00000       0.00000       0.00000       0.00000       0.00000       0.00000       0.00000       0.00000       0.00000       0.00000       0.00000       0.00000       0.00000       0.00000       0.00000       0.00000       0.00000       0.00000       0.00000       0.00000       0.00000       0.00000       0.00000       0.00000       0.00000
   3  23 3489.7187    2.7646  2.4227 11.7678  0.0000  0.0996   0.1031   0.2461    0.2759   0.0000   403.2921       34.7452      -2.55884      -1.32635      -3.60863       3.56935       0.00000       0.00000       0.00000       0.00000       0.00000       0.00000       0.00000       0.00000       0.00000       0.00000       0.00000       0.00000       0.00000       0.00000       0.00000       0.00000       0.00000       0.00000       0.00000       0.00000       0.00000       0.00000       0.00000       0.00000       0.00000       0.00000       0.00000       0.00000       0.00000       0.00000       46.6808       46.7478       34.3857       21.6379       9.42881       3.07817       0.00000       0.00000       0.00000       0.00000       0.00000       0.00000       0.00000       0.00000       0.00000       0.00000       0.00000       0.00000       0.00000       0.00000       0.00000       0.00000       0.00000       0.00000       0.00000       0.00000       0.00000       0.00000       0.00000       0.00000       0.00000       0.00000       0.00000       0.00000       0.00000       0.00000
   3  24 3626.2198    2.3271  3.8784 11.2400  0.0000  0.1323   0.0711   0.3274    0.2201   0.0000   337.0495      -24.2613       52.5447       4.65122       26.0321       1.42881       0.00000       0.00000       0.00000       0.00000       0.00000       0.00000       0.00000       0.00000       0.00000       0.00000       0.00000       0.00000       0.00000       0.00000       0.00000       0.00000       0.00000       0.00000       0.00000       0.00000       0.00000       0.00000       0.00000       0.00000       0.00000       0.00000       0.00000       0.00000       0.00000       0.00000       62.7420       63.1665       48.8341       28.0128       13.8270       4.12257       0.00000       0.00000       0.00000       0.00000       0.00000       0.00000       0.00000       0.00000       0.00000       0.00000       0.00000       0.00000       0.00000       0.00000       0.00000       0.00000       0.00000       0.00000       0.00000       0.00000       0.00000       0.00000       0.00000       0.00000       0.00000       0.00000       0.00000       0.00000       0.00000       0.00000
   3  25 3763.1066    1.8984  5.0324 11.1510  0.0000  0.1820   0.0595   0.4467    0.1885   0.0000   374.2101      -96.8729       45.5451       14.1659      -15.0203       4.63298       0.00000       0.00000       0.00000       0.00000       0.00000       0.00000       0.00000       0.00000       0.00000       0.00000       0.00000       0.00000       0.00000       0.00000       0.00000       0.00000       0.00000       0.00000       0.00000       0.00000       0.00000       0.00000       0.00000       0.00000       0.00000       0.00000       0.00000       0.00000       0.00000       0.00000       97.2465       99.5317       63.5526       35.4030       15.3070       5.23330       0.00000       0.00000       0.00000       0.00000       0.00000       0.00000       0.00000       0.00000       0.00000       0.00000       0.00000       0.00000       0.00000       0.00000       0.00000       0.00000       0.00000       0.00000       0.00000       0.00000       0.00000       0.00000       0.00000       0.00000       0.00000       0.00000       0.00000       0.00000       0.00000       0.00000
   4  12 2051.5789    0.6429  0.6259  9.6778  0.0042  0.0524   0.0389   0.1090    0.1811   0.0000   442.8717       21.7486       8.03094       19.9398      -4.85530      -1.86597      -1.94672      0.299765       0.00000       0.00000       0.00000       0.00000       0.00000       0.00000       0.00000       0.00000       0.00000       0.00000       0.00000       0.00000       0.00000       0.00000       0.00000       0.00000       0.00000       0.00000       0.00000       0.00000       0.00000       0.00000       0.00000       0.00000       0.00000       0.00000       0.00000       0.00000       22.3495       25.6086       18.5577       11.4806       5.82832       3.02086       1.12873      0.319297       0.00000       0.00000       0.00000       0.00000       0.00000       0.00000       0.00000       0.00000       0.00000       0.00000       0.00000       0.00000       0.00000       0.00000       0.00000       0.00000       0.00000       0.00000       0.00000       0.00000       0.00000       0.00000       0.00000       0.00000       0.00000       0.00000       0.00000       0.00000
   4  13 2188.3876    0.8527  0.6081 10.2480  0.0027  0.0425   0.0462   0.1169    0.2411   0.0000   409.8221       22.9234      -8.11668       18.9489      -6.11440      -1.81615      -1.22678      0.134486       0.00000       0.00000       0.00000       0.00000       0.00000       0.00000       0.00000       0.00000       0.00000       0.00000       0.00000       0.00000       0.00000       0.00000       0.00000       0.00000       0.00000       0.00000       0.00000       0.00000       0.00000       0.00000       0.00000       0.00000       0.00000       0.00000       0.00000       0.00000       15.7965       17.3155       14.5497       9.52962       6.34369       2.59633       1.20101      0.306418       0.00000       0.00000       0.00000       0.00000       0.00000       0.00000       0.00000       0.00000       0.00000       0.00000       0.00000       0.00000       0.00000       0.00000       0.00000       0.00000       0.00000       0.00000       0.00000       0.00000       0.00000       0.00000       0.00000       0.00000       0.00000       0.00000       0.00000       0.00000
   4  14 2324.1670    1.1528  1.0936  9.2110  0.0003  0.0600   0.0490   0.1625    1.0176   0.0000   416.0898       11.3853      -8.10486     -0.490124      -8.38926       4.33568       2.32259     -0.265578       0.00000       0.00000       0.00000       0.00000       0.00000       0.00000       0.00000       0.00000       0.00000       0.00000       0.00000       0.00000       0.00000       0.00000       0.00000       0.00000       0.00000       0.00000       0.00000       0.00000       0.00000       0.00000       0.00000       0.00000       0.00000       0.00000       0.00000       0.00000       18.9765       21.4149       19.4992       14.0881       9.03282       4.82864       1.82900      0.455411       0.00000       0.00000       0.00000       0.00000       0.00000       0.00000       0.00000       0.00000       0.00000       0.00000       0.00000       0.00000       0.00000       0.00000       0.00000       0.00000       0.00000       0.00000       0.00000       0.00000       0.00000       0.00000       0.00000       0.00000       0.00000       0.00000       0.00000       0.00000
   4  15 2458.5253    1.6813  1.1248  9.0012  0.0037  0.0697   0.0874   0.2099    4.5357   0.0000   437.5370       12.2150       5.66569       8.35992      -27.0339       6.30593      0.426165     -0.232018       0.00000       0.00000       0.00000       0.00000       0.00000       0.00000       0.00000       0.00000       0.00000       0.00000       0.00000       0.00000       0.00000       0.00000       0.00000       0.00000       0.00000       0.00000       0.00000       0.00000       0.00000       0.00000       0.00000       0.00000       0.00000       0.00000       0.00000       0.00000       29.1582       26.5809       24.5704       16.0327       9.70613       5.51214       1.99221      0.436368       0.00000       0.00000       0.00000       0.00000       0.00000       0.00000       0.00000       0.00000       0.00000       0.00000       0.00000       0.00000       0.00000       0.00000       0.00000       0.00000       0.00000       0.00000       0.00000       0.00000       0.00000       0.00000       0.00000       0.00000       0.00000       0.00000       0.00000       0.00000
   4  17 2728.3595    2.5680  0.9056 11.9835 -0.0148  0.0654   0.1263   0.1576    0.5629   0.0000   453.3620       41.9450       20.7512       7.70175      -2.30499       2.16567       2.77649     -0.499686       0.00000       0.00000       0.00000       0.00000       0.00000       0.00000       0.00000       0.00000       0.00000       0.00000       0.00000       0.00000       0.00000       0.00000       0.00000       0.00000       0.00000       0.00000       0.00000       0.00000       0.00000       0.00000       0.00000       0.00000       0.00000       0.00000       0.00000       0.00000       19.0629       25.5757       19.1405       15.9078       9.57103       5.14326       1.89068      0.557881       0.00000       0.00000       0.00000       0.00000       0.00000       0.00000       0.00000       0.00000       0.00000       0.00000       0.00000       0.00000       0.00000       0.00000       0.00000       0.00000       0.00000       0.00000       0.00000       0.00000       0.00000       0.00000       0.00000       0.00000       0.00000       0.00000       0.00000       0.00000
   4  19 3000.2191    3.6310  1.1492 11.6336  0.0146  0.0572   0.1805   0.1650    0.9281   0.0000   456.1923       22.4558       9.19771       3.03386       9.22748      0.424993     -0.473419       1.00473       0.00000       0.00000       0.00000       0.00000       0.00000       0.00000       0.00000       0.00000       0.00000       0.00000       0.00000       0.00000       0.00000       0.00000       0.00000       0.00000       0.00000       0.00000       0.00000       0.00000       0.00000       0.00000       0.00000       0.00000       0.00000       0.00000       0.00000       0.00000       20.0508       22.4522       18.6866       13.2662       7.28545       4.17071       1.52186      0.445447       0.00000       0.00000       0.00000       0.00000       0.00000       0.00000       0.00000       0.00000       0.00000       0.00000       0.00000       0.00000       0.00000       0.00000       0.00000       0.00000       0.00000       0.00000       0.00000       0.00000       0.00000       0.00000       0.00000       0.00000       0.00000       0.00000       0.00000       0.00000
   4  20 3135.8674    4.0491  1.0210 12.4273  0.0008  0.0553   0.2064   0.1344    0.6367   0.0000   415.7319       49.8182       25.2850       14.0287       3.51909      -2.07071      -1.80001     -0.702586       0.00000       0.00000       0.00000       0.00000       0.00000       0.00000       0.00000       0.00000       0.00000       0.00000       0.00000       0.00000       0.00000       0.00000       0.00000       0.00000       0.00000       0.00000       0.00000       0.00000       0.00000       0.00000       0.00000       0.00000       0.00000       0.00000       0.00000       0.00000       20.8561       23.2657       19.4709       12.4730       7.41434       3.89061       1.56506      0.407625       0.00000       0.00000       0.00000       0.00000       0.00000       0.00000       0.00000       0.00000       0.00000       0.00000       0.00000       0.00000       0.00000       0.00000       0.00000       0.00000       0.00000       0.00000       0.00000       0.00000       0.00000       0.00000       0.00000       0.00000       0.00000       0.00000       0.00000       0.00000
   4  21 3271.8594    3.6942  1.3938 12.2449  0.0043  0.0649   0.1579   0.1866    0.5922   0.0000   466.1351       47.0104       24.9065       3.77541      -3.35097      -3.88834       1.08462     -0.588082       0.00000       0.00000       0.00000       0.00000       0.00000       0.00000       0.00000       0.00000       0.00000       0.00000       0.00000       0.00000       0.00000       0.00000       0.00000       0.00000       0.00000       0.00000       0.00000       0.00000       0.00000       0.00000       0.00000       0.00000       0.00000       0.00000       0.00000       0.00000       23.1760       25.6816       20.8701       15.7231       10.5453       4.43728       1.88557      0.492174       0.00000       0.00000       0.00000       0.00000       0.00000       0.00000       0.00000       0.00000       0.00000       0.00000       0.00000       0.00000       0.00000       0.00000       0.00000       0.00000       0.00000       0.00000       0.00000       0.00000       0.00000       0.00000       0.00000       0.00000       0.00000       0.00000       0.00000       0.00000
   4  22 3408.1340    3.2079  1.6848 12.3726 -0.0018  0.0803   0.1322   0.1962    0.3803   0.0000   434.2096      -20.5999       29.5386       14.8542      -9.08006      0.715649     0.0722157     -0.684629       0.00000       0.00000       0.00000       0.00000       0.00000       0.00000       0.00000       0.00000       0.00000       0.00000       0.00000       0.00000       0.00000       0.00000       0.00000       0.00000       0.00000       0.00000       0.00000       0.00000       0.00000       0.00000       0.00000       0.00000       0.00000       0.00000       0.00000       0.00000       25.5264       31.2255       26.5538       17.1768       12.4375       4.98528       2.55827      0.637310       0.00000       0.00000       0.00000       0.00000       0.00000       0.00000       0.00000       0.00000       0.00000       0.00000       0.00000       0.00000       0.00000       0.00000       0.00000       0.00000       0.00000       0.00000       0.00000       0.00000       0.00000       0.00000       0.00000       0.00000       0.00000       0.00000       0.00000       0.00000
   4  23 3544.8098    2.5426  2.9876 11.7161 -0.0047  0.1146   0.0800   0.2726    0.2573   0.0000   432.3370       4.10285       27.2986       21.7182       8.97247      -7.38450      0.540548       1.42755       0.00000       0.00000       0.00000       0.00000       0.00000       0.00000       0.00000       0.00000       0.00000       0.00000       0.00000       0.00000       0.00000       0.00000       0.00000       0.00000       0.00000       0.00000       0.00000       0.00000       0.00000       0.00000       0.00000       0.00000       0.00000       0.00000       0.00000       0.00000       35.3672       43.3437       35.2540       28.6428       15.1899       9.47401       3.14726      0.958959       0.00000       0.00000       0.00000       0.00000       0.00000       0.00000       0.00000       0.00000       0.00000       0.00000       0.00000       0.00000       0.00000       0.00000       0.00000       0.00000       0.00000       0.00000       0.00000       0.00000       0.00000       0.00000       0.00000       0.00000       0.00000       0.00000       0.00000       0.00000
   4  24 3681.8557    2.1310  3.9749 11.2736  0.0028  0.1255   0.0581   0.3232    0.2010   0.0000   435.1828       130.020      -10.0922      -6.27889       3.65296       4.86072      -1.46234      -2.47874       0.00000       0.00000       0.00000       0.00000       0.00000       0.00000       0.00000       0.00000       0.00000       0.00000       0.00000       0.00000       0.00000       0.00000       0.00000       0.00000       0.00000       0.00000       0.00000       0.00000       0.00000       0.00000       0.00000       0.00000       0.00000       0.00000       0.00000       0.00000       46.1420       52.8938       43.0532       29.9225       17.7569       9.09480       3.58517      0.957668       0.00000       0.00000       0.00000       0.00000       0.00000       0.00000       0.00000       0.00000       0.00000       0.00000       0.00000       0.00000       0.00000       0.00000       0.00000       0.00000       0.00000       0.00000       0.00000       0.00000       0.00000       0.00000       0.00000       0.00000       0.00000       0.00000       0.00000       0.00000
   4  26 3956.6781    1.5575  7.2132 10.5496 -0.0054  0.1945   0.0348   0.5420    0.1642   0.0000   466.5387      -31.4345      -27.0697       17.2863      -29.6358       8.41232     -0.158349      -1.24201       0.00000       0.00000       0.00000       0.00000       0.00000       0.00000       0.00000       0.00000       0.00000       0.00000       0.00000       0.00000       0.00000       0.00000       0.00000       0.00000       0.00000       0.00000       0.00000       0.00000       0.00000       0.00000       0.00000       0.00000       0.00000       0.00000       0.00000       0.00000       63.5672       73.3284       64.0195       44.3444       27.5230       14.1539       5.82060       1.50809       0.00000       0.00000       0.00000       0.00000       0.00000       0.00000       0.00000       0.00000       0.00000       0.00000       0.00000       0.00000       0.00000       0.00000       0.00000       0.00000       0.00000       0.00000       0.00000       0.00000       0.00000       0.00000       0.00000       0.00000       0.00000       0.00000       0.00000       0.00000
   5  10 1823.4081    0.3532  0.3118  9.8227  0.0003  0.0415   0.0293   0.0714    0.0757   0.0000   411.8639       7.08404       8.00143       9.24086      -6.15453      0.149509      -1.06806     -0.644414     -0.110269     0.0408662       0.00000       0.00000       0.00000       0.00000       0.00000       0.00000       0.00000       0.00000       0.00000       0.00000       0.00000       0.00000       0.00000       0.00000       0.00000       0.00000       0.00000       0.00000       0.00000       0.00000       0.00000       0.00000       0.00000       0.00000       0.00000       0.00000       11.1673       12.3042       13.5268       7.87069       6.07297       3.74503       1.61499      0.950459      0.355664     0.0631497       0.00000       0.00000       0.00000       0.00000       0.00000       0.00000       0.00000       0.00000       0.00000       0.00000       0.00000       0.00000       0.00000       0.00000       0.00000       0.00000       0.00000       0.00000       0.00000       0.00000       0.00000       0.00000       0.00000       0.00000       0.00000       0.00000
   5  12 2098.5111    0.7428  0.5485 10.0331 -0.0050  0.0397   0.0425   0.0791    0.1371   0.0000   426.2370       11.5327       16.6616       8.26110       6.20734      -3.07519       2.66077      0.803101     -0.779262    0.00605501       0.00000       0.00000       0.00000       0.00000       0.00000       0.00000       0.00000       0.00000       0.00000       0.00000       0.00000       0.00000       0.00000       0.00000       0.00000       0.00000       0.00000       0.00000       0.00000       0.00000       0.00000       0.00000       0.00000       0.00000       0.00000       0.00000       11.3434       12.0598       12.4586       8.76467       6.21513       3.86959       2.00459      0.923557      0.328910     0.0617041       0.00000       0.00000       0.00000       0.00000       0.00000       0.00000       0.00000       0.00000       0.00000       0.00000       0.00000       0.00000       0.00000       0.00000       0.00000       0.00000       0.00000       0.00000       0.00000       0.00000       0.00000       0.00000       0.00000       0.00000       0.00000       0.00000
   5  13 2235.3604    1.0414  0.6431 10.3778 -0.0002  0.0536   0.0570   0.1043    0.1561   0.0000   441.0020      -8.28486      -4.84730       13.8492      -4.08194      0.714131      -1.50856     -0.548503     -0.403657   -0.00595222       0.00000       0.00000       0.00000       0.00000       0.00000       0.00000       0.00000       0.00000       0.00000       0.00000       0.00000       0.00000       0.00000       0.00000       0.00000       0.00000       0.00000       0.00000       0.00000       0.00000       0.00000       0.00000       0.00000       0.00000       0.00000       0.00000       22.1694       24.6705       20.8790       13.2935       7.61384       4.03922       1.87052      0.780019      0.237569     0.0467024       0.00000       0.00000       0.00000       0.00000       0.00000       0.00000       0.00000       0.00000       0.00000       0.00000       0.00000       0.00000       0.00000       0.00000       0.00000       0.00000       0.00000       0.00000       0.00000       0.00000       0.00000       0.00000       0.00000       0.00000       0.00000       0.00000
   5  14 2371.1225    1.3025  0.8414 10.8877 -0.0001  0.0486   0.0615   0.1054    0.1858   0.0000   436.3254       15.1798       18.0791      -8.35046       9.27620      -3.43952       2.20826     -0.344971      0.490743   -0.00153853       0.00000       0.00000       0.00000       0.00000       0.00000       0.00000       0.00000       0.00000       0.00000       0.00000       0.00000       0.00000       0.00000       0.00000       0.00000       0.00000       0.00000       0.00000       0.00000       0.00000       0.00000       0.00000       0.00000       0.00000       0.00000       0.00000       14.1212       17.0705       13.9227       10.9696       7.69357       4.57780       2.11420      0.943610      0.336315     0.0865418       0.00000       0.00000       0.00000       0.00000       0.00000       0.00000       0.00000       0.00000       0.00000       0.00000       0.00000       0.00000       0.00000       0.00000       0.00000       0.00000       0.00000       0.00000       0.00000       0.00000       0.00000       0.00000       0.00000       0.00000       0.00000       0.00000
   5  15 2506.0484    1.7496  0.9836 11.2629 -0.0070  0.0491   0.0793   0.1245    0.2720   0.0000   423.9494    0.00364419       12.5112       17.3817       1.20472      -3.07612      -5.90843    -0.0401569    -0.0810822   -0.00650644       0.00000       0.00000       0.00000       0.00000       0.00000       0.00000       0.00000       0.00000       0.00000       0.00000       0.00000       0.00000       0.00000       0.00000       0.00000       0.00000       0.00000       0.00000       0.00000       0.00000       0.00000       0.00000       0.00000       0.00000       0.00000       0.00000       15.6043       17.6135       14.8909       11.4838       7.57811       4.55406       2.31187      0.965973      0.315153     0.0776358       0.00000       0.00000       0.00000       0.00000       0.00000       0.00000       0.00000       0.00000       0.00000       0.00000       0.00000       0.00000       0.00000       0.00000       0.00000       0.00000       0.00000       0.00000       0.00000       0.00000       0.00000       0.00000       0.00000       0.00000       0.00000       0.00000
   5  16 2641.2290    2.3135  0.8777 10.1797 -0.0100  0.0441   0.0984   0.1032    1.1418   0.0000   442.3268       28.8872     -0.220200      -11.8466       8.14213       2.88681      0.469713      0.427265     -0.192933     -0.104553       0.00000       0.00000       0.00000       0.00000       0.00000       0.00000       0.00000       0.00000       0.00000       0.00000       0.00000       0.00000       0.00000       0.00000       0.00000       0.00000       0.00000       0.00000       0.00000       0.00000       0.00000       0.00000       0.00000       0.00000       0.00000       0.00000       14.6031       15.9188       14.4007       11.2144       6.40295       3.98581       2.32567      0.931473      0.265916     0.0656731       0.00000       0.00000       0.00000       0.00000       0.00000       0.00000       0.00000       0.00000       0.00000       0.00000       0.00000       0.00000       0.00000       0.00000       0.00000       0.00000       0.00000       0.00000       0.00000       0.00000       0.00000       0.00000       0.00000       0.00000       0.00000       0.00000
   5  18 2913.8199    3.4214  1.1103  0.7662  0.0000  0.0664   0.1440   0.1429 1000.0000   0.0000   424.8684       23.3475      -15.2325       8.99042       1.80870      -5.51286       0.00000       0.00000       0.00000       0.00000       0.00000       0.00000       0.00000       0.00000       0.00000       0.00000       0.00000       0.00000       0.00000       0.00000       0.00000       0.00000       0.00000       0.00000       0.00000       0.00000       0.00000       0.00000       0.00000       0.00000       0.00000       0.00000       0.00000       0.00000       0.00000       0.00000       16.4441       22.3112       18.9457       14.9635       11.9566       5.40300       4.30552       1.24719      0.596372      0.131155       0.00000       0.00000       0.00000       0.00000       0.00000       0.00000       0.00000       0.00000       0.00000       0.00000       0.00000       0.00000       0.00000       0.00000       0.00000       0.00000       0.00000       0.00000       0.00000       0.00000       0.00000       0.00000       0.00000       0.00000       0.00000       0.00000
   5  19 3050.0809    3.6543  0.9013 12.7495  0.0101  0.0560   0.1767   0.1472    0.5694   0.0000   417.4263       9.99148       8.11350      -2.66396      -14.5126       11.8408       3.00390     -0.267512      0.206217    0.00220627       0.00000       0.00000       0.00000       0.00000       0.00000       0.00000       0.00000       0.00000       0.00000       0.00000       0.00000       0.00000       0.00000       0.00000       0.00000       0.00000       0.00000       0.00000       0.00000       0.00000       0.00000       0.00000       0.00000       0.00000       0.00000       0.00000       16.8371       17.6675       16.5888       12.5431       9.76127       5.53653       2.83151       1.15404      0.452581     0.0881611       0.00000       0.00000       0.00000       0.00000       0.00000       0.00000       0.00000       0.00000       0.00000       0.00000       0.00000       0.00000       0.00000       0.00000       0.00000       0.00000       0.00000       0.00000       0.00000       0.00000       0.00000       0.00000       0.00000       0.00000       0.00000       0.00000
   5  22 3459.4789    3.1982  2.6741  3.9480  0.0125  0.0879   0.0928   0.2339    5.0622   0.0000   451.7395       34.9714       50.5721       12.3196      -15.3179      -8.88902      0.378761     -0.816361     -0.199157     -0.163714       0.00000       0.00000       0.00000       0.00000       0.00000       0.00000       0.00000       0.00000       0.00000       0.00000       0.00000       0.00000       0.00000       0.00000       0.00000       0.00000       0.00000       0.00000       0.00000       0.00000       0.00000       0.00000       0.00000       0.00000       0.00000       0.00000       26.5149       30.9796       28.0522       21.3782       15.0927       8.62688       4.82813       1.95894      0.729423      0.155237       0.00000       0.00000       0.00000       0.00000       0.00000       0.00000       0.00000       0.00000       0.00000       0.00000       0.00000       0.00000       0.00000       0.00000       0.00000       0.00000       0.00000       0.00000       0.00000       0.00000       0.00000       0.00000       0.00000       0.00000       0.00000       0.00000
   5  23 3596.7565    2.2964  2.9357 12.0464 -0.0046  0.1083   0.0713   0.3021    0.2224   0.0000   473.5628       58.7363       24.1745       15.7898      -14.9754      -9.94376       1.09275       1.15010      0.855531     -0.306973       0.00000       0.00000       0.00000       0.00000       0.00000       0.00000       0.00000       0.00000       0.00000       0.00000       0.00000       0.00000       0.00000       0.00000       0.00000       0.00000       0.00000       0.00000       0.00000       0.00000       0.00000       0.00000       0.00000       0.00000       0.00000       0.00000       29.1296       33.8223       34.8847       24.6724       19.8337       13.2014       5.78168       3.13932      0.994931      0.182300       0.00000       0.00000       0.00000       0.00000       0.00000       0.00000       0.00000       0.00000       0.00000       0.00000       0.00000       0.00000       0.00000       0.00000       0.00000       0.00000       0.00000       0.00000       0.00000       0.00000       0.00000       0.00000       0.00000       0.00000       0.00000       0.00000
   6  11 2004.0812    0.6226  0.3820 10.0735 -0.0093  0.0323   0.0395   0.0665    0.0986   0.0000   436.4544      -2.26260       11.4489       4.82888      0.852388     -0.490039      -3.23254      0.187389     -0.292972     -0.410207     0.0632511   -0.00687435       0.00000       0.00000       0.00000       0.00000       0.00000       0.00000       0.00000       0.00000       0.00000       0.00000       0.00000       0.00000       0.00000       0.00000       0.00000       0.00000       0.00000       0.00000       0.00000       0.00000       0.00000       0.00000       0.00000       0.00000       7.86547       9.21228       8.73117       6.68211       5.57198       3.30358       2.05594       1.20512      0.454608      0.220522     0.0708284     0.0130466       0.00000       0.00000       0.00000       0.00000       0.00000       0.00000       0.00000       0.00000       0.00000       0.00000       0.00000       0.00000       0.00000       0.00000       0.00000       0.00000       0.00000       0.00000       0.00000       0.00000       0.00000       0.00000       0.00000       0.00000
   6  12 2142.5588    0.8684  0.5647  9.9474 -0.0041  0.0450   0.0525   0.0920    0.1473   0.0000   432.9910      -12.4940       11.7171     -0.486828      0.976330      0.323381      0.421102     -0.726225     0.0883870     0.0569455     0.0169597    -0.0245514       0.00000       0.00000       0.00000       0.00000       0.00000       0.00000       0.00000       0.00000       0.00000       0.00000       0.00000       0.00000       0.00000       0.00000       0.00000       0.00000       0.00000       0.00000       0.00000       0.00000       0.00000       0.00000       0.00000       0.00000       8.45297       11.0798       10.2284       9.24003       5.87468       4.06244       2.58512       1.07016      0.705151      0.237444     0.0799196     0.0225896       0.00000       0.00000       0.00000       0.00000       0.00000       0.00000       0.00000       0.00000       0.00000       0.00000       0.00000       0.00000       0.00000       0.00000       0.00000       0.00000       0.00000       0.00000       0.00000       0.00000       0.00000       0.00000       0.00000       0.00000
   6  13 2279.7656    1.1005  0.8385 10.3302 -0.0063  0.0411   0.0461   0.1050    0.1796   0.0000   441.0681       12.4085      -1.32795      -13.1190      -6.54210       6.33246      -1.01186      -2.89397     -0.757772      0.555648    -0.0528889    0.00251275       0.00000       0.00000       0.00000       0.00000       0.00000       0.00000       0.00000       0.00000       0.00000       0.00000       0.00000       0.00000       0.00000       0.00000       0.00000       0.00000       0.00000       0.00000       0.00000       0.00000       0.00000       0.00000       0.00000       0.00000       11.0999       13.2447       11.6552       9.73252       6.65191       4.31207       2.63198       1.30103      0.645909      0.229979     0.0712783     0.0163300       0.00000       0.00000       0.00000       0.00000       0.00000       0.00000       0.00000       0.00000       0.00000       0.00000       0.00000       0.00000       0.00000       0.00000       0.00000       0.00000       0.00000       0.00000       0.00000       0.00000       0.00000       0.00000       0.00000       0.00000
   6  14 2415.5438    1.4340  0.8764 11.1942 -0.0076  0.0456   0.0614   0.1038    0.1557   0.0000   452.0488       5.89323       12.6408       6.88262      -1.05586       9.33845      -1.11502      -3.04865      -1.49742      0.392259    -0.0106450   -0.00114264       0.00000       0.00000       0.00000       0.00000       0.00000       0.00000       0.00000       0.00000       0.00000       0.00000       0.00000       0.00000       0.00000       0.00000       0.00000       0.00000       0.00000       0.00000       0.00000       0.00000       0.00000       0.00000       0.00000       0.00000       10.6672       12.1358       11.1916       9.24330       7.67098       4.94595       3.05231       1.58138      0.717190      0.268056     0.0865697     0.0176527       0.00000       0.00000       0.00000       0.00000       0.00000       0.00000       0.00000       0.00000       0.00000       0.00000       0.00000       0.00000       0.00000       0.00000       0.00000       0.00000       0.00000       0.00000       0.00000       0.00000       0.00000       0.00000       0.00000       0.00000
   6  15 2551.1716    1.9756  0.8631 11.2889 -0.0001  0.0452   0.0785   0.0965    0.2113   0.0000   436.3698      -7.54265       13.7600      -14.9799      0.891867      0.859328       2.44602       1.23072    0.00168443    -0.0550966     0.0496099   -0.00116358       0.00000       0.00000       0.00000       0.00000       0.00000       0.00000       0.00000       0.00000       0.00000       0.00000       0.00000       0.00000       0.00000       0.00000       0.00000       0.00000       0.00000       0.00000       0.00000       0.00000       0.00000       0.00000       0.00000       0.00000       9.74750       12.1715       11.6829       9.11131       7.16292       4.47182       2.77948       1.54116      0.674463      0.279085     0.0921380     0.0183874       0.00000       0.00000       0.00000       0.00000       0.00000       0.00000       0.00000       0.00000       0.00000       0.00000       0.00000       0.00000       0.00000       0.00000       0.00000       0.00000       0.00000       0.00000       0.00000       0.00000       0.00000       0.00000       0.00000       0.00000
   6  16 2687.2012    2.4137  0.8157 12.2339 -0.0051  0.0405   0.1124   0.1126    0.1589   0.0000   430.8054      -11.9265       29.4915       13.8781      -11.9382       2.47093      0.790255      -2.14208      -1.82553      0.202709     0.0602414    -0.0105456       0.00000       0.00000       0.00000       0.00000       0.00000       0.00000       0.00000       0.00000       0.00000       0.00000       0.00000       0.00000       0.00000       0.00000       0.00000       0.00000       0.00000       0.00000       0.00000       0.00000       0.00000       0.00000       0.00000       0.00000       9.39999       11.8369       10.7635       9.31723       6.09729       4.31789       2.52258       1.30024      0.684948      0.250865     0.0743787     0.0179430       0.00000       0.00000       0.00000       0.00000       0.00000       0.00000       0.00000       0.00000       0.00000       0.00000       0.00000       0.00000       0.00000       0.00000       0.00000       0.00000       0.00000       0.00000       0.00000       0.00000       0.00000       0.00000       0.00000       0.00000
   6  17 2823.8247    2.9597  0.8760 11.8799 -0.0070  0.0436   0.1252   0.1052    0.2789   0.0000   447.2030       21.5737       14.7574       14.9031      -3.57908      -1.70983      0.424297     -0.933898     -0.591969     0.0671394    0.00137591     0.0127659       0.00000       0.00000       0.00000       0.00000       0.00000       0.00000       0.00000       0.00000       0.00000       0.00000       0.00000       0.00000       0.00000       0.00000       0.00000       0.00000       0.00000       0.00000       0.00000       0.00000       0.00000       0.00000       0.00000       0.00000       9.02540       12.1990       10.8534       8.92882       6.26789       4.46988       2.56138       1.30942      0.666497      0.255574     0.0799515     0.0193826       0.00000       0.00000       0.00000       0.00000       0.00000       0.00000       0.00000       0.00000       0.00000       0.00000       0.00000       0.00000       0.00000       0.00000       0.00000       0.00000       0.00000       0.00000       0.00000       0.00000       0.00000       0.00000       0.00000       0.00000
   6  18 2960.7292    3.3661  1.1484 11.8076  0.0004  0.0448   0.1222   0.1268    0.4253   0.0000   427.7556       29.8247       18.8574      -9.51906      -2.41576      -1.13605     -0.839290    -0.0539880      0.495866     -0.439926   0.000693173   -0.00164731       0.00000       0.00000       0.00000       0.00000       0.00000       0.00000       0.00000       0.00000       0.00000       0.00000       0.00000       0.00000       0.00000       0.00000       0.00000       0.00000       0.00000       0.00000       0.00000       0.00000       0.00000       0.00000       0.00000       0.00000       10.9736       13.7784       12.3586       9.91508       7.80406       4.61879       3.05178       1.48051      0.730325      0.257300     0.0945874     0.0193904       0.00000       0.00000       0.00000       0.00000       0.00000       0.00000       0.00000       0.00000       0.00000       0.00000       0.00000       0.00000       0.00000       0.00000       0.00000       0.00000       0.00000       0.00000       0.00000       0.00000       0.00000       0.00000       0.00000       0.00000
   6  19 3097.3885    3.7683  1.0073 12.1016 -0.0045  0.0477   0.1470   0.1049    0.4919   0.0000   423.8931       24.9457       3.44316       20.7923      -5.16227      -6.14937     -0.540453      -2.15664     -0.699875     -0.147719    -0.0736792    -0.0271962       0.00000       0.00000       0.00000       0.00000       0.00000       0.00000       0.00000       0.00000       0.00000       0.00000       0.00000       0.00000       0.00000       0.00000       0.00000       0.00000       0.00000       0.00000       0.00000       0.00000       0.00000       0.00000       0.00000       0.00000       12.9249       14.6845       11.8963       11.5987       8.83186       5.46837       3.64919       1.55721      0.843079      0.232017     0.0896050     0.0204248       0.00000       0.00000       0.00000       0.00000       0.00000       0.00000       0.00000       0.00000       0.00000       0.00000       0.00000       0.00000       0.00000       0.00000       0.00000       0.00000       0.00000       0.00000       0.00000       0.00000       0.00000       0.00000       0.00000       0.00000
   6  20 3234.1786    3.8210  1.2123 12.4120 -0.0137  0.0686   0.1419   0.1327    0.4637   0.0000   439.4175       5.96782       4.19947      -8.87292       11.7262       11.1894      -3.43819      -4.01661     -0.530312      0.488255     0.0883195   -0.00719859       0.00000       0.00000       0.00000       0.00000       0.00000       0.00000       0.00000       0.00000       0.00000       0.00000       0.00000       0.00000       0.00000       0.00000       0.00000       0.00000       0.00000       0.00000       0.00000       0.00000       0.00000       0.00000       0.00000       0.00000       24.4154       29.6828       26.6225       19.0609       11.4871       6.52414       3.25179       1.82240      0.707457      0.316167     0.0887383     0.0199837       0.00000       0.00000       0.00000       0.00000       0.00000       0.00000       0.00000       0.00000       0.00000       0.00000       0.00000       0.00000       0.00000       0.00000       0.00000       0.00000       0.00000       0.00000       0.00000       0.00000       0.00000       0.00000       0.00000       0.00000
   6  21 3371.0918    3.5144  1.9007 10.5464  0.0100  0.0671   0.0978   0.1650    0.9057   0.0000   464.2841       23.7572      -2.90603       33.2754       8.78722      -12.8744      -4.56711      -3.66941     0.0969116     -0.629260      0.219823   -0.00720860       0.00000       0.00000       0.00000       0.00000       0.00000       0.00000       0.00000       0.00000       0.00000       0.00000       0.00000       0.00000       0.00000       0.00000       0.00000       0.00000       0.00000       0.00000       0.00000       0.00000       0.00000       0.00000       0.00000       0.00000       16.7092       20.3412       17.5859       15.1603       11.9913       7.84620       4.66858       2.32066       1.05668      0.400288      0.131658     0.0283303       0.00000       0.00000       0.00000       0.00000       0.00000       0.00000       0.00000       0.00000       0.00000       0.00000       0.00000       0.00000       0.00000       0.00000       0.00000       0.00000       0.00000       0.00000       0.00000       0.00000       0.00000       0.00000       0.00000       0.00000
   6  22 3508.3046    2.8363  2.3307 11.8053 -0.0012  0.0889   0.0825   0.2139    0.3618   0.0000   437.6831       79.2340      -23.2644      -7.76237       7.42076      -1.43851     -0.573107       1.55429       2.21863     -0.629875     -0.271686    0.00562008       0.00000       0.00000       0.00000       0.00000       0.00000       0.00000       0.00000       0.00000       0.00000       0.00000       0.00000       0.00000       0.00000       0.00000       0.00000       0.00000       0.00000       0.00000       0.00000       0.00000       0.00000       0.00000       0.00000       0.00000       19.5587       26.3821       24.1563       19.6816       15.7161       10.7003       6.22045       3.46775       1.53949      0.650390      0.204119     0.0424351       0.00000       0.00000       0.00000       0.00000       0.00000       0.00000       0.00000       0.00000       0.00000       0.00000       0.00000       0.00000       0.00000       0.00000       0.00000       0.00000       0.00000       0.00000       0.00000       0.00000       0.00000       0.00000       0.00000       0.00000
   6  23 3645.9704    2.2712  3.9360 11.4043 -0.0047  0.1127   0.0518   0.2935    0.1819   0.0000   432.3258       102.377       56.1820      -34.3291      -27.8595       2.20123       13.4451      -5.42385      -3.37880      0.704803     -0.264403   -0.00197031       0.00000       0.00000       0.00000       0.00000       0.00000       0.00000       0.00000       0.00000       0.00000       0.00000       0.00000       0.00000       0.00000       0.00000       0.00000       0.00000       0.00000       0.00000       0.00000       0.00000       0.00000       0.00000       0.00000       0.00000       27.4212       34.2801       31.1175       27.8239       20.6311       14.2326       8.68631       4.80704       2.18051      0.851503      0.250286     0.0517225       0.00000       0.00000       0.00000       0.00000       0.00000       0.00000       0.00000       0.00000       0.00000       0.00000       0.00000       0.00000       0.00000       0.00000       0.00000       0.00000       0.00000       0.00000       0.00000       0.00000       0.00000       0.00000       0.00000       0.00000
   6  24 3783.7719    1.9327  5.1840 10.6921 -0.0034  0.1292   0.0391   0.3551    0.2107   0.0000   434.9248       51.7700       55.4172      -26.8067      -19.6304       22.8281       11.3909      -2.60298      -2.21923     -0.167906      0.370949    0.00223305       0.00000       0.00000       0.00000       0.00000       0.00000       0.00000       0.00000       0.00000       0.00000       0.00000       0.00000       0.00000       0.00000       0.00000       0.00000       0.00000       0.00000       0.00000       0.00000       0.00000       0.00000       0.00000       0.00000       0.00000       32.3167       36.1883       34.1825       30.7014       24.1253       17.2863       9.96753       5.48530       2.47769      0.985920      0.273846     0.0543530       0.00000       0.00000       0.00000       0.00000       0.00000       0.00000       0.00000       0.00000       0.00000       0.00000       0.00000       0.00000       0.00000       0.00000       0.00000       0.00000       0.00000       0.00000       0.00000       0.00000       0.00000       0.00000       0.00000       0.00000
   6  27 4199.1145    1.0545  9.7188 10.4614 -0.0002  0.2480   0.0230   0.6599    0.0880   0.0000   396.7947       105.005       26.2536       22.1156       77.3408       24.1853      -12.5681      -4.42771       9.08631       2.61530     -0.556309      0.109772       0.00000       0.00000       0.00000       0.00000       0.00000       0.00000       0.00000       0.00000       0.00000       0.00000       0.00000       0.00000       0.00000       0.00000       0.00000       0.00000       0.00000       0.00000       0.00000       0.00000       0.00000       0.00000       0.00000       0.00000       57.5643       70.7301       66.7452       59.6049       47.7029       33.2106       21.7205       11.0822       5.66435       2.04187      0.602364      0.113271       0.00000       0.00000       0.00000       0.00000       0.00000       0.00000       0.00000       0.00000       0.00000       0.00000       0.00000       0.00000       0.00000       0.00000       0.00000       0.00000       0.00000       0.00000       0.00000       0.00000       0.00000       0.00000       0.00000       0.00000
   7  11 2045.7967    0.6341  0.5658 10.1115 -0.0013  0.0430   0.0339   0.0832    0.0991   0.0000   437.4423       2.33643      -10.1911     -0.520371       4.90498      0.509772      -6.04231      0.347002     -0.221042     -0.304869     0.0365691     0.0509744    -0.0747994    0.00997876       0.00000       0.00000       0.00000       0.00000       0.00000       0.00000       0.00000       0.00000       0.00000       0.00000       0.00000       0.00000       0.00000       0.00000       0.00000       0.00000       0.00000       0.00000       0.00000       0.00000       0.00000       0.00000       8.09205       9.65119       10.7459       7.78968       7.54217       4.54637       3.59138       2.08474      0.954086      0.591582      0.212791     0.0840389     0.0279395    0.00411156       0.00000       0.00000       0.00000       0.00000       0.00000       0.00000       0.00000       0.00000       0.00000       0.00000       0.00000       0.00000       0.00000       0.00000       0.00000       0.00000       0.00000       0.00000       0.00000       0.00000       0.00000       0.00000
   7  12 2184.5499    0.9242  0.5757 10.1204 -0.0005  0.0436   0.0409   0.0723    0.1381   0.0000   431.7144      -5.66787       3.97366       5.30348     -0.357936      -3.87363       3.26181     -0.275082      0.917409      0.631361      0.102389    -0.0375206    -0.0116987   -0.00146974       0.00000       0.00000       0.00000       0.00000       0.00000       0.00000       0.00000       0.00000       0.00000       0.00000       0.00000       0.00000       0.00000       0.00000       0.00000       0.00000       0.00000       0.00000       0.00000       0.00000       0.00000       0.00000       9.87623       8.93335       9.93863       10.2047       8.35388       4.74041       3.20282       2.60958       1.72951      0.558994      0.253186     0.0762286     0.0204765    0.00326183       0.00000       0.00000       0.00000       0.00000       0.00000       0.00000       0.00000       0.00000       0.00000       0.00000       0.00000       0.00000       0.00000       0.00000       0.00000       0.00000       0.00000       0.00000       0.00000       0.00000       0.00000       0.00000
   7  13 2322.1658    1.1988  0.7646 10.6081 -0.0013  0.0558   0.0496   0.0864    0.1680   0.0000   450.8200       15.5640      -3.79348      -19.8672       2.44494      0.689706      -2.85881     -0.714742      0.827543     -0.121527     -0.114305    -0.0171123    -0.0197332  -0.000531386       0.00000       0.00000       0.00000       0.00000       0.00000       0.00000       0.00000       0.00000       0.00000       0.00000       0.00000       0.00000       0.00000       0.00000       0.00000       0.00000       0.00000       0.00000       0.00000       0.00000       0.00000       0.00000       9.49613       13.4067       12.7228       9.91826       9.65011       4.78751       4.34506       2.41976       1.40796      0.681974      0.259088     0.0867548     0.0348049    0.00578020       0.00000       0.00000       0.00000       0.00000       0.00000       0.00000       0.00000       0.00000       0.00000       0.00000       0.00000       0.00000       0.00000       0.00000       0.00000       0.00000       0.00000       0.00000       0.00000       0.00000       0.00000       0.00000
   7  14 2458.1804    1.6209  0.9351 10.9058 -0.0059  0.0413   0.0592   0.1090    0.1922   0.0000   429.0662      -5.57730     -0.636316       2.12404       7.61952      -6.83844       2.16343       1.05022     -0.519554      -1.08779     0.0908962     0.0115103    0.00363261    0.00155838       0.00000       0.00000       0.00000       0.00000       0.00000       0.00000       0.00000       0.00000       0.00000       0.00000       0.00000       0.00000       0.00000       0.00000       0.00000       0.00000       0.00000       0.00000       0.00000       0.00000       0.00000       0.00000       10.6860       12.8300       11.8419       9.85913       7.23447       4.70337       2.96791       1.78510      0.909119      0.472005      0.176422     0.0658419     0.0179897    0.00362745       0.00000       0.00000       0.00000       0.00000       0.00000       0.00000       0.00000       0.00000       0.00000       0.00000       0.00000       0.00000       0.00000       0.00000       0.00000       0.00000       0.00000       0.00000       0.00000       0.00000       0.00000       0.00000
   7  15 2594.2675    2.0845  0.9449 11.4040 -0.0058  0.0526   0.0755   0.1031    0.2022   0.0000   422.6471       5.71028       5.00973       2.74855      -6.52062      -1.55943       1.95568      0.933649    -0.0443341     -0.959201      0.115904    -0.0460917     0.0203475   0.000854451       0.00000       0.00000       0.00000       0.00000       0.00000       0.00000       0.00000       0.00000       0.00000       0.00000       0.00000       0.00000       0.00000       0.00000       0.00000       0.00000       0.00000       0.00000       0.00000       0.00000       0.00000       0.00000       13.0777       15.5229       14.8517       12.3441       9.99104       5.55545       4.14736       2.46886       1.30344      0.657886      0.230236     0.0768263     0.0271627    0.00437178       0.00000       0.00000       0.00000       0.00000       0.00000       0.00000       0.00000       0.00000       0.00000       0.00000       0.00000       0.00000       0.00000       0.00000       0.00000       0.00000       0.00000       0.00000       0.00000       0.00000       0.00000       0.00000
   7  16 2731.1756    2.6035  0.7314 12.3822  0.0032  0.0330   0.1064   0.0962    0.1369   0.0000   439.9521       8.01173       1.33474      -4.10916       10.9275       5.67554       1.97856     -0.370252    -0.0693501      0.265475    -0.0686154     -0.115698    -0.0359262   0.000365110       0.00000       0.00000       0.00000       0.00000       0.00000       0.00000       0.00000       0.00000       0.00000       0.00000       0.00000       0.00000       0.00000       0.00000       0.00000       0.00000       0.00000       0.00000       0.00000       0.00000       0.00000       0.00000       7.05690       8.46983       8.23402       6.93039       5.50936       3.77862       2.57942       1.41092      0.749797      0.396276      0.162783     0.0559198     0.0163487    0.00315517       0.00000       0.00000       0.00000       0.00000       0.00000       0.00000       0.00000       0.00000       0.00000       0.00000       0.00000       0.00000       0.00000       0.00000       0.00000       0.00000       0.00000       0.00000       0.00000       0.00000       0.00000       0.00000
   7  17 2868.4107    3.2520  0.7951 12.7109 -0.0050  0.0395   0.1315   0.0857    0.1482   0.0000   427.7011       9.90184       21.4005       11.4028     -0.280046      -2.53431      -1.84134      0.615501      0.259438      0.110469    -0.0797466    -0.0502699    0.00626685    0.00994575       0.00000       0.00000       0.00000       0.00000       0.00000       0.00000       0.00000       0.00000       0.00000       0.00000       0.00000       0.00000       0.00000       0.00000       0.00000       0.00000       0.00000       0.00000       0.00000       0.00000       0.00000       0.00000       9.51342       11.0845       9.40622       8.29192       7.34902       5.33084       3.55360       2.01931      0.915150      0.478129      0.165822     0.0629051     0.0188505    0.00383771       0.00000       0.00000       0.00000       0.00000       0.00000       0.00000       0.00000       0.00000       0.00000       0.00000       0.00000       0.00000       0.00000       0.00000       0.00000       0.00000       0.00000       0.00000       0.00000       0.00000       0.00000       0.00000
   7  18 3005.7874    3.7279  0.7075 13.2030 -0.0196  0.0362   0.1735   0.0837    0.1477   0.0000   411.6974       11.2226       15.2012      -4.80666      -7.97791       4.22999      -8.79442      -2.67237       1.41223     -0.874860     -0.348016     -0.184655   -0.00237334    0.00835101       0.00000       0.00000       0.00000       0.00000       0.00000       0.00000       0.00000       0.00000       0.00000       0.00000       0.00000       0.00000       0.00000       0.00000       0.00000       0.00000       0.00000       0.00000       0.00000       0.00000       0.00000       0.00000       7.41955       9.01060       8.79040       7.58597       6.01670       4.31321       3.04627       1.65367      0.902429      0.475412      0.191548     0.0671472     0.0188579    0.00358503       0.00000       0.00000       0.00000       0.00000       0.00000       0.00000       0.00000       0.00000       0.00000       0.00000       0.00000       0.00000       0.00000       0.00000       0.00000       0.00000       0.00000       0.00000       0.00000       0.00000       0.00000       0.00000
   7  19 3142.9406    3.7646  1.1261 12.2756 -0.0041  0.0478   0.1262   0.1008    0.3354   0.0000   437.5687       25.1261       8.33551       9.24211       6.73933       3.40655      -2.11167      -3.59117       1.88082      0.146772     0.0741189    -0.0219352    -0.0191818   -0.00590203       0.00000       0.00000       0.00000       0.00000       0.00000       0.00000       0.00000       0.00000       0.00000       0.00000       0.00000       0.00000       0.00000       0.00000       0.00000       0.00000       0.00000       0.00000       0.00000       0.00000       0.00000       0.00000       9.60803       12.6846       10.9911       10.9306       7.31599       6.30178       3.52345       2.50394       1.11071      0.659887      0.221376     0.0986330     0.0212969    0.00561311       0.00000       0.00000       0.00000       0.00000       0.00000       0.00000       0.00000       0.00000       0.00000       0.00000       0.00000       0.00000       0.00000       0.00000       0.00000       0.00000       0.00000       0.00000       0.00000       0.00000       0.00000       0.00000
   7  20 3280.0359    3.6789  1.2950 12.1895  0.0012  0.0489   0.1160   0.1068    0.3071   0.0000   426.6060       22.5608       30.1789       15.3366      -7.31070      -4.31388      -2.91566     -0.601582    -0.0858014     -0.733664     0.0244522    -0.0507028     0.0165910   -0.00613405       0.00000       0.00000       0.00000       0.00000       0.00000       0.00000       0.00000       0.00000       0.00000       0.00000       0.00000       0.00000       0.00000       0.00000       0.00000       0.00000       0.00000       0.00000       0.00000       0.00000       0.00000       0.00000       10.3268       12.0459       12.2904       10.3856       8.25420       5.82252       4.02087       2.27379       1.26343      0.606190      0.263119     0.0900561     0.0257360    0.00463717       0.00000       0.00000       0.00000       0.00000       0.00000       0.00000       0.00000       0.00000       0.00000       0.00000       0.00000       0.00000       0.00000       0.00000       0.00000       0.00000       0.00000       0.00000       0.00000       0.00000       0.00000       0.00000
   7  21 3417.6632    3.0710  2.3869 11.5723 -0.0035  0.0664   0.0777   0.1746    0.3062   0.0000   460.6985       36.8412       4.80880       22.4948       16.5998      -7.07382      -7.75010      -1.32133     -0.369963     -0.562335     -0.313018     0.0391296  -0.000388134  -0.000969882       0.00000       0.00000       0.00000       0.00000       0.00000       0.00000       0.00000       0.00000       0.00000       0.00000       0.00000       0.00000       0.00000       0.00000       0.00000       0.00000       0.00000       0.00000       0.00000       0.00000       0.00000       0.00000       14.7995       18.0387       16.6213       15.3125       11.1506       8.35615       5.21281       3.16969       1.63215      0.790014      0.320494      0.119183     0.0312060    0.00685918       0.00000       0.00000       0.00000       0.00000       0.00000       0.00000       0.00000       0.00000       0.00000       0.00000       0.00000       0.00000       0.00000       0.00000       0.00000       0.00000       0.00000       0.00000       0.00000       0.00000       0.00000       0.00000
   7  22 3555.4235    2.6920  2.9653 11.6556 -0.0001  0.0779   0.0623   0.2221    0.1996   0.0000   441.0039       57.4570       16.1689      -27.0254       5.78183       5.49979      -13.9855      0.812586     -0.369724     -0.597122      0.263763     -0.102173    -0.0501897   -0.00746845       0.00000       0.00000       0.00000       0.00000       0.00000       0.00000       0.00000       0.00000       0.00000       0.00000       0.00000       0.00000       0.00000       0.00000       0.00000       0.00000       0.00000       0.00000       0.00000       0.00000       0.00000       0.00000       17.5559       21.0612       19.5774       17.3128       14.1550       9.59845       6.72713       3.85608       2.25525      0.959495      0.428645      0.137475     0.0417226    0.00764922       0.00000       0.00000       0.00000       0.00000       0.00000       0.00000       0.00000       0.00000       0.00000       0.00000       0.00000       0.00000       0.00000       0.00000       0.00000       0.00000       0.00000       0.00000       0.00000       0.00000       0.00000       0.00000
   7  23 3693.3984    2.2524  4.5241 10.7878 -0.0030  0.1103   0.0394   0.2783    0.1975   0.0000   476.0409       32.1019       37.6981      -10.8017       17.2765      -29.1770      -6.18729       1.17704     -0.291984      -3.31405     -0.425309      0.188246     0.0423498   -0.00115301       0.00000       0.00000       0.00000       0.00000       0.00000       0.00000       0.00000       0.00000       0.00000       0.00000       0.00000       0.00000       0.00000       0.00000       0.00000       0.00000       0.00000       0.00000       0.00000       0.00000       0.00000       0.00000       22.2162       28.0684       27.6884       23.3137       19.7412       13.6472       9.05746       5.70799       3.15674       1.46304      0.605050      0.225898     0.0652282     0.0114834       0.00000       0.00000       0.00000       0.00000       0.00000       0.00000       0.00000       0.00000       0.00000       0.00000       0.00000       0.00000       0.00000       0.00000       0.00000       0.00000       0.00000       0.00000       0.00000       0.00000       0.00000       0.00000
   7  24 3832.0575    1.8081  5.7885 10.7388 -0.0084  0.1304   0.0307   0.3362    0.1369   0.0000   399.6252       70.3181       35.9988       6.87919      -34.4493       7.47835       2.76444       4.18520     -0.176360      -3.28047      -2.19766      0.605338      0.178409   -0.00175266       0.00000       0.00000       0.00000       0.00000       0.00000       0.00000       0.00000       0.00000       0.00000       0.00000       0.00000       0.00000       0.00000       0.00000       0.00000       0.00000       0.00000       0.00000       0.00000       0.00000       0.00000       0.00000       26.8264       34.0664       32.9290       29.2058       23.7077       16.7455       11.5903       7.08492       3.75063       1.94389      0.766481      0.277222     0.0776148     0.0139251       0.00000       0.00000       0.00000       0.00000       0.00000       0.00000       0.00000       0.00000       0.00000       0.00000       0.00000       0.00000       0.00000       0.00000       0.00000       0.00000       0.00000       0.00000       0.00000       0.00000       0.00000       0.00000
   7  25 3970.4609    1.4897  7.0808 10.6273 -0.0019  0.1519   0.0261   0.4447    0.1088   0.0000   450.8114       1.34851      -32.3269       20.5424      -4.95213      -10.4181     0.0731619      -13.7449       7.13773       1.41061      -1.29537      0.112745     0.0236761  -0.000348784       0.00000       0.00000       0.00000       0.00000       0.00000       0.00000       0.00000       0.00000       0.00000       0.00000       0.00000       0.00000       0.00000       0.00000       0.00000       0.00000       0.00000       0.00000       0.00000       0.00000       0.00000       0.00000       31.6663       37.5906       38.6155       33.9006       27.0118       20.4329       13.3546       8.42880       4.73070       2.19489      0.958102      0.335153     0.0873112     0.0154589       0.00000       0.00000       0.00000       0.00000       0.00000       0.00000       0.00000       0.00000       0.00000       0.00000       0.00000       0.00000       0.00000       0.00000       0.00000       0.00000       0.00000       0.00000       0.00000       0.00000       0.00000       0.00000
   7  29 4528.0447    0.6474 13.3341 10.2695 -0.0350  0.4003   0.0176   1.0514    0.0660   0.0000   612.7355      -201.106       84.1531       107.294      -30.3403      -32.7504       72.7834       10.0873      -13.6255      -7.66022      -2.30936       1.18544      0.464428     -0.152543       0.00000       0.00000       0.00000       0.00000       0.00000       0.00000       0.00000       0.00000       0.00000       0.00000       0.00000       0.00000       0.00000       0.00000       0.00000       0.00000       0.00000       0.00000       0.00000       0.00000       0.00000       0.00000       78.5129       102.196       97.9066       90.3420       72.2660       57.0331       38.2300       24.5170       13.6533       6.63748       2.79552      0.952915      0.241684     0.0458221       0.00000       0.00000       0.00000       0.00000       0.00000       0.00000       0.00000       0.00000       0.00000       0.00000       0.00000       0.00000       0.00000       0.00000       0.00000       0.00000       0.00000       0.00000       0.00000       0.00000       0.00000       0.00000
   8  10 1946.0679    0.4940  0.4904  9.9735  0.0005  0.0356   0.0247   0.0748    0.0909   0.0000   434.8801       7.42839       9.36001       9.73420      -5.65357       5.27283      -1.70894      -3.00391      0.170600    -0.0761611     -0.512055      0.103368     0.0581489   -0.00457329  -0.000748302   0.000868798       0.00000       0.00000       0.00000       0.00000       0.00000       0.00000       0.00000       0.00000       0.00000       0.00000       0.00000       0.00000       0.00000       0.00000       0.00000       0.00000       0.00000       0.00000       0.00000       0.00000       6.19494       7.45399       7.86874       6.91079       5.41818       3.79366       3.09977       1.80305      0.994575      0.603823      0.287592      0.144029     0.0493244     0.0160504    0.00462765   0.000765396       0.00000       0.00000       0.00000       0.00000       0.00000       0.00000       0.00000       0.00000       0.00000       0.00000       0.00000       0.00000       0.00000       0.00000       0.00000       0.00000       0.00000       0.00000       0.00000       0.00000
   8  12 2225.1088    0.9676  0.6452 10.5521 -0.0023  0.0330   0.0433   0.0764    0.1093   0.0000   438.7420      0.706572       9.44415      -3.18414      -10.1985       5.17154      -1.13453      0.754869     -0.439834     -0.302028      0.448376      0.250549     0.0134543   -0.00371874    0.00335045  -0.000236542       0.00000       0.00000       0.00000       0.00000       0.00000       0.00000       0.00000       0.00000       0.00000       0.00000       0.00000       0.00000       0.00000       0.00000       0.00000       0.00000       0.00000       0.00000       0.00000       0.00000       5.79881       7.77460       6.86946       6.74581       5.59179       3.89572       2.96282       1.86105       1.21907      0.585953      0.356642      0.124973     0.0539428     0.0152067    0.00464544   0.000913724       0.00000       0.00000       0.00000       0.00000       0.00000       0.00000       0.00000       0.00000       0.00000       0.00000       0.00000       0.00000       0.00000       0.00000       0.00000       0.00000       0.00000       0.00000       0.00000       0.00000
   8  14 2499.5431    1.6911  0.8012 11.3859 -0.0113  0.0428   0.0637   0.0824    0.1499   0.0000   431.8349      -10.5528       7.16797    -0.0204113      -2.53668      0.991673      -4.06924      -1.50699       2.07801     -0.286082     0.0981652     -0.361915    -0.0305188    -0.0100323    0.00533247  -0.000461320       0.00000       0.00000       0.00000       0.00000       0.00000       0.00000       0.00000       0.00000       0.00000       0.00000       0.00000       0.00000       0.00000       0.00000       0.00000       0.00000       0.00000       0.00000       0.00000       0.00000       8.26306       9.73197       10.8681       7.25125       7.72455       5.64022       3.38716       2.86358       1.29072      0.701003      0.445115      0.136073     0.0606338     0.0266770    0.00614563   0.000792052       0.00000       0.00000       0.00000       0.00000       0.00000       0.00000       0.00000       0.00000       0.00000       0.00000       0.00000       0.00000       0.00000       0.00000       0.00000       0.00000       0.00000       0.00000       0.00000       0.00000
   8  15 2636.1889    2.1088  0.9303 11.3672 -0.0055  0.0400   0.0727   0.0905    0.2062   0.0000   434.1322       11.1394       15.1268      -3.51686      -5.11001       3.28200      -2.52859       3.07150      0.541939     -0.149832      0.307631     -0.126978    -0.0156318    -0.0176722    -0.0104684   0.000255012       0.00000       0.00000       0.00000       0.00000       0.00000       0.00000       0.00000       0.00000       0.00000       0.00000       0.00000       0.00000       0.00000       0.00000       0.00000       0.00000       0.00000       0.00000       0.00000       0.00000       7.46671       10.1124       9.16817       8.47278       6.63612       4.91907       3.69179       2.10843       1.30572      0.640100      0.346102      0.140055     0.0591707     0.0174713    0.00551103    0.00107142       0.00000       0.00000       0.00000       0.00000       0.00000       0.00000       0.00000       0.00000       0.00000       0.00000       0.00000       0.00000       0.00000       0.00000       0.00000       0.00000       0.00000       0.00000       0.00000       0.00000
   8  16 2773.8824    2.9000  0.8406 11.3588  0.0021  0.0366   0.0957   0.0783    0.2730   0.0000   430.0811       25.7385       5.99207       13.3585      -2.86143      -1.66937       2.99566      -1.85772     -0.727872     -0.325856     0.0291368      0.109772    -0.0611110    0.00421800    0.00317167   2.60868e-07       0.00000       0.00000       0.00000       0.00000       0.00000       0.00000       0.00000       0.00000       0.00000       0.00000       0.00000       0.00000       0.00000       0.00000       0.00000       0.00000       0.00000       0.00000       0.00000       0.00000       7.52257       9.56429       9.04490       8.37045       6.23197       4.46927       3.10234       1.76940       1.29791      0.570653      0.335727      0.115390     0.0591351     0.0144933    0.00440089   0.000875892       0.00000       0.00000       0.00000       0.00000       0.00000       0.00000       0.00000       0.00000       0.00000       0.00000       0.00000       0.00000       0.00000       0.00000       0.00000       0.00000       0.00000       0.00000       0.00000       0.00000
   8  17 2911.5484    3.1955  0.8088 12.8841 -0.0062  0.0368   0.1177   0.0901    0.1425   0.0000   430.6204       30.2878       4.49876       19.7599       9.81981       2.16268       4.36885     -0.383760      0.177904    -0.0439683     -0.169998     -0.125388     0.0521117   -0.00519790  -0.000479521   0.000926131       0.00000       0.00000       0.00000       0.00000       0.00000       0.00000       0.00000       0.00000       0.00000       0.00000       0.00000       0.00000       0.00000       0.00000       0.00000       0.00000       0.00000       0.00000       0.00000       0.00000       7.47998       8.85551       8.55052       7.92933       6.09643       4.62173       3.58619       2.06986       1.26926      0.601308      0.378964      0.140417     0.0601980     0.0152072    0.00460016   0.000886643       0.00000       0.00000       0.00000       0.00000       0.00000       0.00000       0.00000       0.00000       0.00000       0.00000       0.00000       0.00000       0.00000       0.00000       0.00000       0.00000       0.00000       0.00000       0.00000       0.00000
   8  18 3049.2404    3.5497  0.8668 13.3583  0.0015  0.0410   0.1307   0.0901    0.1356   0.0000   439.3656       12.1842       22.1279       18.8574       3.38590       7.90450      -6.21690      -2.32119      0.874654      -1.82360     -0.328150     -0.104744     0.0369927    0.00699779   -0.00396805  -0.000873756       0.00000       0.00000       0.00000       0.00000       0.00000       0.00000       0.00000       0.00000       0.00000       0.00000       0.00000       0.00000       0.00000       0.00000       0.00000       0.00000       0.00000       0.00000       0.00000       0.00000       8.11184       9.68598       9.44666       8.46639       7.35017       5.19078       3.80643       2.45890       1.37457      0.839078      0.344534      0.181852     0.0584279     0.0209031    0.00559392   0.000927571       0.00000       0.00000       0.00000       0.00000       0.00000       0.00000       0.00000       0.00000       0.00000       0.00000       0.00000       0.00000       0.00000       0.00000       0.00000       0.00000       0.00000       0.00000       0.00000       0.00000
   8  19 3186.8061    3.7322  1.2823 13.2637  0.0142  0.0507   0.1213   0.1332    0.1538   0.0000   464.9005       35.4234       1.99428       16.6064       4.12580       9.62953      -2.79727      -4.62950     -0.293466     -0.785297     0.0609500     0.0370364     0.0332161   -0.00114568    0.00992531   0.000418920       0.00000       0.00000       0.00000       0.00000       0.00000       0.00000       0.00000       0.00000       0.00000       0.00000       0.00000       0.00000       0.00000       0.00000       0.00000       0.00000       0.00000       0.00000       0.00000       0.00000       11.4306       14.1385       13.5045       11.8115       9.31390       6.69430       4.36826       2.93969       1.60722      0.883139      0.429056      0.175306     0.0652417     0.0227158    0.00567789    0.00107884       0.00000       0.00000       0.00000       0.00000       0.00000       0.00000       0.00000       0.00000       0.00000       0.00000       0.00000       0.00000       0.00000       0.00000       0.00000       0.00000       0.00000       0.00000       0.00000       0.00000
   8  20 3324.4821    3.2081  1.5752 12.9586 -0.0006  0.0596   0.0919   0.1468    0.1253   0.0000   438.7875       25.4378       21.9016       16.8766      -11.5994      -11.1291       2.50530      -5.32391      0.450938      -1.42309     -0.437277     0.0618377     0.0243667    -0.0358042   -0.00224360   0.000471243       0.00000       0.00000       0.00000       0.00000       0.00000       0.00000       0.00000       0.00000       0.00000       0.00000       0.00000       0.00000       0.00000       0.00000       0.00000       0.00000       0.00000       0.00000       0.00000       0.00000       10.9970       12.7608       13.0879       12.0756       9.54379       7.12696       5.69179       3.36856       2.04258       1.03940      0.605019      0.245502      0.101529     0.0274178    0.00794266    0.00137123       0.00000       0.00000       0.00000       0.00000       0.00000       0.00000       0.00000       0.00000       0.00000       0.00000       0.00000       0.00000       0.00000       0.00000       0.00000       0.00000       0.00000       0.00000       0.00000       0.00000
   8  21 3462.5127    2.8617  2.2540 12.3300 -0.0173  0.0639   0.0700   0.1743    0.1160   0.0000   423.6388       37.4461       9.06380       23.2005       6.09113      -4.48272       7.31821       2.90674    0.00182729    -0.0884963      0.448353     -0.487507      0.290652     0.0809827  -0.000351297   -0.00315305       0.00000       0.00000       0.00000       0.00000       0.00000       0.00000       0.00000       0.00000       0.00000       0.00000       0.00000       0.00000       0.00000       0.00000       0.00000       0.00000       0.00000       0.00000       0.00000       0.00000       13.5800       16.6401       16.3721       14.3063       10.9469       8.41996       5.74233       3.59024       2.09185       1.10142      0.580401      0.242112      0.100708     0.0306500    0.00759015    0.00141006       0.00000       0.00000       0.00000       0.00000       0.00000       0.00000       0.00000       0.00000       0.00000       0.00000       0.00000       0.00000       0.00000       0.00000       0.00000       0.00000       0.00000       0.00000       0.00000       0.00000
   8  22 3600.9340    2.3571  2.9255 11.6253 -0.0036  0.0798   0.0508   0.1928    0.1415   0.0000   437.5545       61.2426       10.0584      -1.50617       5.74794       1.52894      -8.12455      0.275494      -1.64864      -4.12453      0.195224      0.110246     0.0431948    -0.0523355     0.0237475   -0.00218820       0.00000       0.00000       0.00000       0.00000       0.00000       0.00000       0.00000       0.00000       0.00000       0.00000       0.00000       0.00000       0.00000       0.00000       0.00000       0.00000       0.00000       0.00000       0.00000       0.00000       14.0857       18.2129       16.9787       15.5874       13.3182       10.2304       7.35416       4.82512       2.87180       1.62077      0.779119      0.348965      0.130608     0.0429649     0.0113698    0.00205423       0.00000       0.00000       0.00000       0.00000       0.00000       0.00000       0.00000       0.00000       0.00000       0.00000       0.00000       0.00000       0.00000       0.00000       0.00000       0.00000       0.00000       0.00000       0.00000       0.00000
   8  23 3739.5367    2.0022  4.8783 11.0844 -0.0017  0.1068   0.0327   0.2816    0.1090   0.0000   420.4053       47.4030       35.3034       13.9450      -9.45926      -3.33155      -6.43261       2.87734       4.42115      -4.10158      -1.06005     -0.187546     -0.337341    0.00222576     0.0467102  -0.000821090       0.00000       0.00000       0.00000       0.00000       0.00000       0.00000       0.00000       0.00000       0.00000       0.00000       0.00000       0.00000       0.00000       0.00000       0.00000       0.00000       0.00000       0.00000       0.00000       0.00000       19.6687       24.7724       24.6923       21.7007       18.5163       14.1386       9.78740       6.61907       3.96606       2.08289       1.11324      0.447255      0.186595     0.0610703     0.0156026    0.00262089       0.00000       0.00000       0.00000       0.00000       0.00000       0.00000       0.00000       0.00000       0.00000       0.00000       0.00000       0.00000       0.00000       0.00000       0.00000       0.00000       0.00000       0.00000       0.00000       0.00000
   8  24 3878.7486    1.6246  5.8028 11.0064  0.0005  0.1279   0.0281   0.3415    0.0930   0.0000   471.3851      -8.23483      -28.2878       11.1459       18.8092       42.3028      -25.2284      -13.3932       5.45013     -0.805506      0.404377      -1.02157      0.102491    -0.0470680     0.0102250   -0.00339922       0.00000       0.00000       0.00000       0.00000       0.00000       0.00000       0.00000       0.00000       0.00000       0.00000       0.00000       0.00000       0.00000       0.00000       0.00000       0.00000       0.00000       0.00000       0.00000       0.00000       24.3443       28.3787       28.3583       26.1751       22.2609       17.3015       11.8568       8.27711       4.87428       2.69200       1.35158      0.571454      0.218650     0.0734999     0.0174678    0.00296631       0.00000       0.00000       0.00000       0.00000       0.00000       0.00000       0.00000       0.00000       0.00000       0.00000       0.00000       0.00000       0.00000       0.00000       0.00000       0.00000       0.00000       0.00000       0.00000       0.00000
   9  12 2264.5075    1.0473  0.7067 10.5879 -0.0058  0.0366   0.0408   0.0749    0.1276   0.0000   431.4028       8.24684       7.54192       3.95500       3.14726      -6.92859      -5.74531       3.20000      0.994266     -0.244582     -0.691734     -0.492491     -0.145908    0.00649458  -0.000598245   -0.00309934   0.000855423   4.73665e-05       0.00000       0.00000       0.00000       0.00000       0.00000       0.00000       0.00000       0.00000       0.00000       0.00000       0.00000       0.00000       0.00000       0.00000       0.00000       0.00000       0.00000       0.00000       5.57035       7.22718       7.56931       6.42639       5.44138       4.46149       3.52178       2.02146       1.50225      0.864852      0.454813      0.228732      0.106710     0.0484993     0.0181048    0.00489152    0.00129262   0.000209084       0.00000       0.00000       0.00000       0.00000       0.00000       0.00000       0.00000       0.00000       0.00000       0.00000       0.00000       0.00000       0.00000       0.00000       0.00000       0.00000       0.00000       0.00000
   9  13 2402.2834    1.4552  0.8427 10.9943 -0.0058  0.0356   0.0491   0.0871    0.1416   0.0000   438.7733       16.4229       16.6436      -3.93627       1.33236      -7.30998      0.434833       1.49504       1.38470     -0.799873     -0.141673     -0.226590      0.234086     0.0168989    -0.0242767    0.00261747   0.000891942  -0.000129939       0.00000       0.00000       0.00000       0.00000       0.00000       0.00000       0.00000       0.00000       0.00000       0.00000       0.00000       0.00000       0.00000       0.00000       0.00000       0.00000       0.00000       0.00000       6.13744       8.13036       7.62743       7.14168       5.82552       4.61665       3.33820       2.05839       1.44620      0.816447      0.449250      0.205489      0.100473     0.0397438     0.0153319    0.00415400    0.00120177   0.000216906       0.00000       0.00000       0.00000       0.00000       0.00000       0.00000       0.00000       0.00000       0.00000       0.00000       0.00000       0.00000       0.00000       0.00000       0.00000       0.00000       0.00000       0.00000
   9  14 2539.5873    1.8571  0.9533 10.9139 -0.0034  0.0400   0.0607   0.0848    0.2030   0.0000   451.1137       1.02596       1.93917       1.65960       10.7874      -3.10918       4.09813      -1.68853      -1.58965    -0.0398067      0.185358      0.165810     0.0975464   -0.00278022    0.00395295    0.00600770   0.000106629   4.42341e-05       0.00000       0.00000       0.00000       0.00000       0.00000       0.00000       0.00000       0.00000       0.00000       0.00000       0.00000       0.00000       0.00000       0.00000       0.00000       0.00000       0.00000       0.00000       7.42216       8.97382       9.27554       8.27514       7.21614       5.33484       3.41955       2.36287       1.63147      0.982108      0.527630      0.257986      0.109912     0.0450550     0.0166117    0.00531138    0.00118491   0.000197956       0.00000       0.00000       0.00000       0.00000       0.00000       0.00000       0.00000       0.00000       0.00000       0.00000       0.00000       0.00000       0.00000       0.00000       0.00000       0.00000       0.00000       0.00000
   9  15 2677.0720    2.3980  0.8724 11.6746  0.0035  0.0372   0.0815   0.0736    0.1625   0.0000   421.0012      0.972997      -1.39042       14.6517       10.0564       1.45742      -2.81582      -6.44356      0.714860      0.184099     -0.638287     -0.309864      0.156980    -0.0486229    -0.0314869    0.00559430   -0.00232880  -9.02947e-05       0.00000       0.00000       0.00000       0.00000       0.00000       0.00000       0.00000       0.00000       0.00000       0.00000       0.00000       0.00000       0.00000       0.00000       0.00000       0.00000       0.00000       0.00000       7.09036       7.96655       8.00836       7.39538       6.07875       5.15047       3.68243       2.47881       1.57554      0.959047      0.500641      0.221574      0.111874     0.0437568     0.0161057    0.00447832    0.00102277   0.000180424       0.00000       0.00000       0.00000       0.00000       0.00000       0.00000       0.00000       0.00000       0.00000       0.00000       0.00000       0.00000       0.00000       0.00000       0.00000       0.00000       0.00000       0.00000
   9  16 2815.2700    2.9805  0.8176 12.0072 -0.0035  0.0455   0.1060   0.0787    0.1805   0.0000   436.5915       13.7105       11.8975      0.605761       15.6686     -0.955985      -6.21114      -1.87581     -0.901831     0.0526464     -0.444141     0.0695632    -0.0930102   -0.00439657   0.000500634   -0.00323305  -0.000378937   6.90642e-05       0.00000       0.00000       0.00000       0.00000       0.00000       0.00000       0.00000       0.00000       0.00000       0.00000       0.00000       0.00000       0.00000       0.00000       0.00000       0.00000       0.00000       0.00000       11.3294       14.7993       14.6547       12.8942       9.62115       6.65745       4.24557       2.44433       1.52929      0.846832      0.461860      0.191199     0.0975875     0.0337644     0.0132499    0.00363645   0.000989793   0.000191824       0.00000       0.00000       0.00000       0.00000       0.00000       0.00000       0.00000       0.00000       0.00000       0.00000       0.00000       0.00000       0.00000       0.00000       0.00000       0.00000       0.00000       0.00000
   9  17 2953.6435    3.7648  0.7418 12.2928 -0.0074  0.0363   0.1329   0.0694    0.2014   0.0000   436.9860       18.4934     -0.615714       11.9494      0.618963       1.58565      0.929557       1.35366     -0.145770      0.746973      0.392983   -0.00973914    -0.0616870   -0.00563691     0.0104624   -0.00197475   0.000621908  -0.000266744       0.00000       0.00000       0.00000       0.00000       0.00000       0.00000       0.00000       0.00000       0.00000       0.00000       0.00000       0.00000       0.00000       0.00000       0.00000       0.00000       0.00000       0.00000       5.91481       8.04044       6.12595       7.44693       5.92387       4.80949       3.14677       2.22687       1.64346      0.904347      0.545733      0.214260      0.113857     0.0333812     0.0158375    0.00424650    0.00116961   0.000257464       0.00000       0.00000       0.00000       0.00000       0.00000       0.00000       0.00000       0.00000       0.00000       0.00000       0.00000       0.00000       0.00000       0.00000       0.00000       0.00000       0.00000       0.00000
   9  18 3091.6114    3.9525  0.9487 12.6391  0.0017  0.0387   0.1258   0.0835    0.1975   0.0000   431.4490       22.2348     -0.389491       3.32609     -0.146530      -5.74766      0.682707     -0.492315       1.85648     0.0292570    -0.0452855     0.0801853    -0.0878086    -0.0533408    0.00781285    0.00382100   0.000751091   1.12094e-05       0.00000       0.00000       0.00000       0.00000       0.00000       0.00000       0.00000       0.00000       0.00000       0.00000       0.00000       0.00000       0.00000       0.00000       0.00000       0.00000       0.00000       0.00000       6.86435       9.43810       8.11488       8.00514       6.02045       5.42525       3.65919       2.56020       1.51900      0.887587      0.442680      0.230419     0.0979314     0.0441763     0.0152831    0.00503203    0.00110356   0.000257219       0.00000       0.00000       0.00000       0.00000       0.00000       0.00000       0.00000       0.00000       0.00000       0.00000       0.00000       0.00000       0.00000       0.00000       0.00000       0.00000       0.00000       0.00000
   9  19 3229.6501    3.5699  0.9639 13.4380 -0.0069  0.0416   0.1241   0.0935    0.1422   0.0000   453.0767       35.5903       1.92392      -3.16858       8.21964       2.58772      -2.46092      -5.18401      0.504494      0.213702     0.0212096      0.353836     -0.133988    0.00305569   -0.00449095     0.0128130    0.00226521  -0.000548397       0.00000       0.00000       0.00000       0.00000       0.00000       0.00000       0.00000       0.00000       0.00000       0.00000       0.00000       0.00000       0.00000       0.00000       0.00000       0.00000       0.00000       0.00000       7.21335       9.04658       8.34717       7.64611       6.93591       5.28946       4.20291       2.86216       1.71982       1.01000      0.533635      0.267090      0.121966     0.0483258     0.0164294    0.00533899    0.00141812   0.000238058       0.00000       0.00000       0.00000       0.00000       0.00000       0.00000       0.00000       0.00000       0.00000       0.00000       0.00000       0.00000       0.00000       0.00000       0.00000       0.00000       0.00000       0.00000
   9  20 3367.8644    3.1199  1.6346 13.0382 -0.0139  0.0565   0.0862   0.1328    0.1080   0.0000   432.1676       17.0401      -11.7193       8.30309       9.54462       3.55471       11.0303      -7.94912      -3.39445     -0.205691     0.0863359     -0.614895    -0.0807623     0.0351442    -0.0176526    -0.0114022   -0.00136953   0.000536089       0.00000       0.00000       0.00000       0.00000       0.00000       0.00000       0.00000       0.00000       0.00000       0.00000       0.00000       0.00000       0.00000       0.00000       0.00000       0.00000       0.00000       0.00000       9.51630       11.8096       11.4669       10.0267       8.96629       7.44020       5.98802       4.00498       2.42377       1.46092      0.762719      0.384026      0.183141     0.0767441     0.0263364    0.00811168    0.00197898   0.000316246       0.00000       0.00000       0.00000       0.00000       0.00000       0.00000       0.00000       0.00000       0.00000       0.00000       0.00000       0.00000       0.00000       0.00000       0.00000       0.00000       0.00000       0.00000
   9  21 3506.4252    2.5913  2.4691 12.4243 -0.0037  0.0728   0.0594   0.1765    0.0838   0.0000   436.8458       48.3212       8.28550      -5.03475       3.79592      0.768523       11.0750      -2.63979      -3.61896     -0.527823       1.17826     -0.424128     0.0757012    -0.0978393     0.0340666   -0.00255346    0.00389208   -0.00102870       0.00000       0.00000       0.00000       0.00000       0.00000       0.00000       0.00000       0.00000       0.00000       0.00000       0.00000       0.00000       0.00000       0.00000       0.00000       0.00000       0.00000       0.00000       11.5702       16.3010       14.6597       14.9315       11.4398       9.67607       6.61971       4.65068       2.99465       1.82093      0.944730      0.516031      0.207358     0.0975230     0.0333983     0.0105766    0.00240516   0.000506444       0.00000       0.00000       0.00000       0.00000       0.00000       0.00000       0.00000       0.00000       0.00000       0.00000       0.00000       0.00000       0.00000       0.00000       0.00000       0.00000       0.00000       0.00000
   9  22 3645.1935    2.1954  3.4200 11.9102 -0.0018  0.0811   0.0445   0.2195    0.0798   0.0000   421.8643      -10.4922       3.79258       9.40747       8.30546       19.6252       14.5890      -12.0599       3.30216      -3.22309      0.319215    -0.0316207     -0.249284     0.0523521     0.0273882    -0.0225955   -0.00477145  -0.000466326       0.00000       0.00000       0.00000       0.00000       0.00000       0.00000       0.00000       0.00000       0.00000       0.00000       0.00000       0.00000       0.00000       0.00000       0.00000       0.00000       0.00000       0.00000       13.9826       16.6109       17.0291       15.6066       13.6242       10.8039       7.92621       5.58571       3.56929       2.19088       1.15715      0.603813      0.263101      0.111230     0.0386569     0.0121381    0.00282546   0.000449089       0.00000       0.00000       0.00000       0.00000       0.00000       0.00000       0.00000       0.00000       0.00000       0.00000       0.00000       0.00000       0.00000       0.00000       0.00000       0.00000       0.00000       0.00000
   9  24 3923.4717    1.5741  6.6182 10.9933 -0.0012  0.1326   0.0243   0.3498    0.0729   0.0000   456.0560       17.7995       10.8575       40.2633       18.1760      -7.12683      -18.7112      -11.9516       2.89026       4.38376      0.302124      0.526357     0.0970006     -0.154196    -0.0190186     0.0199953    0.00237418  -0.000315796       0.00000       0.00000       0.00000       0.00000       0.00000       0.00000       0.00000       0.00000       0.00000       0.00000       0.00000       0.00000       0.00000       0.00000       0.00000       0.00000       0.00000       0.00000       20.7423       26.2086       26.8865       24.9995       21.5177       18.0193       13.4588       9.68250       5.97177       3.75338       1.99181       1.06916      0.476385      0.206324     0.0707942     0.0223979    0.00501510   0.000818310       0.00000       0.00000       0.00000       0.00000       0.00000       0.00000       0.00000       0.00000       0.00000       0.00000       0.00000       0.00000       0.00000       0.00000       0.00000       0.00000       0.00000       0.00000
   9  25 4063.1367    1.3369  7.9750 10.6258 -0.0000  0.1503   0.0208   0.4091    0.0759   0.0000   449.0233       73.8470       60.1455       18.3412      -23.2008       12.8909      -14.9992      -10.0846       1.08505       1.91927      -3.67398     -0.447279      0.767138      0.323667    -0.0268560   -0.00984116    0.00971684    0.00163100       0.00000       0.00000       0.00000       0.00000       0.00000       0.00000       0.00000       0.00000       0.00000       0.00000       0.00000       0.00000       0.00000       0.00000       0.00000       0.00000       0.00000       0.00000       25.5600       31.6564       32.7731       29.9458       25.2147       20.6372       15.3022       10.6830       6.98298       4.02490       2.33925       1.17150      0.550116      0.219471     0.0817288     0.0238479    0.00549940   0.000877197       0.00000       0.00000       0.00000       0.00000       0.00000       0.00000       0.00000       0.00000       0.00000       0.00000       0.00000       0.00000       0.00000       0.00000       0.00000       0.00000       0.00000       0.00000
  10  10 2021.4945    0.5676  0.5676 10.0107  0.0018  0.0518   0.0243   0.0675    0.0969   0.0000   438.1781      -3.68854       15.3245      -1.25400      -10.1898       1.42707       3.29909      -1.37613     -0.387145      0.162503      0.301185     0.0634808     -0.347487    -0.0325323    -0.0242318   -0.00119438    0.00197014   0.000701658   8.19164e-05   3.61338e-06       0.00000       0.00000       0.00000       0.00000       0.00000       0.00000       0.00000       0.00000       0.00000       0.00000       0.00000       0.00000       0.00000       0.00000       0.00000       0.00000       5.64725       9.42106       8.96005       7.63952       8.20076       4.98367       4.57083       3.36446       1.73068       1.63084      0.641402      0.484640      0.234719     0.0973814     0.0484387     0.0197729    0.00422281    0.00232625   0.000552073   7.84983e-05       0.00000       0.00000       0.00000       0.00000       0.00000       0.00000       0.00000       0.00000       0.00000       0.00000       0.00000       0.00000       0.00000       0.00000       0.00000       0.00000
  10  11 2162.8909    0.8825  0.6898  9.9542 -0.0007  0.0303   0.0330   0.0785    0.2134   0.0000   439.0960       5.10901       4.89257      0.448186       3.53473       4.84531      -3.13045      -2.78321      0.190877     -0.708284     0.0222055     -0.143299      0.115467     0.0185070     0.0450795    -0.0127025   -0.00143020   0.000460992   0.000151560  -2.72483e-05       0.00000       0.00000       0.00000       0.00000       0.00000       0.00000       0.00000       0.00000       0.00000       0.00000       0.00000       0.00000       0.00000       0.00000       0.00000       0.00000       4.49151       5.63822       5.71870       5.11326       4.45714       3.94643       2.83928       2.18965       1.43357      0.869825      0.550501      0.273848      0.154211     0.0664361     0.0315566     0.0105453    0.00412819    0.00110048   0.000232845   4.08902e-05       0.00000       0.00000       0.00000       0.00000       0.00000       0.00000       0.00000       0.00000       0.00000       0.00000       0.00000       0.00000       0.00000       0.00000       0.00000       0.00000
  10  12 2302.8625    1.1211  0.7547 10.7094 -0.0011  0.0333   0.0412   0.0767    0.1795   0.0000   440.8713       11.1925       4.60282     0.0536703     0.0640412      -1.90405      -2.20185      -4.40018      0.444265      0.105968      0.784031     0.0783517     0.0130940     0.0713483    -0.0701081     0.0121792    0.00199698   -0.00176757   3.65670e-05   4.28939e-05       0.00000       0.00000       0.00000       0.00000       0.00000       0.00000       0.00000       0.00000       0.00000       0.00000       0.00000       0.00000       0.00000       0.00000       0.00000       0.00000       5.05924       6.61240       5.90914       6.11058       5.19047       4.27151       3.28670       2.34193       1.57671       1.01680      0.618857      0.311277      0.172997     0.0685834     0.0347910     0.0114985    0.00405543    0.00110049   0.000278119   5.07566e-05       0.00000       0.00000       0.00000       0.00000       0.00000       0.00000       0.00000       0.00000       0.00000       0.00000       0.00000       0.00000       0.00000       0.00000       0.00000       0.00000
  10  13 2440.8193    1.5177  0.9648 11.1615 -0.0041  0.0377   0.0481   0.0884    0.1604   0.0000   425.6678       10.5972       15.7566       6.55337      -10.4737       1.82007     -0.917194      -3.73881      0.231595     -0.750472      0.402943     0.0668863    -0.0458165     -0.108741    0.00800543     0.0116875    0.00185905   -0.00303362  -0.000294624  -5.69557e-05       0.00000       0.00000       0.00000       0.00000       0.00000       0.00000       0.00000       0.00000       0.00000       0.00000       0.00000       0.00000       0.00000       0.00000       0.00000       0.00000       5.15535       7.19945       6.71802       6.57298       5.72066       4.36241       3.58984       2.44669       1.75493       1.00246      0.676481      0.343065      0.179032     0.0894354     0.0359856     0.0133002    0.00485585    0.00129127   0.000353706   5.79935e-05       0.00000       0.00000       0.00000       0.00000       0.00000       0.00000       0.00000       0.00000       0.00000       0.00000       0.00000       0.00000       0.00000       0.00000       0.00000       0.00000
  10  14 2578.6550    1.9371  1.0133 11.6867 -0.0071  0.0416   0.0614   0.0854    0.1516   0.0000   443.1885       20.8478       18.4070      0.361709       7.58464       3.17063       2.61220       1.85655     -0.747790      -1.09980       1.26873      0.399522      0.170936      0.123422     0.0257283     0.0389635    0.00522660   -0.00274673   0.000564582  -0.000154643       0.00000       0.00000       0.00000       0.00000       0.00000       0.00000       0.00000       0.00000       0.00000       0.00000       0.00000       0.00000       0.00000       0.00000       0.00000       0.00000       6.21493       8.24178       7.43588       7.78432       6.57217       5.26668       4.07021       3.07522       1.91698       1.30304      0.728101      0.429171      0.206065      0.102879     0.0405750     0.0165650    0.00475389    0.00157799   0.000351455   6.73277e-05       0.00000       0.00000       0.00000       0.00000       0.00000       0.00000       0.00000       0.00000       0.00000       0.00000       0.00000       0.00000       0.00000       0.00000       0.00000       0.00000
  10  15 2717.0712    2.5098  0.9107 11.7570 -0.0060  0.0352   0.0776   0.0749    0.1679   0.0000   439.7237      -1.12742       7.44677       7.16763      -5.47424       1.09049     -0.725671      -7.47886      -1.88142      0.137127      0.620444      0.372564     0.0240652   -0.00905041    -0.0507276   -0.00240082    0.00795040   2.84253e-05  -0.000211945  -5.83683e-05       0.00000       0.00000       0.00000       0.00000       0.00000       0.00000       0.00000       0.00000       0.00000       0.00000       0.00000       0.00000       0.00000       0.00000       0.00000       0.00000       5.77690       7.28049       7.47641       7.07953       5.80552       4.50461       3.53230       2.32561       1.63746      0.968370      0.587010      0.322669      0.156025     0.0796115     0.0317454     0.0129633    0.00430793    0.00109972   0.000289750   4.59690e-05       0.00000       0.00000       0.00000       0.00000       0.00000       0.00000       0.00000       0.00000       0.00000       0.00000       0.00000       0.00000       0.00000       0.00000       0.00000       0.00000
  10  16 2855.7658    3.1309  0.7507 12.4480 -0.0099  0.0355   0.1226   0.0758    0.1351   0.0000   440.6622       17.4878       12.5530       1.10136       1.00803     -0.816477      -7.12701     0.0144806      -1.19799     -0.354581      0.469967      0.374647     -0.154782    -0.0188410     0.0183572   -0.00574580    0.00173648   0.000111187   2.74276e-05  -2.02534e-06       0.00000       0.00000       0.00000       0.00000       0.00000       0.00000       0.00000       0.00000       0.00000       0.00000       0.00000       0.00000       0.00000       0.00000       0.00000       0.00000       6.14758       5.89067       6.25304       6.92456       5.72805       3.99097       4.02580       3.15652       1.90480      0.948474      0.546169      0.380854      0.223714     0.0932372     0.0381357     0.0112355    0.00359572    0.00107075   0.000239377   3.64881e-05       0.00000       0.00000       0.00000       0.00000       0.00000       0.00000       0.00000       0.00000       0.00000       0.00000       0.00000       0.00000       0.00000       0.00000       0.00000       0.00000
  10  18 3133.0901    3.7555  1.0833 12.4493 -0.0044  0.0359   0.1066   0.0891    0.2044   0.0000   440.9033       14.7337       23.9129      0.554870       1.06682      -1.25206       3.30089      -4.66642       2.95913     -0.237965     -0.892234      0.385180     0.0697970   -0.00855508    -0.0461474    0.00741199    0.00492926   0.000717061  -0.000346006  -2.60402e-05       0.00000       0.00000       0.00000       0.00000       0.00000       0.00000       0.00000       0.00000       0.00000       0.00000       0.00000       0.00000       0.00000       0.00000       0.00000       0.00000       5.48597       7.23403       6.67239       6.52758       5.72162       4.54988       3.60973       2.54980       1.70952       1.05393      0.618323      0.344660      0.162116     0.0838257     0.0318522     0.0129505    0.00421891    0.00125199   0.000317389   5.40915e-05       0.00000       0.00000       0.00000       0.00000       0.00000       0.00000       0.00000       0.00000       0.00000       0.00000       0.00000       0.00000       0.00000       0.00000       0.00000       0.00000
  10  19 3271.4887    3.6442  1.3874 12.3156  0.0004  0.0458   0.0935   0.1018    0.1880   0.0000   432.3870       9.50919       20.3424      0.618937      -10.2590      -8.10539       4.87911       4.14751     -0.494596      -2.04426     -0.193628      0.751901     -0.223850     -0.146579     0.0596897     0.0276372  -0.000974971   -0.00193181  -1.02510e-05  -4.33793e-05       0.00000       0.00000       0.00000       0.00000       0.00000       0.00000       0.00000       0.00000       0.00000       0.00000       0.00000       0.00000       0.00000       0.00000       0.00000       0.00000       6.37720       8.38791       8.38680       7.93198       6.93106       5.83722       4.73125       3.49647       2.15653       1.52337      0.836988      0.482236      0.224006      0.124286     0.0487812     0.0206863    0.00616483    0.00199055   0.000441877   7.08379e-05       0.00000       0.00000       0.00000       0.00000       0.00000       0.00000       0.00000       0.00000       0.00000       0.00000       0.00000       0.00000       0.00000       0.00000       0.00000       0.00000
  10  20 3410.2479    3.2218  1.8670 12.2087 -0.0000  0.0519   0.0718   0.1222    0.1263   0.0000   429.3865       20.4353       24.2575       10.6354      -2.92593       1.24924      -4.27901      -5.56665       2.19284      -1.30858      -1.24561      0.390672      0.359763     -0.103478    -0.0566207     0.0352990     0.0104953  -0.000424328  -0.000111930   4.58815e-05       0.00000       0.00000       0.00000       0.00000       0.00000       0.00000       0.00000       0.00000       0.00000       0.00000       0.00000       0.00000       0.00000       0.00000       0.00000       0.00000       7.84853       10.3880       10.2242       9.29881       8.28952       6.60657       5.44612       3.67565       2.60835       1.54314      0.915934      0.515883      0.249666      0.126716     0.0503118     0.0210589    0.00702950    0.00193574   0.000497614   7.46238e-05       0.00000       0.00000       0.00000       0.00000       0.00000       0.00000       0.00000       0.00000       0.00000       0.00000       0.00000       0.00000       0.00000       0.00000       0.00000       0.00000
  10  21 3549.1156    2.5236  2.9908 12.1529 -0.0045  0.0720   0.0496   0.1783    0.0791   0.0000   427.2687       59.0248       33.0831      -17.0524       9.41973       12.4753       7.26582       2.26680     -0.156117       4.26478       1.39910     -0.165916     -0.555579     0.0383064    -0.0215651     0.0183839   -0.00638652   -0.00320225    0.00129442  -0.000158494       0.00000       0.00000       0.00000       0.00000       0.00000       0.00000       0.00000       0.00000       0.00000       0.00000       0.00000       0.00000       0.00000       0.00000       0.00000       0.00000       10.8280       13.6713       12.7998       13.4076       11.3881       9.36770       7.12724       5.20394       3.62532       2.31518       1.42689      0.790795      0.401431      0.191801     0.0787285     0.0301053    0.00993222    0.00274433   0.000630078   0.000109706       0.00000       0.00000       0.00000       0.00000       0.00000       0.00000       0.00000       0.00000       0.00000       0.00000       0.00000       0.00000       0.00000       0.00000       0.00000       0.00000
  10  22 3688.7139    2.0787  4.0140 11.7031  0.0016  0.0838   0.0371   0.2271    0.0712   0.0000   459.3117       11.1870       9.98117       17.9091      -5.36238      -1.70530       7.32351      -5.99351       6.66349      0.120976      -1.07005     -0.404267      0.175373      0.148643    -0.0903435   -0.00977743     0.0200178    0.00129278   0.000380692   0.000114602       0.00000       0.00000       0.00000       0.00000       0.00000       0.00000       0.00000       0.00000       0.00000       0.00000       0.00000       0.00000       0.00000       0.00000       0.00000       0.00000       13.1404       16.4385       16.1156       16.2275       13.3264       11.2344       8.47500       6.33688       4.24912       2.65400       1.56435      0.904414      0.467789      0.219903     0.0912702     0.0349584     0.0116318    0.00324320   0.000707292   0.000124455       0.00000       0.00000       0.00000       0.00000       0.00000       0.00000       0.00000       0.00000       0.00000       0.00000       0.00000       0.00000       0.00000       0.00000       0.00000       0.00000
  10  23 3828.0628    1.7420  5.4619 11.2594 -0.0027  0.1073   0.0283   0.2771    0.0716   0.0000   463.8801       48.1032       6.85395       11.9575       13.9639      -5.53214      -1.51177      0.942157      -1.47202      -3.34694     -0.575601     -0.927566     -0.792789      0.301374    -0.0143029     0.0158585    0.00882728   -0.00729962    0.00126915   0.000196257       0.00000       0.00000       0.00000       0.00000       0.00000       0.00000       0.00000       0.00000       0.00000       0.00000       0.00000       0.00000       0.00000       0.00000       0.00000       0.00000       15.9974       19.2592       20.5162       19.4489       16.8215       13.8725       10.7438       8.14557       5.64061       3.37806       2.07694       1.20528      0.649029      0.298486      0.126574     0.0478385     0.0162515    0.00438155   0.000964419   0.000149601       0.00000       0.00000       0.00000       0.00000       0.00000       0.00000       0.00000       0.00000       0.00000       0.00000       0.00000       0.00000       0.00000       0.00000       0.00000       0.00000
  10  24 3968.1428    1.3950  6.5745 10.9875 -0.0099  0.1264   0.0229   0.3381    0.0693   0.0000   442.4746       26.7529       56.5941       11.7326      -13.4946      -9.18178      -34.4364       5.50913       22.0388      -11.7064      -2.40461       1.48535      0.251698     0.0879556     0.0227342     -0.173308    -0.0159016    0.00950565  -0.000404782   0.000141288       0.00000       0.00000       0.00000       0.00000       0.00000       0.00000       0.00000       0.00000       0.00000       0.00000       0.00000       0.00000       0.00000       0.00000       0.00000       0.00000       18.8900       23.6975       24.5682       22.7603       20.7285       16.6511       12.9799       9.58473       6.49832       4.30132       2.60105       1.41892      0.764182      0.345570      0.155705     0.0565440     0.0192987    0.00554389    0.00121374   0.000177782       0.00000       0.00000       0.00000       0.00000       0.00000       0.00000       0.00000       0.00000       0.00000       0.00000       0.00000       0.00000       0.00000       0.00000       0.00000       0.00000
  11   8 1772.2232    0.3293  0.2747  9.7909 -0.0148  0.0246   0.0203   0.0510    0.0517   0.0000   438.8920      0.469951       13.0407      -3.08270      -8.68421      0.967967      -1.05876       1.64764     0.0461947      0.326995      0.349085     0.0124067     -0.235127     0.0431706   -0.00262363   -0.00819425   0.000266393    0.00488668    0.00136700  -7.89964e-06  -1.80337e-06  -1.58840e-05       0.00000       0.00000       0.00000       0.00000       0.00000       0.00000       0.00000       0.00000       0.00000       0.00000       0.00000       0.00000       0.00000       0.00000       3.56766       4.09440       4.23435       4.10475       4.10249       3.31373       2.19234       1.75896       1.28098      0.824736      0.572993      0.345781      0.179705     0.0986624     0.0444141     0.0179489    0.00630647    0.00262548   0.000881954   0.000234608   5.11187e-05   7.19300e-06       0.00000       0.00000       0.00000       0.00000       0.00000       0.00000       0.00000       0.00000       0.00000       0.00000       0.00000       0.00000       0.00000       0.00000
  11  10 2057.9493    0.6462  0.6106  9.9953 -0.0071  0.0306   0.0257   0.0746    0.0872   0.0000   442.5312      -3.06707       18.6933      -3.97232       6.97258      -6.92360       1.30192      -1.98322       1.24587    -0.0481032     -0.274233     -0.154166    -0.0111103      0.188947     0.0304286    -0.0314123    0.00380852   0.000484191    0.00122227  -0.000320812  -4.78210e-05   5.02887e-06       0.00000       0.00000       0.00000       0.00000       0.00000       0.00000       0.00000       0.00000       0.00000       0.00000       0.00000       0.00000       0.00000       0.00000       4.37822       6.02342       6.04374       5.40428       4.96463       3.73545       3.08174       2.27483       1.49279      0.996219      0.602467      0.347938      0.191674     0.0950458     0.0519795     0.0205787    0.00896202    0.00296759   0.000998150   0.000294289   6.90962e-05   1.01167e-05       0.00000       0.00000       0.00000       0.00000       0.00000       0.00000       0.00000       0.00000       0.00000       0.00000       0.00000       0.00000       0.00000       0.00000
  11  11 2199.8039    0.8606  0.7626 10.2323 -0.0045  0.0486   0.0304   0.0733    0.1555   0.0000   438.8364      -2.48964       13.9528       4.74858      -2.70418      -1.40530      0.604045     -0.128556      0.457933      -1.56213      0.391564      0.665803    -0.0778991    -0.0661860     0.0564353    0.00489202    -0.0135982  -0.000138765    0.00120426  -0.000226263   6.46750e-06  -1.33224e-05       0.00000       0.00000       0.00000       0.00000       0.00000       0.00000       0.00000       0.00000       0.00000       0.00000       0.00000       0.00000       0.00000       0.00000       6.74950       7.84493       6.12859       9.32018       7.13918       5.96161       3.61475       4.18159       2.60902       1.77271      0.708205      0.647346      0.375098      0.229416     0.0947316     0.0392867     0.0121907    0.00505646    0.00107341   0.000462889   6.51172e-05   2.07170e-05       0.00000       0.00000       0.00000       0.00000       0.00000       0.00000       0.00000       0.00000       0.00000       0.00000       0.00000       0.00000       0.00000       0.00000
  11  12 2340.0017    1.1955  0.8237 10.9416 -0.0090  0.0386   0.0428   0.0811    0.2040   0.0000   440.3847      -5.77104       7.01760       2.90630      -4.71937      -3.49647       2.18752      -2.50693      -1.59595       2.14570      0.369154     -0.235858    -0.0657936     -0.206674    -0.0382776     0.0481251   -0.00599640    0.00371122    0.00112545  -0.000541061   4.89303e-05   1.02633e-05       0.00000       0.00000       0.00000       0.00000       0.00000       0.00000       0.00000       0.00000       0.00000       0.00000       0.00000       0.00000       0.00000       0.00000       5.29943       6.06184       6.78608       6.79534       5.72286       4.36864       4.04983       3.17363       1.78021       1.36705      0.905640      0.487922      0.260598      0.139218     0.0768449     0.0349513     0.0139747    0.00441062    0.00134032   0.000403339   8.10238e-05   1.19600e-05       0.00000       0.00000       0.00000       0.00000       0.00000       0.00000       0.00000       0.00000       0.00000       0.00000       0.00000       0.00000       0.00000       0.00000
  11  13 2478.5542    1.5010  0.9746 11.3188 -0.0256  0.0394   0.0468   0.0919    0.2346   0.0000   439.7755       3.76976       10.4888      -1.53043      -3.46193      -5.77094      -9.27558       1.18578       3.17751      -1.04808     -0.125349      0.205200     -0.243710    -0.0412426    -0.0109144     0.0365383    0.00700166   -0.00222570   -0.00297730    0.00106283  -0.000106733  -1.89827e-05       0.00000       0.00000       0.00000       0.00000       0.00000       0.00000       0.00000       0.00000       0.00000       0.00000       0.00000       0.00000       0.00000       0.00000       5.36452       6.22159       6.38075       6.61280       5.55112       4.71284       3.69747       3.01037       2.14772       1.37150      0.793579      0.504813      0.299931      0.158733     0.0722779     0.0318694     0.0123217    0.00467868    0.00140384   0.000375564   7.68676e-05   1.28350e-05       0.00000       0.00000       0.00000       0.00000       0.00000       0.00000       0.00000       0.00000       0.00000       0.00000       0.00000       0.00000       0.00000       0.00000
  11  14 2616.9022    2.0460  1.0448 11.5931 -0.0089  0.0395   0.0604   0.0848    0.2059   0.0000   441.5036       4.87556       7.43647      -8.27351      -13.4063       1.19117       9.88859      -2.08782       2.58145       1.03750      0.570734     -0.521284      0.123671     0.0305584     0.0764923    -0.0378049    0.00463890   -0.00319510   0.000293816  -0.000413837   0.000113930   1.39374e-05       0.00000       0.00000       0.00000       0.00000       0.00000       0.00000       0.00000       0.00000       0.00000       0.00000       0.00000       0.00000       0.00000       0.00000       5.15046       6.84220       7.06919       6.50963       5.67762       5.17493       4.17961       2.85850       2.25693       1.35821      0.840306      0.538286      0.254081      0.141246     0.0695648     0.0287988     0.0117360    0.00515796    0.00159638   0.000402074   9.13462e-05   1.39116e-05       0.00000       0.00000       0.00000       0.00000       0.00000       0.00000       0.00000       0.00000       0.00000       0.00000       0.00000       0.00000       0.00000       0.00000
  11  15 2756.2023    2.6792  0.7715 12.0422 -0.0052  0.0314   0.0852   0.0644    0.1511   0.0000   448.8590       12.4470       4.18138       7.52325       5.63964      0.575239      -1.20465      0.190675     -0.791771      -1.04779      0.264885      0.832656     -0.418159    -0.0469693     0.0740272    0.00434428   -0.00302087   -0.00263354  -0.000440912   0.000835341  -8.56158e-05  -1.07129e-06       0.00000       0.00000       0.00000       0.00000       0.00000       0.00000       0.00000       0.00000       0.00000       0.00000       0.00000       0.00000       0.00000       0.00000       4.93368       5.86227       6.32963       6.05772       5.24911       3.94145       3.44686       2.42760       1.55807       1.10718      0.709281      0.418612      0.208032      0.106088     0.0609646     0.0248327     0.0107736    0.00353973   0.000999961   0.000283218   6.27437e-05   8.35855e-06       0.00000       0.00000       0.00000       0.00000       0.00000       0.00000       0.00000       0.00000       0.00000       0.00000       0.00000       0.00000       0.00000       0.00000
  11  16 2895.5181    3.5027  0.7188 12.6063 -0.0040  0.0292   0.1249   0.0651    0.1398   0.0000   440.1470       5.65089       15.4471       5.81600      -4.75026      -4.34675       3.42645      -2.66396      -2.26836      -1.29091     -0.601748     -0.737686    0.00752102     0.0997272    -0.0403495  -0.000391279    0.00418805  -0.000202474   0.000678416  -0.000302141   3.98266e-05   6.46152e-06       0.00000       0.00000       0.00000       0.00000       0.00000       0.00000       0.00000       0.00000       0.00000       0.00000       0.00000       0.00000       0.00000       0.00000       4.77362       5.77398       5.00708       4.90590       4.52364       4.14211       3.21868       2.56454       1.75778       1.18672      0.686655      0.407773      0.205470      0.103947     0.0447093     0.0198764    0.00773881    0.00288495   0.000841098   0.000254026   5.15703e-05   9.57849e-06       0.00000       0.00000       0.00000       0.00000       0.00000       0.00000       0.00000       0.00000       0.00000       0.00000       0.00000       0.00000       0.00000       0.00000
  11  17 3034.6440    3.8300  0.9029 12.2408 -0.0003  0.0310   0.1150   0.0738    0.1882   0.0000   430.4082       19.3900       14.1119       10.7232      0.275144      -3.74488      -2.76335      -7.70394      -3.01122      0.804615     0.0602992     -0.512380     -0.153449     -0.102980     0.0370963    -0.0216142   -0.00876765    0.00183706   0.000464056  -0.000181224  -3.71015e-05  -3.63511e-06       0.00000       0.00000       0.00000       0.00000       0.00000       0.00000       0.00000       0.00000       0.00000       0.00000       0.00000       0.00000       0.00000       0.00000       4.46129       5.49221       5.90250       5.78450       4.77383       3.95997       3.06862       2.37861       1.61124       1.05411      0.660895      0.386613      0.237313      0.109562     0.0642869     0.0230438     0.0112486    0.00350193    0.00115748   0.000297944   6.33767e-05   1.01954e-05       0.00000       0.00000       0.00000       0.00000       0.00000       0.00000       0.00000       0.00000       0.00000       0.00000       0.00000       0.00000       0.00000       0.00000
  11  18 3173.5318    3.8219  0.9692 12.8199  0.0008  0.0347   0.1131   0.0756    0.1604   0.0000   427.9699       10.8617       8.57892       8.52945       1.30908      -5.33964      -2.32930       2.43500     -0.395649      -2.15901      0.498977    -0.0983925    -0.0664740    -0.0220613     0.0538012   -0.00858517     0.0201575   -0.00182556   -0.00212587  -0.000330884  -6.86643e-05   2.10605e-05       0.00000       0.00000       0.00000       0.00000       0.00000       0.00000       0.00000       0.00000       0.00000       0.00000       0.00000       0.00000       0.00000       0.00000       5.66522       6.47930       6.33150       5.84441       5.23003       4.62886       3.95064       3.08638       2.17723       1.32810      0.757115      0.425769      0.255835      0.130790     0.0588025     0.0262254     0.0105314    0.00357154    0.00114780   0.000293058   6.44394e-05   9.27710e-06       0.00000       0.00000       0.00000       0.00000       0.00000       0.00000       0.00000       0.00000       0.00000       0.00000       0.00000       0.00000       0.00000       0.00000
  11  19 3312.4317    3.6108  1.5562 12.1042 -0.0056  0.0468   0.0827   0.1003    0.1480   0.0000   428.8687       27.5699       1.11987       12.4371      -1.65282      -1.97277      0.616220      -2.73561     -0.626776       2.04784       1.27352     -0.105506     -0.495757    -0.0602983     0.0744709     0.0125146     0.0154717    0.00157089    0.00346637  -0.000185630   4.72414e-05  -7.07641e-06       0.00000       0.00000       0.00000       0.00000       0.00000       0.00000       0.00000       0.00000       0.00000       0.00000       0.00000       0.00000       0.00000       0.00000       6.27674       8.30975       7.85540       8.25087       6.85855       6.03591       4.54873       3.05577       2.45633       1.59037       1.08065      0.594021      0.367570      0.166196     0.0855708     0.0327570     0.0159951    0.00510987    0.00178864   0.000404870   0.000101940   1.77165e-05       0.00000       0.00000       0.00000       0.00000       0.00000       0.00000       0.00000       0.00000       0.00000       0.00000       0.00000       0.00000       0.00000       0.00000
  11  20 3451.7247    2.9983  2.3213 12.0851  0.0012  0.0549   0.0598   0.1373    0.0959   0.0000   438.5255       25.9708       8.88672      -4.60722       4.76352      -10.6360       3.37264      0.722732      -5.53612      -3.64547      0.618819    -0.0345424     -0.338387     -0.221786     -0.100656    0.00183676    0.00389798   0.000411673   -0.00157974  -0.000151151  -4.71301e-05   4.00665e-06       0.00000       0.00000       0.00000       0.00000       0.00000       0.00000       0.00000       0.00000       0.00000       0.00000       0.00000       0.00000       0.00000       0.00000       7.40956       9.70577       9.80810       9.08634       8.29249       6.82350       5.70494       4.12036       2.97379       1.93521       1.24401      0.724208      0.385794      0.207434     0.0986364     0.0453164     0.0176628    0.00656033    0.00207800   0.000570544   0.000131417   1.88270e-05       0.00000       0.00000       0.00000       0.00000       0.00000       0.00000       0.00000       0.00000       0.00000       0.00000       0.00000       0.00000       0.00000       0.00000
  11  21 3591.2123    2.3643  3.5854 11.6654 -0.0045  0.0719   0.0400   0.1837    0.0763   0.0000   434.0796       36.3041       2.11004       1.34471      -1.52689      -5.31366      0.117176       1.09064      -2.36343      -1.22553       1.54780      -1.17492      0.230221      0.629068     -0.274564     -0.120250     0.0118775   -0.00493072   -0.00178852  -0.000421801  -0.000384696  -1.42656e-05       0.00000       0.00000       0.00000       0.00000       0.00000       0.00000       0.00000       0.00000       0.00000       0.00000       0.00000       0.00000       0.00000       0.00000       9.56354       13.1547       12.7378       12.6065       10.8810       9.43246       7.41587       5.61506       3.97742       2.68669       1.65853       1.00496      0.567667      0.284161      0.149505     0.0596417     0.0263712    0.00930935    0.00294946   0.000801460   0.000173745   2.80365e-05       0.00000       0.00000       0.00000       0.00000       0.00000       0.00000       0.00000       0.00000       0.00000       0.00000       0.00000       0.00000       0.00000       0.00000
  11  22 3730.9102    1.9781  4.7818 11.3319 -0.0016  0.0881   0.0316   0.2291    0.0743   0.0000   423.4967       46.1638       8.03068      -16.4840      -2.55293       11.8311      -15.9266       3.76903       2.47267      -2.03256      0.297399     -0.330915      0.835370     -0.313725     -0.245917     0.0102260     0.0359121    0.00682016    0.00118131  -0.000482818  -0.000241323   5.88808e-05       0.00000       0.00000       0.00000       0.00000       0.00000       0.00000       0.00000       0.00000       0.00000       0.00000       0.00000       0.00000       0.00000       0.00000       12.2413       15.6389       16.2853       15.7646       13.7149       11.5903       9.02977       6.86544       4.86975       3.19217       2.09635       1.20716      0.694420      0.364846      0.171118     0.0788523     0.0311559     0.0111718    0.00368990   0.000948249   0.000201911   3.10489e-05       0.00000       0.00000       0.00000       0.00000       0.00000       0.00000       0.00000       0.00000       0.00000       0.00000       0.00000       0.00000       0.00000       0.00000
  11  23 3871.0597    1.6786  5.7955 11.1318 -0.0045  0.1032   0.0266   0.2836    0.0721   0.0000   429.8059       15.0569      -1.05243       30.7498      -9.09597      -28.0173      -4.87678      -5.01312      -7.30812      -5.13959       6.27167      0.826206      -1.18747      0.508342      0.339636     -0.198466    -0.0270332     0.0181054  -0.000514361   -0.00269023   0.000185865  -4.69356e-05       0.00000       0.00000       0.00000       0.00000       0.00000       0.00000       0.00000       0.00000       0.00000       0.00000       0.00000       0.00000       0.00000       0.00000       14.8925       18.9698       19.0716       19.1404       16.4821       13.8174       10.9398       7.87924       5.74747       3.86906       2.47490       1.46092      0.823305      0.428319      0.199273     0.0918104     0.0363033     0.0132406    0.00413107    0.00107384   0.000240027   3.67225e-05       0.00000       0.00000       0.00000       0.00000       0.00000       0.00000       0.00000       0.00000       0.00000       0.00000       0.00000       0.00000       0.00000       0.00000
  11  24 4011.0695    1.3345  7.6728 10.8123 -0.0041  0.1348   0.0200   0.3632    0.0646   0.0000   433.9777       40.4227       44.2020       7.71182       27.6521       11.4061       7.47288      -7.07083      -15.1461       6.34098       6.34517      -1.10901      -2.34378      0.569267      0.215400     -0.298678     -0.109745     0.0482880    0.00520956   -0.00216337   0.000294557  -4.51013e-05       0.00000       0.00000       0.00000       0.00000       0.00000       0.00000       0.00000       0.00000       0.00000       0.00000       0.00000       0.00000       0.00000       0.00000       18.2845       23.2153       24.1235       23.1522       21.4995       16.9197       14.3257       10.4482       7.77594       5.12743       3.33967       2.03312       1.14807      0.607759      0.298726      0.130660     0.0526662     0.0188515    0.00583162    0.00151132   0.000342947   4.61799e-05       0.00000       0.00000       0.00000       0.00000       0.00000       0.00000       0.00000       0.00000       0.00000       0.00000       0.00000       0.00000       0.00000       0.00000
  11  25 4151.3329    1.1663  9.7851 10.4929 -0.0063  0.1597   0.0175   0.4528    0.0669   0.0000   455.1751     -0.270649       5.94783       62.2823       18.4173      -33.1960       3.17974      -6.86076      -4.98864      0.767983       6.37962      -2.75948      0.701491       1.09101      0.261090     -0.266900     0.0655970   -0.00101855  -0.000408792   0.000698655  -0.000446596   0.000155031       0.00000       0.00000       0.00000       0.00000       0.00000       0.00000       0.00000       0.00000       0.00000       0.00000       0.00000       0.00000       0.00000       0.00000       22.0900       27.3904       28.6680       27.5902       24.6821       21.3600       16.6570       12.8141       9.23511       6.29105       4.01770       2.45461       1.39512      0.738804      0.357338      0.158707     0.0628651     0.0228782    0.00710290    0.00183334   0.000371484   5.51249e-05       0.00000       0.00000       0.00000       0.00000       0.00000       0.00000       0.00000       0.00000       0.00000       0.00000       0.00000       0.00000       0.00000       0.00000
  11  26 4291.9037    0.9257 10.5766 10.4697 -0.0064  0.1955   0.0163   0.5508    0.0577   0.0000   488.5141       18.3150     -0.399458       20.2599       8.47298      -5.35826      -9.39160       5.95673      -1.24636      -8.45396     -0.119785       2.93464      0.315947      -2.60909      -1.07456      0.376418    -0.0414347    -0.0262229     0.0224518   -0.00431184   0.000423127   0.000156048       0.00000       0.00000       0.00000       0.00000       0.00000       0.00000       0.00000       0.00000       0.00000       0.00000       0.00000       0.00000       0.00000       0.00000       26.7152       33.1364       35.4658       33.1801       30.9336       25.9924       20.5670       15.6364       11.1462       7.77251       4.98917       3.06924       1.67603      0.886205      0.434215      0.191590     0.0771283     0.0280516    0.00868277    0.00233252   0.000475042   6.59278e-05       0.00000       0.00000       0.00000       0.00000       0.00000       0.00000       0.00000       0.00000       0.00000       0.00000       0.00000       0.00000       0.00000       0.00000
  11  27 4432.6324    0.7689 12.8315 10.3981 -0.0161  0.2639   0.0155   0.7360    0.0531   0.0000   418.6814       34.6160       56.8555      -15.0096       34.9270       36.0828      -24.7477       21.3759       40.5174       3.31345      -2.76496      -9.56992      -1.03096       2.66868      0.157761     -0.212452    -0.0613039     0.0497437    -0.0213971    0.00159090    0.00259312  -0.000269538       0.00000       0.00000       0.00000       0.00000       0.00000       0.00000       0.00000       0.00000       0.00000       0.00000       0.00000       0.00000       0.00000       0.00000       34.5503       44.0326       46.7027       44.6929       40.3208       34.5062       27.9153       20.8847       15.5723       10.7087       6.95716       4.22447       2.45593       1.34751      0.594198      0.296374      0.111735     0.0411253     0.0124115    0.00312421   0.000659494   9.38821e-05       0.00000       0.00000       0.00000       0.00000       0.00000       0.00000       0.00000       0.00000       0.00000       0.00000       0.00000       0.00000       0.00000       0.00000
  12  11 2235.8398    1.0159  0.6965 10.3622  0.0003  0.0293   0.0332   0.0614    0.1117   0.0000   440.4121      -4.53207       16.7652       2.69953      -1.06293       4.09190     -0.549891    0.00516967      0.658664      0.255434     -0.606195    -0.0646596      0.123966     0.0949573      0.120454    -0.0141125    -0.0123916   0.000505667   4.93865e-05   0.000954584  -0.000355116   1.45265e-05   5.74026e-07  -1.29853e-06       0.00000       0.00000       0.00000       0.00000       0.00000       0.00000       0.00000       0.00000       0.00000       0.00000       0.00000       0.00000       3.87331       4.94979       4.49076       4.72612       3.98638       3.85238       3.05580       2.47712       1.84906       1.23741      0.816051      0.480504      0.303380      0.153112     0.0888488     0.0372761     0.0190474    0.00666588    0.00313001   0.000946126   0.000314801   7.23832e-05   1.52126e-05   2.71381e-06       0.00000       0.00000       0.00000       0.00000       0.00000       0.00000       0.00000       0.00000       0.00000       0.00000       0.00000       0.00000
  12  12 2376.2976    1.2710  0.8703 10.9107  0.0107  0.0385   0.0394   0.0779    0.1636   0.0000   441.9636       5.78828     -0.290704      -8.78694       1.40020       1.05711       3.12979       2.13302      -2.37877     -0.314706       1.55344      0.928408     -0.970228     -0.245192      0.138465   -0.00288688    -0.0391148    0.00512752   -0.00298720    0.00129904   0.000369466  -0.000195997  -1.78199e-05  -5.89982e-06       0.00000       0.00000       0.00000       0.00000       0.00000       0.00000       0.00000       0.00000       0.00000       0.00000       0.00000       0.00000       5.08827       6.38135       6.05597       5.50478       4.94506       4.71184       4.19943       3.58179       2.31808       1.78279       1.01878      0.599281      0.360082      0.196476     0.0991555     0.0472645     0.0218822    0.00995664    0.00370668    0.00113355   0.000340240   0.000109315   1.92082e-05   3.11811e-06       0.00000       0.00000       0.00000       0.00000       0.00000       0.00000       0.00000       0.00000       0.00000       0.00000       0.00000       0.00000
  12  13 2515.4770    1.7688  1.0157 10.9680 -0.0010  0.0355   0.0548   0.0919    0.3753   0.0000   434.7256       5.29405       12.5413       1.75400       3.33913      -5.98163       2.12793      -2.11639      -2.58521      -1.50468      0.443325     -0.115302     -0.231093     -0.178793      0.110296    0.00695076    -0.0281813    0.00961327   -0.00236243  -0.000285458   0.000172744  -9.52448e-05  -4.00613e-06   1.17537e-06       0.00000       0.00000       0.00000       0.00000       0.00000       0.00000       0.00000       0.00000       0.00000       0.00000       0.00000       0.00000       4.48126       5.53141       6.24441       5.40436       5.13465       4.44171       3.60546       2.74143       2.07465       1.38334      0.892511      0.597528      0.313041      0.180872     0.0969771     0.0437720     0.0229917    0.00828149    0.00358129    0.00132035   0.000388834   0.000102885   2.05798e-05   2.63694e-06       0.00000       0.00000       0.00000       0.00000       0.00000       0.00000       0.00000       0.00000       0.00000       0.00000       0.00000       0.00000
  12  14 2654.6494    2.1097  0.9402 11.9414 -0.0221  0.0381   0.0668   0.0832    0.2558   0.0000   440.8554       4.40889       12.9600      -3.01482      -3.16138    0.00392147     -0.992953      -5.38044     -0.431399      -1.58961      0.344793     -0.571130      0.411916    -0.0183955   -0.00203388    -0.0525530     0.0324098     0.0195627   -0.00565053   -0.00163408   9.79451e-05   2.65389e-05  -7.73653e-07   9.18274e-07       0.00000       0.00000       0.00000       0.00000       0.00000       0.00000       0.00000       0.00000       0.00000       0.00000       0.00000       0.00000       4.70388       6.18326       6.11171       6.53753       5.55620       4.75469       3.69962       2.92897       2.13525       1.45989      0.989166      0.580842      0.387288      0.202247      0.118453     0.0479818     0.0273024    0.00910929    0.00415498    0.00123077   0.000398094   9.63399e-05   2.17404e-05   3.53854e-06       0.00000       0.00000       0.00000       0.00000       0.00000       0.00000       0.00000       0.00000       0.00000       0.00000       0.00000       0.00000
  12  15 2794.5342    2.8383  0.9866 12.1032 -0.0067  0.0351   0.0800   0.0773    0.2212   0.0000   438.8370       2.49611       11.7070       3.12184      -2.36443      -2.51457      -2.25762      -3.66693      -1.25450       1.37571      0.490628     -0.886796     0.0582887   -0.00868899    -0.0195550     0.0248900     0.0153704   -0.00451180   0.000109070    0.00100351   2.34993e-06  -8.69962e-05  -4.77958e-07  -1.31656e-06       0.00000       0.00000       0.00000       0.00000       0.00000       0.00000       0.00000       0.00000       0.00000       0.00000       0.00000       0.00000       4.07886       5.54760       5.26227       5.41283       5.32134       3.93641       3.62006       2.48596       2.16521       1.35074      0.887317      0.588233      0.329846      0.211323      0.105695     0.0501829     0.0235568    0.00922322    0.00336537    0.00133068   0.000358327   9.22911e-05   2.40326e-05   3.09660e-06       0.00000       0.00000       0.00000       0.00000       0.00000       0.00000       0.00000       0.00000       0.00000       0.00000       0.00000       0.00000
  12  16 2934.4263    3.5456  0.8639 12.6161 -0.0035  0.0298   0.1057   0.0689    0.1537   0.0000   432.4880      -4.01231       14.6270      -6.09238      -1.56539       1.68000      0.749888      -3.03371       1.81043      -1.69584      0.186789      0.912787     -0.233741     -0.100287     0.0711329     0.0210437    -0.0210420   -0.00246915    0.00230796   0.000795239   0.000580078   6.51330e-05   2.46518e-05  -3.28100e-06       0.00000       0.00000       0.00000       0.00000       0.00000       0.00000       0.00000       0.00000       0.00000       0.00000       0.00000       0.00000       4.23800       5.18086       5.47589       5.06929       4.49291       3.94798       3.27845       2.33175       1.68247       1.24776      0.794010      0.467690      0.288549      0.156588     0.0794316     0.0334078     0.0179694    0.00736839    0.00307939   0.000959529   0.000296957   7.24518e-05   1.50738e-05   2.12779e-06       0.00000       0.00000       0.00000       0.00000       0.00000       0.00000       0.00000       0.00000       0.00000       0.00000       0.00000       0.00000
  12  17 3074.0224    3.7715  0.7618 13.2175 -0.0054  0.0324   0.1268   0.0671    0.1203   0.0000   439.9330       3.15852       10.0848       10.8645      -11.0966      -2.87694       2.09302      -2.32945      -2.42414      -3.85771      0.126049     0.0383794     -0.314463     0.0924891      0.104692    -0.0458320     0.0223850    0.00931394   -0.00487251    0.00116980   0.000263161   4.01696e-07  -6.76285e-06  -6.75707e-07       0.00000       0.00000       0.00000       0.00000       0.00000       0.00000       0.00000       0.00000       0.00000       0.00000       0.00000       0.00000       4.14660       5.23529       5.61882       5.49092       4.79029       3.96128       3.48581       2.29760       1.75229       1.36334      0.781127      0.515627      0.293089      0.175630     0.0902200     0.0362492     0.0216387    0.00811243    0.00351909    0.00115155   0.000294885   8.38430e-05   1.85222e-05   2.60127e-06       0.00000       0.00000       0.00000       0.00000       0.00000       0.00000       0.00000       0.00000       0.00000       0.00000       0.00000       0.00000
  12  18 3213.3433    3.7871  1.3852 12.2097 -0.0020  0.0376   0.0892   0.0941    0.1903   0.0000   440.4895       14.3586      -2.24595      -4.27961       7.44418      0.734099      -2.19156      -3.20633     -0.460237      -2.37149       1.48638      -1.04759    -0.0573635      0.378985     0.0539604    -0.0449759    -0.0161801     0.0150781    0.00241649    0.00101686   0.000364897   4.50787e-05  -3.42988e-05   4.17284e-06       0.00000       0.00000       0.00000       0.00000       0.00000       0.00000       0.00000       0.00000       0.00000       0.00000       0.00000       0.00000       4.70750       6.12963       6.25221       6.07593       5.69998       4.77481       3.83042       2.92789       2.09975       1.58520      0.952300      0.666015      0.366786      0.204820      0.105872     0.0502937     0.0232776    0.00922132    0.00381126    0.00138783   0.000383513   0.000112461   2.22238e-05   3.28678e-06       0.00000       0.00000       0.00000       0.00000       0.00000       0.00000       0.00000       0.00000       0.00000       0.00000       0.00000       0.00000
  12  19 3352.7912    3.3246  1.7493 12.2115 -0.0015  0.0444   0.0712   0.1056    0.1227   0.0000   434.6282       28.6933       32.4108      -1.46658      -3.43903      -1.07186       8.35236       1.82127      0.339425      -1.91231     -0.483311      0.202668   -0.00827193      0.170292     -0.105260     0.0426747    -0.0537587   -0.00174998   0.000865874  -0.000204592  -0.000125954  -7.43467e-05  -9.07259e-06  -1.76848e-06       0.00000       0.00000       0.00000       0.00000       0.00000       0.00000       0.00000       0.00000       0.00000       0.00000       0.00000       0.00000       5.66188       7.12098       7.35616       6.87024       6.25728       5.64521       4.60044       3.75767       2.67306       1.83033       1.20248      0.762383      0.421604      0.237502      0.123897     0.0627857     0.0284272     0.0118319    0.00439592    0.00159328   0.000484323   0.000128307   2.48661e-05   3.73120e-06       0.00000       0.00000       0.00000       0.00000       0.00000       0.00000       0.00000       0.00000       0.00000       0.00000       0.00000       0.00000
  12  20 3492.5658    2.8464  2.3224 12.0034 -0.0056  0.0509   0.0563   0.1287    0.0958   0.0000   438.3360       9.70927       1.60523       16.0574       2.24394      -8.13498      -5.04221     -0.565542      -4.01649      -3.67904      -1.28088     -0.967909     -0.991081    -0.0593805     -0.174593    -0.0731097    -0.0816400     0.0243522   0.000198332   0.000627192  -0.000437045  -4.38149e-05   5.73856e-07   2.75111e-06       0.00000       0.00000       0.00000       0.00000       0.00000       0.00000       0.00000       0.00000       0.00000       0.00000       0.00000       0.00000       6.40271       7.97383       8.21230       8.15088       7.34339       6.47114       5.22678       4.13084       2.95070       2.09813       1.42351      0.871182      0.521830      0.284095      0.148628     0.0726402     0.0337642     0.0141351    0.00537554    0.00182669   0.000573282   0.000146217   2.90370e-05   4.34090e-06       0.00000       0.00000       0.00000       0.00000       0.00000       0.00000       0.00000       0.00000       0.00000       0.00000       0.00000       0.00000
  12  21 3632.6622    2.2692  3.5632 11.5637  0.0045  0.0672   0.0374   0.1750    0.0764   0.0000   421.4423       22.0655      -4.21995       14.6902      -7.11289       10.3900    -0.0782907      0.990900      -4.31656       1.44229       1.84372      0.765203     -0.568166     -0.663993      0.175263     0.0658307    -0.0194489   -0.00772044   -0.00655817    0.00427443  -0.000567890   0.000149234  -3.70717e-05  -5.51809e-06       0.00000       0.00000       0.00000       0.00000       0.00000       0.00000       0.00000       0.00000       0.00000       0.00000       0.00000       0.00000       8.64543       11.0519       11.1588       11.1866       9.93100       8.98228       6.87440       5.45649       3.81926       2.83672       1.83622       1.20509      0.693077      0.380785      0.197603     0.0985155     0.0433611     0.0185292    0.00708619    0.00250325   0.000738287   0.000200303   3.74564e-05   6.00230e-06       0.00000       0.00000       0.00000       0.00000       0.00000       0.00000       0.00000       0.00000       0.00000       0.00000       0.00000       0.00000
  12  22 3772.7692    1.8657  4.7883 11.3792 -0.0042  0.0887   0.0292   0.2150    0.0671   0.0000   423.0001       28.8477       24.6258      -15.1614       2.20279       9.39602      -1.12657      -12.1218       3.27673      -1.05158       3.20150      0.522966    -0.0897416      0.887400     -0.167026     0.0803893      0.105807    -0.0188838   -0.00618326   -0.00278008    0.00150014   0.000299177  -6.28616e-05  -6.60397e-06       0.00000       0.00000       0.00000       0.00000       0.00000       0.00000       0.00000       0.00000       0.00000       0.00000       0.00000       0.00000       10.4459       14.2336       14.0260       14.7126       12.6178       11.1607       9.04135       6.98594       5.35691       3.59369       2.53594       1.52354      0.977310      0.517646      0.300092      0.133317     0.0689184     0.0256090     0.0109662    0.00342759    0.00110780   0.000256187   5.58476e-05   8.57964e-06       0.00000       0.00000       0.00000       0.00000       0.00000       0.00000       0.00000       0.00000       0.00000       0.00000       0.00000       0.00000
  12  23 3913.0818    1.5438  6.5199 11.0262 -0.0011  0.1099   0.0238   0.2957    0.0695   0.0000   440.4453       25.7234       13.3753      -31.2641      -31.7380       4.69742       2.17979      -2.40642       2.57981       2.52427       5.03667      0.608083      -3.17518     -0.229974      0.388947      0.168285    -0.0140950    -0.0348561    -0.0364947  -0.000401215  -0.000563939  -0.000515995   7.96658e-07  -3.29293e-06       0.00000       0.00000       0.00000       0.00000       0.00000       0.00000       0.00000       0.00000       0.00000       0.00000       0.00000       0.00000       13.5736       17.6782       18.1052       17.6005       16.2627       13.8979       11.5865       9.10484       6.87001       4.61213       3.15772       1.93897       1.17817      0.661206      0.350322      0.174030     0.0786878     0.0334045     0.0125926    0.00435151    0.00135584   0.000331843   6.95720e-05   9.62435e-06       0.00000       0.00000       0.00000       0.00000       0.00000       0.00000       0.00000       0.00000       0.00000       0.00000       0.00000       0.00000
  12  24 4053.4940    1.3099  7.8620 10.8584 -0.0089  0.1306   0.0199   0.3638    0.0631   0.0000   469.8324       77.5768       19.7526      -34.3940       11.0382     -0.662255      -5.42668      -11.1312     -0.668169      -5.02645       1.60393       1.29821      -1.50157     -0.589515      0.116127    -0.0935237     -0.120298      0.107236     0.0144086    -0.0194918  -0.000141073   0.000275228  -1.98553e-05   2.68923e-06       0.00000       0.00000       0.00000       0.00000       0.00000       0.00000       0.00000       0.00000       0.00000       0.00000       0.00000       0.00000       16.3606       21.1873       21.5374       21.4164       19.0711       16.5599       13.9090       10.7274       7.99323       5.69976       3.64178       2.36111       1.41261      0.806296      0.426909      0.212923     0.0949124     0.0410850     0.0155918    0.00532572    0.00151763   0.000391021   7.97755e-05   1.15560e-05       0.00000       0.00000       0.00000       0.00000       0.00000       0.00000       0.00000       0.00000       0.00000       0.00000       0.00000       0.00000
  12  25 4194.4791    1.0962 10.6944 10.5040 -0.0053  0.1726   0.0162   0.4977    0.0601   0.0000   426.9442       26.6605       15.9294      -10.2233       22.2856      -3.15564      -27.8554      -2.38393       14.2958       4.09534      -1.76468       5.06761     -0.157164      -2.15039     -0.670995      0.512367    -0.0243336    -0.0786005    -0.0254595    0.00296932    0.00325391    0.00102837  -3.13604e-05  -1.37768e-05       0.00000       0.00000       0.00000       0.00000       0.00000       0.00000       0.00000       0.00000       0.00000       0.00000       0.00000       0.00000       20.7199       26.6341       28.4931       27.2926       25.1425       21.5578       18.0306       14.3133       10.3906       7.45940       5.00229       3.15806       1.89256       1.10826      0.580266      0.286748      0.135381     0.0569498     0.0211405    0.00718696    0.00213488   0.000547163   0.000108015   1.49635e-05       0.00000       0.00000       0.00000       0.00000       0.00000       0.00000       0.00000       0.00000       0.00000       0.00000       0.00000       0.00000
  13  10 2128.5282    0.8015  0.5774 10.1327 -0.0044  0.0262   0.0291   0.0598    0.0814   0.0000   435.9761     -0.248890       7.84525       3.50703      -1.10102      -6.38313       2.42676     0.0506427      0.181526      -1.76550      0.625221      0.702555     -0.251203    -0.0911177     0.0668308     0.0366862    -0.0482629   -0.00992751    0.00244723   9.10198e-05   0.000291837   0.000246522  -2.53852e-05  -8.88410e-06  -3.16482e-06   3.64068e-07       0.00000       0.00000       0.00000       0.00000       0.00000       0.00000       0.00000       0.00000       0.00000       0.00000       2.97641       3.86882       4.13119       3.87544       3.67516       3.07641       2.61696       2.00589       1.51498       1.02381      0.745754      0.505929      0.301877      0.175110     0.0910659     0.0510087     0.0277553     0.0108698    0.00557186    0.00193561   0.000726241   0.000252092   7.57347e-05   1.84783e-05   3.95028e-06   5.28825e-07       0.00000       0.00000       0.00000       0.00000       0.00000       0.00000       0.00000       0.00000       0.00000       0.00000
  13  13 2551.7208    1.8625  0.9865 11.0355 -0.0076  0.0317   0.0522   0.0769    0.3083   0.0000   438.2851       15.7556       21.7471      -3.68521      -10.7174       2.44514       2.38688      -1.81192      -1.70664     -0.902001       1.90246      0.219471      0.361998     -0.301330    -0.0906962     0.0198442    -0.0442183    -0.0342160   -0.00257025    0.00137695  -8.67803e-05  -0.000270192   5.83131e-05  -1.90550e-05   8.14077e-06  -6.27207e-07       0.00000       0.00000       0.00000       0.00000       0.00000       0.00000       0.00000       0.00000       0.00000       0.00000       3.49608       4.72955       4.81138       4.87639       4.37002       3.78624       3.05954       2.43713       1.85576       1.30588      0.938545      0.567594      0.388436      0.212145      0.126907     0.0631001     0.0314186     0.0152588    0.00620474    0.00256510   0.000995796   0.000302133   9.79112e-05   2.24188e-05   4.58377e-06   6.87267e-07       0.00000       0.00000       0.00000       0.00000       0.00000       0.00000       0.00000       0.00000       0.00000       0.00000
  13  14 2691.7166    2.5366  0.8790 11.5565 -0.0047  0.0303   0.0790   0.0735    0.4051   0.0000   431.2690       5.20566       8.87423       1.21247      -6.48734       1.09532       7.36253      -3.18755       2.68902     -0.257734      0.861174      0.475248     -0.658916    -0.0237193     0.0677207     0.0247848    -0.0370052    -0.0106979     0.0110452  -0.000149587   0.000261304  -9.88005e-06  -7.24118e-06  -9.90766e-08  -1.05077e-06  -1.04092e-06       0.00000       0.00000       0.00000       0.00000       0.00000       0.00000       0.00000       0.00000       0.00000       0.00000       3.32368       4.54716       4.43539       4.71038       3.95463       3.88370       2.97167       2.42216       1.83643       1.29713      0.887746      0.602056      0.383233      0.206794      0.128762     0.0609143     0.0345869     0.0143562    0.00687926    0.00240688    0.00104916   0.000315944   9.53842e-05   2.18378e-05   4.18261e-06   7.33095e-07       0.00000       0.00000       0.00000       0.00000       0.00000       0.00000       0.00000       0.00000       0.00000       0.00000
  13  15 2832.2320    3.1256  0.9074 11.8439 -0.0094  0.0310   0.0894   0.0726    0.4602   0.0000   434.8708       13.2975       12.8005      -4.11452       11.9975       3.05214     -0.188168      -4.80700       4.47704     0.0397488     -0.961744     -0.590713      0.590908     -0.101858    -0.0172893    -0.0741388    -0.0365002    -0.0173721    0.00760170    0.00322649  -0.000162566  -0.000135501  -4.09908e-05  -1.21614e-05  -9.39160e-07  -6.68333e-07       0.00000       0.00000       0.00000       0.00000       0.00000       0.00000       0.00000       0.00000       0.00000       0.00000       3.42702       4.41163       4.60113       4.43611       4.14827       3.62106       3.19711       2.42032       1.96669       1.31699      0.950785      0.647911      0.375435      0.249248      0.110632     0.0777673     0.0311153     0.0174737    0.00624665    0.00318418   0.000886237   0.000375466   9.10384e-05   2.26255e-05   5.00717e-06   6.39490e-07       0.00000       0.00000       0.00000       0.00000       0.00000       0.00000       0.00000       0.00000       0.00000       0.00000
  13  16 2972.6254    3.4881  0.8049 13.0180 -0.0167  0.0372   0.1035   0.0639    0.1550   0.0000   434.5334       10.7032       12.4993       6.30987      -5.00860      -2.13838      0.606668      -2.28879       1.61013      -2.61674    -0.0651027      0.240684      0.548570     -0.273592     -0.157499     0.0368863     0.0850345    0.00819989    -0.0152007   -0.00488154    0.00248543  -0.000223301  -0.000158477   2.50759e-06  -5.74530e-06  -9.13147e-07       0.00000       0.00000       0.00000       0.00000       0.00000       0.00000       0.00000       0.00000       0.00000       0.00000       3.50081       5.67156       4.82110       5.84386       4.90934       4.25967       4.13614       2.50985       2.59072       1.38523       1.26024      0.672974      0.517970      0.264858      0.150444     0.0937453     0.0360283     0.0231104    0.00653312    0.00394955    0.00119509   0.000420542   0.000135120   2.29966e-05   7.58962e-06   1.02357e-06       0.00000       0.00000       0.00000       0.00000       0.00000       0.00000       0.00000       0.00000       0.00000       0.00000
  13  17 3112.6342    3.7380  1.0689 12.9453 -0.0115  0.0425   0.1011   0.0780    0.1602   0.0000   436.7969       15.7248       10.3489       8.18501       3.39775     -0.623003       2.38493      -9.02907      -1.28102      0.126594       1.87822     -0.892889     -0.228791     -0.223368    -0.0232738     0.0238465    -0.0309462    0.00824097    0.00264859   -0.00395064   0.000457436  -0.000120311   0.000134617   3.18222e-05  -2.51317e-06  -4.92853e-07       0.00000       0.00000       0.00000       0.00000       0.00000       0.00000       0.00000       0.00000       0.00000       0.00000       4.37957       6.59821       6.27710       5.64012       5.86493       4.34454       4.64506       3.17800       2.63869       1.84977       1.13702      0.858918      0.410955      0.300196      0.149991     0.0777227     0.0432756     0.0170468    0.00954537    0.00310739    0.00125459   0.000454310   9.87215e-05   3.39206e-05   7.82657e-06   9.05187e-07       0.00000       0.00000       0.00000       0.00000       0.00000       0.00000       0.00000       0.00000       0.00000       0.00000
  13  18 3252.4303    3.6168  1.3119 12.7185 -0.0086  0.0419   0.0906   0.0910    0.1612   0.0000   442.0991       18.4779       14.7221      0.446269       5.78659      -2.66683      0.355798      -4.15499      -1.72058      0.541218      0.661372      -1.22049      0.151711    -0.0229294     0.0115667    0.00586733    -0.0596215   0.000232212   -0.00951396    0.00249390    0.00100175  -0.000335238  -0.000238365   4.00546e-05  -1.98625e-06  -6.75568e-07       0.00000       0.00000       0.00000       0.00000       0.00000       0.00000       0.00000       0.00000       0.00000       0.00000       4.59175       5.97113       6.65330       6.00462       5.74543       5.11040       3.74798       3.61925       2.32258       1.74549       1.26545      0.786053      0.490941      0.305422      0.147010     0.0896972     0.0463867     0.0188433    0.00974297    0.00372933    0.00116540   0.000443968   0.000139480   3.37080e-05   5.52982e-06   8.74637e-07       0.00000       0.00000       0.00000       0.00000       0.00000       0.00000       0.00000       0.00000       0.00000       0.00000
  13  19 3392.5126    3.2214  1.8040 12.3615 -0.0017  0.0417   0.0670   0.1078    0.1115   0.0000   439.9607       16.0568       17.1185     0.0884661       12.1336      -3.79070      -6.16296      -3.84516       2.29011      0.306499      -2.74647      -1.04810     -0.844686  -0.000824156    -0.0870870    -0.0606354     0.0289144     0.0137148   -0.00403278    0.00255902  -0.000770254   0.000736330   0.000356073  -6.40770e-05   3.12587e-06   4.89937e-07       0.00000       0.00000       0.00000       0.00000       0.00000       0.00000       0.00000       0.00000       0.00000       0.00000       5.14011       6.54592       7.10511       6.70801       6.21049       5.34443       4.37537       3.54828       2.51747       1.85510       1.26007      0.813167      0.508439      0.292506      0.159976     0.0864433     0.0428684     0.0197388    0.00855009    0.00351368    0.00125688   0.000416164   0.000124370   3.20158e-05   5.92917e-06   8.03449e-07       0.00000       0.00000       0.00000       0.00000       0.00000       0.00000       0.00000       0.00000       0.00000       0.00000
  13  20 3532.6842    2.5951  3.1040 11.5731 -0.0005  0.0576   0.0427   0.1466    0.0884   0.0000   444.5565       6.89406       3.98253       9.78795      0.199230       1.16058       4.87179      0.237835      -1.34222      -4.36532      0.648987     -0.314838      -2.07901      0.226008      0.306748      0.224118     0.0508235    -0.0202179   -0.00204138   0.000154825   -0.00245877   0.000724756   0.000153896   2.13450e-06   6.80159e-06   2.43017e-07       0.00000       0.00000       0.00000       0.00000       0.00000       0.00000       0.00000       0.00000       0.00000       0.00000       6.73026       8.85739       9.13698       8.57366       8.25334       7.20588       6.04862       4.85842       3.64830       2.62520       1.82218       1.17755      0.736487      0.426568      0.239974      0.127185     0.0602590     0.0302215     0.0121752    0.00512151    0.00184943   0.000622818   0.000185816   4.56695e-05   8.95634e-06   1.19158e-06       0.00000       0.00000       0.00000       0.00000       0.00000       0.00000       0.00000       0.00000       0.00000       0.00000
  13  21 3673.2482    2.1311  3.6455 11.6515  0.0006  0.0684   0.0354   0.1779    0.0705   0.0000   436.6899       13.7143      0.387090       8.44113     -0.531687       4.09275      -4.98284      -10.0187       6.71822      0.693445      0.440871    -0.0780171      -1.40615     -0.321070    -0.0639285      0.260166     0.0227043    -0.0524054     0.0341501     0.0156835   -0.00103035  -0.000244149   0.000120930  -2.66512e-05  -1.39048e-06   1.66893e-06       0.00000       0.00000       0.00000       0.00000       0.00000       0.00000       0.00000       0.00000       0.00000       0.00000       8.09344       10.4326       10.8595       10.4551       9.85957       8.53571       7.23129       5.62198       4.51581       3.07446       2.14214       1.40753      0.870452      0.512872      0.289773      0.154540     0.0747933     0.0364231     0.0147967    0.00616963    0.00226760   0.000762382   0.000217355   5.15707e-05   1.07905e-05   1.38712e-06       0.00000       0.00000       0.00000       0.00000       0.00000       0.00000       0.00000       0.00000       0.00000       0.00000
  13  22 3813.7478    1.7873  5.1624 11.2565 -0.0039  0.0844   0.0265   0.2260    0.0660   0.0000   448.2117       44.6189      -23.3582       8.09147       24.4657     -0.627106      -2.23892       2.74983       1.79296       4.68295       4.70224      -2.17782      -1.30417     -0.234535      0.250552    -0.0504590      0.117397   -0.00891099    -0.0222229   -0.00856272    0.00340163  -0.000877759   0.000149787   0.000229282  -2.44484e-05  -1.65328e-06       0.00000       0.00000       0.00000       0.00000       0.00000       0.00000       0.00000       0.00000       0.00000       0.00000       9.89150       12.6427       13.3831       12.5485       12.2627       10.7089       8.88028       7.20001       5.42260       3.94783       2.76286       1.82564       1.14910      0.673084      0.371848      0.206174     0.0975644     0.0490967     0.0195226    0.00838833    0.00292230   0.000992496   0.000288150   6.96923e-05   1.31642e-05   1.71124e-06       0.00000       0.00000       0.00000       0.00000       0.00000       0.00000       0.00000       0.00000       0.00000       0.00000
  13  23 3954.3874    1.5018  7.3703 10.7743  0.0025  0.1098   0.0209   0.3006    0.0723   0.0000   439.0338       47.1900      -31.6973       34.2682       8.28574      -26.8341      -6.46201       10.3914       1.24402     -0.915244      -2.47976      -4.37903       3.48403      -1.35190      -1.33221      0.537556     0.0820882    -0.0941900    -0.0227843   0.000954353   0.000861807   -0.00302482   0.000190430   7.48025e-05   2.32527e-05   2.64481e-06       0.00000       0.00000       0.00000       0.00000       0.00000       0.00000       0.00000       0.00000       0.00000       0.00000       12.5676       16.5703       17.3487       16.7108       15.9791       13.5559       11.8615       9.01595       7.09346       5.05929       3.49727       2.36758       1.42825      0.882947      0.478709      0.260592      0.128474     0.0598155     0.0261549     0.0105327    0.00380109    0.00130617   0.000355494   8.88665e-05   1.82451e-05   2.29474e-06       0.00000       0.00000       0.00000       0.00000       0.00000       0.00000       0.00000       0.00000       0.00000       0.00000
  13  24 4095.6560    1.1949  8.9787 10.7255 -0.0020  0.1350   0.0178   0.4020    0.0605   0.0000   455.3542       41.5846       23.2013     -0.391947      -3.78894       10.6882      -14.2279      -6.84390      -8.95834       6.44843      -1.14501       2.29150     -0.794047      0.176918      0.402690     -0.539345     -0.364977     0.0165108     0.0532551    -0.0172094   -0.00373502   0.000650625    0.00120304   0.000235488  -2.98169e-05  -4.24183e-06       0.00000       0.00000       0.00000       0.00000       0.00000       0.00000       0.00000       0.00000       0.00000       0.00000       15.5299       20.0392       20.8672       21.0363       19.0368       17.0283       14.1795       11.6086       8.64740       6.46692       4.39431       2.93136       1.83792       1.11039      0.621866      0.338882      0.169825     0.0788735     0.0344984     0.0139202    0.00497226    0.00161196   0.000455423   0.000111576   2.08010e-05   2.95344e-06       0.00000       0.00000       0.00000       0.00000       0.00000       0.00000       0.00000       0.00000       0.00000       0.00000
  13  25 4236.7556    1.0263 10.4998 10.5267 -0.0062  0.1676   0.0158   0.4716    0.0565   0.0000   423.9098       7.96617      -17.9792      -22.3755      -19.1002       2.34250       12.7596      -17.8492      -9.56174      -20.3372       4.75556      0.881217      -1.92797      0.269433       1.37833    -0.0359418     -0.385877     0.0297844    0.00968926    -0.0215661   -0.00785328    0.00140494   0.000530864  -0.000292575  -2.57814e-05   6.09406e-06       0.00000       0.00000       0.00000       0.00000       0.00000       0.00000       0.00000       0.00000       0.00000       0.00000       18.9363       25.0205       26.4404       25.4476       24.2096       20.9347       17.8732       14.0117       10.7643       7.78630       5.50966       3.69725       2.33711       1.39935      0.797624      0.435825      0.210589      0.106943     0.0429458     0.0182020    0.00636591    0.00208694   0.000582991   0.000139160   2.74242e-05   3.54014e-06       0.00000       0.00000       0.00000       0.00000       0.00000       0.00000       0.00000       0.00000       0.00000       0.00000
  14   9 2017.0867    0.5798  0.3905 10.2093 -0.0171  0.0237   0.0241   0.0456    0.0662   0.0000   438.3998       6.55267       14.3379      -5.25064      -5.82648      -3.22361      0.574443      -2.14633       2.49993    -0.0347919      0.414282     -0.113088      0.453350     -0.509285     -0.143090    0.00393889  -0.000697020    -0.0402797    0.00191580  -0.000983618   -0.00207359  -0.000141304  -1.07213e-05   5.09118e-05   5.94158e-07  -1.99896e-07   2.09693e-07   5.88413e-08       0.00000       0.00000       0.00000       0.00000       0.00000       0.00000       0.00000       0.00000       2.78163       3.73891       4.17276       3.86539       3.77643       3.03257       2.59692       1.90465       1.42940       1.03520      0.692781      0.516205      0.322606      0.189522      0.117863     0.0592531     0.0327206     0.0170269    0.00776062    0.00352100    0.00134808   0.000525806   0.000205012   6.01495e-05   1.73521e-05   4.51874e-06   8.84840e-07   1.00996e-07       0.00000       0.00000       0.00000       0.00000       0.00000       0.00000       0.00000       0.00000
  14  10 2162.4940    0.8745  0.6743 10.1400 -0.0047  0.0298   0.0281   0.0596    0.0982   0.0000   438.9050      -5.75785       14.0261       5.24222      0.778184      0.466632      -2.32528      -3.07849      -2.72511      -2.39823       1.02072      0.998153      0.385220     0.0141836    -0.0935399   -0.00172242    -0.0769488   -0.00990933    0.00110377   -0.00593729  -0.000403536   0.000652330   0.000237683  -9.54972e-05   6.08419e-06   1.79960e-06   5.77201e-07  -1.90480e-08       0.00000       0.00000       0.00000       0.00000       0.00000       0.00000       0.00000       0.00000       3.53942       3.88585       4.48139       4.57837       3.95526       3.20505       3.16283       2.75522       1.85404       1.49425       1.06701      0.665329      0.386797      0.239500      0.171123     0.0867084     0.0431054     0.0218911     0.0121063    0.00562559    0.00217455   0.000775452   0.000257798   6.74326e-05   2.10894e-05   5.14756e-06   9.03205e-07   1.14594e-07       0.00000       0.00000       0.00000       0.00000       0.00000       0.00000       0.00000       0.00000
  14  12 2446.7309    1.6195  0.9295 10.8375 -0.0041  0.0303   0.0446   0.0709    0.1581   0.0000   441.8419       3.74527       5.01401       3.36839       6.68314      -3.68407      -3.19527      -3.50563       1.22690      0.278544      -1.22739      0.528672     0.0737238     -0.491330      0.124891    -0.0466827    -0.0191123     0.0300134  -0.000524802  -0.000674530   -0.00254992    0.00118448   0.000555311  -5.13549e-05   1.54925e-05   4.89230e-06  -3.14142e-06  -1.61362e-08       0.00000       0.00000       0.00000       0.00000       0.00000       0.00000       0.00000       0.00000       3.57580       4.16120       4.38868       4.67051       4.31533       3.57499       3.15726       2.49099       1.95026       1.50075       1.04534      0.661847      0.409007      0.277883      0.165772     0.0963017     0.0482242     0.0235244     0.0116377    0.00487546    0.00212842   0.000780401   0.000249711   7.95519e-05   2.06100e-05   5.15021e-06   1.05597e-06   1.33066e-07       0.00000       0.00000       0.00000       0.00000       0.00000       0.00000       0.00000       0.00000
  14  13 2587.3088    2.0190  0.9737 11.4084 -0.0071  0.0320   0.0557   0.0735    0.1704   0.0000   437.3978       14.3734       12.4944       2.02187      -1.62430      -5.24408      -6.06904       3.72518     -0.731985     -0.666201      0.747218      -1.18762     -0.202508    -0.0259464      0.156123     0.0318627    -0.0751336   -0.00445143     0.0107118    0.00558736   -0.00147387    0.00123150   0.000625473  -0.000107325  -2.71389e-05   1.68785e-05   6.42660e-07  -2.09871e-07       0.00000       0.00000       0.00000       0.00000       0.00000       0.00000       0.00000       0.00000       3.21059       4.83728       4.36806       4.78157       4.20345       3.88577       3.11318       2.59067       2.03585       1.54272       1.05034      0.697088      0.460252      0.283728      0.179120     0.0913723     0.0594474     0.0222778     0.0143263    0.00419379    0.00266102   0.000740075   0.000339159   9.35316e-05   2.81483e-05   6.76285e-06   1.28630e-06   2.02428e-07       0.00000       0.00000       0.00000       0.00000       0.00000       0.00000       0.00000       0.00000
  14  14 2728.2655    2.6402  0.8487 11.9400 -0.0090  0.0277   0.0768   0.0699    0.2349   0.0000   436.2451       5.06715       6.66155       6.76305      0.671695      -5.62044       3.79446      0.822709       1.01563      -1.29649     0.0799761     -0.440631     -0.474525     -0.563326      0.379727     0.0370758    -0.0252494     0.0284295   -0.00751544   -0.00391495    0.00140905   0.000252315  -0.000182951   0.000114446  -1.48288e-05   1.71014e-07   1.07231e-06  -8.89219e-08       0.00000       0.00000       0.00000       0.00000       0.00000       0.00000       0.00000       0.00000       3.07489       4.14622       4.07480       4.22704       3.78729       3.42332       2.75642       2.39171       1.64596       1.36770      0.878899      0.616832      0.374550      0.250513      0.139281     0.0830777     0.0385670     0.0213106    0.00949052    0.00438367    0.00169246   0.000719014   0.000221751   7.56834e-05   2.03753e-05   5.59299e-06   8.94188e-07   1.52141e-07       0.00000       0.00000       0.00000       0.00000       0.00000       0.00000       0.00000       0.00000
  14  15 2869.2840    3.2007  1.1319 10.5496 -0.0036  0.0373   0.0875   0.0808    2.5284   0.0000   435.0172       7.27968       13.1057       1.55719     -0.954659       3.98727       2.07837      -2.71780     -0.196104      0.263608     -0.759837     -0.504528     -0.305724     0.0501851    0.00794298     0.0166716    0.00905451     0.0292541   -0.00778509   -0.00713847   -0.00305827  -0.000445405   0.000265142  -4.06470e-05  -2.80648e-05   3.06189e-06   2.15501e-06  -1.17818e-07       0.00000       0.00000       0.00000       0.00000       0.00000       0.00000       0.00000       0.00000       4.45691       6.20191       6.47236       6.41833       5.94918       4.84963       4.09711       3.17431       2.22604       1.73253       1.09765      0.851573      0.511677      0.323116      0.194047      0.104229     0.0617939     0.0279265     0.0160860    0.00584024    0.00282351   0.000906927   0.000359353   9.97043e-05   2.66479e-05   7.53096e-06   1.37632e-06   1.84927e-07       0.00000       0.00000       0.00000       0.00000       0.00000       0.00000       0.00000       0.00000
  14  16 3010.1830    3.8754  0.8996 12.5586 -0.0136  0.0320   0.1130   0.0739    0.3846   0.0000   438.9339       16.2081       6.24604      -1.67822      -3.31392      -1.90688       4.89500      -5.28262       2.75703     -0.877001     -0.204305     -0.389471      0.310186      0.148695     0.0378840    -0.0694083    -0.0427342    -0.0115529    0.00104493   -0.00458785   0.000454183  -0.000218435  -0.000291981   6.32407e-05   4.00110e-05   2.88742e-06  -7.78449e-07   5.82540e-08       0.00000       0.00000       0.00000       0.00000       0.00000       0.00000       0.00000       0.00000       3.31907       4.62686       5.16750       4.66595       4.76374       3.85994       3.43644       2.68491       1.94856       1.67883      0.931233      0.766545      0.461294      0.248177      0.197186     0.0863314     0.0555237     0.0268120     0.0112888    0.00601781    0.00202034   0.000826526   0.000378234   8.74410e-05   2.81827e-05   7.86350e-06   1.32007e-06   1.61014e-07       0.00000       0.00000       0.00000       0.00000       0.00000       0.00000       0.00000       0.00000
  14  17 3150.6735    3.7768  1.0699 12.9755 -0.0151  0.0352   0.1016   0.0780    0.2248   0.0000   439.2742       11.5223       9.66622     -0.545525      -3.30918      0.437257      -2.81378      -7.40618     0.0110611      -1.29620      -1.05642     -0.417457     -0.788675     -0.323501    -0.0813304    -0.0342496     0.0681426    0.00583708    -0.0112406   -0.00219053    0.00177695   0.000977818  -5.10566e-06   2.32192e-05   4.66319e-05  -6.60860e-06   1.36993e-06   6.36651e-08       0.00000       0.00000       0.00000       0.00000       0.00000       0.00000       0.00000       0.00000       4.32340       5.33343       5.95294       5.67539       5.09249       4.88457       3.78303       2.85495       2.28959       1.56779       1.08966      0.848677      0.537724      0.297508      0.190198      0.102084     0.0473707     0.0265696     0.0130482    0.00539525    0.00203544   0.000914627   0.000344076   0.000106121   2.70610e-05   5.66930e-06   1.06715e-06   1.52169e-07       0.00000       0.00000       0.00000       0.00000       0.00000       0.00000       0.00000       0.00000
  14  18 3290.9712    3.4382  1.4668 12.6525 -0.0045  0.0386   0.0760   0.0914    0.1501   0.0000   441.4764       20.0782       2.42168      -5.29338      -1.16152      0.720845      -2.35791      -3.54164      0.772717      -2.52275      0.582283      -1.30650     -0.362514      0.443705      0.122327      0.115365     0.0655346    -0.0241027   -0.00450494   6.92394e-05   -0.00263325  -0.000100428   8.75603e-05  -3.48581e-05  -3.18225e-05  -4.60290e-06  -4.99994e-07  -7.25776e-08       0.00000       0.00000       0.00000       0.00000       0.00000       0.00000       0.00000       0.00000       4.23353       5.17656       5.64497       5.54199       5.21435       4.50920       3.95764       3.15472       2.57804       1.87397       1.31235      0.881458      0.580995      0.343146      0.215827      0.120549     0.0632596     0.0313890     0.0159954    0.00644484    0.00277722    0.00105576   0.000380934   0.000112633   3.18245e-05   7.29636e-06   1.50376e-06   1.82920e-07       0.00000       0.00000       0.00000       0.00000       0.00000       0.00000       0.00000       0.00000
  14  19 3431.5825    2.9873  1.9880 12.6017 -0.0005  0.0460   0.0605   0.1167    0.0949   0.0000   449.4572       8.36372     0.0778684       14.4571       4.85836      -4.59245      0.136109      -4.26946       3.72703      -3.06327       1.50090      0.275690     -0.174094      0.116769     -0.286658     0.0662087     0.0406954    -0.0257640   -0.00256639    -0.0104447    0.00380630  -0.000665488   0.000312964   1.45012e-05  -6.64335e-05  -9.81190e-07   1.86747e-06   1.18185e-07       0.00000       0.00000       0.00000       0.00000       0.00000       0.00000       0.00000       0.00000       5.14748       6.42943       6.79688       6.35023       6.31973       5.48566       4.73600       3.85190       3.09979       2.30241       1.59234       1.05826      0.684404      0.421244      0.262263      0.141805     0.0778230     0.0377952     0.0181967    0.00787521    0.00335076    0.00123297   0.000452169   0.000136539   3.85233e-05   8.97160e-06   1.73536e-06   2.10372e-07       0.00000       0.00000       0.00000       0.00000       0.00000       0.00000       0.00000       0.00000
  14  20 3572.3903    2.5063  3.0425 11.9715 -0.0016  0.0572   0.0417   0.1437    0.0802   0.0000   442.0168       27.9306      -5.84279       18.9622      -7.21312      -5.45360      -8.36617      0.209925     0.0205080      -4.11102       3.94060      0.398106     0.0612810     -0.719497      0.169327     0.0236940      0.156870     0.0403315   -0.00286394    0.00436687    0.00376537  -0.000173521   0.000236815  -4.42430e-05   4.45008e-05  -6.28899e-06  -1.50241e-06  -4.55276e-08       0.00000       0.00000       0.00000       0.00000       0.00000       0.00000       0.00000       0.00000       6.53084       8.56474       8.97274       9.06507       8.37507       7.19576       6.11463       4.90063       3.72797       2.74925       1.94672       1.34645      0.875738      0.545844      0.320129      0.182281     0.0996068     0.0484807     0.0246866     0.0100060    0.00445719    0.00159614   0.000570704   0.000176634   4.83248e-05   1.15820e-05   2.19323e-06   2.89989e-07       0.00000       0.00000       0.00000       0.00000       0.00000       0.00000       0.00000       0.00000
  14  21 3713.2825    2.0551  4.4446 11.4000 -0.0015  0.0752   0.0295   0.1890    0.0719   0.0000   444.1654       27.3836      -14.9219     -0.399479       6.43348       2.21394      -3.65050      -2.52305       5.69917     -0.752670      -1.12680      0.116346      0.721093     -0.814263      0.106884      0.128620     0.0729150     0.0638628    -0.0180484     0.0187930    0.00213259  -0.000502762  -0.000632113  -4.39061e-06   4.27182e-05  -3.83672e-06   3.12087e-07   4.32017e-07       0.00000       0.00000       0.00000       0.00000       0.00000       0.00000       0.00000       0.00000       7.61650       10.3469       10.8978       10.6869       10.0051       9.16184       7.56859       6.34143       4.81582       3.56493       2.59598       1.78184       1.18616      0.717352      0.449960      0.237996      0.139876     0.0626576     0.0356020     0.0132904    0.00653960    0.00215435   0.000848785   0.000247530   7.21663e-05   1.63741e-05   3.04041e-06   4.11158e-07       0.00000       0.00000       0.00000       0.00000       0.00000       0.00000       0.00000       0.00000
  14  22 3854.4238    1.6975  6.1291 11.0072 -0.0007  0.0899   0.0227   0.2452    0.0692   0.0000   434.2501     0.0117015       10.1388       3.33198       10.1413      -5.88943      -7.79070       3.33712      0.161886      -10.1184       1.42773     -0.229722      0.109001      0.663465     -0.910396     -0.591133      0.203253   0.000929682    -0.0327445   -0.00403835   0.000948544   0.000729125  -0.000409841   4.86894e-05   4.08260e-05  -2.43145e-05   4.13473e-06   7.50563e-08       0.00000       0.00000       0.00000       0.00000       0.00000       0.00000       0.00000       0.00000       9.86949       12.7821       13.8036       13.0208       12.2822       11.2113       9.37135       7.89519       6.03835       4.59532       3.18591       2.17483       1.37427      0.884059      0.515752      0.288342      0.159254     0.0760460     0.0380626     0.0161900    0.00716110    0.00263813   0.000949088   0.000300139   8.14196e-05   1.93760e-05   3.40595e-06   4.44903e-07       0.00000       0.00000       0.00000       0.00000       0.00000       0.00000       0.00000       0.00000
  14  23 3995.3408    1.3693  7.4239 10.9346 -0.0053  0.1100   0.0202   0.3127    0.0625   0.0000   444.9269       29.8726       14.8433       13.0275      -22.8503       1.92061       1.08380      -11.8014      -3.17327       8.29468      -3.75943      -4.13251       2.34200      -1.02065     -0.850237     -0.769031     -0.154779    -0.0650828    0.00860413    0.00365900    -0.0199531   -0.00430849   -0.00101225   0.000726907  -0.000234891  -4.76345e-05  -2.19714e-06  -6.98865e-07       0.00000       0.00000       0.00000       0.00000       0.00000       0.00000       0.00000       0.00000       11.9550       15.0569       16.0695       16.2248       15.0576       13.5750       11.4535       9.40827       7.27180       5.49590       3.95548       2.68825       1.75215       1.10876      0.671088      0.378101      0.200768      0.101581     0.0484550     0.0218417    0.00903456    0.00343891    0.00118609   0.000367935   0.000100506   2.30003e-05   4.25173e-06   5.62432e-07       0.00000       0.00000       0.00000       0.00000       0.00000       0.00000       0.00000       0.00000
  14  24 4136.7953    1.1616  9.2920 10.6531 -0.0064  0.1380   0.0170   0.3953    0.0612   0.0000   451.7217       49.0762       16.2042       1.75162      -15.3213       6.57331       14.7052      -4.37555      -6.11188      -9.21666      0.741821      -2.26310       1.31354       2.25157     -0.727770     -0.917168      0.592627     0.0964075     0.0188500    -0.0269033    -0.0159435    0.00254252    0.00219258  -0.000447230   0.000152643  -2.77780e-05   8.46793e-07  -2.37515e-06       0.00000       0.00000       0.00000       0.00000       0.00000       0.00000       0.00000       0.00000       14.5125       19.4211       20.1434       20.5957       18.6736       17.0023       14.3415       11.7504       9.09767       6.81150       4.89312       3.39578       2.27201       1.40285      0.843023      0.485262      0.266823      0.133391     0.0670052     0.0282573     0.0122654    0.00450675    0.00155776   0.000474572   0.000130017   2.94064e-05   5.54503e-06   7.63621e-07       0.00000       0.00000       0.00000       0.00000       0.00000       0.00000       0.00000       0.00000
  14  25 4278.1896    0.9376 11.5665 10.6033 -0.0065  0.1835   0.0161   0.5393    0.0527   0.0000   470.6371       52.0991      -13.0057       13.7649       5.69631      -35.0464       11.7789       19.3498       4.00001      -14.6554      0.685844    -0.0255774      -5.87306      0.815050    -0.0928957      0.602954      0.124847     -0.130367     -0.182258     0.0919367     0.0228710   -0.00619556  -0.000450048   0.000683690   7.48625e-05  -9.90260e-05  -8.18115e-06   2.22915e-06       0.00000       0.00000       0.00000       0.00000       0.00000       0.00000       0.00000       0.00000       19.4889       25.0882       26.4962       26.8451       25.2001       22.5218       19.1817       15.6195       12.3284       9.20809       6.70009       4.52109       3.07622       1.89688       1.14832      0.662617      0.354051      0.186026     0.0856686     0.0397775     0.0158084    0.00617042    0.00207898   0.000633641   0.000175448   3.93247e-05   7.42693e-06   9.63675e-07       0.00000       0.00000       0.00000       0.00000       0.00000       0.00000       0.00000       0.00000
  14  26 4419.5469    0.7603 13.0972 10.5215 -0.0143  0.2371   0.0145   0.6760    0.0464   0.0000   417.4340       71.5797      -4.43615      -18.7801      -3.86628       12.4717      -20.3525      -26.0009      -11.3784       4.06177      -4.27580       7.38507     -0.151953      -1.55606      0.689348      -1.96460     -0.673433      0.115281      0.323787    -0.0681583   -0.00315066    0.00693517   -0.00198768    0.00116222   0.000132969   1.67227e-05  -1.22076e-05  -1.46948e-06       0.00000       0.00000       0.00000       0.00000       0.00000       0.00000       0.00000       0.00000       24.7327       31.9494       33.7792       33.7505       32.0886       29.1046       24.5904       20.1758       15.8105       11.7891       8.69936       5.96630       4.00336       2.54505       1.50366      0.881527      0.474937      0.237952      0.119502     0.0498706     0.0218872    0.00804034    0.00275718   0.000855760   0.000229524   5.15571e-05   9.62835e-06   1.25175e-06       0.00000       0.00000       0.00000       0.00000       0.00000       0.00000       0.00000       0.00000
  15  11 2339.5117    1.2395  0.8838 10.7178 -0.0073  0.0289   0.0332   0.0697    0.1176   0.0000   440.5228       4.96246       13.7703       5.65504      -1.80747      -7.36437       5.19313     -0.443141       1.59638       1.05947     -0.111244     -0.822855     -0.484266      0.117164      0.184282     -0.132496     0.0695750    -0.0161746    -0.0278591   -0.00313823    0.00506926   0.000369068   -0.00115544   0.000389821  -7.57524e-07  -3.28462e-05  -2.86849e-06   1.22427e-06   3.78023e-07  -1.68848e-08       0.00000       0.00000       0.00000       0.00000       0.00000       0.00000       3.01427       3.80136       3.93352       4.02418       3.82478       3.54305       2.91239       2.38402       1.83203       1.38659      0.992728      0.735076      0.507939      0.330145      0.202106      0.109895     0.0672218     0.0354521     0.0186674    0.00804904    0.00401167    0.00155902   0.000661761   0.000225504   8.14037e-05   2.29981e-05   6.22660e-06   1.40244e-06   2.48127e-07   3.53000e-08       0.00000       0.00000       0.00000       0.00000       0.00000       0.00000
  15  12 2481.0375    1.6683  0.9408 10.9712  0.0020  0.0294   0.0428   0.0663    0.1348   0.0000   443.0472       12.8445       9.67196      -8.41967      -1.64808     -0.166987      -8.16239      0.512114       3.63454      -2.82900      -1.51547      0.272691     -0.433450     -0.144099      0.140098      0.171295    -0.0618724    -0.0213970    -0.0161098    0.00311608   -0.00749077  -0.000684137   0.000217346  -8.84059e-05  -0.000126555  -3.41752e-06  -2.73342e-06  -7.25445e-07  -5.55097e-09  -3.48687e-08       0.00000       0.00000       0.00000       0.00000       0.00000       0.00000       3.06172       4.10995       4.19666       4.45284       4.13872       3.40739       3.14308       2.33025       2.03523       1.39536       1.06895      0.679995      0.475611      0.300626      0.185013      0.110331     0.0613074     0.0360777     0.0170443    0.00838733    0.00370388    0.00164088   0.000590821   0.000233598   7.25492e-05   2.28833e-05   6.10046e-06   1.30463e-06   3.08820e-07   3.70412e-08       0.00000       0.00000       0.00000       0.00000       0.00000       0.00000
  15  13 2622.3832    2.1044  0.9274 11.8430 -0.0124  0.0403   0.0595   0.0707    0.1245   0.0000   437.0424       13.1149       11.0624      -5.28157      -1.00702       1.58360       3.51928      -3.94937     -0.980800      0.557219       1.52629     -0.161584      0.648365     -0.385612    -0.0672356      0.308697     0.0981749    -0.0263757    -0.0183682    0.00848955    0.00254351    0.00178198  -0.000704640  -0.000198222   0.000125053  -5.33188e-05  -1.70307e-05  -2.50479e-06   2.39753e-07   2.83111e-08       0.00000       0.00000       0.00000       0.00000       0.00000       0.00000       3.37609       4.79336       5.82110       4.32721       5.46174       4.42028       3.37790       3.81991       1.89987       2.11996       1.48339      0.811457      0.821430      0.349298      0.284365      0.182250     0.0698228     0.0560473     0.0228792    0.00969779    0.00648144    0.00196193   0.000856885   0.000414920   9.97337e-05   3.10878e-05   1.36874e-05   2.74915e-06   3.55974e-07   4.37947e-08       0.00000       0.00000       0.00000       0.00000       0.00000       0.00000
  15  14 2764.2130    2.8169  0.9134 12.0542 -0.0127  0.0267   0.0747   0.0699    0.1753   0.0000   438.5570       8.94716       13.8403       5.26417       1.00471     -0.783057      0.472681      -1.32654     -0.257042     -0.602193     -0.104815      0.438893      0.128476      0.132191     -0.109544    -0.0483114    -0.0457049     0.0145445     0.0246553   -0.00656347  -0.000826661    0.00165933   0.000228188  -7.25697e-05   0.000125532   1.05620e-05   4.05724e-06  -2.86393e-06   2.20702e-07   1.48609e-08       0.00000       0.00000       0.00000       0.00000       0.00000       0.00000       3.20450       3.88846       4.11209       4.07444       4.00773       3.56816       2.86210       2.32397       1.78610       1.38140      0.992479      0.682164      0.439400      0.299896      0.182032      0.108120     0.0617003     0.0306105     0.0155112    0.00706455    0.00304617    0.00131094   0.000530242   0.000182801   6.42421e-05   1.98288e-05   5.11352e-06   1.20355e-06   2.03821e-07   2.62254e-08       0.00000       0.00000       0.00000       0.00000       0.00000       0.00000
  15  16 3047.1606    4.0940  1.0534 12.0010 -0.0130  0.0303   0.1178   0.0806    0.9003   0.0000   434.5290       10.5294       2.45547      -1.74541       1.67303      -2.62598       2.48964      -3.92977      -2.15713     -0.669062    -0.0707916     0.0299100      0.676056     -0.235566     -0.130690     -0.129199     0.0490724    -0.0283542   -0.00867462   -0.00152915   -0.00128395   0.000409306    0.00117942  -0.000125202  -0.000135616  -1.79028e-06  -8.71611e-07   1.62484e-06  -5.64631e-08  -2.86591e-08       0.00000       0.00000       0.00000       0.00000       0.00000       0.00000       2.98670       4.13857       4.34872       4.30212       4.09919       3.61415       3.09492       2.41968       2.04565       1.39959       1.09885      0.748123      0.484967      0.314924      0.206188      0.112873     0.0659749     0.0364551     0.0165755    0.00905986    0.00364640    0.00183621   0.000608767   0.000245316   8.71282e-05   2.61549e-05   7.02444e-06   1.50584e-06   3.12788e-07   3.86010e-08       0.00000       0.00000       0.00000       0.00000       0.00000       0.00000
  15  17 3188.1441    3.7878  1.3291 12.3697  0.0032  0.0367   0.0949   0.0901    0.3789   0.0000   432.1922       22.4201       12.5133       6.97825      -1.64606       1.38223     -0.990212      -6.06590      -1.95227     -0.658363      0.497538      -1.51204      0.614598      0.565294     -0.386622     -0.225817     0.0137277     0.0521710   -0.00764024    0.00436307   -0.00195825  -0.000348625  -0.000751237  -5.82344e-05   0.000145840  -5.75826e-05   9.63800e-06   4.12190e-06  -6.81088e-07  -1.52915e-08       0.00000       0.00000       0.00000       0.00000       0.00000       0.00000       3.77826       4.72078       4.98250       4.87572       4.91787       4.16836       3.85803       2.94337       2.47386       1.86829       1.33325      0.960753      0.631881      0.427300      0.245448      0.156157     0.0842160     0.0461164     0.0232942     0.0111007    0.00496422    0.00207059   0.000854665   0.000317721   9.87556e-05   3.13698e-05   7.56022e-06   1.91240e-06   3.77383e-07   4.25601e-08       0.00000       0.00000       0.00000       0.00000       0.00000       0.00000
  15  18 3328.9340    3.3325  1.6242 12.7587 -0.0066  0.0392   0.0747   0.1013    0.1602   0.0000   435.9309       21.4150       13.9193       2.63990      -2.14646      -7.80805      -4.66702      0.568230     -0.829677      0.582335       3.30645      -1.51595      -1.70579     -0.250949     -0.370029      0.211268     -0.140280     0.0331726   -0.00103878    0.00703606   -0.00188753   0.000152683   0.000722270   0.000249630   3.07890e-05   1.18368e-05   5.62236e-07  -1.85652e-06   2.37384e-07  -2.52576e-08       0.00000       0.00000       0.00000       0.00000       0.00000       0.00000       4.21319       5.28696       5.26421       5.51806       5.22946       4.67305       4.03411       3.35597       2.72720       1.96088       1.46312       1.01118      0.753020      0.441573      0.276165      0.155194     0.0898198     0.0483145     0.0251068     0.0119875    0.00520255    0.00214285   0.000853601   0.000316181   0.000106815   3.01500e-05   8.75718e-06   1.84003e-06   3.73032e-07   4.83862e-08       0.00000       0.00000       0.00000       0.00000       0.00000       0.00000
  15  19 3470.2695    2.7044  2.2005 12.5786 -0.0089  0.0484   0.0522   0.1236    0.0923   0.0000   441.3197       16.5723      -4.02336       3.46900       1.19487      -14.4694      -7.90289      -7.40778       6.52658       1.77430      0.917884      -1.02230      0.165308      0.311000     -0.382871     -0.413356    -0.0192273     0.0298437    0.00965945   -0.00113273   -0.00573869   -0.00525358    0.00173879   0.000534480   0.000113140   2.36265e-06  -9.00147e-06  -1.60517e-06  -3.17095e-07  -1.13963e-08       0.00000       0.00000       0.00000       0.00000       0.00000       0.00000       4.77006       6.29120       6.49926       6.67857       6.19383       5.48261       4.99176       3.98447       3.21841       2.42257       1.80039       1.24887      0.809318      0.550576      0.334017      0.200667      0.111013     0.0634569     0.0301517     0.0150250    0.00690790    0.00309908    0.00116408   0.000434846   0.000136624   4.27221e-05   1.07056e-05   2.53238e-06   4.94322e-07   6.26714e-08       0.00000       0.00000       0.00000       0.00000       0.00000       0.00000
  15  20 3611.4471    2.3089  3.2208 11.9002 -0.0022  0.0591   0.0378   0.1551    0.0827   0.0000   450.4248       3.55500       14.2669       6.89950       15.2219      -3.63080      -8.44429      -4.81464      -1.64055      -4.56533      -2.97524      -1.38449      0.212232     -0.819357      0.600323     -0.182817      0.227972     0.0464560    -0.0574261    -0.0154629     0.0163909    0.00739425   -0.00185127  -0.000207195   0.000212459   5.05356e-08  -1.51890e-05  -1.79148e-06  -4.60596e-07  -7.73760e-08       0.00000       0.00000       0.00000       0.00000       0.00000       0.00000       5.90844       7.68268       8.41176       7.97285       7.90397       7.02999       5.98826       5.01690       3.77847       3.01792       2.16351       1.52645       1.06843      0.662403      0.424824      0.249468      0.139450     0.0782018     0.0382309     0.0195396    0.00847823    0.00381598    0.00143451   0.000559454   0.000179402   5.29391e-05   1.47174e-05   3.33159e-06   5.64411e-07   7.02690e-08       0.00000       0.00000       0.00000       0.00000       0.00000       0.00000
  15  21 3752.7962    1.9306  4.9471 11.3473 -0.0060  0.0772   0.0270   0.2077    0.0714   0.0000   452.5391       24.6620       22.0931      -8.63110       14.6732      -11.0469      -2.94821       1.01897      -2.77935      -1.23500      0.265139      0.231611       1.08206     -0.992178      0.858588    -0.0570204      0.113791      0.171732     -0.136490    -0.0249132     0.0306381    0.00200542   -0.00420371   0.000243254   0.000336029   2.62539e-06  -3.31133e-05  -3.64453e-06  -3.40142e-07  -1.85779e-08       0.00000       0.00000       0.00000       0.00000       0.00000       0.00000       7.76369       9.77227       10.9115       10.4853       10.1729       9.20444       8.03080       6.64171       5.07211       3.97433       2.95589       2.02773       1.44625      0.917070      0.556100      0.338356      0.184831     0.0996077     0.0519301     0.0247691     0.0114947    0.00482876    0.00199232   0.000736232   0.000235153   7.21019e-05   1.97533e-05   4.31632e-06   7.59878e-07   9.15313e-08       0.00000       0.00000       0.00000       0.00000       0.00000       0.00000
  15  22 3894.4075    1.5867  6.7616 10.9606 -0.0043  0.0935   0.0214   0.2710    0.0681   0.0000   421.6579      -7.42529       15.1421       9.16018      -11.9476      -12.8236      -24.7846       6.66978      0.165824      -5.55774      -7.78192       3.45735      -2.15199     -0.132697      0.728489     -0.160872     -0.536574      0.161611     0.0357077    0.00686370    -0.0409201   -0.00496291    0.00345591  -0.000413231  -0.000538788   2.02081e-05   2.58377e-05  -2.30541e-06  -4.58588e-07   8.08509e-09       0.00000       0.00000       0.00000       0.00000       0.00000       0.00000       9.50261       12.2067       13.2030       13.0013       12.5593       11.3104       9.57361       8.30196       6.46288       4.82685       3.68508       2.52161       1.72490       1.08472      0.693188      0.408989      0.221965      0.124213     0.0607579     0.0297147     0.0138837    0.00581488    0.00224054   0.000860992   0.000284487   8.88129e-05   2.43393e-05   5.24131e-06   9.37915e-07   1.17002e-07       0.00000       0.00000       0.00000       0.00000       0.00000       0.00000
  15  23 4035.9609    1.3144  8.4042 10.8064 -0.0055  0.1144   0.0184   0.3389    0.0612   0.0000   438.8576       36.8835       30.5715      -8.35653       12.2961      -7.68949      -7.58005       15.7026      -10.6866       4.68330       2.24218      0.683260       2.23846     -0.106042      0.451648      0.308773      0.318594    -0.0902154     0.0512110     0.0377680     0.0122069    0.00380827   -0.00337171   -0.00190157   0.000111002   6.04863e-05  -1.09245e-05  -9.13480e-07   9.74161e-07  -9.29256e-08       0.00000       0.00000       0.00000       0.00000       0.00000       0.00000       11.5623       14.5241       15.7648       15.7257       15.0422       13.6113       11.7636       9.78826       7.78306       6.08474       4.42691       3.12363       2.10025       1.35980      0.876556      0.519224      0.292599      0.161076     0.0805501     0.0393470     0.0180279    0.00771843    0.00300069    0.00112032   0.000370669   0.000108645   2.85494e-05   6.40265e-06   1.12624e-06   1.40029e-07       0.00000       0.00000       0.00000       0.00000       0.00000       0.00000
  15  24 4177.7011    1.0744  9.7986 10.7223 -0.0029  0.1458   0.0167   0.4298    0.0544   0.0000   434.2664       15.0316       36.9528      -3.22700      -31.7879       9.21717       2.03138       19.9590      -7.64373       5.91318      -8.91298       2.38654       1.06060       1.12943      0.185178     -0.251637    -0.0473749     -0.252701     0.0758542     0.0906338     0.0357839    0.00298175    0.00313272   0.000580667  -0.000284666  -3.66082e-05  -8.65512e-05   1.36466e-06  -1.31556e-06  -2.22165e-07       0.00000       0.00000       0.00000       0.00000       0.00000       0.00000       14.0254       18.2882       19.9397       19.5770       19.1322       17.2014       14.4575       12.6815       9.69144       7.66218       5.53062       3.99009       2.72839       1.74487       1.10449      0.664620      0.370609      0.205859      0.103808     0.0526830     0.0230760     0.0100818    0.00386457    0.00146518   0.000475718   0.000144034   3.87637e-05   8.66347e-06   1.45503e-06   1.87246e-07       0.00000       0.00000       0.00000       0.00000       0.00000       0.00000
  15  25 4319.8124    0.8574 10.7703 10.6243 -0.0062  0.1770   0.0154   0.5115    0.0495   0.0000   429.7809       52.3020       20.0391       43.5200       6.55014      -26.7695      -11.0433       20.7369       10.9773      -4.38138      -6.26541      -4.71524       3.48736       2.81111      -1.78108     0.0772787      0.131817     0.0748420    -0.0779591     -0.108516    -0.0436052     0.0101936    0.00231179   0.000793882  -0.000388613  -0.000319393   4.42490e-05   1.06812e-05  -4.81436e-06   2.08363e-07       0.00000       0.00000       0.00000       0.00000       0.00000       0.00000       17.2874       22.5968       24.2043       23.8133       22.8899       20.9026       17.6957       15.4374       11.9697       9.23289       6.91496       4.81319       3.36495       2.20289       1.37134      0.823153      0.484738      0.260808      0.138012     0.0674052     0.0304465     0.0131000    0.00516558    0.00181546   0.000602704   0.000178613   4.71305e-05   1.01111e-05   1.76837e-06   2.28103e-07       0.00000       0.00000       0.00000       0.00000       0.00000       0.00000
  16   8 1933.1340    0.5200  0.3963  9.9528 -0.0049  0.0286   0.0206   0.0474    0.0581   0.0000   439.8007      0.970523       14.7221       6.65001      -3.72066      -2.58310      -1.40384      -1.63758      -1.43570      -2.07032     -0.265982      0.608855     -0.305211    -0.0818731    -0.0458617    -0.0596023    -0.0721582   -0.00488647    0.00890996    -0.0150898    0.00123707   -0.00175929   0.000229523   0.000306684   5.39110e-05  -5.84462e-05  -1.03463e-05   1.87717e-06  -1.69635e-06   8.48108e-08  -7.19752e-08  -1.54351e-09       0.00000       0.00000       0.00000       0.00000       3.35214       3.19251       3.08556       3.92412       4.03873       2.82008       2.20271       2.51426       2.36678       1.73748      0.904762      0.733370      0.646103      0.421636      0.220883     0.0976116     0.0644688     0.0519600     0.0319680     0.0174263    0.00743988    0.00294959    0.00106214   0.000384313   0.000127301   4.65440e-05   1.43085e-05   4.04274e-06   1.03799e-06   2.73578e-07   4.62350e-08   5.14917e-09       0.00000       0.00000       0.00000       0.00000
  16   9 2081.5992    0.7318  0.5831 10.1050 -0.0104  0.0294   0.0256   0.0567    0.0916   0.0000   438.4660      -1.87716       11.1788     0.0964483      0.275043      -2.79425       1.41174       3.47307      -1.41742      0.700381      0.355211      -1.03221      0.720863     -0.291085     0.0290528      0.143408   -0.00893403     0.0330700     0.0342272    0.00433094   -0.00225885   0.000551321    0.00160048    0.00126234  -0.000378558  -2.03338e-05  -2.33259e-05   2.35591e-06  -9.22243e-07   2.58789e-08  -8.26099e-08   6.86935e-09       0.00000       0.00000       0.00000       0.00000       2.60934       3.63505       3.72128       3.90910       3.27672       3.39465       2.68588       2.57132       1.83316       1.66492      0.986814      0.877540      0.518791      0.360220      0.216788      0.160052     0.0736857     0.0552795     0.0210345     0.0161619    0.00545199    0.00387932    0.00109957   0.000685930   0.000169083   9.41687e-05   2.17201e-05   7.55952e-06   1.56765e-06   4.55311e-07   5.98902e-08   1.06885e-08       0.00000       0.00000       0.00000       0.00000
  16  10 2228.3233    0.9817  0.8099 10.5301 -0.0087  0.0362   0.0278   0.0639    0.1108   0.0000   436.7563       3.88750       15.2532       4.00808      -4.24835     -0.339081     -0.547765       1.55881       1.59268      0.141984      0.301729    -0.0650234      0.103289     -0.168774     -0.161341    -0.0965033     0.0459683    -0.0292913    -0.0106168  -0.000442904    -0.0103263   -0.00142160    0.00147794   0.000228640   0.000156765   7.12269e-05   1.31591e-05  -2.95370e-06   3.42500e-08  -1.62982e-07  -1.02209e-08   6.19989e-09       0.00000       0.00000       0.00000       0.00000       3.89995       3.83971       4.99621       5.24143       4.00968       4.28650       4.01099       2.63762       2.40940       2.18005       1.33614      0.940416      0.734191      0.429419      0.245105      0.192134      0.117671     0.0553379     0.0283212     0.0173589    0.00887581    0.00302828    0.00148713   0.000680307   0.000307656   0.000105609   2.90649e-05   6.96511e-06   1.55574e-06   3.46927e-07   5.91844e-08   7.60713e-09       0.00000       0.00000       0.00000       0.00000
  16  12 2514.8855    1.7323  0.9904 11.0636 -0.0041  0.0306   0.0427   0.0717    0.1366   0.0000   439.3279       1.52324       14.7992     0.0868013      -2.82092      0.415869      0.653559      0.132311     -0.853782      0.728275       1.23070     -0.273771    -0.0674998      0.341128      0.144730     0.0724530    -0.0919646     0.0912281   -0.00618149     0.0112776   0.000894673    0.00100612  -0.000696635   0.000212451   0.000122394   0.000142681  -2.56883e-05   4.74356e-06  -5.97018e-07  -1.67338e-07  -8.34958e-08   1.07590e-08       0.00000       0.00000       0.00000       0.00000       3.03652       4.32683       4.22721       4.10935       3.69854       3.36261       3.18392       2.72795       2.35269       1.79967       1.34349      0.876406      0.631558      0.378533      0.239367      0.143719     0.0813797     0.0480587     0.0246496     0.0129654    0.00622313    0.00280687    0.00124840   0.000510051   0.000198909   7.65666e-05   2.28710e-05   6.88225e-06   1.87841e-06   4.03613e-07   7.92064e-08   9.80068e-09       0.00000       0.00000       0.00000       0.00000
  16  13 2656.9354    2.2950  0.9779 11.4741 -0.0052  0.0300   0.0570   0.0682    0.1499   0.0000   435.0298       8.76646       15.2922       13.3580      -11.4240       1.61017      0.257814      -1.75831      -1.81767      -2.45173       1.44821      0.803566     -0.503547     -0.680272     -0.262250    -0.0134638     0.0978117    -0.0210350    -0.0663725   -0.00382191   -0.00889795    0.00247984  -0.000815493   0.000895273  -9.57617e-05   5.48484e-05  -2.75367e-05   9.04117e-06   1.73290e-07  -2.25118e-07   2.29879e-08   3.40328e-09       0.00000       0.00000       0.00000       0.00000       2.85658       3.92993       3.58037       3.96183       3.46038       3.44319       2.82064       2.72713       2.00018       1.74360       1.16330      0.906678      0.546389      0.411887      0.228326      0.153023     0.0822118     0.0506550     0.0241614     0.0142456    0.00594482    0.00311914    0.00116445   0.000570820   0.000173714   7.21760e-05   2.00311e-05   7.16043e-06   1.54837e-06   4.38934e-07   6.31006e-08   1.10175e-08       0.00000       0.00000       0.00000       0.00000
  16  14 2799.5102    2.7690  0.9477 12.0811 -0.0063  0.0306   0.0719   0.0666    0.1427   0.0000   437.4136       13.3287       18.5078       1.68804      0.964050      -1.23326      -4.06408      -1.60604       2.15742      0.826263     -0.960041     -0.377163     0.0363061     -0.561141     -0.186966      0.132921     0.0322549     0.0773086    0.00225675   -0.00426723    0.00118822   -0.00197795   -0.00159583   0.000217386  -0.000204467  -4.23028e-05   4.03513e-05   2.66613e-06   7.88131e-07   1.65953e-07   7.43138e-09   8.79611e-10       0.00000       0.00000       0.00000       0.00000       2.69111       3.87109       4.06422       4.06922       3.91831       3.50864       3.12477       2.42650       2.10828       1.57347       1.11914      0.861588      0.559403      0.396259      0.231895      0.157152     0.0864944     0.0508043     0.0263393     0.0139934    0.00688188    0.00312490    0.00132385   0.000550523   0.000219187   7.96372e-05   2.57840e-05   8.21767e-06   1.79045e-06   4.64786e-07   8.46803e-08   1.00959e-08       0.00000       0.00000       0.00000       0.00000
  16  15 2941.9000    3.5166  0.8873 12.2922 -0.0105  0.0256   0.0901   0.0608    0.2133   0.0000   443.6658       6.33472       14.2575       3.44123       1.01245       5.37814       2.08500     -0.942660      -1.69302      -1.33320       1.40320     -0.762678     -0.154405     0.0882337     -0.159842     -0.221146    0.00120196   -0.00623577     0.0181013     0.0124947    0.00424021    0.00238194   0.000677442   0.000362064   3.19706e-05   0.000110184   3.21091e-05  -5.57850e-06   3.25701e-06  -5.24043e-08  -7.91084e-08   8.48837e-09       0.00000       0.00000       0.00000       0.00000       2.59784       3.38035       3.50259       3.54171       3.52292       3.11474       2.67759       2.05622       1.73237       1.43381      0.973634      0.752900      0.452883      0.311117      0.207020      0.131098     0.0788896     0.0414407     0.0233066     0.0107220    0.00516310    0.00248596   0.000983712   0.000413666   0.000166403   5.73511e-05   2.07565e-05   5.56568e-06   1.37105e-06   3.59754e-07   6.13793e-08   7.42322e-09       0.00000       0.00000       0.00000       0.00000
  16  16 3083.5805    4.1040  1.0885  6.2823  0.0053  0.0272   0.0961   0.0713    6.1131   0.0000   442.8545       11.4324       13.8925       9.51486       2.63778       1.00406      -1.30677      -3.77359     -0.816589      -2.82561      0.613898     -0.821663     -0.693935     -0.278251    -0.0299555     -0.122285     0.0751722     0.0123874     0.0154879     0.0247356   0.000146591   -0.00185699    0.00129665   0.000601429  -0.000196446  -9.28517e-05   2.06862e-05   6.12992e-06   1.29377e-06  -7.97824e-09  -8.84654e-08   1.51679e-08       0.00000       0.00000       0.00000       0.00000       2.72839       3.46040       3.78834       3.74430       3.54465       3.22766       2.76072       2.25038       1.90535       1.44006       1.05168      0.736322      0.517851      0.340731      0.206319      0.136417     0.0773426     0.0458545     0.0232262     0.0129654    0.00639206    0.00260572    0.00124249   0.000479791   0.000188492   6.86545e-05   2.05467e-05   6.51598e-06   1.54802e-06   3.32877e-07   6.34000e-08   7.64390e-09       0.00000       0.00000       0.00000       0.00000
  16  18 3366.4418    3.1877  1.9255 12.3244 -0.0044  0.0411   0.0649   0.1144    0.2040   0.0000   431.0380       16.2816      0.920100       11.0133      -1.10773      -2.22579      -1.42941      -2.09754      -2.93873      -1.18639     -0.884788     -0.681712      0.556914       1.32296     -0.239361     -0.125373     -0.159094    -0.0550988    -0.0519286    0.00255377   -0.00150329   -0.00793800   -0.00171220  -0.000338167  -5.68391e-05   5.56056e-05  -4.22646e-05   3.77791e-06   7.38673e-07   1.94307e-07  -1.12598e-07   6.39589e-09       0.00000       0.00000       0.00000       0.00000       4.13109       5.37597       5.58386       5.84424       5.19296       4.79732       4.14945       3.69762       2.89210       2.23174       1.67397       1.19315      0.797742      0.551340      0.334961      0.207715      0.119588     0.0699602     0.0359391     0.0196057    0.00933152    0.00438138    0.00189326   0.000808692   0.000287742   0.000104054   3.19709e-05   9.88057e-06   2.41298e-06   5.39826e-07   9.34492e-08   1.29888e-08       0.00000       0.00000       0.00000       0.00000
  16  19 3508.0873    2.6924  2.6754 12.1263 -0.0056  0.0568   0.0472   0.1328    0.1160   0.0000   438.7074       29.4374       12.8138       14.7668       8.02552      -3.81822      0.941015      0.313632      -2.35149      -4.26978      0.172650     -0.801975     -0.175662     -0.382089      0.467092     0.0420449     0.0112371   -0.00223806     0.0335905   0.000673725   -0.00157903    0.00288031  -0.000962228  -0.000546900   0.000709894  -0.000117284   1.60692e-05   4.27164e-06   3.71068e-06   4.02770e-07  -1.25056e-08  -3.54686e-08       0.00000       0.00000       0.00000       0.00000       4.89834       6.87767       7.27805       7.24198       7.13565       6.37966       5.30593       4.77991       3.38109       2.93279       2.03160       1.57011       1.05401      0.772847      0.448974      0.311435      0.157687      0.105935     0.0516233     0.0288253     0.0128320    0.00663255    0.00266165    0.00119470   0.000413398   0.000165864   4.47376e-05   1.56307e-05   3.68181e-06   8.92631e-07   1.33686e-07   1.88683e-08       0.00000       0.00000       0.00000       0.00000
  16  20 3649.9689    2.2290  3.7176 11.6196 -0.0040  0.0594   0.0336   0.1666    0.0906   0.0000   438.2451       27.0031       7.04185       6.62422       1.72924       7.32707       3.24732      -14.1188       1.21933      0.819137       1.76550      -1.86231       1.93679      0.144544      0.554793     -0.136925    -0.0370157     0.0417030     0.0122636    0.00527006    -0.0131010    0.00910475    0.00351257   -0.00236633   0.000263069   7.85301e-05  -8.51748e-05   7.12762e-06   3.49376e-06  -9.86394e-07   9.68028e-08   1.33091e-08       0.00000       0.00000       0.00000       0.00000       5.78698       7.30908       7.89595       7.99806       7.67521       6.95641       6.02048       5.14376       4.24512       3.19000       2.44759       1.72562       1.20012      0.807752      0.510028      0.318749      0.187126      0.107487     0.0567400     0.0298572     0.0146141    0.00643279    0.00294936    0.00118033   0.000451591   0.000161666   5.18651e-05   1.55287e-05   3.84512e-06   8.20978e-07   1.46841e-07   1.75215e-08       0.00000       0.00000       0.00000       0.00000
  16  21 3791.7970    1.8365  5.3822 11.0853 -0.0060  0.0765   0.0241   0.2015    0.0766   0.0000   432.2065       27.2178       4.51171       6.92910      -1.95468       14.7462      -8.22140      -18.7047       10.3072      -1.61374       1.32777      -1.85896      0.362777      -1.61424     -0.571285     -0.202930      0.235356     0.0103396    -0.0379464    -0.0215086  -0.000568946   -0.00300635   -0.00246255    0.00281821   3.14877e-05  -0.000470287   7.86162e-05   8.07166e-06   2.44450e-06  -1.04681e-06  -3.89474e-07   5.29781e-08       0.00000       0.00000       0.00000       0.00000       7.36862       9.59412       10.2455       10.2236       9.93732       9.04555       7.85770       6.75641       5.32538       4.05107       3.10684       2.24123       1.59677       1.04365      0.689561      0.415081      0.251363      0.136645     0.0755066     0.0385348     0.0188596    0.00891283    0.00377732    0.00156857   0.000601495   0.000211216   7.05665e-05   1.98772e-05   5.23816e-06   1.09058e-06   1.93733e-07   2.35462e-08       0.00000       0.00000       0.00000       0.00000
  16  22 3933.6975    1.5423  7.0144 10.7938 -0.0029  0.0939   0.0195   0.2595    0.0689   0.0000   451.3767       34.1069       5.04804      -2.50731       17.2687       8.50017      -8.09772      -3.16471      -3.48381       1.28660      -2.15655      -3.40882       1.27552      0.577158      -1.15953      0.100479      0.261747     -0.373680     -0.100847    -0.0481458     0.0259438    0.00695945   -0.00385870  -0.000171415   -0.00182811  -0.000123203   0.000133303  -1.21472e-05   1.24980e-06  -2.59916e-06  -1.19574e-07  -1.51578e-08       0.00000       0.00000       0.00000       0.00000       8.87963       11.6198       12.1849       12.2601       11.7180       10.7316       9.51748       8.18210       6.58489       5.17896       3.90395       2.78579       1.96033       1.29768      0.842070      0.518042      0.310258      0.173947     0.0963898     0.0486794     0.0245945     0.0111940    0.00500433    0.00199382   0.000783139   0.000266919   8.68017e-05   2.47627e-05   6.38836e-06   1.37260e-06   2.39225e-07   2.95463e-08       0.00000       0.00000       0.00000       0.00000
  16  23 4075.8660    1.2198  8.5009 10.8213 -0.0088  0.1190   0.0179   0.3422    0.0574   0.0000   438.7131       45.7526       16.9381      -23.8966      -9.92459      -14.3463     -0.506972      -22.8257       3.50262     -0.452980       2.76929     -0.445227      0.125290      0.699085    -0.0904543     -0.655992      0.717166     0.0461904     -0.354472     0.0380816      0.109260     0.0179023    -0.0117745  -0.000329626   0.000374380  -0.000292805   0.000112285  -7.21461e-05  -6.18897e-06  -2.40632e-06   2.48188e-08  -4.96720e-09       0.00000       0.00000       0.00000       0.00000       11.3984       14.6073       15.9911       16.1117       15.3646       14.0347       12.3814       10.2068       8.14185       6.53829       4.85727       3.48680       2.46190       1.63690       1.08701      0.654908      0.396917      0.226489      0.121817     0.0626248     0.0309462     0.0139863    0.00640806    0.00259607   0.000986431   0.000348581   0.000112199   3.10326e-05   8.07800e-06   1.73119e-06   2.97138e-07   3.58737e-08       0.00000       0.00000       0.00000       0.00000
  16  24 4217.8433    0.9561 10.6147 10.7580 -0.0080  0.1634   0.0163   0.4711    0.0485   0.0000   439.3403      -44.1854       30.1962       35.7842      -50.5300      -12.9632       20.3148       7.59908      -4.42574      -13.0214       1.55751       4.75782       2.46152       1.11296       1.18754     -0.108251      0.474950     -0.267200     -0.313913      0.104373     0.0556609    -0.0190301    -0.0121810    0.00989938   0.000757461   -0.00130727   0.000182808   0.000137558  -1.90515e-05   1.21939e-06   1.15082e-06  -2.04912e-07       0.00000       0.00000       0.00000       0.00000       15.0245       20.3352       21.2671       21.9962       20.9807       18.7966       16.6870       14.0125       11.3684       8.87612       6.78413       4.80953       3.45070       2.21560       1.50988      0.942381      0.559778      0.329532      0.174710     0.0905430     0.0477037     0.0196400    0.00989272    0.00362725    0.00145089   0.000503472   0.000157427   4.44074e-05   1.16546e-05   2.43937e-06   4.40866e-07   5.36366e-08       0.00000       0.00000       0.00000       0.00000
  16  25 4359.9933    0.8315 13.2169 10.6039 -0.0089  0.2091   0.0146   0.6069    0.0450   0.0000   407.8778       55.4219      -28.5703      -29.5447      -2.71771       15.4917       31.9551       7.89385      -24.3592      -19.9029       7.05026       3.03541      -2.40844     -0.312643     -0.279747       1.47980      0.386114    0.00349967    -0.0873121    -0.0219970    -0.0162646    0.00559686    0.00364000    0.00430725    0.00110730   0.000509213   0.000183579  -1.93375e-05  -2.86911e-05   2.67560e-06   7.77814e-07  -9.97052e-09       0.00000       0.00000       0.00000       0.00000       19.1220       25.4161       27.0961       27.6814       26.3691       24.2648       21.0753       18.1335       14.5055       11.5076       8.49194       6.29214       4.46428       2.93601       1.96988       1.20807      0.726463      0.421144      0.231063      0.119301     0.0619375     0.0269462     0.0127483    0.00483544    0.00190225   0.000656039   0.000209095   5.74514e-05   1.48617e-05   3.17902e-06   5.41121e-07   6.80905e-08       0.00000       0.00000       0.00000       0.00000
  16  26 4502.6917    0.6357 13.0878 10.5149 -0.0107  0.2495   0.0137   0.7229    0.0411   0.0000   479.6673       33.3502      -11.9762      -34.3341       1.94274       36.8288      -10.4850      -9.32219      -12.1807       27.7955       15.4842       6.76745      -7.18722      -3.15470       4.09211     0.0211143     -0.521840     -0.485537    -0.0943178      0.266853     0.0333861     0.0184944  -0.000974062   -0.00752334   6.94429e-05  -1.13808e-05   0.000358760  -1.38192e-05  -1.98439e-05  -5.56642e-06  -6.69470e-07   7.49829e-08       0.00000       0.00000       0.00000       0.00000       22.9921       29.8019       31.7449       32.7447       31.4471       28.7631       25.0107       21.1940       17.2858       13.4769       10.2850       7.52487       5.25410       3.55759       2.35840       1.48014      0.894461      0.518017      0.279874      0.150683     0.0730170     0.0351232     0.0149016    0.00623192    0.00224573   0.000798282   0.000247308   6.96342e-05   1.73430e-05   3.67628e-06   6.44231e-07   7.92880e-08       0.00000       0.00000       0.00000       0.00000
  17   9 2112.9732    0.7837  0.6801 10.0063 -0.0109  0.0278   0.0230   0.0545    0.0868   0.0000   440.1843       1.48138       7.91628      -3.18520       10.1341     -0.819184      0.316081     -0.603865      -2.87901      -1.69205       1.56849      0.237472     -0.499504      0.484538     0.0663938   -0.00743228    -0.0194179     0.0265821    -0.0248409     0.0325811    -0.0178208   0.000932414    0.00507066   0.000776876  -0.000268837   4.23266e-05   7.27207e-05   1.42688e-05   1.04752e-05  -1.63933e-07  -5.00358e-07  -1.13199e-07  -8.29965e-10   5.80098e-10       0.00000       0.00000       2.99032       3.93692       4.33593       4.42596       4.09847       3.79418       3.12246       2.45269       1.95864       1.56532       1.19891      0.807969      0.558365      0.363040      0.246057      0.151032      0.105146     0.0603880     0.0312984     0.0172336    0.00904381    0.00418551    0.00195922   0.000822682   0.000392538   0.000151370   5.30915e-05   1.85834e-05   5.87729e-06   1.48833e-06   3.99715e-07   7.63439e-08   1.36126e-08   1.84124e-09       0.00000       0.00000
  17  11 2405.0329    1.4479  0.9078 10.8061 -0.0013  0.0299   0.0371   0.0634    0.1342   0.0000   431.8861      0.621941       12.0565    -0.0372420      0.604340      0.279721       5.76465      -1.61577      0.425727      -2.05300     -0.309849      0.323425     0.0541041     -0.758712     -0.332168      0.250368    -0.0890133     0.0625705     0.0224454     0.0463911    0.00192282   -0.00273663  -0.000343264   0.000156263   0.000431266   0.000211318   1.04252e-05  -1.30751e-08  -8.83799e-07   3.68860e-06   3.50006e-07  -9.77085e-08  -2.31448e-08  -6.31968e-10       0.00000       0.00000       2.84681       3.37066       4.01044       4.02059       3.32135       3.35286       3.20870       2.51957       1.90100       1.83771       1.22880      0.861261      0.661048      0.471016      0.256953      0.175786      0.117342     0.0703500     0.0309371     0.0208613     0.0105446    0.00569328    0.00213377    0.00103820   0.000464533   0.000221243   7.01330e-05   2.51967e-05   6.24891e-06   1.83579e-06   4.26434e-07   1.02642e-07   1.49712e-08   2.11695e-09       0.00000       0.00000
  17  12 2548.0782    1.9328  1.0251 10.9586 -0.0021  0.0275   0.0441   0.0674    0.1571   0.0000   439.9943       4.54910       16.4420     -0.359568     -0.138942     -0.364179       2.64946      -2.67632       2.28670     -0.200854     -0.308628     -0.500814      0.199243      0.445671      0.423112    -0.0261770     -0.162033   -0.00970522     0.0127769     0.0172406    0.00267174    0.00212636    0.00375171  -0.000740658  -0.000304034   2.28498e-05  -2.16820e-05  -2.02828e-05   2.65500e-06   1.35431e-06  -6.48917e-08   2.84911e-08  -1.69466e-09  -1.17199e-09       0.00000       0.00000       2.57915       3.48075       3.47134       3.79893       3.45638       3.27147       2.74951       2.38879       1.92235       1.54583       1.09862      0.847400      0.576527      0.428585      0.251122      0.175602     0.0968870     0.0622966     0.0321870     0.0191221    0.00925994    0.00480054    0.00208738   0.000954506   0.000381247   0.000161166   5.63005e-05   2.07879e-05   5.73305e-06   1.87868e-06   3.95402e-07   9.93503e-08   1.60386e-08   2.28524e-09       0.00000       0.00000
  17  13 2691.0874    2.4627  0.9020 11.4898 -0.0049  0.0272   0.0601   0.0591    0.1543   0.0000   438.3104      0.443556       16.6933       1.76210       1.23087      -4.10301       3.00018     -0.416078       1.82289      -3.37142       1.36802      0.615787     -0.792710     -0.242203      0.182561      0.188793    0.00419239    -0.0363038    -0.0573433   -0.00197515    0.00793496   7.77543e-05  -0.000608424   -0.00110174   0.000119745  -0.000125841   5.88566e-05   3.72790e-06  -3.90881e-06  -7.73857e-07  -1.47184e-07  -4.49565e-08  -8.05824e-09  -8.91048e-10       0.00000       0.00000       2.64050       3.48967       3.37677       3.64524       3.39781       3.29154       2.90335       2.31886       1.89948       1.49122       1.08345      0.824012      0.605447      0.423198      0.276069      0.173274     0.0993711     0.0601914     0.0331667     0.0178667    0.00914466    0.00443257    0.00199897   0.000913977   0.000373906   0.000147510   5.50831e-05   1.92451e-05   5.63776e-06   1.61280e-06   3.86613e-07   8.66037e-08   1.61407e-08   2.17106e-09       0.00000       0.00000
  17  14 2834.4189    3.1089  0.8559 12.1936 -0.0041  0.0270   0.0775   0.0603    0.1348   0.0000   438.1361       7.29438       19.2296       1.10139      -1.22642       3.21428      0.153782      -1.16674      0.650019     -0.946864      0.198293      0.395702     -0.457842     -0.163777     -0.422619    -0.0629970     -0.132779     0.0700598     0.0244979    -0.0139301    0.00325634    0.00278133  -9.60241e-05   -0.00105457   0.000294078   7.98907e-05  -2.69352e-06   2.38346e-05   4.78611e-06   1.90952e-06   4.99634e-09   9.11815e-08  -3.90127e-08   1.40323e-09       0.00000       0.00000       2.35989       3.14770       3.29577       3.51079       3.04638       3.13875       2.57123       2.15707       1.76647       1.48779      0.934614      0.803051      0.546007      0.375037      0.236975      0.165113     0.0917785     0.0537613     0.0326910     0.0183074    0.00795955    0.00475635    0.00202264   0.000990853   0.000318790   0.000164677   5.83174e-05   2.13191e-05   6.06186e-06   1.65552e-06   3.66571e-07   9.44428e-08   1.41358e-08   2.21784e-09       0.00000       0.00000
  17  15 2977.3145    3.6944  0.9075 12.5818 -0.0078  0.0264   0.0947   0.0641    0.1549   0.0000   438.6012       5.74309       13.2520       1.71898     -0.497979      -2.77955      -1.52360      -2.13977     -0.428879     -0.477033      0.388986     -0.634808     -0.175522     -0.380180    -0.0238377    -0.0248689    -0.0544626    -0.0488261    0.00898011     0.0186862   -0.00865311    0.00218076   -0.00169305   0.000780304   0.000263630   7.88353e-05  -3.15941e-05   8.98257e-06   1.53934e-05   9.23135e-07  -8.56859e-09  -3.48742e-08   1.98909e-08   1.38929e-09       0.00000       0.00000       2.52497       3.01910       3.36755       3.46821       3.50909       3.00574       2.62032       2.14800       1.81826       1.45141      0.965516      0.749585      0.562930      0.393660      0.264126      0.151507     0.0934484     0.0562671     0.0323142     0.0191594    0.00942338    0.00462517    0.00210570   0.000865076   0.000373330   0.000148497   5.31915e-05   1.93161e-05   5.93446e-06   1.50599e-06   3.82660e-07   8.71742e-08   1.41346e-08   1.62577e-09       0.00000       0.00000
  17  16 3119.5350    3.6149  1.0912 13.0739 -0.0102  0.0304   0.0869   0.0746    0.1691   0.0000   438.0024       15.9593       11.4365       8.36440       1.99781       10.7894      0.673590      0.414094      0.826288      -3.13227      0.530765     -0.400786      -1.26330      0.612923      0.239657     0.0609877     -0.114960     0.0351528    -0.0201033   -0.00835214     0.0117635  -0.000286062    0.00258570  -0.000659023   -0.00100972  -0.000241730   0.000110041   2.19476e-05  -4.96818e-06  -2.12815e-06  -3.54931e-07  -3.70047e-07  -1.48395e-08  -2.04495e-09       0.00000       0.00000       2.90200       3.80963       4.09283       4.08532       3.76992       3.67986       3.02597       2.66366       2.15769       1.68965       1.25960      0.956689      0.658731      0.447224      0.299738      0.184187      0.116490     0.0654396     0.0380373     0.0188022     0.0108116    0.00482423    0.00245916    0.00102288   0.000468112   0.000163330   6.86829e-05   2.20196e-05   7.56678e-06   1.99304e-06   4.95711e-07   1.04766e-07   1.68025e-08   2.31272e-09       0.00000       0.00000
  17  17 3261.4835    3.6644  1.5479 12.0671 -0.0097  0.0343   0.0744   0.0920    0.3885   0.0000   438.8936       16.0096       16.5018     -0.741651      -1.27049      -2.94572       1.90356      -8.30726      0.199651     -0.374105      0.942615      0.375639      0.693999     -0.169455     -0.651711      0.187257    0.00878570    0.00406768    -0.0470061    -0.0151378     0.0158753   0.000914572   -0.00415622  -0.000541761  -0.000130356  -0.000101924   8.55879e-05  -3.13233e-05  -6.78930e-06   1.14513e-06   4.73208e-07   1.89820e-08  -1.10907e-08   1.85867e-09       0.00000       0.00000       3.03777       4.21881       4.31220       4.35992       4.16311       3.67265       3.47890       2.88171       2.47057       1.86564       1.45558       1.02937      0.750696      0.497160      0.326169      0.207075      0.125041     0.0731467     0.0421454     0.0226135     0.0118162    0.00606812    0.00265274    0.00130195   0.000496211   0.000210456   7.59730e-05   2.57538e-05   7.94370e-06   2.26677e-06   5.63891e-07   1.18166e-07   2.34933e-08   2.70280e-09       0.00000       0.00000
  17  18 3403.5125    3.1568  2.3255 11.4084 -0.0024  0.0439   0.0540   0.1134    0.3529   0.0000   433.3958       8.03608       10.9175       5.95948      -12.6800      -5.73092     -0.593558      -8.47221      -1.60665      -1.61921      0.614185      -1.73111     -0.230333     -0.384703      0.368928    -0.0899441    -0.0508386     -0.123772      0.146118   -0.00846883   0.000269375    0.00254848    0.00139434   0.000406735   0.000567017  -3.14735e-05  -0.000106658   2.00729e-05   1.39492e-05  -4.62853e-06  -7.26506e-07   1.81909e-08   4.33177e-08  -8.83791e-10       0.00000       0.00000       3.90785       5.34290       5.68227       5.93827       5.51123       5.23635       4.36739       3.87055       3.01057       2.43465       1.83093       1.35923      0.955580      0.645429      0.430883      0.277641      0.169779      0.101341     0.0557188     0.0305883     0.0154225    0.00774039    0.00358184    0.00160466   0.000677982   0.000274064   9.95986e-05   3.53764e-05   1.08362e-05   3.14309e-06   7.89746e-07   1.65843e-07   2.74913e-08   3.68299e-09       0.00000       0.00000
  17  19 3545.5326    2.6206  3.1475 11.8029 -0.0065  0.0514   0.0406   0.1453    0.1260   0.0000   446.7649       20.1403       4.00701       3.81722       1.17276      -6.34715      -7.19926      -7.48493      -6.80583     -0.418948      -2.45908     -0.526171      0.163352     -0.606293     -0.111899     0.0194501     -0.143295     -0.151058      0.111016     0.0428971     0.0204979     0.0116468   -0.00259607   -0.00151086   0.000292833  -0.000202564  -1.64096e-05   1.05607e-05  -8.38211e-06  -6.81899e-07   7.45013e-07   3.16749e-08   3.89036e-08   2.31360e-09       0.00000       0.00000       4.71148       6.05493       6.38539       6.71690       6.42912       5.86651       5.24426       4.16864       3.68757       2.74701       2.16099       1.56873       1.10930      0.773679      0.515357      0.320320      0.204726      0.117975     0.0677640     0.0367490     0.0187893    0.00923107    0.00430870    0.00189667   0.000802813   0.000319749   0.000116084   3.94504e-05   1.27922e-05   3.43016e-06   8.34268e-07   1.75506e-07   3.35431e-08   3.82636e-09       0.00000       0.00000
  17  20 3687.9350    2.1253  4.3081 11.4548 -0.0015  0.0653   0.0289   0.1744    0.0827   0.0000   429.3046       22.3375       21.3030       11.4188       9.88339       5.78758      -17.8494      -3.55548       3.80110      -1.20035      -3.89388       2.44878      0.738261     -0.659024     -0.196229     0.0522153     -0.123414      0.111810     0.0524466    -0.0528082    0.00964195     0.0208436  -0.000656907  -0.000356139  -0.000245568   0.000104043  -0.000101044   3.66189e-05   1.20994e-05  -2.64751e-06  -2.37210e-06  -1.36526e-07   5.05598e-08  -5.04704e-09       0.00000       0.00000       5.80696       7.52103       8.02897       8.10112       7.93750       7.36871       6.53139       5.55863       4.54734       3.60131       2.75018       2.05626       1.46527       1.03754      0.683700      0.426528      0.267774      0.155958     0.0881828     0.0491901     0.0246873     0.0126233    0.00565254    0.00263092    0.00105835   0.000447889   0.000155855   5.40113e-05   1.70783e-05   4.70699e-06   1.15501e-06   2.45758e-07   4.15892e-08   4.97203e-09       0.00000       0.00000
  17  21 3830.2691    1.7214  5.8409 10.9815 -0.0057  0.0787   0.0215   0.2135    0.0736   0.0000   428.4440       18.1237       15.1397       10.1366      -31.7461      -9.74157      -11.9625       2.16399       9.08638      -4.03467      -3.55952     -0.330737      -2.71362      -1.15888       1.14705     -0.730573      0.201000     0.0184244     0.0331150     -0.170665     0.0351082     0.0102309    0.00474954   -0.00485953   0.000253363    0.00110895   2.65155e-05  -6.29980e-05  -3.22723e-06   1.33841e-06   4.88964e-07  -1.47522e-08   2.69284e-08  -9.64156e-09       0.00000       0.00000       6.93967       9.22905       9.97525       10.1544       9.69089       8.99535       7.87670       6.79472       5.45092       4.28330       3.32263       2.45766       1.75183       1.21952      0.806992      0.515875      0.322204      0.186432      0.106023     0.0580195     0.0299085     0.0147692    0.00724936    0.00307088    0.00135025   0.000525441   0.000194298   6.54559e-05   2.08166e-05   5.81793e-06   1.41196e-06   2.95332e-07   5.03942e-08   6.17873e-09       0.00000       0.00000
  17  22 3972.6369    1.4477  7.2785 10.8156 -0.0069  0.0941   0.0180   0.2634    0.0613   0.0000   436.8820       9.24568       5.77778      -10.7136       6.86108      -4.51426       18.2223      -2.34091    -0.0209837      -1.13185       1.16357     -0.755819       3.91008     -0.834013      0.281457     0.0636556       1.23757    0.00450184     -0.214702     0.0229257    -0.0437539    -0.0204758     0.0121127   -0.00850393   -0.00398537   0.000375140   0.000206182  -0.000142287   2.03406e-05  -4.13013e-06   5.91739e-07   1.45530e-07   9.33595e-08  -1.40256e-09       0.00000       0.00000       8.32210       11.0580       11.9302       12.0264       11.7095       10.7059       9.44224       7.93798       6.77793       5.18183       4.08669       2.92509       2.12121       1.43794      0.957273      0.620451      0.383621      0.225189      0.129833     0.0697098     0.0361975     0.0179173    0.00844736    0.00377618    0.00157063   0.000626391   0.000235845   7.92930e-05   2.50069e-05   7.04551e-06   1.71563e-06   3.48922e-07   6.26908e-08   7.16280e-09       0.00000       0.00000
  17  23 4114.9978    1.1515  8.7494 10.7642 -0.0134  0.1150   0.0162   0.3471    0.0536   0.0000   436.7246       14.8350       13.4124       15.7129       24.0864       15.0816      -4.24763      -11.9199     0.0791285       3.77395      -1.84599      -3.88389       1.45209     -0.618165      0.541262      -1.76593      0.846054     0.0485468     -0.283735     -0.121717    0.00766605     0.0459010     0.0101442    -0.0131069   -0.00457298    0.00299602   4.08426e-05  -0.000365793   2.17694e-05   8.73279e-06  -4.27323e-07  -6.01126e-08   1.97420e-07   1.04334e-08       0.00000       0.00000       10.2515       13.2945       14.3756       14.7690       13.9689       13.0479       11.2835       10.0319       8.16912       6.47981       4.94839       3.71886       2.60704       1.78839       1.21915      0.761956      0.478124      0.281335      0.165020     0.0875404     0.0473973     0.0231191     0.0110824    0.00498956    0.00209726   0.000796812   0.000299437   9.92080e-05   3.15636e-05   8.49259e-06   2.11031e-06   4.34105e-07   7.16023e-08   8.96351e-09       0.00000       0.00000
  17  24 4257.9251    0.9042  9.8565 10.7372 -0.0067  0.1525   0.0155   0.4401    0.0464   0.0000   453.3628       35.1938       32.4953      -48.9018       8.85990      -29.1424       11.7646       4.87227       7.62299      -21.9622      -4.51595      -3.24917     -0.567255      -2.44622       3.79063      -1.20307     -0.165502     -0.551132   -0.00176741      0.110165     0.0133380    -0.0138235     0.0109006   -0.00241960    0.00226197    0.00148957   0.000470810  -0.000110164  -3.54740e-06  -2.77718e-05  -1.08516e-06  -1.02219e-06   4.12755e-08  -2.50212e-09       0.00000       0.00000       13.1507       17.3863       19.4472       19.2875       18.9029       17.3480       15.1595       12.9850       10.5713       8.34944       6.51640       4.67580       3.49411       2.37651       1.58693       1.03467      0.634079      0.373837      0.220664      0.118424     0.0624382     0.0310803     0.0147594    0.00661325    0.00274534    0.00109280   0.000408396   0.000134714   4.17764e-05   1.17483e-05   2.92680e-06   5.85186e-07   1.00161e-07   1.15772e-08       0.00000       0.00000
  17  26 4543.1038    0.5831 13.7434 10.5290 -0.0142  0.2895   0.0119   0.7438    0.0348   0.0000   452.6405       6.44383      -13.4656       46.2891       28.0207      -25.9731      -16.6837      -13.6843       65.3831      -47.1079      -33.6111      -7.51593       5.47863      -1.38470      -1.06490      -2.04501      -2.08729      0.401042      0.102791    -0.0324467      0.176037    -0.0599219    -0.0625275  -0.000299915   -0.00241902    0.00264680    0.00359570  -0.000469135  -0.000300853   2.11292e-05   5.91095e-07   1.94240e-06  -2.47372e-07  -1.74483e-08       0.00000       0.00000       24.8554       32.1899       35.8624       35.9783       34.9010       32.2630       28.6397       24.8915       19.9950       15.9914       12.6155       9.28539       6.69758       4.73647       3.18193       2.07124       1.30160      0.783121      0.464243      0.259162      0.135485     0.0725647     0.0322184     0.0160330    0.00610380    0.00253720   0.000866881   0.000284301   8.59146e-05   2.33030e-05   5.59499e-06   1.13404e-06   1.86839e-07   2.20348e-08       0.00000       0.00000
  18   7 1839.9460    0.4369  0.3064  9.9580 -0.0067  0.0247   0.0219   0.0412    0.0479   0.0000   437.5934       1.05559       13.8234       3.06892       1.09850      -1.74047     -0.659736     -0.597744     -0.119791     -0.302248     -0.788420       1.32808     -0.287677     -0.555795      0.378429     -0.184681   0.000341662     0.0834288    -0.0405555     0.0110678     0.0259362    -0.0133499  -0.000156532  -0.000333734  -7.69715e-06  -4.22517e-05  -8.52209e-05  -5.12085e-06   2.16916e-05   7.17495e-06  -6.49092e-07  -5.73085e-07   6.93490e-08   2.98213e-09   1.29143e-09  -8.80320e-11       2.48169       2.55922       3.58268       3.72807       2.86130       2.73568       2.78513       2.23958       1.52340       1.50061       1.29953      0.696331      0.502087      0.497836      0.285352      0.122936      0.115191     0.0845461     0.0360624     0.0168188     0.0137090    0.00789830    0.00329156    0.00104762   0.000587656   0.000359042   0.000166950   5.40015e-05   1.57052e-05   4.82652e-06   1.29948e-06   3.33278e-07   7.59741e-08   1.42740e-08   2.31996e-09   2.88473e-10
  18   9 2143.6881    0.8358  0.6593 10.3058 -0.0017  0.0268   0.0241   0.0526    0.0775   0.0000   440.3526       1.50677       10.2632      0.512627     -0.886512     0.0501609      -2.92924      -2.37665      -1.49382      -1.71952     -0.142229     0.0819110    -0.0464107     -0.284059     -0.201881     0.0152779     0.0250512    -0.0720933   -0.00234662     0.0358711     0.0146292   -0.00526829   -0.00392832    0.00188929  -0.000529406  -0.000266678  -0.000179442  -3.58581e-05   6.91490e-06  -9.81708e-07   4.49359e-07   4.78479e-07  -2.50407e-07  -2.06811e-08   5.17330e-09   4.18849e-10       2.07511       3.04656       2.94094       3.12123       3.09186       2.79104       2.57986       2.17055       1.79358       1.41568       1.03891      0.874424      0.573655      0.465643      0.277036      0.197407      0.124379     0.0714660     0.0451875     0.0222664     0.0139974    0.00651731    0.00347102    0.00171289   0.000675485   0.000330332   0.000123839   4.77590e-05   1.83244e-05   5.17233e-06   1.89397e-06   5.08338e-07   1.10921e-07   2.84887e-08   4.58384e-09   5.52622e-10
  18  11 2436.8332    1.5078  0.9471 11.0235 -0.0136  0.0290   0.0384   0.0703    0.1604   0.0000   437.8614       3.81112       12.3042       4.77290      0.265382      0.892192       1.84596      -2.72313     -0.968699      0.587578       1.21029      0.733399     -0.215787     -0.607776     -0.161342      0.172141      0.104838    -0.0447933     0.0137907    -0.0100730   -0.00460581   -0.00882375   -0.00588978    0.00214422    0.00171464  -0.000483062   0.000205004   2.98459e-05   3.71530e-06   3.51602e-06   1.03186e-06   2.99985e-07  -1.43747e-07   6.72357e-10  -9.41954e-10   6.58051e-11       2.46608       3.15226       3.51057       3.43037       3.45955       2.97135       2.76596       2.48874       1.95458       1.57051       1.28221      0.944769      0.665983      0.453875      0.309566      0.219796      0.119614     0.0815935     0.0477437     0.0250596     0.0155905    0.00658619    0.00390403    0.00185270   0.000817835   0.000374485   0.000144247   4.68069e-05   2.08096e-05   6.00220e-06   1.81090e-06   5.45994e-07   1.29170e-07   2.66483e-08   4.19355e-09   4.62116e-10
  18  13 2724.7706    2.4902  1.0117 11.9376  0.0003  0.0303   0.0605   0.0682    0.1296   0.0000   435.3338       8.41756       16.3768       5.58178      0.976891       3.71605      -5.43312      -2.32252      -2.25044      -1.07525     -0.945145      -1.36695      -1.15255     0.0873127     -0.515912    -0.0227900      0.100336      0.121754    -0.0636890   -0.00535589    0.00678870   0.000561444  -0.000519636    0.00201508   4.54830e-05   5.32880e-05   0.000314288   9.52483e-05   1.18086e-05   2.03881e-06   4.78392e-07   3.77622e-07  -9.77708e-08  -1.00422e-08   7.22702e-09  -1.06222e-09       2.38665       3.48654       3.35683       3.86174       3.36013       3.37503       2.79627       2.58319       1.95548       1.76018       1.26530      0.994384      0.677955      0.499729      0.323371      0.216151      0.138954     0.0829251     0.0523539     0.0267278     0.0174374    0.00683837    0.00472030    0.00156751    0.00104723   0.000306810   0.000192108   4.94213e-05   2.40086e-05   6.19893e-06   2.20476e-06   5.62099e-07   1.34923e-07   3.12586e-08   4.73383e-09   7.05264e-10
  18  14 2868.6931    3.1864  0.9666 12.0024 -0.0019  0.0317   0.0707   0.0608    0.1567   0.0000   436.4445       7.59703       14.4988       3.99350       5.31138     -0.904439     -0.501776      -2.31588      0.653649       1.22384     0.0114965     -0.938718     -0.876754      0.303589     -0.319627     0.0230836     -0.122789    -0.0285473    -0.0388779    -0.0342116    -0.0135436  -0.000704175    0.00101530    0.00150778   4.21200e-05  -0.000446849  -3.01264e-05  -4.43013e-05  -1.61279e-05  -2.95550e-06  -6.30509e-07   3.41077e-07   7.37935e-08  -1.12646e-08  -7.23366e-09   6.72405e-10       2.14385       3.58270       3.32180       3.61649       3.43932       3.16101       2.91301       2.37739       2.07047       1.65730       1.20746       1.01723      0.651279      0.514145      0.310758      0.224604      0.141612     0.0842490     0.0533379     0.0273033     0.0167741    0.00747673    0.00454821    0.00174589    0.00100492   0.000327567   0.000174776   5.44219e-05   2.37600e-05   6.80259e-06   2.35978e-06   6.18227e-07   1.37996e-07   3.46734e-08   5.91572e-09   7.42171e-10
  18  15 3012.2659    3.7795  0.9222 12.9759 -0.0029  0.0274   0.0883   0.0604    0.1142   0.0000   439.8155       5.06852       12.4284     -0.618839      0.713862      0.356166      0.147975       1.10578       1.81741      -2.30734      0.628815    -0.0159487     0.0656095     -0.179428      0.209899     -0.268410    0.00125335     0.0239879     0.0348476    -0.0201778    -0.0313382  -0.000598215   0.000182009   0.000273135   0.000358797  -6.13981e-05   5.16615e-05   1.39901e-05  -1.32099e-05   1.47998e-06  -5.79204e-07  -1.73673e-07   2.40027e-09  -1.17442e-08   2.94351e-09  -2.85215e-10       2.27817       3.21345       3.27641       3.38003       3.23035       3.05506       2.62456       2.30252       1.89776       1.46881       1.16789      0.889535      0.606668      0.436609      0.295042      0.188731      0.123479     0.0734381     0.0415186     0.0257093     0.0130015    0.00657217    0.00343421    0.00165204   0.000729962   0.000308456   0.000132950   4.83759e-05   1.61600e-05   5.89508e-06   1.80197e-06   4.89119e-07   1.16225e-07   2.46559e-08   4.32415e-09   5.48693e-10
  18  16 3154.9314    3.7547  1.2520 12.5246 -0.0026  0.0320   0.0794   0.0793    0.1613   0.0000   442.9985       7.21960       11.1416     -0.792122       5.60568       5.12640      -2.57894      -3.99119      -2.99716     0.0489024       3.44993       1.81494      0.450033     -0.143942     -0.568914     0.0602946      0.239659      0.102253     0.0365085    -0.0224148   -0.00761315   -0.00260521   -0.00465508  -0.000817501  -0.000252834  -0.000512692   3.93563e-05   4.28254e-05   1.01147e-05   7.79965e-06   4.01281e-06  -4.66692e-07   1.31619e-07   2.13794e-08   2.35173e-09  -3.27940e-10       2.58282       3.75915       3.84485       3.73917       3.88966       3.30051       3.17825       2.61317       2.23385       1.81640       1.38481       1.03421      0.739130      0.524660      0.348294      0.237126      0.143263     0.0890419     0.0574877     0.0272388     0.0193932    0.00809914    0.00451744    0.00234654   0.000792992   0.000478653   0.000161626   5.98498e-05   2.56350e-05   6.68458e-06   2.28516e-06   6.03980e-07   1.46704e-07   3.29320e-08   5.53227e-09   5.96206e-10
  18  17 3297.5664    3.4408  1.4855 12.8155 -0.0069  0.0366   0.0735   0.0877    0.1646   0.0000   436.5037       28.5585       18.1459       11.3999      -3.67462       1.99993       3.35883      0.871188       2.97014    -0.0748159       2.43443      -1.14300     -0.233237     0.0276656     -0.328856     0.0757449     -0.154995      0.201323   -0.00474888    -0.0243775  -0.000857075   -0.00193252   -0.00426599    0.00226811    0.00112579  -0.000214934  -0.000171724  -0.000107848  -5.89956e-06   1.28326e-06   2.59979e-06   3.81542e-07  -1.70140e-07  -6.82858e-09   3.53079e-09  -1.12623e-09       3.22101       4.27596       4.44670       4.41451       4.50904       4.00042       3.88709       3.29064       2.48643       2.05502       1.56000       1.21528      0.909475      0.630132      0.443887      0.282853      0.180195      0.107248     0.0619503     0.0322281     0.0187918    0.00924447    0.00478846    0.00237457    0.00100583   0.000478685   0.000182468   6.78440e-05   2.54645e-05   7.78765e-06   2.43773e-06   6.45000e-07   1.73920e-07   3.65269e-08   5.89941e-09   6.65208e-10
  18  18 3440.1139    2.9576  2.5281 11.6837  0.0027  0.0456   0.0489   0.1203    0.2075   0.0000   434.3016       16.5754    -0.0610548      -6.49283      -5.68323       6.14432       1.63857      -1.14743       1.43848      0.978396       1.20644      -2.79903       2.26777      0.717012     -0.895118     -0.892455     0.0638058   -0.00577623    -0.0344754    -0.0247893     0.0363573    0.00371697   -0.00437561   2.65060e-05  -0.000162391  -0.000165753  -0.000175817  -7.72576e-05   6.12807e-05  -2.78035e-06  -1.69270e-06  -1.04524e-06   2.06392e-08  -2.56741e-09   8.03452e-09   1.09209e-10       3.66324       5.07082       5.26914       5.60405       5.10484       5.00417       4.09425       3.93436       3.08151       2.62736       1.92083       1.53195       1.04190      0.781088      0.507106      0.349501      0.205202      0.132384     0.0750021     0.0469601     0.0228940     0.0134753    0.00593261    0.00318474    0.00132570   0.000622199   0.000221637   9.81981e-05   3.04108e-05   1.13521e-05   3.16567e-06   9.31948e-07   2.06160e-07   4.59927e-08   6.70061e-09   9.75456e-10
  18  19 3582.7829    2.5153  3.3188 11.5834 -0.0019  0.0519   0.0371   0.1421    0.1304   0.0000   448.3218       11.7483       22.4002      -1.60526      -7.24232      -8.45091       9.80122       1.70312      -5.21315     -0.131054       2.57192      -4.20830       2.44811       1.07152     -0.284218      0.103093     0.0506134      0.119684     -0.336354    -0.0414749     0.0334122   -0.00640080   -0.00200577    0.00858658  -0.000300397   0.000343303   0.000354946  -0.000146908  -9.50133e-06   2.29925e-05  -3.06945e-06  -7.68175e-07   1.08927e-07   2.28748e-08  -1.61872e-09   8.18800e-10       4.38200       5.71082       6.25041       6.26826       6.12831       5.68807       5.12430       4.49471       3.68845       2.92523       2.37835       1.70474       1.28933      0.895656      0.600264      0.393606      0.250221      0.154462     0.0885450     0.0500143     0.0269078     0.0143556    0.00696728    0.00332514    0.00149690   0.000654560   0.000267227   0.000104056   3.64603e-05   1.23655e-05   3.66543e-06   1.04356e-06   2.53906e-07   4.97866e-08   8.48088e-09   9.51447e-10
  18  20 3725.4395    2.0228  4.6259 11.2794 -0.0021  0.0637   0.0267   0.1781    0.0885   0.0000   434.3378       11.2599       14.7941       18.7496    -0.0325823      -7.15791      -7.78917      -6.04591       10.9687      -3.32179      -4.98795       1.39741      -1.45997      -1.07845    -0.0804392     -0.415064     -0.256284    -0.0929792     0.0531525     0.0613344    -0.0277770    0.00466985     0.0151051   -0.00258082   0.000694292  -0.000703001   0.000241370   0.000248591  -7.14090e-05  -1.44935e-05   1.14582e-05   6.96330e-07  -9.02439e-08  -7.08360e-08  -3.96211e-09  -1.75815e-09       5.53902       7.21917       7.90232       7.71679       7.65194       7.11644       6.45551       5.52821       4.55862       3.65801       2.85358       2.14602       1.54904       1.12040      0.743254      0.498831      0.311084      0.186432      0.112278     0.0645524     0.0336006     0.0180642    0.00892498    0.00405472    0.00204162   0.000789559   0.000347765   0.000132814   4.64286e-05   1.53122e-05   4.67638e-06   1.27687e-06   2.96928e-07   6.22441e-08   1.00925e-08   1.11532e-09
  18  21 3868.1705    1.6729  6.4513 10.8585 -0.0064  0.0795   0.0192   0.2216    0.0686   0.0000   438.6698       17.0153       21.8051       16.2246      -9.68318      -3.73174      0.798938      -14.5709      -6.09362       2.25398       7.77576      -4.66106     -0.970159      0.278332      0.152472     -0.945916      0.696012      0.338361     -0.196715    -0.0396118     0.0977246     0.0227429    -0.0121469    0.00474353   0.000992422  -0.000585537   0.000453226   3.58892e-06   4.24940e-05   4.26923e-05  -1.90824e-06   1.37145e-06  -2.72032e-07  -1.59781e-07   1.18323e-08   1.89890e-09       6.72620       8.78615       9.55971       9.73384       9.44400       8.73113       7.65408       6.94441       5.75041       4.53816       3.51260       2.71786       1.98131       1.38939      0.936403      0.619641      0.393979      0.246988      0.141962     0.0776513     0.0448890     0.0237133     0.0118939    0.00577000    0.00249908    0.00113924   0.000433980   0.000166100   5.99512e-05   1.97693e-05   5.98767e-06   1.63179e-06   3.85027e-07   7.86002e-08   1.26433e-08   1.48314e-09
  18  22 4011.0802    1.3441  8.1529 10.7963 -0.0077  0.1020   0.0167   0.2895    0.0550   0.0000   442.2787       35.7313       23.3651      -11.9020       1.45017       15.2260      -20.5498       13.5460      -3.57877      -5.55454       4.80821       1.72054      -2.77052     -0.766881    -0.0710638      0.294097     -0.120205     -0.433978     -0.147200    -0.0486871     0.0402151     0.0555070   -0.00526124  -0.000661283   -0.00797203   0.000812726  -0.000217161  -0.000649457   4.33201e-05  -3.25604e-05   6.86398e-06  -2.32993e-06   3.56216e-07   2.39457e-08  -2.07670e-08   9.19994e-10       8.44555       11.1901       12.0508       12.3549       12.1476       11.0891       10.1434       8.65651       7.24657       5.83502       4.60452       3.38810       2.52027       1.77087       1.20023      0.801771      0.509069      0.312545      0.186625      0.104270     0.0567604     0.0304388     0.0149192    0.00701077    0.00331551    0.00138498   0.000565587   0.000219458   7.80303e-05   2.53403e-05   7.62043e-06   2.09069e-06   5.00802e-07   1.02188e-07   1.74114e-08   1.92525e-09
  18  23 4154.1124    1.0904 10.0516 10.7121 -0.0032  0.1287   0.0154   0.3834    0.0492   0.0000   445.8297       31.3718      -18.6565      -33.5782       17.7280      -7.15084      -22.8603      -8.83669       14.3630      -15.5256      -1.06956       1.79079      -7.52822      -3.55812       1.22826      0.360117     -0.162952     -0.401539     0.0972544    -0.0716537     -0.148065    -0.0310084     0.0231981    0.00647997    0.00200333   -0.00465734   0.000285240   9.30953e-05   5.09346e-05   1.47185e-05  -7.63270e-06   2.42037e-06   7.20500e-07  -4.30164e-08   8.17977e-09  -4.79945e-09       10.7918       13.9306       15.3444       15.6974       15.2195       14.2329       12.7275       10.8126       9.13973       7.35408       5.77928       4.33575       3.14354       2.26855       1.53277       1.01483      0.651384      0.404734      0.238448      0.137137     0.0745358     0.0402932     0.0197009    0.00958332    0.00429801    0.00189716   0.000750688   0.000292835   0.000100605   3.33283e-05   9.89331e-06   2.67221e-06   6.17964e-07   1.26761e-07   2.10056e-08   2.35924e-09
  18  24 4297.2309    0.8643 11.7910 10.6949 -0.0068  0.1721   0.0149   0.5273    0.0440   0.0000   440.1106       50.6010       49.0301       2.26239      -23.8068       9.01197       18.4859      -33.0351      -15.6499       5.57015       8.76850      -10.0516      -2.05059       1.38195       2.17317       1.71902      -2.04352      -1.20632     0.0571743      0.704225    -0.0226212     -0.133291    0.00688468     0.0216304    0.00203570   -0.00611921  -0.000555909   5.28487e-05  -2.33350e-05   1.99569e-05   1.67971e-05   6.73670e-06  -1.59162e-06  -1.21893e-07  -2.09741e-08  -2.75658e-09       14.1403       18.6321       20.5237       20.6682       20.8165       18.7974       16.9094       14.3418       12.0990       9.82110       7.71876       5.72638       4.21600       2.97879       2.08132       1.38086      0.884023      0.558373      0.337215      0.193381      0.108983     0.0565727     0.0286956     0.0138898    0.00625386    0.00274566    0.00110068   0.000410271   0.000147673   4.69387e-05   1.37733e-05   3.67412e-06   8.66776e-07   1.73666e-07   2.88811e-08   3.12809e-09
  19   8 2021.7592    0.6183  0.5253 10.1242 -0.0110  0.0237   0.0205   0.0505    0.0674   0.0000   436.4847      -5.45614       16.6712     -0.774843     -0.863103       5.49036      0.739881     -0.328171       1.63349       2.06227    -0.0699325      -1.39557      -1.23361      0.166409      0.270248    0.00496725      0.132297    -0.0833207    -0.0242207   -0.00215399     0.0165028    0.00363433    0.00403035   -0.00281193    0.00190179   4.07923e-05  -0.000198353  -6.82189e-05   2.07393e-05   1.45166e-05   2.75030e-06   8.10241e-07   2.00019e-07   2.42654e-08   4.96587e-08  -8.06794e-10       1.73980       2.56669       2.46936       2.82972       2.40115       2.50540       2.06955       1.99492       1.59564       1.28585       1.04946      0.761696      0.605231      0.386989      0.288847      0.177739      0.122493     0.0771850     0.0465436     0.0258772     0.0147764    0.00796833    0.00444130    0.00214727    0.00107824   0.000495110   0.000217897   9.00131e-05   3.61348e-05   1.26134e-05   4.51640e-06   1.43070e-06   4.14485e-07   1.14277e-07   3.03586e-08   5.03607e-09
  19   9 2173.7659    0.8858  0.6671 10.4317 -0.0074  0.0231   0.0249   0.0524    0.0747   0.0000   441.2457       1.20287       11.8239      -2.19561      -2.97655      -1.93740       5.90659       1.47507      0.148276     -0.781734     -0.141589      0.235125     -0.367590      0.291094      0.531331      0.176214   -0.00842993    -0.0471766    -0.0217675    -0.0420952    -0.0111462  -0.000297216    0.00447778  -5.87791e-05    0.00147623  -0.000366791  -4.97836e-05  -6.52584e-06   3.43082e-05  -2.26333e-05   4.99360e-06   1.24740e-06  -4.31811e-07  -1.19588e-07   3.71221e-08   4.57593e-09       2.14802       2.84232       3.09734       2.98321       2.93924       2.57470       2.43458       2.08202       1.76021       1.46666       1.17339      0.816060      0.611301      0.433066      0.282194      0.192349      0.115895     0.0739417     0.0443767     0.0252128     0.0151274    0.00791882    0.00409299    0.00210229   0.000953065   0.000434328   0.000189104   8.47013e-05   3.13095e-05   1.21304e-05   4.18438e-06   1.18528e-06   3.66119e-07   1.07354e-07   2.45786e-08   4.80819e-09
  19  10 2322.3461    1.1961  0.7900 10.8079 -0.0038  0.0247   0.0303   0.0581    0.0909   0.0000   439.5607     0.0358294       11.8161      0.443384       3.12529       1.87596     -0.823737     -0.998289      -2.33193     -0.682625      0.709427      -1.43324     -0.226564    -0.0210058    -0.0579664     -0.202800    -0.0768054     0.0800849     -0.111832    0.00941309   -0.00864836  -0.000166808   -0.00288784  -0.000627492  -0.000368837   0.000360058   8.81117e-05  -0.000110296   8.20206e-07  -1.66243e-06   7.55403e-06   1.00251e-06  -4.98659e-07  -9.80465e-08  -4.70714e-08  -6.22314e-09       2.08489       2.84210       2.72350       2.80502       2.75738       2.72565       2.42047       2.09225       1.74811       1.37461       1.12581      0.889642      0.622696      0.447385      0.301849      0.209281      0.136165     0.0887175     0.0516609     0.0293911     0.0166311    0.00817486    0.00441095    0.00213396    0.00102079   0.000482893   0.000198848   8.81275e-05   3.39830e-05   1.16336e-05   4.53407e-06   1.39038e-06   4.27891e-07   1.16026e-07   2.53908e-08   5.76498e-09
  19  11 2468.1387    1.6557  0.8946 11.4707 -0.0048  0.0285   0.0416   0.0673    0.1226   0.0000   436.6150       7.28298       10.9748      0.559115      -2.92518       1.56086      -5.47770     -0.431790     -0.838184       1.20057     -0.392413     -0.359866      0.708149     -0.795985     -0.149460      0.342352    0.00457017     -0.137734    -0.0152346    -0.0165909    -0.0123334   -0.00178486    0.00165386    0.00222217   -0.00187756   0.000898323  -0.000192957   0.000151032   2.33080e-05  -3.12198e-06  -2.38766e-06  -2.77453e-06   1.40197e-07   9.16880e-08  -1.56427e-08  -7.91892e-09       2.17057       3.01885       3.13974       3.29164       3.17592       3.09855       2.68797       2.10978       1.99745       1.46939       1.25077      0.948887      0.672820      0.461380      0.351997      0.216507      0.149575     0.0994949     0.0569507     0.0347120     0.0203878     0.0103300    0.00532500    0.00277923    0.00129748   0.000571157   0.000258343   0.000111876   4.21308e-05   1.47790e-05   5.57327e-06   1.91962e-06   5.50089e-07   1.28080e-07   3.06338e-08   6.09952e-09
  19  12 2613.1361    2.1570  1.0161 11.3755  0.0005  0.0268   0.0503   0.0682    0.1849   0.0000   439.0433       6.28813       11.1762     -0.150172      -4.13188       1.02018      0.684902      -2.24298       1.14892     -0.355707     -0.428968     -0.839794     -0.792342      -1.20226      0.149845     0.0464808      0.166436    -0.0519211     0.0798717    0.00487915   -0.00700918   -0.00687033   -0.00230909  -0.000367867    0.00148714  -0.000125100  -0.000149778  -5.95202e-05   8.71493e-05   3.27566e-06  -7.31986e-06   3.57843e-07   1.39201e-06   5.19239e-08   5.14204e-08  -8.16958e-09       2.28201       2.92853       3.09500       3.08013       3.06599       2.87009       2.41569       2.24460       1.92768       1.64944       1.29753      0.922470      0.686521      0.499836      0.349497      0.222815      0.146826     0.0826195     0.0548228     0.0340101     0.0188882     0.0103314    0.00542805    0.00245855    0.00123191   0.000558288   0.000236606   9.50670e-05   4.16915e-05   1.48559e-05   4.96224e-06   1.62299e-06   4.98560e-07   1.28098e-07   3.14519e-08   5.75581e-09
  19  13 2757.9978    2.7599  0.8316 12.1933 -0.0067  0.0241   0.0677   0.0543    0.1122   0.0000   440.5063       6.10250       6.44436       2.63967       4.08255       2.93572      -2.82396     -0.780979       2.51714      -3.00259      -1.39005     -0.539140     -0.704220     -0.640941     -0.215267   -0.00248801      0.102461     0.0222569    -0.0190461    0.00862871    -0.0406660    0.00613434    0.00571607   -0.00232097   -0.00147911   0.000333448   0.000162102   4.45141e-05   5.12629e-06  -4.33998e-06   7.39724e-06   2.33262e-07   2.79588e-08   3.75522e-08  -3.94457e-08  -3.89629e-09       1.97642       2.70860       2.64045       2.95909       2.64213       2.69500       2.19690       2.11346       1.62781       1.44138       1.07869      0.864678      0.582781      0.455230      0.285345      0.215367      0.123196     0.0851330     0.0466877     0.0302093     0.0164770    0.00901652    0.00413653    0.00239422    0.00102842   0.000515680   0.000203606   9.53607e-05   3.26169e-05   1.33853e-05   4.31022e-06   1.44283e-06   4.01241e-07   1.17612e-07   2.47917e-08   5.56532e-09
  19  14 2902.6250    3.3761  0.8389 12.4865 -0.0075  0.0252   0.0803   0.0548    0.1315   0.0000   442.8405       10.5465       10.7292     -0.937781     0.0429925      -1.88328     -0.892821      -2.41728     -0.607513      -1.28182      -1.91684     -0.239811     -0.807233     -0.147435      0.275556      0.159022     -0.174334     -0.165064    -0.0889995     0.0403123     0.0152194    -0.0156891  -0.000230722    0.00474038  -9.11977e-05  -0.000277369  -6.26628e-05   0.000176967  -3.06228e-05  -1.27962e-05   6.18649e-06  -2.47826e-06  -8.20546e-07   1.17647e-07  -9.38306e-10  -5.19010e-09       2.14362       2.82582       2.96156       3.03219       2.82579       2.55642       2.46207       2.13374       1.83354       1.51614       1.24040      0.888733      0.650345      0.447830      0.313533      0.196130      0.132585     0.0797392     0.0485531     0.0295443     0.0158443    0.00891704    0.00443013    0.00229346    0.00104091   0.000519337   0.000208337   9.76775e-05   3.55522e-05   1.40954e-05   4.26815e-06   1.50878e-06   4.36228e-07   1.07828e-07   2.87649e-08   5.47261e-09
  19  15 3046.6765    4.0115  0.8866 12.8647 -0.0083  0.0257   0.0952   0.0588    0.1257   0.0000   434.8796       7.90216       17.9069       3.54881      -2.45412     -0.234696       1.73474      0.316986      -1.31554      -2.27827      -1.73971     -0.936989     -0.539763     -0.917374     -0.219921     -0.155185      0.242142     0.0662590    -0.0175542   -0.00881160    -0.0282182   -0.00938863  -0.000101696   -0.00172531  -3.14642e-05  -0.000229903  -0.000144011  -1.75164e-05   4.91041e-05   2.23825e-06  -6.66611e-06  -1.57179e-07  -3.06032e-07   1.31273e-07   3.70018e-08  -2.21685e-09       2.22329       2.83186       2.98959       3.00980       3.32397       2.68475       2.55213       2.11072       1.89074       1.60283       1.15410      0.934810      0.637164      0.477166      0.335658      0.211680      0.144369     0.0816534     0.0544697     0.0319754     0.0185524     0.0105136    0.00506161    0.00263440    0.00122611   0.000530741   0.000240180   9.20449e-05   3.55655e-05   1.42253e-05   4.52430e-06   1.56184e-06   4.60732e-07   1.09015e-07   2.91050e-08   6.83069e-09
  19  16 3189.9832    3.8871  1.2160 12.6349 -0.0009  0.0315   0.0819   0.0720    0.1621   0.0000   439.7094       8.49404       13.8344       4.97901      -3.27616      0.973070      -5.35146      0.772263     -0.812928      -5.00793    -0.0458328       1.71938     -0.117469     -0.184949     -0.426059      0.144856     -0.121151   -0.00617745    -0.0127010     0.0720153     0.0239599    -0.0145593     0.0104340    0.00194013   0.000474068  -0.000286787  -0.000118986  -8.88876e-06   4.07756e-05   1.75145e-05  -5.23983e-06  -1.46076e-07   4.61386e-07   1.38563e-07  -1.58633e-08  -6.82847e-09       2.65529       3.27035       3.43389       3.83398       3.77844       3.21699       2.93133       2.67888       2.31240       1.80137       1.29188       1.07160      0.841768      0.570918      0.383770      0.256643      0.174388      0.115867     0.0635778     0.0375514     0.0206883     0.0118039    0.00671882    0.00348635    0.00165433   0.000724423   0.000298009   0.000122424   4.71228e-05   1.68507e-05   5.98035e-06   1.98063e-06   5.17671e-07   1.49073e-07   3.55993e-08   7.10940e-09
  19  17 3333.0193    3.4789  1.6296 12.5243 -0.0058  0.0348   0.0656   0.0865    0.1292   0.0000   437.8424       19.9388       6.39277       13.7813       11.4417      -2.41872     -0.482188       2.32409       2.74464      -5.91856     -0.323741      -1.08294       1.38549     -0.558339     -0.122823     -0.374443      0.622532      0.168744    -0.0663950    -0.0144135     0.0307269     0.0239163    0.00675456  -0.000609395   -0.00247720    0.00170366   0.000255363  -0.000127228  -2.81041e-05   2.50667e-05  -1.68311e-06  -2.56606e-06   7.60921e-07  -1.40593e-07   2.84219e-08   3.59796e-10       2.73114       3.63542       3.92155       3.84964       4.08942       3.46293       3.41651       2.84773       2.37020       1.96025       1.49549       1.22473      0.869443      0.636125      0.423766      0.293740      0.201756      0.118408     0.0783681     0.0424852     0.0249070     0.0136317    0.00670225    0.00372838    0.00174175   0.000797790   0.000347110   0.000146611   5.42920e-05   2.19185e-05   7.19637e-06   2.19896e-06   7.00637e-07   1.75782e-07   4.22679e-08   9.03481e-09
  19  18 3476.2715    2.8072  2.5365 12.0831  0.0089  0.0439   0.0460   0.1143    0.1228   0.0000   446.7363       22.6518       7.86790       1.42505      0.879418      -6.53035      -2.56820       1.04877      -2.66610      0.402949       2.47990      0.280696      -1.38945     -0.175553      0.220238      0.340288     -0.491959     -0.131445     0.0633083     0.0627848     0.0267924    0.00698343    0.00131730    0.00926493   -0.00254073   0.000472247   0.000530037   0.000165557   1.65430e-05   8.63536e-06  -2.23263e-07   9.74751e-08   1.28243e-06  -2.49329e-07   2.71341e-09   2.37731e-09       3.64484       4.60818       5.18060       5.19295       5.15557       4.85231       4.15045       3.74637       3.18355       2.48657       2.00300       1.53161       1.12226      0.824396      0.557957      0.381696      0.248154      0.157658     0.0970561     0.0555164     0.0316470     0.0178250    0.00911579    0.00476028    0.00220005    0.00104137   0.000444690   0.000188318   7.00170e-05   2.72286e-05   9.17443e-06   2.97994e-06   9.02703e-07   2.38398e-07   5.26322e-08   1.04427e-08
  19  19 3619.3564    2.3436  3.8642 11.4708 -0.0028  0.0551   0.0311   0.1506    0.1032   0.0000   439.6594       23.0998       13.8192       6.62792      0.975785      -1.53793      -3.80621      -5.85369      -3.40412     -0.985492      -1.90337      -1.85696       1.92451     -0.629652     -0.986683    -0.0132336      0.705866     -0.134811     0.0462331     0.0288928      0.148700    0.00479168   -0.00359698   0.000346826    0.00390057   0.000635674  -0.000840743  -0.000118123   4.74318e-05  -8.05355e-06  -7.80953e-06  -1.17100e-06   2.12434e-06  -2.03875e-07   7.59089e-08   4.30489e-09       4.40474       5.65465       6.31320       6.33941       6.28249       5.76716       5.52731       4.47635       3.88600       3.13850       2.48750       1.92434       1.41123       1.02840      0.712224      0.480015      0.319766      0.199591      0.119052     0.0723765     0.0411101     0.0218357     0.0110254    0.00586028    0.00277847    0.00124844   0.000554337   0.000238108   9.34873e-05   3.51900e-05   1.18606e-05   3.88491e-06   1.11085e-06   2.86454e-07   6.70615e-08   1.39192e-08
  19  20 3762.6307    1.9258  5.3889 11.0330 -0.0043  0.0692   0.0226   0.1873    0.0821   0.0000   434.4123       19.5976       10.2537       6.88889      0.238467      -4.07089      -2.37155       4.03233       5.20167      -11.5038       1.96794       2.87477       4.50318      -1.21502       1.41976     -0.482757     -0.622185      0.201173     0.0537277    -0.0774515    -0.0176949   -0.00235537    0.00371853   -0.00327676   0.000204237   0.000462398   0.000352347   0.000210849  -1.75456e-05  -1.80361e-05  -1.85620e-05  -1.84334e-06   2.51633e-06   6.69006e-07  -1.59829e-07   1.98143e-08       5.48935       7.34255       8.18958       8.11463       7.88348       7.41981       6.65135       5.91648       4.85457       4.07302       3.18461       2.42873       1.78531       1.31072      0.888798      0.607991      0.394908      0.243773      0.152698     0.0888456     0.0495697     0.0280064     0.0146581    0.00728299    0.00356153    0.00165220   0.000737313   0.000300597   0.000121477   4.52939e-05   1.53486e-05   4.82809e-06   1.46166e-06   3.84028e-07   8.81862e-08   1.76788e-08
  19  22 4049.1863    1.2715  8.5152 10.7188 -0.0065  0.1013   0.0151   0.2954    0.0516   0.0000   430.2264       16.0995       10.8855      -5.77996      -8.71986       12.2912      -5.34461       7.73969      -3.48180      -7.67019       3.10954      -6.15079       2.62781      0.366238      0.319790     -0.889267       1.07663     -0.245542    -0.0840342    -0.0644277     0.0646935     0.0871772     0.0176413   -0.00160185    -0.0150626    0.00512860    0.00284142  -0.000762143  -0.000285488  -8.18503e-06  -2.75672e-05   9.46584e-06  -3.46320e-07  -1.16683e-07   2.35370e-07  -3.75281e-08       7.99437       10.8347       11.7872       11.8643       11.7949       10.9207       9.87486       8.63360       7.24306       6.00139       4.62447       3.62313       2.65162       1.94137       1.32595      0.918401      0.591270      0.381502      0.228691      0.137674     0.0776942     0.0424698     0.0225952     0.0112581    0.00556330    0.00250348    0.00112363   0.000457685   0.000185358   6.75128e-05   2.37682e-05   7.58260e-06   2.17327e-06   5.81292e-07   1.31872e-07   2.72164e-08
  19  23 4192.5640    0.9935 10.4761 10.8027 -0.0087  0.1398   0.0147   0.4246    0.0425   0.0000   450.2409       22.8202       15.6092       27.5665       62.8626      -13.3564      -11.8196     0.0420098     -0.940115      -10.0995      0.765543      -1.70622      -8.19885     0.0816220       4.76355      -3.08666      0.207333    -0.0458684      0.511742    -0.0388324     0.0224102     0.0376438    -0.0253572   -0.00692208    0.00367017  -0.000436923    0.00123398   0.000621306  -0.000532863   0.000189245   9.45717e-05  -2.71630e-05   5.23778e-06   1.14665e-06  -2.01937e-07   1.12291e-09       10.9205       14.5665       15.9744       16.0442       15.8421       14.7756       13.3696       11.9212       9.76687       8.29062       6.48498       5.06180       3.68154       2.71086       1.82925       1.28959      0.837835      0.536100      0.335939      0.197597      0.113266     0.0625697     0.0338760     0.0166486    0.00831915    0.00382815    0.00170582   0.000689533   0.000278775   0.000100375   3.44116e-05   1.05294e-05   3.08925e-06   8.10650e-07   1.83421e-07   3.74972e-08
  19  24 4336.6022    0.8007 11.5297 10.7096 -0.0270  0.1767   0.0141   0.5150    0.0416   0.0000   461.8951       64.2013      -9.63976      -31.5926       40.1580       7.75361      -5.03421      -20.3357       24.0095      -7.39560      -2.24642      -11.6382      0.841878      -3.56121       2.91226     -0.102092      0.848188      -1.34805      0.149558     0.0751759      0.300845    -0.0613286    -0.0269465     0.0100483   -0.00191471  -0.000340636   -0.00230576    0.00206017   0.000635017  -0.000291995  -6.80747e-05   1.21400e-05  -1.25714e-06   2.33981e-06  -1.81808e-07  -2.30923e-08       13.5010       18.0020       19.4815       20.4149       19.7054       18.5666       16.8273       14.8764       12.2824       10.1668       8.13064       6.31334       4.63152       3.40625       2.33154       1.63060       1.06751      0.677433      0.424083      0.250317      0.141445     0.0801834     0.0414135     0.0216173     0.0104348    0.00488856    0.00215611   0.000895869   0.000344111   0.000129445   4.26282e-05   1.34609e-05   3.92083e-06   1.02910e-06   2.30911e-07   4.68907e-08
  20   8 2050.0922    0.6980  0.5590 10.0782 -0.0041  0.0245   0.0209   0.0445    0.0706   0.0000   435.4135       3.28034       17.5945      0.122165     -0.290594       3.52433       2.20511     -0.506482       2.02719       1.34890     -0.731844      0.849559     0.0990989      0.469068     -0.123248      0.122209      0.149831    -0.0611834    -0.0278854   -0.00117826    0.00542351    0.00565366    0.00363178    0.00222958  -0.000733511  -0.000908251  -5.21269e-06   0.000288162   7.58075e-05  -6.88249e-06   3.14318e-06   8.32418e-07  -6.80326e-07  -6.69100e-07  -1.63250e-07  -3.43988e-08       2.08813       2.78194       3.05621       2.99929       2.79270       2.55966       2.37462       2.04286       1.90944       1.59545       1.27608      0.970844      0.700131      0.488474      0.328670      0.231102      0.136443     0.0923280     0.0515179     0.0343815     0.0215228     0.0109600    0.00678615    0.00302670    0.00174571   0.000831099   0.000367448   0.000187024   6.78774e-05   3.08154e-05   1.17056e-05   3.73957e-06   1.51635e-06   3.99813e-07   1.12991e-07   3.02054e-08
  20   9 2203.1230    0.9252  0.7950 10.3570 -0.0098  0.0277   0.0242   0.0576    0.0996   0.0000   435.1116     -0.956439       10.5118       2.39000      -2.44612      0.710659      -1.70059     -0.919986       1.02368       1.23263       1.16034      0.258897      0.974063     0.0274291    -0.0429391     -0.435523     0.0381328      0.152541     0.0261861    -0.0240665    -0.0382088    0.00830537   0.000864613    0.00535240  -0.000660488  -0.000597035  -0.000320670   7.12353e-05   0.000142891  -6.63353e-05  -1.34189e-05  -9.04213e-06   1.21108e-06   2.71474e-07   1.92894e-07   7.18713e-09       2.19160       2.88493       3.09142       3.19715       3.12199       2.93402       2.81264       2.30589       1.81299       1.66197       1.30103      0.958383      0.774636      0.549559      0.369517      0.247215      0.183316      0.120333     0.0727143     0.0416175     0.0285098     0.0135269    0.00771605    0.00374339    0.00224428   0.000970992   0.000462918   0.000177980   9.61686e-05   3.84281e-05   1.56152e-05   4.91355e-06   1.81742e-06   4.68614e-07   1.40375e-07   3.57159e-08
  20  10 2352.3907    1.2931  0.8752 10.7711 -0.0069  0.0247   0.0315   0.0595    0.0958   0.0000   440.1119       7.05430       9.94651      -3.58367     -0.604730      0.944384     -0.254057      -3.63432      0.152532       1.21929      0.211666    -0.0824486      -1.29934    -0.0735057      0.130065     -0.204043    -0.0149960     0.0510994   -0.00505747     0.0819962     0.0397263   -0.00222689   -0.00900972  -0.000814989    0.00184465  -0.000396949  -0.000904220   0.000214823   5.61103e-05   2.47464e-05  -3.13084e-05  -2.00957e-06  -2.47874e-08   7.00487e-07   7.87979e-08  -1.46770e-08       1.93945       2.37523       2.61453       2.74620       2.57659       2.34907       2.24617       2.06371       1.69041       1.41185       1.17174      0.897798      0.671874      0.474733      0.341878      0.233558      0.154898      0.100591     0.0600031     0.0388672     0.0232466     0.0127254    0.00669135    0.00366506    0.00178963   0.000909578   0.000454706   0.000178773   8.59868e-05   3.21702e-05   1.23857e-05   4.26404e-06   1.40537e-06   4.43438e-07   1.19429e-07   3.28533e-08
  20  11 2498.9514    1.7212  0.9981 11.2963 -0.0083  0.0273   0.0392   0.0632    0.1390   0.0000   437.4914      -2.78385       14.5564       2.64144    -0.0234767      -1.28960       1.60786      -1.75192     -0.299587     -0.369802       1.03252    -0.0251488      0.327591     0.0543984     -0.961366      0.225968      0.141994     -0.196815     -0.175257     0.0488346     0.0263033    0.00621159     0.0107601    0.00102482   -0.00220358  -0.000216336   0.000270658  -0.000295028  -8.50052e-05   4.65246e-05   1.53898e-05   1.88553e-06  -1.21841e-06   1.63432e-07  -6.39960e-08   1.79074e-08       2.09672       2.63705       3.12257       3.01297       3.06094       2.69157       2.56156       2.30145       1.86121       1.52837       1.29021      0.948648      0.714345      0.529982      0.361492      0.255580      0.169209      0.105033     0.0697256     0.0403418     0.0238914     0.0140052    0.00719296    0.00394150    0.00199715    0.00100873   0.000454575   0.000220162   8.95998e-05   3.69652e-05   1.35849e-05   5.01542e-06   1.50502e-06   4.75866e-07   1.45417e-07   3.77486e-08
  20  12 2644.9074    2.2357  1.0088 11.7550 -0.0064  0.0279   0.0521   0.0657    0.1758   0.0000   442.0278       6.74239       12.5534       2.13393      0.564775       2.31234       1.01038      -4.54834      0.647381      -1.39244      0.465517       1.53477      -2.44196      0.109380   -0.00207320     -0.388949    -0.0994440      0.211407    -0.0116125    -0.0409086    -0.0372447    -0.0160688    0.00312265   -0.00250419   0.000791740  -0.000171928  -3.83696e-05  -3.96428e-05   2.72110e-05  -4.61138e-05   4.66700e-06   2.49975e-06  -8.25676e-07   8.00826e-07   1.05483e-07  -1.24956e-08       2.22046       3.12597       3.45691       3.42092       3.52985       3.06976       2.79286       2.56871       1.97471       1.72034       1.30800       1.01231      0.798022      0.539987      0.392034      0.272606      0.170639      0.118364     0.0673257     0.0423228     0.0251250     0.0127147    0.00793161    0.00360216    0.00204499   0.000982590   0.000435362   0.000215977   8.43051e-05   3.53466e-05   1.49441e-05   4.22691e-06   1.92302e-06   4.89038e-07   1.49570e-07   4.09296e-08
  20  13 2790.7596    2.8671  0.8998 12.1760 -0.0047  0.0254   0.0641   0.0577    0.1200   0.0000   436.8988       4.29130       15.7303      0.980385      -4.55783       3.11712       3.57832     -0.799543      -3.94583      -2.16530      -2.08072     -0.735822      -1.03778     0.0180871    -0.0685193      0.125479      0.109439     0.0751391    -0.0251317    -0.0182843    -0.0197185   -0.00433479   -0.00703375    0.00167104   -0.00175142   0.000215964  -0.000201925   0.000209347   3.69702e-06   6.05847e-06   6.06528e-06  -1.52212e-06   1.93024e-07   8.49189e-07   6.98294e-08   5.36337e-09       1.99587       2.71341       2.61889       2.69152       2.54885       2.62685       2.48943       2.17153       1.85384       1.43607       1.15681      0.851554      0.707928      0.520122      0.411464      0.271587      0.176270      0.108811     0.0649995     0.0398840     0.0215692     0.0134365    0.00663291    0.00365026    0.00173385   0.000843731   0.000378290   0.000180561   7.41678e-05   3.01297e-05   1.11944e-05   4.37822e-06   1.35878e-06   4.66523e-07   1.19211e-07   3.29957e-08
  20  14 2936.0283    3.4351  1.0473 12.0996 -0.0040  0.0263   0.0715   0.0630    0.1645   0.0000   441.2832       6.67376       12.4705      -1.70814     -0.557020      -3.35169      -3.67361      -2.65464       2.71344     -0.669147     -0.900056      -1.07777     0.0368979     -0.413413      0.247584    -0.0778207     -0.144909    -0.0219515    -0.0479205   -0.00609493    -0.0295591    0.00710162    0.00665366    0.00212624   -0.00185366   -0.00156533  -2.61219e-05  -0.000133819   4.89129e-05   1.81341e-05   2.16893e-05  -8.33647e-06  -2.47514e-06   5.11442e-07  -2.76068e-08   2.88527e-08       2.19658       2.63523       2.97080       3.19679       3.04448       2.70492       2.67063       2.22996       1.81843       1.53694       1.23218      0.969920      0.656617      0.510678      0.386833      0.261200      0.158394      0.107211     0.0713520     0.0400916     0.0239759     0.0140697    0.00768006    0.00410565    0.00187984   0.000901041   0.000456174   0.000205489   9.46142e-05   3.51435e-05   1.24477e-05   4.58438e-06   1.50504e-06   4.46401e-07   1.22172e-07   3.13887e-08
  20  15 3080.5464    3.9213  0.8908 12.8631 -0.0064  0.0237   0.0889   0.0581    0.1195   0.0000   440.2781       5.25724       8.19635      0.728344      0.178390      -1.51013      -1.19391      -4.07349     -0.596168      -1.98906      0.606333      0.676700     0.0346159      0.307133    -0.0575369    -0.0703630    0.00554119    -0.0132602      0.123313    0.00193920     0.0102194     0.0104033    0.00467278  -0.000996297   -0.00149085  -9.94446e-05   9.64393e-05  -8.48144e-06  -3.80852e-06   5.96601e-05  -5.33241e-07  -1.99280e-06  -1.17707e-06  -3.40428e-07   2.94653e-08  -5.28715e-09       1.92956       2.43554       2.54172       2.69403       2.49331       2.28927       2.20959       1.96798       1.70231       1.49980       1.15408      0.895387      0.673188      0.492530      0.331596      0.214859      0.151055     0.0991947     0.0590225     0.0363103     0.0207692     0.0123072    0.00636017    0.00350845    0.00184422   0.000881716   0.000369165   0.000175565   7.16650e-05   3.11049e-05   1.13850e-05   4.07368e-06   1.26936e-06   4.18283e-07   1.04940e-07   2.77987e-08
  20  16 3224.5355    3.7278  1.2074 12.7210 -0.0050  0.0305   0.0780   0.0678    0.1472   0.0000   436.7543       3.70797       18.9039       2.03687      -2.69053      -1.42996      -1.67622      -2.91838      0.664574      -2.61951      -2.12863     -0.236736      -1.66203       1.27436     -0.427208      0.164537      0.163171    -0.0594756    -0.0380364    -0.0435739    -0.0473579     0.0209718    -0.0146413    0.00115550   -0.00105901    0.00134795  -0.000212512   0.000177853   9.23052e-05  -2.20011e-05  -1.59466e-05   4.06037e-06   1.57177e-06  -3.25166e-07  -7.51898e-08  -1.28174e-09       2.56862       3.08856       3.44349       3.78671       3.62369       3.29943       3.04514       2.72216       2.06555       1.71844       1.47695       1.10586      0.780485      0.617831      0.441782      0.289740      0.191270      0.133697     0.0847842     0.0508643     0.0272530     0.0164399    0.00934869    0.00488461    0.00229895    0.00111371   0.000532158   0.000258100   0.000107250   4.30952e-05   1.57711e-05   5.29264e-06   1.63292e-06   5.41112e-07   1.47935e-07   3.95548e-08
  20  17 3368.1792    3.2542  1.8440 12.5038 -0.0040  0.0349   0.0548   0.0924    0.0960   0.0000   433.4861       16.9415       15.1686       1.90042     -0.108239      -3.85064       1.41059      -3.62890     -0.151363      -3.42536       1.57640      0.617088     -0.107344     -0.284694      0.735692     -0.232439      0.142688      0.218929     0.0684948    -0.0813304    -0.0291243     0.0230982    0.00435531   -0.00821818   -0.00130260    0.00117021  -0.000184843  -2.28604e-06   7.84949e-05  -6.98595e-05  -1.66436e-05   9.47104e-06   5.72651e-06  -1.92175e-06  -2.85492e-07   6.05888e-08       2.78282       3.61332       3.82623       4.01847       4.01555       3.72980       3.25528       2.99092       2.45996       2.08425       1.59796       1.27777      0.979994      0.683645      0.492650      0.331600      0.224929      0.152951     0.0943061     0.0569536     0.0334478     0.0185376     0.0104507    0.00554606    0.00280614    0.00138800   0.000618721   0.000283187   0.000114640   4.76700e-05   1.73906e-05   6.24821e-06   2.17851e-06   6.67678e-07   1.80263e-07   4.74644e-08
  20  18 3511.9908    2.5907  2.7714 12.1961 -0.0051  0.0461   0.0398   0.1216    0.0823   0.0000   441.5151       6.95815       6.78229       2.29600      -2.13353      -1.50768       6.49951      -5.02053      -3.42033       2.51443       2.31480      -4.69332      -1.66045     -0.651147     -0.247337     -0.960451     0.0893804      0.485863      0.253024     0.0375080    -0.0735453    0.00742103    0.00457711   -0.00429704    0.00118521   0.000649633   -0.00162100  -0.000732795   0.000414805   2.64675e-05   2.17688e-05  -2.86439e-06  -7.03312e-07  -7.82379e-07   4.45329e-07  -6.28095e-08       3.48767       4.62419       5.10415       5.35583       5.15419       4.84782       4.38552       3.88325       3.18882       2.72316       2.12689       1.68811       1.25085      0.906258      0.648269      0.450920      0.294843      0.196249      0.121698     0.0751453     0.0441428     0.0249912     0.0137806    0.00733646    0.00358852    0.00182133   0.000838542   0.000385781   0.000158553   6.64548e-05   2.44540e-05   8.97493e-06   2.99904e-06   9.12924e-07   2.54616e-07   6.64048e-08
  20  19 3655.7027    2.2192  4.1720 11.4205 -0.0017  0.0563   0.0279   0.1520    0.0883   0.0000   437.6645     -0.685985       10.9673       1.39872       6.71448      0.160217       2.31178       8.57968     -0.559653     -0.816472       1.35239      -1.01761      -2.63267       2.24278      0.522654     -0.173801    -0.0333148      0.184624      0.105143     0.0961150    0.00992765    -0.0320551    0.00995089    0.00107306    0.00104223   -0.00217044   -0.00120673   0.000585515   0.000108695  -8.31351e-05  -1.76380e-05  -5.15741e-06   2.75850e-06  -5.07763e-07  -2.43873e-07   7.96374e-08       4.23632       5.60651       6.08790       6.03532       6.20304       5.67879       5.32249       4.64590       4.02966       3.25302       2.69316       2.05995       1.56596       1.15765      0.813227      0.565928      0.374477      0.247207      0.153020     0.0937276     0.0560047     0.0303396     0.0175561    0.00903038    0.00452845    0.00220865    0.00106735   0.000452814   0.000196912   8.03610e-05   3.06380e-05   1.06512e-05   3.75142e-06   1.13127e-06   3.24314e-07   8.47662e-08
  20  20 3799.4462    1.8085  5.7302 11.0376  0.0015  0.0680   0.0208   0.1990    0.0708   0.0000   441.1579       23.9073       14.4217       5.04247       10.3788      -10.5575      -3.84413      0.690543       1.31916      -2.30976      -2.59727      -3.34618       2.28301      -1.66481     -0.783072     -0.104890     0.0232141     -0.532767    -0.0649231      0.170273    -0.0250071    0.00185578     0.0274656   -0.00275534   -0.00861044  -0.000231634  -0.000838462   0.000797398  -4.94252e-05  -0.000207582   1.86244e-05   3.41153e-05   1.15426e-06  -1.25131e-06  -4.02841e-07  -1.44649e-07       5.31551       6.85701       7.69354       7.74974       7.65462       7.22651       6.71306       5.68325       4.98069       4.01928       3.15984       2.50392       1.90081       1.39249       1.01677      0.690373      0.461073      0.302582      0.186081      0.115311     0.0660433     0.0378904     0.0209457     0.0110503    0.00556781    0.00268369    0.00129510   0.000555275   0.000244354   9.65591e-05   3.77738e-05   1.34136e-05   4.57129e-06   1.44005e-06   3.84231e-07   9.76267e-08
  20  21 3943.2010    1.4792  7.2134 10.8685 -0.0066  0.0855   0.0166   0.2406    0.0544   0.0000   452.7994       22.1946       7.01979      -4.97239       7.90801      -5.68277      -20.7483      -4.91459       13.4800      -13.4275     -0.704347       3.74272      0.168732      -2.02240      0.261566      -1.41543     -0.703066      0.571391      0.566547    -0.0190826    -0.0960473     0.0643092     0.0518368    0.00268451    0.00546998    0.00526352   -0.00140521  -0.000945710   0.000342904   0.000116018   4.06139e-05   2.47270e-06   2.61125e-06   4.43032e-07  -5.46279e-07  -1.08839e-07       6.39157       8.43468       9.35468       9.44007       9.41524       8.82262       7.99610       7.13522       6.06736       5.06031       4.03372       3.17113       2.36073       1.75951       1.23078      0.859529      0.578864      0.371786      0.239439      0.143285     0.0852647     0.0489166     0.0265729     0.0138815    0.00733663    0.00349141    0.00160719   0.000740229   0.000309934   0.000123447   4.80023e-05   1.72552e-05   5.73098e-06   1.78442e-06   5.10604e-07   1.28737e-07
  20  22 4086.9823    1.2269  9.1775 10.7879 -0.0056  0.1103   0.0151   0.3186    0.0461   0.0000   434.9619       22.9097       4.89015       3.23920       30.3889       4.87483      -5.63639       3.79269       11.6464      -7.18413      -2.92215      -3.49464     -0.534160      0.285523      0.604326      0.327657     -0.754933     -0.362034     -0.144412    -0.0535881     -0.181102     0.0526742   -0.00524324   -0.00828467    -0.0124088   -0.00151176    0.00538295    0.00159294  -0.000718351  -0.000193767  -8.75441e-05   1.80840e-05  -1.23020e-05   7.78951e-07  -1.42701e-06   3.21151e-07       8.08557       11.0841       11.9607       12.3052       11.9471       11.4518       10.3196       9.18410       7.90264       6.56548       5.24632       4.09415       3.06216       2.30407       1.61468       1.11560      0.756467      0.487847      0.304837      0.188107      0.111920     0.0627094     0.0350203     0.0183688    0.00936025    0.00461509    0.00212322   0.000956479   0.000400094   0.000166732   6.36739e-05   2.24868e-05   7.65835e-06   2.36420e-06   6.64531e-07   1.68278e-07
  20  23 4230.7621    0.9588 10.2522 10.8003 -0.0085  0.1357   0.0144   0.4062    0.0395   0.0000   465.7453       2.71194       9.99528       2.30922       27.7020       14.9484       3.94234      -18.5607       8.85509      0.129035       7.05003       1.75865       1.83187      -3.79409      -1.18847      -1.94668     -0.628714      0.425867     -0.706089      0.179344      0.319036      0.212879     -0.107990    -0.0108937   -0.00493483   -0.00659002    0.00475700   0.000281289   -0.00137283  -0.000124880   0.000153837  -3.92032e-05  -1.50509e-05  -3.06056e-06   9.49619e-07   1.73014e-07       10.1467       13.4884       14.9263       15.2892       14.8781       14.3129       13.0125       11.2715       9.68205       7.92935       6.34617       5.02641       3.80054       2.77125       2.00542       1.39646      0.945063      0.615069      0.393132      0.238961      0.143066     0.0825028     0.0447590     0.0238999     0.0125435    0.00606705    0.00287924    0.00128224   0.000553462   0.000216661   8.34496e-05   2.97786e-05   9.82770e-06   3.00822e-06   8.16974e-07   2.04636e-07
  20  25 4518.5933    0.5629 11.8343 10.6705 -0.0144  0.2458   0.0118   0.6536    0.0278   0.0000   423.2421       32.1439       72.8930       18.4439      -3.01424      -35.5025      -72.7610       55.3352       30.9054      -66.7265     -0.603903       8.08568       3.32931      0.818205      0.507055      0.728328      -2.00679      -1.34853       1.44607     0.0548403     -0.403902    -0.0550868      0.114889     0.0300277   -0.00167496   -0.00633113    0.00194863    0.00187173  -0.000986225  -0.000674041   0.000510803   0.000108535  -2.34550e-05  -7.83256e-06  -1.02145e-07   4.17149e-07       18.0355       22.9316       26.4242       26.9611       26.6654       25.0142       22.9353       20.1039       17.3190       14.0991       11.7540       8.98840       6.85135       5.04981       3.59067       2.53083       1.69383       1.12769      0.722270      0.444882      0.264787      0.152165     0.0877631     0.0447558     0.0247127     0.0114129    0.00572766    0.00246143    0.00110415   0.000411481   0.000165756   5.47711e-05   1.87447e-05   5.50396e-06   1.54440e-06   3.89733e-07
  21   7 1919.8282    0.5156  0.4168 10.0293 -0.0152  0.0253   0.0194   0.0455    0.0498   0.0000   438.4985      -2.38092       14.6581       1.19937      -2.83160     -0.440905       1.96756     -0.942734       1.19055       1.05630      0.519500      0.663144      0.244543     -0.855914     -0.650962     0.0640786    -0.0516326   -0.00727028    -0.0286113    -0.0465095     0.0128821   -0.00514576  -0.000842085    0.00170446   -0.00115212   0.000958154  -0.000430280   0.000154945   0.000223315  -7.19217e-06  -1.55246e-05  -4.16257e-07   1.74964e-06  -1.23694e-07  -3.16574e-07  -5.81564e-08       1.86322       1.90973       2.86997       2.53131       1.91603       2.68354       2.34830       1.65240       1.92504       1.82239      0.938674       1.08320      0.890208      0.427225      0.455688      0.345543      0.143899      0.124245     0.0929678     0.0458709     0.0237586     0.0244288    0.00965684    0.00398636    0.00278535    0.00151427   0.000607297   0.000262381   0.000165698   8.35483e-05   2.63570e-05   7.94418e-06   4.97259e-06   2.01520e-06   7.06070e-07   1.91009e-07
  21   8 2077.7413    0.7259  0.6094 10.0719 -0.0055  0.0219   0.0191   0.0453    0.0690   0.0000   440.7729      0.235249       14.4067       1.50919     -0.826789      0.117822      0.597039     0.0489524       1.63333     -0.422057     -0.273990      0.136258     -0.696010     -0.676339      0.298622      0.105998     -0.283192    -0.0233891      0.146658    -0.0664793    -0.0117985    0.00943681     0.0135769   -0.00138381   -0.00150233  -7.36859e-05   0.000541512  -2.40893e-05   3.81421e-05   6.08541e-05  -5.69346e-06  -8.37464e-06  -2.09144e-07  -1.42947e-06   1.16635e-07   1.70838e-07       1.58758       2.14583       2.33792       2.53513       2.35231       2.32676       2.04616       1.82276       1.53602       1.26471      0.987652      0.762448      0.590590      0.457005      0.322515      0.234749      0.148779      0.108334     0.0651202     0.0383987     0.0247710     0.0147041    0.00791930    0.00424543    0.00243033    0.00121876   0.000623743   0.000259693   0.000123874   5.37612e-05   2.36380e-05   8.59977e-06   3.21233e-06   1.16019e-06   3.78548e-07   1.10627e-07
  21   9 2231.9122    1.0219  0.8340 10.2661 -0.0025  0.0246   0.0235   0.0554    0.1166   0.0000   436.5738       1.56524       14.5861      -3.71918      -4.20597      -1.59509     -0.835848      0.260667       1.34378      -1.90857      -1.31869     -0.203184     -0.242946      0.164652     -0.361342    -0.0169034     0.0675296     0.0413482    -0.0414452     0.0279127     0.0207191    -0.0143040    0.00244149  -0.000397670   0.000322664    0.00192146   0.000653104  -0.000338974  -7.19438e-05   6.44475e-05   2.90816e-05  -5.31338e-06  -3.81081e-07   4.36703e-07   1.90030e-07   6.00277e-08       1.88490       2.55395       2.83016       2.94411       2.82662       2.61863       2.36730       2.03735       1.75284       1.45884       1.19818      0.882257      0.693757      0.502150      0.343238      0.238815      0.166353      0.107363     0.0689324     0.0439086     0.0261362     0.0154473    0.00876515    0.00471252    0.00254884    0.00130816   0.000636045   0.000305437   0.000131291   5.80767e-05   2.32167e-05   9.66347e-06   3.59695e-06   1.20161e-06   3.80491e-07   1.16580e-07
  21  10 2381.9154    1.3836  1.0230 10.7165 -0.0094  0.0269   0.0298   0.0631    0.1186   0.0000   440.3960       4.16186       9.58782      0.542588      -3.48344       1.56734       1.27103       2.54677      -1.98676      0.627067       1.22337      0.473674    -0.0317244      0.317222      0.325096     -0.506256    -0.0378054     0.0973628      0.107225    -0.0556437     0.0293159    -0.0153658     0.0194927   1.17645e-05    0.00418279   0.000183430   6.45743e-05   0.000614711  -1.26188e-05   1.52049e-05   8.51101e-06  -1.22369e-05   1.02430e-06   8.97437e-07  -8.88517e-07   5.79644e-08       2.03545       2.68132       3.01848       2.92893       2.90182       2.75382       2.36792       2.24445       1.95623       1.70143       1.40727       1.06487      0.785562      0.600838      0.433028      0.286539      0.200877      0.125407     0.0763309     0.0514003     0.0312434     0.0178383     0.0111217    0.00573523    0.00289710    0.00166785   0.000720682   0.000343173   0.000173432   6.37094e-05   2.81332e-05   1.26150e-05   4.10302e-06   1.41333e-06   4.88304e-07   1.55465e-07
  21  11 2529.3502    1.8486  0.9916 11.2127  0.0018  0.0242   0.0392   0.0612    0.1181   0.0000   439.7223       4.92795       15.4549      -4.58772       2.58154      -1.00758      -1.69575     -0.977692       2.76810      0.799127     -0.134332     -0.486338      -1.28478      0.427381      0.188442     -0.447122      0.225760      0.120256     0.0419350    -0.0255918    0.00987458     0.0128876    0.00101169   -0.00156627  -0.000564821  -0.000476728  -0.000529403  -9.23732e-05  -6.03664e-05   2.80171e-05  -5.74144e-06  -6.35885e-06  -2.69866e-06   8.41314e-07   8.38749e-08   5.43643e-08       1.90754       2.52391       2.52232       2.60100       2.65792       2.52158       2.42758       1.97421       1.77155       1.47591       1.21234      0.960786      0.714926      0.539040      0.375084      0.276708      0.181950      0.121408     0.0776752     0.0486675     0.0294225     0.0169529    0.00990581    0.00497258    0.00279457    0.00129063   0.000649545   0.000301443   0.000131974   5.99065e-05   2.35845e-05   9.31117e-06   3.68092e-06   1.17898e-06   4.05048e-07   1.15056e-07
  21  12 2676.2709    2.4428  1.0283 11.6222 -0.0017  0.0274   0.0519   0.0637    0.2002   0.0000   439.1476       1.34343       18.4776       4.33090    -0.0131486     -0.122738       5.32491     0.0162996     -0.861704      0.753136     -0.459672     -0.539227      0.197930     -0.330293     -0.680208      0.163900     -0.127933      0.134202    -0.0622618     0.0103195    -0.0325761    0.00692706     0.0227892   0.000781432    0.00123051    0.00205377   0.000461905  -0.000567842   0.000149479   4.05439e-05  -2.64088e-05  -4.70807e-06   3.82264e-06   8.50196e-07   7.24965e-07   2.23360e-07       2.17003       2.78566       2.95193       3.08418       2.85888       2.80865       2.75928       2.50178       1.99860       1.59927       1.24978      0.974937      0.781817      0.604311      0.463644      0.303997      0.223238      0.142831     0.0843076     0.0503836     0.0318147     0.0179530     0.0101122    0.00478558    0.00276873    0.00159039   0.000726717   0.000328228   0.000159392   6.60595e-05   2.83525e-05   1.14442e-05   3.94765e-06   1.31576e-06   4.49590e-07   1.34531e-07
  21  13 2823.0153    3.0830  0.8675 12.3526 -0.0003  0.0237   0.0699   0.0541    0.1473   0.0000   438.8870       8.78162       18.6148     -0.714443     -0.937852      -1.74876     -0.787168      -1.16242      -1.55734      -2.64303      0.269184      -2.25139      0.516683     -0.323937     -0.242309     -0.304704     -0.116528     0.0199568    -0.0572794    -0.0497124    -0.0422953     0.0156056    0.00829595    0.00355572    0.00135965   0.000141468    0.00115239   0.000392074   3.67074e-05  -4.52652e-05   1.96484e-06   1.31248e-05  -2.39545e-06  -5.66334e-07   2.97661e-07   2.08819e-07       1.81241       2.33940       2.43908       2.55337       2.46146       2.28817       2.18823       1.94452       1.70089       1.43577       1.14970      0.890270      0.697689      0.486319      0.385255      0.257983      0.172325      0.112515     0.0700458     0.0433037     0.0270702     0.0150425    0.00903317    0.00486496    0.00255906    0.00128719   0.000637970   0.000297540   0.000139122   5.68310e-05   2.46487e-05   9.13811e-06   3.31196e-06   1.15978e-06   3.86520e-07   1.09732e-07
  21  14 2968.9457    3.6378  0.8253 12.7431 -0.0067  0.0252   0.0856   0.0516    0.1136   0.0000   440.6821       8.78181       11.7019     0.0497366      0.125406      -1.76484     -0.396486       3.07151       2.34528      0.710619     -0.354644      -1.90777     0.0536653     -0.251474     -0.239960     -0.252935     0.0470844    -0.0344028     0.0152901    -0.0470560     0.0232728     0.0472013    0.00631861   -0.00877227   -0.00400457   0.000331789   2.83175e-05   0.000145588  -0.000111333  -2.01632e-05  -1.10636e-05   6.26086e-06   7.09686e-06   1.66601e-06  -4.42347e-07  -7.20692e-08       1.88925       2.22508       2.76404       2.74314       2.46346       2.78105       2.34187       1.83188       1.81954       1.43872       1.07781      0.981787      0.750373      0.479747      0.383141      0.284896      0.163434      0.119383     0.0880250     0.0450862     0.0267555     0.0182301    0.00969159    0.00476270    0.00286181    0.00145774   0.000623987   0.000285562   0.000157804   6.83857e-05   2.38206e-05   8.81534e-06   3.79528e-06   1.45961e-06   5.51315e-07   1.56506e-07
  21  15 3114.0496    3.9426  1.0710 12.6477 -0.0097  0.0265   0.0827   0.0619    0.1579   0.0000   439.2797       9.93489       11.6161       4.70841     -0.403998     -0.870800      -1.98196   -0.00468328     -0.961853      -3.24482       1.16537     -0.884314       1.45003     -0.452878      0.421093    -0.0845548     -0.115298     0.0515205     0.0420943     0.0534258   -0.00152102    0.00864619    -0.0136511   -0.00337546   -0.00586566    0.00167504   0.000639372   0.000199974   4.52601e-05   4.89690e-05   1.35638e-05  -4.79891e-06   3.93009e-06   2.02060e-06  -6.92565e-07   1.30275e-09       1.84429       2.51449       2.56977       2.78064       2.78265       2.55483       2.49294       2.03240       1.81804       1.59116       1.15310       1.02266      0.727174      0.560457      0.404232      0.276274      0.202047      0.121786     0.0867616     0.0495273     0.0325498     0.0181865     0.0103378    0.00606082    0.00287179    0.00162689   0.000716288   0.000368492   0.000156120   6.86755e-05   2.80216e-05   1.16518e-05   3.86431e-06   1.51914e-06   4.61139e-07   1.38391e-07
  21  16 3258.6403    3.7610  1.3431 12.4252 -0.0073  0.0297   0.0700   0.0711    0.1536   0.0000   433.9452       11.9491       9.32239      -1.49963      -3.15263      -2.08456     -0.644468      -5.49171      -2.65065      -1.83421      -1.63007      -1.35682       1.05619     -0.466386     -0.406582      0.329513      0.265251     0.0548019     0.0653524    -0.0236410    -0.0197432    -0.0303343     0.0112844    0.00154717   -0.00572859  -0.000828404  -0.000114373   0.000406388  -0.000114241   5.70405e-05  -1.46795e-06  -2.31405e-06   2.36167e-06  -3.02455e-06  -6.36905e-07   2.10486e-07       2.31923       2.88186       3.08193       3.12439       3.13614       3.04667       2.77505       2.36719       2.10784       1.82715       1.43141       1.18713      0.894581      0.625384      0.451376      0.321315      0.217571      0.142564     0.0941669     0.0601543     0.0352407     0.0214665     0.0117536    0.00642865    0.00331441    0.00167487   0.000788389   0.000399992   0.000161514   7.71675e-05   2.80505e-05   1.19796e-05   4.40757e-06   1.63672e-06   5.09247e-07   1.54428e-07
  21  17 3403.0628    3.1442  1.8972 12.4139 -0.0047  0.0343   0.0507   0.0890    0.0864   0.0000   444.6985       9.88107       15.0232       6.88253       1.52163       5.14745      -5.14650      -1.23803      -5.35446      -2.07926     -0.219503      0.345432      0.303643      -1.38368       1.21375      0.378181      0.424538      0.364204   -0.00397278    -0.0908401    -0.0904811     0.0189521   -0.00167162    -0.0115717    0.00147365   -0.00376042   0.000197745  -0.000358306   8.16447e-05   0.000156195  -2.19520e-05  -2.81223e-05  -3.41904e-06   1.90213e-06   1.03139e-06  -2.58584e-07       2.56605       3.29563       3.70147       3.68116       3.70039       3.49056       3.11869       2.87765       2.43230       2.07876       1.67305       1.32916       1.00370      0.753167      0.535492      0.374137      0.254468      0.170440      0.111441     0.0684156     0.0423225     0.0241312     0.0139206    0.00779162    0.00405123    0.00210902    0.00102181   0.000491852   0.000220641   9.64352e-05   3.97622e-05   1.57638e-05   5.61970e-06   2.00752e-06   6.39628e-07   1.93753e-07
  21  18 3547.3404    2.5069  3.0866 12.0787 -0.0057  0.0477   0.0347   0.1250    0.0691   0.0000   442.9593       18.1091      -1.41558       13.4754       8.89049       1.93373       7.44182      -3.92830      0.754828       3.52015     -0.713864      -2.40994       1.28297      -2.51184     -0.699465       1.04616     -0.361266     -0.327131     -0.251211     0.0460865     0.0580463    -0.0119549    -0.0154418     0.0166855    0.00397203   -0.00372712   -0.00172004   0.000307364  -0.000276767   0.000310813  -7.26223e-05  -4.23055e-05   3.58361e-07   6.17398e-07  -1.43827e-08   1.43659e-07       3.42133       4.62451       4.92239       5.09208       5.09367       4.81203       4.36933       4.03012       3.36548       2.78333       2.21087       1.80441       1.36997       1.03930      0.739767      0.548256      0.365323      0.244815      0.150996     0.0963517     0.0592867     0.0348862     0.0195255     0.0108309    0.00543269    0.00308822    0.00142525   0.000696360   0.000318728   0.000132842   5.43880e-05   2.20770e-05   7.71987e-06   2.82238e-06   8.63061e-07   2.69603e-07
  21  19 3691.6788    2.0284  4.2847 11.6094 -0.0032  0.0585   0.0264   0.1627    0.0693   0.0000   439.8401       19.1837       9.06612       22.1110      -2.21577      -2.18871      -10.2010      -4.38002       4.96253       2.43768      -1.51608      -3.82235     -0.618045      -1.91303      0.172813      0.245051   -0.00985101     -0.168129    -0.0661149     0.0702097     0.0589284    -0.0203042    -0.0299216     0.0280920    0.00263770   -0.00143775   -0.00402089   0.000759777   0.000392052  -0.000105412  -2.78306e-05   5.30291e-05  -9.89318e-06   3.51117e-06   6.59597e-07  -1.23102e-06       4.26465       5.71453       6.16814       6.39765       6.18055       5.99194       5.39359       4.95995       4.16391       3.56671       2.85481       2.29277       1.73094       1.31123      0.926489      0.662486      0.442979      0.299741      0.191985      0.121964     0.0715292     0.0424298     0.0247039     0.0132222    0.00715144    0.00371756    0.00178056   0.000830049   0.000398318   0.000164996   6.85702e-05   2.72171e-05   1.01262e-05   3.44582e-06   1.11014e-06   3.35946e-07
  21  20 3835.8677    1.6984  6.0654 11.0627 -0.0027  0.0714   0.0190   0.2020    0.0613   0.0000   438.6441      -2.87811       20.8282       15.9914      -7.03464      0.627029      -1.85799      -3.73729      -3.33006      -6.90941      -2.89786      -1.25531       3.56211       1.15177      0.597532       2.32211      0.153459     0.0991388     -0.286856    -0.0919261     -0.100336    -0.0364142     0.0559522    -0.0139733    -0.0116644    0.00650158    0.00411394  -8.38628e-05  -0.000421881   6.20131e-06  -6.92268e-06   4.19257e-05  -3.14449e-05   3.82950e-06   1.00140e-06  -2.96227e-07       5.18962       6.69349       7.39371       7.61187       7.65768       7.24745       6.65956       5.89004       4.99873       4.28127       3.46347       2.75330       2.09078       1.56392       1.13252      0.809310      0.551598      0.366978      0.239349      0.149371     0.0924869     0.0532769     0.0310296     0.0167204    0.00869377    0.00461717    0.00217471    0.00104469   0.000482071   0.000205452   8.35857e-05   3.41117e-05   1.20783e-05   4.32044e-06   1.37078e-06   4.09678e-07
  21  21 3979.9540    1.3725  7.8367 10.9475 -0.0077  0.0913   0.0156   0.2659    0.0467   0.0000   433.7780       23.1962       28.4215       21.1460       3.07418       2.32873      -9.83074      -4.41150      -8.29509       4.78457    -0.0960821    -0.0330958     -0.878939      -1.62118       3.14391     -0.879625     -0.233257      0.401762    -0.0957702     -0.162735      0.114648    -0.0412259    0.00167454     0.0223746   -0.00562643    -0.0213967   -0.00311023    0.00203510    0.00115205  -0.000153264  -1.78822e-05  -5.81865e-06  -5.29388e-06  -1.25575e-05   1.77439e-06   4.91255e-07       6.57022       8.64857       9.68343       9.95617       9.82626       9.39860       8.39531       7.42903       6.59705       5.45969       4.39432       3.56002       2.66167       1.99886       1.44044       1.02481      0.696468      0.469209      0.302807      0.190582      0.116409     0.0696838     0.0396280     0.0217420     0.0117327    0.00602715    0.00301462    0.00137002   0.000657126   0.000268748   0.000115556   4.31959e-05   1.64508e-05   5.69600e-06   1.83950e-06   5.58857e-07
  21  22 4124.1907    1.1125  9.4752 10.8436 -0.0104  0.1128   0.0143   0.3361    0.0421   0.0000   433.8540       30.4909       24.8000      -11.8038       26.4672      -21.5169      -16.2979      -6.30526       5.98616     -0.597274       10.2770      0.228522      -4.56817       1.19841       1.96243     -0.543609     -0.653460      0.434857      0.150608     -0.332531    -0.0962395     0.0576447   -0.00583082    -0.0728247   -0.00109102     0.0145116   -0.00468581   -0.00465277  -5.81603e-05   0.000296322  -4.95374e-05  -6.26537e-05   5.19521e-06   1.67331e-06  -1.83589e-06  -4.13957e-08       8.26241       10.7581       12.2240       12.2409       12.1661       11.6428       10.5700       9.42429       8.03797       6.79358       5.49933       4.38924       3.32650       2.48849       1.80605       1.26850      0.878644      0.585348      0.382683      0.243088      0.145806     0.0867838     0.0503037     0.0272799     0.0148664    0.00753728    0.00377443    0.00176658   0.000824621   0.000351891   0.000145461   5.63527e-05   2.13661e-05   7.16229e-06   2.30673e-06   6.92733e-07
  21  23 4268.3477    0.8680 10.5749 10.8118 -0.0032  0.1437   0.0144   0.4417    0.0387   0.0000   465.4702       34.1887       36.7166       1.23276       11.5281      -18.4282      -15.3762       2.67328      -5.24445      -14.6745       3.73682     -0.699821       1.33479     0.0727683       1.79090      0.906479      0.630215      0.355175    -0.0278797      0.441331    -0.0279017     -0.173468     0.0373923     0.0538566   -0.00724872    -0.0158850    0.00290323    0.00244050   0.000292180  -0.000628076  -0.000250858   6.50533e-05   3.45916e-05  -8.57278e-06  -3.43079e-06  -1.39362e-07       10.2390       13.3283       15.0963       15.4909       15.0145       14.7610       13.1759       11.7988       10.2846       8.44171       6.94444       5.53522       4.22526       3.16821       2.32615       1.62299       1.14145      0.758986      0.494260      0.314373      0.193033      0.113199     0.0659864     0.0368648     0.0193135     0.0103811    0.00499928    0.00243465    0.00110621   0.000478297   0.000193250   7.80746e-05   2.75297e-05   9.69405e-06   3.03069e-06   9.21038e-07
  21  24 4412.5437    0.6928 11.8751 10.8243 -0.0124  0.2047   0.0130   0.5754    0.0302   0.0000   447.6171     0.0857256       44.6947       7.28391     -0.763731      -15.5227       17.0176      -2.44944       2.92547      -7.96716      -6.88001      -8.76543       4.28667       4.94767      0.435692      -1.25770       1.36829       1.36869     -0.228624    -0.0391549     -0.243138    -0.0891710     0.0329678     0.0829704      0.126165   -0.00986745    -0.0129572   -0.00529275    0.00304457   0.000908544   1.04007e-05  -6.79831e-05  -4.81852e-05   4.22468e-05   7.01194e-06  -6.27364e-09       13.9789       18.8391       20.9720       21.3997       21.3615       20.4558       18.5585       16.6456       14.2748       11.9186       9.83230       7.66455       5.99896       4.50423       3.25508       2.37208       1.61061       1.09914      0.715172      0.449423      0.281421      0.168752     0.0961358     0.0538926     0.0293456     0.0149025    0.00772515    0.00352547    0.00167115   0.000696637   0.000298681   0.000111014   4.17559e-05   1.42740e-05   4.31600e-06   1.29264e-06
  21  25 4557.3990    0.5307 13.1076 10.7589 -0.0092  0.2885   0.0116   0.7662    0.0223   0.0000   425.9608       39.3862       41.4660      -38.5793       8.43231      0.208904     -0.486147      -9.31087      -35.7655      -12.7516       8.15052     -0.943626      -17.2297       1.85803       8.71993      -4.03011      -1.14733      0.667891      0.903254     -0.592025     0.0260108     -0.340535     -0.286514    -0.0464442      0.113927    -0.0193134    -0.0120610    0.00883470    0.00416551   0.000103397  -0.000497142  -0.000108514   2.45423e-06   1.06054e-05  -1.26653e-05  -1.54912e-06       20.0148       26.7665       29.5878       30.3178       30.2323       28.8500       26.1759       23.4440       20.2569       17.0500       13.8403       10.9850       8.58633       6.29728       4.62390       3.34895       2.25498       1.53662       1.00705      0.627907      0.393673      0.235994      0.136638     0.0747734     0.0418590     0.0211441     0.0107705    0.00508302    0.00229878    0.00101162   0.000412768   0.000157665   5.82525e-05   1.99944e-05   6.07196e-06   1.78165e-06
  22   6 1781.5173    0.3729  0.3155  9.9049 -0.0088  0.0189   0.0144   0.0368    0.0390   0.0000   438.2818     -0.412193       19.3857     -0.272856      -1.33373       1.18174      0.517795     -0.254726      0.467742      0.599360      -1.64728      0.531231     -0.686238      0.434386     0.0545079     -0.122198    -0.0121896     0.0148521    0.00661243    0.00255990    -0.0311725     0.0112416    0.00733308   0.000169696  -0.000150699   -0.00146097  -0.000358250  -0.000357067  -0.000106738   7.53989e-05   3.25079e-05  -1.04662e-05   5.66332e-07   2.46774e-06   2.62758e-07  -2.23232e-07       1.42969       1.62993       1.93391       2.14247       2.01186       1.97176       1.67807       1.58613       1.43590       1.07148      0.874764      0.752489      0.613028      0.442788      0.292156      0.212532      0.164935      0.118996     0.0642314     0.0421113     0.0318406     0.0181230    0.00927084    0.00577402    0.00302284    0.00148789   0.000805626   0.000499803   0.000235432   9.04968e-05   3.60016e-05   1.58361e-05   7.02093e-06   2.51261e-06   8.01557e-07   2.87669e-07
  22   8 2104.7586    0.7638  0.6730 10.2695  0.0014  0.0221   0.0195   0.0486    0.0646   0.0000   439.9595      -1.74354       18.0883      0.426316     -0.612946       1.04807      0.315386      -1.39450      -1.58373     -0.492241    -0.0443506       1.23742      0.301336     -0.270787      0.209530      0.232911     0.0190648    -0.0579603    -0.0609982     0.0115784   -0.00948950   -0.00901878    0.00475705  -0.000129721    0.00308411  -5.01314e-05   0.000226682   6.08122e-05  -0.000153813  -0.000218752   7.34220e-05   1.34314e-05  -7.75049e-06  -1.10721e-06   6.44554e-08  -3.59618e-08       1.49615       2.02257       2.13688       2.25225       2.20950       2.07704       1.86093       1.75249       1.51964       1.24112       1.07929      0.799018      0.660670      0.466868      0.362782      0.248730      0.175740      0.115098     0.0768823     0.0468195     0.0304474     0.0182844     0.0106087    0.00614247    0.00342759    0.00174598   0.000951911   0.000453122   0.000224862   0.000103394   4.50072e-05   1.90019e-05   7.73857e-06   2.72874e-06   9.95374e-07   3.30352e-07
  22   9 2259.9550    1.0922  0.7085 10.6249  0.0029  0.0224   0.0268   0.0498    0.0808   0.0000   441.1840       5.82561       12.8266      0.536692      -1.50512     -0.900614      -2.15894      0.412399     0.0948922      -3.07639      0.794813       1.89309      -1.69941     -0.590260      0.324104     -0.231206     0.0848370      0.227995    -0.0896366    -0.0455745     0.0471882   -0.00987449    -0.0305520    0.00349596    0.00585864  -0.000816693   -0.00115151    0.00104166   0.000226025  -9.34509e-05  -6.93470e-07   3.00155e-05  -1.20748e-05   4.00410e-06   2.21138e-06  -3.09542e-07       1.64088       2.00753       2.23153       2.39634       2.35794       2.15008       2.07037       1.80206       1.51930       1.36916       1.12451      0.807638      0.720323      0.525583      0.346529      0.246185      0.185785      0.122058     0.0793280     0.0523155     0.0335310     0.0192160     0.0108026    0.00665887    0.00365776    0.00176815   0.000976001   0.000496347   0.000231816   0.000101795   3.95931e-05   1.80405e-05   7.64747e-06   3.01470e-06   1.11229e-06   3.38972e-07
  22  10 2410.8193    1.5054  0.9353 11.0833 -0.0070  0.0236   0.0329   0.0584    0.1150   0.0000   434.2424       6.02258       15.6281       2.93262      0.229571      0.177957       3.51267      -1.81625      -1.60619     -0.977155     -0.302202     -0.853611     -0.984356      0.523195    -0.0728962      0.162443      0.481525    0.00540933     0.0445417     0.0481787    -0.0450689    -0.0189489   -0.00996235    0.00454852   -0.00996798   0.000922502  -0.000226330  -7.21052e-05   0.000117006  -0.000220020  -1.81260e-05   2.69515e-05   8.47872e-07  -8.49783e-06   8.93473e-07  -2.37390e-08       1.75757       2.31646       2.30494       2.55358       2.51116       2.39727       2.24184       1.93191       1.71703       1.40649       1.20854      0.904565      0.728394      0.533834      0.407299      0.287094      0.207399      0.136200     0.0868998     0.0558697     0.0354463     0.0217232     0.0127415    0.00719928    0.00376866    0.00213988   0.000974684   0.000543043   0.000239367   0.000109316   4.88760e-05   2.02180e-05   7.74575e-06   3.19594e-06   9.94725e-07   3.51287e-07
  22  11 2559.2351    1.9796  0.9400 11.4565 -0.0051  0.0235   0.0428   0.0578    0.1115   0.0000   440.3699       2.57364       16.2036       1.20410      -3.93222       2.67856      -3.23450      -1.83522     -0.775565      -1.63523      -1.48006      0.386063     -0.419266     -0.471642      0.301468    -0.0243863     -0.434533     0.0331454      0.156651     -0.139146    0.00908322     0.0195549    0.00342847   -0.00165464   -0.00154587   -0.00281374  -0.000464244   0.000756830   0.000119832  -0.000203959   2.45277e-05  -1.50818e-05  -1.06943e-06  -4.79269e-07  -1.38098e-06  -3.68203e-08       1.75498       2.25559       2.38148       2.39794       2.39258       2.35609       2.21315       1.98661       1.68227       1.36629       1.14636      0.952524      0.719437      0.542312      0.392692      0.287983      0.198085      0.138630     0.0891199     0.0563018     0.0355121     0.0211824     0.0117070    0.00676397    0.00344644    0.00182411   0.000952593   0.000462875   0.000231607   0.000101360   4.66831e-05   1.82118e-05   7.95499e-06   2.74791e-06   1.00073e-06   3.53245e-07
  22  12 2707.1331    2.5062  0.9237 12.1440 -0.0096  0.0331   0.0554   0.0606    0.1222   0.0000   439.9058       4.29056       14.4682     -0.844987       1.22406      -2.50073      -3.43792      0.604253       1.65447      -2.94161      -2.26603     -0.223334     -0.716933    -0.0610420     -0.157724    -0.0845587     0.0667736      0.154091      0.219668    -0.0368606     0.0324618    -0.0225890     0.0204100   -0.00819872   -0.00418410    0.00119793  -5.05967e-05  -2.79810e-05   0.000273715   0.000149869  -7.64813e-05   3.32916e-05   1.50300e-06  -1.32889e-06  -3.21446e-08   1.31041e-07       3.34376       4.61303       4.67517       4.24088       3.40316       2.46504       2.87261       3.00620       3.30408       3.12482       2.76735       2.15356       1.61626       1.12911      0.731383      0.473846      0.276158      0.172248      0.100343     0.0631824     0.0371486     0.0211585     0.0130095    0.00710763    0.00417151    0.00198496    0.00112269   0.000516944   0.000252700   0.000132645   4.88461e-05   2.35053e-05   8.07038e-06   3.19684e-06   1.05440e-06   3.48425e-07
  22  13 2854.8441    3.2557  0.8542 12.6424 -0.0055  0.0237   0.0747   0.0558    0.1411   0.0000   438.0369       3.19552       11.9362       2.15927      -1.27570      -2.58073      -4.00404      -1.96578       1.14075     -0.609810     -0.851923     -0.337937      0.500752      0.506497      0.481055     -0.126189     0.0838199      0.130939    -0.0743478     0.0345943    0.00695755    0.00681852    -0.0199189  -0.000650312   -0.00247370    0.00149567  -0.000123681   0.000598517  -0.000382918  -8.45634e-05   8.39886e-06  -7.94290e-06  -7.05193e-06   5.19403e-06   2.62074e-07  -1.36630e-07       1.67474       2.21966       2.43069       2.32213       2.40563       2.23038       2.18735       1.88520       1.71445       1.45021       1.22366      0.930248      0.734104      0.579305      0.393486      0.292940      0.200758      0.129454     0.0873049     0.0559409     0.0327463     0.0207577     0.0120141    0.00676666    0.00368482    0.00196324    0.00102634   0.000471314   0.000237564   0.000104155   4.89019e-05   1.86838e-05   7.91706e-06   3.10574e-06   1.11018e-06   3.63792e-07
  22  14 3001.4986    3.6612  0.9123 12.8707 -0.0129  0.0250   0.0821   0.0572    0.1312   0.0000   438.0858       10.8379       16.6630       1.03596     0.0640958      -1.02070     -0.787472      -4.15795     -0.614607    -0.0590933     0.0428914      -1.74124      0.228566     0.0161806     -0.243847      0.398987     -0.222230     -0.253367      0.105692     0.0247944   -0.00499722    -0.0356540    0.00284922    0.00560345    -0.0112776    0.00155668    0.00117697   0.000759424   2.45899e-05   0.000176045  -5.33588e-06  -1.02999e-05  -9.42447e-06   3.48712e-09   8.02986e-07  -2.54563e-07       1.89533       2.26495       2.59616       2.81885       2.65507       2.52407       2.52719       2.12846       1.67916       1.43018       1.23622      0.956604      0.721853      0.572723      0.421917      0.279130      0.191215      0.147335     0.0991962     0.0577638     0.0364689     0.0240995     0.0136086    0.00680836    0.00375006    0.00217169    0.00122225   0.000527774   0.000227891   0.000119843   5.20929e-05   2.48278e-05   9.57803e-06   3.42332e-06   1.21993e-06   3.98651e-07
  22  15 3147.1566    4.0161  1.1852 12.6032 -0.0075  0.0262   0.0773   0.0655    0.1657   0.0000   440.3289       6.54236       14.8565       4.81558      -1.47496     -0.820739      0.980478     -0.983294      -2.10250     0.0203489       1.46762      -1.24544      0.572736      -1.31805    -0.0829363    -0.0847478      0.135591     -0.100109    -0.0409818     0.0413367     0.0438921   -0.00635790     0.0139122    0.00244373  -0.000870062    0.00237165    0.00181680   7.60278e-05   0.000203274   8.88475e-05  -1.58861e-05   7.08943e-07   1.25461e-05   1.37160e-06  -6.34961e-07   7.20383e-08       2.01644       2.63827       2.81621       2.93129       2.94064       2.80919       2.51270       2.18998       1.90338       1.68719       1.38693       1.02753      0.800346      0.606465      0.461457      0.317498      0.231599      0.143584     0.0938088     0.0608697     0.0381309     0.0234031     0.0143972    0.00806235    0.00430789    0.00238743    0.00108201   0.000568867   0.000256744   0.000111686   5.34736e-05   2.09155e-05   8.73248e-06   3.60188e-06   1.17294e-06   3.98691e-07
  22  16 3292.3639    3.5454  1.5358 12.6068 -0.0025  0.0312   0.0612   0.0782    0.1047   0.0000   439.3795       15.5518       16.4039       5.56830      -3.86432      -9.96933      -2.98141       3.67664       1.17993      -3.23567      0.935151      -2.00869     -0.413648      -1.08375     -0.401490      0.612888      0.243599     -0.137127    -0.0960473      0.142193    0.00807226   -0.00870957   -0.00601492   -0.00622054    0.00678534   -0.00429026  -0.000876153  -0.000419988   0.000506838   0.000145017   3.46014e-05  -4.29020e-05   3.60429e-06  -4.27012e-06   3.26251e-07  -1.10825e-07       2.16938       3.05824       3.17865       3.33101       3.18977       3.20777       2.78774       2.59144       2.22875       1.84709       1.52839       1.24004      0.938096      0.719708      0.517583      0.354896      0.259597      0.168714      0.113508     0.0739469     0.0445794     0.0264582     0.0156504    0.00864832    0.00482436    0.00253027    0.00130085   0.000636577   0.000305554   0.000141263   6.01450e-05   2.58468e-05   1.01619e-05   4.03107e-06   1.36647e-06   4.64174e-07
  22  17 3437.3875    3.0379  2.2373 12.1538 -0.0040  0.0371   0.0433   0.0918    0.0838   0.0000   444.1812       10.7800       12.0238       1.80666       1.76387      -3.74775       4.65652      -4.25076       2.52114      -2.15320       4.75084      -1.51021     -0.316148     -0.830623     -0.603360    -0.0957624      0.372986      0.405485     -0.158800    -0.0738573     0.0912893     0.0230804    -0.0140188   -0.00631759   -0.00392813    0.00141052  -0.000464984   -0.00168879  -0.000170280   0.000138054   4.70658e-05  -6.49098e-06  -3.16042e-05  -8.81696e-06  -1.30421e-06   5.85559e-07       2.61058       3.41419       3.71450       3.90646       3.92793       3.67717       3.32063       3.07204       2.64631       2.16451       1.78665       1.44060       1.10482      0.846347      0.617253      0.452200      0.305531      0.211768      0.140248     0.0905399     0.0557728     0.0337180     0.0196735     0.0113415    0.00640934    0.00336946    0.00173325   0.000871223   0.000432531   0.000186484   8.83313e-05   3.45038e-05   1.40939e-05   5.14848e-06   1.77959e-06   6.07614e-07
  22  18 3582.2908    2.3067  3.3090 12.0370 -0.0046  0.0492   0.0308   0.1290    0.0595   0.0000   435.9973       10.5838       12.1038       11.4842       1.36220     -0.379910     -0.268037      -1.40043       1.97667       4.05228      -1.66541      -3.20951      0.985475      0.538364     -0.978696    -0.0798627      0.196520    -0.0724912     -0.128853      0.149595     0.0535270     0.0524620     0.0337837  -0.000554517   -0.00246787    0.00108225    0.00230565   0.000428275   -0.00104760   0.000552745   8.20590e-05   3.29231e-05  -3.05210e-05  -1.85064e-06  -2.31515e-06  -2.42576e-06       3.38522       4.50776       4.98251       5.07471       5.15854       4.77696       4.49368       3.88978       3.56607       2.91091       2.40195       1.94238       1.51742       1.12663      0.825718      0.586426      0.417907      0.276421      0.190147      0.117909     0.0755904     0.0460658     0.0265506     0.0152881    0.00824058    0.00441424    0.00234035    0.00112558   0.000556197   0.000250428   0.000111034   4.50096e-05   1.85567e-05   6.81711e-06   2.46736e-06   8.58036e-07
  22  19 3727.0183    1.9790  4.9530 11.3703 -0.0050  0.0609   0.0228   0.1681    0.0644   0.0000   440.5665       19.9553       14.5827       4.32572       2.48159      -14.1154      -13.4078      -6.88245       2.31556      -4.84544      -3.79772      -1.85415      -3.21827       2.06646      0.364776      0.294221     -0.189260      0.169512      0.250997   -0.00478882     -0.134170     0.0844193     0.0740939   -0.00381259     0.0123513    0.00709240   -0.00248999   -0.00281984   0.000959766  -0.000166767  -2.31671e-05  -0.000186282  -2.85162e-05   1.23043e-05   4.48793e-06  -1.81750e-07       4.34736       5.51513       6.32450       6.41228       6.30593       6.05785       5.66706       4.95732       4.34240       3.68558       3.08545       2.41241       1.90566       1.45869       1.01463      0.728516      0.521798      0.354351      0.234573      0.150627     0.0961963     0.0572095     0.0326998     0.0190915     0.0103303    0.00545306    0.00284663    0.00141873   0.000696857   0.000305884   0.000135765   5.69668e-05   2.40622e-05   8.87689e-06   3.18947e-06   1.06399e-06
  22  20 3871.8890    1.6232  6.6149 10.9957 -0.0113  0.0749   0.0174   0.2044    0.0562   0.0000   432.0072       15.1737       17.8523       7.87027     -0.856376      -7.92247     -0.635155       9.54180       2.33550      -6.73493      -7.40135      -8.16214      -3.60558       1.88440     -0.175679      -1.05059     -0.990024      0.180018      0.753048     -0.116194      0.149994    -0.0447106     0.0170236     0.0201606   -0.00585640     0.0112763   -0.00455240  -0.000151262   0.000290729  -0.000134621   0.000273231   5.57684e-05  -5.09396e-05  -1.13691e-05  -1.16273e-06   9.33728e-07       5.23307       6.93920       7.70306       7.88375       7.80852       7.43980       6.87548       6.12855       5.36484       4.59194       3.73767       3.02795       2.33014       1.75833       1.28176      0.928976      0.641770      0.432132      0.292551      0.188065      0.115808     0.0712332     0.0411549     0.0241120     0.0131115    0.00713260    0.00353812    0.00182062   0.000858027   0.000394723   0.000176032   7.32302e-05   2.88775e-05   1.12893e-05   3.90932e-06   1.35381e-06
  22  21 4016.4205    1.2816  8.0188 10.9448 -0.0118  0.0932   0.0152   0.2694    0.0450   0.0000   424.5200       18.7757       23.2181       6.53338      -10.2949     -0.930145       3.01875      -20.9449       13.2347      -8.89650      -3.47041      -7.41881      -1.29597       3.09449       1.30396      -3.36419      0.800621      0.367504     -0.131709     0.0775662      0.363455     0.0861161     -0.143257    -0.0400203     0.0347750    0.00964766  -0.000844238   -0.00242836    0.00193192   0.000487285  -0.000229614   3.41480e-06   9.00387e-05  -4.56096e-06  -9.38001e-06   1.55089e-06       6.46921       8.57039       9.47264       9.77399       9.66995       9.40326       8.57950       7.47993       6.72800       5.60938       4.67283       3.71430       2.83758       2.19155       1.57634       1.17148      0.806462      0.551997      0.355264      0.235539      0.146942     0.0894760     0.0536985     0.0302223     0.0165946    0.00893647    0.00449040    0.00227083    0.00109222   0.000487488   0.000221769   9.03303e-05   3.68561e-05   1.41935e-05   4.88600e-06   1.67129e-06
  22  22 4160.9880    1.0379  9.8709 10.8730 -0.0108  0.1210   0.0141   0.3588    0.0384   0.0000   437.9231       20.3303       17.4391       39.9202       18.5941      -18.0441       21.5801       3.00781       12.7754      -8.13577      0.775910       2.17701      -7.29761      -2.58381      0.288394      -2.73488     -0.763494      -1.34036     -0.524140     -0.704217    -0.0847631     0.0711184    -0.0307368     0.0343443     0.0257271    0.00921006    0.00254930   -0.00552161  -0.000576596   0.000925730  -0.000369834  -8.98469e-05   0.000144243   1.96367e-05  -9.30803e-06   1.38215e-06       8.25824       10.7261       12.1522       12.5583       12.3377       11.8149       10.9853       9.64432       8.63714       7.22989       6.01110       4.71015       3.76706       2.81389       2.10773       1.47602       1.07504      0.712143      0.474900      0.311000      0.194791      0.117938     0.0706928     0.0404347     0.0226422     0.0121866    0.00620638    0.00319534    0.00151325   0.000695095   0.000306823   0.000128857   5.13925e-05   1.99400e-05   6.71152e-06   2.27101e-06
  22  23 4306.3162    0.8474 11.0724 10.8097 -0.0041  0.1522   0.0137   0.4512    0.0347   0.0000   445.0913       17.0223       16.3709       6.34645       10.1164      -19.9378       4.22587      -17.5238       4.96502       16.0694      0.308944      -4.77432      -6.85290       6.42875      0.550168      -3.35220      -1.13513      0.343569   -0.00317017     -0.870612     -0.176144      0.223589    -0.0855520    -0.0665564     0.0471797    -0.0241310   -0.00280858    0.00288770   0.000663680  -0.000144098   0.000155666   0.000157022   0.000107521  -4.33945e-05  -1.35827e-05  -1.77512e-08       10.3044       13.4540       15.0157       16.1347       15.2364       14.9462       13.6344       12.2851       10.6352       9.00059       7.52061       6.05350       4.70216       3.47760       2.65039       1.86969       1.30596      0.918273      0.598769      0.390164      0.252710      0.149901     0.0910732     0.0521577     0.0294336     0.0154676    0.00826663    0.00404084    0.00201725   0.000898738   0.000412167   0.000166569   6.87608e-05   2.49392e-05   8.53404e-06   2.90737e-06
  22  24 4450.9098    0.6284 11.9138 10.8399 -0.0084  0.2146   0.0132   0.6248    0.0269   0.0000   419.0449       67.9262       30.3337      -18.0084       4.71958       26.4912      -28.7356       7.06789       8.31004      -13.1816      -2.79996       7.25089      -4.37296       6.47088       6.96764      -2.04387      -1.48923      0.423860      0.480923       1.59706    -0.0195733     -0.712141     0.0642608      0.122772    -0.0223712     0.0233593   -0.00656129    0.00193495   0.000631977  -0.000137115   0.000406467   4.76174e-05  -0.000196955   1.34007e-05   2.87813e-05   1.83916e-06       14.5010       18.9964       21.0106       22.2354       21.4838       20.8697       19.3014       17.3608       15.1286       12.7290       10.3688       8.40124       6.60783       4.97379       3.72983       2.73804       1.88036       1.30490      0.880791      0.567791      0.351907      0.218950      0.130581     0.0740152     0.0419836     0.0228006     0.0119699    0.00595355    0.00286264    0.00132555   0.000592127   0.000243902   9.59959e-05   3.61988e-05   1.24306e-05   4.16113e-06
  23   7 1969.6229    0.5694  0.5001 10.1212 -0.0105  0.0197   0.0170   0.0441    0.0512   0.0000   440.8160      0.221723       15.2140      -3.07932      -4.02066      -1.31077      -2.35508     -0.361951      -1.82156       1.57249     -0.519241      -1.32407      0.455647    -0.0452672     -0.204978    -0.0753234     -0.138218    -0.0506972     0.0458641    -0.0442639    -0.0173484     0.0261510    0.00596312   -0.00508660    0.00279701  -0.000160767    0.00224673   0.000659292   3.82715e-05   5.72560e-05  -3.49387e-05   2.80611e-05  -4.04819e-06   2.12795e-06  -2.25004e-06   8.43387e-07       1.50583       2.04550       2.18442       2.29080       2.32242       2.23496       2.02751       1.75829       1.44934       1.26232       1.05735      0.834922      0.620253      0.456763      0.350637      0.251739      0.189464      0.118823     0.0813165     0.0490079     0.0342892     0.0208422     0.0132587    0.00721227    0.00442247    0.00215730    0.00109948   0.000551008   0.000281163   0.000131373   6.02905e-05   2.61595e-05   1.18014e-05   4.72158e-06   1.80679e-06   6.83238e-07
  23   8 2131.1086    0.8227  0.7031 10.2599 -0.0042  0.0238   0.0200   0.0488    0.0684   0.0000   438.2278      -3.87975       14.3151      0.177989      0.358707      0.591572      -1.86358     -0.140474      0.295092       1.49944      0.278388     -0.382335    -0.0948467      0.820477      0.238025      0.100714      0.100856    -0.0155824     0.0442284    -0.0131122    -0.0498091    -0.0302856    -0.0100663    0.00162798    0.00544310    0.00472759    0.00300578   0.000690641   0.000226130   5.50078e-05  -2.66805e-05   2.56805e-05   2.87905e-05  -9.07114e-06  -4.49872e-06   6.59635e-07       1.57116       2.05518       2.37258       2.12597       2.46898       2.20396       1.86852       1.87206       1.62329       1.44297       1.21161      0.885886      0.719403      0.601640      0.401677      0.302191      0.200742      0.126648      0.104884     0.0620545     0.0395319     0.0257326     0.0130445    0.00874636    0.00522713    0.00275803    0.00159475   0.000845334   0.000346119   0.000182724   8.30374e-05   3.15293e-05   1.54823e-05   6.48330e-06   2.10003e-06   8.97282e-07
  23   9 2287.5245    1.1354  0.8630 10.6329 -0.0041  0.0253   0.0247   0.0534    0.0931   0.0000   440.8695       1.03972       18.7942       1.46539     -0.849862      -2.39307      -2.81488       3.83168       1.43528      -1.66524      0.679231      0.369674     -0.298715      0.111790      0.560822      0.132805     -0.169229    -0.0458016      0.181627    -0.0582005    -0.0110826     0.0442689    -0.0141577   -0.00648331    0.00487627    0.00382487   -0.00152651   0.000387270  -1.72856e-06  -0.000284226  -8.41566e-05   1.67892e-05   4.61465e-06   4.57222e-07   3.93025e-06   4.92241e-08       1.65968       2.23397       2.36349       2.75846       2.42077       2.42128       2.19660       2.12990       1.69011       1.49379       1.24530       1.04123      0.788584      0.578110      0.464151      0.323978      0.228843      0.149924      0.112875     0.0685357     0.0445620     0.0274308     0.0169616    0.00945574    0.00559953    0.00301965    0.00165875   0.000833940   0.000408700   0.000202886   9.21176e-05   4.59789e-05   1.89694e-05   7.99636e-06   2.68779e-06   1.00961e-06
  23  10 2439.2223    1.5488  1.0146 10.8290 -0.0028  0.0258   0.0314   0.0613    0.1502   0.0000   439.8248    -0.0769221       13.2601       2.89704      -3.17413     -0.690193       2.77334     -0.715182    -0.0145298      -1.77851       1.61438      0.897977      0.970192     0.0203197      0.218318     -0.196162      0.163128      0.192074    0.00673778     0.0367267    -0.0501691   -0.00971327     0.0258585    0.00852369    -0.0118996   -0.00361163    0.00163886   0.000734143  -0.000541614  -2.28636e-05   6.81456e-05  -3.51754e-05  -1.24667e-06   5.97741e-06  -5.86105e-08  -5.28911e-07       1.84429       2.36456       2.42763       2.62562       2.40145       2.50797       2.36143       2.21891       1.83289       1.57516       1.25315      0.999017      0.796146      0.615999      0.494053      0.358390      0.261038      0.175209      0.118826     0.0729724     0.0467633     0.0281116     0.0172640    0.00987403    0.00546021    0.00305283    0.00159517   0.000857303   0.000402088   0.000198051   9.33789e-05   4.06360e-05   1.79607e-05   7.06670e-06   2.78404e-06   1.02368e-06
  23  11 2588.6926    2.1095  1.0027 11.5655  0.0017  0.0254   0.0431   0.0582    0.1083   0.0000   440.1709       5.07072       13.8129      -1.32078     -0.614592       4.03841      -4.71305     -0.770225       1.40399      0.534566      0.956162     0.0596408     -0.787946     -0.185981      0.218340     0.0106863      0.399804      0.177973     -0.175031    0.00515335     0.0491984    0.00332370    0.00419890   -0.00612560   0.000229133   0.000807070   -0.00100016   0.000555341  -0.000475032   8.58163e-05   6.49836e-05   3.00269e-05  -2.84306e-05  -8.74346e-06   3.50311e-08   1.83482e-06       1.97057       2.61084       2.79492       2.85656       2.51057       2.28802       2.26255       2.11424       1.97361       1.81900       1.55848       1.25174      0.989705      0.710384      0.518709      0.365064      0.253181      0.158007      0.109537     0.0660331     0.0441201     0.0245355     0.0170015    0.00897667    0.00536820    0.00276233    0.00159011   0.000773915   0.000387981   0.000187900   9.12855e-05   4.02802e-05   1.69442e-05   6.78503e-06   2.66022e-06   1.00176e-06
  23  12 2737.6275    2.5935  0.9047 12.0525 -0.0068  0.0217   0.0551   0.0546    0.0977   0.0000   437.9448       8.70488       14.1713      0.606298      -2.68390       1.28386      -1.86961      -3.55494     -0.436291       1.24831     -0.427227     -0.823287      0.411309     -0.612558   -0.00171376     -0.194640     -0.365648      0.122216     0.0257829     0.0248232   -0.00427036     0.0425530    0.00660320    -0.0234314   -0.00480268    0.00373888   -0.00294675  -0.000470871  -0.000509617  -0.000297726   1.35444e-05  -4.23286e-05  -1.54788e-05  -7.49219e-07   1.60365e-06  -1.14968e-06       1.45591       1.95549       2.16155       2.22088       2.22671       2.03721       1.95345       1.77991       1.49984       1.31430       1.09815      0.873591      0.681393      0.518305      0.384657      0.273770      0.198852      0.136804     0.0886848     0.0589621     0.0373822     0.0237775     0.0142923    0.00828888    0.00479896    0.00253467    0.00138009   0.000663296   0.000377778   0.000165298   7.86017e-05   3.54491e-05   1.54272e-05   6.12200e-06   2.49860e-06   8.73548e-07
  23  13 2886.1406    3.3383  0.9225 12.5434 -0.0057  0.0247   0.0721   0.0565    0.1442   0.0000   436.6812       4.07230       12.1356       2.89805     -0.699632       3.42430      -3.05990     -0.952710      -1.72266      0.405108     -0.811380      -1.97499      0.142265    -0.0713006     -0.949045     -0.436970     0.0747777      0.212639    -0.0390836    -0.0387771    -0.0283154    0.00436175    0.00499575    -0.0196054   -0.00159052    0.00206388    0.00217572  -0.000824029  -0.000522170   0.000168232   5.61490e-06   1.12804e-05   1.85379e-05   1.47024e-05  -8.91336e-07  -6.15835e-07       1.74284       2.48043       2.70349       2.76904       2.78016       2.70785       2.45613       2.23287       1.81413       1.56350       1.19971      0.963687      0.717036      0.585975      0.434096      0.339358      0.234087      0.158892      0.104984     0.0682377     0.0403127     0.0264900     0.0160023    0.00912982    0.00520165    0.00292052    0.00152588   0.000789948   0.000407580   0.000195530   7.94657e-05   4.45754e-05   1.59451e-05   7.12544e-06   2.60386e-06   9.81245e-07
  23  14 3033.5120    3.8268  0.9871 12.7540 -0.0139  0.0234   0.0823   0.0576    0.1882   0.0000   435.3791       7.79679       15.3041      0.922673      -6.18930     -0.829146      -1.06573      -3.04039      0.124889      -2.02810       2.38215     -0.478885      0.118460     -0.513890      0.407144      0.121660     -0.188316     0.0566410     0.0505932     0.0279180    -0.0285122     0.0172276   -0.00688186    -0.0213225   -0.00673286   -0.00155124    0.00199487  -0.000733121   0.000652600  -3.56778e-05  -7.02896e-05   6.70600e-05   3.54301e-05   4.08486e-06   2.37968e-06   1.04129e-06       1.59037       2.14679       2.20923       2.41914       2.28699       2.25936       2.03857       1.89238       1.64955       1.47647       1.14670      0.961756      0.732866      0.580632      0.417347      0.316578      0.219057      0.148206      0.100087     0.0659476     0.0405601     0.0259738     0.0149244    0.00924035    0.00512082    0.00287516    0.00153265   0.000763790   0.000396958   0.000184384   8.49531e-05   3.83257e-05   1.57715e-05   6.45123e-06   2.47678e-06   9.08881e-07
  23  15 3179.7642    3.8300  1.1731 12.8632 -0.0027  0.0266   0.0737   0.0671    0.1312   0.0000   440.6823       11.1494       16.9848       5.43942     -0.366218      -1.31545      -2.44434      -2.37050      -3.27649      -2.35359       1.96070     -0.488681     -0.211283     -0.188133      -1.15665     0.0578235      0.142505     0.0460410     -0.131529    -0.0784519     0.0181306    -0.0247241     0.0126354    -0.0132943    0.00435525  -0.000243191   -0.00190681   0.000110059  -0.000203832  -0.000507459   3.62994e-05  -1.57821e-05  -1.39039e-05  -1.37500e-06   7.70051e-06  -5.96246e-07       1.75130       2.38687       2.61041       2.59439       2.73257       2.54003       2.36287       2.21191       1.83235       1.62921       1.24188       1.05968      0.788607      0.647131      0.469677      0.338947      0.248685      0.165521      0.113341     0.0730831     0.0448938     0.0296746     0.0163544     0.0101321    0.00565104    0.00297725    0.00169709   0.000867878   0.000416408   0.000211522   9.47005e-05   4.03561e-05   1.78740e-05   7.34508e-06   2.78376e-06   1.01797e-06
  23  16 3325.6445    3.3469  1.6275 12.6134 -0.0034  0.0316   0.0554   0.0791    0.0869   0.0000   436.4806       10.2536       5.35451       4.32588       6.36174       2.42447      0.144051      -2.23101      -2.57450      -3.35757       1.29004      0.271598     -0.308102      -1.97181     -0.673622  -0.000289183      0.744977     0.0403401      0.183244      0.196632    0.00974977    0.00542218    0.00296003    0.00854530   -0.00698876    0.00426880  -0.000253973   -0.00124920   0.000449802   0.000709209  -0.000201318  -0.000109100   2.31799e-05   4.17801e-07   3.06916e-06   1.88604e-07       2.15657       2.77887       3.06858       3.28271       3.26026       3.04552       2.80892       2.56968       2.24764       1.86163       1.58629       1.27632       1.01808      0.724704      0.565341      0.419530      0.285468      0.190687      0.134362     0.0891154     0.0570722     0.0352851     0.0203092     0.0127273    0.00723331    0.00402714    0.00203637    0.00107320   0.000519409   0.000277877   0.000121645   5.93279e-05   2.28346e-05   1.00233e-05   3.37226e-06   1.32528e-06
  23  17 3471.4344    2.8003  2.6880 12.2061 -0.0038  0.0409   0.0366   0.1029    0.0624   0.0000   439.3321       8.64461       1.19334       3.18274       4.47400      -1.33494      -6.23114     -0.120028       3.95141      -5.46471      0.187317     -0.143107     -0.484594     -0.232658       1.06431      0.183832      0.110537      0.263321      0.186606     -0.101981    -0.0530919    -0.0743213     0.0446155   -0.00438715    -0.0118759    0.00276064  -0.000415815   -0.00265263  -0.000208869   0.000861573   0.000127079   1.50676e-05  -2.49798e-05  -1.86056e-06  -4.38446e-06   1.57336e-06       2.79560       3.71827       4.02140       4.35081       4.24917       4.02327       3.77888       3.43417       2.88994       2.46658       2.01929       1.63185       1.26000      0.997640      0.736192      0.536928      0.377929      0.265835      0.180409      0.117057     0.0746577     0.0457296     0.0281283     0.0165244    0.00882161    0.00524830    0.00268612    0.00149677   0.000681242   0.000345640   0.000159276   7.11822e-05   3.02116e-05   1.22915e-05   4.67156e-06   1.75621e-06
  23  18 3616.8797    2.2699  3.9015 11.7137 -0.0016  0.0513   0.0265   0.1345    0.0584   0.0000   439.2554       21.1640       10.7447      -1.53119     -0.333555      0.167015      0.699528      -2.98776       7.93847      -1.27271      -3.35557      -1.93051       2.07603      0.185698     -0.263345     -0.476254     0.0359148      0.112228      0.178818     -0.118325     -0.127593     0.0704495    -0.0160148    -0.0270513    -0.0162659    0.00599337   -0.00193024    0.00138168  -5.06815e-05  -0.000100527  -5.42006e-05  -6.76147e-06  -1.30005e-05   1.41227e-05   3.40795e-06  -4.28425e-06       3.37335       4.33544       5.01118       4.96888       5.04900       4.91436       4.58090       4.02684       3.55575       3.06963       2.51015       2.04145       1.65275       1.22815      0.936262      0.666355      0.476017      0.329762      0.226449      0.152233     0.0945959     0.0588342     0.0366200     0.0205504     0.0117785    0.00668914    0.00346426    0.00181010   0.000916048   0.000423871   0.000205434   8.93671e-05   4.02001e-05   1.53561e-05   6.21030e-06   2.36502e-06
  23  19 3762.1834    1.8694  5.5128 11.2386 -0.0023  0.0627   0.0205   0.1786    0.0597   0.0000   440.1474       17.7447       9.54237       9.23971      -6.97981      -4.79901       2.46127       2.25532       1.34361      -8.98530      -1.85909      -2.51629      0.801355      0.625725     -0.336709     -0.692842     -0.566409     -0.140156      0.522570      0.150390     -0.134966    -0.0554977    -0.0676269  -6.42906e-05     0.0343581   -0.00232821   -0.00297841   0.000303081    0.00185164   0.000493768  -0.000107578   3.50655e-05   3.49412e-05  -2.46154e-05   1.42839e-06   5.04004e-06       4.21616       5.64454       6.20066       6.53546       6.36504       6.12323       5.67081       5.16190       4.52089       3.78954       3.19021       2.53682       2.02967       1.54951       1.14069      0.849234      0.594771      0.414498      0.277939      0.179593      0.116343     0.0719684     0.0433688     0.0257555     0.0143565    0.00793707    0.00427230    0.00222927    0.00109861   0.000543737   0.000248588   0.000112400   4.66294e-05   1.97576e-05   7.25392e-06   2.72095e-06
  23  20 3907.5815    1.5222  7.0524 11.0374 -0.0031  0.0766   0.0167   0.2230    0.0497   0.0000   435.5302       13.0770       21.2642       17.2378      0.147419      -1.90678       3.46094      -12.1185      -1.77311     -0.538489       1.27560      -4.74266      -2.65937      -1.23036      -1.15227      0.246123     -0.255173    -0.0138682     0.0253090     -0.187571      0.229763     -0.123632    -0.0500099   -0.00772954    0.00923096    -0.0101535   0.000971742    0.00622125  -0.000340467  -0.000502804   0.000137132   5.85905e-05  -0.000111314  -2.45868e-05  -2.23278e-06  -2.44972e-06       5.09015       6.59650       7.58451       7.66037       7.68136       7.38554       6.82415       6.26314       5.37773       4.58346       3.87984       3.10316       2.43089       1.87840       1.40692       1.03122      0.731124      0.499944      0.346593      0.225465      0.143449     0.0898099     0.0547861     0.0317385     0.0183936     0.0100614    0.00544860    0.00277714    0.00140455   0.000669336   0.000316268   0.000142854   6.15544e-05   2.49251e-05   9.41424e-06   3.50287e-06
  23  21 4052.9228    1.2099  8.6760 10.9793 -0.0072  0.0992   0.0149   0.2910    0.0406   0.0000   436.1534       14.4895       16.3242       9.61833      -4.65370      -8.00509      -2.20524       14.5607      -6.08584      -26.4804       4.71485      0.493993      -1.18125       2.61008      -1.80700      -1.29809      -1.27731     -0.137868     -0.170393     -0.274640      0.112905    -0.0229503    -0.0923082   -0.00489146    0.00367119    0.00654317   -0.00331894   -0.00301093    0.00157751   -0.00147854  -0.000586685   0.000222297   1.71945e-05  -2.52626e-05  -1.63013e-05  -6.39083e-06       6.48477       8.75247       9.55975       10.0741       10.0650       9.63270       8.83011       8.12350       6.91195       6.01003       4.96974       4.04457       3.14441       2.40478       1.83310       1.33265      0.943177      0.658363      0.443461      0.299390      0.189453      0.118481     0.0721719     0.0428634     0.0245811     0.0137317    0.00725550    0.00381778    0.00187238   0.000912913   0.000437164   0.000188363   8.30767e-05   3.30362e-05   1.21859e-05   4.48607e-06
  23  22 4197.7675    0.9382  9.3579 10.9496 -0.0082  0.1205   0.0143   0.3703    0.0360   0.0000   434.4435       27.5780       13.0002      -10.1866      -12.5391      -3.23887       2.76342      -8.15201       6.91972       1.67894      -14.6869       8.47108       2.09381      0.199768       1.14194      -4.81949      -3.28439     -0.222399     -0.150219      0.106544     0.0332179     0.0492013    -0.0973346    -0.0610009   -0.00805271    -0.0219544    0.00545553     0.0109585   -0.00403640   -0.00296634    0.00183646   0.000434750  -0.000258951  -2.48184e-05  -5.99905e-06  -3.19098e-06       8.02279       10.3289       11.7531       11.8627       12.0353       11.4833       10.7764       9.77534       8.47272       7.30719       5.96915       4.92291       3.90943       2.93780       2.24798       1.65385       1.18616      0.816865      0.561051      0.361684      0.239208      0.148218     0.0903092     0.0535392     0.0308082     0.0170826    0.00909873    0.00487635    0.00239476    0.00121109   0.000553542   0.000251368   0.000105355   4.41436e-05   1.54942e-05   5.91108e-06
  24   7 1993.5556    0.6166  0.5498 10.0284 -0.0068  0.0190   0.0173   0.0448    0.0563   0.0000   440.8761      -1.53673       19.0170      0.573910      -1.95510      -1.58057      0.453138      0.902150      -2.12677      0.411225      0.304181      0.788407    -0.0669325     -0.327301      0.149536     -0.195619    -0.0169674     0.0671759      0.226198     0.0554385     0.0459877    -0.0113200     0.0325320    -0.0179754   -0.00910840  -0.000656841   0.000312293    0.00100287   0.000404324   0.000284152  -0.000284574  -2.36803e-05   1.37771e-05  -2.07403e-06  -5.86093e-06  -1.04902e-06       1.24188       1.57123       1.60686       1.75663       1.91769       1.78685       1.64325       1.43446       1.23031       1.12379      0.959669      0.766574      0.594297      0.418368      0.351109      0.263941      0.188343      0.132929     0.0866138     0.0594423     0.0376227     0.0240928     0.0162014     0.0100837    0.00573697    0.00336239    0.00178190   0.000942183   0.000480446   0.000225832   0.000111052   5.38917e-05   2.26755e-05   1.09206e-05   3.95926e-06   1.63140e-06
  24   8 2156.7674    0.8758  0.6752 10.3916 -0.0017  0.0204   0.0212   0.0484    0.0650   0.0000   439.3943      0.292921       19.4430      0.999605     -0.383899      -1.81523      0.419324       3.07806      -2.03515      -2.71565     -0.176016     -0.645341      0.281068     -0.433942     -0.814263      0.131547   -0.00246682     -0.309250    -0.0706859     0.0283066     0.0655696    -0.0110435   -0.00136371   0.000305180   -0.00306019   -0.00493257    0.00101154    0.00138231   0.000336833  -4.49782e-05  -0.000192310  -5.32266e-05   2.04657e-05   2.53653e-05  -2.53273e-06   3.71738e-07       1.33102       1.69085       1.94063       1.91072       1.95526       1.89851       1.67746       1.50029       1.45828       1.23975       1.02394      0.832399      0.661659      0.505390      0.387675      0.278152      0.196855      0.141399     0.0962979     0.0606722     0.0416550     0.0257820     0.0163519    0.00949067    0.00586919    0.00351280    0.00169298    0.00107464   0.000529751   0.000242746   0.000135625   6.10959e-05   2.28473e-05   1.21831e-05   4.58674e-06   1.65182e-06
  24   9 2314.3176    1.2155  0.8759 10.6814 -0.0072  0.0238   0.0259   0.0528    0.0908   0.0000   439.8888       3.85197       16.2480      -1.67073      -3.51227     -0.314363       2.79881       2.53656      -1.29012     -0.805514       1.42101      -2.06323     -0.757756      0.333814     -0.139735     -0.214783    -0.0168062      0.120616      0.113294    -0.0601028    -0.0276976    -0.0298230     0.0134352    0.00379633  -0.000306601    0.00292658  -0.000770096   -0.00128052  -0.000757670   0.000332880  -0.000238517  -8.17583e-06  -1.73153e-06   6.15635e-06   3.97010e-07  -1.37637e-06       1.60460       2.09653       2.16417       2.27876       2.36086       2.25423       2.05952       1.87480       1.61503       1.47722       1.21768       1.01226      0.806930      0.626307      0.485480      0.326498      0.232719      0.153645      0.117371     0.0834754     0.0529559     0.0324638     0.0189124     0.0120626    0.00653164    0.00407027    0.00228904    0.00124375   0.000604244   0.000312740   0.000134500   6.97498e-05   3.08083e-05   1.32676e-05   5.07472e-06   2.17213e-06
  24  10 2467.0406    1.6747  0.9949 11.0815 -0.0079  0.0249   0.0341   0.0577    0.1357   0.0000   441.5179       1.58007       12.0131      0.495454     -0.765039       1.15300     -0.608486      -2.36039     -0.338064     -0.298573       1.95176      0.352334      -1.74018     -0.488280    -0.0208173      0.287689     0.0906873     0.0218174     0.0312110     0.0349583    -0.0492610    0.00542258    -0.0227146     0.0122945    0.00554921     0.0102364    0.00229866   -0.00247266   0.000191202  -0.000315835   0.000249324   0.000154460   1.58651e-06  -2.33956e-05   1.09052e-06  -7.40480e-07       1.83391       2.37290       2.53585       2.59348       2.55758       2.42323       2.30735       2.18357       1.93292       1.63855       1.28370       1.00982      0.840890      0.643632      0.512839      0.373729      0.282267      0.197828      0.127055     0.0820125     0.0513069     0.0321806     0.0198058     0.0118053    0.00684102    0.00384310    0.00208615    0.00113877   0.000614706   0.000293979   0.000151777   6.62646e-05   2.91297e-05   1.23611e-05   5.15854e-06   1.99774e-06
  24  11 2617.7277    2.1534  1.0058 11.7532 -0.0011  0.0240   0.0439   0.0581    0.1214   0.0000   439.0095       3.26895       14.1568       5.39797      -2.02436      -1.12710      -5.17039     -0.549946       1.44781      0.285405     -0.581347     0.0712069     -0.888264     -0.668097      0.107817     -0.270833      0.339653    -0.0972196    -0.0861209    -0.0348298     0.0234619     0.0393578    0.00343357    -0.0104142    0.00578927   -0.00150704   -0.00229457   0.000177585   0.000416640   0.000335780  -3.15678e-06  -5.82663e-05   1.75480e-05   1.61921e-05  -4.58159e-06   1.22842e-06       1.59354       1.99749       2.29076       2.46292       2.35781       2.22462       2.17917       1.92466       1.66932       1.44196       1.18495      0.957323      0.768898      0.586704      0.460508      0.326919      0.238950      0.170924      0.117629     0.0726487     0.0501906     0.0318927     0.0186901     0.0120411    0.00667349    0.00385462    0.00212198    0.00112151   0.000613290   0.000295094   0.000149368   6.94178e-05   2.95740e-05   1.37067e-05   5.86706e-06   2.34545e-06
  24  12 2767.7467    2.8169  0.9913 11.7430 -0.0027  0.0238   0.0547   0.0532    0.1330   0.0000   438.4683       2.10088       16.8456       1.38034     -0.976666      0.933906     -0.751083      -1.36450       1.49285      -2.02656       1.97967     -0.992679      -1.28134      0.228253      0.476020     -0.424716      0.281360     0.0589389     0.0426490     0.0178956    0.00878471    -0.0255152    -0.0167033     0.0139666     0.0157701   -0.00347675    0.00166475   0.000588562   0.000118287   0.000341571   8.81360e-05   6.24066e-05   1.35675e-05   5.48818e-06   1.27583e-06   3.58668e-06       1.68477       2.05827       2.14681       2.41325       2.39083       2.22402       2.20039       1.98103       1.62540       1.41124       1.23612      0.973198      0.742715      0.607509      0.486468      0.338116      0.218523      0.164584      0.125765     0.0821952     0.0527716     0.0323173     0.0208124     0.0116346    0.00675735    0.00390178    0.00226113    0.00124530   0.000611678   0.000292006   0.000134120   6.54787e-05   2.91623e-05   1.38037e-05   5.64211e-06   2.17838e-06
  24  13 2917.0127    3.4087  0.9331 12.6792 -0.0035  0.0247   0.0694   0.0529    0.1222   0.0000   441.0639       8.72357       13.7629       4.29614      -2.27111     0.0445703      -1.16800     -0.449727       1.70900      -2.02986       1.56064      0.407518     -0.910970     -0.566172      0.234580      0.157593    -0.0338759     -0.224832    -0.0770570      0.248163     -0.106626    -0.0328057   -0.00512185   -0.00437124   -0.00819178    0.00544701  -0.000539838  -0.000349075   0.000609481   0.000562607  -6.81187e-05   4.67706e-05   4.55784e-05   6.85989e-06  -6.24606e-06   6.20026e-07       1.57622       2.16062       2.10174       2.25101       2.37585       2.35314       2.16678       1.95460       1.59185       1.39811       1.14711      0.984038      0.781364      0.612552      0.431459      0.334746      0.221338      0.176103      0.117491     0.0832939     0.0538718     0.0346783     0.0213249     0.0127865    0.00713645    0.00394774    0.00216846    0.00114394   0.000606785   0.000286973   0.000142854   6.58933e-05   2.89960e-05   1.26497e-05   5.09317e-06   1.99366e-06
  24  14 3065.0848    3.8990  0.9784 12.8110 -0.0016  0.0242   0.0791   0.0553    0.1652   0.0000   439.4292       6.30114       13.7789       4.46261      -5.70792     0.0632326       1.24824       2.09035     -0.219002     -0.433975       1.44172     0.0212653      0.140186      -1.08143     -0.207867     -0.187561      0.239044     0.0444601    -0.0742745    -0.0211895     0.0482555     0.0557759     0.0248236    0.00983931   -0.00508364   -0.00164810    0.00169657    0.00123247   4.30008e-07  -0.000257545  -0.000123744   9.36671e-05  -1.89602e-05  -2.12003e-05   4.27644e-06   4.31867e-06       1.72619       2.12015       2.20409       2.55241       2.54430       2.27984       2.05832       1.99879       1.78703       1.51767       1.20721      0.995206      0.829441      0.655799      0.472864      0.323984      0.245511      0.178803      0.121244     0.0764839     0.0511847     0.0331032     0.0207918     0.0123931    0.00672040    0.00400798    0.00210275    0.00127502   0.000658761   0.000350679   0.000162373   7.28917e-05   3.07351e-05   1.30645e-05   5.53426e-06   2.16628e-06
  24  15 3212.0497    3.7721  1.3391 12.9126 -0.0061  0.0288   0.0671   0.0695    0.1212   0.0000   435.1835       9.19315       14.5548      0.519526      -4.77067      0.511589       2.13166     -0.743857      -2.08393      -4.30058       1.64847      0.139288     -0.577078      -1.31921      0.225202     -0.327181    -0.0552944     -0.259734    -0.0358895      0.217668     0.0146671    -0.0333626    0.00988048     0.0184878    -0.0102615   -0.00255871   -0.00243013   0.000130208    0.00104393   3.07454e-05  -0.000158432  -2.33124e-05   2.23901e-05   2.92538e-05  -1.17483e-06  -3.57618e-06       1.81426       2.48434       2.59661       2.67876       2.83348       2.59125       2.40848       2.24678       1.95762       1.77479       1.39020       1.20533      0.940768      0.723005      0.559131      0.399923      0.290229      0.205238      0.136997     0.0962647     0.0609177     0.0378051     0.0244245     0.0138393    0.00846011    0.00489038    0.00250272    0.00149443   0.000719922   0.000363362   0.000183836   8.20516e-05   3.71077e-05   1.63382e-05   6.08003e-06   2.41405e-06
  24  16 3358.6009    3.3672  1.6917 12.6642 -0.0106  0.0311   0.0533   0.0784    0.0814   0.0000   442.8942       8.87060       10.0325      0.451504      -5.11933      -2.76716      -1.82683      -2.38840      -4.93064      -1.96085       3.76410      -1.10030      -2.80357     -0.952400      0.498924      -1.03975     -0.145067     -0.245153    -0.0354003     -0.137253     0.0378565    -0.0551774    -0.0676213     0.0270896     0.0113698   -0.00696126   0.000311240  -0.000773112   0.000829186  -0.000767807  -0.000141528   5.77459e-05  -1.91683e-05  -1.25367e-05  -3.42906e-06  -9.43118e-07       2.03136       2.72197       2.92491       3.07124       3.16138       2.96385       2.72845       2.47039       2.26256       1.88491       1.59097       1.24023       1.04753      0.803545      0.598189      0.455340      0.311280      0.228138      0.155714      0.104321     0.0688105     0.0423603     0.0267401     0.0158807    0.00912224    0.00556048    0.00290967    0.00165531   0.000833489   0.000426696   0.000205584   9.04083e-05   4.24095e-05   1.73449e-05   7.01209e-06   2.69818e-06
  24  17 3504.9648    2.6596  2.8343 12.1242 -0.0017  0.0408   0.0337   0.1081    0.0608   0.0000   439.0995       12.2943       6.28465      -1.73861       8.40295      -2.62165      -5.61015      -11.3811      -2.53916      -3.28384      -1.07945      -3.06549       2.12070      0.202450     -0.415573      0.250689      0.205374     -0.615971    -0.0709469     -0.239588    -0.0295300    0.00405381    0.00105613    -0.0118812   0.000667635    0.00968594  -0.000213369  -0.000577139    0.00123959   0.000205055  -9.00119e-05  -2.73459e-05   5.20069e-05   2.07826e-05  -5.41588e-06   2.44948e-06       2.70989       3.46315       3.94955       3.88705       4.03375       3.89322       3.57721       3.19262       2.95116       2.47255       2.09949       1.74528       1.40172       1.08493      0.786613      0.586524      0.409291      0.296232      0.201176      0.136408     0.0882710     0.0579565     0.0348241     0.0209074     0.0123934    0.00697264    0.00375908    0.00208433    0.00106447   0.000536962   0.000260742   0.000124057   5.19560e-05   2.36737e-05   9.30346e-06   3.70956e-06
  24  18 3651.0701    2.1571  4.2228 11.5868 -0.0017  0.0514   0.0240   0.1380    0.0556   0.0000   437.9334       22.7185       6.77982      -1.89076       14.0994     -0.207680      -3.48549      -9.50174      -7.34498       1.05981      -2.18674      0.221948     -0.529932      0.371048      0.930273      0.436180      0.208687     0.0198838      0.197233    -0.0515000    -0.0391027     0.0263961     0.0638378    -0.0201042    -0.0309981   -0.00751583    0.00904560    0.00163179   -0.00234692  -0.000679163  -0.000452516  -6.04635e-05  -0.000161324  -9.28071e-06   2.89355e-06  -5.05021e-06       3.37895       4.33899       5.01705       5.04715       5.11096       4.89988       4.57166       4.10914       3.63381       3.18591       2.66596       2.16200       1.72545       1.31991       1.00731      0.737579      0.542511      0.369243      0.259544      0.169138      0.107686     0.0733729     0.0436335     0.0267183     0.0159042    0.00892172    0.00491586    0.00263966    0.00137924   0.000684956   0.000338358   0.000154487   7.00319e-05   3.08778e-05   1.26885e-05   4.94233e-06
  24  19 3796.8613    1.7850  5.8456 11.2409 -0.0040  0.0637   0.0193   0.1826    0.0555   0.0000   444.4540       13.1327       6.44200       4.66418      -9.52626       2.44802      -15.2103      -1.49250      -4.06529       2.48570      0.387644      0.666314       3.23783      0.336600       1.86446     0.0648624     0.0768691     -0.686548     0.0730323     -0.132692     0.0720658     -0.128320     0.0235801   -0.00638349    -0.0216333   -0.00244003    0.00683750    0.00184980   -0.00257622  -9.39504e-05   0.000948215   0.000174430  -5.32211e-05  -7.70215e-05   1.42133e-05   3.94507e-06       4.15394       5.47767       6.14940       6.26844       6.43108       6.07326       5.72668       5.16738       4.48414       3.89348       3.25887       2.70368       2.12249       1.63362       1.25099      0.902041      0.671585      0.461998      0.324346      0.212576      0.140854     0.0915595     0.0547866     0.0341839     0.0197933     0.0110151    0.00625340    0.00326750    0.00172636   0.000858298   0.000426299   0.000196808   8.97804e-05   3.81453e-05   1.58099e-05   6.24457e-06
  24  20 3942.6512    1.4027  6.9586 11.1224 -0.0071  0.0797   0.0163   0.2278    0.0455   0.0000   440.4133       22.4384       12.8005       7.51841      -7.03234      -1.27114     -0.163486       1.99335       1.04243      -4.53674       2.08227      -3.40434      -1.75766      -1.86239       1.55379     -0.231171      -1.29869     0.0649447      0.641618      0.265225      0.130740     -0.107305    -0.0249993     0.0544635    -0.0255311    -0.0187600    0.00555510    -0.0101709    0.00381135    0.00185522   0.000181203   0.000104160  -0.000106327  -8.74262e-05   3.12808e-05  -6.03167e-07       4.88720       6.59920       7.37796       7.48653       7.65978       7.36621       6.89965       6.20338       5.55940       4.68221       4.00943       3.25424       2.63921       2.03302       1.51397       1.15670      0.816721      0.575222      0.405985      0.273904      0.175412      0.116076     0.0702854     0.0429335     0.0251440     0.0144318    0.00803085    0.00428354    0.00224750    0.00114301   0.000543576   0.000260785   0.000116521   5.24429e-05   1.93719e-05   7.94572e-06
  24  21 4088.5082    1.1167  8.7551 11.0512 -0.0011  0.1020   0.0151   0.3128    0.0376   0.0000   438.7145       1.73795       43.1114       16.4835      -5.04310      -3.81240       15.2878      -11.3535     0.0890174       7.79053      -6.57590      -5.04557       1.55033      -1.28780      -3.12311     -0.631054       3.58764       1.20723      -1.50727     -0.323658  -0.000663859     -0.132930      0.123433     0.0717675    -0.0353457    -0.0312867     0.0226782     0.0162334   -0.00164829   -0.00316380   0.000801022  -0.000154838  -0.000118419   7.26867e-05   1.31301e-05  -5.51499e-06       6.52015       8.58472       9.59963       9.94180       9.93256       9.71744       9.10875       8.15886       7.20471       6.16750       5.16183       4.17508       3.36256       2.61946       1.99219       1.48413       1.08484      0.757861      0.525310      0.360005      0.231516      0.150179     0.0921733     0.0568688     0.0331440     0.0190143     0.0106057    0.00579284    0.00300494    0.00147320   0.000748167   0.000344239   0.000157847   6.70187e-05   2.67890e-05   1.06360e-05
  24  22 4234.0137    0.9132 10.3190 10.9668 -0.0157  0.1320   0.0141   0.4076    0.0327   0.0000   440.5202       21.8996       33.5094       10.5346      -11.4508       2.15382       19.4298      -6.58831      -32.7336      -5.43543       8.28939      -3.47667      -10.7719      -1.41747       1.76264       3.17558      0.609487     -0.484233      0.110926     -0.889288     0.0444598      0.536277     -0.158322     0.0379473     0.0232512     0.0360710   -0.00282367    0.00773540    0.00299698  -0.000479752   -0.00131065   2.88175e-05   0.000142337   2.11104e-05  -9.33740e-06   9.18370e-07       8.04959       10.8220       12.2057       12.5934       12.6588       12.2079       11.5569       10.1432       9.24599       7.85411       6.60205       5.42456       4.31788       3.37134       2.56103       1.88074       1.39217      0.972100      0.679280      0.451941      0.300167      0.193975      0.120560     0.0741746     0.0431332     0.0250143     0.0139007    0.00761073    0.00391999    0.00204715   0.000970452   0.000465970   0.000208692   9.05487e-05   3.49942e-05   1.42586e-05
  24  23 4380.3007    0.6231 10.3195 11.0221 -0.0440  0.1929   0.0168   0.6148    0.0319   0.0000   458.9947       29.2425       32.4433       17.3181      -9.20880       10.8435       17.2529      -15.2792       6.96393      -11.6838      -2.29018       4.32083       9.43926      -5.20239      -1.79629      -2.24957       3.72244       1.06007      0.364966       1.76929      0.553923   0.000573109     -0.225092    0.00991776    -0.0371377     0.0559341     0.0323102    -0.0270424    -0.0107650    0.00356255  -0.000243545  -0.000642959  -0.000670091  -6.62749e-05   7.69906e-05   1.57123e-05       11.9518       15.7175       17.8402       18.8201       18.2643       18.4945       16.6438       15.2005       13.4881       11.4639       9.66216       8.12730       6.21927       4.95885       3.74516       2.81465       2.05148       1.45748      0.991382      0.685898      0.445732      0.283035      0.183647      0.110878     0.0657544     0.0382983     0.0212493     0.0117078    0.00605772    0.00313156    0.00152100   0.000720707   0.000333392   0.000139988   5.45797e-05   2.15674e-05
  25   7 2016.8959    0.6410  0.6523 10.1201 -0.0062  0.0222   0.0166   0.0523    0.0554   0.0000   440.7377    -0.0193628       21.0520      -2.20466      -1.10864       1.78133      -1.59634     -0.440312     -0.567592      0.868118       1.19631     -0.902078     -0.233546     -0.357817    -0.0640785      0.315418      0.198095     0.0311395     -0.149178  -0.000295794     0.0211763     0.0470061    0.00491705     0.0106537    0.00568445   -0.00299616   -0.00171415    0.00144542   0.000940749  -0.000851086  -0.000220387  -2.02984e-05   5.25022e-05   1.76434e-05  -4.24560e-06  -7.80244e-07       1.49766       1.83778       1.79590       1.93955       1.98700       2.04731       1.99103       1.85593       1.45862       1.18346       1.02746      0.951297      0.829386      0.617829      0.425559      0.327777      0.215598      0.156329      0.117704     0.0880642     0.0641994     0.0407431     0.0249850     0.0144202    0.00849989    0.00491799    0.00273326    0.00137324   0.000761743   0.000344691   0.000207886   0.000102524   4.89958e-05   2.25459e-05   8.65452e-06   3.92008e-06
  25   8 2181.7286    0.8818  0.7931 10.4420  0.0001  0.0225   0.0200   0.0528    0.0679   0.0000   439.6647       3.56742       15.2096     0.0270088      -1.06719       2.79870       1.09328      0.552341      0.689997     -0.733205      0.677941      0.105679     -0.686381      -1.16184      0.320042      0.121535     -0.456582     -0.259969     0.0576670     0.0698100    -0.0548809    -0.0883862    -0.0140797     0.0334376   -0.00132236   -0.00502779    0.00577631  -0.000258764   0.000296875  -0.000134270  -0.000116383   0.000148924   7.88072e-05  -2.88799e-05   3.14544e-06   4.64621e-06       1.30103       1.80975       1.92142       2.12066       2.03331       2.03117       1.92645       1.66782       1.54291       1.24312       1.13844      0.857239      0.719750      0.557262      0.423792      0.320784      0.229497      0.169966      0.110530     0.0832390     0.0513174     0.0356485     0.0210670     0.0136961    0.00796652    0.00473580    0.00267621    0.00148916   0.000796073   0.000405801   0.000206827   9.88895e-05   4.86291e-05   2.13653e-05   9.40813e-06   3.91932e-06
  25   9 2340.5021    1.2533  0.9577 10.7840 -0.0062  0.0245   0.0261   0.0560    0.0901   0.0000   437.9886       1.82198       16.8691       1.59049      0.432464      0.780546       1.94226      -5.61912      -2.11593     -0.189790      0.217648      -2.13949     -0.254394       1.04044      0.243930     -0.201682     0.0677296     -0.172409      0.118447     0.0851640    -0.0686277    -0.0416376     0.0411702   -0.00896478  -0.000513859   -0.00657501   -0.00244457    0.00133897  -0.000311144  -0.000249488  -0.000305542  -3.92643e-06  -6.41765e-05   2.44776e-05   6.86367e-06   2.01412e-06       1.59458       2.02925       2.13983       2.41879       2.22839       2.27558       2.19524       1.96247       1.71645       1.49052       1.26845       1.00727      0.780622      0.631145      0.489040      0.390403      0.279719      0.198937      0.137935     0.0961882     0.0592035     0.0392677     0.0241544     0.0157794    0.00889481    0.00535282    0.00304662    0.00173607   0.000872851   0.000460807   0.000216329   0.000109237   5.00649e-05   2.29188e-05   1.07976e-05   4.34013e-06
[truncated: 1,401,914 more chars]
