# Supplementary material for: Global-Mode Analysis of Full-Disk Data from the Michelson Doppler Imager and the Helioseismic and Magnetic Imager
Source: Sol Phys. 2018 Jan 31;293(2):29. doi: 10.1007/s11207-017-1201-5 (PMC6566312; doi:10.1007/s11207-017-1201-5)
Supplement: Supplementary file 2 — (TAR 362.4 MB) [file 11207_2017_1201_MOESM2_ESM.tar › HMI/hmiv72d.7768.18]

   0  12 1822.1005    0.3627  0.3217  9.9067  0.0000  0.1002   0.0841   0.2155    0.3166   0.0000    -0.0000       0.00000       0.00000       0.00000       0.00000       0.00000       0.00000       0.00000       0.00000       0.00000       0.00000       0.00000       0.00000       0.00000       0.00000       0.00000       0.00000       0.00000       0.00000       0.00000       0.00000       0.00000       0.00000       0.00000       0.00000       0.00000       0.00000       0.00000       0.00000       0.00000       0.00000       0.00000       0.00000       0.00000       0.00000       0.00000
   0  14 2093.4544    0.8372  0.6540  8.6464  0.0000  0.0976   0.1336   0.3744    2.4464   0.0000    -0.0000       0.00000       0.00000       0.00000       0.00000       0.00000       0.00000       0.00000       0.00000       0.00000       0.00000       0.00000       0.00000       0.00000       0.00000       0.00000       0.00000       0.00000       0.00000       0.00000       0.00000       0.00000       0.00000       0.00000       0.00000       0.00000       0.00000       0.00000       0.00000       0.00000       0.00000       0.00000       0.00000       0.00000       0.00000       0.00000
   0  25 3575.2247    2.3298  3.3283  2.4235  0.0000  0.2702   0.1863   1.0265 1000.0000   0.0000    -0.0000       0.00000       0.00000       0.00000       0.00000       0.00000       0.00000       0.00000       0.00000       0.00000       0.00000       0.00000       0.00000       0.00000       0.00000       0.00000       0.00000       0.00000       0.00000       0.00000       0.00000       0.00000       0.00000       0.00000       0.00000       0.00000       0.00000       0.00000       0.00000       0.00000       0.00000       0.00000       0.00000       0.00000       0.00000       0.00000
   1  11 1749.2915    0.3490  0.3332 10.1702  0.0000  0.0925   0.0557   0.1559    0.1597   0.0000   530.5141      -85.6549       0.00000       0.00000       0.00000       0.00000       0.00000       0.00000       0.00000       0.00000       0.00000       0.00000       0.00000       0.00000       0.00000       0.00000       0.00000       0.00000       124.740       62.5253       0.00000       0.00000       0.00000       0.00000       0.00000       0.00000       0.00000       0.00000       0.00000       0.00000       0.00000       0.00000       0.00000       0.00000       0.00000       0.00000
   1  12 1885.1479    0.4914  0.3741 10.0401  0.0000  0.0712   0.0592   0.1262    0.1874   0.0000   492.9037       2.98536       0.00000       0.00000       0.00000       0.00000       0.00000       0.00000       0.00000       0.00000       0.00000       0.00000       0.00000       0.00000       0.00000       0.00000       0.00000       0.00000       103.061       42.4268       0.00000       0.00000       0.00000       0.00000       0.00000       0.00000       0.00000       0.00000       0.00000       0.00000       0.00000       0.00000       0.00000       0.00000       0.00000       0.00000
   1  13 2020.8166    0.5602  0.3970 10.5038  0.0000  0.0803   0.0725   0.1663    0.1810   0.0000   381.6550       41.3618       0.00000       0.00000       0.00000       0.00000       0.00000       0.00000       0.00000       0.00000       0.00000       0.00000       0.00000       0.00000       0.00000       0.00000       0.00000       0.00000       116.402       63.7220       0.00000       0.00000       0.00000       0.00000       0.00000       0.00000       0.00000       0.00000       0.00000       0.00000       0.00000       0.00000       0.00000       0.00000       0.00000       0.00000
   1  14 2156.7187    0.7788  0.6591 10.3659  0.0000  0.0894   0.0745   0.1940    0.3466   0.0000   378.6192      -74.8274       0.00000       0.00000       0.00000       0.00000       0.00000       0.00000       0.00000       0.00000       0.00000       0.00000       0.00000       0.00000       0.00000       0.00000       0.00000       0.00000       118.621       56.4500       0.00000       0.00000       0.00000       0.00000       0.00000       0.00000       0.00000       0.00000       0.00000       0.00000       0.00000       0.00000       0.00000       0.00000       0.00000       0.00000
   1  15 2291.9241    1.2885  0.8736  4.9210  0.0000  0.0782   0.0990   0.1924  134.9752   0.0000   554.7533       21.2995       0.00000       0.00000       0.00000       0.00000       0.00000       0.00000       0.00000       0.00000       0.00000       0.00000       0.00000       0.00000       0.00000       0.00000       0.00000       0.00000       104.592       46.7051       0.00000       0.00000       0.00000       0.00000       0.00000       0.00000       0.00000       0.00000       0.00000       0.00000       0.00000       0.00000       0.00000       0.00000       0.00000       0.00000
   1  17 2559.2024    1.9421  0.7613 10.5098  0.0000  0.0725   0.1645   0.2155    1.5216   0.0000   415.2527       13.8794       0.00000       0.00000       0.00000       0.00000       0.00000       0.00000       0.00000       0.00000       0.00000       0.00000       0.00000       0.00000       0.00000       0.00000       0.00000       0.00000       79.6496       52.3207       0.00000       0.00000       0.00000       0.00000       0.00000       0.00000       0.00000       0.00000       0.00000       0.00000       0.00000       0.00000       0.00000       0.00000       0.00000       0.00000
   1  18 2693.4479    2.4730  1.0865  8.1221  0.0000  0.0800   0.1792   0.2707   31.2844   0.0000   426.6754       42.1138       0.00000       0.00000       0.00000       0.00000       0.00000       0.00000       0.00000       0.00000       0.00000       0.00000       0.00000       0.00000       0.00000       0.00000       0.00000       0.00000       88.0278       63.8863       0.00000       0.00000       0.00000       0.00000       0.00000       0.00000       0.00000       0.00000       0.00000       0.00000       0.00000       0.00000       0.00000       0.00000       0.00000       0.00000
   1  20 2963.4123    3.6227  0.7828 12.8176  0.0000  0.0737   0.3027   0.2146    0.7928   0.0000   360.5431       4.18279       0.00000       0.00000       0.00000       0.00000       0.00000       0.00000       0.00000       0.00000       0.00000       0.00000       0.00000       0.00000       0.00000       0.00000       0.00000       0.00000       99.9810       50.2295       0.00000       0.00000       0.00000       0.00000       0.00000       0.00000       0.00000       0.00000       0.00000       0.00000       0.00000       0.00000       0.00000       0.00000       0.00000       0.00000
   1  22 3233.5462    3.7349  1.3125  3.1532  0.0000  0.1091   0.3097   0.3067 1000.0000   0.0000   225.4937       39.3402       0.00000       0.00000       0.00000       0.00000       0.00000       0.00000       0.00000       0.00000       0.00000       0.00000       0.00000       0.00000       0.00000       0.00000       0.00000       0.00000       132.836       71.6866       0.00000       0.00000       0.00000       0.00000       0.00000       0.00000       0.00000       0.00000       0.00000       0.00000       0.00000       0.00000       0.00000       0.00000       0.00000       0.00000
   1  23 3368.6326    3.7044  1.6775 11.1570  0.0000  0.1171   0.2698   0.3825    4.2401   0.0000   146.6817       59.4464       0.00000       0.00000       0.00000       0.00000       0.00000       0.00000       0.00000       0.00000       0.00000       0.00000       0.00000       0.00000       0.00000       0.00000       0.00000       0.00000       141.552       85.4673       0.00000       0.00000       0.00000       0.00000       0.00000       0.00000       0.00000       0.00000       0.00000       0.00000       0.00000       0.00000       0.00000       0.00000       0.00000       0.00000
   1  24 3504.4375    2.8551  2.1676 11.4784 -0.0138  0.1452   0.1946   0.3988    1.7545   0.0000   371.0432       200.378       0.00000       0.00000       0.00000       0.00000       0.00000       0.00000       0.00000       0.00000       0.00000       0.00000       0.00000       0.00000       0.00000       0.00000       0.00000       0.00000       174.064       103.866       0.00000       0.00000       0.00000       0.00000       0.00000       0.00000       0.00000       0.00000       0.00000       0.00000       0.00000       0.00000       0.00000       0.00000       0.00000       0.00000
   1  26 3776.7513    2.1064  5.9183 -1.6461  0.0000  0.2719   0.0694   0.8535 1000.0000   0.0000   480.4995      -122.218       0.00000       0.00000       0.00000       0.00000       0.00000       0.00000       0.00000       0.00000       0.00000       0.00000       0.00000       0.00000       0.00000       0.00000       0.00000       0.00000       325.082       181.008       0.00000       0.00000       0.00000       0.00000       0.00000       0.00000       0.00000       0.00000       0.00000       0.00000       0.00000       0.00000       0.00000       0.00000       0.00000       0.00000
   2  11 1810.2390    0.3904  0.2982 10.1697  0.0000  0.1195   0.0550   0.1483    0.1174   0.0000   413.1066       30.4339       14.9904       3.08244       0.00000       0.00000       0.00000       0.00000       0.00000       0.00000       0.00000       0.00000       0.00000       0.00000       0.00000       0.00000       0.00000       0.00000       46.7052       78.2513       19.0928       21.8832       0.00000       0.00000       0.00000       0.00000       0.00000       0.00000       0.00000       0.00000       0.00000       0.00000       0.00000       0.00000       0.00000       0.00000
   2  12 1945.7371    0.4637  0.3895 10.2522  0.0000  0.0519   0.0453   0.0971    0.1368   0.0000   456.3050       4.60788      -4.44350       2.21191       0.00000       0.00000       0.00000       0.00000       0.00000       0.00000       0.00000       0.00000       0.00000       0.00000       0.00000       0.00000       0.00000       0.00000       34.6295       29.7083       19.9870       7.30197       0.00000       0.00000       0.00000       0.00000       0.00000       0.00000       0.00000       0.00000       0.00000       0.00000       0.00000       0.00000       0.00000       0.00000
   2  15 2352.2370    1.4408  0.9964 -2.3678  0.0000  0.0612   0.0842   0.2033 1000.0000   0.0000   421.2452       57.7908       17.8294      -7.07059       0.00000       0.00000       0.00000       0.00000       0.00000       0.00000       0.00000       0.00000       0.00000       0.00000       0.00000       0.00000       0.00000       0.00000       38.9592       31.3769       26.4176       8.40786       0.00000       0.00000       0.00000       0.00000       0.00000       0.00000       0.00000       0.00000       0.00000       0.00000       0.00000       0.00000       0.00000       0.00000
   2  16 2485.9428    1.7364  0.9914  4.1629  0.0000  0.0616   0.1050   0.1873  604.8968   0.0000   432.3843      -15.9284       29.6428       8.57870       0.00000       0.00000       0.00000       0.00000       0.00000       0.00000       0.00000       0.00000       0.00000       0.00000       0.00000       0.00000       0.00000       0.00000       41.8663       34.7954       21.4870       8.42187       0.00000       0.00000       0.00000       0.00000       0.00000       0.00000       0.00000       0.00000       0.00000       0.00000       0.00000       0.00000       0.00000       0.00000
   2  17 2619.6897    1.9841  1.0864  9.4979  0.0000  0.0700   0.1124   0.1900    3.8866   0.0000   478.6956      -41.0171      -23.9418      -3.03496       0.00000       0.00000       0.00000       0.00000       0.00000       0.00000       0.00000       0.00000       0.00000       0.00000       0.00000       0.00000       0.00000       0.00000       52.7615       45.8393       21.1346       9.64079       0.00000       0.00000       0.00000       0.00000       0.00000       0.00000       0.00000       0.00000       0.00000       0.00000       0.00000       0.00000       0.00000       0.00000
   2  18 2754.5885    2.8216  0.9232 10.3323  0.0000  0.0609   0.1665   0.1656    2.6614   0.0000   392.7307       53.0663       12.3108       20.7651       0.00000       0.00000       0.00000       0.00000       0.00000       0.00000       0.00000       0.00000       0.00000       0.00000       0.00000       0.00000       0.00000       0.00000       45.4112       35.2943       23.2209       7.38831       0.00000       0.00000       0.00000       0.00000       0.00000       0.00000       0.00000       0.00000       0.00000       0.00000       0.00000       0.00000       0.00000       0.00000
   2  19 2889.6938    3.4601  0.9278  8.4960  0.0000  0.0566   0.2114   0.1892   29.0086   0.0000   486.7591       46.2861       7.57951      -6.14963       0.00000       0.00000       0.00000       0.00000       0.00000       0.00000       0.00000       0.00000       0.00000       0.00000       0.00000       0.00000       0.00000       0.00000       38.2303       33.0490       19.5842       7.32085       0.00000       0.00000       0.00000       0.00000       0.00000       0.00000       0.00000       0.00000       0.00000       0.00000       0.00000       0.00000       0.00000       0.00000
   2  20 3024.8081    3.6850  0.9322 11.6632  0.0020  0.0791   0.2126   0.1528    1.2816   0.0000   472.8514      -3.91333       59.2203     -0.554208       0.00000       0.00000       0.00000       0.00000       0.00000       0.00000       0.00000       0.00000       0.00000       0.00000       0.00000       0.00000       0.00000       0.00000       70.8186       52.9620       23.3405       6.81165       0.00000       0.00000       0.00000       0.00000       0.00000       0.00000       0.00000       0.00000       0.00000       0.00000       0.00000       0.00000       0.00000       0.00000
   2  21 3160.0817    3.9873  1.3388  1.7247  0.0000  0.0716   0.2194   0.2333 1000.0000   0.0000   447.1228       98.2792      -9.74517       18.2723       0.00000       0.00000       0.00000       0.00000       0.00000       0.00000       0.00000       0.00000       0.00000       0.00000       0.00000       0.00000       0.00000       0.00000       53.7209       43.2927       26.2795       9.76720       0.00000       0.00000       0.00000       0.00000       0.00000       0.00000       0.00000       0.00000       0.00000       0.00000       0.00000       0.00000       0.00000       0.00000
   2  22 3295.1751    3.9306  1.6723  5.0840  0.0000  0.0806   0.2030   0.2569  831.5598   0.0000   421.9149       43.8010       4.29500       3.38300       0.00000       0.00000       0.00000       0.00000       0.00000       0.00000       0.00000       0.00000       0.00000       0.00000       0.00000       0.00000       0.00000       0.00000       57.2261       49.8900       30.1582       10.9619       0.00000       0.00000       0.00000       0.00000       0.00000       0.00000       0.00000       0.00000       0.00000       0.00000       0.00000       0.00000       0.00000       0.00000
   2  23 3431.1688    3.0616  2.4639  9.9269  0.0066  0.1028   0.1258   0.3109    2.0490   0.0000   452.2853       49.4062       17.5410       33.2460       0.00000       0.00000       0.00000       0.00000       0.00000       0.00000       0.00000       0.00000       0.00000       0.00000       0.00000       0.00000       0.00000       0.00000       79.1910       63.9813       32.3420       11.9147       0.00000       0.00000       0.00000       0.00000       0.00000       0.00000       0.00000       0.00000       0.00000       0.00000       0.00000       0.00000       0.00000       0.00000
   2  24 3566.8622    2.6396  3.5675  8.9487  0.0000  0.1249   0.0877   0.3692    3.9277   0.0000   406.0441       148.329       10.7500      -17.3543       0.00000       0.00000       0.00000       0.00000       0.00000       0.00000       0.00000       0.00000       0.00000       0.00000       0.00000       0.00000       0.00000       0.00000       83.6708       71.7470       46.4767       17.3683       0.00000       0.00000       0.00000       0.00000       0.00000       0.00000       0.00000       0.00000       0.00000       0.00000       0.00000       0.00000       0.00000       0.00000
   3  10 1728.9974    0.2644  0.1644 10.0738  0.0000  0.0439   0.0427   0.1219    0.0931   0.0000   458.8071      -40.2520      -35.9588       26.9739      -14.1618      0.560154       0.00000       0.00000       0.00000       0.00000       0.00000       0.00000       0.00000       0.00000       0.00000       0.00000       0.00000       0.00000       15.6799       29.1491       10.0036       11.4829       2.31381       2.20615       0.00000       0.00000       0.00000       0.00000       0.00000       0.00000       0.00000       0.00000       0.00000       0.00000       0.00000       0.00000
   3  13 2137.7240    0.8709  0.6615 10.0843 -0.0309  0.0486   0.0516   0.1134    0.3081   0.0000   416.2959       17.3618     -0.450768       2.52833       3.66464       2.06878       0.00000       0.00000       0.00000       0.00000       0.00000       0.00000       0.00000       0.00000       0.00000       0.00000       0.00000       0.00000       21.2737       20.9654       16.1005       10.0848       4.48121       1.41504       0.00000       0.00000       0.00000       0.00000       0.00000       0.00000       0.00000       0.00000       0.00000       0.00000       0.00000       0.00000
   3  14 2273.3279    1.0342  0.9593  9.1199  0.0000  0.0525   0.0508   0.1456    0.8526   0.0000   412.6312       33.5776      -2.89168       14.2542       7.79554     -0.719934       0.00000       0.00000       0.00000       0.00000       0.00000       0.00000       0.00000       0.00000       0.00000       0.00000       0.00000       0.00000       24.4008       26.2758       18.6332       10.5976       5.26164       1.67209       0.00000       0.00000       0.00000       0.00000       0.00000       0.00000       0.00000       0.00000       0.00000       0.00000       0.00000       0.00000
   3  15 2407.6394    1.4309  0.8920  9.9663  0.0000  0.0521   0.0730   0.1286    0.6986   0.0000   441.5947      -25.4126      -7.40903    -0.0994441      -8.84866      0.753743       0.00000       0.00000       0.00000       0.00000       0.00000       0.00000       0.00000       0.00000       0.00000       0.00000       0.00000       0.00000       26.7060       26.5418       18.9040       10.2281       5.13453       1.58549       0.00000       0.00000       0.00000       0.00000       0.00000       0.00000       0.00000       0.00000       0.00000       0.00000       0.00000       0.00000
   3  16 2541.5815    1.8636  1.4219  7.2973  0.0000  0.0681   0.0785   0.1687   14.6728   0.0000   394.3120       40.5035       20.9405       15.7991      -14.7375     -0.809421       0.00000       0.00000       0.00000       0.00000       0.00000       0.00000       0.00000       0.00000       0.00000       0.00000       0.00000       0.00000       29.1752       32.7504       21.8429       15.3971       5.99210       2.35873       0.00000       0.00000       0.00000       0.00000       0.00000       0.00000       0.00000       0.00000       0.00000       0.00000       0.00000       0.00000
   3  17 2676.2271    2.3161  0.9587  9.0214  0.0000  0.0581   0.1136   0.1318    5.3664   0.0000   435.2294      -23.6891       1.21533       5.37851       8.24478      -1.38038       0.00000       0.00000       0.00000       0.00000       0.00000       0.00000       0.00000       0.00000       0.00000       0.00000       0.00000       0.00000       30.4773       29.4595       20.9703       12.3305       5.49373       1.65510       0.00000       0.00000       0.00000       0.00000       0.00000       0.00000       0.00000       0.00000       0.00000       0.00000       0.00000       0.00000
   3  18 2811.4372    2.7746  1.2640  8.4564  0.0000  0.0573   0.1273   0.1870   16.7309   0.0000   475.2005       50.8374       7.98029       10.8466       6.14291      0.654451       0.00000       0.00000       0.00000       0.00000       0.00000       0.00000       0.00000       0.00000       0.00000       0.00000       0.00000       0.00000       30.5248       29.8973       20.6396       11.8899       5.11129       1.56055       0.00000       0.00000       0.00000       0.00000       0.00000       0.00000       0.00000       0.00000       0.00000       0.00000       0.00000       0.00000
   3  19 2947.1095    3.8261  0.8499  5.5039  0.0000  0.0455   0.1927   0.1230  479.5705   0.0000   423.1450      -6.35789       4.62212       1.09863      -5.04042      0.255916       0.00000       0.00000       0.00000       0.00000       0.00000       0.00000       0.00000       0.00000       0.00000       0.00000       0.00000       0.00000       23.2475       23.8002       15.3945       9.87399       3.73022       1.41684       0.00000       0.00000       0.00000       0.00000       0.00000       0.00000       0.00000       0.00000       0.00000       0.00000       0.00000       0.00000
   3  20 3082.4340    3.7391  1.4674 10.2840  0.0000  0.0650   0.1529   0.1687    3.4974   0.0000   434.4834       60.0250       45.5845       8.60301      -2.02886      -1.07890       0.00000       0.00000       0.00000       0.00000       0.00000       0.00000       0.00000       0.00000       0.00000       0.00000       0.00000       0.00000       29.2528       31.0725       22.9403       13.0274       6.53177       2.09850       0.00000       0.00000       0.00000       0.00000       0.00000       0.00000       0.00000       0.00000       0.00000       0.00000       0.00000       0.00000
   3  21 3217.8997    3.8699  1.2586 11.7254  0.0000  0.0610   0.1768   0.1744    1.3913   0.0000   431.5490       48.1569       6.01237      -10.5738       2.44068     -0.771883       0.00000       0.00000       0.00000       0.00000       0.00000       0.00000       0.00000       0.00000       0.00000       0.00000       0.00000       0.00000       30.7997       29.4893       22.9056       12.4468       6.28468       1.73680       0.00000       0.00000       0.00000       0.00000       0.00000       0.00000       0.00000       0.00000       0.00000       0.00000       0.00000       0.00000
   3  22 3353.5335    3.3379  1.5360 12.1883 -0.0121  0.0684   0.1398   0.2036    0.6203   0.0000   436.9750       29.0812      -11.9367       46.0152       9.08590      0.436314       0.00000       0.00000       0.00000       0.00000       0.00000       0.00000       0.00000       0.00000       0.00000       0.00000       0.00000       0.00000       35.2184       32.0598       25.2265       14.3280       6.78250       1.82757       0.00000       0.00000       0.00000       0.00000       0.00000       0.00000       0.00000       0.00000       0.00000       0.00000       0.00000       0.00000
   3  23 3489.6598    2.8154  2.5913 11.4613 -0.0018  0.0961   0.0927   0.2507    0.4078   0.0000   387.5487       61.5837       12.4235      -6.34590      -9.08404       3.11323       0.00000       0.00000       0.00000       0.00000       0.00000       0.00000       0.00000       0.00000       0.00000       0.00000       0.00000       0.00000       45.3862       43.1104       34.4362       20.6097       9.59533       2.81672       0.00000       0.00000       0.00000       0.00000       0.00000       0.00000       0.00000       0.00000       0.00000       0.00000       0.00000       0.00000
   3  24 3626.1046    2.3613  4.2684 10.3700  0.0000  0.1236   0.0612   0.3106    0.4795   0.0000   398.7621      -8.96155       4.57582       11.7078       21.5599     -0.784221       0.00000       0.00000       0.00000       0.00000       0.00000       0.00000       0.00000       0.00000       0.00000       0.00000       0.00000       0.00000       60.0389       58.9051       44.9807       25.7956       12.4361       3.73582       0.00000       0.00000       0.00000       0.00000       0.00000       0.00000       0.00000       0.00000       0.00000       0.00000       0.00000       0.00000
   3  25 3762.8714    2.0468  6.0308  9.4188  0.0000  0.1606   0.0472   0.4191    0.7684   0.0000   414.8380       10.9775       36.8185      -31.8741      -12.6036       6.31627       0.00000       0.00000       0.00000       0.00000       0.00000       0.00000       0.00000       0.00000       0.00000       0.00000       0.00000       0.00000       84.5144       83.7119       56.5423       29.7091       13.7725       4.29609       0.00000       0.00000       0.00000       0.00000       0.00000       0.00000       0.00000       0.00000       0.00000       0.00000       0.00000       0.00000
   4  12 2051.5495    0.6306  0.6364  9.9719 -0.0078  0.0508   0.0379   0.1168    0.1724   0.0000   438.4771       23.3760       6.39565       17.0806      -6.85399     -0.778805     -0.887221      0.150119       0.00000       0.00000       0.00000       0.00000       0.00000       0.00000       0.00000       0.00000       0.00000       0.00000       19.5486       23.4250       17.0814       10.4897       5.98555       2.75644       1.20356      0.320911       0.00000       0.00000       0.00000       0.00000       0.00000       0.00000       0.00000       0.00000       0.00000       0.00000
   4  13 2188.3754    0.8648  0.6440 10.2913  0.0050  0.0444   0.0485   0.1138    0.2714   0.0000   411.4058       20.9050      -5.30575       21.2591      -6.44994     -0.504138      -1.19423    -0.0581455       0.00000       0.00000       0.00000       0.00000       0.00000       0.00000       0.00000       0.00000       0.00000       0.00000       15.9648       17.6876       14.0675       9.88498       6.43510       2.64547       1.19000      0.328274       0.00000       0.00000       0.00000       0.00000       0.00000       0.00000       0.00000       0.00000       0.00000       0.00000
   4  14 2324.1593    1.1503  1.0673  9.9698  0.0000  0.0550   0.0511   0.1576    0.5815   0.0000   412.4224       12.6854      -3.36300      -2.08073      -9.73353      0.833705       1.57741     -0.273341       0.00000       0.00000       0.00000       0.00000       0.00000       0.00000       0.00000       0.00000       0.00000       0.00000       17.7367       19.6132       17.4870       12.5410       7.55069       4.09247       1.56888      0.399257       0.00000       0.00000       0.00000       0.00000       0.00000       0.00000       0.00000       0.00000       0.00000       0.00000
   4  15 2458.5127    1.6211  1.2191  2.7255  0.0000  0.0572   0.0765   0.1650 1000.0000   0.0000   432.7744       8.34944       7.01268       10.3248      -21.7417       3.60828       0.00000       0.00000       0.00000       0.00000       0.00000       0.00000       0.00000       0.00000       0.00000       0.00000       0.00000       0.00000       23.7895       22.4084       19.6329       13.6961       7.99188       4.08440       1.45511      0.339131       0.00000       0.00000       0.00000       0.00000       0.00000       0.00000       0.00000       0.00000       0.00000       0.00000
   4  16 2593.0246    2.0286  0.9651 11.4004 -0.0114  0.0590   0.1025   0.1606    0.7126   0.0000   441.8156       48.3241       18.7026       9.51202       1.73699     0.0213709    -0.0762230     -0.773095       0.00000       0.00000       0.00000       0.00000       0.00000       0.00000       0.00000       0.00000       0.00000       0.00000       21.9659       23.4904       21.5875       13.4664       7.20146       4.48356       1.73094      0.418452       0.00000       0.00000       0.00000       0.00000       0.00000       0.00000       0.00000       0.00000       0.00000       0.00000
   4  17 2728.3471    2.4760  0.9638 11.9450 -0.0190  0.0592   0.1248   0.1421    0.6931   0.0000   459.4826       44.4731       21.1423       9.61506      -3.97399      0.155913       2.92045     -0.321788       0.00000       0.00000       0.00000       0.00000       0.00000       0.00000       0.00000       0.00000       0.00000       0.00000       18.1289       23.0372       17.2873       14.0972       7.55485       4.64454       1.59519      0.480414       0.00000       0.00000       0.00000       0.00000       0.00000       0.00000       0.00000       0.00000       0.00000       0.00000
   4  18 2864.2480    2.9084  0.7595 12.6821  0.0014  0.0504   0.1441   0.1107    0.3410   0.0000   435.9756      -15.6047       9.08099       9.55354      -8.11740      -2.99513      0.350115   -0.00937905       0.00000       0.00000       0.00000       0.00000       0.00000       0.00000       0.00000       0.00000       0.00000       0.00000       17.9650       18.9936       16.1841       11.1393       7.24804       3.24411       1.38972      0.350418       0.00000       0.00000       0.00000       0.00000       0.00000       0.00000       0.00000       0.00000       0.00000       0.00000
   4  21 3271.8657    3.7019  1.3964 12.2311  0.0049  0.0586   0.1423   0.1704    0.5458   0.0000   474.1082       43.2897       18.7831       11.3500     -0.702773      -5.36709      0.352072     -0.466292       0.00000       0.00000       0.00000       0.00000       0.00000       0.00000       0.00000       0.00000       0.00000       0.00000       21.5115       23.4812       18.4919       13.7970       8.69367       3.75273       1.52572      0.425045       0.00000       0.00000       0.00000       0.00000       0.00000       0.00000       0.00000       0.00000       0.00000       0.00000
   4  22 3408.0877    3.2420  1.7356 12.2928  0.0001  0.0705   0.1163   0.1832    0.3495   0.0000   419.5935      -14.4085       44.3814       19.6502      -3.09730      -1.29337     -0.753123     -0.434667       0.00000       0.00000       0.00000       0.00000       0.00000       0.00000       0.00000       0.00000       0.00000       0.00000       24.0029       27.4255       22.9473       14.9266       9.87668       4.30831       2.01093      0.512553       0.00000       0.00000       0.00000       0.00000       0.00000       0.00000       0.00000       0.00000       0.00000       0.00000
   4  23 3544.7884    2.6616  3.3429 10.9845 -0.0005  0.0991   0.0708   0.2499    0.4128   0.0000   452.3412       10.6664       28.1653       7.01979       2.31767      -4.97319       1.51432      0.235506       0.00000       0.00000       0.00000       0.00000       0.00000       0.00000       0.00000       0.00000       0.00000       0.00000       33.3103       37.2743       30.6880       23.3567       13.1479       7.22832       2.60969      0.754394       0.00000       0.00000       0.00000       0.00000       0.00000       0.00000       0.00000       0.00000       0.00000       0.00000
   4  24 3681.8488    2.2462  4.2848 10.2259  0.0032  0.1103   0.0521   0.2804    0.4001   0.0000   420.4842       130.468       17.7290      -16.4641      -3.38724       7.94636      0.302063      -1.70090       0.00000       0.00000       0.00000       0.00000       0.00000       0.00000       0.00000       0.00000       0.00000       0.00000       43.2382       46.2153       38.5023       24.6955       14.5658       7.17748       2.90915      0.733020       0.00000       0.00000       0.00000       0.00000       0.00000       0.00000       0.00000       0.00000       0.00000       0.00000
   4  25 3818.8993    1.9472  6.6677  9.5870 -0.0008  0.1394   0.0368   0.3914    0.4426   0.0000   414.2514       49.4526       25.7667       2.85385      -12.0936       5.39076    -0.0109004      0.254676       0.00000       0.00000       0.00000       0.00000       0.00000       0.00000       0.00000       0.00000       0.00000       0.00000       52.2694       55.1300       47.3890       31.1552       18.8873       9.30333       3.77287      0.928902       0.00000       0.00000       0.00000       0.00000       0.00000       0.00000       0.00000       0.00000       0.00000       0.00000
   5  10 1823.3899    0.3463  0.3163  9.9807  0.0087  0.0395   0.0300   0.0841    0.0776   0.0000   410.4934       8.74465       13.3489       8.25144      -9.26636      0.219006     -0.736755     -0.553199    0.00940651     0.0611991       0.00000       0.00000       0.00000       0.00000       0.00000       0.00000       0.00000       0.00000       11.0301       11.4434       13.4707       8.03019       6.14744       3.80634       1.62794      0.958240      0.353849     0.0569067       0.00000       0.00000       0.00000       0.00000       0.00000       0.00000       0.00000       0.00000
   5  11 1960.5970    0.5476  0.4014  9.9360 -0.0040  0.0339   0.0346   0.0726    0.1087   0.0000   428.4973      -3.22356       9.51337       1.59694      -5.14650       5.85999      -1.16923    -0.0524547     -0.100456    -0.0584918       0.00000       0.00000       0.00000       0.00000       0.00000       0.00000       0.00000       0.00000       11.1490       9.63790       9.29448       8.02296       6.35543       3.67965       1.73860      0.685209      0.225670     0.0430926       0.00000       0.00000       0.00000       0.00000       0.00000       0.00000       0.00000       0.00000
   5  12 2098.4769    0.7485  0.5985 10.0707 -0.0106  0.0413   0.0423   0.0822    0.1755   0.0000   426.6436       12.4945       12.7558       6.48627       8.59431      -4.01828       2.86052       1.26365     -0.854993     0.0509453       0.00000       0.00000       0.00000       0.00000       0.00000       0.00000       0.00000       0.00000       12.2251       12.2252       13.0428       9.01453       6.20181       3.86031       2.01141      0.943779      0.333473     0.0580693       0.00000       0.00000       0.00000       0.00000       0.00000       0.00000       0.00000       0.00000
   5  14 2371.1269    1.3021  0.9181 10.6369  0.0003  0.0475   0.0555   0.1066    0.2774   0.0000   434.2881       6.69568       14.6417    -0.0905741       10.4907      -3.59061       2.14922     -0.539009      0.549430    -0.0306306       0.00000       0.00000       0.00000       0.00000       0.00000       0.00000       0.00000       0.00000       13.8672       16.8142       14.0582       10.4709       7.48983       4.21026       2.12665      0.897359      0.344059     0.0820576       0.00000       0.00000       0.00000       0.00000       0.00000       0.00000       0.00000       0.00000
   5  15 2506.0491    1.7514  1.0366 11.1198 -0.0102  0.0492   0.0744   0.1268    0.4247   0.0000   427.6812      -2.25649       9.90210       12.8846       1.61019      -2.24042      -6.14389     -0.296859    -0.0350256    -0.0150988       0.00000       0.00000       0.00000       0.00000       0.00000       0.00000       0.00000       0.00000       16.1851       17.8195       15.1813       11.4923       7.63745       4.40129       2.33112      0.895001      0.302732     0.0710959       0.00000       0.00000       0.00000       0.00000       0.00000       0.00000       0.00000       0.00000
   5  16 2641.2347    2.2836  0.8923 10.5289 -0.0068  0.0414   0.0993   0.1052    1.0665   0.0000   443.7925       27.0794     -0.284318      -8.31213       6.61184       2.66822       1.33928      0.692480     -0.354082    -0.0979533       0.00000       0.00000       0.00000       0.00000       0.00000       0.00000       0.00000       0.00000       13.9424       15.0673       13.4588       10.5095       6.16762       3.76131       2.03915      0.840078      0.252585     0.0611260       0.00000       0.00000       0.00000       0.00000       0.00000       0.00000       0.00000       0.00000
   5  17 2777.3982    2.9556  1.0084  2.1509  0.0000  0.0450   0.1153   0.1044 1000.0000   0.0000   434.9671       2.52965       11.5839      -6.42389       8.83644       1.83653       0.00000       0.00000       0.00000       0.00000       0.00000       0.00000       0.00000       0.00000       0.00000       0.00000       0.00000       0.00000       14.4739       14.2451       13.9126       10.5305       7.36769       4.35402       2.28248      0.952527      0.323715     0.0615775       0.00000       0.00000       0.00000       0.00000       0.00000       0.00000       0.00000       0.00000
   5  18 2913.8356    3.2936  1.0666 11.6846  0.0009  0.0520   0.1428   0.1321    1.1624   0.0000   430.1909       19.9597      -18.1138       5.20447      0.697733      -5.30769       1.08268      0.252332      0.404420     0.0540695       0.00000       0.00000       0.00000       0.00000       0.00000       0.00000       0.00000       0.00000       14.6384       17.1470       15.0132       11.7380       8.50188       4.44945       2.84757       1.00124      0.395590     0.0901933       0.00000       0.00000       0.00000       0.00000       0.00000       0.00000       0.00000       0.00000
   5  21 3322.6462    3.5648  1.6855  2.9528  0.0000  0.0611   0.1150   0.1539 1000.0000   0.0000   432.4962       23.5551       2.59402      -2.43782      -12.2119       6.75804       0.00000       0.00000       0.00000       0.00000       0.00000       0.00000       0.00000       0.00000       0.00000       0.00000       0.00000       0.00000       17.9329       20.0610       17.5819       14.4894       10.1183       5.73094       3.28476       1.22872      0.453658      0.105038       0.00000       0.00000       0.00000       0.00000       0.00000       0.00000       0.00000       0.00000
   5  22 3459.4627    3.0937  2.6000 10.7999 -0.0062  0.0772   0.0839   0.1988    1.0449   0.0000   449.5215       44.4705       32.4984       9.70623      -11.1865      -6.19872      0.116964    -0.0494974    -0.0832604     -0.145982       0.00000       0.00000       0.00000       0.00000       0.00000       0.00000       0.00000       0.00000       23.4399       27.8334       23.0504       18.4558       12.3486       7.03407       3.81564       1.51066      0.545621      0.138951       0.00000       0.00000       0.00000       0.00000       0.00000       0.00000       0.00000       0.00000
   5  25 3871.6654    1.7504  6.7232  9.9672  0.0007  0.1351   0.0314   0.3698    0.2365   0.0000   382.6504       59.8093       66.4991       92.4696      -6.57595       7.14149      -6.19248       2.59379      0.162620     0.0261132       0.00000       0.00000       0.00000       0.00000       0.00000       0.00000       0.00000       0.00000       41.4104       46.1613       40.5194       33.1056       22.0241       13.2449       6.85728       2.91467      0.955050      0.226999       0.00000       0.00000       0.00000       0.00000       0.00000       0.00000       0.00000       0.00000
   6  11 2004.0712    0.6160  0.4100 10.1284 -0.0066  0.0313   0.0383   0.0643    0.1082   0.0000   437.2049      -2.70225       10.1622       5.34861       1.52756      0.524551      -3.79482      0.124084     -0.100895     -0.397414     0.0431960  -0.000216714       0.00000       0.00000       0.00000       0.00000       0.00000       0.00000       7.69957       9.08566       8.68134       6.43412       5.51363       3.16395       2.02537       1.18202      0.427751      0.211067     0.0701714     0.0123220       0.00000       0.00000       0.00000       0.00000       0.00000       0.00000
   6  12 2142.5400    0.8568  0.6306  9.9207 -0.0238  0.0392   0.0433   0.0848    0.2018   0.0000   434.5885      -7.43814       8.45640      -1.02344       2.66058      0.127506      -1.32130      0.180064      0.149159     0.0822430     0.0235629    -0.0313500       0.00000       0.00000       0.00000       0.00000       0.00000       0.00000       8.46140       9.53959       9.82631       7.82870       5.61664       3.85422       2.37886       1.14910      0.627067      0.230934     0.0707297     0.0161463       0.00000       0.00000       0.00000       0.00000       0.00000       0.00000
   6  13 2279.7831    1.1103  0.9044 10.0650 -0.0074  0.0392   0.0433   0.1092    0.2985   0.0000   441.0740       2.42160      -3.38738      -7.40832      -6.90277       3.15206      -2.40001      -1.00911     -0.477351      0.217181    -0.0262153     0.0201049       0.00000       0.00000       0.00000       0.00000       0.00000       0.00000       10.9451       12.5616       11.2420       9.44348       6.29119       4.15871       2.41193       1.32169      0.584053      0.228362     0.0642055     0.0149634       0.00000       0.00000       0.00000       0.00000       0.00000       0.00000
   6  14 2415.5067    1.4840  1.0165 10.6862  0.0015  0.0446   0.0571   0.1075    0.3150   0.0000   450.9472       12.7379       10.1905       3.07584       4.75475       8.74348      -3.74013      -2.27240      -1.52461    -0.0158098     0.0536434   -0.00275100       0.00000       0.00000       0.00000       0.00000       0.00000       0.00000       10.7104       12.1016       11.2023       9.04946       7.61503       4.83354       2.94445       1.52025      0.670556      0.253416     0.0849500     0.0167849       0.00000       0.00000       0.00000       0.00000       0.00000       0.00000
   6  15 2551.1512    2.0023  0.8984 10.9171  0.0040  0.0400   0.0760   0.0951    0.3740   0.0000   440.9907      -10.7880       10.1970      -7.40508       2.66122      -1.42417       2.51197      0.362940     -0.138000     0.0915144     0.0425193    -0.0151944       0.00000       0.00000       0.00000       0.00000       0.00000       0.00000       9.27575       11.0957       10.6565       8.30716       6.50408       3.97363       2.46330       1.36028      0.587074      0.237601     0.0787842     0.0157536       0.00000       0.00000       0.00000       0.00000       0.00000       0.00000
   6  16 2687.1709    2.5090  1.0089  9.8516  0.0017  0.0402   0.0933   0.1086    1.1645   0.0000   431.3529      -9.43968       27.4591       14.3877      -10.7877      0.195890       1.56246     -0.963302      -1.42730      0.255633     0.0766077   -0.00639380       0.00000       0.00000       0.00000       0.00000       0.00000       0.00000       9.99584       11.2116       11.3738       9.05904       6.21026       4.27139       2.57297       1.27674      0.705326      0.253824     0.0744224     0.0149788       0.00000       0.00000       0.00000       0.00000       0.00000       0.00000
   6  17 2823.8464    2.9976  0.8741 11.7626 -0.0014  0.0397   0.1186   0.0968    0.4121   0.0000   446.7505       17.4761       13.6063       17.5539      -2.41501      -2.54952     -0.531146     -0.709730     -0.320731     0.0694811   -0.00164140     0.0139119       0.00000       0.00000       0.00000       0.00000       0.00000       0.00000       8.88573       11.2390       10.4686       8.13804       6.14422       4.08964       2.40648       1.24829      0.604673      0.233982     0.0766496     0.0166281       0.00000       0.00000       0.00000       0.00000       0.00000       0.00000
   6  18 2960.7501    3.4097  1.1804 11.5751  0.0029  0.0418   0.1184   0.1277    0.6546   0.0000   426.0872       25.8474       16.2798      -7.71802     -0.700184      -3.89188       1.37474     -0.464227      0.238975     -0.311566   -0.00580366    -0.0204083       0.00000       0.00000       0.00000       0.00000       0.00000       0.00000       10.8296       12.9333       11.7276       9.45166       7.11770       4.32065       2.71254       1.40153      0.632696      0.233396     0.0797578     0.0168300       0.00000       0.00000       0.00000       0.00000       0.00000       0.00000
   6  19 3097.3893    3.8326  1.0326 11.6151 -0.0010  0.0432   0.1430   0.1027    0.9454   0.0000   422.6401       26.0590       2.79107       18.0084      -6.10572      -6.80772      0.476240      -1.34360     -0.906393     -0.125218    -0.0415644    -0.0258838       0.00000       0.00000       0.00000       0.00000       0.00000       0.00000       12.3668       13.4132       11.1962       10.4351       7.81015       5.07427       3.06323       1.41442      0.671121      0.211912     0.0700199     0.0164103       0.00000       0.00000       0.00000       0.00000       0.00000       0.00000
   6  20 3234.1327    3.8984  1.3800  4.6585  0.0000  0.0543   0.1221   0.1288  867.7073   0.0000   436.7929       19.1665       8.35591      -2.94628       4.82793       10.4472       0.00000       0.00000       0.00000       0.00000       0.00000       0.00000       0.00000       0.00000       0.00000       0.00000       0.00000       0.00000       18.5847       22.2523       19.9596       14.6091       9.09253       5.31505       2.82305       1.43685      0.629598      0.248761     0.0738457     0.0160815       0.00000       0.00000       0.00000       0.00000       0.00000       0.00000
   6  21 3371.0473    3.4373  2.0018  9.4035  0.0070  0.0591   0.0921   0.1543    1.6227   0.0000   459.8263       34.0014     -0.104106       26.8399       5.48612      -12.5352     -0.534288      -1.18492      0.146283     -0.822764      0.130960    -0.0260044       0.00000       0.00000       0.00000       0.00000       0.00000       0.00000       15.3143       18.2226       16.2244       13.4631       10.2661       6.74849       3.93222       1.97197      0.902325      0.352635      0.113066     0.0240696       0.00000       0.00000       0.00000       0.00000       0.00000       0.00000
   6  22 3508.3633    2.8321  2.5919 11.6474 -0.0038  0.0776   0.0749   0.2019    0.3557   0.0000   438.9871       57.5850      -23.2585      -2.21692     0.0522534       2.54984      0.629754     -0.486555       2.10805     -0.818470     -0.205879   -0.00441268       0.00000       0.00000       0.00000       0.00000       0.00000       0.00000       18.3108       23.4192       20.7321       17.1307       12.8454       8.66785       4.84493       2.58530       1.16061      0.490146      0.154591     0.0350698       0.00000       0.00000       0.00000       0.00000       0.00000       0.00000
   6  23 3646.0125    2.3311  4.2804 10.6698 -0.0027  0.0955   0.0459   0.2524    0.2813   0.0000   439.3365       63.2685       33.9247       7.25473      -18.8194      -17.4602       7.96627      -1.00115     -0.943163      0.639688     -0.258788    -0.0374827       0.00000       0.00000       0.00000       0.00000       0.00000       0.00000       24.2873       29.1425       26.4220       22.6368       16.2643       10.9447       6.35465       3.45792       1.51380      0.613970      0.187667     0.0408563       0.00000       0.00000       0.00000       0.00000       0.00000       0.00000
   6  24 3783.8720    1.9433  5.5269 10.1883 -0.0018  0.1105   0.0345   0.3113    0.2625   0.0000   448.3270       19.7140       22.3269      -26.1257       7.82113       29.4481       12.1003       1.60577      -1.76615     -0.418035      0.408906     0.0326411       0.00000       0.00000       0.00000       0.00000       0.00000       0.00000       28.5565       31.1199       29.3732       25.6106       19.2029       13.7557       7.64007       4.02273       1.81188      0.734667      0.209549     0.0442161       0.00000       0.00000       0.00000       0.00000       0.00000       0.00000
   6  25 3922.1643    1.7150  7.2392  9.7056  0.0036  0.1258   0.0273   0.3661    0.2383   0.0000   434.3355       95.8748       25.2523       26.6107       23.0895       2.66625       2.56778      -2.05753       1.60743      0.169895     -0.151413     0.0707987       0.00000       0.00000       0.00000       0.00000       0.00000       0.00000       33.1967       37.2565       35.4973       29.4622       21.9247       14.7795       8.70837       4.49636       2.08795      0.802621      0.250544     0.0499488       0.00000       0.00000       0.00000       0.00000       0.00000       0.00000
   6  26 4060.3951    1.4339  9.6206  9.6131 -0.0017  0.1559   0.0204   0.4623    0.1657   0.0000   369.9497      -51.2842       33.4048       5.77661       19.0043       5.11403      -14.8207       7.11420     -0.216831      0.262420      0.399662    -0.0899370       0.00000       0.00000       0.00000       0.00000       0.00000       0.00000       40.9852       46.3608       43.2957       35.7596       28.0935       18.7677       11.0059       5.51006       2.54997      0.980931      0.314910     0.0622848       0.00000       0.00000       0.00000       0.00000       0.00000       0.00000
   7  11 2045.7858    0.6459  0.6275  9.9223 -0.0085  0.0374   0.0302   0.0805    0.1319   0.0000   434.4967       3.87482      0.648222     -0.702517      -5.20188     -0.223883      -1.28908     -0.378984      -1.41517      0.356688     0.0628670    -0.0289957    -0.0519280    0.00329226       0.00000       0.00000       0.00000       0.00000       7.60322       8.42216       9.13122       7.20323       6.15851       4.45692       2.79331       1.85780      0.926629      0.464105      0.178446     0.0732009     0.0197752    0.00325772       0.00000       0.00000       0.00000       0.00000
   7  12 2184.5437    0.9079  0.5929 10.2484 -0.0049  0.0346   0.0407   0.0755    0.1566   0.0000   431.9472      -5.95680       4.36676       4.12033      -2.26087      -4.07834       3.46828     -0.181989      0.706353      0.472128      0.133445    -0.0445566   -0.00659953   0.000567629       0.00000       0.00000       0.00000       0.00000       8.03647       7.56651       8.24257       7.88257       6.11285       3.61918       2.57739       1.76824       1.07418      0.423523      0.174721     0.0549604     0.0156994    0.00254829       0.00000       0.00000       0.00000       0.00000
   7  13 2322.1763    1.1941  0.7484 10.6023 -0.0031  0.0433   0.0486   0.0816    0.1962   0.0000   452.1263       12.1527      -3.37229      -19.7245    -0.0259403      0.438862     -0.463104     -0.791757      0.101460     -0.428438    0.00126095   -0.00950077    -0.0217327  -0.000206401       0.00000       0.00000       0.00000       0.00000       8.61267       10.5361       10.2431       8.62018       7.26547       4.09296       3.13884       1.91301       1.06708      0.502543      0.191599     0.0648082     0.0230183    0.00399411       0.00000       0.00000       0.00000       0.00000
   7  14 2458.1736    1.6406  1.0150 10.8115 -0.0018  0.0390   0.0564   0.1084    0.2751   0.0000   427.3253      -5.00648       1.18187      -1.67142       5.80309      -4.12267       1.25558      0.245669      0.221153     -0.679913    -0.0456659    -0.0397977    0.00171892   6.04813e-05       0.00000       0.00000       0.00000       0.00000       10.2709       11.8145       11.2669       9.28092       6.89301       4.46306       2.93392       1.66264      0.861790      0.447574      0.169874     0.0588025     0.0169043    0.00316107       0.00000       0.00000       0.00000       0.00000
   7  15 2594.2424    2.0881  1.0430 10.9754  0.0061  0.0476   0.0703   0.1051    0.3654   0.0000   423.5314       8.92020       7.77253       3.66840      -6.89655      0.784089       2.08195     -0.823567      0.290567     -0.850915     0.0668696    -0.0429120     0.0276557   -0.00212562       0.00000       0.00000       0.00000       0.00000       11.9073       13.6781       12.6860       10.6865       8.73758       5.47654       3.75579       2.23054       1.13194      0.533843      0.195231     0.0649195     0.0214413    0.00367276       0.00000       0.00000       0.00000       0.00000
   7  16 2731.1684    2.7369  0.8024 11.6068 -0.0035  0.0324   0.1056   0.0908    0.3480   0.0000   435.6432       11.1026       4.38844      -3.63889       7.10067       7.04916       3.01632      -1.16683     0.0606705      0.691211     -0.171657     -0.155124    -0.0111114   -0.00455512       0.00000       0.00000       0.00000       0.00000       7.37613       8.28820       8.49455       6.97312       5.33060       3.71130       2.56637       1.37179      0.719036      0.399913      0.163520     0.0548912     0.0153911    0.00282551       0.00000       0.00000       0.00000       0.00000
   7  17 2868.4123    3.3243  0.8948 11.9365 -0.0093  0.0367   0.1164   0.0844    0.4012   0.0000   425.4665       10.4430       17.6203       13.3532       1.91802      -3.02791      -2.21693      0.438845      0.121736    -0.0300706    -0.0352931    -0.0151055    0.00139140    0.00594141       0.00000       0.00000       0.00000       0.00000       9.00172       10.2884       9.18868       7.86353       6.78309       4.68773       3.16892       1.76220      0.827999      0.432261      0.150420     0.0553164     0.0172390    0.00330619       0.00000       0.00000       0.00000       0.00000
   7  18 3005.7626    3.8731  0.8748 12.2288 -0.0314  0.0354   0.1480   0.0810    0.6561   0.0000   415.3474       16.3545       13.0373      -8.23292      -7.50468       5.48189      -8.08969      -2.35138       1.11012     -0.897157     -0.229002     -0.160181    0.00356457    0.00431485       0.00000       0.00000       0.00000       0.00000       7.97953       9.12581       9.19151       7.52782       5.98620       4.26959       2.97902       1.60376      0.832730      0.444562      0.175879     0.0623832     0.0173970    0.00303434       0.00000       0.00000       0.00000       0.00000
   7  19 3142.9377    3.7382  1.1588 12.6588 -0.0076  0.0463   0.1248   0.1049    0.3559   0.0000   435.7173       26.3095       10.0847       10.8358       5.82383       1.04782      -1.13627      -3.34419       1.89116    -0.0420742      0.118978    0.00381206    -0.0193158   -0.00486308       0.00000       0.00000       0.00000       0.00000       9.74892       12.0566       10.9642       10.6171       7.17778       5.91662       3.46702       2.35908       1.07157      0.637335      0.215917     0.0909981     0.0200734    0.00510345       0.00000       0.00000       0.00000       0.00000
   7  20 3280.0345    3.7563  1.3551 11.4646  0.0018  0.0451   0.1114   0.1061    0.7044   0.0000   430.0870       20.5440       23.1688       16.1299      -7.20311      -4.27251      -2.53262      0.233888    -0.0728621     -0.943056     0.0950051    -0.0311050    0.00177257   -0.00473492       0.00000       0.00000       0.00000       0.00000       10.1601       11.2092       11.7197       9.60594       7.62822       5.29911       3.56994       2.07736       1.10724      0.550970      0.225840     0.0790748     0.0221979    0.00378045       0.00000       0.00000       0.00000       0.00000
   7  21 3417.6996    3.0331  2.3066 11.9652 -0.0094  0.0598   0.0758   0.1654    0.2608   0.0000   463.0014       33.1819       4.90491       26.8929       12.7408      -6.08166      -7.53363      -1.97552     -0.442574     -0.289284     -0.299862    -0.0291348    0.00193085   -0.00165349       0.00000       0.00000       0.00000       0.00000       13.8110       16.3814       15.1585       13.6114       10.1151       7.48303       4.69132       2.80869       1.42375      0.695356      0.275670      0.101307     0.0267202    0.00581296       0.00000       0.00000       0.00000       0.00000
   7  22 3555.4688    2.7408  3.2175 10.8666 -0.0024  0.0701   0.0580   0.1947    0.3863   0.0000   433.3506       49.5307       15.1333      -2.26772      -2.32108      0.259809      -10.1104       1.09580      -2.42975     -0.735033      0.373873    -0.0915841    -0.0214900   -0.00381595       0.00000       0.00000       0.00000       0.00000       16.3721       19.0776       17.6339       15.4984       12.2406       8.52082       5.72182       3.20526       1.79216      0.784455      0.341230      0.110825     0.0331479    0.00641415       0.00000       0.00000       0.00000       0.00000
   7  23 3693.5005    2.2356  4.8306 10.0896 -0.0011  0.0910   0.0362   0.2440    0.3190   0.0000   473.9548       30.1361       13.3760      -8.39681       22.3768      -27.8749       1.62549      -1.21529      -1.19610      -2.59082     -0.444151      0.255325     0.0279449   5.87401e-05       0.00000       0.00000       0.00000       0.00000       19.8338       23.9806       23.0881       19.6737       15.8386       10.8037       6.94899       4.32659       2.32997       1.06969      0.438283      0.162283     0.0473532    0.00884640       0.00000       0.00000       0.00000       0.00000
   7  24 3832.1132    1.8866  6.4594  9.9068 -0.0015  0.1099   0.0276   0.3014    0.2180   0.0000   399.0969       48.9188       37.1464       18.6226      -12.4743       3.84723      -4.47122       7.11215      -3.71265      -1.82937      0.171808      0.295257     0.0467568    -0.0139575       0.00000       0.00000       0.00000       0.00000       24.0285       29.5304       27.8584       24.4251       19.3078       13.1428       8.91041       5.12429       2.81125       1.30795      0.548730      0.190098     0.0586063     0.0111533       0.00000       0.00000       0.00000       0.00000
   7  25 3970.4906    1.5432  7.5438 10.1119  0.0005  0.1295   0.0234   0.3736    0.1425   0.0000   448.3641       8.82778      -27.5471       41.6945       10.1456      -22.1007      -1.74586      -2.99890       4.52482     -0.878931      0.265466      0.112626    -0.0212169   -0.00166528       0.00000       0.00000       0.00000       0.00000       27.8722       32.9698       32.7389       28.1775       22.2528       16.0941       10.3011       6.28529       3.51175       1.55560      0.689599      0.244238     0.0681395     0.0127108       0.00000       0.00000       0.00000       0.00000
   8  10 1946.0617    0.4862  0.4368 10.2655 -0.0084  0.0340   0.0268   0.0695    0.0801   0.0000   431.0372       9.32652       14.0606       11.3733      -4.32010       1.88738      -3.90022      -1.99605       1.23667      0.233403     -0.471483    -0.0460940    -0.0201821    -0.0310277  -0.000513613   0.000533631       0.00000       0.00000       5.84058       7.15693       7.52362       6.48169       5.33641       3.46215       3.06004       1.67543      0.965966      0.577436      0.264895      0.140259     0.0475870     0.0150895    0.00471403   0.000739050       0.00000       0.00000
   8  11 2086.1686    0.7287  0.4570 10.2082 -0.0111  0.0371   0.0375   0.0642    0.1059   0.0000   428.1802       3.08937       19.6514      0.264641      -7.17728       2.03946       1.56620    -0.0623747     -0.210365    -0.0536869      0.198794    -0.0814716    -0.0546978    0.00831617    0.00287287   0.000325728       0.00000       0.00000       6.83183       8.41848       6.31450       5.51880       5.91884       5.00060       3.81504       2.22441       1.18718      0.547211      0.285860      0.110087     0.0455616     0.0141321    0.00446282   0.000803747       0.00000       0.00000
   8  12 2225.0986    1.0000  0.7388 10.1288 -0.0104  0.0351   0.0402   0.0798    0.1893   0.0000   437.5779      -1.07264       7.15229      -1.11060      -8.60789       3.64560      -1.13078      0.703827     -0.439190    -0.0590246      0.541398      0.169967     0.0249976   -0.00230826    0.00280863  -7.98292e-05       0.00000       0.00000       6.05434       8.19320       7.22783       7.00261       5.85423       4.02617       3.07877       1.83195       1.25232      0.570697      0.342974      0.114243     0.0528822     0.0143713    0.00481909    0.00100009       0.00000       0.00000
   8  14 2499.5199    1.7038  0.8626 11.2046 -0.0104  0.0470   0.0608   0.0850    0.2363   0.0000   430.7937      -10.3032       5.68359      -1.87339      -4.33164       1.35395      -2.63347      -1.08625       1.70210     -0.421967      0.182205     -0.313836    -0.0345346    -0.0105911    0.00795369  -0.000174900       0.00000       0.00000       8.74500       10.3185       12.1496       7.21485       8.64800       6.01487       3.45604       3.18384       1.27795      0.749358      0.478329      0.137011     0.0601830     0.0305459    0.00719452   0.000804275       0.00000       0.00000
   8  15 2636.1658    2.1187  0.9466 11.3098 -0.0106  0.0368   0.0716   0.0870    0.3015   0.0000   433.4183       14.3381       16.2980      -1.70958      -5.76501       1.52909      -2.84428       3.91340       1.23388     -0.411745      0.139856    -0.0651431     0.0110618    -0.0116851   -0.00755911  -0.000461500       0.00000       0.00000       7.46067       9.29370       8.84411       7.83999       6.25377       4.60437       3.37964       2.02883       1.14311      0.622120      0.303528      0.133995     0.0497336     0.0161089    0.00460550   0.000854766       0.00000       0.00000
   8  16 2773.8772    2.9002  0.8555 10.9986  0.0030  0.0342   0.0949   0.0780    0.5134   0.0000   431.3963       27.6009       4.53838       11.9199      -4.65223     -0.490369       3.31333      -1.95229     -0.568396     -0.210795    -0.0326376     0.0503436    -0.0506924    0.00608044    0.00164759  -0.000368487       0.00000       0.00000       7.43544       9.00760       8.73526       7.96156       5.93565       4.22455       2.85301       1.68601       1.16355      0.557160      0.293486      0.111655     0.0502422     0.0131344    0.00372125   0.000729210       0.00000       0.00000
   8  17 2911.5671    3.3599  0.9082 11.6406 -0.0068  0.0335   0.1143   0.0846    0.4988   0.0000   435.5374       21.9192       3.67852       20.7084       9.16522       2.26846       5.17288      -1.24687      0.604999      0.286770     -0.211530     -0.131155     0.0454431   -0.00878981   -0.00202019   0.000973450       0.00000       0.00000       7.39590       8.26313       8.12944       7.43765       5.59854       4.34567       3.22331       1.89915       1.06940      0.553901      0.305826      0.127369     0.0488721     0.0135366    0.00352289   0.000691347       0.00000       0.00000
   8  18 3049.2339    3.7211  0.9576 12.9373 -0.0041  0.0377   0.1279   0.0888    0.2449   0.0000   443.3990       12.3599       17.0934       17.8183       3.33041       6.25242      -4.15489     -0.540992      0.831094      -1.88513     -0.153360    -0.0492093    0.00894386    0.00989486  -0.000813936  -0.000710252       0.00000       0.00000       7.82966       9.07248       8.61192       8.17763       6.42708       4.92103       3.33482       2.22509       1.22093      0.731107      0.318051      0.150548     0.0500045     0.0175248    0.00418150   0.000840667       0.00000       0.00000
   8  19 3186.7806    3.9149  1.4273 11.9234 -0.0015  0.0454   0.1046   0.1179    0.3910   0.0000   456.9840       32.7318       18.9385       11.1138       1.09932       9.13955     -0.213596      -5.00591     -0.716037     -0.119616     -0.285874     -0.100752     0.0457486   -0.00697995    0.00815006   0.000463414       0.00000       0.00000       10.7802       13.2569       12.8253       10.9950       8.55323       5.93296       3.85125       2.45581       1.35872      0.734998      0.337929      0.145656     0.0522058     0.0177656    0.00471405   0.000886954       0.00000       0.00000
   8  20 3324.4706    3.3963  1.7670 11.8434 -0.0025  0.0489   0.0832   0.1262    0.2909   0.0000   438.1427       22.0540       16.9161       15.4783      -7.16450      -12.3304       1.37112      -4.65184    -0.0180317     -0.284041     -0.394384    -0.0612637     0.0307591    -0.0121475   -0.00377886  -1.86440e-05       0.00000       0.00000       9.77881       11.2093       11.2420       9.93980       8.16009       6.17747       4.46520       2.77550       1.63778      0.839677      0.444198      0.181705     0.0738850     0.0220995    0.00600154    0.00104121       0.00000       0.00000
   8  21 3462.5395    3.0426  2.5480 11.2126 -0.0032  0.0568   0.0654   0.1533    0.2920   0.0000   436.8649       18.8511       13.1957       22.1611       7.24389      -2.08343       2.18488       2.89800       1.23416     -0.461223      0.437944     -0.313096      0.236655     0.0346982    0.00333900   -0.00239576       0.00000       0.00000       12.3458       14.4365       14.3812       12.6388       9.62450       7.38056       5.03577       3.11392       1.80934      0.955473      0.481256      0.209226     0.0831712     0.0249018    0.00608671    0.00113733       0.00000       0.00000
   8  22 3600.9546    2.4387  3.1155 11.2839 -0.0068  0.0704   0.0485   0.1800    0.1967   0.0000   438.2323       50.2998       11.3380       9.48445       4.65920      -4.78404      -6.05313      -1.78586      -3.02750      -2.61577    -0.0418985    -0.0987545     0.0222279    -0.0508386     0.0209291   -0.00196893       0.00000       0.00000       13.3819       15.9807       15.6439       13.9328       11.6451       8.95150       6.24603       3.99370       2.38577       1.29419      0.614376      0.270047      0.105011     0.0341955    0.00912980    0.00162861       0.00000       0.00000
   8  23 3739.5101    2.1256  5.4780 10.0944 -0.0005  0.0916   0.0307   0.2484    0.2213   0.0000   421.9430       30.2259       30.4942       30.8491      -2.90757      -6.98054      -8.16550       1.83648       3.55812      -2.01686     -0.606614    -0.0570717     -0.206422    -0.0605470     0.0307206  -0.000850237       0.00000       0.00000       17.8461       22.3313       21.1838       19.2012       15.4668       11.5900       8.04763       5.09974       3.02772       1.59466      0.800860      0.338033      0.134364     0.0433906     0.0118076    0.00219818       0.00000       0.00000
   8  24 3878.5873    1.7269  6.6619 10.2941 -0.0012  0.1103   0.0249   0.3006    0.1356   0.0000   481.7873      -4.38792      -33.4450       23.8943       3.77866       28.7264      -11.5994      -6.83556       4.42330      -1.30591     -0.606741     -0.663029     0.0467656    -0.0336623    -0.0135789   -0.00460880       0.00000       0.00000       21.7051       25.3228       24.3297       22.6124       19.0175       14.3497       9.85913       6.58794       3.86725       2.10108       1.00572      0.433119      0.161341     0.0548482     0.0141368    0.00254241       0.00000       0.00000
   8  25 4017.5580    1.5119  9.0501  9.7959 -0.0022  0.1345   0.0193   0.3783    0.1326   0.0000   432.2403       81.7930       7.55691       5.71950       4.18260     -0.780039      -27.1516      -8.50344      0.814414     0.0320085       1.02110      0.486367     0.0976117     0.0752914    0.00848580   0.000109191       0.00000       0.00000       25.4737       31.4870       30.7886       27.4190       22.9034       17.2672       12.4113       7.80604       4.52679       2.49218       1.19956      0.548254      0.205159     0.0682390     0.0185678    0.00325098       0.00000       0.00000
   8  26 4157.1229    1.2481 10.3487  9.9614 -0.0008  0.1607   0.0167   0.4362    0.0940   0.0000   434.1812      -19.5923       45.1467      -7.45365      -29.9760      -6.60371       4.34980       15.5669      -6.89638      -5.28857      0.839518      0.142657     0.0427730    -0.0877571     0.0108010    0.00319107       0.00000       0.00000       29.8362       36.6823       35.5265       32.9880       27.3508       20.6802       14.4439       9.54360       5.64913       3.01471       1.54641      0.636195      0.252654     0.0830790     0.0221470    0.00402878       0.00000       0.00000
   9  11 2125.0916    0.7551  0.7644 10.2482 -0.0109  0.0467   0.0305   0.0837    0.1385   0.0000   432.3933      -3.29820       13.2111      0.796773      -8.47054       8.34399      0.666502       1.31560       1.86323     -0.145095      0.391114     -0.525466    -0.0203544     0.0342460   -0.00738892    0.00683214  -6.13486e-05   5.46148e-05       7.20251       8.29904       10.6828       7.14444       7.05892       6.67657       3.56952       2.99186       2.27365      0.798918      0.630874      0.373858      0.108587     0.0523774     0.0278592    0.00823143    0.00155060   0.000217513
   9  12 2264.5239    1.0586  0.7603 10.6024 -0.0128  0.0380   0.0393   0.0805    0.1550   0.0000   430.0659       2.44342       10.0805       4.78475      0.810489      -5.35741      -4.70859       2.94356       1.20291     -0.665576     -0.529390     -0.407742     -0.178093   -0.00288081    0.00486349   -0.00405155    0.00123444  -0.000139920       5.78148       7.21835       7.88135       6.76612       5.45307       4.49547       3.69411       1.95541       1.46259      0.918968      0.442666      0.213906      0.111829     0.0509130     0.0178004    0.00480563    0.00129434   0.000207316
   9  13 2402.2958    1.4812  0.9228 10.6959 -0.0043  0.0332   0.0460   0.0868    0.2324   0.0000   438.8098       13.9594       14.8448      -2.89176       2.20412      -6.90755       2.43770       1.24782      0.751492     -0.555136     0.0549883    -0.0802108      0.173294    0.00402270   -0.00952396   0.000555557   0.000333974  -7.94720e-05       6.30998       7.66083       7.64489       6.79669       5.72712       4.48967       3.15839       2.05471       1.33520      0.803565      0.416934      0.191044     0.0933853     0.0370166     0.0134316    0.00406908    0.00101888   0.000166561
   9  14 2539.5749    1.8556  0.9446 11.0610 -0.0039  0.0376   0.0615   0.0869    0.2592   0.0000   448.0680       3.58974       7.13780    -0.0173606       6.59764      -1.76163       4.96064      -1.94114      -1.39093      0.116664    0.00638389      0.121845      0.114447     0.0294073   -0.00375236    0.00370968   0.000548578  -8.99857e-05       7.11461       8.28615       8.67040       7.79341       6.95215       4.90838       3.27541       2.16419       1.51445      0.931541      0.499137      0.230615      0.105709     0.0413235     0.0149437    0.00462588    0.00109124   0.000167906
   9  15 2677.0639    2.4211  0.9516 10.9041 -0.0035  0.0356   0.0759   0.0735    0.3938   0.0000   419.3648       4.12820     -0.233819       10.9720       6.76204       2.01847     -0.941345      -5.70761      0.156309      0.139165     -0.455893     -0.463207      0.114692    -0.0133862   -0.00877212    0.00664085   -0.00266643  -0.000148328       6.77016       7.44698       7.68504       6.85116       5.92359       4.88779       3.49516       2.41581       1.48512      0.911883      0.473163      0.214505      0.105873     0.0413893     0.0148090    0.00445283    0.00101390   0.000160004
   9  16 2815.2765    2.9759  0.8858 11.9602 -0.0017  0.0399   0.0963   0.0802    0.2633   0.0000   437.6042       13.5767       13.5947       4.13133       13.1257      -2.53130      -4.01115     -0.407315     -0.916396     -0.487779     -0.550856     0.0683986    0.00248266   -0.00795824    -0.0145448   -0.00581997   6.93966e-05   0.000197980       9.46517       11.9540       11.7860       10.4676       8.08745       5.72160       3.76769       2.26905       1.45677      0.855619      0.447284      0.191564     0.0913317     0.0339674     0.0122564    0.00355040   0.000930335   0.000167301
   9  17 2953.6432    3.7535  0.8076 12.0296 -0.0055  0.0312   0.1204   0.0704    0.3484   0.0000   437.5745       19.3012       1.56638       10.6284      -2.52772       2.37782      0.925598      0.255880      0.359792      0.626585      0.233782    -0.0391539   -0.00854227   -0.00435454    0.00859679   -0.00348501   0.000438462  -0.000227684       5.98412       6.70285       6.04820       6.30951       5.68527       4.17167       2.77498       1.96579       1.42442      0.850146      0.459482      0.211149     0.0856451     0.0317750     0.0118381    0.00347134   0.000905959   0.000163964
   9  18 3091.6109    3.9730  1.0069 12.4590 -0.0002  0.0360   0.1216   0.0893    0.3195   0.0000   430.5019       24.0177       1.78989     0.0614179      -1.60489      -4.13201       1.01551      0.160644       2.34550    -0.0778913    0.00997520      0.113360     -0.106387    -0.0644359    0.00756353    0.00307854   0.000729684   8.22320e-06       7.20507       8.75100       8.03641       7.22388       6.02090       5.15105       3.72744       2.43360       1.52965      0.825035      0.424880      0.200681     0.0909000     0.0376493     0.0139115    0.00403829   0.000986305   0.000186533
   9  19 3229.6544    3.6613  1.0863 13.1276 -0.0162  0.0407   0.1172   0.0945    0.2531   0.0000   452.4830       29.8581       1.56180      -2.26419       8.90870       3.64903      -1.15218      -5.32436     -0.258121      0.248165      0.111249      0.289196     -0.191922   -0.00935227    0.00204319     0.0130840    0.00169098  -0.000451401       7.35015       8.92202       8.68351       7.50455       7.02793       5.24096       4.04433       2.84885       1.62820      0.992062      0.516776      0.255467      0.119449     0.0462911     0.0155418    0.00551906    0.00139018   0.000210847
   9  20 3367.8472    3.3001  1.9310 11.8813 -0.0011  0.0493   0.0741   0.1226    0.2183   0.0000   431.6339       22.6036      -4.79825       5.86481       3.85163      -2.84243       8.38751      -5.77479     -0.640856     -0.965467     -0.690507     -0.316189     -0.169705   -0.00920709    -0.0202520    -0.0141459   -0.00300043   0.000321329       8.78005       10.6846       10.4143       9.38732       7.81895       6.55499       5.00583       3.30620       2.04675       1.13402      0.632408      0.292776      0.149190     0.0566832     0.0217287    0.00621429    0.00155197   0.000272543
   9  21 3506.4230    2.7581  2.7977 11.5662 -0.0024  0.0622   0.0529   0.1542    0.1518   0.0000   440.4410       40.6861       13.5644       7.46355       8.04743      -2.46141       7.31843      -1.03196      -2.68797     -0.265417      0.432621     -0.604145      0.193194    -0.0837235     0.0298881   -0.00279509    0.00231199  -0.000671674       10.6277       13.9928       13.1550       12.8603       9.84828       8.15382       5.37293       3.77850       2.40954       1.44685      0.759184      0.393510      0.165224     0.0725194     0.0258812    0.00807250    0.00182761   0.000390846
   9  22 3645.2324    2.3494  3.9450 10.9754 -0.0038  0.0715   0.0390   0.1907    0.1564   0.0000   429.4273      -3.26594       6.48063     -0.432673      -6.55421       13.7093       17.0046      -8.27958     0.0887942      -2.74936      0.360923     -0.178142     -0.228143    0.00673561     0.0472342    -0.0157303   -0.00428906  -0.000354109       12.8259       14.9283       14.9915       13.9070       11.8558       9.42778       6.91671       4.70451       2.97640       1.77724      0.957863      0.458926      0.216927     0.0852043     0.0307620    0.00937937    0.00228322   0.000381217
   9  24 3923.4530    1.6872  7.8344 10.1235  0.0003  0.1159   0.0209   0.3099    0.1184   0.0000   453.9883       18.7440       21.6050       25.9369       9.21021      -2.64911      -7.47740      -12.9597    0.00406626       2.31525      0.279757      0.386470      0.106184     0.0466490   -0.00699098    -0.0282852    0.00221316  -0.000242801       18.9159       23.4731       23.4957       21.9938       18.4098       15.0889       11.2006       7.66252       4.82298       2.95301       1.53891      0.793984      0.358031      0.154380     0.0536191     0.0167956    0.00404314   0.000693679
   9  25 4063.2832    1.3955  8.6937 10.0990 -0.0019  0.1285   0.0177   0.3492    0.0971   0.0000   452.8728       65.5506       48.2311       12.0567      -27.2093       17.2259      -10.7054      -10.4870     -0.116789      0.249264      -4.24246     -0.590169      0.523009      0.282932     0.0191992    -0.0223637    0.00253236   0.000981197       22.6598       27.5411       28.2464       25.6888       21.3913       17.0130       12.5418       8.62231       5.37880       3.12768       1.72091      0.883778      0.399382      0.164320     0.0592272     0.0183128    0.00434184   0.000712699
  10  10 2021.4735    0.5752  0.5834 10.1381 -0.0016  0.0495   0.0234   0.0652    0.0984   0.0000   437.1605      -1.65422       16.0608      -2.09071      -7.46532      0.439607       2.51397     -0.971684      -1.24761     -0.224079      0.622801      0.113013     -0.277507     0.0164727    -0.0407255   0.000609790    0.00331789   0.000239733       5.40690       10.1390       7.77862       9.23083       7.17440       6.31177       4.25470       3.50269       1.84339       1.49335      0.612813      0.525781      0.172674      0.150471     0.0377662     0.0296703    0.00461936    0.00302567
  10  11 2162.8804    0.8727  0.7140 10.0315 -0.0028  0.0281   0.0314   0.0788    0.1665   0.0000   438.8976       4.83713       3.84858       2.15684       5.66728       3.02241      -3.88190     -0.977710     0.0944542     -0.273768      0.378692     -0.326058     0.0679309     0.0345978     0.0489065   -0.00892697   -0.00242846  -0.000462666       4.49155       5.20812       5.47500       4.87220       4.14754       3.79036       2.79656       2.02160       1.36369      0.821225      0.475234      0.252495      0.132631     0.0566729     0.0274352    0.00991139    0.00365685   0.000973324
  10  12 2302.8501    1.1209  0.8073 10.6445 -0.0054  0.0329   0.0375   0.0747    0.1707   0.0000   442.6994       10.8468       4.58859       2.44843     -0.791680      -3.96397      -1.80552      -4.26813      0.421676      0.131404      0.879526      0.186847    -0.0615191     0.0707289    -0.0337152    0.00662282  -0.000522586  -0.000984938       5.04450       6.67033       5.81595       6.22407       5.08629       4.32970       3.30827       2.36844       1.58552      0.997369      0.628931      0.299097      0.168673     0.0671276     0.0331256     0.0106708    0.00369750    0.00100091
  10  13 2440.8250    1.5685  0.9952 10.8667 -0.0019  0.0334   0.0470   0.0860    0.2217   0.0000   426.1552       7.26032       15.7020       10.0005      -8.99457      0.390659      -1.18055      -3.07745      0.574418     -0.290745      0.154905     -0.323088    -0.0128597    -0.0236606     0.0233328   0.000115436  -0.000408812   -0.00331079       5.13583       6.36616       6.33312       6.13149       5.19362       4.02261       3.27063       2.24953       1.51455      0.931068      0.570127      0.301400      0.148330     0.0772592     0.0301200     0.0117732    0.00379404    0.00111439
  10  14 2578.6612    2.0026  1.1854 10.8028 -0.0114  0.0372   0.0545   0.0874    0.4525   0.0000   442.2907       14.7225       18.3651       4.84068       6.01063       2.33110       3.54252       1.96323     -0.881023      -1.09187       1.49738      0.126032      0.134338      0.163731     0.0163473     0.0250757    0.00651480   -0.00170193       6.16105       7.27599       7.34499       6.95485       6.28400       4.64803       3.79781       2.72670       1.75820       1.10970      0.635758      0.359537      0.179601     0.0859783     0.0345787     0.0130302    0.00402649    0.00124420
  10  15 2717.0694    2.5398  0.9344 11.8065 -0.0002  0.0328   0.0747   0.0755    0.2116   0.0000   439.8163     -0.700416       8.88995       7.09500      -7.04820     -0.399528      -1.43468      -6.03455      -1.54304     -0.185966      0.577342      0.270522     0.0167817     0.0387812    -0.0481775    -0.0120518    0.00572273   5.43652e-05       5.66877       6.94235       7.23751       6.73362       5.55260       4.35445       3.26762       2.21855       1.52407      0.914381      0.550990      0.296529      0.148743     0.0701322     0.0293206     0.0116463    0.00385543    0.00102918
  10  16 2855.7609    3.1697  0.8264 12.1159 -0.0048  0.0364   0.1087   0.0757    0.2246   0.0000   436.8707       17.5616       16.6586      0.379893     -0.638600      0.700641      -6.55271      -1.08308     -0.914829     -0.162393     -0.202812      0.398023   -0.00861817    -0.0207626     0.0400059   -0.00375775  -0.000283957   0.000409953       6.60073       5.70040       6.35197       7.42871       5.96835       3.85396       3.95316       3.32977       1.98443      0.908348      0.537242      0.407697      0.238552      0.102489     0.0386760     0.0113359    0.00336091   0.000957038
  10  18 3133.0941    3.7269  1.1180 12.5511 -0.0088  0.0346   0.1029   0.0915    0.2883   0.0000   440.2171       13.0642       25.8556       2.52967     -0.685604      -1.60153       4.32073      -4.57266       2.25808     -0.357451     -0.464412      0.546813    -0.0616305    -0.0401057    -0.0236679    0.00748291    0.00166218    0.00139620       5.35769       6.88687       6.47722       6.33624       5.50772       4.37685       3.47997       2.43197       1.64597       1.01307      0.593519      0.332423      0.154942     0.0802130     0.0300293     0.0124302    0.00384579    0.00114835
  10  19 3271.4731    3.6929  1.4204 12.1456 -0.0035  0.0407   0.0901   0.0963    0.2782   0.0000   431.9377       9.40478       16.8355       2.28946      -6.25869      -6.59102       2.96401       3.83181     -0.419307      -1.45365    -0.0667430      0.712428     -0.167072     -0.141377     0.0403749     0.0240491  -0.000468298   -0.00143041       6.16140       7.26386       7.76475       7.08776       6.08642       5.11490       4.20019       2.91860       1.87139       1.24816      0.717965      0.379564      0.186295     0.0973656     0.0416406     0.0161812    0.00515855    0.00145283
  10  20 3410.2798    3.3331  1.9472 11.4127 -0.0035  0.0459   0.0692   0.1117    0.2864   0.0000   429.8100       14.7038       24.0468       16.1359      -4.97052      -4.78720     -0.696165      -4.63383     -0.186697      -1.50938     0.0514609     0.0689437     0.0242434    -0.0197698    -0.0420703     0.0205624    0.00864008  -0.000846602       7.51518       9.40534       9.57937       8.38581       7.58904       5.92153       4.71181       3.22625       2.19182       1.31878      0.745153      0.416372      0.208162     0.0945444     0.0410570     0.0159312    0.00551688    0.00156483
  10  21 3549.0934    2.7077  3.4395 11.0851 -0.0031  0.0635   0.0440   0.1619    0.1559   0.0000   433.7941       53.7744       39.6706      -3.92337      -1.45866      -2.12803       10.0314       7.27369     -0.674408       2.77121       1.24891     -0.383953     -0.339865      0.169812    -0.0815458   0.000151629  -0.000310883   -0.00383922       10.2434       12.1630       11.6811       11.9817       10.2535       8.27179       6.08125       4.44576       3.01190       1.94706       1.16739      0.634031      0.315320      0.145587     0.0594909     0.0220671    0.00728173    0.00210425
  10  22 3688.6189    2.2412  4.5378 10.5956 -0.0022  0.0732   0.0327   0.1946    0.1550   0.0000   454.5650       16.6527       2.78454       8.34217      -4.68459       3.45497       6.12229      -8.91267       4.55844     -0.740867     -0.340852     -0.502744     -0.167289     0.0558699    -0.0148604   -0.00471065     0.0128131    0.00148379       12.0495       14.6210       14.5849       14.1461       11.9381       9.55980       7.24637       5.20834       3.46856       2.15479       1.26106      0.697157      0.357107      0.163582     0.0695091     0.0259488    0.00854918    0.00244462
  10  23 3828.0040    1.8694  6.2447 10.4686 -0.0023  0.0915   0.0243   0.2485    0.1129   0.0000   451.3163       49.8974       27.0557       2.95256      -11.5245      -6.68703     -0.517979       1.24083      -2.53682      -1.85632     -0.803564      -1.23763     -0.255957      0.348063     -0.102170    0.00152191     0.0160712   -0.00560967       14.2569       17.2023       17.4904       16.7979       14.4245       11.5498       9.19294       6.64199       4.47057       2.67974       1.55882      0.902631      0.467497      0.216477     0.0903523     0.0349822     0.0112797    0.00323599
  10  24 3968.2182    1.5289  7.7724 10.1663 -0.0012  0.1079   0.0187   0.3022    0.1007   0.0000   449.0339       1.83133       46.8713       6.52413      -21.2448       3.17108      -33.0160      -2.85093       10.6388      -4.20834     -0.241757     -0.468531    -0.0379471      0.106891     -0.136009    -0.0447587    0.00838236    0.00143532       16.9265       20.9900       21.2138       20.2211       17.4092       14.1863       10.7188       7.69518       5.11729       3.30007       1.92456       1.05899      0.532641      0.252281      0.107082     0.0411345     0.0135644    0.00403674
  10  28 4529.5382    0.7622 17.8857  9.9085 -0.0025  0.2764   0.0093   0.7622    0.0533   0.0000   369.2911      -38.8728       47.7080       38.9185      -1.87296       36.4977       31.2106      -17.2761       3.99469      -9.90021       11.3934      -3.86320      -2.30660     -0.227131      0.392695    -0.0468268    -0.0327913    0.00904803       41.3340       51.2277       52.7381       49.4808       44.6063       36.3503       27.7318       20.6379       14.0051       8.94820       5.38449       3.03431       1.51239      0.746149      0.301215      0.118889     0.0395003     0.0115855
  11   8 1772.2128    0.3232  0.2968  9.9273 -0.0118  0.0262   0.0184   0.0515    0.0551   0.0000   438.5677       1.38726       14.8696      -4.01886      -8.41557       2.93930      -1.20510       1.06023      0.913778    -0.0317549      0.119722      0.198379     -0.216967     0.0370684   -0.00544745    -0.0117428    0.00191734    0.00585830       4.24564       5.65359       5.73346       5.44379       4.65316       3.75666       2.49899       1.84413       1.34500      0.779470      0.537614      0.302407      0.163098     0.0932243     0.0412397     0.0183221    0.00617169    0.00282066
  11   9 1915.4107    0.5234  0.3857 10.1057 -0.0070  0.0264   0.0248   0.0488    0.0709   0.0000   441.9332      -10.0236       18.8894       1.89954      -1.80795       5.99713      -3.40558      0.122315     -0.835817     -0.699399     -0.731309     -0.550777      0.177230    -0.0675717    -0.0203600    0.00371663    0.00198860   0.000644611       3.85738       4.98937       4.33074       4.72888       3.75661       3.64307       2.55360       2.23303       1.38604      0.958472      0.541451      0.328100      0.196036     0.0862175     0.0490680     0.0161972    0.00816341    0.00222917
  11  10 2057.9308    0.6446  0.6772  9.9727 -0.0089  0.0288   0.0233   0.0766    0.1055   0.0000   441.4015      -3.60833       18.2160      -5.96455       10.3496      -4.49542      0.432775      -2.45147       2.50288      0.753954     -0.613049    -0.0654788      0.179923      0.156840   -0.00774060    -0.0219703    0.00753841   -0.00227208       4.24265       5.64690       5.71660       5.25295       4.66169       3.66884       2.89019       2.16006       1.41757      0.936273      0.586225      0.325932      0.182066     0.0880640     0.0477769     0.0197181    0.00802253    0.00286750
  11  12 2339.9905    1.2095  0.9180 10.7433 -0.0083  0.0437   0.0371   0.0782    0.1935   0.0000   438.6701      -4.76199       8.77848       3.23041      -4.72330      -4.63234      0.147589      0.690580      -1.07419      0.514800      0.452553    -0.0111857     -0.106360     -0.147030    -0.0673652     0.0378439   -0.00369397    0.00467062       6.43551       5.85276       7.67053       8.30699       5.62882       4.50345       4.65456       3.55462       1.75096       1.43913       1.07713      0.537380      0.236125      0.138585     0.0906807     0.0434391     0.0167119    0.00499502
  11  13 2478.5513    1.5682  1.1244 10.9579  0.0014  0.0382   0.0444   0.0957    0.2442   0.0000   438.3265       2.85627       14.0003      -1.22193      -8.00662      -4.84513      -5.53543      -1.01395       1.63503      0.822067      0.408032     -0.235897     -0.428093    -0.0521094    0.00766991     0.0186293   -0.00615863    0.00453904       5.58388       6.01207       6.40653       6.60281       5.60227       4.57624       3.65798       2.92608       2.08739       1.31958      0.721581      0.459245      0.287405      0.147549     0.0648036     0.0283252     0.0112649    0.00397442
  11  14 2616.9226    2.0903  1.0420 11.2258 -0.0021  0.0338   0.0585   0.0792    0.2579   0.0000   440.3651       1.42736       9.15634      -6.64657      -12.7524     -0.333032       7.34430      -1.60514       3.54264       1.14206      0.275172     -0.589659      0.162962     0.0656264     0.0540766    -0.0313335    0.00186469   -0.00225420       4.77437       5.97537       6.22266       5.73390       4.90685       4.48249       3.54056       2.48095       1.84737       1.16111      0.684591      0.431755      0.218527      0.113303     0.0561288     0.0232936    0.00985133    0.00384457
  11  15 2756.1841    2.7252  0.8506 11.6057 -0.0059  0.0293   0.0798   0.0663    0.2561   0.0000   445.4950       14.4978       8.37111       6.90055       2.48636    -0.0305550      0.582858      0.824715     -0.812254      -1.18973      0.122544      0.834050     -0.229012    -0.0775419     0.0465211   -0.00134931   -0.00147420  -0.000856204       4.87845       5.75372       6.07032       5.89889       4.93771       3.89195       3.19868       2.26975       1.49257       1.01771      0.654289      0.388798      0.189251     0.0988536     0.0525712     0.0222665    0.00912011    0.00301898
  11  16 2895.5146    3.5686  0.7904 11.8212 -0.0002  0.0280   0.1101   0.0619    0.2903   0.0000   440.7332       4.77777       15.8793       6.66280      -3.45323      -4.35307       3.40113      -2.19278      -1.82839      -1.01763     -0.639735     -0.776420     0.0785629      0.103893    -0.0719973   -0.00114917    0.00670017   -0.00118701       4.59658       5.37297       4.90612       4.70460       4.35160       3.90609       3.05070       2.33631       1.63493       1.08414      0.646827      0.375486      0.194294     0.0958418     0.0413516     0.0182201    0.00711872    0.00259390
  11  17 3034.6779    3.8127  0.9193 12.6155 -0.0067  0.0303   0.1099   0.0754    0.2189   0.0000   430.2089       14.1858       13.6046       12.4641       1.07247      -5.02943      -2.81962      -6.09975      -2.65976     -0.119572    -0.0455251     -0.280980     0.0404563     -0.189517    -0.0237122    -0.0112785  -0.000953260   0.000846947       4.56511       5.43567       6.01224       5.73114       4.80084       3.86513       2.97934       2.28114       1.55047      0.980509      0.616520      0.363961      0.211646      0.105630     0.0568841     0.0221104    0.00976316    0.00315305
  11  18 3173.5267    3.8409  1.0242 12.9353 -0.0002  0.0352   0.1079   0.0808    0.2103   0.0000   427.1356       12.0737       10.3416       5.71319       1.48847      -1.94982      -4.46993      0.654876       1.21094      -1.96311    -0.0768036     -0.335278      0.137255     0.0411900     0.0140235    -0.0134029     0.0243014   -0.00263117       5.99721       6.76647       6.40609       5.92736       5.37396       4.73166       4.10272       3.27746       2.27798       1.35705      0.757122      0.425135      0.251761      0.129854     0.0576792     0.0254885    0.00982055    0.00329452
  11  19 3312.4538    3.6654  1.6409 11.5733 -0.0029  0.0420   0.0782   0.0980    0.3240   0.0000   430.1222       23.9098      -2.45045       15.3523     -0.503205      -3.28409       1.22366     -0.978446       1.01346       1.84191      0.112923     -0.160560     -0.285391     0.0243224     0.0460479  -0.000946493     0.0203300  -0.000554643       6.14013       7.55026       7.44848       7.62476       6.49987       5.55191       4.22112       2.71972       2.24663       1.41091      0.935821      0.534520      0.304328      0.145070     0.0692956     0.0282103     0.0124781    0.00453239
  11  20 3451.7258    3.1139  2.3766 11.6946  0.0001  0.0485   0.0595   0.1235    0.1642   0.0000   433.6764       25.6284       16.3955      -8.70769       2.13567      -8.05968       1.77062      -1.74207      -3.49410      -2.87073    -0.0623588     -0.736993     -0.376666    -0.0627714    -0.0762688    0.00185651   -0.00336476   -0.00226225       7.15787       8.64510       9.17316       8.36422       7.56115       6.26168       5.02031       3.76283       2.55114       1.70640       1.04927      0.626937      0.319109      0.171422     0.0834328     0.0368115     0.0141092    0.00534645
  11  21 3591.2152    2.4750  3.7921 10.9709 -0.0025  0.0630   0.0361   0.1656    0.1213   0.0000   432.6140       31.1171       4.74129      -4.13768      -1.21499       2.07003      -3.38451       1.25711     -0.135089      -1.88322      0.802498     -0.956386     -0.132487      0.434190     -0.191260    -0.0832615     0.0153429   -0.00683403       9.03184       11.8364       11.5357       11.3542       9.70160       8.32380       6.34319       4.76058       3.30084       2.17380       1.34137      0.788510      0.433472      0.217700      0.107244     0.0447313     0.0183596    0.00659945
  11  22 3730.9537    2.0736  5.1890 10.6086 -0.0013  0.0767   0.0273   0.2031    0.1126   0.0000   414.2648       29.2776       11.7319      -8.63986      -7.73274       6.97815      -6.92766       5.15870      -2.64461      -1.89003     -0.489172    -0.0982914      0.818496     -0.485548    -0.0638728     0.0189744     0.0316044     0.0106610       11.3087       13.8552       14.5818       13.8916       12.1078       9.97121       7.76714       5.80878       3.98220       2.60001       1.67912      0.966534      0.527494      0.272690      0.135321     0.0584272     0.0232645    0.00827658
  11  23 3871.0079    1.7457  6.4811 10.5569 -0.0021  0.0917   0.0220   0.2511    0.0918   0.0000   428.3507       3.19420       6.81352       23.9197      -9.76245      -21.0800      -2.95475      -4.45000      -4.30498      -6.21478       3.50341       1.64457     -0.635891      0.120410      0.343938    -0.0898456    -0.0518007    0.00960460       13.6618       16.5977       17.2533       16.7929       14.5475       12.0453       9.45353       6.76330       4.73857       3.27851       2.00168       1.19570      0.652775      0.334718      0.155593     0.0699064     0.0285319     0.0102980
  11  24 4011.0893    1.4407  8.9396 10.1499 -0.0011  0.1151   0.0165   0.3227    0.0873   0.0000   442.0982       12.5427       39.8255       8.12102       13.5116       15.5671       8.45463      -1.74735      -14.8804      0.454309       4.96884    -0.0577972      -1.90042     0.0185763      0.109657     -0.103838   -0.00804283     0.0170306       16.4810       20.3692       20.9116       20.3557       18.2230       14.6687       11.7562       8.74769       6.14197       4.05963       2.58547       1.51636      0.847262      0.438678      0.210033     0.0929959     0.0361598     0.0128856
  11  25 4151.3750    1.2315 10.6773 10.1442 -0.0025  0.1393   0.0146   0.3938    0.0739   0.0000   461.2947       9.34703      -6.06711       54.3706       3.21613      -29.1720    -0.0394501       3.64894      -1.96129      -6.08900       5.63025     -0.327090       1.00504      0.299374      0.136328    -0.0570075     0.0414079   -0.00386050       19.8429       24.6561       25.1752       24.4977       21.5562       18.2126       14.4401       10.7878       7.50435       5.15298       3.11240       1.89052       1.02777      0.535082      0.254407      0.111957     0.0450524     0.0163392
  11  26 4291.9510    1.0259 12.3733 10.0234  0.0002  0.1661   0.0130   0.4783    0.0691   0.0000   482.1220      -5.88488       6.17863      -22.1866      -8.74374      -6.90382       4.27902       10.4735       8.87184      -6.90102       4.34384    -0.0157491      -1.08114     -0.923461     -0.524829      0.119784    -0.0292005    -0.0394937       23.6343       28.8184       29.9422       28.4639       26.0767       21.7575       17.2374       12.7897       9.03252       6.16586       3.86474       2.28641       1.25436      0.637356      0.307730      0.133613     0.0543122     0.0195315
  11  27 4432.8459    0.8658 15.5909 10.0025 -0.0041  0.2242   0.0105   0.6256    0.0564   0.0000   452.5753      -32.3043       9.53727       12.8150       38.8218       28.4304      -19.9668       15.5096       25.6616      -1.57392     -0.736098      -2.66765      -1.93297      0.510542      0.407256      0.168369     -0.110719     0.0282682       30.8141       38.9719       40.1584       38.4920       34.7332       28.9686       23.3073       16.9846       12.4050       8.24979       5.13859       3.05104       1.73879      0.893299      0.416065      0.187324     0.0752864     0.0271817
  12   9 1949.9760    0.5313  0.4144 10.1195 -0.0087  0.0251   0.0222   0.0487    0.0697   0.0000   436.2251      -1.77768       8.54091      -1.20608       1.77018       3.92794     -0.511018      -2.70244       1.27780      0.471022      0.676639     -0.175472     0.0417855     -0.102538    -0.0949670   -0.00982760     0.0164105    0.00310164       2.99796       3.91590       4.13001       4.10376       3.54596       2.86196       2.75439       1.65872       1.41765      0.865427      0.644068      0.370369      0.246184      0.112110     0.0632126     0.0405162     0.0134520    0.00731505
  12  10 2093.6674    0.7448  0.5753 10.1177  0.0007  0.0282   0.0266   0.0597    0.0988   0.0000   443.5428       4.81294       5.67467      0.677124     -0.218734       2.62858    -0.0165529      -1.56034    -0.0211641     -0.387578     -0.415909     -0.279615    -0.0648773     0.0185545   0.000745086   -0.00227637    -0.0207827    0.00390827       3.78786       4.73067       5.43161       4.29185       4.02126       3.80410       2.64211       2.13243       1.61029      0.939053      0.704479      0.442534      0.222471      0.137743     0.0706522     0.0295042     0.0141282    0.00653121
  12  11 2235.8325    1.0126  0.7302 10.5390  0.0003  0.0280   0.0306   0.0609    0.1201   0.0000   440.9040      -1.41453       15.9324       1.09954      0.531780       3.89070      -1.57862     0.0284967       1.24803      0.733339     -0.782441     -0.261501      0.194514     0.0947144      0.116765    -0.0142969   -0.00118468  -0.000674746       3.82510       4.77872       4.44080       4.54339       3.90215       3.69202       2.93180       2.35985       1.72238       1.17305      0.755465      0.444817      0.276909      0.140318     0.0781532     0.0342520     0.0161314    0.00612101
  12  12 2376.3105    1.2855  0.9115 10.8963 -0.0043  0.0339   0.0379   0.0788    0.1728   0.0000   439.8430       5.22982       1.82397      -8.31384     -0.475304       2.04830       3.64580      0.677436      -1.06270     -0.348158      0.813700      0.763094     -0.612880     -0.229170     0.0654717    0.00391631    -0.0424078    0.00479565       4.42043       5.61648       5.10130       5.27343       4.24584       4.16217       3.52186       2.88596       1.98579       1.44997      0.844036      0.518148      0.295550      0.165539     0.0834548     0.0401020     0.0182400    0.00822497
  12  13 2515.4859    1.7713  1.0031 10.9820 -0.0041  0.0305   0.0486   0.0809    0.2646   0.0000   434.8774       3.13381       12.3224       3.30410       4.40092      -7.31691       1.69175      -1.81414      -2.44743      -1.42948      0.239154     -0.201856     -0.161016     -0.112817     0.0988659     0.0264317    -0.0311519    0.00454271       4.14887       4.91991       5.52770       4.90441       4.50236       4.00107       3.10600       2.45085       1.82076       1.18773      0.790578      0.507072      0.274012      0.148328     0.0792058     0.0385617     0.0173940    0.00718045
  12  14 2654.6407    2.1518  0.9892 11.8625 -0.0112  0.0327   0.0613   0.0785    0.2174   0.0000   441.9361       4.87979       11.0955      -2.58508      -2.50127      -2.00687     -0.428055      -3.09805     -0.383382      -1.53947      0.852082     -0.600379      0.178530    -0.0929822     0.0770004   0.000404096     0.0101735    0.00920831       4.54642       5.32776       5.55986       5.83823       5.03524       4.12459       3.29337       2.59121       1.86453       1.24279      0.833523      0.513365      0.307091      0.170765     0.0924991     0.0432326     0.0205236    0.00787383
  12  15 2794.5085    2.8902  1.0016 11.8207 -0.0002  0.0301   0.0765   0.0739    0.2560   0.0000   438.9741       5.49320       9.74662      0.236760      -2.53518      -1.55481      -2.12408      -3.46140     -0.505333      0.726510      0.133622     -0.274950     0.0291467     -0.174473     0.0417538     0.0488049    0.00368319   -0.00588993       3.89166       4.76941       4.69176       4.80143       4.51067       3.58839       3.02520       2.24252       1.82134       1.18289      0.744028      0.479374      0.276671      0.172529     0.0836807     0.0399710     0.0175954    0.00690114
  12  16 2934.4206    3.6037  0.9677 11.8225 -0.0011  0.0283   0.0929   0.0700    0.3334   0.0000   433.2218    -0.0979366       14.1302      -5.69373      -1.77607     -0.655003       1.58366      -1.58461       1.35929      -1.93679      0.382248      0.629532    -0.0787800     0.0167592   -0.00504661   -0.00967697   -0.00718157    0.00141671       4.14575       4.96813       5.24986       4.90912       4.29962       3.84840       3.09576       2.20309       1.62753       1.16599      0.737916      0.448093      0.265487      0.144223     0.0711044     0.0319284     0.0158403    0.00664859
  12  17 3073.9898    3.8863  0.8629 12.7048 -0.0112  0.0274   0.1104   0.0659    0.2317   0.0000   441.4389       6.41410       7.07432       9.77277      -7.72810      -2.61564       1.01957      -2.47317      -1.72909      -3.77968    -0.0379528    -0.0679008     -0.314398   -0.00163770      0.107277    -0.0277615     0.0208618    0.00698023       3.98499       4.73458       5.05814       4.94881       4.31240       3.64284       2.93589       2.15095       1.55768       1.13240      0.710524      0.441189      0.256079      0.144360     0.0745857     0.0339637     0.0172545    0.00669622
  12  18 3213.3516    3.8075  1.4079 11.8840  0.0036  0.0343   0.0843   0.0916    0.2657   0.0000   438.9092       14.7799      0.301271      -5.34188       3.38581      0.205370      0.221876      -3.56294      -1.39582      -2.09529       1.44473      -1.01329    -0.0843421      0.318069     0.0477105    -0.0609929   -0.00337404     0.0173158       4.52078       5.65022       5.75763       5.69731       5.19081       4.42852       3.44740       2.58974       1.89050       1.36202      0.865770      0.569500      0.327853      0.178917     0.0927498     0.0436945     0.0200436    0.00784703
  12  19 3352.8243    3.3567  1.7721 11.9111 -0.0011  0.0412   0.0666   0.0994    0.1816   0.0000   436.1423       25.5596       31.2854       3.88493      -5.50445      -1.63084       8.20341       1.36121     0.0209690      -1.02152     -0.249037     -0.184024    -0.0992843      0.185661    -0.0363478     0.0733255    -0.0633113    0.00185733       5.46772       6.54309       6.88704       6.26802       5.69102       5.20347       4.17482       3.44980       2.47831       1.60754       1.10632      0.667681      0.374608      0.205390      0.108701     0.0537990     0.0252275     0.0100012
  12  20 3492.5305    2.9341  2.4613 11.5343 -0.0048  0.0471   0.0509   0.1193    0.1393   0.0000   433.8197       11.4865       5.79819       12.1010       2.73773      -5.21359      -6.80711      -1.04747      -1.10184      -4.03396      -1.80586     -0.833565     -0.658683    -0.0623371     -0.185762    -0.0719162    -0.0543735     0.0252089       6.19835       7.61793       7.58594       7.71420       6.89076       5.99737       4.79179       3.79635       2.59691       1.90146       1.24442      0.783316      0.451415      0.244870      0.127529     0.0620539     0.0282215     0.0118162
  12  21 3632.5272    2.3979  3.9852 10.8090  0.0000  0.0620   0.0332   0.1598    0.1272   0.0000   422.2637       29.1781      0.116282       15.1416      -8.33276       6.36282       2.79088      0.371993      -3.44265       2.60954       1.82068     -0.507275     -0.427062     -0.385308     0.0538462     0.0818970   -0.00270563   -0.00736801       8.54211       10.6673       10.6199       10.6030       9.43071       8.36019       6.43795       4.91056       3.48311       2.49796       1.63340       1.04267      0.590855      0.321829      0.160546     0.0789833     0.0341489     0.0146309
  12  22 3772.6803    1.9923  5.2029 10.7717 -0.0013  0.0771   0.0255   0.1937    0.0930   0.0000   430.6782       35.9261       14.1956      -7.89854       7.61864       5.65545      0.667676      -12.6803       6.95685      -1.29324       2.68752      0.221308     0.0937227      0.680620     -0.211737     0.0385126     0.0785238    -0.0203181       9.82312       12.5307       12.6797       12.8317       11.3375       9.65342       7.80033       6.00600       4.46876       3.00994       1.97686       1.24370      0.723281      0.411395      0.213056      0.103080     0.0467233     0.0188685
  12  23 3913.0953    1.6747  7.3621 10.2635  0.0012  0.0947   0.0194   0.2567    0.0989   0.0000   444.8557       7.34116     -0.255660      -14.6296      -17.5406      -11.5733      -17.3109      -2.90950       6.35282       2.75841      0.126700      0.651840      -1.34423     -0.110326     0.0987497    -0.0467795    -0.0312345   -0.00555049       12.4574       15.6198       15.9816       15.5380       14.1114       11.9317       9.95535       7.68991       5.65550       3.79919       2.47068       1.52759      0.890137      0.490455      0.255890      0.127709     0.0554890     0.0232483
  12  24 4053.6387    1.4154  9.0076 10.2246 -0.0009  0.1118   0.0161   0.3170    0.0804   0.0000   458.9703       38.6030       29.0549      -13.4070      -18.7376       2.23656       5.06579      -15.9856       1.67148       1.40148      -1.22153      -1.00713     -0.192739     -0.286057     -0.180915      0.139592    -0.0272390   -0.00199989       14.7630       18.5799       18.7661       18.7097       16.4240       14.3227       11.7783       9.15796       6.70419       4.55534       2.94184       1.82745       1.05485      0.599664      0.306054      0.152094     0.0673544     0.0283196
  12  25 4194.5499    1.1661 12.0168 10.0689  0.0008  0.1485   0.0130   0.4347    0.0686   0.0000   427.5470       4.67730       3.81171      -7.54940       26.1898      -5.15609      -33.7740      -7.01645       20.8767       3.35842      -1.30295       4.18557     -0.338641      -1.83396     -0.577772      0.337156     0.0116737    -0.0931445       18.7291       23.6875       24.7319       23.8715       21.9201       18.5630       15.3591       12.0474       8.68283       6.11220       3.91606       2.47302       1.44253      0.817362      0.422161      0.207481     0.0923664     0.0390639
  13   8 1838.6697    0.4218  0.2993 10.0332 -0.0022  0.0228   0.0220   0.0432    0.0561   0.0000   438.1376      -10.1100       8.89163       5.75395      -3.80527     -0.135688       3.04040       2.73722       1.60779       1.38625      0.524492       1.07095    -0.0716799      0.153246    -0.0267357     0.0100421     0.0391960   -0.00526987       3.59422       4.41008       3.84925       3.22321       2.56956       2.98920       2.94788       2.71723       1.96587       1.40008      0.826400      0.568478      0.274192      0.147767     0.0694009     0.0381272     0.0214056    0.00816164
  13  10 2128.5197    0.8146  0.6298  9.9442 -0.0030  0.0244   0.0261   0.0573    0.1135   0.0000   435.9430     -0.662666       7.50597       2.89956    -0.0457820      -3.90394       1.07306      -1.65776       1.55197      -1.10694     0.0167189      0.522538    -0.0389198     -0.104828     0.0760876     0.0401717    -0.0398752   -0.00422215       2.83717       3.60370       3.74112       3.67790       3.34566       2.93052       2.53615       1.77988       1.44996      0.945931      0.706560      0.467867      0.282765      0.170586     0.0821515     0.0490337     0.0243319     0.0102180
  13  11 2271.1264    1.0597  0.7902 10.5081 -0.0017  0.0307   0.0306   0.0649    0.1305   0.0000   440.3371       1.02030       12.9010      -2.37697       2.04962       1.03877      -1.65585      0.699545      -1.02588       1.42147      0.732642     -0.433075    -0.0359228    -0.0807841      0.133821     0.0788487    -0.0322409   -0.00533824       3.69399       4.44998       4.85236       4.33760       4.17809       4.06007       2.82881       2.35734       1.73095       1.15746      0.908654      0.588744      0.344609      0.207903      0.112476     0.0540419     0.0255087     0.0130364
  13  13 2551.7306    1.8955  0.9967 11.0441 -0.0093  0.0292   0.0502   0.0748    0.2857   0.0000   439.2886       13.5671       18.5829      -3.17703      -9.02259       2.00267       1.89219      -1.86049     -0.951612     -0.567861       1.52694      0.130996      0.507194     -0.190934     -0.123640    -0.0159040    -0.0291299    -0.0237447       3.53511       4.36562       4.74637       4.66253       4.17118       3.69060       2.83146       2.35186       1.69441       1.23476      0.831566      0.539529      0.328067      0.197558      0.114410     0.0562262     0.0281282     0.0135310
  13  14 2691.6952    2.5254  0.9325 11.1308 -0.0020  0.0268   0.0663   0.0653    0.3863   0.0000   430.2629       7.02290       9.88316      0.575996      -4.92422     -0.706294       4.02526      -2.15705       3.99276      0.307170      0.498946      0.181815     -0.693839     0.0245563     0.0641257     0.0170809    -0.0160846   -0.00726892       3.24946       4.05468       4.19615       4.26222       3.68623       3.46876       2.72440       2.14800       1.67229       1.14705      0.768959      0.527286      0.325677      0.178813      0.102623     0.0529423     0.0269406     0.0120501
  13  15 2832.2337    3.1024  0.9123 12.2732 -0.0063  0.0273   0.0842   0.0724    0.2377   0.0000   435.4871       14.1354       12.8744      -5.96362       11.8385       4.18011      0.559729      -5.00261       4.05199     -0.419330     -0.812779     -0.475551      0.615432    0.00528450     -0.104000    -0.0929649    -0.0142290    -0.0151814       3.34106       3.90280       4.17856       4.15355       3.60724       3.42125       2.83845       2.24932       1.73374       1.18043      0.832430      0.549457      0.327955      0.197557      0.100591     0.0586897     0.0271941     0.0128606
  13  16 2972.6345    3.6630  0.8563 12.6724 -0.0032  0.0285   0.0972   0.0628    0.2005   0.0000   434.0595       9.83399       13.7835       6.02386      -5.99985      -1.16923       2.63667      -2.58445      0.159632      -2.47026      0.566747     0.0118633      0.223819     -0.239492     0.0233840     0.0466527     0.0194045    0.00112132       3.41570       4.21567       4.18859       4.40058       4.09674       3.30310       3.03037       2.13771       1.82916       1.18189      0.847693      0.555511      0.350226      0.195156      0.105465     0.0592426     0.0300925     0.0134877
  13  17 3112.6423    3.8812  1.1444 12.2736 -0.0060  0.0335   0.0928   0.0744    0.3265   0.0000   435.5934       15.1703       10.7910       10.8966       2.11813      -2.85718       3.31183      -7.53555      -1.29539     -0.990497       2.27639     -0.726636     -0.115184     -0.300709    -0.0377731     0.0253328    -0.0198518   -0.00157908       4.06991       5.39666       5.17019       4.91736       4.46139       4.04868       3.62818       2.84549       2.20014       1.48648       1.00495      0.634509      0.366578      0.216672      0.116601     0.0612291     0.0287827     0.0138708
  13  18 3252.4542    3.6790  1.3962 12.3251 -0.0070  0.0349   0.0806   0.0855    0.2393   0.0000   439.8706       14.1150       19.0792       1.32399      0.413212      -4.57464       2.41787      -3.08388      -2.27382     -0.624762      0.558326     -0.676545      0.172069    -0.0799455     0.0567513     0.0451916    -0.0539128   0.000125578       4.31560       5.14552       5.57634       5.44461       4.81397       4.29842       3.48328       2.97451       2.08836       1.50041       1.04124      0.681756      0.402475      0.237687      0.129346     0.0693967     0.0345356     0.0159367
  13  19 3392.4933    3.3009  1.8940 12.1863 -0.0028  0.0393   0.0629   0.1046    0.1419   0.0000   439.3567       17.0587       19.5853     -0.616295       11.0377      -2.01742      -4.90401      -4.35872       1.66429      0.440004      -1.71955      -1.03159      -1.06732      0.106526    -0.0116904    -0.0834642    0.00467205     0.0119919       5.12108       6.33633       6.78735       6.53585       5.83969       5.17218       4.11675       3.30857       2.39797       1.71064       1.15845      0.753521      0.468070      0.261557      0.144092     0.0768140     0.0378553     0.0175833
  13  20 3532.6611    2.6718  3.2450 11.1446 -0.0026  0.0519   0.0392   0.1372    0.1194   0.0000   444.4231       5.42326       7.76921       10.2167       2.42219       2.76003       5.40306      -1.69758      -1.27523      -2.69163      0.619101     -0.405341      -1.63194      0.183355      0.209052      0.211033     0.0370685    -0.0121415       6.39278       8.08109       8.26601       7.85905       7.44659       6.55844       5.43096       4.32274       3.22998       2.28256       1.59457       1.01286      0.623420      0.361100      0.198334      0.102307     0.0488280     0.0235684
  13  21 3673.1904    2.2627  4.2026 10.8872 -0.0009  0.0618   0.0298   0.1616    0.1016   0.0000   431.1866       14.5094       7.27498       11.3195     -0.392095     -0.419243      -10.9252      -8.06372       7.38211      0.891726     -0.753051     -0.402702     -0.872351     0.0180463     -0.322016     0.0181510     0.0291174     0.0137294       7.78771       9.82099       10.0165       9.80361       9.20699       7.76129       6.58556       5.08963       3.95588       2.78436       1.81608       1.20535      0.727857      0.425451      0.240232      0.122978     0.0613143     0.0273482
  13  22 3813.7903    1.8963  5.6520 10.7425 -0.0001  0.0762   0.0230   0.2071    0.0837   0.0000   444.9510       37.9872      -12.5033       6.69486       12.1604       4.70068       2.13491       2.39141      0.548834       2.88479      0.326882      -2.29969      0.371692     -0.562009     -0.304128     -0.112995      0.152206   -0.00449908       9.35888       11.7247       12.0734       11.6690       10.9454       9.72299       7.97464       6.36626       4.80247       3.40712       2.32979       1.54181      0.931081      0.548810      0.291855      0.157986     0.0753425     0.0350263
  13  23 3954.4661    1.5798  7.8406 10.2920 -0.0005  0.0952   0.0174   0.2611    0.0831   0.0000   434.2656       35.8586      -17.1759       18.7592       3.14261      -15.2854      -13.8857       11.7547       2.87723      -3.55686      -3.41208      -2.57710       2.91904      -1.73148     -0.939046      0.425099     0.0207779    -0.0591932       11.5673       14.6477       15.4146       14.8718       13.8240       11.9929       10.1395       7.81485       5.96574       4.25089       2.87395       1.90535       1.13959      0.684242      0.370512      0.195703     0.0940179     0.0440191
  13  24 4095.7322    1.3173 10.0674 10.1700 -0.0001  0.1188   0.0143   0.3434    0.0721   0.0000   461.5082       24.3680       13.1730       10.4845       5.87753       1.60991      -8.26980       5.40246      -4.75356     0.0337354      -2.97509       3.37443      0.918429      0.262597      0.112651     -0.466737     -0.270547     0.0704327       14.2042       17.8888       18.6129       18.5778       16.7671       14.9079       12.2633       9.87547       7.39063       5.39050       3.58207       2.34298       1.43208      0.857189      0.474554      0.248506      0.120508     0.0559059
  13  25 4236.6178    1.1058 11.5229 10.0810 -0.0016  0.1416   0.0123   0.4007    0.0649   0.0000   419.3257       6.20335      -12.5792      -3.43083      -20.3390       4.20328       5.29477      -20.8926      -10.7225      -10.8369       5.87722     -0.696539     -0.839491     -0.152928      0.564297    0.00491061     -0.229514    -0.0396587       16.8218       21.7020       22.5476       21.9780       20.5933       17.7561       14.8453       11.7009       8.82518       6.31750       4.32181       2.86264       1.74699       1.03079      0.561796      0.299470      0.144998     0.0667498
  13  27 4519.8210    0.7498 16.4198 10.0153 -0.0010  0.2386   0.0088   0.6321    0.0461   0.0000   444.0024       36.6448       1.02524       42.4598       52.5339       7.51483      -51.9925       7.74361    -0.0427519      -3.72985      -10.0937      0.756569      -2.55589      -1.86118      0.900212      -1.36498     0.0317151     0.0791665       27.6643       35.2194       37.5291       36.4881       34.2471       29.4576       24.7279       19.8444       14.7544       10.7589       7.35247       4.82140       3.05926       1.75848      0.980130      0.528296      0.256283      0.117189
  14   6 1571.5683    0.2035  0.1085 10.0737  0.0197  0.0166   0.0202   0.0325    0.0371   0.0000   435.1015      -2.91025       14.9605      -2.53129      -4.92428       3.79677      0.920164     -0.339613       2.34878      0.837063     -0.605110      0.615143    -0.0438451      0.112401    -0.0948804    -0.0656587    0.00710070  -0.000735714       1.71077       2.17163       2.00101       2.23396       1.96972       1.95530       1.57351       1.30902       1.27695      0.702603      0.622046      0.329812      0.259970      0.132548     0.0929836     0.0376380     0.0274084     0.0130755
  14   8 1870.8276    0.4260  0.4529 10.0802 -0.0085  0.0304   0.0172   0.0525    0.0601   0.0000   436.3732      -4.27850       9.77394      -3.53613      -2.99639       4.28671       3.43085      0.675486     -0.849562     -0.448238      0.764671      0.423287      0.392353    -0.0359586    0.00482498    -0.0146767   -0.00281532    -0.0177520       3.34042       3.68268       4.27419       4.31979       4.01512       3.55449       2.62384       2.06205       1.89870       1.14321      0.772265      0.600560      0.437260      0.251223      0.134879     0.0732679     0.0440297     0.0239108
  14   9 2017.0780    0.5953  0.4304 10.2340 -0.0151  0.0234   0.0227   0.0453    0.0760   0.0000   439.0592       6.62366       13.6225      -6.27645      -4.78545      -2.68081     -0.118916      -2.07672       2.71708     -0.351746      0.527136   -0.00529323      0.268625     -0.518454    -0.0907617     0.0176558    0.00408099    -0.0413814       3.20924       4.23689       4.71711       4.48362       4.19938       3.45534       2.76734       1.96043       1.48353      0.980051      0.721153      0.516294      0.311900      0.194881      0.113723     0.0568019     0.0286950     0.0158764
  14  10 2162.4785    0.8822  0.7064 10.0544 -0.0061  0.0261   0.0263   0.0570    0.1235   0.0000   438.7799      -6.11207       12.0702       4.90814       3.97659       2.11030      -2.11538      -4.75351      -2.44697      -1.58902      0.970940      0.581443      0.337882     0.0381483    -0.0126949    -0.0382375     -0.112982    -0.0114901       3.25556       3.74959       4.07229       4.02100       3.70269       3.03008       2.65372       2.51001       1.81125       1.29489      0.906049      0.592341      0.365566      0.199549      0.134102     0.0757323     0.0399959     0.0189190
  14  11 2305.6615    1.2004  0.8147 10.3475  0.0014  0.0285   0.0328   0.0641    0.1570   0.0000   441.6077      -5.60425       7.51625       3.93356      -5.09193       5.57567       2.60458      -1.76901       1.37317     -0.418015      0.230299    -0.0163570      -1.28695     -0.322143    -0.0555484    -0.0831810     0.0458808    -0.0271095       3.30481       3.54298       4.05561       4.36191       3.70765       3.17680       2.56020       2.24470       1.79246       1.20433      0.829869      0.650871      0.469734      0.257430      0.119052     0.0765085     0.0537719     0.0267899
  14  12 2446.7426    1.6391  0.9829 10.4870  0.0011  0.0272   0.0394   0.0673    0.2320   0.0000   438.1164       3.76961       10.6188       2.04018       2.26150      -4.37033      0.997296      -3.69869      -1.40058       1.62001     -0.576669     -0.222911    -0.0827890     -0.228226      0.131424    -0.0962312     0.0221407     0.0158342       3.27819       3.88453       4.13468       4.22283       3.87968       3.34019       2.92917       2.20670       1.77964       1.36766      0.936540      0.590694      0.376707      0.243325      0.147169     0.0833146     0.0419668     0.0207069
  14  13 2587.3051    2.0360  1.0049 11.4179 -0.0019  0.0277   0.0508   0.0728    0.1832   0.0000   436.6079       15.0757       13.7786     -0.854757      -4.00345     -0.837695      -4.95632       1.32460      -1.34190      0.508498      0.616669      -1.49281      0.173940      0.229693     0.0392346    -0.0782186    -0.0598803     0.0169438       3.18380       4.17876       4.18106       4.21429       3.86860       3.46698       2.80440       2.24198       1.83208       1.33436      0.894688      0.598696      0.379189      0.242224      0.134576     0.0807875     0.0425366     0.0201067
  14  14 2728.2643    2.7023  0.8656 11.7752 -0.0114  0.0243   0.0744   0.0666    0.2584   0.0000   436.2770       6.28097       6.61731       5.58124      0.744304      -4.29917       3.46827     -0.343157      0.994503      -1.09215     -0.336686     -0.250166     -0.100034     -0.557596      0.296645     0.0379145    -0.0267316     0.0220638       3.05177       3.72262       3.87212       3.88048       3.53368       3.14985       2.62624       2.11629       1.57768       1.21721      0.808075      0.557716      0.337098      0.217570      0.127323     0.0727139     0.0342416     0.0180520
  14  15 2869.3181    3.1452  1.1261 11.4055  0.0009  0.0319   0.0723   0.0736    0.4686   0.0000   435.8020       4.19930       12.2478       2.99454       1.11631       2.59178     -0.704938      -2.43097       1.31171      0.262964     -0.845981     -0.555352     -0.320611     0.0663403     0.0235221     0.0333017     0.0136899     0.0173551       4.19601       5.44082       5.88106       5.84409       5.28080       4.41191       3.56953       2.81464       2.00060       1.43774      0.972237      0.694785      0.439182      0.254387      0.152946     0.0809717     0.0455664     0.0219756
  14  16 3010.2026    3.9847  0.9057 12.3160 -0.0086  0.0263   0.1043   0.0638    0.3708   0.0000   438.8087       13.3433       6.54559      0.623452      -4.50596      -2.18615       6.32215      -4.41733       1.64186      -1.41691      0.205822     -0.364141      0.340380      0.210315   0.000425289    -0.0815767    -0.0464267   -0.00340162       3.12503       4.04842       4.25564       4.33069       3.99654       3.43666       2.74351       2.14660       1.67304       1.25181      0.824637      0.553081      0.354331      0.214603      0.136169     0.0746748     0.0398506     0.0189439
  14  17 3150.6620    3.9384  1.0913 12.7911 -0.0061  0.0318   0.0994   0.0722    0.2528   0.0000   439.5382       9.78608       10.5735       1.69433      -3.22798      -2.37619      -2.18773      -6.15853     -0.502330      -1.34120     -0.873624     -0.831588     -0.666320     -0.245692     -0.152482    -0.0394759     0.0460430    -0.0100772       4.10334       5.11123       5.51969       5.29518       4.84532       4.49493       3.55071       2.67800       2.02387       1.41423       1.01677      0.742417      0.486163      0.276546      0.160911     0.0871056     0.0429311     0.0222059
  14  18 3290.9748    3.5712  1.5700 12.1619 -0.0021  0.0358   0.0714   0.0877    0.2280   0.0000   441.5037       21.9015       2.60799      -5.81702      -1.57227       3.71627      -3.84650      -4.02418       2.48617      -2.32307     -0.719312     -0.948244    -0.0637744      0.301087      0.108609      0.115732     0.0390187    -0.0179704       4.21532       5.00399       5.25174       5.37384       4.92002       4.26314       3.78195       2.94495       2.41913       1.75655       1.23067      0.804127      0.510586      0.314183      0.191515      0.109334     0.0551558     0.0276273
  14  19 3431.5653    3.1268  2.1594 12.0340 -0.0009  0.0433   0.0545   0.1068    0.1330   0.0000   448.4882       7.51636       2.74309       16.3866       2.24872      -6.21645       1.53126      -4.05264       4.66040      -3.01132       1.33034   -0.00239098      0.181311      0.110004     -0.409805      0.115262     0.0167777    -0.0421508       5.10692       6.28469       6.48242       6.20097       5.91062       5.26489       4.50637       3.67415       3.02559       2.15556       1.51680      0.960420      0.606351      0.378055      0.224633      0.125552     0.0650017     0.0320178
  14  20 3572.3184    2.6187  3.2638 11.4904 -0.0008  0.0524   0.0374   0.1337    0.0986   0.0000   441.5987       27.0218      -2.46921       18.0101      -6.72209      -2.88413      -5.92825      -1.82761      0.567924      -1.36101       3.31582     -0.478568      0.215044     -0.808552     0.0712878      0.116670      0.141035     0.0439160       6.33131       7.96129       8.42485       8.45461       7.79749       6.70738       5.61090       4.41790       3.36238       2.42616       1.71874       1.18143      0.751175      0.464362      0.265454      0.147634     0.0790724     0.0391638
  14  21 3713.2399    2.1547  4.7975 10.9011 -0.0021  0.0669   0.0260   0.1733    0.0898   0.0000   441.3656       26.9025      -9.39397      -1.61971       10.6065      0.349729      -9.64593       1.34424       6.63587      0.256929      0.251508      -1.65692      0.356308     -0.117150      0.333161     0.0131140    -0.0359509     0.0737673       7.28086       9.47721       9.85660       9.72762       9.10817       8.18292       6.81588       5.55463       4.20981       3.08517       2.19051       1.52362      0.966363      0.589626      0.345791      0.188406     0.0978449     0.0490851
  14  22 3854.3312    1.8102  6.7054 10.4660 -0.0014  0.0817   0.0196   0.2221    0.0857   0.0000   436.3997       2.21275       3.02903     -0.502137       10.2525       5.56104      -2.72294      -6.72777      -7.24882      -5.16400       3.02511     -0.679749      0.117993      0.511721     -0.743933     -0.480919      0.164188    -0.0402529       9.44621       12.0893       12.7415       12.1589       11.2810       10.1656       8.63209       7.06954       5.46248       4.04551       2.77261       1.87152       1.14310      0.729914      0.408355      0.228336      0.120620     0.0582627
  14  23 3995.3600    1.4968  7.9960 10.4818 -0.0007  0.0968   0.0167   0.2681    0.0699   0.0000   443.8380       16.8404       15.1485       18.9263      -13.2553       7.88606      -11.7352      -9.78131      -1.12192       4.82440      -3.33353      -2.85387       1.48105      -1.68367     -0.611291     -0.502165     -0.202772    -0.0473090       11.0921       13.7349       14.4697       14.6294       13.5230       12.0757       10.0319       8.14612       6.30206       4.67713       3.30030       2.19426       1.41526      0.877861      0.520523      0.290364      0.150797     0.0747249
  14  24 4136.8943    1.2471 10.6496 10.2090 -0.0007  0.1247   0.0132   0.3543    0.0659   0.0000   456.1385       40.5748       20.9306      -7.01762      -11.5586       11.1915       16.9175      -8.18737       1.96514      -6.41556      -2.82641      -2.40875      0.946475    -0.0719870     -0.371376     -0.345278      0.452314    -0.0505446       13.7772       17.9228       18.5444       18.9703       17.2036       15.4492       13.1099       10.4002       8.01369       5.85480       4.16732       2.86493       1.86450       1.12615      0.656275      0.365250      0.191050     0.0959571
  14  25 4278.3681    1.0619 13.4466 10.1453 -0.0025  0.1594   0.0113   0.4536    0.0565   0.0000   472.8609       46.3280      -9.81780       5.89518       17.5865      -14.5114       5.69803       11.0472       3.68533      -8.16751      -3.19619      -1.32387      -4.17334      0.561125     -0.262463     -0.359837     -0.102447      0.131924       17.7687       22.3318       23.3079       23.7436       22.1377       19.5603       16.5422       13.4055       10.3779       7.70277       5.42638       3.72090       2.38601       1.49018      0.856692      0.480787      0.254870      0.126722
  14  26 4419.7976    0.8664 15.4055 10.1131 -0.0014  0.1972   0.0093   0.5595    0.0470   0.0000   395.3485       34.7432       1.18954      -4.01627      -3.24626       5.52077      -4.72680      -12.9110       10.4063    0.00415555      -10.7855       8.88596       4.03507     -0.855096      0.380849      -1.48628     -0.203119     0.0279989       21.7635       27.2810       28.8587       28.7085       26.6654       24.7355       20.3707       16.5671       12.7535       9.46121       6.78685       4.67559       3.02921       1.88803       1.07458      0.612998      0.310398      0.156631
  14  27 4561.6075    0.7098 17.4013 10.0565 -0.0009  0.2454   0.0080   0.6738    0.0407   0.0000   418.6554       80.0157       26.5850      -31.5648       16.0899       11.5839       33.2587      -31.0363       30.6318       1.35547       5.36133      0.145304       7.95296      -3.42717     0.0983028      0.172090      0.190569   -0.00508585       26.5975       34.0507       35.8813       35.1092       33.7516       29.9889       25.4941       20.6467       15.8826       12.1209       8.46963       5.83008       3.80235       2.31992       1.39859      0.773597      0.388695      0.195988
  15   8 1902.3244    0.4903  0.3579 10.0458 -0.0042  0.0233   0.0205   0.0434    0.0589   0.0000   439.3270      -2.91800       14.7507       4.40488       1.25767      -1.57067       1.80773       1.92055      0.631881      -1.97746     -0.462980     -0.483366      0.482462     0.0145437    -0.0126205     0.0183667     0.0396999   -0.00727776       2.02102       2.80171       2.72202       2.75857       2.65751       2.45630       1.89513       1.78945       1.08834      0.938565      0.696563      0.488726      0.327341      0.222867      0.127439     0.0932112     0.0398053     0.0215508
  15  10 2195.7800    0.8894  0.6784 10.3717 -0.0018  0.0244   0.0253   0.0559    0.0998   0.0000   437.9850       2.61379       8.62320      -4.58638      -1.79648      -1.17732      -2.12974      -2.08783     -0.178368       2.15728       1.08697      0.247671      0.625845     -0.267901   -0.00352781    -0.0459313    -0.0473648    -0.0242887       2.39301       3.37081       3.22225       3.59089       2.96684       2.98398       2.51209       2.04513       1.63715       1.24162      0.859817      0.603219      0.403799      0.251914      0.153628     0.0856876     0.0494472     0.0250001
  15  11 2339.5204    1.2462  0.9638 10.5605 -0.0039  0.0270   0.0308   0.0714    0.1718   0.0000   441.3216       3.35580       12.7643       5.97101      -2.08903      -6.76035       4.80349     -0.292877       1.52890      0.242054    -0.0785588     -0.480470     -0.361774    0.00250651      0.165110    -0.0317416     0.0439074    -0.0418966       2.92526       3.65761       3.82155       3.83136       3.65833       3.36662       2.80117       2.22580       1.73609       1.32036      0.937483      0.680666      0.468512      0.310558      0.183001      0.100174     0.0593172     0.0318301
  15  12 2481.0476    1.6866  0.9639 10.9792  0.0018  0.0264   0.0411   0.0663    0.1697   0.0000   442.3890       9.90162       11.5406      -4.93037      -3.75340      -1.21685      -6.99982      0.821186       3.29832      -3.02829      -1.34435     0.0788896     -0.370453     -0.109222     0.0614196      0.118462    -0.0494983     0.0125825       2.99892       3.81638       3.99229       4.15788       3.84256       3.24171       2.83315       2.22647       1.85073       1.33023      0.955289      0.628643      0.419858      0.268406      0.167147     0.0945409     0.0532485     0.0312883
  15  13 2622.3992    2.1347  1.0209 11.5971 -0.0038  0.0289   0.0509   0.0697    0.1716   0.0000   437.2853       12.0758       12.5245      -5.55508      -3.53562      0.616117       3.33474      -3.00228     0.0532946     0.0457836       1.00375     -0.326350      0.572133     0.0128470     0.0749926      0.101939   -0.00383671    0.00430669       2.90589       3.81477       4.03171       3.97933       3.77567       3.36503       2.74993       2.41664       1.69360       1.36837       1.01805      0.658366      0.449275      0.290383      0.179340      0.107789     0.0560077     0.0312234
  15  14 2764.2047    2.8649  0.9850 11.6314 -0.0001  0.0257   0.0674   0.0669    0.2472   0.0000   438.9823       7.78555       13.8002       5.90878       1.23061     -0.722003      0.334371      -2.43935     -0.139337    -0.0216712      0.612956      0.208700     -0.109500     0.0882361    0.00500964   0.000137289    -0.0639840    0.00263355       3.09575       3.69016       3.91953       3.88810       3.74619       3.40182       2.72438       2.25977       1.70564       1.34685      0.958041      0.652833      0.429231      0.278057      0.175135      0.100660     0.0571398     0.0296708
  15  15 2905.9099    3.3682  1.0421 11.5979 -0.0017  0.0273   0.0786   0.0665    0.4433   0.0000   443.5649       9.60774       14.1486      0.945417       2.41490      -5.61464       3.91425      -3.59472       1.94962     -0.295291     -0.184414     -0.563111     -0.194169      0.103686     0.0797154     0.0846782    -0.0572168     0.0294795       2.97642       3.81892       4.12376       4.15229       3.87007       3.32069       2.92110       2.36518       1.78553       1.33441      0.934886      0.684558      0.463952      0.282925      0.183070     0.0946333     0.0565394     0.0319094
  15  16 3047.1687    4.0570  1.0539 12.0745 -0.0013  0.0257   0.0982   0.0731    0.4108   0.0000   433.8126       9.87816       3.53962     -0.464788     -0.293700      -4.30911       2.95571      -2.78188      -1.65438      -1.49465     -0.245570      0.270271      0.511994     -0.331926    -0.0913407     -0.152275     0.0402387   -0.00626263       2.76093       3.61350       3.81443       3.82428       3.56035       3.24508       2.62532       2.15465       1.72217       1.24105      0.937019      0.631673      0.414553      0.267793      0.168985     0.0936086     0.0558505     0.0277787
  15  17 3188.1260    3.7042  1.2286 13.1475 -0.0047  0.0340   0.0885   0.0817    0.1883   0.0000   433.9587       25.8178       8.10214       5.91594       2.57408     -0.988199      -3.01081      -3.54110    0.00272881      -1.13375    -0.0595127     -0.887836      0.587718    -0.0383128     -0.197090    -0.0844231    -0.0790672    0.00575948       3.59690       4.38063       4.61656       4.60585       4.53762       3.90611       3.53180       2.72628       2.26397       1.72415       1.20000      0.871158      0.562674      0.376323      0.217005      0.134464     0.0731343     0.0385489
  15  18 3328.9569    3.4750  1.7102 12.4347 -0.0049  0.0367   0.0672   0.0922    0.1677   0.0000   437.6934       19.3754       10.8653       4.79063       1.13355      -8.46889      -4.82425      0.288486    -0.0832941      0.274210       2.05379      -1.51615      -1.34037    -0.0124120     -0.265340     0.0770568     -0.125573     0.0267816       4.14172       5.06254       5.11748       5.22728       5.00958       4.44930       3.89582       3.23277       2.55637       1.87764       1.35926      0.966576      0.684859      0.409432      0.247971      0.139931     0.0776733     0.0435682
  15  19 3470.2168    2.9416  2.6395 11.5139 -0.0013  0.0445   0.0438   0.1155    0.1444   0.0000   436.4888       21.5061       6.13204      0.583715      -8.72034      -10.5567      -2.11350      -8.11281       5.07641      0.423188     -0.460402      -1.42303      0.593163      0.329635     -0.489121     -0.130375     0.0564270    -0.0253450       4.78454       6.07174       6.23856       6.37822       5.86868       5.34707       4.62656       3.85675       2.99260       2.29292       1.66487       1.13474      0.741804      0.480298      0.290256      0.170795     0.0928148     0.0499468
  15  20 3611.4767    2.4742  3.6456 11.1814 -0.0012  0.0537   0.0329   0.1430    0.1132   0.0000   448.4637      -1.26640       17.2998       5.27171       9.87037       3.44286      -6.41220      -8.26766      -1.43180      -2.70545      -2.53030      -1.73533     -0.263485     -0.784035      0.993594     -0.171962     0.0437401   -0.00432157       5.78270       7.37212       7.80620       7.66975       7.42645       6.55094       5.62690       4.58606       3.48533       2.69583       1.90216       1.36516      0.914095      0.578848      0.355375      0.204287      0.112898     0.0592898
  15  21 3752.7390    2.0447  5.4524 10.7005 -0.0011  0.0689   0.0229   0.1842    0.0884   0.0000   453.7210       14.1260       24.1074       3.12713       9.84398      -11.3706      -2.72786     -0.838505      -2.67762       1.50318      0.381615      0.296742      0.456864     -0.898500       1.68501     -0.193424    -0.0704321     0.0867497       7.29197       9.10156       9.62684       9.67289       9.12572       8.22585       7.23486       5.82800       4.53397       3.48752       2.54118       1.73865       1.20761      0.759666      0.460156      0.266562      0.148227     0.0776705
  15  22 3894.2726    1.7068  7.2940 10.3572 -0.0015  0.0837   0.0177   0.2339    0.0819   0.0000   426.3724      -2.70882       11.1731       4.81796      -19.7608      -7.37124      -22.7441       3.23934       1.29578      -4.03326      -8.99303       2.33605      -1.42659      0.168548      0.213960    -0.0608908     -0.234046     0.0423262       8.96599       11.3480       11.9977       11.9009       11.4028       10.1042       8.70517       7.25258       5.72655       4.22884       3.15250       2.14605       1.44571      0.897568      0.559564      0.322795      0.176378     0.0945787
  15  23 4035.8527    1.4284  9.1814 10.3323 -0.0018  0.1028   0.0145   0.2959    0.0662   0.0000   434.6562       31.5406       29.6440      -4.91792       14.3956      -4.81218      -7.41361       6.88080      -9.53105       4.04214       3.98257       1.25558     -0.214384      0.170368      0.941867     -0.243674      0.143922     0.0624094       10.7927       13.4136       14.3154       14.3178       13.5941       12.2027       10.5828       8.71799       6.89688       5.30192       3.80479       2.68539       1.74958       1.12876      0.701809      0.411049      0.225576      0.120419
  15  24 4177.6731    1.1925 11.0243 10.1868 -0.0007  0.1267   0.0123   0.3613    0.0612   0.0000   435.1577       16.1690       44.8712      -22.8495      -22.6237       29.2607       5.11345       5.39607      -6.56184       8.26077      -5.01136       5.55954      0.408430      0.219134     -0.127659     -0.576886     0.0302269     0.0118255       12.8844       16.4976       17.4816       17.6681       16.8014       14.9613       12.7595       10.8433       8.38459       6.46579       4.62238       3.30054       2.17211       1.40125      0.846243      0.513466      0.273892      0.145789
  15  25 4319.8731    0.9944 12.6978 10.1501 -0.0012  0.1532   0.0107   0.4286    0.0530   0.0000   447.3840       25.7468      0.808695       44.4133       8.34400      -16.5737      -9.69053       11.2614       8.09317      -7.25001      -2.94698      0.898372       2.61502       3.29922     -0.450748     -0.670668     -0.237270     0.0351729       15.6354       20.2029       21.3374       21.2427       19.9054       18.3191       15.5481       13.2305       10.2410       7.84951       5.75191       3.92615       2.70130       1.72210       1.03329      0.606580      0.333554      0.177649
  15  26 4461.9115    0.8057 16.8596 10.0683 -0.0013  0.2127   0.0082   0.5993    0.0438   0.0000   419.2768      -9.82115      -44.7890       14.7414       9.60727      -25.4053       26.3955      -6.84073      -23.8772      -19.1446      -1.22475      -6.33493      -10.4133     -0.496575      -2.18861     0.0469810      0.118542     -0.117652       22.2437       28.6996       30.5890       30.2733       28.9922       25.8841       22.4346       18.2279       13.9950       10.9337       7.73981       5.63129       3.79743       2.44977       1.47522      0.861095      0.468188      0.250945
  16   6 1629.5385    0.2185  0.1953 10.0653 -0.0191  0.0216   0.0139   0.0364    0.0361   0.0000   436.3954      -3.00807       13.0145      0.822541     -0.404622     -0.121300     -0.542683      -3.01046     -0.472546     -0.228348     -0.310699     -0.379562      0.205145      0.167405     -0.279144    -0.0978805    0.00759967    0.00109694       2.15514       2.79567       2.74255       2.56777       2.49518       2.57040       2.35901       1.95706       1.58272       1.04670      0.926103      0.593851      0.452029      0.311182      0.185956      0.105472     0.0544023     0.0322867
  16   8 1933.1441    0.5172  0.4420 10.0097 -0.0056  0.0207   0.0183   0.0457    0.0652   0.0000   437.6142       1.04131       16.5651       5.26156      -2.90281      -3.22376      -1.89258      -2.06324      -2.18012      -1.43659     -0.589099      0.339677    -0.0325135     -0.203214    -0.0280378    -0.0562862     -0.103578    -0.0104036       2.26095       2.73425       2.81194       2.80460       2.71879       2.24334       2.11589       1.85402       1.56901       1.22255      0.831275      0.600785      0.409540      0.282178      0.156205     0.0884077     0.0561491     0.0322867
  16   9 2081.6114    0.7324  0.6386 10.1274 -0.0035  0.0223   0.0221   0.0561    0.0921   0.0000   437.3603      -2.72154       11.4316     -0.537996      0.275810      0.292462       1.97010       1.24567      -1.51181       1.90958     -0.110008      -1.59462       1.00998   -0.00520618    -0.0540049     0.0376406    -0.0263029     0.0436628       2.47197       3.02698       3.25284       3.14050       2.85614       2.67819       2.40146       2.02525       1.66516       1.35517      0.917066      0.690984      0.452747      0.264679      0.178952      0.111853     0.0622656     0.0336202
  16  10 2228.3191    1.0131  0.9083 10.0220  0.0036  0.0272   0.0243   0.0608    0.1551   0.0000   436.4690       4.53408       14.3992      0.951034      -4.82710       1.68413      0.772991     -0.360353       1.67412      0.933171    -0.0799058      0.162982      0.829830     -0.205929     -0.245375    -0.0388676     0.0900227    -0.0499174       3.09816       3.60774       3.81880       3.98124       3.57503       3.30442       2.92707       2.39711       2.06619       1.59624       1.13761      0.823436      0.544766      0.336658      0.214720      0.139999     0.0799378     0.0446178
  16  12 2514.8682    1.7700  1.0879 10.3312 -0.0013  0.0275   0.0375   0.0677    0.2930   0.0000   440.5384       3.06928       13.8510      0.818442      -3.35221     -0.543846      0.743763      0.630514      -1.04364     -0.518746       1.12658      0.238936      0.116268      0.231422      0.104230     0.0666481     -0.117051     0.0850439       2.94441       3.92544       4.03216       3.81354       3.46175       3.16597       2.87752       2.50070       2.15197       1.62723       1.21363      0.795729      0.547653      0.335792      0.207519      0.125369     0.0705861     0.0407331
  16  13 2656.9535    2.3272  1.0245 11.0592 -0.0027  0.0257   0.0518   0.0651    0.2426   0.0000   434.6543       7.36735       13.8987       12.0804      -8.34518       1.75290      -2.27726      -1.64034      -2.17946      -1.80755       1.59190      0.262595     -0.212679     -0.611641     -0.356423     0.0195965     0.0238951   -0.00826466       2.76051       3.33456       3.32395       3.32004       3.22115       2.89581       2.63549       2.32549       1.85651       1.47639       1.07522      0.773525      0.511596      0.348180      0.208642      0.127827     0.0756431     0.0405168
  16  14 2799.5121    2.8257  1.0295 11.5669 -0.0012  0.0260   0.0632   0.0640    0.2409   0.0000   436.9008       12.2957       18.7529       4.25100       1.57330      -3.20087      -5.73862     -0.794406       2.89354       1.22640      -1.35290     -0.979181     0.0441067     -0.344416     -0.194769     0.0945954     0.0402368     0.0710429       2.55372       3.42703       3.58302       3.62795       3.43461       3.16037       2.64523       2.21125       1.80394       1.35489      0.975825      0.731622      0.485722      0.328920      0.195376      0.131197     0.0681451     0.0406533
  16  15 2941.8847    3.6188  0.9447 11.8919 -0.0001  0.0235   0.0854   0.0614    0.3071   0.0000   443.4716       10.3285       13.1020      0.529639     0.0248207       5.83614       2.57633      -1.58924     -0.545759     -0.736564       1.00087      -1.33087     -0.165617      0.154789     -0.101182     -0.160961    -0.0270061    -0.0104397       2.56478       3.11420       3.30973       3.39161       3.25920       2.95381       2.43626       1.96375       1.57480       1.33144      0.916124      0.659844      0.434691      0.275324      0.186439      0.120516     0.0680210     0.0378370
  16  16 3083.6113    4.0850  0.9814 12.5533 -0.0025  0.0241   0.0969   0.0675    0.2522   0.0000   443.1567       9.53865       16.0604       11.0629       1.32828     -0.231358      -1.81005      -3.44617      0.144476      -3.01951      0.520581     -0.581894     -0.840364     -0.453740     0.0594345    -0.0861713     0.0592264     0.0342467       2.58640       3.17233       3.38936       3.48764       3.22970       2.95878       2.48394       2.04151       1.72864       1.29256      0.945283      0.662475      0.465237      0.293295      0.183193      0.117559     0.0696164     0.0380932
  16  17 3225.1128    3.6821  1.5619 11.7593 -0.0007  0.0330   0.0718   0.0836    0.3974   0.0000   441.2939       8.67938       5.58666      -5.83079       2.81917      -2.58538       1.78048     -0.532412     -0.328800      -1.81837     0.0334598       1.80670     -0.290344     -0.392494    -0.0999454     0.0145765     0.0712459    -0.0110677       3.52679       4.45856       4.81940       4.86071       4.58344       4.10243       3.50021       2.81444       2.29478       1.79176       1.29877      0.900649      0.613856      0.416220      0.259677      0.153969     0.0950999     0.0514020
  16  18 3366.4599    3.3192  1.9503 12.1998 -0.0001  0.0387   0.0611   0.1041    0.1797   0.0000   429.4263       16.1606       3.94112       7.30173      -3.14594     -0.487614      -3.64048      -2.83123      -2.50918      -2.24167     -0.293195    -0.0800242     -0.245371       1.03696     -0.128311    0.00124148     -0.112971    -0.0468837       4.10801       5.15850       5.41703       5.59641       5.02582       4.49998       3.98332       3.53292       2.73615       2.11778       1.54819       1.12163      0.731405      0.497756      0.301714      0.181379      0.105133     0.0580724
  16  19 3508.0917    2.8194  2.8132 11.7378  0.0002  0.0484   0.0419   0.1192    0.1246   0.0000   435.9403       28.7873       16.9425       14.3227       3.90665     -0.481977       3.14476      -1.84082      -2.74641      -4.14597     -0.142342     -0.300010      0.281983     -0.888537      0.411401      0.170381    -0.0333607   -0.00985224       4.63294       6.04281       6.49685       6.49854       6.32264       5.64263       4.75253       4.12014       3.01788       2.45486       1.76454       1.29245      0.918983      0.602246      0.388537      0.233133      0.130702     0.0767767
  16  20 3649.9769    2.3643  4.0093 11.0299 -0.0024  0.0543   0.0293   0.1509    0.1080   0.0000   434.3853       20.9923       8.81346       6.23983       2.47850       6.48179       1.20413      -12.8037       1.40109       1.63626       1.58505      -1.03579       2.60957     -0.361382      0.707710      0.274373     0.0518059    -0.0684407       5.60482       6.91196       7.34290       7.53686       7.17392       6.42863       5.54314       4.67947       3.81230       2.88612       2.15745       1.54443       1.05633      0.689422      0.434708      0.268975      0.157119     0.0866279
  16  21 3791.6969    1.9714  5.8540 10.4099 -0.0005  0.0701   0.0206   0.1821    0.0978   0.0000   432.8995       32.8957      -1.58901       13.1341      -2.33424       8.02722      -9.15175      -12.8477       9.63898     -0.916693     -0.583738     -0.976964      0.502296      -1.36012      0.388401     -0.361641     -0.119626     0.0538911       7.14237       9.04478       9.51792       9.62395       9.22573       8.36151       7.24965       6.19890       4.78074       3.65442       2.73318       1.99321       1.37995      0.902364      0.569258      0.347934      0.198772      0.108311
  16  22 3933.7005    1.6527  7.5462 10.2420 -0.0002  0.0852   0.0162   0.2297    0.0816   0.0000   445.5869       26.8245       19.5307      0.367725       15.8181       6.09910      -9.82345      -8.05505      -1.57069       1.87213      -4.48136      -3.10296       2.18773     -0.222106      -1.21800      0.330565      0.125457     -0.297579       8.53692       10.8330       11.2202       11.3702       10.7600       9.83749       8.74590       7.39535       5.95150       4.64241       3.49296       2.41583       1.68980       1.09178      0.698303      0.419299      0.245696      0.137034
  16  23 4075.7535    1.3631  9.7916 10.2007 -0.0011  0.1066   0.0132   0.2973    0.0668   0.0000   443.1723       26.3208       11.8639      -9.52754      -9.13808      -18.4859      -4.79752      -14.3928       5.50405      -2.80103       4.45608      -2.12215      -1.44058      0.209353      0.343389     -0.162981      0.175428     0.0147622       10.7292       13.4755       14.6198       14.6922       14.0802       12.7142       11.1019       9.04836       7.29045       5.73235       4.20658       3.00892       2.04655       1.37928      0.867992      0.533209      0.309260      0.175266
  16  25 4360.0000    0.9557 15.1006 10.1355  0.0007  0.1750   0.0092   0.4967    0.0471   0.0000   415.1634       40.4993      -2.12521      -16.8033       11.7001       30.6846       6.35921      0.349945      -3.02207      -11.3474       1.19643       2.58802     0.0348244     -0.377880    -0.0443530       1.17302     -0.256555    -0.0458596       16.7693       21.7882       23.0003       23.6370       22.3967       20.3708       17.5949       15.0758       11.9896       9.25422       6.97986       4.97272       3.46721       2.29862       1.45213      0.886039      0.512258      0.284101
  16  26 4502.5774    0.7802 16.7692 10.0443  0.0008  0.2139   0.0078   0.5771    0.0410   0.0000   476.1240       20.9752       2.98122      -43.4279      -15.5597       39.2153       9.63532      -22.0955      -16.2122       19.3507       12.2133       5.18337      -1.82188      -3.32185       2.76941      -1.10091     -0.130991      0.262925       20.3988       26.4233       27.6377       28.3561       27.4037       24.9588       21.4888       18.2407       14.6453       11.3147       8.60095       6.16632       4.22087       2.86536       1.78602       1.11898      0.635135      0.358460
  17   8 1963.3143    0.5930  0.3910 10.1077 -0.0034  0.0179   0.0211   0.0383    0.0607   0.0000   439.0826      -1.12173       11.3682       2.68519       1.11964       2.88760     -0.133605      -1.09590     -0.193687       1.27373      0.182569      0.762541      0.291128     -0.209340     0.0993759      0.180387     0.0306778     0.0237378       1.59412       2.11427       2.18602       2.19901       1.95397       1.85248       1.69727       1.52285       1.26882       1.03152      0.862752      0.571080      0.392503      0.242741      0.184376     0.0999003     0.0619585     0.0428067
  17   9 2112.9754    0.7874  0.7299 10.0112 -0.0037  0.0248   0.0210   0.0567    0.1050   0.0000   440.5016      0.840745       9.26482      -2.21447       8.54020      -1.01330     -0.143269      -1.33086     -0.696199      -1.25616      0.111652      0.250678     -0.481010      0.427813      0.144385    -0.0310415    -0.0735570     0.0901882       2.79572       3.73374       4.12300       4.28100       3.89301       3.41976       2.95274       2.28993       1.74080       1.33730       1.02717      0.697016      0.495001      0.325431      0.210425      0.129124     0.0899246     0.0502445
  17  11 2405.0361    1.4641  0.9731 10.4305 -0.0046  0.0242   0.0325   0.0590    0.2045   0.0000   432.2465      0.340419       11.2695       1.40767       1.97824     -0.217477       3.48243      -1.53331      0.618319      -1.33439     -0.631333    -0.0744053     0.0498084     -0.466292     -0.339436      0.163963    -0.0979201     0.0843747       2.47584       3.10322       3.33046       3.27113       3.04665       2.87668       2.52977       2.16352       1.78092       1.45009       1.05108      0.757217      0.550215      0.364261      0.223748      0.147672     0.0901165     0.0505104
  17  12 2548.0887    1.9228  1.0494 10.9169  0.0001  0.0253   0.0403   0.0646    0.1909   0.0000   439.7056       2.63203       17.0647       2.19628      0.955524     -0.892745       1.44070      -2.25242       2.89271     -0.613401      -1.11842     -0.139739      0.511793     0.0971112      0.278782      0.131349    -0.0654282    0.00619189       2.48093       3.18566       3.32639       3.52213       3.17933       3.07240       2.57453       2.19637       1.80865       1.40343       1.01937      0.771135      0.534832      0.382091      0.232310      0.152984     0.0890804     0.0520682
  17  13 2691.0955    2.4426  0.9278 11.6109 -0.0039  0.0245   0.0552   0.0586    0.1840   0.0000   439.2913     -0.564560       16.3088       2.34688      0.303994      -4.39702       3.39094     -0.709209       1.66212      -3.44327      0.986593      0.591667     -0.389222     -0.157814      0.195289      0.210364   -0.00591526    -0.0310647       2.58323       3.24027       3.22448       3.35525       3.19344       3.08403       2.73351       2.22389       1.70504       1.37888      0.984630      0.754890      0.561950      0.392109      0.252234      0.156816     0.0908799     0.0529659
  17  14 2834.4294    3.1490  0.9122 12.1896  0.0031  0.0228   0.0723   0.0614    0.1701   0.0000   438.1857       5.35549       18.1149       3.69387    -0.0625133       1.51031     -0.731823      -1.38960       1.95643     -0.354536     -0.567947     -0.492819   -0.00447727      0.179395     -0.480703     -0.104249     -0.134537     0.0395467       2.27778       2.87514       2.98312       3.13982       2.90480       2.79191       2.35444       2.01525       1.60405       1.31728      0.920437      0.701072      0.502830      0.345174      0.214432      0.140425     0.0849009     0.0460319
  17  15 2977.3176    3.7673  0.9142 12.4336 -0.0001  0.0231   0.0875   0.0585    0.1906   0.0000   439.0428       4.92549       13.8409       2.42483      -1.83378      -1.79733     -0.644150      -2.56632     -0.376200     -0.832195      0.449758     -0.241696     -0.165990     -0.651197    0.00474331      0.110054    -0.0700883    -0.0714103       2.31723       2.76061       3.09208       3.21081       3.05006       2.80287       2.34911       1.95187       1.64919       1.26961      0.883834      0.670787      0.498622      0.357092      0.220663      0.134204     0.0842226     0.0479574
  17  16 3119.5315    3.7677  1.1741 12.8132 -0.0051  0.0278   0.0835   0.0725    0.2140   0.0000   436.7333       15.4892       12.9181       10.1599      0.723664       9.86778      0.987896     -0.201067      0.999460      -2.39391      0.111980     -0.583590     -0.664226      0.671254     -0.198766     0.0223697   -0.00954119     0.0497341       2.80021       3.61654       3.88271       3.87284       3.55675       3.45276       2.90231       2.47933       2.03177       1.55124       1.17700      0.881866      0.587268      0.412766      0.259884      0.168012     0.0993117     0.0571112
  17  17 3261.4738    3.7880  1.4823 12.1638 -0.0023  0.0309   0.0735   0.0831    0.2869   0.0000   438.7537       17.0564       18.3875      -3.10860      -1.42590      -1.41983       2.06969      -9.09254    -0.0809341     -0.442543      0.878332      0.343885      0.690759      0.195499     -0.495460     0.0510995     -0.100131     0.0168366       3.00039       3.88343       4.01062       4.07074       3.76646       3.41631       3.15945       2.70499       2.23921       1.76923       1.29628      0.956418      0.675197      0.440003      0.289108      0.177637      0.109206     0.0612154
  17  18 3403.5311    3.1971  2.3227 11.5366 -0.0005  0.0396   0.0496   0.1034    0.2231   0.0000   433.6880       4.75313       14.0491       10.7333      -17.8144      -8.70698      0.446691      -7.68190      0.231457      -1.51635     -0.607101      -1.65717      0.195830     -0.290300      0.395794     -0.162536     0.0673359    -0.0146833       3.74640       4.92863       5.23472       5.50555       5.06377       4.72766       4.02787       3.44673       2.71135       2.14163       1.63778       1.19171      0.832641      0.560820      0.367405      0.235836      0.142736     0.0818813
  17  19 3545.5615    2.7700  3.1921 11.1683 -0.0010  0.0468   0.0373   0.1247    0.1656   0.0000   445.5945       16.5984       6.40236       6.41876     -0.432250      -6.70058      -4.02226      -6.04759      -6.43152      -1.82845      -2.13976      0.166925      0.566269     -0.116229     -0.305718    -0.0865800     0.0857181    -0.0934308       4.49227       5.69355       5.94468       6.29776       6.00172       5.45492       4.81854       3.88921       3.34633       2.49120       1.94864       1.39462      0.990631      0.674599      0.456013      0.278999      0.170563      0.100019
  17  20 3687.9678    2.2760  4.5572 10.9325 -0.0009  0.0592   0.0263   0.1554    0.1006   0.0000   431.0994       19.9510       17.7598       16.6672       7.99470       5.10678      -8.55535      -3.03482     -0.585801      -2.58605      -1.15084       3.25387     -0.804013     -0.968244      0.254561     0.0293549     -0.137367      0.146381       5.62383       7.04324       7.42372       7.62768       7.30199       6.83421       5.99904       5.07947       4.15132       3.25531       2.43081       1.83503       1.28406      0.902565      0.575380      0.363841      0.217775      0.126791
  17  21 3830.1562    1.8724  6.3867 10.3254 -0.0038  0.0722   0.0184   0.1929    0.0931   0.0000   433.9675       13.3506       9.88008       11.7420      -20.5610      -10.3241      -12.0948       3.07678       10.2849      -6.14663      -2.04472     -0.881703      -2.71928     -0.154810      0.727004     -0.586671      0.160747     -0.143704       6.89765       8.77142       9.39938       9.68302       9.14571       8.47195       7.44302       6.29647       5.03652       3.93610       2.99504       2.23077       1.53034       1.06311      0.679243      0.445867      0.259415      0.154097
  17  22 3972.5886    1.5900  8.1741 10.0978 -0.0017  0.0865   0.0145   0.2368    0.0800   0.0000   434.6626       1.60553       11.0612      -8.84486      0.814173      -6.26312       22.9853      -2.11407      -1.70167      -2.56737       3.12760      0.496455       3.21354     -0.861084       1.28593     -0.291983      0.563651      0.250776       8.17064       10.5192       11.2977       11.3973       11.1327       9.95309       8.91896       7.34631       6.20455       4.77676       3.67421       2.64579       1.86701       1.25018      0.815497      0.519861      0.313942      0.182534
  17  23 4114.9604    1.3000 10.0958 10.1636 -0.0004  0.1052   0.0122   0.3074    0.0626   0.0000   433.7058       13.9944       10.6041       4.14721       20.2273       14.7510      -8.46585      -8.12521       7.57673     -0.407844      -3.38359      -3.55344      0.655351      -1.39182       1.28856     -0.713509      0.312303     -0.174455       9.88606       12.6407       13.4273       13.7795       13.1038       12.0338       10.4799       9.16310       7.45993       5.85630       4.47014       3.28381       2.30074       1.53639       1.03451      0.643066      0.384457      0.226955
  17  24 4257.8580    1.0603 12.0360 10.1767 -0.0011  0.1370   0.0105   0.3790    0.0530   0.0000   452.9669       14.3448       22.8277      -45.0785       22.5628      -8.53875       9.79203      -2.47751       9.58207      -11.3950      -1.64893      -3.46870      -1.14092      -4.62890      0.934716     -0.860262    -0.0209192     -0.501658       12.4064       16.2932       17.7059       17.8492       17.2494       15.7093       13.8365       11.6691       9.52137       7.44474       5.65282       4.15699       2.97493       2.03581       1.31018      0.851117      0.488861      0.287907
  17  25 4400.2268    0.8692 14.8765 10.1542 -0.0021  0.1799   0.0086   0.4930    0.0449   0.0000   439.0135       55.4544      -20.3475     -0.227489       27.4764       23.6312      -19.4936       8.71174      -10.5805       8.61392       2.82617      -3.81095      -2.35865      -3.05634      -1.96800       1.05783     -0.214169      0.247824       16.0919       20.8245       22.3251       22.7496       21.6954       20.1020       17.8182       15.4301       12.4683       10.0024       7.61091       5.59399       3.98096       2.70445       1.79253       1.12865      0.665785      0.393171
  17  26 4543.4881    0.7240 18.3522 10.0578 -0.0012  0.2358   0.0069   0.6275    0.0366   0.0000   469.2371      -20.8957      -15.6291       30.1865       35.1993       3.60460    -0.0100545      -40.8591       23.8240      -9.62728      -16.2958      -9.81899     -0.168535      -2.67581     -0.257291      0.288248      -1.37845      0.241746       21.1667       26.9885       29.8072       29.9109       28.9901       26.6290       23.4528       20.1513       16.0401       12.8182       9.89749       7.29245       5.12756       3.57858       2.36934       1.49704      0.890713      0.524868
  18   8 1992.8231    0.6036  0.5547 10.1128 -0.0006  0.0221   0.0185   0.0504    0.0702   0.0000   443.5046       2.51704       15.7700      0.298549       3.68703     -0.719184      0.500179      -2.32416    0.00138199      0.445485       1.46531     -0.945881     -0.104532     -0.133519  -0.000242685      0.232659     0.0796811     0.0891814       1.77028       2.58528       2.45169       2.65931       2.55476       2.51972       2.04930       1.64256       1.48711       1.05589      0.966817      0.653754      0.483970      0.298971      0.225134      0.134009     0.0927676     0.0567819
  18   9 2143.6889    0.8441  0.7289 10.1810 -0.0008  0.0232   0.0214   0.0516    0.0994   0.0000   440.2839      0.102312       11.0129      0.904019     -0.977037       1.02105      -2.62728      -3.80081      -1.62854     -0.611552     -0.236379     -0.471162    -0.0703079     -0.104692     -0.232450    -0.0620082    -0.0192233   -0.00756607       2.01088       2.66871       2.70968       2.79007       2.73400       2.57554       2.26183       1.98238       1.57151       1.22389      0.946748      0.725403      0.528697      0.383653      0.245079      0.162957      0.103936     0.0584730
  18  10 2291.6311    1.1544  0.8700 10.1689 -0.0055  0.0223   0.0283   0.0617    0.1566   0.0000   439.2455      -2.58604       19.2427       5.06662      -3.49223      -6.74234      -1.40507      0.560318       2.18790     -0.517748      -1.45672      -1.30243     -0.673419      0.960251      0.315664     -0.302772      0.185372   -0.00860640       2.04241       2.57781       2.65189       2.72294       2.79082       2.64949       2.28687       1.82018       1.51898       1.23968       1.03125      0.774401      0.495552      0.348524      0.254144      0.165995      0.108150     0.0684647
  18  11 2436.8311    1.5463  1.0778 10.3639 -0.0059  0.0251   0.0324   0.0656    0.2473   0.0000   437.7555       3.34388       12.0671       5.92029       1.52440     -0.307372     -0.583173      -2.16779      -1.03837      0.335794      0.842913      0.784027   -0.00707443     -0.271553     -0.137824      0.159565     0.0637533    -0.0373742       2.35735       2.89409       3.18781       3.20973       3.03220       2.75665       2.51965       2.23251       1.82353       1.43804       1.12707      0.882724      0.569148      0.412385      0.275504      0.181613      0.110825     0.0658189
  18  12 2580.8617    2.0285  1.0466 11.4194 -0.0063  0.0246   0.0439   0.0665    0.1694   0.0000   437.7650       11.0278       10.5917      -1.66872    -0.0663433       3.57975      -3.49452       1.47595      -3.75955      -2.05333      0.206252      -1.13511     -0.595542      0.240260      0.194756      0.285967    -0.0490062     0.0445918       2.21809       2.77498       3.04748       3.10540       3.12152       2.69468       2.46900       2.09458       1.72236       1.35315       1.05316      0.790809      0.555997      0.383277      0.267725      0.170306      0.107662     0.0657193
  18  13 2724.7851    2.5305  1.0632 11.7975 -0.0015  0.0254   0.0547   0.0650    0.1799   0.0000   436.4262       7.31916       14.6986       4.11547      0.156840       4.09144      -4.72221      -1.96544      -1.94090      -1.87302      -1.19879      -1.10516     -0.993067      0.191582     -0.480281    -0.0173198    -0.0140751     0.0861910       2.34930       2.93652       3.18247       3.32255       3.08759       2.85854       2.59021       2.15517       1.76040       1.43563       1.13518      0.809004      0.582887      0.394526      0.276754      0.169936      0.111112     0.0674373
  18  14 2868.6894    3.1863  1.0544 11.3915  0.0005  0.0264   0.0634   0.0603    0.3316   0.0000   437.8490       8.44854       12.4233       2.97660       5.13778      -1.33559    -0.0775237     -0.991087      0.555097    -0.0698308   -0.00186577     -0.585040     -0.643647      0.356666     -0.313587     0.0351599     -0.160953    -0.0433112       2.08213       2.96362       2.97480       3.11208       2.91857       2.79004       2.48785       2.05087       1.82618       1.38157       1.08809      0.815875      0.600899      0.396299      0.270772      0.173688      0.111790     0.0666191
  18  15 3012.2611    3.9062  0.9559 12.6572 -0.0005  0.0246   0.0830   0.0567    0.1706   0.0000   439.6637       5.75354       12.6931      0.611453     -0.577587     -0.187814      0.261239       1.10498       1.82481      -1.82455      0.500914     -0.402509     -0.128504    -0.0126017      0.173378     -0.261574     0.0300795    -0.0367891       2.21259       3.03156       3.08490       3.20903       3.01322       2.84895       2.49678       2.11162       1.79478       1.36337       1.09749      0.822814      0.555082      0.397716      0.258710      0.171412      0.108466     0.0628029
  18  16 3154.9523    3.7838  1.2653 12.5829 -0.0072  0.0283   0.0741   0.0757    0.1767   0.0000   442.2576       5.58771       14.0530      0.465980       3.34704       3.77287      -1.45601      -3.44755      -2.20313      0.241891       2.81469       1.32717      0.364586      0.176085     -0.496001     0.0241336      0.208055     0.0488982       2.50236       3.42656       3.53880       3.45664       3.52392       3.03081       2.92094       2.40241       2.03238       1.65675       1.21840      0.957110      0.643951      0.460395      0.311518      0.190911      0.122720     0.0697970
  18  17 3297.5611    3.5782  1.5612 12.6325  0.0003  0.0326   0.0666   0.0845    0.1559   0.0000   436.5892       27.2960       16.1823       11.0617     -0.273275       1.39082      0.790636       2.19827       4.61469     -0.943692       2.01605     -0.591544     -0.139190    -0.0984327     -0.381878      0.275051     -0.130138      0.134097       3.15726       4.00825       4.07739       4.07497       4.00157       3.79321       3.51620       2.96585       2.29564       1.79423       1.41348       1.08529      0.811722      0.567765      0.381741      0.250383      0.156052     0.0943020
  18  18 3440.1204    3.0928  2.5320 11.3093 -0.0015  0.0409   0.0445   0.1033    0.2256   0.0000   433.9375       15.6851       2.76707      -6.59927      -6.39994       5.73761       1.25651     -0.574917      0.714805     -0.625544       3.42731      -1.98382      0.206075      0.290108     -0.439014     -0.515514     0.0548044     -0.146093       3.56340       4.67483       4.94741       5.14669       4.70384       4.51819       3.85518       3.52482       2.92789       2.36622       1.78361       1.36424      0.941340      0.670861      0.449002      0.290534      0.171453      0.105515
  18  19 3582.7881    2.6551  3.3438 11.4355 -0.0006  0.0476   0.0349   0.1279    0.1199   0.0000   447.1118       12.5755       22.6898      -2.11253      -5.04671      -7.28880       5.11159       1.69001      -1.07869     -0.573833      0.971128      -3.30964       2.56720      0.396639     0.0410424      0.387115    -0.0555789     0.0653060       4.30601       5.42352       5.80928       5.94111       5.71827       5.25245       4.82027       4.11438       3.41583       2.69358       2.14046       1.57697       1.14335      0.792396      0.534221      0.342119      0.218143      0.132643
  18  20 3725.4186    2.1628  4.8871 10.7464  0.0005  0.0595   0.0228   0.1589    0.0946   0.0000   433.6782       14.3919       16.3813       12.7201      -2.15316      -3.05733      -5.11268      -4.73411       6.25895      -7.20043      -2.30610       2.05141      -2.06212      -1.49874    -0.0913082     -0.591440    -0.0437057     0.0819385       5.45435       7.01773       7.52671       7.43297       7.26808       6.80549       6.09908       5.26354       4.27036       3.42286       2.66353       1.97019       1.43231       1.01818      0.678258      0.442471      0.264874      0.160939
  18  21 3868.1812    1.8150  7.0253 10.1813 -0.0020  0.0745   0.0164   0.2027    0.0863   0.0000   439.6826       17.1664       24.7539       10.5532      -15.8871      -3.35456     -0.287507      -15.5465      -3.08812       2.07652       5.09191      -3.62542      -1.40897      -1.20328      0.779437     -0.370934      0.301707      0.276699       6.62635       8.60931       9.17601       9.36795       9.03481       8.28176       7.34156       6.55633       5.38765       4.25382       3.27263       2.46412       1.78196       1.24700      0.818716      0.529235      0.335327      0.202807
  18  22 4011.0294    1.4774  9.0815 10.2031 -0.0004  0.0937   0.0129   0.2580    0.0626   0.0000   442.1001       29.2927       19.4420      -6.43482     -0.615280       14.9947      -11.9383       12.6186      -7.36127      -5.38272       1.97506       3.39313      -1.44199      -1.33915      0.693566      0.871953     -0.631836     -0.551648       8.16992       10.6067       11.2544       11.6692       11.2831       10.4258       9.31234       7.97700       6.60001       5.34418       4.14229       3.03741       2.23289       1.54859       1.03933      0.681373      0.416819      0.257086
  18  23 4154.0538    1.2470 11.1382 10.1388 -0.0009  0.1136   0.0111   0.3227    0.0577   0.0000   446.5124       29.4261      -22.2526      -25.2458     -0.304189      -2.76891      -9.04198      -7.21507       9.32150      -12.6553      -5.54275      -3.11595      -5.39120      -2.82876      0.573451      0.179947      0.259496     -0.228906       10.0347       12.7616       13.8787       14.2716       13.6995       12.7825       11.3931       9.63644       8.06072       6.43226       5.01471       3.73269       2.67628       1.91933       1.25132      0.835320      0.515721      0.313237
  18  24 4296.9326    1.0094 13.7425 10.1928 -0.0012  0.1481   0.0093   0.4317    0.0470   0.0000   442.4753       41.6612       28.0292      -6.97037      -21.9704       2.79473       6.50755      -19.7327      -11.2752      0.421184       2.73982      -11.7470      0.112192       1.96173      0.450344     -0.378147     -0.843249    -0.0630468       12.7904       16.5662       17.9197       18.3388       18.1988       16.5106       14.6292       12.3869       10.4155       8.36281       6.53964       4.84465       3.46301       2.41645       1.66811       1.07920      0.665530      0.412472
  19   7 1867.2958    0.4577  0.3587 10.0840 -0.0053  0.0173   0.0163   0.0368    0.0493   0.0000   438.0767      -2.58539       16.1153       1.03012      -5.03191      -5.18916      -2.17353      -1.07307      -1.72205     -0.671772     -0.750485     -0.320063     -0.504119   -0.00724846     -0.107968     -0.158548     0.0366104     0.0218977       1.47476       1.94825       2.12513       2.09314       2.03420       1.88773       1.81398       1.58986       1.54574       1.22891      0.758666      0.622071      0.508091      0.414925      0.264853      0.167571     0.0996479     0.0623503
  19   8 2021.7474    0.6302  0.5756 10.1743 -0.0041  0.0212   0.0185   0.0491    0.0736   0.0000   437.8527      -4.09129       15.3405     -0.112984      -1.18908       4.06236      0.965324       1.10011       1.25800      0.684844      0.478610     -0.675193      -1.28525      0.146662      0.335630     -0.138306      0.106774    -0.0663329       1.72042       2.29918       2.37642       2.52882       2.17275       2.19899       1.88141       1.78885       1.51372       1.20502      0.976239      0.727541      0.553407      0.359644      0.247481      0.162616      0.108543     0.0694895
  19   9 2173.7342    0.8920  0.7495 10.3142 -0.0033  0.0218   0.0219   0.0539    0.0968   0.0000   441.1705       2.10918       11.2228      -2.91326      -1.18337      -2.23151       4.44572       1.80053       1.57618      -1.04470     -0.576870     0.0798242     0.0194123      0.211529      0.466598      0.305930     0.0210697    -0.0768921       2.06393       2.66491       2.88036       2.84187       2.74313       2.48262       2.30786       1.96189       1.65999       1.37384       1.07456      0.775185      0.577110      0.403014      0.275342      0.180419      0.110573     0.0711397
  19  10 2322.3489    1.2304  0.8680 10.4760 -0.0011  0.0229   0.0277   0.0561    0.1379   0.0000   438.6067    -0.0195868       14.6716       2.65599       1.79985     -0.336118     -0.132921     -0.223235     -0.894658      -1.11604     -0.264435      -1.36686     0.0489329      0.110751    -0.0171850     -0.220831     -0.124239      0.106104       2.09837       2.73150       2.64567       2.67090       2.58097       2.55827       2.33479       2.08274       1.69481       1.36742       1.07854      0.868601      0.613042      0.439370      0.289829      0.195267      0.124531     0.0805664
  19  11 2468.1328    1.7000  0.9998 10.9305 -0.0018  0.0245   0.0360   0.0625    0.1664   0.0000   436.1599       6.63449       11.9229       1.48443      -4.00296      0.721505      -5.87156      0.657365      -1.02568      0.687256     -0.160228     -0.261362      0.513985     -0.414275   0.000290157      0.244080    -0.0743005     -0.120257       2.04399       2.72003       2.73503       2.99203       2.88425       2.77438       2.41328       1.91323       1.74090       1.36486       1.11229      0.841188      0.574551      0.416566      0.297445      0.188805      0.130596     0.0814877
  19  12 2613.1361    2.1735  1.0517 11.0232 -0.0052  0.0236   0.0450   0.0621    0.2390   0.0000   439.1284       4.64140       12.6653      0.937104      -4.54628       2.07881       1.15331      -3.58702      0.415747      0.565013     -0.154950      -1.38221     -0.852162      -1.10393      0.199616     0.0642731      0.104999    -0.0336841       2.08954       2.66808       2.82692       2.82972       2.72605       2.56479       2.23771       2.02257       1.70552       1.46302       1.14244      0.835331      0.612951      0.429867      0.301802      0.194843      0.125015     0.0707068
  19  13 2757.9792    2.7928  0.9219 11.7431 -0.0013  0.0218   0.0607   0.0547    0.1893   0.0000   440.0774       6.74766       8.72114       3.54404       1.94373       1.80086      -1.52765     -0.777849       2.23918      -2.47969     -0.860237     -0.824662     -0.867181     -0.479775     -0.296865    -0.0587145      0.164068     0.0437682       1.93338       2.46706       2.54959       2.69129       2.51140       2.46911       2.12540       1.88676       1.55956       1.28351       1.02067      0.762278      0.556671      0.396492      0.272380      0.182668      0.117320     0.0724262
  19  14 2902.6384    3.4156  0.9077 12.3012 -0.0042  0.0227   0.0729   0.0546    0.1895   0.0000   441.6752       9.31516       13.2453      0.689344     -0.447087      -2.18210      -1.13041      -2.50942     -0.961023      -1.65103      -1.49809     -0.199180     -0.945695     0.0428961      0.239993     0.0255912     -0.186098     -0.108729       2.09194       2.63461       2.84522       2.85749       2.62066       2.43277       2.24863       2.02877       1.71205       1.43948       1.14320      0.837134      0.611857      0.424308      0.295992      0.182921      0.125083     0.0738091
  19  15 3046.6678    4.0641  0.9548 12.3715 -0.0015  0.0224   0.0860   0.0570    0.2087   0.0000   434.9210       7.98285       17.1441       3.64198      -1.83295      0.726691       1.61392      0.360087     -0.768542      -2.27858      -2.58604      -1.36400     -0.263357     -0.650724     -0.149675     -0.248292      0.212539      0.109359       2.07473       2.55875       2.77546       2.77819       2.76576       2.44484       2.23699       1.94931       1.68536       1.37353       1.04228      0.819905      0.586681      0.416221      0.282913      0.183617      0.118190     0.0737872
  19  16 3189.9841    3.9125  1.2343 12.6129 -0.0005  0.0271   0.0751   0.0686    0.1871   0.0000   440.1770       8.92086       14.8694       3.01289      -5.03936       1.16735      -2.11350      0.919834     -0.863998      -4.62579     -0.297242       1.19965      0.146002     -0.105373     -0.503310      0.117795    -0.0420667     0.0566971       2.34434       2.97328       3.10541       3.35082       3.21495       2.89550       2.62390       2.30125       1.99325       1.56285       1.16618      0.920971      0.695438      0.483182      0.345156      0.216835      0.145819     0.0934122
  19  17 3333.0170    3.5544  1.7392 12.2216 -0.0024  0.0319   0.0579   0.0830    0.1444   0.0000   436.1878       20.8443       12.3589       11.8371       4.52404     -0.457291       2.07689      -1.44954       2.00033      -3.39795      0.758306      -1.83624      0.172183     -0.513051      0.503023     -0.231366      0.330234      0.110145       2.61380       3.41617       3.65920       3.64022       3.72409       3.30326       3.15586       2.62875       2.22739       1.74666       1.39216       1.09889      0.795781      0.575234      0.377305      0.261246      0.176224      0.106894
  19  18 3476.2875    2.9601  2.5834 11.7889 -0.0017  0.0409   0.0412   0.1042    0.1258   0.0000   445.1844       19.3383       9.97658       4.00050       1.19656      -8.40627      -4.08427       1.81452      -2.39785      0.835760       1.79788     -0.904737     -0.513483      0.299590    -0.0371805      0.176885     -0.374047    -0.0649329       3.58045       4.51300       4.86744       5.11122       4.95647       4.57174       3.99575       3.53277       2.97385       2.30491       1.87271       1.39956       1.02605      0.746248      0.503149      0.343485      0.217828      0.139675
  19  19 3619.3734    2.5232  4.0860 10.5289 -0.0016  0.0503   0.0272   0.1329    0.1578   0.0000   436.8304       18.0943       20.3796       7.28392      -6.53130     -0.419223     -0.328777      -4.74762      -6.80002      -1.61717    -0.0310930      -1.92070       1.17498     -0.129224     -0.938165     -0.244200      0.378881   -0.00674383       4.22626       5.40024       5.80018       5.95618       5.80454       5.40408       5.05760       4.19131       3.55082       2.86197       2.26067       1.73595       1.27051      0.909446      0.631801      0.417500      0.276338      0.168406
  19  20 3762.5597    2.0670  5.5096 10.6425 -0.0012  0.0626   0.0204   0.1714    0.0851   0.0000   437.2219       25.0270       5.67652       4.26894       7.14814     -0.924008      -7.29273       2.88321       6.72137      -12.3641       2.85270       2.77275       3.54630     -0.398636       1.06240     -0.700289     -0.169409      0.302212       5.33294       7.00432       7.57898       7.65432       7.38159       6.91110       6.23694       5.44088       4.55702       3.73775       2.94903       2.17839       1.61664       1.15757      0.775588      0.524067      0.328291      0.205459
  19  21 3906.0168    1.7714  7.2036 10.1446 -0.0007  0.0737   0.0155   0.2025    0.0815   0.0000   432.4843       19.3043       5.22092       6.48244      -12.6531      -23.4773      -1.90802      -15.0767       8.56748     -0.814508       1.24876     -0.512352      0.200700      0.896031       1.95514     -0.548677     -0.403753     0.0975560       6.19312       8.00360       8.62328       8.70048       8.61353       7.78720       7.26376       6.30419       5.33852       4.35387       3.46661       2.60970       1.93821       1.32885      0.933970      0.611753      0.395077      0.245766
  19  22 4049.1839    1.4295  9.4648 10.1488 -0.0007  0.0940   0.0122   0.2680    0.0618   0.0000   421.2107       9.61192       13.7426      -2.67440      -13.4027       2.51730     -0.645327      0.816216      -5.58331      -4.90095       7.26961      -4.28211       1.50345      -2.52942      0.550414     -0.657236      0.608267     -0.117457       7.90085       10.3755       11.1518       11.3566       11.1472       10.3481       9.27988       8.12916       6.77035       5.58930       4.27343       3.34143       2.40383       1.74367       1.17009      0.789293      0.504489      0.311978
  19  23 4192.4949    1.1672 12.3850 10.2043 -0.0009  0.1259   0.0099   0.3644    0.0497   0.0000   447.0538       20.3583       27.3426       27.2124       43.7064      -6.49447      0.150731      -13.9620      -14.8974      -5.99554       4.84736       3.19831      -4.76973     -0.510755       2.57087      -2.03828      0.486652     -0.396474       10.3475       13.5722       14.5614       14.8599       14.4935       13.4709       12.1827       10.8097       8.89712       7.51006       5.79630       4.49923       3.27386       2.31211       1.58748       1.06721      0.675851      0.431060
  19  24 4336.2074    0.9762 14.5154 10.1038 -0.0015  0.1573   0.0082   0.4407    0.0456   0.0000   451.5400       62.6239    -0.0258987      -27.5991       28.6446      0.736137      -6.05724      -23.5074       24.6376     -0.176962      -6.72324      -12.2074       2.45344      -1.05668       1.47013     -0.595325      0.965962     -0.576746       12.5312       16.5450       17.6293       18.4159       17.7791       16.7552       15.1211       13.3807       10.8660       9.06840       7.06010       5.54004       4.01423       2.89351       1.96824       1.34328      0.853035      0.537516
  20   6 1734.1790    0.3221  0.2488 10.1008 -0.0105  0.0164   0.0145   0.0320    0.0376   0.0000   439.2392      -2.24233       17.6136       2.17175      -1.51736      -1.65115      -3.65851      0.131900      0.595133      0.412499     -0.927843     -0.592914      0.668640      0.431253      0.311512     0.0261512    -0.0124010    -0.0787689       1.33876       1.65539       2.04721       1.96543       1.86848       1.86755       1.56302       1.35629       1.27190      0.888171      0.723735      0.565565      0.398609      0.314749      0.227238      0.139294     0.0968348     0.0613086
  20   7 1893.9004    0.4821  0.3860 10.0575 -0.0059  0.0169   0.0172   0.0385    0.0513   0.0000   437.7036       2.44303       17.4402       1.53369      -3.83170      -3.29301      -1.20559     0.0228754       1.41531     -0.576793     -0.828121     -0.228001     -0.508735    -0.0193570      0.123506     -0.283258      0.305386   -0.00856480       1.32945       1.55851       1.78766       1.79953       1.76298       1.72746       1.47550       1.37325       1.22836      0.912701      0.754421      0.539781      0.467498      0.316667      0.231080      0.158529      0.111108     0.0706234
  20   8 2050.0673    0.7008  0.5966 10.1676 -0.0073  0.0216   0.0196   0.0442    0.0779   0.0000   435.5988       4.53412       15.3582     -0.362798      0.315225       3.09118       2.45959     -0.413668       1.54407       1.27007     -0.617438      0.731389      0.176296      0.552797     -0.116541     0.0507633      0.157238    -0.0412781       2.02676       2.65286       2.86024       2.80952       2.53549       2.31467       2.18584       1.95606       1.80526       1.54253       1.21738      0.947093      0.650178      0.470647      0.301545      0.204395      0.132333     0.0777855
  20   9 2203.1391    0.9447  0.8387 10.2279 -0.0019  0.0231   0.0220   0.0553    0.1190   0.0000   434.5977      -1.11476       9.57911      0.464804      -1.44282       1.36568      -1.39217     -0.874469      0.177981       1.12214       1.83209      0.211730      0.239143      0.300350     0.0754797     -0.310703     0.0474638    -0.0758273       1.88970       2.53730       2.63573       2.67201       2.66892       2.48194       2.27768       1.95416       1.60438       1.35084       1.05003      0.822257      0.622276      0.440303      0.299038      0.203178      0.140889     0.0931875
  20  10 2352.3982    1.3034  0.9566 10.7314 -0.0024  0.0230   0.0280   0.0599    0.1222   0.0000   439.2937       6.45054       10.6838      -2.44742      -1.31326     -0.324888     -0.492888      -2.78062      0.114392      0.647027      0.327894      0.449208      -1.29851     -0.316218      0.173387     -0.131878    -0.0855659      0.103218       1.88841       2.27945       2.46243       2.67323       2.43245       2.24488       2.16846       1.93907       1.62665       1.33317       1.11164      0.846383      0.627076      0.449646      0.327398      0.213725      0.145907     0.0906284
  20  11 2498.9534    1.7729  1.0904 10.8962 -0.0029  0.0245   0.0361   0.0623    0.2110   0.0000   438.1730      -2.27393       13.4033       1.73071       1.04834      -1.22814      0.625005     0.0715839      0.939850      -2.19374    -0.0486412      0.903480      0.618385     -0.286229     -0.690633      0.158655     -0.100394     -0.139224       1.98538       2.49408       2.82091       2.85404       2.76535       2.51625       2.35352       2.11093       1.72455       1.40062       1.17306      0.874337      0.656282      0.484595      0.330117      0.232995      0.151184     0.0950487
  20  12 2644.9137    2.2897  1.1185 11.0891 -0.0022  0.0252   0.0448   0.0631    0.2580   0.0000   441.1841       5.89365       13.4383       2.96480   -0.00794796     0.0319242       1.21863      -4.41070      0.957197     -0.711595     -0.138762      0.564764      -1.59080      0.343602    -0.0959796     -0.365451    -0.0680165      0.164655       2.12758       2.85629       3.16482       3.19331       3.14215       2.83405       2.52094       2.31858       1.80404       1.57051       1.14493      0.942865      0.681508      0.494467      0.336992      0.234510      0.152746     0.0964248
  20  13 2790.7438    2.8860  0.9381 12.1244 -0.0045  0.0241   0.0599   0.0548    0.1464   0.0000   436.8223       4.59297       16.3338      0.652398      -6.27738       2.99293       2.82458      -1.34169      -2.48075      -1.27110      -2.14887      -1.08151      -1.08252      0.190190    -0.0132105      0.168606      0.102329     0.0896278       1.86249       2.60751       2.43700       2.72497       2.29382       2.53800       2.32485       2.12025       1.67696       1.40471       1.07057      0.814514      0.655747      0.498077      0.365564      0.243320      0.160482     0.0999931
  20  14 2936.0468    3.5138  1.0499 11.7471  0.0018  0.0224   0.0687   0.0584    0.2530   0.0000   441.3584       4.19497       12.3709      0.906044      -1.70335      -4.68378      -2.80732      -1.95167       2.81552      -1.34467      -1.36412     -0.709496      0.158053     -0.505827      0.130340      0.192705     -0.123137     -0.133169       1.95162       2.43586       2.65604       2.77622       2.71858       2.48996       2.30561       1.92858       1.64433       1.36060       1.05504      0.815692      0.597790      0.440638      0.323113      0.220090      0.140077     0.0912816
  20  15 3080.5403    3.9510  0.9380 12.9207 -0.0015  0.0222   0.0831   0.0577    0.1440   0.0000   439.5747       5.43180       9.00650      0.330324      0.112623      -1.09442      -1.68275      -3.29471     0.0484506      -2.89037      0.117330      0.790373      0.322165      0.388273     0.0421487     -0.149617    -0.0188951    -0.0275556       1.86603       2.33680       2.45989       2.56939       2.31929       2.23605       2.09144       1.86044       1.65168       1.42538       1.11356      0.861874      0.640969      0.463428      0.311091      0.204010      0.140743     0.0907101
  20  16 3224.5306    3.7863  1.3302 12.2764 -0.0031  0.0277   0.0677   0.0678    0.2088   0.0000   437.5163       4.43454       17.5777       1.62846      -1.98695     -0.251634      -2.44391      -3.92815       1.46372      -2.18974      -1.56122     0.0539299      -1.51972      0.886738     -0.361002      0.160909      0.140877    -0.0258312       2.43622       2.97436       3.23528       3.46985       3.41046       3.21828       2.80317       2.48310       1.95407       1.58375       1.31101      0.987546      0.729299      0.545316      0.381658      0.256492      0.176127      0.115054
  20  17 3368.2003    3.3813  1.9483 12.1541 -0.0012  0.0324   0.0507   0.0861    0.1174   0.0000   432.2858       14.0209       17.3199       3.30755      -1.14755      -4.81960       2.63093      -3.34177       1.02468      -2.47579      0.657222     -0.369794     0.0352220      0.110014      0.487033     0.0516713      0.126394    -0.0161764       2.74249       3.45263       3.66051       3.89219       3.81749       3.56194       3.15052       2.82220       2.36085       1.94363       1.50002       1.20955      0.900726      0.646047      0.447059      0.302705      0.206127      0.137653
  20  18 3511.9618    2.8056  2.9560 11.6043 -0.0034  0.0431   0.0358   0.1102    0.1048   0.0000   438.0405       11.3209       10.9432      -1.98102      -4.87111      -1.37082       4.32440      -3.08263     -0.449144      0.536344     -0.841974      -3.05706      -1.33367      -1.41189     -0.186743     -0.648677      0.176285      0.508697       3.43846       4.46892       4.84063       5.16497       4.96930       4.60035       4.19745       3.63297       3.06064       2.50036       2.00514       1.53547       1.16659      0.821782      0.597285      0.408445      0.262973      0.171375
  20  19 3655.7171    2.3535  4.2269 11.1244 -0.0007  0.0525   0.0255   0.1397    0.0877   0.0000   438.2450      -2.32188       13.1340      -1.96605       4.50415       5.49706       3.13272       7.06666      -1.47784      -1.28839      0.521603     -0.402360      -1.32073      0.853436     -0.651338      0.571064      0.184094    0.00533945       4.20310       5.39302       5.74351       5.83605       5.86708       5.39502       5.08069       4.40128       3.81387       3.08126       2.53472       1.91440       1.45430       1.07285      0.740760      0.515335      0.336739      0.214958
  20  20 3799.4597    1.9530  5.9854 10.5930 -0.0009  0.0646   0.0180   0.1796    0.0735   0.0000   440.5722       20.5602       16.3875       4.68705       12.3719      -2.96808      -6.62119      -1.51818       1.36382      -5.19939     -0.528777      -1.18188      -1.03683      -2.55510      0.628621     -0.447717     -0.436305     -0.125184       5.21758       6.76359       7.31407       7.49942       7.39604       6.93092       6.38923       5.46376       4.73736       3.77903       2.97353       2.32741       1.76697       1.29928      0.925159      0.632574      0.413862      0.267407
  20  21 3943.1426    1.6316  7.9364 10.2891 -0.0018  0.0783   0.0137   0.2232    0.0632   0.0000   449.9436       23.3365       8.94253      -4.39341       6.42219      -4.99239      -11.8426      -2.25749       5.14587      -13.1994       3.87745       2.58959      -1.41495      -2.80312      0.727481     -0.455134     -0.335534      0.406875       6.22894       8.03399       8.61533       8.97543       8.81547       8.20536       7.49060       6.65672       5.64270       4.66963       3.71456       2.91119       2.15829       1.56785       1.09761      0.748949      0.498976      0.315577
  20  22 4087.0328    1.3800 10.3147 10.1699 -0.0003  0.1009   0.0112   0.2791    0.0556   0.0000   429.6403       15.1948       11.5210       5.93456       22.4774       5.58105      -4.76975       1.49179       11.9867      -2.84644      -6.70371      -3.39385     -0.301070       1.53821       1.10237      0.452262     -0.888299     -0.150251       7.84396       10.5157       11.1462       11.5359       11.1624       10.6709       9.59124       8.54279       7.31019       6.06285       4.77615       3.74857       2.75501       2.05904       1.41336      0.971733      0.632844      0.403425
  20  23 4230.6802    1.1360 12.1538 10.1929 -0.0004  0.1224   0.0095   0.3452    0.0471   0.0000   455.8568       1.04932       3.52503       5.35467       29.8897      0.145874    -0.0440268      0.635960       17.5184     -0.398008       3.32710      -2.40696       3.23756    -0.0385785      -1.40687      -2.73650     -0.854455      0.509013       9.70167       12.8039       14.0402       14.3309       14.0328       13.2872       11.9634       10.4954       8.78311       7.20825       5.78830       4.46647       3.37667       2.42669       1.71421       1.18408      0.771736      0.497493
  20  25 4518.4508    0.7503 17.0556 10.0841 -0.0021  0.2035   0.0065   0.5410    0.0346   0.0000   439.2878       44.3090       36.2995       12.8503       12.4111      -15.4980      -52.0882       41.2368       26.4932      -57.4404      -10.9159       3.97307       8.01660       2.86103     -0.778348       2.07089     -0.112977     -0.370941       15.5470       20.1490       22.2181       22.9360       22.7820       21.0516       19.3750       16.9042       14.3911       11.7795       9.57507       7.36751       5.55985       4.08823       2.86693       1.99786       1.28385      0.836674
  21   6 1758.2267    0.3497  0.2620 10.1108 -0.0070  0.0177   0.0150   0.0354    0.0373   0.0000   440.7231     -0.939100       17.3373      0.548773      -3.77930       1.33743     0.0563881      0.372785      -1.33626    -0.0425351     -0.331362      0.119639      0.386507      0.287722      0.231004     -0.200863      0.121102     0.0369693       1.32287       1.36023       2.01743       1.76510       1.39038       1.67960       1.46937       1.23011       1.40517       1.08196      0.794172      0.724498      0.455581      0.334918      0.271982      0.150446      0.122826     0.0766487
  21   7 1919.8103    0.5216  0.4679 10.0868 -0.0075  0.0181   0.0164   0.0419    0.0562   0.0000   437.7826      -1.23643       15.4229      0.186098      -2.50101   -0.00429679       2.18721      -1.60037      0.938425       1.36155      0.697394     0.0856718      0.564970     -0.581015     -0.604469    -0.0952911     -0.102749    0.00651471       1.39467       1.76306       1.91455       1.78779       1.78059       1.84754       1.60443       1.51039       1.24959       1.09529      0.870749      0.667019      0.517960      0.375226      0.292664      0.194235      0.130753     0.0884003
  21   8 2077.7396    0.7329  0.6184 10.1338 -0.0010  0.0192   0.0181   0.0433    0.0739   0.0000   440.3712      0.261186       13.9600       2.00690     -0.672061     -0.772396       1.25505      0.833549       1.58509     -0.129755     -0.165703     -0.351376     -0.710668     -0.416779      0.161004      0.163640     -0.161719    -0.0662527       1.43138       1.92970       2.09325       2.20956       2.09263       2.05362       1.80835       1.57420       1.40612       1.07980      0.884080      0.645908      0.520740      0.390347      0.289242      0.198281      0.138138     0.0902561
  21   9 2231.8864    1.0352  0.9157 10.0535 -0.0003  0.0233   0.0219   0.0540    0.1548   0.0000   436.5441      0.625295       14.8049      -1.48774      -3.38577      -1.80030     -0.382188    0.00173486      0.989601      -1.66388      -1.65974     -0.456993     -0.421864     0.0620843    -0.0158851      0.100169    -0.0878035     0.0542814       1.85576       2.46500       2.72509       2.85617       2.73639       2.52205       2.27807       1.95121       1.69980       1.41857       1.14982      0.869857      0.663035      0.482680      0.329337      0.230309      0.159370      0.100544
  21  10 2381.9156    1.3920  1.0931 10.6016 -0.0020  0.0246   0.0270   0.0631    0.1548   0.0000   439.0849       3.67109       11.6209      0.251057      -3.97405       2.35951       1.18118       1.89738     -0.841190       1.25259      0.161974      0.463570    -0.0765746      0.407702      0.308995     -0.387945     0.0354477     0.0950140       1.91136       2.51341       2.79518       2.76620       2.67527       2.51812       2.22836       2.06934       1.78839       1.53749       1.26127      0.944873      0.707738      0.535369      0.375779      0.257721      0.173164      0.105728
  21  11 2529.3443    1.8783  1.0767 10.5576 -0.0011  0.0227   0.0355   0.0583    0.2370   0.0000   439.7560       4.94159       14.9880      -4.29415       2.21549      -1.75895     -0.583808     -0.682919       2.45446      0.516791     -0.269063     -0.616062      -1.30990      0.437255      0.100117     -0.278712      0.188854     0.0447431       1.88524       2.37165       2.47061       2.51427       2.50036       2.42871       2.25255       1.90169       1.66727       1.41146       1.15104      0.898270      0.674913      0.495345      0.349484      0.251104      0.170335      0.111331
  21  12 2676.2463    2.4615  1.0520 11.5377 -0.0018  0.0233   0.0480   0.0600    0.1894   0.0000   439.2558       2.97326       19.2398       4.20962     -0.796196     -0.544669       4.39393      0.882719     -0.379365     -0.150614     -0.123075     -0.785367     -0.257921      0.115479     -0.399130    -0.0302867     -0.185698      0.125002       1.91106       2.41474       2.59636       2.67515       2.52944       2.46309       2.29652       2.04527       1.73495       1.33896       1.08398      0.851232      0.665565      0.487238      0.378619      0.257607      0.186299      0.121029
  21  13 2823.0254    3.1407  0.9231 11.9070 -0.0032  0.0213   0.0637   0.0500    0.1993   0.0000   438.5173       7.90239       18.9474     -0.309745      -2.83639      -1.43611      0.998278      -2.01063      -2.31906      -1.93047       1.09288      -2.18567      0.307937     -0.399442     -0.183893     -0.173794    -0.0941611    -0.0125856       1.76140       2.11397       2.29659       2.45192       2.22920       2.12262       1.99808       1.82828       1.59947       1.33385       1.07641      0.836537      0.628849      0.465736      0.356944      0.239559      0.161492      0.103164
  21  14 2968.9610    3.7164  0.9098 12.3035 -0.0021  0.0209   0.0756   0.0506    0.1978   0.0000   440.7750       7.60465       12.0782      0.906778     -0.901717      -1.26562     0.0240759       2.57543       1.38833       1.06144      0.133515      -1.90589     -0.164234     -0.140710    -0.0847556     -0.245271    -0.0209918    -0.0705945       1.69057       2.13203       2.23564       2.36359       2.34084       2.22994       2.06383       1.72583       1.56663       1.23958       1.04207      0.823130      0.605608      0.452855      0.325399      0.222582      0.149855      0.101503
  21  15 3114.0630    3.9733  1.0929 12.6966 -0.0033  0.0236   0.0775   0.0598    0.1765   0.0000   439.0682       10.3944       11.2213       4.53471      -1.71301     -0.607861     -0.921210      0.269494      -1.48859      -2.78994       1.39430     -0.838526       1.15223     -0.509335      0.399769     0.0163187     -0.139545    0.00791326       1.76340       2.27538       2.36518       2.57341       2.51918       2.39352       2.22731       1.87326       1.63752       1.40372       1.07079      0.882170      0.656304      0.483997      0.354506      0.247517      0.169667      0.111120
  21  16 3258.6272    3.8292  1.3997 12.2371 -0.0016  0.0274   0.0641   0.0674    0.1756   0.0000   432.4267       13.5697       12.2184      -1.36540      -6.13409      -2.59622      0.438735      -5.27754      -1.41425      -2.29414      -2.65551      -1.49535       1.22759     -0.420875     -0.154907      0.394014     0.0720009     0.0118084       2.25154       2.76047       2.90456       2.95029       2.95678       2.93883       2.54269       2.27226       2.01029       1.70788       1.37773       1.13080      0.828020      0.589551      0.424061      0.297568      0.200116      0.132829
  21  17 3403.0223    3.2634  2.0865 11.8788 -0.0044  0.0323   0.0452   0.0854    0.1053   0.0000   443.7809       12.2082       17.2020       4.85407      -2.88891       7.40661      -4.40766      -2.12603      -2.79986      -1.57661     -0.406396      0.268872     -0.434333      -1.57858       1.39583      0.629381      0.303578      0.158169       2.53627       3.18630       3.50929       3.55879       3.53365       3.28817       3.02667       2.70943       2.32256       1.95841       1.58371       1.26465      0.942091      0.702483      0.498842      0.343871      0.230343      0.155604
  21  18 3547.2852    2.7005  3.1948 11.6014 -0.0023  0.0435   0.0319   0.1125    0.0819   0.0000   440.0555       20.1965       7.05363       12.2009       7.11682       1.91529       1.29853      -2.98704       1.66934      0.229952     -0.573459     -0.792188      0.568993      -2.77074    -0.0893910       1.02399     -0.445887     -0.174058       3.30551       4.39238       4.58806       4.87186       4.70767       4.56401       4.07351       3.73056       3.12522       2.56919       2.03765       1.62659       1.24077      0.935269      0.667787      0.475322      0.325852      0.207919
  21  19 3691.6229    2.2355  4.6474 10.8324  0.0017  0.0530   0.0224   0.1450    0.0889   0.0000   442.0072       20.5001       11.2333       19.0059      -11.2498       5.46084      -4.64064      -11.5340       3.61600       5.03364     -0.100470      -5.52637   -0.00842999      -1.21906     -0.594423      0.422026      0.123267     -0.123317       4.17655       5.44452       5.76870       6.05131       5.80146       5.55202       5.07737       4.60380       3.87544       3.30220       2.65293       2.07921       1.59444       1.17266      0.827507      0.583234      0.380610      0.257745
  21  20 3835.8545    1.8622  6.2432 10.6460 -0.0005  0.0660   0.0172   0.1798    0.0679   0.0000   441.7379       1.14826       15.0862       7.87962     -0.370524       10.4188      -8.56206      -5.69900      -1.63446      -9.24410      -1.74267      0.903520       3.13905       1.80251       1.32583       1.51828     -0.411531      0.363953       5.04966       6.37804       6.99637       7.23593       7.22523       6.82504       6.23888       5.54532       4.70752       3.93202       3.24402       2.54975       1.90033       1.42461       1.02039      0.712117      0.486251      0.313199
  21  21 3979.9109    1.5435  8.5852 10.3331 -0.0006  0.0824   0.0125   0.2355    0.0550   0.0000   437.6007       26.5591       21.7844       14.5113       3.13735       7.04909      -11.6010      -6.22988      -4.08272       1.25651      -4.65006       2.97333       1.69880      -1.93744       2.10209     -0.396391     -0.106940     0.0417089       6.28846       8.19721       8.89525       9.35767       9.20479       8.65628       7.78374       6.87318       5.99593       5.04126       3.99112       3.22798       2.38652       1.76371       1.26188      0.886453      0.583434      0.389023
  21  22 4124.2458    1.2930 11.0312 10.1625 -0.0005  0.1045   0.0100   0.2938    0.0512   0.0000   431.5209       20.2980       24.4705      -20.0613       26.5569      -15.3207      -9.19491      -7.06775       2.69389      -8.52378       4.37160      0.784764      0.220806      0.220236     -0.116004       1.05048      0.323763     -0.145370       8.06952       10.5022       11.4943       11.8186       11.7419       11.0661       10.1062       8.92964       7.50419       6.38214       5.08442       4.04954       3.02616       2.28054       1.60584       1.13600      0.757917      0.499474
  21  23 4268.2974    1.0723 13.1571 10.1698  0.0006  0.1326   0.0086   0.3698    0.0448   0.0000   468.3953       35.7618       24.1090       18.3528       19.8229      -14.2449      -17.3239       4.81803      -7.66822      -11.5402       8.67305      0.967646       3.77772      -1.04840      0.594944     0.0197264       1.82618      0.229924       9.90812       12.8273       14.0907       14.7844       14.4268       13.7270       12.4593       11.0899       9.53231       7.84917       6.39016       5.02866       3.83946       2.84174       2.05354       1.44202      0.964980      0.637857
  21  24 4412.4952    0.8589 15.1056 10.2071 -0.0005  0.1664   0.0073   0.4625    0.0372   0.0000   447.3997       11.0763       18.4589      -3.76667       9.17337       16.2011       21.3829      -24.3636     -0.695806      -6.90244      -5.99737      -1.25048       5.05591      0.582852       2.32961       1.51354     -0.369803      0.522316       11.8814       16.0024       17.3183       17.9299       17.8633       16.8943       15.4264       13.7543       11.7068       9.79019       7.91977       6.24046       4.77139       3.59912       2.53153       1.81875       1.19121      0.800114
  21  25 4557.0923    0.7233 18.2929 10.0939  0.0000  0.2116   0.0062   0.5759    0.0326   0.0000   420.8099       30.9910       20.7132      -29.8661       9.98575       23.2737       17.5471      -19.7203      -21.6522      -5.95128       4.98738       8.24529      -11.0003      -4.74927       3.69408     -0.798666     -0.802135      0.137053       15.3684       20.5686       22.2916       23.1210       22.7203       21.7001       19.6540       17.5725       15.0697       12.6884       10.2561       8.11251       6.18909       4.60608       3.26184       2.32895       1.52355       1.00925
  22   6 1781.5171    0.3749  0.3548 10.0754 -0.0052  0.0161   0.0129   0.0362    0.0408   0.0000   437.6222    0.00799423       19.4478      0.839903     -0.816829       1.28479      0.107699     -0.310598     -0.476070      0.537888      -1.21175      0.186495     -0.669602      0.631781     0.0668837     -0.118784     0.0629943    -0.0446728       1.19777       1.56136       1.73946       1.73624       1.66558       1.69125       1.52511       1.35207       1.22138      0.945748      0.753753      0.641541      0.517560      0.380311      0.266279      0.184229      0.125692     0.0920334
  22   7 1945.0279    0.5497  0.4983 10.1689 -0.0053  0.0195   0.0160   0.0425    0.0559   0.0000   439.6816      0.741231       14.2326      0.590418      -1.81530       3.08679     0.0510302      -1.52278      0.751786    -0.0575482     -0.499140    -0.0931600      0.652127      0.251950      0.284348     -0.309783     -0.120352     0.0706109       1.46881       2.08559       2.22428       2.25117       2.15562       2.06622       1.79580       1.66763       1.47438       1.26608       1.11126      0.850784      0.665049      0.434090      0.331928      0.222530      0.159834     0.0978419
  22   8 2104.7543    0.7787  0.7392 10.1978  0.0006  0.0202   0.0178   0.0480    0.0827   0.0000   439.8732      -2.18599       18.2024      0.911516      -1.33878      0.416200      0.722524      -1.54859      -1.48859     -0.559961    -0.0633176       1.17667      0.138090     -0.199066      0.375924      0.215130     -0.205399    0.00164977       1.47412       1.86769       2.02578       2.12769       2.09473       1.94227       1.77444       1.62333       1.45696       1.19129       1.00518      0.769064      0.605712      0.450011      0.342280      0.233989      0.165134      0.109311
  22   9 2259.9604    1.1118  0.8209 10.4126 -0.0030  0.0201   0.0240   0.0503    0.1132   0.0000   440.2261       3.44561       14.8426       1.58411      -3.71111     -0.634696      -1.29655     -0.800886     -0.350970      -1.18978      0.961090       1.21892      -1.33612     -0.183210     0.0955143     -0.204185      0.242536      0.109337       1.51716       1.88565       2.01348       2.15605       2.18532       2.01089       1.84822       1.63331       1.43508       1.21406       1.02046      0.775054      0.639651      0.465275      0.328134      0.224820      0.166455      0.109995
  22  10 2410.8071    1.5482  0.9935 10.6145 -0.0010  0.0216   0.0305   0.0561    0.1732   0.0000   434.9239       5.59371       14.6954       4.05949       1.69158     -0.393967       2.21163      -1.09109     -0.201605      -1.16212      -1.13080      -1.20576     -0.363197      0.664048     -0.193711     0.0953714      0.363833     0.0594289       1.69037       2.14232       2.20732       2.38345       2.34738       2.25833       2.09092       1.81659       1.59390       1.31022       1.13319      0.850530      0.670101      0.496146      0.366658      0.260330      0.186757      0.121736
  22  11 2559.2310    1.9966  1.0236 11.2066  0.0010  0.0223   0.0386   0.0574    0.1604   0.0000   441.0154       3.51214       16.0356      0.625691      -4.52733       2.98029      -3.12149      -1.05356    -0.0775170      -2.49708      -1.47870      0.806532     -0.723435     -0.499076      0.368199     0.0378028     -0.414184     0.0382102       1.74030       2.17359       2.34969       2.33850       2.28954       2.29122       2.15132       1.94581       1.61853       1.30130       1.10201      0.906272      0.680621      0.517514      0.373333      0.271786      0.190892      0.125871
  22  12 2707.1458    2.5687  1.0127 11.6490 -0.0018  0.0245   0.0498   0.0570    0.1899   0.0000   439.3312       4.52236       15.2737     -0.633461      0.447440      -2.84677      -2.16666      0.106305       1.64199      -2.53570      -2.47899     -0.353026     -0.952623      0.335867     -0.292120     -0.263608      0.100979      0.155029       2.21561       2.94974       3.15802       3.13922       2.75652       2.37490       2.26354       2.21059       2.14525       1.95782       1.67077       1.33850       1.00031      0.706665      0.476798      0.322001      0.202946      0.127676
  22  13 2854.8347    3.3591  0.9147 12.0899  0.0019  0.0204   0.0671   0.0503    0.1841   0.0000   438.6148       3.06539       12.2608       2.91828      -1.29432      -3.36502      -4.35956      -1.19235      0.910748      -1.05556      -1.36036     -0.417326      0.872015      0.424214      0.272159     -0.138016      0.105371      0.146520       1.58561       2.00339       2.14898       2.17516       2.12658       2.04521       1.90244       1.64848       1.50904       1.29786       1.09435      0.839077      0.649726      0.499589      0.353915      0.251387      0.175680      0.113749
  22  14 3001.5020    3.7328  0.9849 12.6005 -0.0037  0.0213   0.0735   0.0546    0.1716   0.0000   438.3556       10.1362       16.2413       1.38884     -0.426382      -1.00488      -1.01622      -3.45801     -0.273027      -1.30952      0.267983      -1.50299     -0.177261      0.312891    -0.0996557      0.312053     -0.248412     -0.223567       1.65554       2.08450       2.35401       2.44100       2.40930       2.27865       2.11964       1.84212       1.57314       1.26350       1.04323      0.842000      0.629029      0.479811      0.352878      0.253720      0.172938      0.122932
  22  15 3147.1406    4.0712  1.2057 12.5265 -0.0014  0.0240   0.0741   0.0630    0.2084   0.0000   439.6871       7.45027       14.4814       5.31300     -0.520133      -1.47950      0.604063      0.304884     -0.595642     -0.405458     -0.641987      -1.78653      0.939894     -0.879129   -0.00882501     -0.264673      0.193629     0.0232408       1.90760       2.46595       2.67794       2.78742       2.70383       2.61412       2.34625       2.04943       1.78930       1.56459       1.27425      0.951684      0.732698      0.566739      0.412084      0.290639      0.205981      0.129595
  22  16 3292.3626    3.6662  1.6520 12.2834  0.0003  0.0287   0.0569   0.0753    0.1390   0.0000   440.4616       15.2500       14.8483       5.84293      -2.47464      -7.22459      -3.55462       1.43182       2.28628      -2.53787      0.291420      -2.22170     -0.397464     -0.986836     -0.393104      0.549881     0.0854812    -0.0588229       2.16920       2.91913       3.05543       3.23336       3.03616       3.05643       2.66017       2.46804       2.11361       1.77731       1.44102       1.17532      0.896013      0.671909      0.478819      0.331699      0.234642      0.154016
  22  17 3437.3856    3.1592  2.3784 11.5658 -0.0017  0.0350   0.0388   0.0845    0.1013   0.0000   440.7538       9.68829       18.8404       3.05685      -2.06142      -4.37591       3.71820      -3.21308       4.54195      -2.70239       3.42674      -1.09872     -0.239940     -0.913490     -0.223522     0.0955645    -0.0337373      0.244836       2.54603       3.27200       3.53263       3.75878       3.70715       3.52807       3.16722       2.91937       2.53068       2.04133       1.70807       1.32190       1.06162      0.781382      0.577770      0.417305      0.282347      0.193526
  22  18 3582.2729    2.5301  3.5543 11.4390  0.0004  0.0453   0.0276   0.1178    0.0733   0.0000   432.3337       11.1136       19.3005       10.2100      -3.17422       4.31040      -1.40025      -3.97690       2.38517       4.61922      -3.16481      -1.75347       1.61797     0.0625417     -0.681169     -0.136372     0.0672996     -0.111447       3.27390       4.33742       4.66373       4.79852       4.91420       4.44227       4.25766       3.67950       3.31795       2.73568       2.24393       1.80523       1.40229       1.04041      0.752716      0.532626      0.366455      0.248271
  22  19 3727.0224    2.1412  5.0549 10.9406 -0.0007  0.0558   0.0205   0.1488    0.0708   0.0000   440.3402       20.7008       10.7679     -0.492763      -2.59551      -12.0419      -6.30931      -4.32137     -0.193469      -3.74604      -2.75293      -2.37589      -2.84638       1.09918      0.812146      0.971324     -0.256900     -0.248062       4.16117       5.35383       5.85103       6.10632       5.96158       5.66702       5.26571       4.61547       4.05516       3.43900       2.84645       2.28288       1.74447       1.33849      0.925701      0.657617      0.458034      0.312935
  22  20 3871.8564    1.7935  6.9410 10.3610 -0.0016  0.0690   0.0149   0.1825    0.0677   0.0000   435.4337       15.0245       13.9818       5.53370      -1.22833      -4.40205       1.32735       5.69629      -4.95783      -6.51916      -4.91677      -6.38944      -4.46004      0.844933     -0.714676     -0.539449     -0.136806     -0.112915       5.10480       6.58264       7.22982       7.47257       7.30452       6.94700       6.43141       5.73602       5.00377       4.29004       3.50483       2.81491       2.15943       1.61707       1.16332      0.833370      0.558784      0.378344
  22  21 4016.3384    1.4677  9.0291 10.3378 -0.0005  0.0861   0.0117   0.2392    0.0517   0.0000   432.3304       21.4740       18.4384       2.52644      -10.5570       1.74312      -2.19319      -19.4321       12.4712      -11.5877      -4.33587      -5.20623       1.33373       2.21285       1.06362      -1.94630    -0.0539027     -0.111788       6.34451       8.21521       8.99878       9.35451       9.20805       8.91962       8.09861       7.11570       6.27690       5.27790       4.34695       3.42509       2.64564       1.98995       1.43778       1.05272      0.711730      0.480073
  22  22 4161.0613    1.2355 11.4111 10.2251 -0.0008  0.1082   0.0095   0.3052    0.0465   0.0000   441.0960       16.7680       13.7729       32.2132       17.9539      -8.06570       27.8899      -8.02573       6.84005      -5.78153      0.532003       2.69234      -5.42162      -1.99165       1.19142      -1.97691     -0.883450      -1.61604       7.78747       10.0172       11.1068       11.5651       11.3555       10.8054       9.99782       8.84779       7.84660       6.56233       5.40941       4.24737       3.34955       2.50457       1.81926       1.30221      0.896459      0.595210
  22  23 4306.1045    1.0316 13.5187 10.1299 -0.0005  0.1354   0.0078   0.3704    0.0427   0.0000   449.6520       21.5155       3.84215       7.80036       8.23284      -19.3074     -0.336903      -17.0347    -0.0696088       20.2122       3.30555      -1.61829      -8.15024       4.02613      0.101447      -1.50267      -1.60368     -0.411978       9.61851       12.5579       13.7472       14.7279       14.1929       13.6691       12.4484       11.2214       9.52375       8.14267       6.72706       5.35254       4.11933       3.07722       2.26391       1.61351       1.07950      0.745409
  22  24 4450.5861    0.8327 16.5648 10.1410 -0.0007  0.1787   0.0066   0.4814    0.0355   0.0000   433.8385       46.0208       29.7797       9.73487      -20.2216      -2.10092      -8.40879       4.54032      -1.58027      -4.68025      -5.44264       7.52132      0.504729       6.05046       1.12556      -1.34024      0.736544      0.307669       12.5133       16.6307       17.8598       18.9764       18.4877       17.7770       16.3585       14.9631       12.6141       10.7569       8.72151       6.99760       5.41377       4.12868       3.01625       2.19117       1.46942       1.00506
  23   7 1969.6192    0.5760  0.5286 10.2157 -0.0033  0.0176   0.0158   0.0432    0.0561   0.0000   440.2875     -0.658856       15.8075      -2.59895      -4.72116     -0.131392      -2.03382     -0.932578      -1.77680      0.928865     -0.860117      -1.10449      0.268309    -0.0539297   0.000694752     -0.172171     -0.109557  -0.000204515       1.37987       1.86067       2.02632       2.07424       2.06213       1.99401       1.85161       1.57136       1.34147       1.13676      0.924061      0.762512      0.562238      0.416639      0.305428      0.220786      0.167619      0.109606
  23   8 2131.0955    0.8385  0.7564 10.1906 -0.0017  0.0205   0.0186   0.0482    0.0881   0.0000   438.6523      -2.45533       15.8456      -2.11489      -2.90115      -1.13761     -0.648200      0.641854      0.542229       1.33218      0.622695     -0.410963     -0.244308      0.441553     0.0935708      0.208179      0.111739     -0.111310       1.42607       1.85996       2.05807       2.02312       2.00691       1.91360       1.69057       1.57370       1.45328       1.24985       1.06781      0.837581      0.650130      0.519059      0.364195      0.258322      0.175040      0.115945
  23   9 2287.5264    1.1508  0.9408 10.5007 -0.0007  0.0234   0.0225   0.0524    0.1225   0.0000   441.8934       1.20659       17.5346     -0.201796     -0.908639      0.578969      -2.40772       1.20957       2.01339     -0.787370     -0.407459      0.134454     0.0545578      0.120011      0.198080    -0.0193755    -0.0534064     -0.109676       1.56090       2.16010       2.27895       2.54606       2.32532       2.34573       2.10741       1.91298       1.62124       1.38084       1.15536      0.931879      0.719075      0.527607      0.398818      0.290294      0.196070      0.133227
  23  10 2439.1989    1.5575  1.0888 10.7964 -0.0027  0.0235   0.0291   0.0595    0.1716   0.0000   439.5231      0.571250       14.5801       3.75249      -4.26988     -0.966251       2.16456      -1.10988       1.11125      -1.62478      0.880343      0.775900       1.08697     0.0761312      0.218538     -0.214982     0.0802854      0.139495       1.76387       2.12707       2.27081       2.43324       2.34572       2.32701       2.13032       1.96328       1.62452       1.44283       1.18106      0.951601      0.723427      0.550735      0.427285      0.317803      0.228637      0.159890
  23  11 2588.6816    2.1587  1.0990 10.9106 -0.0006  0.0232   0.0394   0.0563    0.2219   0.0000   439.8838       5.36414       15.2211      0.504467      -1.64250       1.90891      -4.05997     0.0150776       1.46011    -0.0989692      0.851964      0.361653      -1.00670     -0.394484      0.307525     0.0790025      0.149981      0.212243       1.83539       2.32979       2.53334       2.62993       2.34858       2.17244       2.13218       1.95634       1.79858       1.61512       1.35434       1.06379      0.839570      0.620871      0.448184      0.327953      0.222790      0.144581
  23  12 2737.6377    2.6547  0.9923 11.6570  0.0004  0.0205   0.0498   0.0548    0.1664   0.0000   437.9031       8.05651       14.8986      0.903669      -3.05892      0.485514      -2.38946      -3.40064    -0.0413899       1.19764     -0.381162     -0.946446      0.462883     -0.401925     -0.298786     -0.363738     -0.280202      0.173506       1.42975       1.90871       2.08601       2.17991       2.11115       1.99702       1.86941       1.70888       1.44433       1.25969       1.05142      0.846763      0.651702      0.489074      0.367411      0.255315      0.183170      0.124992
  23  13 2886.1435    3.4162  1.0331 11.7049 -0.0017  0.0217   0.0621   0.0538    0.2674   0.0000   436.9210       3.98137       12.8496       4.47454      -2.10436       2.39866      -2.53880     -0.324862      -2.21733     -0.561221     -0.702038     -0.861722     -0.154915     -0.607207     -0.537081   -0.00740894     0.0197617     0.0864910       1.60967       2.20560       2.44055       2.53739       2.51310       2.44353       2.18753       1.92924       1.62412       1.36363       1.08305      0.856910      0.631024      0.518641      0.370202      0.288357      0.203826      0.138016
  23  14 3033.5122    3.8805  1.0801 12.4966 -0.0024  0.0223   0.0713   0.0579    0.1986   0.0000   435.9166       8.92592       14.4733     -0.879662      -6.62970     0.0293710     -0.557630      -2.98833     -0.105529      -1.49729       2.59423      -1.03190     -0.180042     -0.401189      0.515865      0.206433     -0.188104     0.0598892       1.56951       2.04114       2.16353       2.34562       2.21649       2.19069       1.94733       1.79743       1.60541       1.40657       1.11853      0.904431      0.711707      0.544207      0.396534      0.298814      0.206968      0.136142
  23  15 3179.7851    3.8686  1.2665 12.6279 -0.0068  0.0243   0.0647   0.0634    0.1528   0.0000   439.7626       8.78354       16.6049       5.69178      -1.25351      -2.49910      -3.24720      -2.23878      -1.64859      -3.22117      0.456764     -0.278306     -0.710455     -0.620432     -0.923342      0.143772     0.0663177     0.0733176       1.70496       2.22898       2.43532       2.45623       2.52282       2.37351       2.22313       2.03083       1.74632       1.49320       1.17877      0.968949      0.742807      0.604206      0.429558      0.316254      0.224563      0.153044
  23  16 3325.6501    3.4785  1.7572 12.2536 -0.0029  0.0287   0.0512   0.0753    0.1138   0.0000   436.0833       9.17447       7.45475       5.79488       4.31925       2.21825      0.810349      -3.52879      -1.65502      -2.08025      0.329223     -0.241751     0.0128118      -1.33063     -0.593510     -0.214225      0.562632      0.238109       2.06556       2.65553       2.89404       3.09572       3.02077       2.91866       2.63158       2.36612       2.07880       1.74552       1.46022       1.17068      0.929747      0.674406      0.505989      0.376165      0.258129      0.175465
  23  17 3471.4066    3.0081  2.7581 11.6092 -0.0037  0.0371   0.0342   0.0934    0.0789   0.0000   435.0359       8.80775       11.3683       4.75491      -3.84836      0.691849     -0.895959      -2.81081       1.47037      -4.34744      0.646010     -0.149600     -0.129383     0.0223040      0.799742      0.345870      0.246378      0.112679       2.70773       3.49970       3.74254       4.07518       3.96723       3.76117       3.53470       3.17886       2.68653       2.28462       1.85329       1.48543       1.15097      0.907652      0.670839      0.478362      0.343363      0.235628
  23  18 3616.9077    2.4637  3.9449 11.2179 -0.0003  0.0466   0.0247   0.1189    0.0698   0.0000   436.8353       16.7771       14.6243     -0.560945      -4.16093     -0.402564       3.16178      -4.06144       4.95188      0.347562      -2.99418      -3.21218       2.02857      0.204407     -0.610774     -0.563380      0.579934      0.172237       3.21599       4.10804       4.56991       4.71031       4.65477       4.53949       4.25795       3.70072       3.28900       2.84057       2.28130       1.89841       1.47379       1.12866      0.836596      0.598783      0.416923      0.290172
  23  19 3762.2195    2.0446  5.7450 10.7161 -0.0004  0.0578   0.0179   0.1600    0.0668   0.0000   438.6200       13.6644       9.28624       5.12224      -5.63054      0.381876       2.57576      -3.82904     -0.748005      -9.38349     -0.492794    -0.0672948     -0.167788    -0.0985734     -0.602568     -0.465302     -0.245948     -0.162606       4.12544       5.41476       5.91677       6.25029       6.06352       5.81078       5.38497       4.88034       4.24780       3.57227       2.98788       2.38291       1.87181       1.42033       1.04502      0.767447      0.531192      0.365828
  23  20 3907.5436    1.6953  7.4389 10.5623 -0.0004  0.0713   0.0138   0.1983    0.0547   0.0000   437.8455       16.7920       11.7166       14.8533       3.58328       3.73996       3.63065      -9.45526      -2.45250      -5.86053     -0.216871      -3.62815      0.326061     -0.655153      -1.93107     -0.235527     -0.275301     0.0349421       5.00039       6.44815       7.16521       7.45375       7.32274       7.03203       6.59659       5.90422       5.12289       4.34814       3.65126       2.90402       2.27541       1.74273       1.29727      0.942833      0.651104      0.450298
  23  21 4052.7498    1.4140  9.4825 10.3487 -0.0016  0.0893   0.0109   0.2453    0.0479   0.0000   437.3886       12.9336       19.9936       13.8769      -10.4608     -0.967408      -3.44188       5.85770      -3.03458      -21.3096       1.72181      -2.65387     -0.500348       3.40255      -1.53716     -0.554452     -0.711458     -0.389625       6.18425       8.18836       8.75391       9.35057       9.34392       8.88737       8.16838       7.41579       6.31784       5.52477       4.50783       3.68092       2.81236       2.16393       1.62007       1.17118      0.803033      0.557994
  23  22 4197.7157    1.1736 11.4595 10.2575 -0.0007  0.1101   0.0091   0.3107    0.0444   0.0000   438.1159       22.2166       1.62257      -3.33364       5.69522       2.48968      -4.63596      -12.8760       3.40298      -1.27636      -6.45937       9.40640       2.33144      -2.30235      -3.53172      -3.62585     -0.864866     -0.420808       7.68703       10.0170       11.0284       11.2417       11.3697       10.7849       10.0975       9.13953       7.91740       6.82402       5.55010       4.57378       3.56363       2.70485       2.00069       1.47713       1.03082      0.709764
  24   7 1993.5581    0.6161  0.5775 10.1351 -0.0021  0.0170   0.0156   0.0449    0.0611   0.0000   440.3751      -1.37927       18.8307       1.22391      -1.32110      -3.19169       1.18035      0.962587      -1.99724     -0.194823      0.169498      0.629420     -0.285593    -0.0989570      0.221587    -0.0683424     0.0624772     0.0898628       1.13088       1.40234       1.49214       1.64345       1.70200       1.59192       1.47583       1.32613       1.14896       1.00630      0.852308      0.690543      0.540054      0.393465      0.320021      0.230859      0.165149      0.113965
  24   8 2156.7551    0.8943  0.7357 10.2347 -0.0057  0.0187   0.0198   0.0473    0.0925   0.0000   439.9574      0.391628       18.7880      0.244802      0.562927      -1.86261      0.713188       2.94302      -2.65689      -2.50653      0.404991     -0.895912      0.213363     -0.157215     -0.763728     0.0103990    -0.0289953     -0.230007       1.28510       1.65381       1.78688       1.83740       1.84741       1.73223       1.59195       1.44141       1.36306       1.19275      0.980992      0.804328      0.643737      0.486568      0.371799      0.259075      0.189546      0.132239
  24   9 2314.3229    1.2197  0.9179 10.7227 -0.0048  0.0207   0.0246   0.0529    0.1106   0.0000   439.3141       3.56795       16.3413      -2.25516      -2.73858      0.569758       2.94741       2.28666     -0.620968      -1.22551      0.315365      -1.76012     -0.180430      0.383943     -0.558350     -0.167950      0.104743     0.0883638       1.40953       1.84787       2.00361       2.11410       2.04775       1.97329       1.82005       1.67609       1.46378       1.29282       1.09551      0.905751      0.716426      0.547474      0.417568      0.291417      0.203676      0.140631
  24  10 2467.0429    1.7025  1.1000 10.7167 -0.0021  0.0231   0.0306   0.0569    0.1916   0.0000   441.0253       1.13536       12.0394      0.336264      -1.01764      0.235745      0.193690     -0.984214     -0.573977      -1.68412      0.801887    -0.0863783      -1.21950     -0.143246    0.00290814     0.0564798    0.00139318      0.107970       1.71333       2.22866       2.40921       2.45089       2.34644       2.22505       2.10749       1.98577       1.80056       1.57845       1.26582      0.992713      0.807950      0.596622      0.461970      0.343823      0.254482      0.181432
  24  11 2617.7153    2.1974  1.1032 11.2322 -0.0016  0.0223   0.0393   0.0560    0.1924   0.0000   438.1742       3.97908       16.1904       4.50492      -4.12448     -0.802585      -3.85596    -0.0762705       1.49209     -0.161183      -1.15916    -0.0802509     -0.469557     -0.611034     -0.129352     -0.277973      0.366019     -0.212953       1.53779       1.91283       2.16254       2.32631       2.24882       2.12609       2.04256       1.83074       1.58306       1.36997       1.10109      0.914383      0.721583      0.549173      0.429527      0.308125      0.225136      0.157231
  24  12 2767.7298    2.8578  1.0533 11.2820 -0.0030  0.0209   0.0506   0.0523    0.2452   0.0000   438.9393       2.87013       16.8841       1.32218      -1.99464       1.24631     -0.548715      -1.51177       2.56053      -1.89277      0.914713     -0.604257     -0.631587     -0.216782      0.459361     -0.375941      0.148241      0.119411       1.49697       1.91315       1.99611       2.10748       2.12753       2.04695       1.94049       1.75753       1.50983       1.28659       1.06730      0.835867      0.670603      0.539060      0.426292      0.300822      0.204969      0.145549
  24  13 2917.0191    3.4738  0.9802 12.3704 -0.0005  0.0211   0.0649   0.0504    0.1657   0.0000   440.9621       7.52221       13.2002       4.96606      -1.44608      0.165788     -0.444004     -0.648044       1.79524      -2.46909       1.07195      0.352863     -0.816209     -0.386662     0.0498275    -0.0575210     0.0185892    -0.0712239       1.48544       1.84417       1.95780       2.00030       2.13055       2.13706       1.92876       1.71747       1.46055       1.25106       1.04089      0.878294      0.670131      0.542638      0.386206      0.298107      0.203234      0.155797
  24  14 3065.0827    3.9579  1.0337 12.6158 -0.0004  0.0220   0.0711   0.0532    0.1735   0.0000   439.8880       6.82253       14.4751       4.82013      -6.64832     0.0269464       1.20037       1.72765      0.319424     -0.154027       1.11480     -0.157210      0.141881      -1.04631     0.0392064     -0.115082      0.195645    -0.0110496       1.58155       1.98103       2.06579       2.33833       2.30575       2.10227       1.92244       1.83767       1.65972       1.36477       1.12049      0.922325      0.757180      0.591354      0.431169      0.300537      0.217412      0.159558
  24  15 3212.0723    3.8836  1.3622 12.8137 -0.0033  0.0254   0.0647   0.0649    0.1341   0.0000   436.0972       7.46919       12.5486       1.22901      -3.73239      0.625952       1.47530      -1.62185     -0.420975      -2.46995      0.314703     -0.686967     0.0659661     -0.854812     0.0448025     -0.701321     -0.110786    -0.0528626       1.73110       2.21311       2.34726       2.48877       2.49810       2.41826       2.17866       1.99767       1.82428       1.55604       1.28746       1.07183      0.846997      0.653993      0.492882      0.356707      0.255690      0.178101
  24  16 3358.6001    3.4883  1.8943 12.1344 -0.0030  0.0291   0.0475   0.0759    0.1084   0.0000   442.2228       8.24832       11.7563     -0.312765      -6.13639      -1.15564      -2.97831      -2.84431      -1.14580      -2.69463       1.24978     -0.387208      -1.72234      -1.46990    -0.0115792     -0.869696     -0.219361     -0.235955       1.99437       2.60229       2.76912       2.95186       2.96126       2.81170       2.60146       2.35185       2.14448       1.80339       1.48577       1.18321      0.970816      0.753780      0.564873      0.416606      0.289928      0.208232
  24  17 3504.9939    2.8590  2.9952 11.3926 -0.0010  0.0372   0.0305   0.0968    0.0775   0.0000   434.7941       11.5083       13.9200      -1.44966       1.12965      -3.77589      -3.62540      -11.5349      -2.14360      -3.67868      0.173110      -3.78629      0.701930      0.778070      0.255252      0.414397     0.0610614     -0.632498       2.58497       3.30990       3.60191       3.69382       3.77291       3.62198       3.30190       3.00637       2.71523       2.31797       1.96299       1.61823       1.31679      0.991361      0.732947      0.527281      0.373139      0.267275
  24  18 3651.0776    2.3445  4.2923 11.1171  0.0009  0.0473   0.0220   0.1240    0.0621   0.0000   436.5269       21.8584       12.6159      -2.59891       6.56218     -0.131680      -2.55998      -10.4160      -4.99923       2.58857      -2.80012     -0.239174      0.504256      0.247586       1.16905      0.677503     -0.387526     -0.324769       3.27694       4.15613       4.67526       4.85789       4.76650       4.62019       4.28422       3.84117       3.43466       2.95027       2.49611       2.03037       1.58319       1.23199      0.918742      0.680128      0.487552      0.337454
  24  19 3796.8516    1.9620  5.9112 10.7726 -0.0008  0.0584   0.0166   0.1594    0.0580   0.0000   441.6473       12.9248       11.8608       2.76595      -12.3627       3.48148      -13.1850      -1.86429      -6.77992       2.10558      0.482504      0.463065       3.65587      0.258930      0.672527     -0.271944      0.596780     -0.702587       4.03925       5.25845       5.76746       5.99022       6.04215       5.76255       5.39155       4.86183       4.20439       3.65813       3.06621       2.53678       1.98829       1.51424       1.14766      0.826053      0.598731      0.417679
  24  20 3942.6611    1.6103  7.8542 10.4444  0.0001  0.0739   0.0126   0.2049    0.0532   0.0000   442.5544       20.8512       3.36454      -3.21491       1.27285       8.03502     -0.287021      -3.12762      0.398081     -0.957542       5.04547      -3.92033      -3.28144      -1.88930       1.60283      0.164178     -0.837658      0.234394       4.82903       6.40824       6.98800       7.21591       7.36550       7.00585       6.63386       5.89778       5.25195       4.47559       3.75259       3.09619       2.46008       1.88245       1.41468       1.05148      0.731051      0.514233
  24  21 4088.4515    1.3492 10.1913 10.3341 -0.0010  0.0938   0.0101   0.2609    0.0455   0.0000   442.5164       1.44336       30.0661       7.72450     -0.322018       1.07945       13.7679      -10.2109      -2.25700       1.38634      -2.97813      -2.00054       1.17070      -3.47428      -2.02969     -0.349539       2.46361       1.10476       6.33359       8.39289       9.08345       9.63046       9.55518       9.34315       8.69437       7.76108       6.83726       5.78283       4.80624       3.90732       3.09651       2.40852       1.80656       1.33280      0.963736      0.668969
  24  22 4234.0073    1.1441 13.0122 10.2120 -0.0006  0.1203   0.0080   0.3405    0.0407   0.0000   439.8213       13.0521       25.0907      -1.70910      -15.7207       6.66174       16.2485      -9.27263      -24.3406      -11.2710       5.16331      -2.47379      -7.66016      -1.88537       1.50915       2.63684     -0.181257     -0.551591       7.76370       10.3744       11.4325       11.9961       11.9567       11.4824       10.8399       9.49493       8.66796       7.28229       6.12980       5.00196       3.97958       3.05645       2.33790       1.66704       1.20525      0.839251
  24  23 4379.9159    0.8917 15.4530 10.1905 -0.0002  0.1572   0.0066   0.4349    0.0363   0.0000   460.6603       17.5309       15.1108       1.79624      -9.64981       11.2529       13.2871      -20.0773      0.241058      -5.08356      -2.50294       3.90867       2.94510     -0.569898      -1.16747      -2.18419       1.47235       1.68696       10.3345       13.7110       15.1169       16.0413       15.9137       15.4992       14.1363       12.8331       11.1973       9.62381       8.06126       6.60816       5.16050       3.99364       3.01461       2.22159       1.59266       1.09450
  24  24 4524.7388    0.7634 17.9093 10.0576 -0.0000  0.1923   0.0057   0.5078    0.0316   0.0000   448.1167       14.2380       20.2265       21.0949       23.1585      -12.9237       10.3757      -2.70184       5.94719      -18.5250       6.04770       1.08188      -3.89841      -7.30163      -6.76714     -0.638092      0.390502      0.215839       12.3236       16.3107       17.9771       18.8090       18.9821       17.9772       17.0195       15.3474       13.5634       11.5163       9.80816       7.93802       6.41408       4.88863       3.71102       2.72903       1.93317       1.36315
  25   6 1847.9048    0.4348  0.4196 10.1516 -0.0103  0.0187   0.0136   0.0348    0.0432   0.0000   440.2036      -1.35347       20.5332     -0.331271      -1.55304       3.33243       2.88294     -0.139638       1.58553    -0.0434626       1.83529      0.597508     -0.845152      0.301402      0.252633     -0.127783      0.216893     -0.148429       1.07388       1.54368       1.75851       1.70025       1.84979       1.62899       1.62766       1.36565       1.27323       1.04902      0.999315      0.716049      0.592706      0.484836      0.350787      0.250687      0.182068      0.124051
  25   7 2016.8852    0.6531  0.6975 10.1574 -0.0036  0.0184   0.0152   0.0499    0.0670   0.0000   440.2887     -0.446157       21.0410     -0.883575      -1.19156      0.690309      -1.98790      0.167727     -0.149079      0.254306      0.859017     -0.296354      0.150435    -0.0402758    -0.0393039      0.265407      0.176866    0.00197022       1.14648       1.53397       1.56443       1.72741       1.68509       1.68701       1.56778       1.42676       1.25136       1.09226      0.928547      0.762573      0.651613      0.491680      0.354588      0.285163      0.193891      0.136048
  25   8 2181.7202    0.9058  0.8984 10.2104  0.0008  0.0210   0.0181   0.0537    0.0970   0.0000   439.5541       2.24503       15.6150     -0.689123     -0.902032       3.45891     -0.184819    -0.0807321       1.46500     -0.318179      0.459744   -0.00226738     -0.524020      -1.09076      0.145121     -0.149185     -0.329946     -0.118066       1.27399       1.69442       1.83309       2.01459       1.94892       1.91965       1.82426       1.58506       1.41631       1.18432       1.04695      0.829850      0.666453      0.526491      0.395902      0.295729      0.216252      0.150768
  25   9 2340.4996    1.2794  1.0816 10.4242 -0.0032  0.0227   0.0232   0.0563    0.1415   0.0000   438.5550       2.20157       17.7532       1.33043     -0.951860       1.28710       2.68384      -6.07337      -1.28151     -0.291518     -0.471607      -1.65832      0.446111      0.976474     -0.365012     -0.194114      0.139225     -0.159086       1.46319       1.91839       2.01518       2.27504       2.12301       2.16905       1.98683       1.78021       1.59452       1.39671       1.19523      0.944923      0.737858      0.565751      0.457377      0.354635      0.259322      0.182070
  25  10 2494.4019    1.7804  0.9878 11.2864 -0.0003  0.0208   0.0332   0.0523    0.1259   0.0000   439.1582       2.38874       14.6004       1.94139      -3.22476     -0.781406      0.656161       2.21701      0.104639      -2.39077      0.868445     -0.798609     -0.990916      0.501806      0.226222     -0.309533    -0.0650449      0.104317       1.30988       1.67059       1.84149       1.97580       1.94962       1.86434       1.79536       1.61390       1.45232       1.20305       1.06963      0.856190      0.683320      0.547351      0.404364      0.315296      0.226504      0.154673
  25  11 2646.2782    2.3040  1.0305 11.6866  0.0004  0.0213   0.0423   0.0538    0.1505   0.0000   438.7291       6.58142       14.0768    -0.0698881      -1.94428      0.569819     0.0611814      -1.15390     -0.886789     0.0707599      0.730762     0.0846591      -1.70490      0.308285  -0.000531823    -0.0405539     -0.143456   -0.00215607       1.48515       1.92382       2.16500       2.31943       2.27028       2.23172       2.02052       1.87356       1.59842       1.35850       1.12224      0.961950      0.727486      0.554545      0.433989      0.330275      0.237719      0.170085
  25  12 2797.4265    2.8207  1.0197 11.8853 -0.0035  0.0204   0.0505   0.0540    0.1604   0.0000   441.9639       9.18277       12.5660       3.14028       2.41534     -0.448004      -1.23523     -0.678368      0.647764      -1.06831     -0.211135     -0.956159     0.0948026     -0.920598    -0.0232871      0.198728     -0.208638     -0.230585       1.41492       1.81448       1.96663       2.15095       2.17915       2.10152       1.92284       1.71381       1.49350       1.27192       1.05226      0.868730      0.700702      0.549438      0.404335      0.296354      0.216005      0.156134
  25  13 2947.4766    3.7019  1.0430 11.5363 -0.0027  0.0198   0.0648   0.0525    0.3065   0.0000   438.2080       5.77110       15.3505       1.92795      0.891375     -0.926840      0.790506      -1.29891      -1.61066      -1.08774       2.14606     -0.141133     -0.423226      -1.17489     0.0907287      0.325373    -0.0454964     0.0232799       1.30258       1.65628       1.80677       1.85076       1.91868       1.71940       1.63778       1.54749       1.38239       1.21902       1.05878      0.871486      0.691275      0.553313      0.414443      0.297839      0.219428      0.153222
  25  14 3096.3201    4.0045  1.1426 12.7114 -0.0014  0.0220   0.0711   0.0595    0.1672   0.0000   437.6094       9.15627       13.8501       6.51794     -0.237511      -1.09123     -0.865532      -2.00854      0.192787      -3.48558     -0.248875      -2.43089    -0.0635020      -1.46496      0.224992     -0.214141     -0.437048     -0.115797       1.45115       1.85435       2.06843       2.14326       2.06026       2.02550       1.87175       1.72401       1.62311       1.35935       1.16261      0.955154      0.735644      0.609844      0.443755      0.339250      0.246344      0.178041
  25  15 3243.9773    3.9112  1.4976 12.2243 -0.0021  0.0258   0.0580   0.0637    0.1649   0.0000   439.3342       11.2232       12.9188       2.01622       3.63642       1.93826     -0.674889      -4.25459    -0.0134479     -0.878130       1.53807     0.0499094      0.248560      -1.18462     0.0252374      0.236536      0.377958     -0.123758       1.74945       2.24785       2.42767       2.54504       2.37832       2.47992       2.36483       2.17636       1.86890       1.59517       1.28666       1.08459      0.851140      0.697847      0.537639      0.393247      0.297596      0.220068
  25  16 3391.2007    3.2137  2.0447 12.3726 -0.0007  0.0324   0.0431   0.0780    0.0853   0.0000   441.3417       10.9203       13.0841       2.59157       1.12633      -7.97307     -0.697859      -5.34312      0.648985      -1.07205     -0.382890      -2.97766     -0.779311      0.497943      0.605944     -0.736952     -0.236229      0.238694       2.01048       2.80047       2.81981       3.15366       2.99105       3.09610       2.77145       2.62407       2.20095       1.94031       1.64511       1.37204       1.05884      0.852139      0.648477      0.481459      0.348800      0.241501
  25  17 3538.1884    2.6656  3.0631 11.9656 -0.0004  0.0405   0.0295   0.1007    0.0580   0.0000   434.8094       15.3780       15.3347       4.22776       4.40448       1.05099       1.11946      -1.54254      -3.05615      -2.24303     -0.762997      -3.34904      0.502710     -0.210536      0.886830       1.58718     -0.247819     -0.159668       2.58483       3.42263       3.58187       3.90274       3.83873       3.88928       3.50496       3.18390       2.83929       2.44199       2.12308       1.68689       1.37236       1.05850      0.822682      0.616200      0.444273      0.320407
  25  18 3685.0497    2.2842  4.4703 11.0241 -0.0005  0.0478   0.0206   0.1247    0.0621   0.0000   438.9899       10.8052       8.63203       8.26069      -9.62852      -4.92768      -3.70295       6.63273      -4.22567       2.24758      -4.25295      -6.81850      0.514031      0.928091      -1.88291       1.46093       1.13960     -0.183787       3.19429       4.22106       4.68044       4.94852       5.00207       4.77583       4.39745       3.99193       3.49679       3.01790       2.55646       2.08459       1.65547       1.25506      0.961919      0.735536      0.537710      0.375717
  25  19 3831.4141    1.8580  6.4804 10.6924 -0.0009  0.0616   0.0150   0.1692    0.0547   0.0000   439.7104       15.6237       13.5643       16.4085      -6.21772      -1.73925       12.3834      -5.06819      -8.08367      -6.84172      -5.20056      -1.15346      0.415231      -1.45687      0.359216     -0.252587      0.869979      0.457049       3.98172       5.22952       5.54800       6.04802       5.88274       5.79985       5.40431       4.92856       4.44529       3.78903       3.25525       2.63885       2.14114       1.68474       1.27728      0.944538      0.687763      0.489103
  25  20 3977.5636    1.5419  8.4919 10.4509 -0.0002  0.0781   0.0117   0.2140    0.0497   0.0000   442.5139       19.2697       16.2063      0.662525       7.66856       10.5884      -8.01842      -3.23044     0.0796374      -6.27484      -2.08767      -2.76268      -1.53886      -1.15827       2.56118     -0.283392      -1.00475     0.0875041       4.89771       6.51544       7.07934       7.51237       7.56847       7.32986       6.75667       6.25703       5.54592       4.74276       4.03634       3.34261       2.66274       2.08245       1.56943       1.18537      0.860626      0.608553
  25  21 4123.8374    1.2873 10.7705 10.2817 -0.0007  0.0992   0.0094   0.2701    0.0454   0.0000   448.2699       9.07855       29.6745       7.28375      -13.0317      -4.87127     -0.630164       4.73301      -3.47589      -8.16247      -7.37853       5.38746      -1.90655       4.09557      -2.34087       1.70118      0.681513     -0.150283       6.17241       8.16338       8.92998       9.47929       9.46591       9.12572       8.64506       7.83488       7.08690       6.00898       5.04532       4.21869       3.33930       2.65174       2.00485       1.52405       1.09429      0.789752
  25  22 4270.2763    1.0596 13.3111 10.2548 -0.0002  0.1270   0.0074   0.3537    0.0375   0.0000   438.2893       1.02328       18.5625       4.48077       4.56855       3.84805       4.46143      -27.5581      -10.3504      -11.3925     -0.117083      -1.04853       2.52076       3.03615       1.72842       1.52403       2.17338     -0.684009       7.79919       10.4151       11.2957       12.0948       11.9742       11.6954       10.8560       10.0332       8.95943       7.67983       6.46678       5.36582       4.31539       3.35706       2.61600       1.92274       1.39652      0.978989
  25  23 4415.6337    0.8896 16.7697 10.1537 -0.0004  0.1661   0.0061   0.4464    0.0336   0.0000   444.0810      -4.81791      -3.60067      -14.5447       20.6020       4.94683      -2.79835       3.58318       4.10877     -0.732951     -0.134035      -1.50231      -5.96805     -0.119663       1.19861     -0.202164      -4.14845      0.804575       10.3692       13.6498       14.9226       15.7618       15.8434       15.1704       14.2641       13.2235       11.6549       10.1661       8.55410       7.10496       5.73953       4.51443       3.40875       2.57297       1.83536       1.31220
  26   7 2039.7465    0.7022  0.6026 10.2403 -0.0031  0.0176   0.0167   0.0405    0.0652   0.0000   440.2336     -0.760301       17.6847      -1.71590       1.18231     -0.204704      0.942792    -0.0245841     -0.231312     -0.226866       2.05217       1.77730     -0.578456     -0.814342      0.224613      0.464460     -0.216959    -0.0841610       1.21250       1.52761       1.75544       1.76997       1.78354       1.63372       1.51974       1.41391       1.34142       1.15122      0.987556      0.822728      0.653447      0.527169      0.401371      0.292263      0.217173      0.151200
  26   8 2206.0235    1.0009  0.8548 10.3012 -0.0049  0.0197   0.0200   0.0486    0.1019   0.0000   437.3460      0.249735       15.8166      0.853757      -3.50013      0.694620     -0.822847      -1.88578      0.264332      -1.39074      0.484192      -1.96737      -1.67294      -1.14499      0.124393    -0.0802272     -0.271213     -0.235357       1.25336       1.67055       1.79134       1.90571       1.94089       1.93619       1.70579       1.61869       1.43170       1.21748       1.04432      0.840548      0.659416      0.532390      0.402022      0.322341      0.239704      0.168170
  26   9 2366.1149    1.3575  1.0206 10.9310 -0.0045  0.0217   0.0250   0.0540    0.1105   0.0000   439.1249      -1.53657       17.1000      0.594719      -1.44369      -3.93594      0.673377      -1.74373      -2.72788      -1.39561     0.0970437     -0.437321      0.372774      0.576130   -0.00409920     -0.868550     0.0525154  -0.000647264       1.41964       1.75610       1.90605       2.04556       2.01348       2.00582       1.88442       1.74554       1.53433       1.31276       1.17437      0.938369      0.746061      0.617089      0.475600      0.359849      0.259520      0.179904
  26  10 2521.2083    1.8789  1.1149 11.3346  0.0013  0.0230   0.0333   0.0586    0.1362   0.0000   437.1306       2.86615       14.3504      0.635304      -4.80480     -0.895029     -0.631358      -1.10914      -1.31683       1.45676      -1.41592      0.687440     -0.584111    -0.0447835     0.0183508      0.240831     -0.411104    -0.0787601       1.46750       2.02403       2.09569       2.19433       2.09380       1.94992       1.91338       1.82043       1.73153       1.46846       1.30420       1.02276      0.821896      0.657613      0.499492      0.387932      0.283381      0.209556
  26  11 2674.4139    2.4279  1.1259 11.2969 -0.0042  0.0221   0.0409   0.0542    0.2169   0.0000   439.1312       5.47969       14.7982       1.98856      0.357150     -0.985738       3.75208      0.372544     -0.672441     -0.227236     -0.722741      0.575949     -0.111797      0.574898     -0.164771      0.153940     -0.347478     -0.616319       1.46523       1.95877       2.25105       2.35356       2.42605       2.31172       2.19242       1.92663       1.65884       1.41545       1.16814      0.998465      0.749650      0.607835      0.472164      0.355087      0.253963      0.178584
  26  12 2826.6352    3.0195  0.9917 12.2019 -0.0024  0.0213   0.0547   0.0508    0.1520   0.0000   438.9114       1.99139       12.3185      -2.08730      -1.64810     -0.752734      0.779765      0.685330      -1.03255     -0.225981       1.46042     -0.969701     -0.634292      0.493616     -0.539238     -0.112590     -0.147754    -0.0255150       1.41983       1.73143       1.81697       2.07926       1.96531       1.83832       1.72334       1.73932       1.55619       1.30029       1.12520      0.971634      0.778833      0.613090      0.465121      0.345700      0.258722      0.183765
  26  14 3126.9455    3.8901  1.2458 12.8331 -0.0017  0.0232   0.0661   0.0618    0.1545   0.0000   440.6811       8.89147       15.2379       1.48729      -5.91188      0.756641     -0.386124      -3.36941       2.87426      -3.29087      0.863635      0.683921      0.249082     -0.131672      0.414451     0.0656952     0.0516817      0.249507       1.47617       1.99942       2.19448       2.28236       2.23603       2.18166       2.04263       1.88586       1.68557       1.44677       1.26486       1.03042      0.835403      0.671640      0.506697      0.377555      0.271440      0.199307
  26  15 3275.4837    3.6643  1.5802 12.5285 -0.0015  0.0270   0.0539   0.0674    0.1283   0.0000   438.1909       8.96180       12.0210       3.06280      -1.77907      -2.42064       1.56637      -2.80964      -1.51066      0.498425      0.857856      -1.00979     0.0902606     -0.698502     0.0333473      0.125835    -0.0127730     -0.344759       1.76156       2.29780       2.41470       2.54664       2.66244       2.64025       2.43660       2.14251       1.92260       1.72137       1.40852       1.19589      0.944326      0.739366      0.578135      0.431871      0.326649      0.238674
  26  16 3423.4040    3.1231  2.1283 12.2782 -0.0015  0.0315   0.0401   0.0802    0.0832   0.0000   440.2709       8.85175       18.8504       5.02478      -2.74544      -3.31546      -3.50227      -6.07531       2.43414      -3.01688      -2.09080      -1.19475     -0.474566     -0.887157     -0.378927     -0.323993     -0.359756     -0.100188       1.91571       2.49844       2.75205       2.85755       2.91726       2.76333       2.73084       2.42251       2.18619       1.87478       1.64332       1.38036       1.10963      0.869759      0.690132      0.506822      0.372549      0.265455
  26  17 3571.1052    2.6102  3.4261 11.4961 -0.0004  0.0401   0.0261   0.1039    0.0654   0.0000   442.2400       15.1140       13.7020       3.48410      -4.32587      -5.43423      -1.20965     -0.126581       1.90911       1.62032       3.56497      -1.97166      -1.92005     -0.132892      0.591892     -0.229405      0.315392      0.246932       2.45830       3.22342       3.52294       3.81852       3.77066       3.63437       3.47348       3.11002       2.78761       2.45066       2.09002       1.74359       1.41946       1.12620      0.865911      0.638248      0.470748      0.336209
  26  18 3718.4259    2.1389  4.8178 11.1461 -0.0007  0.0506   0.0190   0.1322    0.0533   0.0000   430.2180       14.2351       13.1872       3.73012      -9.56058       2.18375     -0.157496      -6.85240      0.719099      0.952737       1.22084      -1.20760     0.0219350     -0.984865      0.556511      -1.05772      0.836886     -0.101389       3.13895       4.12638       4.57432       4.79655       4.85886       4.71707       4.40751       4.08723       3.63327       3.09213       2.61719       2.16352       1.75415       1.38942       1.06791      0.816372      0.604076      0.437076
  26  19 3865.4585    1.7977  6.7351 10.6702 -0.0002  0.0622   0.0140   0.1705    0.0513   0.0000   436.4712       15.7034       30.8480      -6.09324      -3.25278       2.30291      -7.37821      -8.75573      -1.34819      -4.02564      0.965883      -1.28941       2.87333      -3.78006      0.170041  -0.000772872     -0.272302      0.324281       3.87768       4.91725       5.48416       5.77211       5.77342       5.59871       5.29023       4.92121       4.41275       3.77777       3.25305       2.72485       2.21201       1.74626       1.35428       1.02767      0.750577      0.548144
  26  20 4012.2686    1.5016  9.0708 10.4231 -0.0009  0.0802   0.0111   0.2220    0.0485   0.0000   437.1882       17.5643       4.72932      -9.05960      0.613630       3.68920       6.05388      -5.62792      -9.44999      -6.23649       5.88929       1.68610      -3.25001      -3.09812       1.45263     -0.735834      0.570740      0.600912       5.04836       6.56686       7.14216       7.50801       7.62860       7.42894       7.05833       6.39015       5.76898       4.98128       4.20706       3.48677       2.83614       2.24666       1.76107       1.32051      0.973077      0.705912
  26  21 4158.8787    1.2590 11.6027 10.2690 -0.0001  0.1026   0.0087   0.2903    0.0432   0.0000   440.5204       7.55028       29.0883       11.0390       3.40276     -0.188682      -5.21926      -8.18004       13.6954     -0.393330       3.50341       3.60691     -0.407634      0.601611       1.81604       3.44342      0.108356      0.419539       6.20928       8.06148       9.03417       9.46410       9.63786       9.28863       8.73648       8.03566       7.15117       6.31774       5.31178       4.41841       3.62763       2.82756       2.20234       1.66403       1.23088      0.890545
  26  22 4305.3406    1.0194 14.2428 10.2162 -0.0005  0.1322   0.0068   0.3701    0.0364   0.0000   431.5291       19.3505       38.0509      -12.0377      -6.62619       16.9115       5.93652       3.54342      -2.44078       1.09131      -3.69470      -3.31068      0.566678      -11.2674      0.559103     -0.484815      0.832113      -1.07522       7.99861       10.5340       11.5564       11.9568       12.2441       11.9286       11.2449       10.3670       9.20590       8.10745       6.95428       5.75965       4.73833       3.65745       2.86860       2.17277       1.61838       1.16648
  26  23 4451.9231    0.8337 16.3205 10.1569 -0.0009  0.1654   0.0058   0.4453    0.0318   0.0000   440.0396       3.78449       31.6330       20.1290      -14.5744       7.44313       10.2692       10.4687       5.25698       2.21342       1.22914       2.39727      -18.1854       4.84150       3.03236      -1.50026       3.93953     -0.725062       9.77198       13.1489       14.6238       15.3304       15.4584       14.9943       14.0673       12.9330       11.6682       10.0567       8.56663       7.09964       5.82458       4.61933       3.53537       2.71666       1.92355       1.40895
  27   4 1527.5715    0.2001  0.1335 10.0902 -0.0165  0.0121   0.0112   0.0215    0.0263   0.0000   439.7395      -1.64669       21.6069     -0.598156      -2.71049      0.944580      0.416614     -0.311579      0.242037      0.271500     -0.824511    -0.0593603      0.159477      0.249514      0.216252      0.399424      0.120823     -0.150324      0.686649      0.787529       1.07393       1.04457      0.912533       1.10483      0.924861      0.833670      0.871343      0.657867      0.529592      0.473509      0.378310      0.308306      0.254174      0.203780      0.131142      0.111410
  27   5 1713.5691    0.3210  0.2454 10.0814 -0.0058  0.0146   0.0125   0.0277    0.0322   0.0000   441.0049      0.213433       20.3277      0.345510      -2.55062      0.915442      0.234868     -0.350948      0.169841     -0.445163     -0.641951     -0.761614      0.263574     0.0988804     0.0523057      0.426830     0.0177289    -0.0686902       1.09399       1.36566       1.44967       1.61960       1.71363       1.73059       1.52550       1.22108       1.06778      0.886202      0.908138      0.675045      0.522590      0.403723      0.298747      0.215830      0.181050      0.145614
  27   7 2062.0128    0.7045  0.6765 10.2801 -0.0035  0.0173   0.0156   0.0439    0.0645   0.0000   440.9440       1.39148       19.2400      -1.12036      -2.32501      0.466409       1.45152     -0.197765      -3.04199      0.213627      0.630264     -0.860836     -0.410866      0.303272    -0.0283592     0.0866209      0.269752     -0.222767       1.06604       1.37295       1.58363       1.62150       1.60767       1.53762       1.40811       1.33008       1.22120       1.07325      0.979978      0.824062      0.659568      0.545431      0.413087      0.300673      0.229064      0.166263
  27   8 2229.7247    1.0842  0.8507 10.4294  0.0004  0.0189   0.0206   0.0485    0.0994   0.0000   440.2875      0.841432       19.7227      -1.27398      -1.61821      -4.59117     -0.376376      0.399159       1.86207      -1.25767       1.08178     0.0412885      0.280397      0.200232    -0.0675473     0.0791460     -0.268708     0.0179334       1.13212       1.46233       1.59449       1.70620       1.77801       1.61246       1.62182       1.42142       1.29676       1.17384      0.952359      0.809358      0.644264      0.551204      0.404026      0.328367      0.239537      0.166422
  27   9 2391.0089    1.4592  1.0679 10.7477 -0.0009  0.0212   0.0253   0.0559    0.1278   0.0000   440.3230      0.834489       18.4476      0.489756      -1.44031       1.09779      -3.26399      -1.97601     -0.582387      -1.83259      0.237437     -0.815234     -0.106192     0.0285693     -0.246142     -0.197431    -0.0294872      0.297725       1.28551       1.75299       1.89306       2.03631       2.00932       1.95123       1.85235       1.70153       1.47978       1.32165       1.13203      0.955640      0.778199      0.603637      0.485462      0.351721      0.264301      0.196833
  27  10 2547.5574    1.9812  1.1308 11.1115 -0.0027  0.0212   0.0330   0.0567    0.1603   0.0000   441.6294       2.15757       12.4546      -1.15177      -1.10864       1.86798     -0.484490     -0.573792       2.19683      0.251047      -1.20119     -0.926559      0.534427     0.0438985     -0.621201     0.0629784     0.0608924     -0.267916       1.28667       1.68626       1.83104       2.03316       1.98675       2.00819       1.88707       1.67106       1.49386       1.30078       1.08238      0.892394      0.747581      0.567991      0.458770      0.336635      0.270998      0.198677
  27  11 2702.1165    2.5643  1.0419 11.5519 -0.0005  0.0205   0.0446   0.0515    0.1798   0.0000   440.8046       5.76075       18.1700       6.14312       3.42679      0.845310      0.944639      -3.75059     -0.479035      -1.08297      0.199552    -0.0219965       1.02402      -1.16365     -0.523872     -0.348357    -0.0610883      0.206084       1.32798       1.69599       1.84230       1.80848       1.71837       1.77400       1.80867       1.72259       1.52416       1.28676       1.04432      0.875672      0.717923      0.597286      0.474288      0.379151      0.284091      0.210446
  27  12 2855.4457    3.2306  1.0890 11.7561 -0.0003  0.0201   0.0543   0.0539    0.2380   0.0000   440.0857       4.11898       13.7829       2.53055      -1.50678      -2.57171      -2.82481      -3.55307       1.93253      -2.27336     -0.477582     -0.804803      -1.47797      -1.16037     -0.180946     0.0656394     -0.570555      0.127814       1.21280       1.59301       1.72894       1.83983       1.82310       1.79310       1.72014       1.58183       1.42358       1.27760       1.03595      0.869384      0.726540      0.584633      0.458097      0.338502      0.262691      0.191154
  27  13 3007.1335    3.8303  0.9191 12.7440 -0.0070  0.0198   0.0700   0.0462    0.1487   0.0000   440.6056       5.82688       16.8700      -1.85776      0.605499      -4.97604       4.12429      -3.58832      -1.23579     -0.652538       1.85461      -1.98184      0.732076     -0.720325     -0.924847     -0.415383      0.301703      0.178168       1.28685       1.60144       1.64567       1.79809       1.75896       1.86188       1.77813       1.63337       1.33971       1.21273       1.04688      0.909125      0.710185      0.560158      0.432679      0.352478      0.262653      0.190003
  27  14 3157.3893    3.9716  1.2668 12.5977 -0.0081  0.0232   0.0625   0.0578    0.1455   0.0000   439.0365       8.47904       14.5960       1.49010      -4.45322    -0.0958096     -0.523524      -3.73272      -1.37901     -0.822527       1.35240      -2.31070       2.08346     -0.413316      0.164921     -0.101822      0.283663      0.317321       1.37539       1.83856       1.99287       2.08006       2.15638       2.08010       1.96057       1.79252       1.67268       1.49706       1.27629       1.02100      0.793808      0.646976      0.507656      0.419750      0.314809      0.240330
  27  15 3306.6469    3.5730  1.7408 12.4849 -0.0035  0.0269   0.0494   0.0711    0.1059   0.0000   439.0399       7.39547       15.0786       2.99171      -2.99171      -1.58990       2.90932      -4.04778      -2.44586     -0.971730     -0.392294      -2.27042     0.0808238     0.0456533      0.818210     -0.201271     -0.506125    -0.0644563       1.61889       2.12474       2.33692       2.42180       2.47879       2.39815       2.29831       2.11555       1.90522       1.66454       1.39750       1.17094      0.945616      0.775941      0.589574      0.457830      0.354733      0.256226
  27  16 3455.3014    2.9981  2.4705 12.1060 -0.0015  0.0332   0.0357   0.0862    0.0795   0.0000   438.7168       10.2580       14.2716       3.57208      0.918128      0.445569      -5.47111       1.57441      0.374706      -1.76708       1.43898      -2.58841     -0.569364      -1.99082      0.271095    -0.0714893      0.700743     -0.311865       2.02186       2.51979       2.86761       2.95171       3.06505       3.01151       2.81745       2.63730       2.34115       1.97836       1.79850       1.40673       1.18060      0.938357      0.746630      0.568108      0.436539      0.323556
  27  17 3603.6390    2.4678  3.8448 11.4427  0.0002  0.0427   0.0235   0.1130    0.0598   0.0000   439.8575       10.0422       14.4002       4.65428     0.0704840      -5.05790      -3.27732      -3.07549    -0.0939797     -0.903503       3.80977      -5.10144      0.211368      0.343066      0.304073     -0.436430     0.0992669     -0.128331       2.52626       3.35600       3.69155       3.85239       3.91780       3.82279       3.58510       3.28243       2.95889       2.63545       2.20865       1.91547       1.57437       1.25178      0.962460      0.734563      0.540994      0.393449
  27  18 3751.6714    2.0632  5.4752 11.0287 -0.0002  0.0534   0.0171   0.1425    0.0510   0.0000   432.9670       14.4035       21.0900     -0.368067      -3.11317     -0.658116     -0.576842      -5.45701      -2.09518      -2.80007       1.27666      0.558660       1.87079     -0.154270     -0.693222    -0.0661019      0.125907     0.0279545       3.23750       4.20484       4.58762       4.91480       4.92572       4.74843       4.59792       4.17118       3.79248       3.37491       2.84490       2.39956       1.87866       1.55198       1.20312      0.936167      0.713048      0.519764
  27  19 3899.3029    1.7305  7.3366 10.6230 -0.0006  0.0660   0.0129   0.1803    0.0494   0.0000   442.4563       15.7003       24.0321      -5.04494      0.975193     -0.760692      -2.15593      -3.03284      -1.93709      -4.88186      -4.79894       1.39925      0.315195     -0.407377      -1.17028      -1.25747       2.18183      0.314472       3.94487       5.12334       5.63400       6.00666       5.94750       6.01453       5.57186       5.20178       4.61587       4.03988       3.46075       2.92975       2.44370       1.90134       1.49952       1.14929      0.857746      0.617636
  27  20 4046.5804    1.4146  9.4264 10.4554 -0.0013  0.0827   0.0102   0.2361    0.0444   0.0000   437.6137       14.3949       15.8686       4.20060      -17.4223      -3.43647       10.4080      -6.57361       12.9957      -15.1763       3.89897      -4.80087      0.520043       1.14503     0.0679556     -0.147678       1.18703     -0.136714       4.87047       6.34713       6.99123       7.39628       7.55359       7.26534       7.07103       6.40723       5.69815       5.04717       4.31159       3.66654       2.96361       2.40295       1.84206       1.42700       1.06199      0.774020
  27  21 4193.8031    1.2009 12.5575 10.2718  0.0000  0.1100   0.0078   0.3066    0.0402   0.0000   436.3563       19.7284     -0.599563      -1.03277       5.81345      -6.71965      -8.58657      -17.4111      0.579130       7.41724      -1.25747      -1.72626      -2.06267      -2.86263     -0.682205      -1.60954       1.86557     -0.691651       6.45829       8.44744       9.43376       9.89076       10.1624       9.77718       9.40368       8.56073       7.68925       6.73443       5.75099       4.80393       3.93303       3.17362       2.49571       1.90006       1.39692       1.02968
  27  22 4340.9928    0.9999 14.7427 10.1986  0.0013  0.1346   0.0065   0.3718    0.0352   0.0000   440.8046       23.4217       22.2947      -15.2797       32.8056      -13.2654      -17.5847      -19.7027      -6.42208       1.23438      -5.69020      -2.42674       1.32318       7.59483      -1.71110      0.648487      -3.19149       1.40367       7.74190       10.3403       11.4011       12.0949       12.1984       11.8419       11.2985       10.3603       9.33849       8.22771       7.05738       5.90049       4.84317       3.87140       3.04260       2.32600       1.70672       1.25304
  28   5 1732.7205    0.3307  0.2916 10.0299 -0.0106  0.0150   0.0117   0.0290    0.0341   0.0000   439.9423      -3.89657       19.6812      -2.24916      -4.28354      -2.08873      -1.67847      -1.90324       1.33033      -1.11821     -0.757803     -0.527561     -0.311982     -0.413336     -0.612152      0.185414      0.102294    -0.0615615      0.875273       1.11929       1.11396       1.10832       1.24191       1.28871       1.23993       1.16308      0.939485      0.879224      0.728460      0.640557      0.560156      0.421476      0.333928      0.244878      0.199423      0.149343
  28   6 1910.1707    0.5220  0.4846 10.1270 -0.0037  0.0163   0.0136   0.0351    0.0474   0.0000   440.2510      -1.35467       19.7353       1.03759     -0.751886      -1.81375       1.46037     -0.183397     -0.571709      0.445548     0.0972350      -1.90274      0.714251      0.288393     -0.146881    -0.0310045     -0.386203      0.153037      0.913272       1.16501       1.26461       1.43789       1.33817       1.32252       1.28776       1.26836       1.07118      0.968557      0.787530      0.697690      0.554389      0.461774      0.371783      0.273231      0.210508      0.165718
  28   7 2083.8778    0.8002  0.7447 10.0270  0.0015  0.0177   0.0161   0.0440    0.0795   0.0000   440.6781      -1.20381       19.9567       2.19416      0.446477       1.00042       2.16622       3.01450     -0.234235      0.150757      0.225317     0.0165766    -0.0238771     -0.681796      0.263963      0.221641     -0.388249     -0.214900       1.10269       1.41480       1.38150       1.53328       1.58789       1.64217       1.60197       1.36045       1.20891       1.05362      0.939595      0.834631      0.635738      0.513351      0.380301      0.313029      0.242067      0.182738
  28   8 2252.8218    1.0716  0.9674 10.5196 -0.0007  0.0203   0.0196   0.0522    0.0961   0.0000   439.2757       1.74577       18.1041      -1.89334      -1.96674     -0.981483     0.0299232     -0.581795       3.37611       1.19232     -0.143420      -1.32509     -0.280012    -0.0787039      0.317715     -0.447479    -0.0664971     -0.111246       1.22986       1.58368       1.73546       1.70853       1.66172       1.71124       1.72542       1.67891       1.52656       1.33761       1.05608      0.853872      0.695107      0.587173      0.497609      0.401773      0.309311      0.228412
  28   9 2415.3216    1.5775  1.2630 10.5234 -0.0037  0.0226   0.0245   0.0560    0.1495   0.0000   438.9642     0.0622166       20.1569      0.921953      -4.24225     -0.954113       2.23995       1.91881      -3.23326     -0.611751      0.173886      -1.08417     -0.575586     -0.882752     -0.708206     -0.329467     -0.626491     -0.294702       1.29702       1.69744       1.82619       1.97989       2.00863       1.95259       1.87287       1.74111       1.56448       1.34125       1.18632      0.989220      0.814248      0.664523      0.512214      0.411716      0.306764      0.223354
  28  10 2573.4273    2.0534  1.1075 11.6865  0.0002  0.0211   0.0349   0.0547    0.1129   0.0000   438.9302       1.70294       17.7844    -0.0954992      -2.81024       1.26739      -2.47622      -3.42100      0.667159      -1.77897     -0.797203     -0.567668     -0.597628     -0.570224      0.392869     -0.109795     0.0390522      0.179703       1.23011       1.58476       1.71918       1.80963       1.81924       1.86769       1.73023       1.62003       1.45876       1.25019       1.13661      0.929049      0.764701      0.603113      0.496305      0.372720      0.293514      0.219502
  28  11 2729.3667    2.7759  1.2262 11.0670 -0.0022  0.0210   0.0427   0.0535    0.2531   0.0000   439.2908       4.71016       16.9008       4.13405      0.156036     -0.177474     -0.713721     -0.747578      0.929298    -0.0138858      -2.87392      0.104295     -0.626210       1.08506      0.218896     -0.362663  -0.000253826    -0.0254126       1.25254       1.61249       1.82134       1.93371       1.92625       1.94847       1.82347       1.66060       1.50850       1.27825       1.11802      0.926602      0.770023      0.608579      0.479800      0.386458      0.284006      0.212624
  28  12 2883.7834    3.5091  1.0124 11.8008 -0.0006  0.0189   0.0586   0.0477    0.2354   0.0000   440.8485       3.72198       14.3951       1.34573      -4.84810       1.46025     -0.205487      -1.42824      0.300238      -1.17750       1.11779     -0.826282      0.712111     -0.408676     0.0484526     -0.428424      0.230269      0.239473       1.16311       1.49232       1.58640       1.73921       1.75919       1.65206       1.61835       1.48086       1.33247       1.16615       1.05319      0.884992      0.725565      0.585436      0.471469      0.349280      0.273079      0.198511
  28  13 3036.3357    3.9309  1.1133 12.6308  0.0018  0.0205   0.0653   0.0528    0.1583   0.0000   436.4767       8.02052       12.6793      0.548411      -2.50122      -2.88385      -4.67787       2.28117     -0.222701     -0.582736     -0.532835     -0.278266     -0.980853     -0.988700     -0.117016     0.0559681     -0.453589      0.104619       1.29279       1.65363       1.78525       1.86164       1.80230       1.82819       1.78827       1.66060       1.51157       1.37740       1.13602      0.908010      0.760910      0.607404      0.519848      0.406258      0.304245      0.225931
  28  14 3187.2766    3.9875  1.3418 12.4673 -0.0020  0.0230   0.0602   0.0575    0.1461   0.0000   438.2163       4.26650       14.5790       4.87099      -2.76573      -3.33527       1.81538      -3.59499       1.17257      -2.33436       1.94665     -0.868538      -1.98741      0.863871      0.498815     -0.525897      0.895703     -0.126279       1.37531       1.73059       1.90294       2.04984       1.97219       1.96214       1.86561       1.73532       1.56184       1.44420       1.24937       1.03917      0.869393      0.683944      0.553222      0.425664      0.320994      0.233881
  28  15 3337.3731    3.4687  1.7624 12.3880 -0.0001  0.0269   0.0472   0.0697    0.1062   0.0000   440.7747       13.7593       14.2814       2.01322      0.238177       1.50762      -1.44637      -2.20124       2.84729      -4.44224     -0.924146      -1.93912     -0.575163      -1.21677       1.57894     0.0715275     -0.389541     -0.722120       1.55768       2.09117       2.31185       2.42052       2.41122       2.36186       2.27658       2.17072       1.92029       1.68284       1.42069       1.16946      0.974178      0.801709      0.623662      0.482868      0.368552      0.287618
  28  16 3486.8514    2.8919  2.8288 11.8966 -0.0017  0.0351   0.0319   0.0923    0.0714   0.0000   437.3608       10.0143       12.8278       8.17316     -0.721032      -3.58013      -4.59236      -1.42492     -0.461433      -4.91519       2.90621      -4.73847     -0.367053      -2.17783     -0.368327      -1.02714     -0.286020    -0.0404719       2.06162       2.71150       2.85408       3.05282       3.01762       3.05329       2.93537       2.75514       2.47485       2.16373       1.82079       1.54513       1.29107       1.03676      0.828938      0.641541      0.495230      0.366685
  28  17 3635.8630    2.3888  4.0344 11.2624 -0.0025  0.0428   0.0219   0.1128    0.0612   0.0000   438.6861       9.04401       22.2241       7.50161      -3.71308      -1.86426      0.376946      -2.53412       3.82006      -4.64911       1.34684      0.852358      -4.48428      -3.86665     -0.815319       2.26678     -0.412943     0.0189228       2.50295       3.31358       3.58138       3.85506       3.81928       3.78840       3.64236       3.28942       3.05055       2.60806       2.27803       1.96638       1.60712       1.32524       1.02563      0.788779      0.596260      0.434383
  28  18 3784.4974    1.9897  5.7574 10.9344 -0.0003  0.0542   0.0157   0.1464    0.0485   0.0000   443.4080       7.32047       12.9335       1.61335       2.05327       4.64260     0.0377603      -2.19806      -2.20662      -3.38395       2.20232      0.467905       4.66562     -0.209582      0.963065     -0.728277      0.194297     -0.536840       3.15338       4.06609       4.52105       4.67130       4.77892       4.79985       4.52248       4.17319       3.78434       3.30894       2.86587       2.39273       1.98761       1.63626       1.27987      0.994192      0.746303      0.551133
  28  19 3932.5813    1.6422  8.1583 10.5404 -0.0015  0.0711   0.0116   0.1929    0.0466   0.0000   446.9480       15.6977       8.44132       15.4190      -8.65705      -8.88202       5.08983      -16.8797       2.97642      -12.7669       7.35365       1.88940     0.0976389      -3.57979     -0.670163     -0.451049      -1.31951     -0.101845       4.06226       5.34899       5.89032       6.31093       6.36609       6.16646       5.83688       5.50793       4.97719       4.37369       3.75140       3.22504       2.59089       2.14827       1.70165       1.29442      0.984617      0.713704
  28  20 4080.3703    1.3553 10.4012 10.4283 -0.0006  0.0909   0.0093   0.2484    0.0417   0.0000   434.9665       12.0181       5.84596       7.79790      -3.96300      -3.07328       9.05434     -0.806827      -7.45649      -3.24755       7.60781      -4.16147     -0.267632      0.830805       2.86043       2.59151    -0.0947409      0.789675       5.11518       6.82292       7.64912       8.05472       8.15482       8.01022       7.54625       7.02181       6.27139       5.61538       4.79989       4.12019       3.33418       2.71690       2.10610       1.65451       1.23970      0.927027
  28  21 4228.4191    1.1161 13.1455 10.2730 -0.0002  0.1173   0.0071   0.3265    0.0381   0.0000   447.6256       15.0564       25.4837      -12.4075       12.8640     -0.102757       3.44931       7.72531      -1.18956       4.92118       3.60752       4.29475      0.171981       1.71240      -2.03914       1.46427      -1.32259      0.148514       6.62339       8.76765       9.80901       10.2133       10.5468       10.0896       9.70148       9.04312       8.17760       7.34134       6.15672       5.23635       4.27645       3.46745       2.81239       2.14938       1.61262       1.20634
  28  22 4375.8549    0.9246 14.9187 10.2200 -0.0023  0.1417   0.0061   0.3851    0.0332   0.0000   427.3038       6.30278       29.7495       11.9459      -28.7181      -11.0383      -2.13558      -14.7486       2.54139      -2.68200      -5.48254       3.76973       4.20905      -12.4192     -0.184177       2.16279      0.226102     -0.546334       7.93270       10.6018       11.6752       12.4868       12.6159       12.2167       11.5449       10.9394       9.76394       8.73223       7.52696       6.32890       5.27974       4.25189       3.32630       2.61799       1.93474       1.45339
  29   6 1930.2019    0.5389  0.5018 10.1952 -0.0015  0.0150   0.0133   0.0378    0.0468   0.0000   440.5175     -0.146674       21.1494     -0.862531      0.228835      -1.51179       1.20885      0.870642      0.985906     -0.149556     -0.505964     -0.273033      0.402487      0.109078     -0.294954      0.323813   -0.00123489     -0.249255      0.813151       1.08655       1.24269       1.24488       1.31093       1.27536       1.19078       1.14380      0.987553      0.892090      0.821668      0.692968      0.561590      0.452973      0.358810      0.282956      0.214625      0.163853
  29   7 2105.3347    0.8168  0.7483 10.2239  0.0011  0.0176   0.0164   0.0438    0.0765   0.0000   440.0399     -0.669825       17.3220       1.12655     -0.907894      0.769545      0.575070      -1.19879      0.415064       1.16449      -1.26091     -0.742924      -1.00389      0.363123     0.0336790    -0.0431862     -0.178916    -0.0212736      0.983517       1.28617       1.33909       1.55683       1.50908       1.49660       1.39817       1.33259       1.17850       1.05595      0.902557      0.787662      0.685502      0.539521      0.443969      0.340779      0.245037      0.180897
  29   8 2275.3491    1.1662  0.9773 10.3336 -0.0027  0.0191   0.0205   0.0503    0.1177   0.0000   439.2093       2.05360       17.9008       1.61622      -3.66188      -3.15555      0.286937      -4.91566       2.14549      0.354863      0.661729      -1.21159      0.516803      0.419444      0.166294     -0.849745     -0.190923      0.322815       1.09242       1.36742       1.52402       1.71497       1.66204       1.69471       1.53120       1.51748       1.34629       1.19282      0.985969      0.877736      0.681230      0.601179      0.449313      0.365920      0.272146      0.208719
  29   9 2439.0535    1.5798  1.1876 11.0954 -0.0036  0.0219   0.0260   0.0584    0.1172   0.0000   437.4330      0.858339       17.5005       4.88225      -3.79292       1.01975      -1.99685      -1.86695       1.03301      0.957285       1.02652       2.23558     0.0416997     -0.591527      0.198258      0.144193      0.254118      0.501175       1.21080       1.64617       1.76977       1.89091       1.87701       1.81977       1.74411       1.62930       1.47417       1.31037       1.20758       1.01704      0.833741      0.675276      0.550206      0.427552      0.326693      0.242099
  29  10 2598.7196    2.1256  1.2568 11.1518 -0.0007  0.0231   0.0332   0.0546    0.1644   0.0000   441.7398       2.45148       15.5030       3.97442      -1.23358     -0.277597      -3.06637     -0.619444      -2.52110     -0.174150       1.55554      -1.21063    -0.0801554       1.24598       1.40975     -0.506143     -0.131951     0.0909903       1.40706       1.83517       1.86048       1.89711       1.92176       1.98746       2.02399       1.88704       1.73073       1.40744       1.20851      0.991713      0.863244      0.714365      0.593742      0.453113      0.348505      0.256057
  29  11 2756.1813    2.8690  1.1022 11.9667 -0.0021  0.0203   0.0467   0.0514    0.1534   0.0000   440.1849       2.04374       19.3025       1.94549      -1.26174      -1.38051      0.100906     -0.523838     -0.825966     -0.252926     -0.273640     -0.723445      -1.28779      0.348160      0.173926      0.297742      0.292290      0.546115       1.20022       1.56295       1.71315       1.81063       1.72889       1.81700       1.63967       1.54168       1.37908       1.28614       1.11714      0.994418      0.799852      0.667951      0.522216      0.404113      0.306992      0.235958
  29  12 2911.7021    3.5343  0.9588 12.1693 -0.0015  0.0186   0.0600   0.0441    0.1808   0.0000   442.4282       7.47967       18.6103     -0.396760     -0.683852      -4.29087      -1.41964      -3.63441       1.37940      -1.91378      0.732242      -1.50012      0.954472      -1.34612      0.271189      0.120775      0.230108    -0.0299058       1.13544       1.46771       1.64594       1.71585       1.73984       1.73069       1.63594       1.51701       1.38003       1.17118       1.01899      0.874037      0.709921      0.595179      0.454731      0.358665      0.272100      0.198719
  29  13 3065.0711    4.0034  1.0824 12.7559  0.0025  0.0204   0.0667   0.0527    0.1629   0.0000   440.5270       5.69498       15.7931       2.58688      -4.12045      -2.47958      -1.09919     -0.725067     -0.798710      -1.24425       1.52394     -0.583625      -1.05279      0.311549      0.740418     -0.344717     0.0508852      0.272654       1.26036       1.63272       1.85578       1.93551       1.93050       1.85601       1.67292       1.62022       1.47710       1.29563       1.16148       1.00557      0.840922      0.681699      0.544712      0.409811      0.318881      0.230209
  29  14 3216.8497    3.9342  1.4073 12.5508 -0.0030  0.0241   0.0565   0.0597    0.1310   0.0000   441.2758       7.01103       18.5940       3.27126      -2.21727      0.589642     -0.860315      -3.49394      -2.14733     -0.894706       1.64030      0.578443      0.155140     -0.107770     -0.188455     -0.373735      0.371390     -0.134808       1.49376       1.99955       2.02296       2.16691       2.07513       2.16342       2.15090       2.01287       1.78578       1.54919       1.34426       1.09482      0.929987      0.748559      0.605245      0.480142      0.366691      0.267708
  29  15 3367.7850    3.3630  2.0178 12.2883 -0.0007  0.0274   0.0409   0.0753    0.0826   0.0000   436.5516       8.70136       16.5419       7.85700     -0.619229      -4.34277       1.50673      -1.63547      -2.44115      0.127784       1.82801      0.378564      0.411433      0.102888      0.681092     -0.147432     -0.166534      0.112102       1.56037       2.04666       2.21565       2.35972       2.43464       2.35818       2.25648       2.13878       1.88160       1.68243       1.45662       1.26171       1.05099      0.841196      0.688852      0.536666      0.398752      0.295957
  29  16 3518.0771    2.7956  3.1972 11.5315 -0.0009  0.0366   0.0275   0.0930    0.0745   0.0000   440.4924       10.7001       13.0122       5.13989       4.01008      -4.11649       5.04324      -3.68226      -3.97493      -4.42408       1.46796      0.821663     -0.288592      -1.35949     -0.542790      0.231801      0.784594     -0.234517       2.05697       2.65560       2.93508       3.08697       3.16278       3.13128       3.03438       2.75124       2.58018       2.26387       1.91527       1.61911       1.34432       1.09388      0.887717      0.695776      0.540410      0.402604
  29  17 3667.6339    2.3480  4.5780 11.1367 -0.0010  0.0451   0.0198   0.1193    0.0577   0.0000   439.5123       12.1018       12.9115       5.86044       2.02114       1.22064       4.59719      -4.46665      -4.88335       6.98646       1.14500      -3.68557     0.0905684     -0.148298      -2.00257      0.566953      0.704794     -0.280627       2.46807       3.26674       3.60048       3.78023       3.80181       3.82711       3.62930       3.42300       3.05729       2.77623       2.35438       2.03995       1.67806       1.38560       1.08832      0.855399      0.656334      0.498133
  29  18 3816.9544    1.9033  6.2524 10.8327 -0.0004  0.0558   0.0142   0.1553    0.0472   0.0000   437.1744       6.59944       20.3832       7.84671       5.54967       3.56901      -1.65091      -11.0235      -4.44859      0.989060       3.83443      -4.99966     -0.530917     -0.553179      0.505667      0.319601      0.498467     -0.572490       3.12722       4.01147       4.43795       4.64544       4.76450       4.70178       4.49430       4.20267       3.77599       3.42029       2.98186       2.56588       2.10872       1.70803       1.37851       1.08966      0.823233      0.628111
  29  19 3965.7978    1.5766  8.4860 10.6069 -0.0007  0.0722   0.0109   0.2011    0.0421   0.0000   442.5381       16.4163       10.6368       6.94857       1.06865      -3.91532      -4.58623       2.26922      0.580638       2.68330       2.44811       2.10170      -3.36852       2.47900       1.02313       4.21853      0.911407      -1.75804       3.95127       5.19242       5.79813       6.06910       6.24769       6.10263       5.81899       5.40198       4.94256       4.40312       3.86293       3.26697       2.72196       2.22629       1.77910       1.39810       1.03988      0.797748
  29  20 4114.3046    1.3165 11.3285 10.4459  0.0003  0.0954   0.0086   0.2720    0.0396   0.0000   450.5045       3.44660       11.8487       17.7318      0.728537      -1.11217       13.6637      -9.28753       8.39232      -2.86035       4.37132       7.47074       1.96619      0.496325     -0.743918      -1.16976       1.72901       1.13384       5.37838       7.00207       7.79515       8.31741       8.45036       8.30643       7.95224       7.43213       6.63496       5.90914       5.10660       4.36189       3.58913       2.95513       2.31982       1.84161       1.39559       1.06268
  29  21 4262.4254    1.0905 14.0081 10.2596  0.0004  0.1209   0.0065   0.3361    0.0358   0.0000   440.8038       25.2269       23.6012      -7.23091       10.9749       8.47014       7.12644       13.8277      -3.22054      -2.48575      -11.3521       6.76434       3.01164      -2.43400      -1.41086       2.06470       3.68010      -1.44180       6.67470       8.74794       9.77873       10.3463       10.3616       10.2750       9.73405       9.05783       8.29605       7.47700       6.47881       5.53090       4.61591       3.75155       2.99023       2.34147       1.77935       1.35024
  29  22 4410.0164    0.8887 16.2882 10.2120  0.0015  0.1543   0.0057   0.4063    0.0313   0.0000   437.9339       19.6912       10.7282      -23.7061       3.48825      0.659382      -13.9183     -0.898450     -0.691966      -4.93344       4.88431      -4.90183       4.09007       1.85483      -4.14408       3.78313       1.53037     -0.217526       8.33167       10.9673       12.1801       12.9257       13.3278       13.0061       12.4434       11.5002       10.4795       9.30999       8.13522       6.87805       5.83383       4.66034       3.73722       2.97712       2.20359       1.68177
  30   4 1581.8918    0.2364  0.1944 10.0177 -0.0008  0.0120   0.0098   0.0247    0.0270   0.0000   440.5315      -1.24532       20.6967      0.209512      -2.34777     -0.216402       1.46797     -0.468935      0.360820      0.263461      0.761881      0.155112     -0.423383     -0.129464      0.146435     -0.220005      0.319155     0.0368029      0.665458      0.898662      0.933770       1.02872       1.06445       1.00623      0.925454      0.918628      0.828666      0.799186      0.674578      0.534619      0.438819      0.363914      0.324094      0.221729      0.185489      0.142531
  30   5 1770.0510    0.3800  0.3353 10.0448 -0.0035  0.0136   0.0118   0.0297    0.0345   0.0000   440.2814      0.649380       20.6530       1.25583      -1.40522     -0.360041     -0.169118      0.262182      0.955120     -0.207921     0.0156494     -0.243398      0.314685     -0.393756     -0.203602      0.831912     0.0416025     -0.208948      0.754453       1.02428       1.10947       1.17133       1.16613       1.10607       1.11343       1.08322      0.966978      0.860925      0.716333      0.602113      0.486147      0.393312      0.323811      0.281374      0.223990      0.165792
  30   6 1949.9482    0.5837  0.5485 10.0465 -0.0010  0.0153   0.0134   0.0373    0.0523   0.0000   440.1860     -0.514056       21.2106      -1.49437      -4.53158     0.0247496     -0.164708     -0.860565      0.781331      0.625313     -0.707113     -0.106776     -0.383684     -0.275561    -0.0293086     -0.106110    0.00115521      0.112455      0.880778       1.08133       1.30203       1.36181       1.38703       1.34908       1.29787       1.12682       1.07261       1.00191      0.846010      0.697182      0.590535      0.458016      0.384394      0.317024      0.238000      0.177009
  30   7 2126.3321    0.8240  0.7537 10.3127 -0.0010  0.0181   0.0161   0.0436    0.0721   0.0000   441.3868       1.55593       18.2260      -1.75926      0.602865       3.33673     -0.221821       2.11545     -0.463680      0.178142      0.602797     -0.438002     -0.122119      0.161133      0.109140    -0.0236219     -0.270141     0.0309902       1.12686       1.46026       1.63017       1.74859       1.74652       1.69527       1.67411       1.59790       1.40455       1.18332       1.00019      0.834264      0.689055      0.563973      0.455561      0.366765      0.286758      0.206663
  30   8 2297.3221    1.2389  1.0776 10.4060 -0.0009  0.0222   0.0206   0.0526    0.1228   0.0000   440.6421       1.26198       20.6558      0.306600       1.09355       4.59782      0.309265     -0.642926      0.974460      -1.27328     -0.950797      -1.06507   -0.00447660     -0.306498      -1.66601      0.148934      0.336931      0.174024       1.37209       1.92917       2.24553       2.48372       2.53061       2.43841       2.34132       2.13466       1.81359       1.54322       1.31727       1.09597      0.839772      0.694169      0.524209      0.415141      0.316904      0.245168
  30   9 2462.2840    1.7376  1.1577 10.7693 -0.0008  0.0213   0.0275   0.0528    0.1611   0.0000   438.9582       4.01246       17.6514       3.95403      0.647608      0.106189       1.84082      0.484600      0.796730   -0.00523213     -0.461209      -1.30679    -0.0600432      0.193657     -0.321678      0.309466      0.681147     -0.346891       1.23099       1.67522       1.85742       1.94779       1.83708       1.79589       1.68480       1.61298       1.52879       1.38013       1.23371       1.05902      0.868187      0.709766      0.565850      0.442867      0.343151      0.256010
  30  10 2623.5266    2.2872  1.1155 11.4666  0.0013  0.0205   0.0364   0.0501    0.1457   0.0000   439.9034       5.09670       16.9014       2.42797      -2.26041       1.60910     -0.616914      -2.02737       1.87427      -2.22919      -1.15053      0.449025       1.34505      0.391717     -0.318164      0.142196     -0.444170    -0.0311342       1.12135       1.44054       1.57030       1.73402       1.67778       1.70613       1.59577       1.51984       1.35490       1.26365       1.09691      0.914715      0.796045      0.645460      0.527569      0.411868      0.320536      0.239002
  30  11 2782.5495    2.9517  1.0629 12.1051 -0.0024  0.0195   0.0486   0.0494    0.1374   0.0000   438.4620       4.45649       16.2170       4.48713      -2.93393     -0.403315      -1.02207      -1.74417       2.02758     -0.432870    -0.0381993      -1.98466      0.646972     -0.764617      0.233438     -0.759934     -0.283000     -0.561652       1.02824       1.40289       1.47058       1.62744       1.59473       1.62889       1.54027       1.43580       1.33169       1.16655       1.03315      0.904478      0.740004      0.591180      0.472851      0.383913      0.309274      0.233933
  30  12 2939.1939    3.7295  0.9882 12.3597 -0.0019  0.0179   0.0637   0.0496    0.1478   0.0000   439.6556       5.54211       14.1469       4.37566      0.538141       2.36949      -1.24069      -1.74234       2.91740      -3.05710     -0.569956      -1.27776     0.0694613      -1.38518     -0.350072     -0.136211     -0.174393    -0.0922079       1.05248       1.29840       1.37270       1.43323       1.53040       1.59270       1.52147       1.35881       1.18414       1.09326      0.989242      0.829055      0.676610      0.537246      0.434778      0.346665      0.288865      0.213738
  30  13 3093.4308    4.0952  1.1152 12.4791 -0.0014  0.0191   0.0650   0.0524    0.1855   0.0000   439.7025       8.31949       15.2189       2.20281      -2.49822      -1.18607     -0.310885      -3.29715     -0.932994    -0.0346909      -1.31425      -2.37537     -0.796007    -0.0494469     -0.115258     -0.222053    -0.0565233     -0.174193       1.08733       1.37420       1.54068       1.68394       1.63294       1.64544       1.53105       1.43406       1.33665       1.22274       1.03978      0.902911      0.739287      0.601574      0.491691      0.381916      0.291832      0.232240
  30  14 3246.0639    3.8103  1.6203 12.3478 -0.0015  0.0247   0.0501   0.0617    0.1106   0.0000   438.7896       5.23015       14.3972      0.963735     0.0703251       3.84599      -3.29794      -1.98236      0.353670      0.684633      0.331497      -2.73401      -1.13500      -2.20375      0.797937      0.441988    -0.0147789     -0.146744       1.34516       1.75911       1.90681       2.00918       2.02373       1.97386       1.95055       1.83331       1.66808       1.47426       1.30613       1.11983      0.958673      0.811629      0.643055      0.481477      0.386812      0.292710
  30  15 3397.7329    3.2001  2.1780 12.1527 -0.0022  0.0292   0.0369   0.0745    0.0712   0.0000   438.9339       12.4643       10.0639       3.69919       1.01023       2.20976       2.17804      -4.06089      -1.68915      -5.71160      -1.75861     -0.405844     -0.625022      0.196077     0.0901893     -0.459981      0.965300     -0.625056       1.63512       2.18326       2.32963       2.45245       2.48046       2.42232       2.35256       2.15607       2.06331       1.80581       1.59350       1.39037       1.18657      0.973511      0.775312      0.603464      0.471733      0.352834
  30  16 3548.8777    2.6687  3.3166 11.6083  0.0000  0.0375   0.0255   0.0974    0.0620   0.0000   438.5737       13.0557       13.5809       5.29120      -8.94861     -0.401659     -0.785669      -6.40501      -1.04143      -3.81613      -1.48873       2.02006     -0.508778      -1.53169      0.120039    -0.0331527     -0.521044     -0.417286       1.98032       2.65767       2.90461       3.15734       3.15691       3.07354       2.99369       2.80298       2.60189       2.26267       1.98304       1.69394       1.41057       1.17464      0.939752      0.754417      0.574338      0.433275
  30  17 3699.2741    2.2564  4.8484 11.0899 -0.0004  0.0465   0.0185   0.1238    0.0527   0.0000   443.3469       13.6417       12.1067       5.07344      -1.17082       8.69204     -0.783477       1.12241       4.14833     -0.757227      -2.48763      -6.00150       1.58310      -2.16278      -1.23779      -1.14912     -0.512644     -0.493093       2.48956       3.29348       3.66403       3.83537       3.96805       3.90623       3.81000       3.43828       3.19673       2.81579       2.50242       2.14702       1.74437       1.45068       1.16327      0.918202      0.712872      0.544749
  30  18 3848.9888    1.8362  6.8932 10.6736 -0.0002  0.0597   0.0130   0.1606    0.0456   0.0000   442.6352       10.1428       15.1546       3.02608       7.40778       2.74626       2.33723      -4.50066       1.45060      -6.83407       2.83162     -0.503243     -0.343423      -2.33093     -0.350512      0.278423      0.223572      0.848747       3.21436       4.18494       4.55531       4.86549       4.94783       4.91919       4.76303       4.42775       4.10596       3.60998       3.13413       2.72547       2.27340       1.89380       1.49555       1.20536      0.926644      0.705079
  30  19 3998.6215    1.5165  8.7845 10.5440 -0.0008  0.0753   0.0104   0.2092    0.0412   0.0000   438.4412       14.1744       9.39775       18.2900       5.51675      -3.32533       5.51571      -8.30019       14.4773      -12.2759      0.802867       2.20053      -2.75676      -3.56606     -0.120719      -1.60557     -0.831711     -0.171421       3.97154       5.30969       5.92357       6.27715       6.40687       6.32589       6.07491       5.57636       5.16349       4.62576       4.01730       3.40926       2.89160       2.36654       1.89657       1.50177       1.13940      0.876856
  30  20 4147.6786    1.2474 11.8140 10.4083 -0.0016  0.1008   0.0078   0.2830    0.0370   0.0000   440.5865       4.48814       44.5140       6.94783       4.37427      -1.59644       6.32991      -6.77585       1.09450      -12.8283      -2.19345      0.658489      -1.28542      -1.82227      -2.84163       1.91648      -2.22691     -0.521986       5.33749       7.10106       7.95468       8.46407       8.56058       8.46080       8.10859       7.57294       6.88316       6.13947       5.41096       4.58146       3.87131       3.19923       2.54966       2.01802       1.54526       1.17086
  30  21 4296.2275    1.0275 14.7478 10.2271 -0.0016  0.1328   0.0061   0.3505    0.0336   0.0000   441.3706       20.2004      0.760998       6.31708       5.64852      -3.06875       11.8035     -0.522392      -12.6692      -20.3861      -1.17530       2.45874      -3.46054       3.82671      0.614086      -1.06928     -0.620588     -0.627438       6.90214       9.21896       10.3152       10.8960       11.2952       10.9143       10.5914       9.96658       8.93799       8.02164       6.97298       6.01266       5.07269       4.11104       3.40004       2.60043       2.01442       1.51201
  31   5 1788.2437    0.3921  0.3780 10.0891 -0.0015  0.0150   0.0115   0.0354    0.0359   0.0000   440.0277    -0.0332352       20.6816      0.553651      -2.12784     -0.950781      0.145786      0.641339      -1.54581      0.547136       1.14498      0.475135     -0.193888     -0.283229     0.0453048     -0.543169     -0.100967    -0.0389738      0.801579       1.00620       1.29195       1.14424       1.13399       1.21654       1.14442       1.06450       1.03969      0.915132      0.782974      0.720698      0.577194      0.442825      0.402304      0.312138      0.250840      0.192822
  31   6 1969.4689    0.6056  0.5555 10.1717 -0.0092  0.0158   0.0141   0.0357    0.0512   0.0000   440.7281      0.310800       19.2882      0.356496      -3.24217      -1.06172      -2.09879     -0.135529      0.908552      -1.48736       1.78597     -0.711787      0.845799     -0.584700      0.115752      0.504818     -0.133063      0.267896      0.838207       1.06719       1.11943       1.27530       1.30387       1.27717       1.22083       1.11408       1.06954      0.907356      0.826023      0.707501      0.603518      0.492126      0.390910      0.312266      0.249413      0.191709
  31   7 2147.0141    0.8722  0.8736 10.2137 -0.0006  0.0185   0.0157   0.0470    0.0844   0.0000   440.1227       1.64362       20.2775     -0.845858      -2.67690      -1.57659       1.49358     -0.561013     -0.678508      0.307593     0.0436863     -0.890573     -0.329743     -0.733387     -0.495457      0.248541     -0.321818      0.125645      0.912169       1.23597       1.38263       1.42823       1.50749       1.44739       1.39245       1.34513       1.22979       1.09927      0.955740      0.830268      0.659887      0.577276      0.455217      0.368969      0.286830      0.217481
  31   8 2318.9473    1.3363  1.0590 10.6736  0.0002  0.0203   0.0224   0.0505    0.1235   0.0000   439.7350     -0.552691       20.5023       1.33174      -1.94556      0.328416      -1.15668     -0.402971       1.08812      0.703482      -1.95863     -0.446434     0.0177953      0.220473     -0.218569      0.102118     -0.248570      0.247813       1.04473       1.33210       1.45879       1.58998       1.57884       1.61628       1.52646       1.43516       1.34691       1.16558       1.03837      0.899168      0.765817      0.627779      0.514817      0.406556      0.323303      0.245667
  31   9 2485.0641    1.7496  1.1687 11.1052  0.0035  0.0214   0.0281   0.0541    0.1420   0.0000   440.0836       4.98370       16.8240      0.205543     -0.295978       2.12705      -1.37198      -3.13385       1.36292      -1.19404      0.918029      0.901522      -1.53874      -1.19336      0.324790      0.663843    -0.0943536      0.201257       1.18235       1.58281       1.72202       1.84497       1.80177       1.73016       1.67268       1.57288       1.45902       1.39508       1.21122       1.05153      0.877590      0.729488      0.581652      0.467737      0.351017      0.273997
  31  10 2647.8657    2.3757  1.1577 11.6666 -0.0011  0.0202   0.0376   0.0534    0.1443   0.0000   442.0850       3.40597       17.7078       2.58438       1.90017      -2.15323      -1.54367      -1.95616       1.10470     0.0351947     -0.417596       1.36772     -0.170827     -0.102327     -0.908759     0.0246636     -0.664976      0.273036       1.09927       1.43330       1.56052       1.72431       1.72453       1.66782       1.64104       1.55655       1.37181       1.25509       1.11225      0.946391      0.784241      0.666468      0.546124      0.418547      0.332972      0.251041
  31  11 2808.4128    3.0357  1.0663 12.1427 -0.0011  0.0191   0.0481   0.0488    0.1346   0.0000   440.1902       1.58495       19.6678       2.97391      -2.56480      0.110826      -1.75264       1.26396     -0.194559      -2.28701     -0.167540      -1.28265     -0.827641     -0.550289     -0.128446     0.0805379    -0.0670244     -0.337961       1.02514       1.27197       1.43587       1.53973       1.50206       1.49693       1.47961       1.31566       1.22334       1.17060       1.01590      0.885584      0.777174      0.629704      0.494986      0.406863      0.320063      0.239095
  31  12 2966.2431    3.7837  0.9877 12.4393  0.0011  0.0174   0.0624   0.0469    0.1500   0.0000   440.8376       6.82689       14.5658       3.76297      0.637909      -1.37894      0.342445      -2.55358      0.658990      -1.57352      -1.28518      0.476977      0.258112    0.00943252       1.13722    -0.0615701     -0.419205     0.0897218      0.940882       1.23001       1.36052       1.45724       1.48166       1.48351       1.45381       1.30751       1.22602       1.05268      0.950923      0.800065      0.675378      0.572950      0.456361      0.359334      0.278995      0.208827
  31  13 3121.4373    4.1446  1.2736 12.4686  0.0013  0.0211   0.0635   0.0539    0.1948   0.0000   442.2452       6.83231       15.7341       2.61080     -0.614089       1.45900      -3.77922      -3.53019      0.975812      -3.07173      0.340506      -1.23780      -1.52035       1.46897      0.373946      0.555634     -0.275118     -0.161105       1.17802       1.54827       1.71129       1.86938       1.83270       1.73177       1.72999       1.60233       1.48530       1.34355       1.20345       1.04264      0.854917      0.721048      0.562771      0.457821      0.354865      0.271406
  31  14 3274.8964    3.7755  1.6791 12.1870 -0.0021  0.0235   0.0487   0.0643    0.1255   0.0000   440.6702       9.27498       14.6167       3.26877      -3.23378      -2.72659       1.78801       2.21163       3.79064      -3.28065     -0.387076     -0.102769       1.48580      -1.22502      0.235370      0.851627       1.38169    -0.0592727       1.27871       1.68168       1.84710       2.02283       2.06469       2.06185       1.96402       1.80962       1.65771       1.45618       1.29223       1.07612      0.900847      0.756270      0.615778      0.490146      0.376629      0.290918
  31  15 3427.4401    3.1560  2.5040 11.8493 -0.0004  0.0297   0.0325   0.0792    0.0680   0.0000   439.9335       7.11838       15.2315      0.704546      0.618811      -4.26813       3.32984      -1.94474      0.371153      -5.98574     0.0683735     -0.448528     -0.864866    0.00957535      0.555332      0.571850      -1.00866     -0.438646       1.53562       2.02988       2.22921       2.43826       2.46100       2.44855       2.38528       2.14936       2.01367       1.76432       1.59780       1.35160       1.15800      0.929053      0.755977      0.622052      0.474906      0.360333
  31  16 3579.3834    2.5861  3.4766 11.6472 -0.0004  0.0378   0.0239   0.0987    0.0554   0.0000   443.1909       11.2830       8.89870       2.26735      -1.27229      -2.17812       1.70341      -5.95154       1.07088      -3.04707      -1.81171      -1.01746     -0.232718       1.17520       1.19457    -0.0700810     -0.497668     -0.520060       1.97430       2.61701       2.81713       3.05324       3.19333       3.10164       2.99301       2.81758       2.53212       2.32327       2.01062       1.71615       1.45489       1.22541      0.998901      0.772066      0.605612      0.468628
  31  17 3730.4074    2.1210  5.2984 10.9754 -0.0001  0.0491   0.0162   0.1297    0.0516   0.0000   440.9933       14.8152       15.8089       5.00427      -1.65986      0.729688      -3.06226      -6.18168     -0.326055       1.31451       1.92262       2.40726      0.347826      -1.69967      0.421072      0.433293     -0.421693     -0.630822       2.53423       3.35219       3.67404       3.94076       4.06224       4.04013       3.89384       3.59173       3.34803       2.99069       2.58577       2.22264       1.91537       1.56132       1.27403       1.00783      0.785478      0.598586
  31  18 3880.9907    1.7463  7.2269 10.6445 -0.0012  0.0619   0.0121   0.1670    0.0452   0.0000   438.2636       8.07358       14.8328       3.83690      -3.98217      -7.96544    -0.0423493       10.2009      -3.18922      -5.81378      -1.50039      -5.60690      0.835027      -2.69490     -0.274849      -1.42037     -0.197161       1.97539       3.16351       4.20163       4.67814       4.97600       5.09549       4.97552       4.83108       4.59217       4.15221       3.76773       3.25862       2.86716       2.38095       1.98300       1.61287       1.28389      0.988484      0.765271
  31  19 4030.8587    1.4603  9.7826 10.5020 -0.0003  0.0810   0.0093   0.2202    0.0397   0.0000   441.9458       8.07984       19.3653       13.6635      -8.27223       4.37720       1.81592       3.54722       1.60643      0.538906      -6.87212      0.166388      0.257831     -0.488730       4.06052      0.679442      -2.43704     -0.262307       4.23423       5.53618       6.18608       6.56150       6.70156       6.67149       6.44666       6.04396       5.50805       4.98540       4.26977       3.78701       3.16058       2.65807       2.14626       1.69986       1.32179       1.02065
  31  20 4180.3490    1.2283 12.2831 10.3564  0.0008  0.1033   0.0073   0.2829    0.0368   0.0000   446.8558       13.5469       17.4971      -9.28426      -17.5252      -12.5895      -11.4265      -4.82422      -1.22716      -2.69429       7.31279       4.56504     -0.531552      -3.50242      -1.10817       2.45166       2.79730       3.26843       5.35964       6.99947       7.88124       8.35319       8.62208       8.53180       8.17706       7.66383       6.98692       6.22117       5.58839       4.76521       3.99918       3.32944       2.68417       2.16973       1.67025       1.28225
  31  21 4329.8222    0.9957 15.4499 10.2610  0.0011  0.1360   0.0058   0.3664    0.0315   0.0000   450.7737       16.8649      0.177377       13.2374       3.06948      -12.2248      -6.45422      -10.4642       16.8924      0.183014       5.02512     -0.532550      -2.29611      0.583317       1.44956      -1.93460      -1.99428     -0.423231       6.80172       9.14718       10.1047       10.7199       11.0394       10.9062       10.5148       9.93736       9.09279       8.12478       7.15414       6.19867       5.18264       4.36293       3.53614       2.81151       2.14949       1.66333
  32   5 1806.1809    0.4074  0.3700 10.0608 -0.0014  0.0131   0.0113   0.0302    0.0359   0.0000   440.6426     -0.511458       20.0062     0.0899967      -1.52963      0.272292      0.349070     0.0828138     -0.454879     0.0648760     0.0736739      0.787029     -0.620264     -0.828383      0.497884      0.220311     -0.105203    -0.0572018      0.626180      0.893875      0.926542       1.02821      0.973169      0.996256      0.999592      0.940358      0.881896      0.785640      0.697707      0.604329      0.463909      0.413876      0.321401      0.273036      0.214937      0.168164
  32   6 1988.6464    0.6213  0.6708 10.1060 -0.0029  0.0170   0.0128   0.0404    0.0580   0.0000   440.0224       1.76271       21.0265      0.770715      -2.57229      0.995577      0.268256       1.77315      -1.31255      0.907714      0.615954     -0.242485      -1.17843      0.118379      0.457956     -0.612113     -0.480302     -0.317631      0.922268       1.23632       1.34739       1.38369       1.40607       1.44490       1.43223       1.36040       1.21534       1.08351      0.904094      0.767884      0.665267      0.572162      0.471600      0.366745      0.291797      0.226532
  32   7 2167.3382    0.9224  0.8696 10.2128 -0.0016  0.0179   0.0165   0.0459    0.0877   0.0000   441.2923      0.321244       17.9697       1.15323      -2.03756     -0.688880     -0.771254       1.60244     -0.163864       1.08162      0.666984      0.803442      0.164150      0.519421     -0.585362     -0.658215     -0.204391     0.0964345      0.911325       1.17920       1.31991       1.44195       1.48503       1.43829       1.41980       1.29401       1.17116       1.05443      0.938571      0.820310      0.692525      0.559434      0.472582      0.360770      0.298479      0.227136
  32   8 2340.0912    1.4181  1.0788 10.3475 -0.0009  0.0188   0.0223   0.0499    0.1400   0.0000   438.9505       1.42961       20.2127    0.00885140      -2.65671     -0.411410      0.907190     -0.866136       1.98488      0.144277      0.812889     0.0350486      0.239788     -0.661755    -0.0784612   -0.00741548     -0.472648     -0.286573       1.00256       1.25477       1.43270       1.56332       1.56606       1.48698       1.47480       1.40171       1.28302       1.13229       1.01524      0.872497      0.718666      0.614961      0.506888      0.409496      0.315829      0.250329
  32   9 2507.2912    1.9350  1.2118 10.9569 -0.0031  0.0204   0.0295   0.0542    0.1802   0.0000   439.4718       1.36006       18.1325       2.43548     -0.313600      0.767680       1.16998      -1.91139      0.297290     -0.924858       1.74466     -0.198335     -0.836698     -0.883780     -0.966436     -0.588734     -0.449292     -0.385031       1.06370       1.40472       1.52795       1.68477       1.64368       1.64087       1.59488       1.48444       1.39921       1.27866       1.10898      0.944058      0.800537      0.670634      0.556280      0.447085      0.345086      0.266186
  32  10 2671.6659    2.5317  1.1174 11.5837 -0.0012  0.0192   0.0388   0.0498    0.1577   0.0000   441.0065       3.00301       18.4242       2.56976     -0.295377       2.21737       2.73666      -2.24577     0.0673261     -0.243544      -1.60178      0.188724      0.405287      -1.27505      -1.09502      0.112478    -0.0768345     0.0638422       1.00562       1.28807       1.47010       1.59340       1.55214       1.54680       1.52296       1.42783       1.30437       1.20954       1.04339      0.879772      0.764895      0.626650      0.512239      0.422978      0.337250      0.255514
  32  11 2833.7969    3.3255  1.0296 12.3128  0.0005  0.0183   0.0535   0.0469    0.1391   0.0000   439.6072       4.49548       17.4902     0.0303860     -0.860049      -1.19034      -1.20549      -1.71166     -0.445584      -1.10214     -0.857001      -2.86667     -0.230520      0.440477      0.148593     -0.448102     -0.326025   -0.00493156      0.985856       1.27845       1.43193       1.54355       1.54748       1.45880       1.40292       1.32827       1.26040       1.10357       1.02203      0.931247      0.778086      0.652863      0.534631      0.424284      0.334895      0.253928
  32  12 2992.8271    3.9008  1.0183 12.4375 -0.0007  0.0183   0.0615   0.0442    0.1641   0.0000   438.4599       6.45248       15.5442       2.44675      -2.19075      -1.69272     -0.372485      -1.65680      0.909273      -2.92752      0.404757     -0.174307     -0.506574      0.229319      0.261929     -0.259547     -0.457268     -0.491350      0.919568       1.21631       1.29619       1.43815       1.45673       1.44472       1.40615       1.30093       1.19110       1.06428      0.966930      0.867149      0.728767      0.629765      0.491782      0.394146      0.300997      0.251225
  32  13 3149.0105    4.1401  1.4034 12.1561 -0.0009  0.0214   0.0567   0.0539    0.1896   0.0000   439.9184       7.08810       15.8157       5.48736      -2.28136     -0.665306      -3.31285      -1.06388       1.03828      -2.07667      0.209519      -1.32015      0.973051     -0.743584     0.0124414      0.307104    0.00230091     -0.260281       1.14798       1.43503       1.62565       1.71088       1.70994       1.71273       1.69827       1.61083       1.48708       1.30807       1.13550      0.992376      0.853019      0.723108      0.570303      0.456619      0.364531      0.292273
  32  14 3303.3854    3.7085  1.8494 12.1320 -0.0025  0.0251   0.0446   0.0653    0.1181   0.0000   438.7271       9.10600       15.7095      0.216568      -5.66644       2.93011      0.694814      -4.10730     -0.637184      -1.96855      0.480255     -0.536967       1.14335      -1.86348     -0.142425     -0.735875     -0.666073     -0.165012       1.30310       1.74130       1.92021       2.03677       2.06433       2.01639       1.98262       1.83857       1.77813       1.55216       1.38612       1.18331      0.999203      0.820387      0.684321      0.533276      0.435967      0.331030
  32  15 3456.8059    3.0377  2.6102 11.9821 -0.0016  0.0312   0.0309   0.0797    0.0642   0.0000   441.1833       11.2169       12.6621       4.17510      -3.01436      -3.17749      -2.36732      0.368261      -3.39796    -0.0436057      -4.28453      -1.19898      -2.17793      -1.54489    -0.0639914      0.881901      0.134534      0.434199       1.56987       2.07106       2.31239       2.48077       2.46096       2.49683       2.30725       2.25418       2.07288       1.86999       1.67724       1.46373       1.25730       1.02688      0.839177      0.678847      0.530824      0.411420
  32  16 3609.5058    2.5294  3.9722 11.3368 -0.0003  0.0388   0.0211   0.1048    0.0538   0.0000   439.7473       11.1924       13.6498      0.901310      -2.48035     -0.655319       2.10376      -7.87458     -0.918214       1.62393       4.37637       1.35156       2.83095     -0.354454      -1.01010      0.307594     -0.828256      0.760506       2.00398       2.57593       2.89721       3.02709       3.12672       3.12981       3.04111       2.84615       2.59725       2.35626       2.05945       1.81439       1.55283       1.31765       1.06718      0.844723      0.674979      0.507395
  32  17 3761.3560    2.0581  5.9040 10.8446 -0.0007  0.0509   0.0146   0.1378    0.0475   0.0000   437.8231       9.47015       19.6807      -5.07360       1.41322       6.33355     -0.736840      -5.37498       2.58328      -1.95900      -1.25205      -4.55168     -0.173011      -1.18436     0.0835126      -2.72683     -0.287322     -0.196293       2.57361       3.31395       3.77303       3.95530       4.11244       4.04297       3.94705       3.66061       3.41978       3.04335       2.70446       2.38529       1.97147       1.66489       1.37760       1.08310      0.864308      0.667104
  32  18 3912.4746    1.6817  7.7700 10.6456 -0.0003  0.0652   0.0110   0.1762    0.0409   0.0000   441.3378       10.7608       18.5580       8.87129      -2.81730      -2.63933      0.788493      -9.34586      -4.31596      -3.46692      -2.29301      0.571977      -2.58742      -1.70657     -0.515242       1.02784      0.314296     -0.469508       3.23684       4.31905       4.75440       5.11974       5.21142       5.22824       5.01248       4.68999       4.33449       3.90797       3.46548       3.00943       2.57463       2.13998       1.78205       1.40805       1.09543      0.852714
  32  19 4063.0364    1.4149 10.0574 10.4342  0.0001  0.0816   0.0086   0.2275    0.0389   0.0000   446.6193       9.19635       19.5531      -2.33632      -11.8605      0.641600       4.21095      0.143510      -7.60432      0.251363       3.35417     -0.834274      0.498923       1.82071       2.87425     0.0223885      -1.07539      0.398355       4.09652       5.44285       5.98245       6.38759       6.52650       6.52531       6.33534       5.96181       5.44823       4.94827       4.32695       3.76625       3.22782       2.69184       2.18681       1.76889       1.38645       1.05813
  32  20 4213.2810    1.1556 13.1063 10.3427 -0.0014  0.1111   0.0066   0.3039    0.0347   0.0000   440.8390       20.2609       22.1834      -8.69475       10.8876      -13.1940       9.81669       2.90310     -0.991496      -7.54963      -4.36188       4.02717       5.28710      -4.19929       3.16172       6.86549      0.374745      -2.29462       5.42891       7.34617       8.12674       8.78687       8.95785       8.92938       8.57334       8.11255       7.33347       6.72474       5.88133       5.16713       4.36227       3.59667       2.94208       2.39017       1.84136       1.44131
  32  21 4363.1666    0.9456 15.2639 10.2163 -0.0002  0.1373   0.0055   0.3658    0.0311   0.0000   441.0874       11.9451       32.0393       10.7304      0.251213       4.55050      -7.30347      -8.54817       7.20149      -16.2540      -18.2719      -2.24387       14.5352       2.55354      -1.50681       2.38089      -3.08674       2.28623       6.67984       8.98585       10.0223       10.6799       11.0709       10.9202       10.3945       9.90624       9.15032       8.24353       7.32600       6.27138       5.35292       4.45109       3.61930       2.94648       2.26278       1.79370
  33   4 1633.2256    0.2687  0.2160 10.0132 -0.0134  0.0121   0.0113   0.0261    0.0274   0.0000   441.1544     -0.365157       21.3261       1.09442      -3.59785     -0.755919     -0.669889     -0.168264      0.456939     -0.367991    0.00681645     -0.240265     -0.853518      0.453220      0.384370   -0.00667007     -0.169528     0.0120520      0.568786      0.762471      0.784995      0.881044      0.915784      0.888428      0.905265      0.772508      0.822757      0.655413      0.678416      0.625431      0.514475      0.476313      0.274906      0.333091      0.213241      0.177571
  33   6 2007.6054    0.6628  0.6666 10.1193 -0.0015  0.0162   0.0131   0.0395    0.0593   0.0000   441.0192      -1.16540       21.1562      -2.02582      -1.42245     -0.160222     -0.784661       1.29483     -0.187979     -0.326158      -1.15006      0.986511     -0.117216     -0.192022      0.127891    -0.0501402     -0.212559    -0.0961403      0.767848       1.04154       1.11932       1.26172       1.27842       1.22758       1.22161       1.13906       1.08161      0.990875      0.839251      0.721771      0.612533      0.568870      0.452073      0.359138      0.276422      0.213206
  33   7 2187.3549    0.9713  0.8065 10.5391 -0.0014  0.0171   0.0176   0.0431    0.0775   0.0000   440.5275      0.434436       18.8436      0.188166      -1.13633      -1.44723      -1.07297     -0.418656    -0.0783164     -0.545153     -0.410733      0.413246     -0.304756     -0.913108     -0.414092      0.159684     -0.152034     -0.110974      0.826375       1.10945       1.17900       1.28991       1.34022       1.34497       1.28834       1.20616       1.16642       1.02317      0.921061      0.750621      0.656739      0.539287      0.455867      0.352237      0.292854      0.228603
  33   8 2360.8554    1.4533  1.0526 10.5284  0.0010  0.0202   0.0226   0.0514    0.1311   0.0000   440.5013       2.70634       19.5455      -2.29925      -4.24569       2.24589      0.227469     -0.945259       2.73900      0.103012     -0.488244      0.453993      0.728752   -0.00346145      0.378837    -0.0498134      0.327826    -0.0849948       1.20186       1.72395       2.04589       2.31379       2.38624       2.34794       2.23405       2.04224       1.82096       1.55402       1.28135       1.05185      0.853250      0.676676      0.539516      0.423856      0.330766      0.251393
  33   9 2529.1611    1.9623  1.2067 11.2730 -0.0035  0.0202   0.0295   0.0543    0.1214   0.0000   441.3413       1.67635       20.6668      0.187236      -3.67124      -1.71940       1.13634      -1.09747      -1.32547     -0.350001       1.81462      -1.29995      0.829137      -1.04320     -0.329836     -0.836625      0.302720    0.00270506      0.978198       1.32604       1.42451       1.54202       1.56428       1.61264       1.57424       1.46618       1.35359       1.21423       1.07411      0.923312      0.761000      0.628059      0.522008      0.426682      0.353800      0.272419
  33  10 2695.0497    2.6403  1.1301 11.5721 -0.0032  0.0191   0.0395   0.0486    0.1635   0.0000   439.8586       4.10588       18.8642       4.56831     -0.900268      -2.02855      -1.24970      -3.07259      -2.95356     -0.370873      0.463151     0.0122404     -0.635058      -1.15279     -0.109625      0.141846     -0.191752    -0.0103134      0.924059       1.23334       1.34028       1.45652       1.54099       1.45865       1.44791       1.32866       1.25143       1.15606       1.01737      0.874558      0.731766      0.618118      0.508302      0.417191      0.330963      0.252861
  33  11 2858.6126    3.3145  1.0446 12.2178  0.0000  0.0184   0.0511   0.0470    0.1416   0.0000   439.7734       4.54086       16.7699      0.106273      -3.31082      -1.34361      0.388679      -1.99609     -0.698901      -1.35407      0.483521    -0.0388892     -0.373181     -0.645942    -0.0349338      0.151924     -0.185372      0.158951      0.965208       1.29412       1.48643       1.60435       1.64486       1.61465       1.56535       1.45459       1.31050       1.18941       1.04368      0.924899      0.781152      0.653624      0.513157      0.413973      0.319727      0.259014
  33  12 3018.8709    4.0898  1.0570 12.4633  0.0000  0.0181   0.0622   0.0452    0.1650   0.0000   440.7668       4.52263       19.8263       2.64711      -3.66701     -0.567201      0.541022      0.546578      0.399590      -1.13413      -1.31610     -0.174425     -0.550497     -0.209410     -0.315995     -0.388516     -0.333428      0.515882      0.945657       1.25311       1.42430       1.50402       1.52034       1.52211       1.47767       1.38122       1.26267       1.13831       1.00849      0.857851      0.763881      0.647974      0.534600      0.428555      0.324331      0.252328
  33  13 3176.1337    4.0828  1.4239 11.9617 -0.0017  0.0211   0.0532   0.0534    0.1697   0.0000   440.8636       5.00890       15.2564       1.24332      -3.33932      -2.12231      -1.61006      -2.58418     -0.745785      -1.86755     -0.636132      -1.03291     -0.582736      0.157612      0.779668     -0.284639      0.303837      0.341692       1.05732       1.43352       1.57397       1.64162       1.65630       1.63811       1.54011       1.50029       1.35820       1.30476       1.16088       1.03830      0.878424      0.743159      0.599099      0.483891      0.384135      0.304025
  33  14 3331.5360    3.6617  1.9043 12.1550 -0.0006  0.0253   0.0419   0.0634    0.1005   0.0000   440.0312       8.03636       13.6547       2.64639     -0.228078     0.0836091       1.26658      -1.58342       1.66045     0.0780057      0.590955      -3.72148      0.538633      0.869106     0.0595935      -1.17070     -0.375391      0.567609       1.26095       1.64007       1.80195       1.93133       2.01164       1.98043       1.92050       1.84546       1.67990       1.52835       1.37133       1.17257       1.02363      0.849036      0.687349      0.557657      0.450631      0.351344
  33  15 3485.8017    2.9554  3.0726 11.6298 -0.0008  0.0331   0.0271   0.0847    0.0662   0.0000   442.7688       10.2382       14.4781      0.947186       5.52352     -0.293323      -4.06598      -1.12849       1.10000     -0.974606       2.75790      -3.91117     -0.735365      -1.80881      -1.58738     0.0743923      0.229329     -0.377314       1.63450       2.14525       2.39729       2.55812       2.61807       2.63208       2.55636       2.33548       2.16964       2.01515       1.77769       1.56805       1.32846       1.10648      0.906116      0.732380      0.594547      0.455950
  33  16 3639.3195    2.3934  4.3817 11.2262 -0.0002  0.0412   0.0188   0.1100    0.0500   0.0000   440.4903       12.1063       14.1775       3.78496       3.87274       2.18280      -1.75512      -9.28264      -2.74712     -0.276985       2.11749     -0.338873     -0.753319      -1.48745       1.05676      0.231161      -1.57691      0.726148       1.98844       2.63620       2.91103       3.11548       3.20902       3.21325       3.08421       2.88949       2.73337       2.44647       2.20992       1.90683       1.61729       1.39133       1.11766      0.918474      0.721309      0.562646
  33  17 3791.8978    1.9890  6.3504 10.7158 -0.0003  0.0528   0.0133   0.1435    0.0460   0.0000   437.7084       5.53963       22.0930       7.32856       5.24384     -0.876957     -0.746040      -3.28096       1.67647      0.357833      -1.27205      -6.60550      -1.10777      0.504850     -0.725949      -2.39884    -0.0546601     -0.599656       2.57375       3.37841       3.79352       4.09486       4.24008       4.11607       4.02123       3.76317       3.56352       3.16922       2.82349       2.41426       2.11983       1.76912       1.45834       1.17967      0.923567      0.727586
  33  18 3943.7665    1.6439  8.5618 10.4918 -0.0006  0.0679   0.0099   0.1868    0.0411   0.0000   437.0813       3.00547       17.5662       4.24430      -11.4020      -4.74599       2.80546      -15.1428      -1.12688     -0.382252     -0.938501      -2.21254       1.29229      -4.43834      -1.30577      -1.39438      0.512518     -0.382161       3.31422       4.38964       4.88953       5.27137       5.45252       5.37190       5.21483       4.88604       4.54032       4.09010       3.65124       3.15579       2.70892       2.30830       1.86101       1.49898       1.20705      0.930381
  33  19 4094.9992    1.3549 10.7019 10.3766 -0.0001  0.0860   0.0078   0.2415    0.0376   0.0000   444.2071       4.41279       24.3642       6.22932       3.00700       4.27740      -4.03581      -2.66514      -1.78753      -3.26441       8.15654      -2.52307       4.70610       1.94175      -2.48030     0.0362930      0.704737       2.03100       4.19075       5.53599       6.24113       6.60600       6.93246       6.83209       6.62132       6.27536       5.72614       5.14883       4.69381       3.98525       3.41143       2.85830       2.34836       1.90556       1.50218       1.18492
  33  20 4245.8682    1.1144 14.1858 10.3413 -0.0005  0.1194   0.0061   0.3224    0.0321   0.0000   439.2365       12.6729       24.6441      -8.52433      -14.4763       7.96951       8.02933      -3.42197       6.25624      -8.05452      -3.00171       4.39877      0.300039       1.09558      -5.88130       4.80839       3.11735       1.97711       5.64635       7.43868       8.34796       8.93716       9.17303       9.13968       8.96172       8.42904       7.84247       6.96466       6.27818       5.41259       4.71401       3.92107       3.25333       2.62827       2.05916       1.61220
  34   4 1649.7251    0.2737  0.2230 10.0479 -0.0013  0.0110   0.0099   0.0249    0.0265   0.0000   440.6586      0.164160       20.4333     -0.582855      -2.42793     0.0275332       1.10939      0.919340       1.08758      0.201063     0.0424461     -0.279242      0.480529      0.136792      0.240527     0.0194579     -0.240564     -0.232667      0.561028      0.737026      0.805764      0.755160      0.779062      0.815208      0.833677      0.789564      0.738482      0.692519      0.596737      0.522483      0.432008      0.343255      0.329300      0.254666      0.198167      0.159342
  34   5 1841.2474    0.4504  0.4743 10.0710 -0.0029  0.0147   0.0108   0.0340    0.0395   0.0000   440.4619     -0.436267       21.2781     0.0680422      -3.11609      0.114263       1.40130    -0.0568483       1.23606     0.0480246     -0.898093     -0.449801     -0.319441      0.113085      0.217843     -0.247714      0.187935     -0.262886      0.681367      0.907914      0.935901       1.09678       1.04275       1.07727       1.05359      0.989616      0.902695      0.827987      0.748458      0.685077      0.578856      0.496754      0.366570      0.320666      0.258013      0.212632
  34   6 2026.3456    0.6895  0.6829 10.1061 -0.0030  0.0157   0.0135   0.0390    0.0606   0.0000   440.8962     -0.860373       20.9588      0.997680      -5.80437      -1.51114       2.32766       1.15251      -1.63423      0.514978      0.403889     -0.291549     -0.756025     -0.494050      0.166931      0.232362     -0.169306     -0.444329      0.806234       1.03408       1.20171       1.28946       1.29312       1.32081       1.26848       1.16411       1.12877       1.02606      0.886749      0.758562      0.647143      0.526514      0.437169      0.358909      0.283258      0.232746
  34   7 2207.0416    1.0539  0.9839 10.3148 -0.0013  0.0186   0.0171   0.0482    0.0978   0.0000   441.5516       2.03900       19.1982       1.19500      -3.29510       1.65401      0.532229      0.305094      0.175216     -0.906471     -0.347323     -0.777592    -0.0432858     -0.409599     -0.446730     -0.216385   -0.00470399      0.258478      0.922834       1.25629       1.41575       1.51739       1.57199       1.57593       1.55058       1.41663       1.29938       1.13382       1.00223      0.914866      0.761146      0.624861      0.522519      0.424000      0.326799      0.259169
  34   8 2381.2190    1.4530  1.1796 10.8054 -0.0019  0.0198   0.0220   0.0532    0.1138   0.0000   440.5141      0.208226       20.1609       3.82801      -1.86213      0.640412       1.66781      -2.35369     -0.917674       1.26415     -0.187299     -0.396214       1.07240     -0.815781       1.66424      0.386234     -0.192141     -0.335473       1.00641       1.32726       1.47418       1.59378       1.63814       1.60787       1.53331       1.39896       1.32957       1.23161       1.08860      0.983669      0.847146      0.731242      0.600644      0.492533      0.386518      0.296708
  34   9 2550.6991    2.0491  1.1982 11.4380 -0.0005  0.0200   0.0312   0.0533    0.1356   0.0000   441.5322       3.08794       18.8394     -0.195345      -4.23192       1.33159      0.629592      -1.19414       1.57902      -2.16405      0.562630      0.930687     -0.746111     -0.832941      0.216545      0.224117     -0.655157     -0.287950      0.985670       1.29278       1.45882       1.59555       1.57031       1.56174       1.49372       1.39551       1.37388       1.20988       1.10699      0.953952      0.843974      0.696140      0.564311      0.469064      0.382539      0.296276
  34  10 2718.0296    2.7351  1.0869 11.8191  0.0013  0.0187   0.0414   0.0476    0.1406   0.0000   440.9075       2.23381       17.0508       2.62029      -1.70988     -0.586365      -1.16656       1.53736       1.36548      -1.28799      -1.27052     -0.765422     -0.902575      -1.11010      0.566209     -0.298833   -0.00498185     0.0173719      0.935520       1.21096       1.32354       1.43934       1.54340       1.52749       1.45810       1.35309       1.21746       1.12663       1.00156      0.881749      0.773040      0.659322      0.522165      0.428315      0.343447      0.271078
  34  11 2882.9908    3.4722  1.1368 11.8077 -0.0008  0.0178   0.0506   0.0497    0.2010   0.0000   439.8375       2.30668       16.6478       1.15862     -0.140741     -0.151742      0.650324      -1.25701       1.72080     -0.967009      0.535786      0.117338      0.542991    0.00199512      0.636188      0.128249     -0.156257     -0.177340      0.903310       1.16847       1.25759       1.33790       1.37637       1.35513       1.34225       1.21176       1.17929       1.07717      0.997461      0.866154      0.764223      0.626540      0.514906      0.422926      0.331666      0.261020
  34  12 3044.5183    4.0635  1.1399 12.8400 -0.0008  0.0191   0.0598   0.0491    0.1286   0.0000   439.2291       4.63264       17.6430       2.60486      -1.30714      0.167854    0.00766765      0.385205      0.188784      -2.50998    -0.0826594     -0.225694     -0.176726      -1.62619      0.286956    -0.0121489     -0.580716     0.0614928      0.946444       1.21789       1.39016       1.45879       1.47623       1.44680       1.43257       1.37405       1.23804       1.18236       1.06647      0.916648      0.801046      0.649093      0.526313      0.440261      0.340427      0.275066
  34  13 3202.8958    3.9717  1.4768 12.3412  0.0006  0.0214   0.0507   0.0547    0.1199   0.0000   439.4266       7.62793       16.9476       1.82523     -0.740435      0.154019       1.92544     -0.340261       3.35007      -2.03383      -2.69496      -1.92002    -0.0398429     -0.307537     -0.100032     -0.149299     -0.408175     -0.644704       1.06326       1.38115       1.56425       1.62525       1.66637       1.68703       1.58860       1.55340       1.46778       1.32329       1.14425       1.02313      0.873574      0.717488      0.613583      0.504070      0.399795      0.318368
  34  14 3359.2960    3.5866  2.0842 12.0766 -0.0003  0.0261   0.0391   0.0663    0.0900   0.0000   440.0254       8.43712       16.2363       4.82070      -6.13904      -1.28355      -2.78254      -2.93138      -1.57463      -4.30703     -0.296661      -1.81663      0.524550     0.0658843     -0.312050     -0.325495     -0.467214      0.281296       1.26551       1.67862       1.87287       1.91007       2.01723       1.99037       1.91079       1.88864       1.75858       1.61286       1.42371       1.18411       1.02945      0.872328      0.741436      0.595593      0.479835      0.386634
  34  15 3514.5221    2.8513  3.2888 11.6963 -0.0010  0.0340   0.0254   0.0906    0.0578   0.0000   439.2519       5.04296       17.5193       2.94639       2.93074    -0.0844996       2.31640      -4.83299      -2.05949      -3.00168       1.35522      -4.29682      -2.07432      -1.37014      0.220481      -1.09456     -0.373339     0.0256714       1.62859       2.13249       2.31820       2.56304       2.61787       2.60848       2.53831       2.45981       2.22012       2.02008       1.77239       1.61338       1.35451       1.14538      0.954372      0.776869      0.627310      0.478521
  34  16 3668.7834    2.3030  4.5647 11.2852 -0.0010  0.0429   0.0177   0.1102    0.0450   0.0000   441.7805       14.7093       10.0649       3.24593      -1.31516       5.58947       5.43758      -2.53742       1.54375      -4.44826     -0.836046      0.484793      -5.37082      0.257007     -0.328538     -0.771055       1.61583     -0.643865       2.01590       2.71562       2.98575       3.24300       3.25230       3.22410       3.17169       2.99990       2.80266       2.58146       2.26315       2.01950       1.72615       1.47175       1.20865      0.983922      0.780723      0.620421
  34  17 3822.0682    1.8830  6.9075 10.7612 -0.0007  0.0566   0.0122   0.1515    0.0424   0.0000   439.1023       11.1753       13.7205       3.87186      -2.77968      -1.38251     -0.412148       5.27038      -3.74171       3.88631      -1.23198      0.849013      -5.75535      -3.32201      -1.55310      0.645483    -0.0217800      0.609544       2.72065       3.56884       4.05249       4.32472       4.49827       4.49880       4.29771       4.08171       3.73691       3.46305       3.06423       2.66471       2.28781       1.95721       1.57939       1.30301       1.04409      0.811649
  34  18 3974.7015    1.6147  9.2049 10.4707  0.0001  0.0716   0.0093   0.1949    0.0398   0.0000   439.0974       13.7945       12.8019       10.3651       1.95574       5.95455      -4.48697      -6.52887      0.836634       4.15456       1.16765     -0.849088     -0.143591      -5.61200      -2.91538      -1.62511      0.198128      0.532862       3.39778       4.43372       4.98874       5.30214       5.57891       5.50406       5.35170       5.05111       4.70394       4.26109       3.83021       3.33048       2.86149       2.44159       2.01034       1.65329       1.29795       1.02230
  34  19 4126.5225    1.3015 12.0524 10.3677 -0.0012  0.0951   0.0069   0.2688    0.0351   0.0000   447.8715       16.0745       1.12387      -1.52956       8.20477      -1.99903      -5.66796      -10.5415       15.6447      -5.16410      -3.21295      -4.34085       6.96323      0.622711      -2.04148      -3.96864       1.19763       2.73881       4.41631       5.83218       6.52996       7.11860       7.30598       7.24661       7.01652       6.71519       6.14896       5.61880       5.08510       4.45901       3.78928       3.15797       2.66585       2.15735       1.71861       1.35872
  34  20 4278.0700    1.0616 14.9034 10.3712  0.0006  0.1240   0.0057   0.3429    0.0297   0.0000   432.9796       22.7105       11.0923     -0.189575      -2.01326       21.7776       3.81426      -1.59978       6.48063      -14.5704       7.24641      -3.95945       5.84464      -6.80698      0.776608     -0.703414       2.17220       1.92622       5.71320       7.61412       8.46971       8.99406       9.34114       9.26595       9.08837       8.53828       7.91330       7.23690       6.54428       5.74792       4.99571       4.25081       3.51669       2.80286       2.26661       1.78414
  35   4 1665.9424    0.3041  0.2634 10.0349 -0.0055  0.0111   0.0100   0.0271    0.0284   0.0000   441.1472     -0.349040       21.2543     -0.739790      -1.93551      0.155939      0.568501      0.479055     0.0427052    -0.0600961      0.212126      0.214928     -0.191666     -0.933392      0.228035      0.274964    -0.0526450     -0.181365      0.522240      0.667913      0.712572      0.786357      0.850883      0.857676      0.834085      0.717235      0.720492      0.623298      0.574764      0.526905      0.432661      0.378566      0.287782      0.250034      0.191268      0.163146
  35   5 1858.4479    0.4919  0.4884 10.0132 -0.0020  0.0145   0.0112   0.0327    0.0422   0.0000   441.5082      0.336447       20.2003      0.301876     -0.530224     -0.499876      0.908335     -0.315204      0.948654     0.0165286      0.371984      0.467252   -0.00494720     -0.692105      0.304053      0.253065      0.150936    0.00955025      0.704354      0.878408       1.01055       1.13076       1.15589       1.18817       1.16804       1.07845      0.937056      0.904526      0.829952      0.726036      0.583936      0.505599      0.368397      0.322281      0.272228      0.217074
  35   6 2044.8572    0.7321  0.6857 10.1867 -0.0019  0.0157   0.0139   0.0390    0.0595   0.0000   441.4870    0.00161617       21.6389       1.87524      -1.21081     -0.243551     0.0471760    -0.0545839      -1.43110     -0.160230      -1.01427     -0.944447     -0.663064      -1.17637      0.382185      0.155695     -0.554587     -0.175680      0.711954      0.924080       1.05435       1.11915       1.08436       1.15300       1.14874       1.02125       1.03236      0.905673      0.803868      0.700868      0.612517      0.487327      0.441096      0.349156      0.282588      0.234899
  35   7 2226.3916    1.1096  0.9491 10.2773 -0.0018  0.0178   0.0178   0.0435    0.0997   0.0000   439.2262       1.68621       21.0024      0.301521      -4.10574      0.619745     0.0351334      -1.55244      0.669209     -0.737939     -0.461273     -0.578289     -0.627445      -1.30503      0.670219      0.708150     -0.283620      0.152966      0.795260       1.04126       1.19082       1.26162       1.33359       1.30368       1.30815       1.17995       1.18073       1.02692      0.880324      0.809692      0.683470      0.619660      0.480179      0.400215      0.320436      0.253829
  35   8 2401.3314    1.5512  1.2025 10.7850 -0.0041  0.0197   0.0228   0.0525    0.1301   0.0000   439.4753       1.01193       19.8016      -2.03743      -4.14602     -0.542844       1.22778     -0.553353      -1.70649      -1.97854       2.65509      0.684817   -0.00678441      -1.72303     -0.470662     -0.737663    -0.0415303     -0.369416      0.912294       1.22375       1.34259       1.47699       1.48847       1.49283       1.44561       1.37363       1.29895       1.17282       1.05766      0.933321      0.811300      0.691056      0.552429      0.452985      0.367983      0.292386
  35   9 2571.8429    2.0817  1.2499 11.3341 -0.0030  0.0202   0.0296   0.0503    0.1277   0.0000   440.0205       3.48878       21.2919      0.515235     -0.417229       1.44604       3.83879      -1.17178      0.374632     -0.250243      0.989076     -0.586152      0.276908     -0.477651     -0.980606     -0.315173      0.101163     -0.716416      0.985912       1.26806       1.43215       1.54841       1.56288       1.54514       1.56169       1.48058       1.37184       1.23260       1.08389      0.943536      0.819324      0.701243      0.601254      0.498314      0.393162      0.308792
  35  10 2740.5893    2.8304  1.1232 11.9713 -0.0002  0.0188   0.0415   0.0483    0.1361   0.0000   442.6129       4.99256       18.6953       2.22105      -3.71091     0.0427658     -0.327011      -2.48376     -0.105158      0.344726      0.173901     -0.797963     -0.768960     -0.360175     -0.257320     -0.388758     -0.210797     -0.321311      0.879613       1.18603       1.28910       1.38339       1.35279       1.40712       1.40501       1.33435       1.26824       1.15918      0.972415      0.888654      0.758469      0.629790      0.531488      0.444661      0.354496      0.293459
  35  11 2906.8893    3.6333  1.1209 11.4349  0.0010  0.0178   0.0521   0.0466    0.2878   0.0000   440.7552       4.05310       17.5625       2.68272      -1.91369      0.852611      -2.68760     -0.815255     -0.380692      -1.82638      0.720282      -1.08646     -0.956490      -2.05434     -0.141668     0.0769427     -0.817029   -0.00974955      0.864871       1.15779       1.27358       1.38044       1.43663       1.42997       1.41719       1.34893       1.23661       1.07107      0.983187      0.843125      0.739799      0.617728      0.515891      0.403467      0.331886      0.265682
  35  12 3069.6941    4.0433  1.1469 12.8536 -0.0034  0.0192   0.0602   0.0483    0.1366   0.0000   439.7912       7.37517       18.4235       3.74691     -0.222689      -1.43582     -0.913934      -1.33250      -1.75784     -0.259781     -0.251577      -2.45705     -0.262216     -0.281330      0.921998     -0.282751     -0.211119    -0.0301091      0.940186       1.19296       1.32472       1.49866       1.50848       1.53540       1.48157       1.43889       1.27141       1.18074      0.997598      0.917705      0.794485      0.677288      0.555402      0.454700      0.354613      0.293524
  35  13 3229.2292    4.0140  1.5400 12.4817 -0.0009  0.0221   0.0497   0.0544    0.1025   0.0000   441.3344       9.27983       15.5160       2.05726      -1.67291       1.36720      0.405988      -3.48118      -1.03861      -2.83300     -0.515884      -1.14485      -1.01520      0.163440     -0.688104     0.0478483     -0.316238     -0.294218      0.999155       1.36629       1.44813       1.66116       1.61979       1.65609       1.61247       1.53335       1.41345       1.31269       1.17826       1.02467      0.863543      0.747866      0.610250      0.496034      0.414377      0.325553
  35  14 3386.7686    3.3462  2.2876 12.1594 -0.0012  0.0274   0.0345   0.0697    0.0699   0.0000   441.0346       13.0632       16.1154       3.57002      -3.87373       1.31943       3.70205      -1.95853    -0.0879212     -0.336402       2.04724      -1.24235     -0.406741      -1.92021      -1.06793     -0.257282     0.0713896     -0.493708       1.26370       1.67159       1.81542       1.99330       2.02266       2.08974       2.00178       1.88446       1.72916       1.60082       1.43504       1.27608       1.12998      0.954154      0.799190      0.659746      0.517030      0.414962
  35  15 3542.9147    2.7202  3.4294 11.7475 -0.0005  0.0351   0.0235   0.0914    0.0522   0.0000   438.8512       9.45915       15.0046       5.15045     -0.391278     -0.959411      -1.71831      -6.34168     -0.222177      0.595489      0.685300     -0.779589     -0.740209     -0.931335     -0.507288      -1.02439      -1.59208      0.554362       1.63060       2.13426       2.37804       2.54184       2.62267       2.61296       2.56247       2.44498       2.31295       2.10090       1.87510       1.63286       1.40183       1.19101      0.989909      0.812173      0.663766      0.526854
  35  16 3697.9628    2.2415  5.2024 11.0312 -0.0004  0.0446   0.0158   0.1183    0.0462   0.0000   440.6082       9.42671       22.3656       5.97114      0.779541      -1.15863     -0.436429      0.520001      -1.29645      -8.37652      -2.28153     -0.805481     -0.868744      -1.23404      -1.87943     -0.650818      0.629954       1.10627       2.08219       2.72632       3.02105       3.26301       3.36279       3.35837       3.22905       3.14246       2.90901       2.65389       2.38119       2.10366       1.81271       1.54852       1.28618       1.05321      0.847403      0.680055
  35  17 3852.0051    1.8354  7.2079 10.7551 -0.0000  0.0576   0.0115   0.1580    0.0404   0.0000   441.4156       11.9296       13.5929       8.81715       1.84826     -0.741735     -0.128522      -6.72792       2.89856      -3.37108       1.58062       3.07377       3.04251      0.997955      -2.37528      -1.58491   -0.00535403     -0.152711       2.67913       3.50404       3.94091       4.14946       4.28188       4.26019       4.22379       4.03523       3.83594       3.41092       3.07709       2.66984       2.30130       1.96688       1.64865       1.38579       1.08654      0.868840
  35  18 4005.3742    1.5105  9.5124 10.5147 -0.0002  0.0758   0.0087   0.2034    0.0379   0.0000   435.2253       12.6816       9.36901       6.13591      0.113393      -4.91827       4.90489      -5.13511      -2.95984       1.62316      0.205296      -3.93180      -4.40509     -0.711632      0.764687      0.410859     -0.370776     -0.224541       3.43822       4.61909       5.11926       5.52732       5.70951       5.76839       5.52490       5.25568       4.89715       4.47147       4.08207       3.53465       3.09036       2.61907       2.19852       1.79295       1.41919       1.14161
  35  19 4157.8882    1.2566 12.5361 10.3895 -0.0000  0.0997   0.0065   0.2772    0.0333   0.0000   440.8982       7.47980       12.3828       13.5241      0.380624       4.11667      -9.71981      -4.88481      -2.18466     -0.704248      -5.21757      -1.34243     -0.685606       2.53848      -1.44388     -0.958018      -3.36960      -1.03192       4.51210       5.99979       6.72080       7.28673       7.56074       7.47824       7.31837       6.92616       6.52426       5.84336       5.28853       4.65769       4.00148       3.42695       2.83712       2.32406       1.86376       1.47854
  35  20 4309.7536    0.9875 14.0269 10.4202 -0.0027  0.1266   0.0057   0.3324    0.0290   0.0000   435.6746       9.32186       2.73510       6.22983       23.4182     -0.762573      -9.76623    -0.0195435       1.03373      -9.51005      -10.0704      -8.58462      -5.31422      -3.28942       3.29996       2.30071      -1.22177      0.471825       5.60970       7.64761       8.50729       9.22010       9.46385       9.58153       9.22279       8.67830       8.24307       7.36213       6.79939       5.88551       5.09166       4.28721       3.59011       2.95188       2.37987       1.87059
  36   4 1681.9118    0.3025  0.2605 10.0514 -0.0111  0.0106   0.0098   0.0252    0.0271   0.0000   440.9332      0.616221       22.0933    -0.0667536      -2.68191       1.12474      0.646934     -0.854607       1.02378     -0.686467     -0.551169     -0.279568      0.207509    -0.0107651     -0.197673      0.381879     -0.194592      0.185436      0.459667      0.613308      0.664074      0.777021      0.785902      0.753904      0.760754      0.751597      0.686708      0.628005      0.569616      0.492674      0.437601      0.333891      0.298522      0.250006      0.203697      0.158242
  36   5 1875.4425    0.5092  0.5052 10.0722 -0.0057  0.0146   0.0115   0.0332    0.0423   0.0000   440.5746     0.0566122       22.6777      0.410570      -4.51393      0.474473       2.28799      0.148991      -1.13863     -0.897582       1.07673     -0.273219     -0.427370     -0.279806     0.0988459      0.413785    -0.0248864   -0.00365963      0.655451      0.851291      0.944921      0.944679      0.969271      0.960804       1.04730       1.02608      0.896077      0.854115      0.729217      0.599697      0.551981      0.447014      0.400455      0.334530      0.274833      0.216615
  36   6 2063.1171    0.7478  0.8061 10.1394 -0.0009  0.0163   0.0132   0.0437    0.0676   0.0000   441.1763       1.18423       21.5161      0.531390     -0.568444     0.0865358      -1.38812      0.541302       1.46480    -0.0990953      0.859808    0.00477357     -0.444391     -0.223905    -0.0639719     0.0762582     0.0338527      0.628202      0.713335      0.944894       1.03457       1.09109       1.18107       1.18890       1.16263       1.08218       1.02858      0.967128      0.843282      0.716167      0.642015      0.525168      0.466735      0.394060      0.298262      0.243166
  36   7 2245.4873    1.1360  1.0133 10.4991 -0.0039  0.0185   0.0178   0.0473    0.0954   0.0000   441.8898      0.197734       20.7683       1.90053      -2.92478       1.61806     -0.599110      0.175126      -3.26531      -1.01383      0.966805      0.731230      0.277766      -1.20731     -0.338744      0.240343    -0.0216913     -0.257060      0.903330       1.23133       1.40812       1.56708       1.56578       1.55407       1.51511       1.45084       1.34976       1.19490       1.08055      0.902042      0.775953      0.656997      0.543199      0.451262      0.366156      0.294461
  36   8 2421.1524    1.5997  1.2241 10.9925 -0.0009  0.0199   0.0234   0.0518    0.1097   0.0000   441.9987       3.10993       20.3765      0.867154      -1.13539      -1.46461       1.74435      -1.09230       3.12888      -2.26444      0.292563      -1.51371      0.154669     -0.381670      0.623023      0.634899     0.0429167      0.151075      0.958216       1.21028       1.32852       1.48906       1.51617       1.50425       1.49545       1.37479       1.25682       1.20292       1.08478      0.963483      0.825472      0.726099      0.604934      0.499362      0.396538      0.326179
  36   9 2592.7630    2.1686  1.3114 11.1836 -0.0013  0.0204   0.0292   0.0511    0.1360   0.0000   438.7455       4.02118       21.2461      0.560018      -2.06881      0.326722      0.660420       2.41672       2.92903      -1.24346      0.843718      -1.88285      0.493902      0.312680      0.337518     -0.411047     -0.601472      0.289328      0.952396       1.26199       1.35820       1.46915       1.53645       1.57891       1.50424       1.40816       1.33621       1.20400       1.11385      0.974753      0.838831      0.726884      0.590868      0.490659      0.405298      0.327813
  36  10 2762.7654    2.9833  1.1530 11.9829 -0.0020  0.0185   0.0430   0.0488    0.1455   0.0000   439.3665       3.61054       20.4959      0.118989     -0.757876       1.87577     -0.616267      0.606502     -0.369392      -2.46130     -0.694453     -0.519361     -0.832587      -1.99492     -0.472978      0.466697     -0.237760    -0.0498939      0.877853       1.16499       1.23929       1.37729       1.44171       1.44320       1.41233       1.31996       1.26527       1.13837       1.00109      0.904281      0.742977      0.652976      0.548227      0.452043      0.357873      0.288199
  36  11 2930.3180    3.6685  1.1624 12.4995 -0.0033  0.0197   0.0543   0.0485    0.1420   0.0000   440.1388       3.82472       18.6337      -1.25337      -3.76362      -2.58646      0.879107      -3.59965     -0.352215     -0.710253      -1.46606      -2.49073      -1.63610      0.246311      -1.35502    -0.0682063     -0.446697     -0.280120      0.997134       1.37214       1.55581       1.73386       1.81836       1.85384       1.75782       1.64866       1.52750       1.36099       1.21257       1.06491      0.880802      0.701371      0.580518      0.458675      0.385984      0.296911
  36  12 3094.4165    4.2233  1.2174 12.7320 -0.0020  0.0192   0.0590   0.0480    0.1327   0.0000   439.2252       5.64471       18.1895       1.31778      -2.37036       1.05810    -0.0612532      -2.47823      0.244069     -0.438626      -1.52116     -0.499314     -0.429462      0.591354     -0.862576     -0.473564     0.0841564     -0.398239      0.891422       1.15360       1.29670       1.38291       1.33429       1.38228       1.35670       1.29260       1.20579       1.12999       1.03909      0.901821      0.791235      0.694228      0.583115      0.486365      0.399403      0.314240
  36  13 3255.1930    3.8133  1.7032 12.2264 -0.0016  0.0227   0.0442   0.0569    0.1060   0.0000   441.5641       6.26554       17.5130       5.92239      -3.40824      -1.32592     -0.968926     -0.804988     -0.448761      -1.96679     0.0516103      -3.83810       1.39920      0.978619      -1.12740     -0.783997     -0.231604      0.383424       1.05673       1.38616       1.53068       1.63231       1.71312       1.69623       1.67552       1.59031       1.51430       1.35484       1.19731       1.06249      0.935397      0.832854      0.675389      0.570000      0.448171      0.352365
  36  14 3413.9091    3.3404  2.3067 12.1879 -0.0000  0.0267   0.0335   0.0692    0.0592   0.0000   441.0131       7.03864       14.0438       6.13254      -6.04135      0.416926      -2.50164     -0.341277      0.254101      -2.05637       3.26931      -2.12936     -0.517108     -0.194745       1.24666     -0.397288      -1.40435      0.313796       1.25099       1.63191       1.80613       1.91881       1.94801       1.98559       1.96716       1.90242       1.73811       1.59517       1.42500       1.28275       1.10793      0.947292      0.786135      0.630972      0.536832      0.426732
  36  15 3570.9181    2.6359  3.6327 11.5752 -0.0009  0.0354   0.0219   0.0938    0.0530   0.0000   438.6922       11.0361       13.3899       3.49516     -0.929055      0.326065    -0.0930374      -1.82207      -5.05308      -3.59958      0.366318      -1.17225       1.94727      -2.41183     -0.718064      -1.16815     -0.770246     -0.364953       1.59400       2.11440       2.32436       2.51029       2.59689       2.57279       2.53741       2.36038       2.31086       2.06959       1.90274       1.65976       1.44240       1.23006       1.03022      0.865888      0.693829      0.550718
  36  16 3726.6715    2.1592  5.4236 11.0002 -0.0006  0.0459   0.0148   0.1210    0.0441   0.0000   438.3681       11.1029       16.3316      -2.32313     -0.129604       1.16527      -4.22071     -0.373570      -6.26890      -4.38107      0.381255      -1.17938       1.39384     -0.120642       1.26789    -0.0869455      0.277502      0.236173       2.07159       2.74976       3.08716       3.29901       3.41132       3.41827       3.29611       3.23457       3.00752       2.72414       2.45844       2.13670       1.86873       1.61824       1.34192       1.11307      0.895442      0.714436
  36  17 3881.3948    1.7623  7.6494 10.7103 -0.0001  0.0596   0.0107   0.1653    0.0393   0.0000   442.8442       11.4082       15.7336       9.19932       2.00626      -1.24903      -3.57990       6.20743       4.92750     -0.305959       4.59592     -0.966298       2.12608       3.11047     -0.271445    -0.0106526      -1.06634     -0.229762       2.70510       3.58336       3.98659       4.26394       4.45726       4.45983       4.33495       4.08806       3.85284       3.50005       3.21527       2.83602       2.47809       2.10047       1.77551       1.46236       1.19485      0.946303
  36  18 4035.6428    1.4414  9.9590 10.5775 -0.0005  0.0783   0.0081   0.2173    0.0351   0.0000   440.5300       22.7637       12.2782       12.3390      -11.6336       3.65225       5.26786      -14.0824      -3.81292       2.85921      -2.54572      -4.38960      -1.36236       1.62943      -3.28601      0.843645     -0.471592     -0.821016       3.51099       4.56797       5.10694       5.50958       5.70877       5.81149       5.64330       5.39214       4.96136       4.51560       4.19565       3.65313       3.18275       2.71191       2.30998       1.87506       1.52182       1.23071
  36  19 4188.9229    1.2058 12.8735 10.4323 -0.0001  0.1036   0.0063   0.2849    0.0319   0.0000   437.6373     -0.986617       9.24201       11.3688     -0.237030      -10.6219      -2.46490      -3.26729      0.405771       3.99124       1.96688      -4.13980      0.150035      -2.29992      -2.51158       1.27025     -0.949448       1.12955       4.49602       6.11335       6.81080       7.25350       7.60852       7.41905       7.42940       7.00692       6.67138       5.93055       5.53598       4.80902       4.20725       3.58841       3.02506       2.48883       1.98682       1.60833
  37   4 1697.5880    0.3206  0.3046  9.9457 -0.0023  0.0137   0.0093   0.0262    0.0288   0.0000   440.9173     0.0292717       21.0956      0.548973      -3.33382     -0.250622     -0.770536     -0.482374       1.03392     0.0571277      0.785294    -0.0569583     -0.324811    -0.0479698     -0.208098      0.102693     -0.197324     0.0852936      0.619024      0.909980      0.990942       1.01312      0.952892      0.844383      0.849885      0.829130      0.877657      0.798383      0.781953      0.702475      0.590005      0.527474      0.395845      0.348172      0.253384      0.204739
  37   5 1892.2081    0.5213  0.5139 10.0600 -0.0041  0.0140   0.0115   0.0334    0.0419   0.0000   441.7144     -0.392040       21.3713     -0.491081      -1.37355      -1.35006       1.74142     -0.597147      -1.85267      0.131575     -0.889076      0.229641      0.122961      0.191418      0.419386     0.0289739    -0.0643461      0.198035      0.604108      0.833474      0.935660       1.02159       1.03035      0.984465       1.01801      0.924934      0.900731      0.776084      0.749357      0.665586      0.599097      0.504485      0.435923      0.344971      0.283381      0.241127
  37   6 2081.1279    0.8127  0.7698 10.1617 -0.0022  0.0164   0.0143   0.0396    0.0700   0.0000   441.4497      0.403598       21.6162      0.211701     -0.605504      -1.35499      -1.15383     -0.659679      0.387029     -0.578358      0.642073      -1.52251      0.163652      0.460973      0.291133     -0.169203    -0.0320005      0.412056      0.695464      0.923983       1.00878       1.13432       1.14194       1.10840       1.05307       1.04007      0.951932      0.929531      0.814117      0.742662      0.675497      0.576210      0.490962      0.397832      0.337707      0.264353
  37   7 2264.3506    1.2032  1.0624 10.3333  0.0015  0.0180   0.0178   0.0471    0.1091   0.0000   440.3839       2.17492       20.4752     -0.635372     -0.981874     0.0538126     -0.367603       1.46493       3.66373    -0.0557527      -1.40588     -0.619491      0.647176     -0.729083      0.129174      0.169803     -0.276966      0.228590      0.768817       1.04527       1.11276       1.25562       1.27703       1.28180       1.26048       1.20410       1.14482       1.01706      0.938691      0.836937      0.711380      0.643984      0.541911      0.459749      0.366382      0.294622
  37   8 2440.7298    1.7008  1.2415 10.8757 -0.0021  0.0199   0.0237   0.0507    0.1233   0.0000   441.0759       3.90860       20.6698      0.377112      -4.45487       1.29867      0.774013      -1.56476     -0.382273     -0.309014     -0.824268      -1.14689       1.43444       1.31410       1.36690      0.645278      0.410011    -0.0313545      0.858628       1.16270       1.25747       1.36658       1.37016       1.42021       1.33813       1.29172       1.23632       1.12396       1.04002      0.930397      0.830061      0.708850      0.591223      0.493091      0.395147      0.325399
  37   9 2613.3990    2.3053  1.2720 11.4902 -0.0004  0.0195   0.0314   0.0512    0.1254   0.0000   441.1523       1.10850       21.4668     -0.224245     -0.358522       1.41664       2.45600     -0.189315      0.709343      0.863208      0.121200      0.274016     -0.317559     -0.744284      0.147585      0.366087      0.568042     -0.426195      0.884941       1.12719       1.26594       1.37004       1.43885       1.41307       1.37518       1.34271       1.27247       1.15096       1.02934      0.912967      0.837982      0.696297      0.574982      0.481304      0.401936      0.326715
  37  10 2784.6261    3.1015  1.0901 12.2263  0.0004  0.0178   0.0456   0.0463    0.1269   0.0000   440.7225       4.30759       21.0270      0.269132      -2.37438     -0.631250     -0.220480     -0.433323      0.874610      0.965638     -0.859952      -1.00376     -0.773729     -0.518669      0.886494     -0.703645     -0.473627     -0.181703      0.814454       1.07057       1.14927       1.29572       1.32697       1.37220       1.30985       1.27294       1.13675       1.06224      0.962800      0.878816      0.743830      0.633437      0.521050      0.438481      0.358345      0.290268
  37  11 2953.3893    3.8152  1.1704 12.0998 -0.0013  0.0184   0.0533   0.0472    0.1989   0.0000   441.9511       4.95699       18.1861       1.88515      -1.50790     -0.149850     -0.501185      -1.24857      0.903730     -0.479669     -0.378227     0.0389496      0.173084      -1.75553     -0.209516      0.791542      0.149040    -0.0186009      0.829858       1.12272       1.25091       1.38092       1.40992       1.44145       1.43827       1.31451       1.26417       1.11130      0.989116      0.883625      0.761578      0.667435      0.535294      0.433559      0.365034      0.298062
  37  12 3118.6214    4.2057  1.2887 12.4731 -0.0009  0.0192   0.0552   0.0484    0.1423   0.0000   440.8453       6.64323       17.9985       2.82201      -2.73520      -2.94068     -0.640559      0.494203       1.14007     -0.667918     -0.287228      -1.14013     -0.132263     -0.268253     -0.477735      0.535584      0.319287     -0.206578      0.859962       1.14254       1.25240       1.37321       1.42513       1.40637       1.39585       1.29687       1.27144       1.17677       1.05513      0.924521      0.789668      0.671189      0.549629      0.467663      0.378378      0.318632
  37  13 3280.7541    3.7317  1.8481 12.4994 -0.0010  0.0238   0.0420   0.0618    0.0778   0.0000   440.0405       7.28654       16.0919       2.89094      -4.69497       2.52214     -0.921030      -3.77876     -0.168226      -2.87591     -0.457042      0.483663      -1.83065     -0.356090    -0.0252254      0.294001     -0.318805     -0.522442       1.08826       1.42553       1.60601       1.74640       1.82070       1.81617       1.72339       1.70070       1.59137       1.44389       1.30197       1.13780      0.985829      0.870373      0.712546      0.590708      0.486017      0.396301
  37  14 3440.4573    3.1416  2.6899 11.8957 -0.0007  0.0293   0.0287   0.0745    0.0596   0.0000   437.7392       5.58137       15.4820       2.03334      -2.85298      -2.82680      0.659178      -3.09850      0.546570     -0.728613       1.38209     -0.710157      -1.32517     -0.513446     -0.378976     -0.935235       1.20707    -0.0943856       1.27368       1.72619       1.89778       2.05088       2.07639       2.08973       2.03364       1.94181       1.83509       1.70383       1.53854       1.39807       1.20736       1.04899      0.879818      0.747268      0.605311      0.490733
  37  15 3598.5632    2.5497  4.0562 11.4163  0.0001  0.0372   0.0196   0.0986    0.0478   0.0000   442.2197       8.60348       13.6350       7.51360       5.25511     -0.268767      -2.82674      0.385296       3.39327     -0.508402      -3.62524      -2.31843      -1.98746     -0.723269      0.115574      0.853997      -1.30106    0.00212925       1.57994       2.14106       2.37323       2.54513       2.65883       2.64782       2.58700       2.49730       2.35186       2.14192       1.97110       1.72765       1.52398       1.28498       1.09358      0.917730      0.743265      0.598718
  37  16 3755.2126    2.0951  5.9436 10.8310 -0.0005  0.0476   0.0135   0.1293    0.0436   0.0000   438.6883       9.92923       13.1149      -1.50415       7.94811       1.76415       1.87377      -2.65718       6.02906       2.82044     -0.845033      -4.44404      -4.63911      -2.05585      0.600939      -1.84373     -0.106736     -0.409016       2.08066       2.71925       3.10569       3.28253       3.44539       3.45238       3.35424       3.22936       3.03205       2.75439       2.54046       2.25026       1.96223       1.66769       1.42473       1.16274      0.962480      0.781640
  37  17 3910.8486    1.7323  8.4305 10.5707  0.0002  0.0636   0.0098   0.1737    0.0398   0.0000   441.0827       8.87938       16.7967       9.40219       1.74861      -2.23332      -4.73484     -0.406494      -3.03765      -5.42848     -0.988821       4.99506      -5.57262      -2.54946       1.66031      0.197192      0.723491      -1.34841       2.76703       3.70089       4.08572       4.46838       4.51385       4.54597       4.42083       4.29151       4.00734       3.72663       3.36208       3.00809       2.63761       2.27605       1.90196       1.61261       1.30171       1.05383
  37  18 4065.4198    1.4090 11.2080 10.4973  0.0008  0.0867   0.0072   0.2355    0.0339   0.0000   442.5960       13.2626       21.8420       1.90202       6.30052     -0.836283       9.93140       1.58655      -10.9980     -0.985504       9.05005       2.53990      -3.92518       5.48923     -0.876744       1.21259      -2.32347      -2.92937       3.74098       4.97369       5.49597       6.01047       6.18667       6.20659       6.07270       5.83278       5.50600       4.98873       4.60558       4.02238       3.61592       3.03266       2.60003       2.13519       1.73544       1.40945
  37  19 4219.4607    1.1441 13.5844 10.3831 -0.0012  0.1106   0.0058   0.2973    0.0307   0.0000   437.6566       1.99795       34.4357      0.932085      -11.0278       8.53041     -0.734313       3.51709       1.73151     -0.912762      -9.84935       2.41484       2.32860       1.64775    -0.0778711      -2.73978       3.18398       1.49046       4.70465       6.33222       7.10207       7.47624       7.90921       7.82785       7.59757       7.38042       6.89666       6.45155       5.82827       5.14589       4.53254       3.88582       3.26072       2.74018       2.23703       1.79421
  38   4 1713.0058    0.3272  0.3843 10.0722 -0.0074  0.0136   0.0089   0.0334    0.0303   0.0000   442.2337       1.36780       19.5461     -0.683119      -2.66224      0.897960       1.81765    -0.0525258      0.421170      0.351923     -0.857611     -0.775709     -0.864359      0.745636      0.574025     -0.104210     -0.457852      0.406384      0.549406      0.706365      0.790496      0.892784      0.860849      0.917114      0.919344      0.852690      0.804190      0.739791      0.659777      0.585682      0.528723      0.456888      0.377298      0.325333      0.269549      0.214304
  38   5 1908.7940    0.5492  0.5094 10.1554 -0.0042  0.0138   0.0120   0.0319    0.0434   0.0000   442.0184      0.129651       21.6802     -0.376873      -3.01813       1.87710       2.01586      -1.73013      0.254220      0.958089      0.872756     -0.230334     -0.863311     -0.765351      0.103813      0.169184    -0.0465507      0.446872      0.579221      0.786941      0.826350      0.928657       1.00708      0.983523      0.980628      0.918792      0.872662      0.817694      0.743498      0.650081      0.570555      0.452167      0.405396      0.323233      0.283104      0.232231
  38   6 2098.9678    0.8244  0.7914 10.3588 -0.0036  0.0164   0.0141   0.0393    0.0665   0.0000   441.4333       2.04209       21.1452      0.856072     -0.829046      0.579900      -1.48967     -0.730295     -0.105409     -0.940473      0.514685      0.800985      0.405743      0.363415      0.643766      0.455936     -0.655337      0.143358      0.671195      0.929617       1.04306       1.07693       1.17460       1.11457       1.12158       1.06094       1.00396      0.926434      0.832169      0.771020      0.670305      0.581670      0.497425      0.402949      0.338978      0.271100
  38   7 2282.9180    1.2365  1.0594 10.5005 -0.0006  0.0179   0.0183   0.0465    0.1016   0.0000   441.0332       2.81107       20.9674      -1.76052      -2.47290       1.17303      0.139302     -0.292866       1.23552     -0.263632     -0.215899     0.0623284    -0.0992185     -0.517016     0.0328284     -0.399761     -0.955823      0.260181      0.737987      0.980361       1.07543       1.19880       1.21397       1.23292       1.19298       1.18934       1.06307       1.01390      0.898203      0.800581      0.715170      0.624607      0.522036      0.434657      0.373481      0.296392
  38   8 2459.9912    1.7699  1.2172 10.9887 -0.0000  0.0192   0.0246   0.0503    0.1342   0.0000   443.1556       3.71273       21.0518       1.92765      -2.31188      0.743035      0.982661     -0.487953       1.11468      -2.60170      0.156245      0.504041      0.292051    0.00644840      0.432014      0.151438    -0.0518374     0.0930611      0.878090       1.17279       1.31655       1.41956       1.46833       1.50042       1.48265       1.38740       1.34854       1.21558       1.06717      0.938975      0.819157      0.685357      0.593891      0.482288      0.410916      0.320793
  38   9 2633.7345    2.4356  1.2724 11.3590 -0.0015  0.0194   0.0322   0.0489    0.1307   0.0000   439.8940       1.46483       20.6348       2.09222      -4.19785      -1.66289       1.46912      -1.64496      0.723633       1.34833     -0.642144     -0.342467      -1.54086     -0.113269      0.584128       1.08749     -0.892649      0.488852      0.871136       1.15177       1.31082       1.44605       1.43922       1.44660       1.44497       1.35116       1.28390       1.15100       1.05184      0.939910      0.839072      0.705037      0.591062      0.503024      0.408416      0.320847
  38  10 2806.1357    3.2062  1.1672 11.9202 -0.0015  0.0180   0.0448   0.0476    0.1707   0.0000   441.7558       2.85972       17.7316     -0.736685      -2.05883      0.904617      -1.63463      0.440632      0.324960      -1.61331     -0.420766     -0.882801       1.29422     -0.464068      -1.07825      0.253361     -0.543545      0.176947      0.828338       1.07431       1.17426       1.27367       1.30658       1.31978       1.35163       1.27107       1.23616       1.07719      0.962776      0.859010      0.767077      0.645956      0.537029      0.455943      0.378734      0.308052
  38  11 2975.9721    3.9028  1.1639 12.4385 -0.0022  0.0181   0.0543   0.0473    0.1566   0.0000   440.7943       5.42289       18.8810     -0.216875      -3.78227       1.85940     -0.370850      -2.43892    -0.0325514      -1.79940      -1.08713     -0.186657     -0.855511     -0.607621     -0.845851     0.0384593     -0.540711      0.475286      0.802536       1.10511       1.19158       1.34725       1.37373       1.37401       1.38506       1.28345       1.22216       1.09340       1.01097      0.860104      0.764601      0.645342      0.549140      0.455137      0.379892      0.301920
  38  12 3142.4531    4.2171  1.3033 12.4381 -0.0011  0.0189   0.0544   0.0485    0.1518   0.0000   440.6778       6.45052       17.1232       3.28082     -0.497109      0.833121      0.392962      -1.35087   -0.00779949      -1.47419      -1.71439     -0.188864      -1.79206    -0.0587664      0.125655      0.110569   -0.00649766     -0.459369      0.821544       1.08682       1.19801       1.29915       1.35219       1.36958       1.33052       1.28652       1.21938       1.14043       1.03217      0.885400      0.755741      0.674734      0.566174      0.482583      0.395032      0.319766
  38  13 3305.8251    3.8180  1.8555 12.2869 -0.0018  0.0236   0.0406   0.0574    0.0827   0.0000   440.7782       7.40190       16.2506       2.51506      -1.88099      0.216192     -0.209514      -1.34058      0.647253      -2.91301     -0.584961     -0.925819     -0.679452      -1.32889    -0.0963499     -0.722455     -0.161392    -0.0129691       1.07430       1.41551       1.55475       1.70663       1.74667       1.71254       1.65569       1.57214       1.48927       1.41705       1.28811       1.16897       1.01596      0.898740      0.742055      0.630916      0.525118      0.421842
  38  14 3466.8637    3.0317  2.7148 12.1521 -0.0013  0.0289   0.0279   0.0783    0.0486   0.0000   440.6963       8.19178       17.5230       2.35036      -2.74401      -3.14262      -3.17909      -5.55863      -1.12994     -0.497642      -1.46624      -1.49258     -0.731053      -1.91864     -0.687898      -1.36234      -2.80550      0.326804       1.24244       1.62091       1.81527       1.96424       2.08464       2.08476       2.01254       1.94792       1.83073       1.66189       1.51725       1.33842       1.19280       1.02017      0.892572      0.732131      0.604487      0.487250
  38  15 3625.9413    2.4510  4.3642 11.4046 -0.0011  0.0381   0.0178   0.1022    0.0424   0.0000   442.0245       7.05324       16.5603       2.93018      -3.11010      -5.53378      -2.51092      -4.13589    -0.0475319      -3.23375      0.337403      -1.73939       2.16493      0.319827       1.11826      -1.91288       2.36903     -0.141993       1.65244       2.17323       2.41886       2.61207       2.73865       2.76337       2.66574       2.59151       2.39805       2.24574       2.04379       1.83523       1.56521       1.38234       1.14614      0.967736      0.797113      0.645785
  38  16 3783.3279    2.0399  6.5240 10.7244 -0.0001  0.0508   0.0121   0.1332    0.0431   0.0000   439.2410       8.12557       23.7104      -1.27577      -4.24743      0.907634      0.373236      0.844673       2.71270      0.257732      -1.38738       3.00147      -1.02372      -2.36133      0.205931     -0.949858     -0.623181      -1.24650       2.17042       2.90175       3.26966       3.49437       3.65729       3.63379       3.54790       3.43251       3.22671       3.00259       2.73782       2.39721       2.10702       1.81861       1.53159       1.28647       1.05583      0.855190
  38  17 3939.8070    1.6461  8.8749 10.6284 -0.0002  0.0667   0.0090   0.1848    0.0370   0.0000   432.8902       7.08939       16.7187       6.75236       2.35113      -2.20119       5.42383      -5.81284      -2.99195       2.02420     -0.646758      -4.89595      -3.40993      -1.81472       2.82855      0.180209      0.493433     -0.218060       2.83375       3.72792       4.19857       4.55948       4.68119       4.73492       4.68989       4.46992       4.17173       3.84345       3.48273       3.14186       2.75698       2.41619       2.03439       1.68838       1.38918       1.11940
  38  18 4095.2519    1.3488 11.6592 10.4867 -0.0012  0.0908   0.0068   0.2477    0.0338   0.0000   442.5652       6.98940       17.9405       1.58430     -0.518880      -4.54664     -0.959093      -19.2778      -3.97367     -0.902066       2.05755      0.112461       1.64992      -2.94980       2.81750      -3.14229     -0.916208      0.223855       3.77050       5.06754       5.66380       6.18173       6.39890       6.49083       6.38770       6.10956       5.69803       5.20824       4.79774       4.23222       3.69197       3.20555       2.72086       2.25289       1.85387       1.49417
  38  19 4249.7713    1.1236 14.4804 10.3216  0.0002  0.1139   0.0055   0.3076    0.0309   0.0000   443.1966       19.4564       14.2442      -6.97760      -6.68222      -2.11342      -4.72607      -18.9662       1.15374       9.61244      -10.9085      -2.09632       2.70541      -2.67814      -3.46808      -1.15027      -3.27725     -0.613874       4.84605       6.40606       7.20129       7.75109       7.91810       7.96518       7.82631       7.62557       7.11866       6.66537       6.00077       5.37383       4.70587       4.08743       3.44958       2.89635       2.42384       1.93389
  39   6 2116.5458    0.8492  0.8951 10.2659 -0.0013  0.0173   0.0139   0.0430    0.0745   0.0000   440.9043       1.11083       21.7260       1.03689      -3.41808      -1.02468      -1.21402     -0.544727     -0.343910      -3.27848      -1.05633      0.668567    0.00243590      0.367152      0.332479    -0.0316306     -0.380523    -0.0426970      0.706309      0.914708       1.04822       1.17563       1.21261       1.13495       1.14469       1.11085       1.04042      0.942227      0.868540      0.795591      0.690127      0.625045      0.531032      0.461444      0.372236      0.300842
  39   7 2301.2638    1.2828  1.0397 10.7553 -0.0024  0.0179   0.0194   0.0469    0.0983   0.0000   441.3589      0.746405       20.4626   -0.00483651      -2.95490       1.04259       3.08217      -3.33578      -1.64099     -0.252018     -0.384638     -0.576694      0.828380      0.577914      0.584584     -0.349036     -0.147929     -0.230056      0.759690       1.03049       1.17167       1.27321       1.25641       1.29347       1.29104       1.23636       1.19514       1.10276      0.981028      0.876230      0.727493      0.628061      0.528085      0.460272      0.390159      0.313734
  39   8 2479.1129    1.8156  1.2156 11.1066 -0.0044  0.0191   0.0249   0.0481    0.1197   0.0000   439.8022       1.13655       20.0654       1.12143      -3.54174      -1.82852      0.305401      -3.87619      -1.03868      -1.45664       1.09770      -1.57704      0.164327      0.610112     -0.922420     -0.611546     0.0581398      0.211409      0.789987       1.05587       1.16017       1.30492       1.28703       1.31451       1.27088       1.24365       1.16039       1.09902      0.961827      0.923426      0.792018      0.711776      0.585241      0.504126      0.412383      0.324833
  39   9 2653.9269    2.5037  1.1333 11.8349 -0.0034  0.0184   0.0358   0.0463    0.1248   0.0000   440.6958       3.39400       19.5257       1.48884      -2.96701      0.262279     -0.882274     0.0897833     -0.855192      -2.46201       1.88262     -0.578307      0.538969     0.0362773     -0.250686      0.303272     -0.146339     -0.263107      0.799994       1.06516       1.12359       1.24083       1.33837       1.36269       1.33435       1.23183       1.16862       1.05935      0.983332      0.911240      0.773705      0.656422      0.562601      0.465587      0.378240      0.316246
  39  10 2827.3467    3.3349  1.2374 11.7338 -0.0024  0.0178   0.0436   0.0468    0.1778   0.0000   441.9363       4.63527       18.5294       2.52211      -2.50537     -0.385396       2.82793      -1.04390      -1.59625     -0.240552      0.247681     0.0692676     -0.562729      0.105700     0.0107950     -0.459663     -0.276859      0.458916      0.760912      0.988209       1.07357       1.18856       1.26059       1.26243       1.25419       1.16625       1.11825       1.03727      0.954361      0.816853      0.742386      0.628290      0.540679      0.461423      0.369764      0.309031
  39  11 2998.2630    3.9924  1.2065 12.4877 -0.0022  0.0181   0.0543   0.0470    0.1595   0.0000   442.1543       5.41601       19.8088       1.51054      -2.30807      -1.63035      0.819342      -1.42578      -1.45516      -2.27711      0.272799     -0.786422      0.684733      -1.24255     -0.110453    -0.0462349     -0.537141     -0.234900      0.773202       1.01160       1.12336       1.22898       1.25440       1.25697       1.22571       1.16319       1.12486       1.05905      0.960360      0.843149      0.758346      0.685899      0.569832      0.508443      0.410259      0.339784
  39  12 3165.8196    4.1511  1.3235 12.9478 -0.0008  0.0197   0.0550   0.0509    0.1083   0.0000   440.9766       6.17035       17.1328       1.52484      -1.13472     -0.416595      0.772316      0.587867      0.877497      -1.16207     -0.317692     -0.367911     -0.604899     -0.693073       1.20291      0.838894     -0.393160     -0.195669      0.850232       1.12316       1.26494       1.36781       1.39350       1.38880       1.42132       1.37210       1.27026       1.16695       1.07654      0.931800      0.816028      0.699971      0.599126      0.508969      0.410158      0.333049
  39  13 3330.4875    3.6153  2.0556 12.3409  0.0001  0.0245   0.0367   0.0625    0.0654   0.0000   442.8117       7.01347       19.3639       5.96850      -2.99356       2.10480     -0.396549      -2.93103       3.74947      -1.73614      0.515659      -1.97764      -1.17631     -0.818282       1.02216      -1.15030     -0.351147     -0.647936       1.05274       1.41451       1.50270       1.68266       1.67376       1.72536       1.68155       1.66974       1.56285       1.45692       1.29067       1.17271       1.01619      0.879063      0.762827      0.631391      0.518948      0.422683
  39  14 3492.6828    2.9687  3.1335 11.8555 -0.0002  0.0311   0.0247   0.0808    0.0495   0.0000   443.3308       12.2892       12.6947       6.03470      0.617662      0.756176      0.256279      -1.05901       2.60943     -0.411767     0.0354132      -2.94273     -0.174526      -1.00972       1.37552       1.06095     -0.492686      0.276938       1.30080       1.70649       1.90065       2.04523       2.13254       2.06189       2.05641       1.97526       1.93857       1.75698       1.61515       1.47199       1.28391       1.13734      0.962239      0.799461      0.663315      0.538498
  39  15 3652.9389    2.3824  4.7664 11.3338 -0.0003  0.0405   0.0163   0.1055    0.0397   0.0000   440.6289       5.02158       19.7828       2.60340     -0.847437      -3.11497      -4.15362      -4.17717      0.448328     -0.553956       3.49908     -0.468216     0.0901989     -0.903789     -0.967029     -0.157359      0.648054     0.0100704       1.66953       2.21976       2.47580       2.64223       2.72470       2.77219       2.69787       2.61579       2.50718       2.33324       2.10181       1.88586       1.66947       1.46751       1.22293       1.03724      0.854609      0.712482
  39  16 3811.3670    1.9673  6.9650 10.7282  0.0002  0.0523   0.0114   0.1445    0.0416   0.0000   439.8639       9.73450       15.9233       3.92744      -6.55014      0.218586       11.5032     -0.348151      -6.10174       2.40312     -0.221003      -6.32905       1.12493       3.54287       2.04547      -1.44094      -1.29621     -0.325477       2.16239       2.85830       3.19048       3.40256       3.53806       3.53661       3.52012       3.37633       3.21701       2.96437       2.75759       2.46932       2.13956       1.89815       1.60905       1.37023       1.13590      0.927233
  39  17 3968.6775    1.6146  9.1298 10.5756  0.0000  0.0689   0.0086   0.1858    0.0377   0.0000   444.0344       11.1627       14.1132       10.1945       1.11414       2.07127      -7.14247      -7.68805       1.49039       3.34781      -5.73667      -4.26933      -1.74725      0.452638       2.11287     0.0546654     -0.322900      0.983602       2.85221       3.69544       4.21449       4.57652       4.71495       4.75285       4.65047       4.51580       4.24952       3.93324       3.61686       3.17032       2.86512       2.50051       2.13422       1.79484       1.46686       1.19226
  39  18 4124.5904    1.3114 12.0934 10.4880  0.0005  0.0921   0.0064   0.2548    0.0324   0.0000   437.9532       4.66610       13.9078       7.65826      -2.06833      -2.04865     -0.647839       4.91251      0.836007       3.09717       6.49322     -0.664558      -7.22846      -3.09777      0.919022      -6.71807     -0.864169    -0.0917308       3.75541       5.05561       5.60912       6.13999       6.27399       6.42867       6.23163       6.09724       5.68239       5.27926       4.76152       4.27542       3.85354       3.33602       2.82180       2.37489       1.96362       1.60465
  40   5 1941.3823    0.5597  0.6836 10.0077 -0.0016  0.0152   0.0102   0.0384    0.0482   0.0000   441.5754      -1.03328       19.1408     -0.502218      -2.04056      -1.65382      0.937444      0.206531     0.0252514     -0.834583      0.461823     -0.364407     -0.845491      0.151091      0.227297     0.0287331     0.0672079     -0.276054      0.601520      0.784712      0.875748      0.936504       1.01373       1.02365      0.973534      0.987221      0.883603      0.854628      0.720657      0.695170      0.630362      0.545363      0.450031      0.397671      0.331447      0.263868
  40   6 2133.9360    0.8885  0.9082 10.2374 -0.0018  0.0166   0.0140   0.0435    0.0783   0.0000   439.5344       2.03061       20.0252    -0.0258394     -0.736000      0.916656       1.32462     -0.749686     -0.831708       1.51008     -0.140572     -0.768399      0.286672     -0.307333    -0.0359116     -0.354082     -0.207559     -0.236780      0.652368      0.869226      0.993265       1.04638       1.10696       1.06511       1.07891       1.04676       1.00709      0.928752      0.859227      0.785052      0.671386      0.578106      0.481092      0.418998      0.364227      0.294348
  40   7 2319.3408    1.3353  1.1533 10.6305 -0.0007  0.0181   0.0188   0.0489    0.1068   0.0000   441.6392      0.225807       23.0630       1.08222      -3.22349      0.413491     -0.457548      -2.48920   -0.00763135      0.386507      0.599315      -1.59118      0.517878     0.0538449    -0.0897936      0.234799      0.296719      0.425108      0.765526      0.977067       1.10154       1.18063       1.18618       1.21856       1.20313       1.17234       1.10823       1.06447      0.962560      0.830926      0.746927      0.690047      0.573944      0.477821      0.402206      0.329298
  40   8 2497.9498    1.9161  1.2931 11.2138 -0.0004  0.0193   0.0250   0.0495    0.1005   0.0000   442.1498       1.97148       20.8162       2.29189      -3.15617     -0.598484      -1.19403      -1.70388      0.645880     -0.509433       1.29297     -0.310954     -0.316467      0.561093    -0.0414039      0.232695      0.234036     -0.145446      0.801460       1.06791       1.18033       1.31379       1.36138       1.36082       1.36290       1.29155       1.22629       1.15014       1.05848      0.946340      0.784184      0.688252      0.598316      0.508812      0.420369      0.342360
  40   9 2673.7965    2.6502  1.2146 11.6005 -0.0004  0.0180   0.0352   0.0476    0.1462   0.0000   441.0075       1.98859       20.6846       1.64079      -4.13293      0.238590      -1.18024    -0.0661637       1.13531      -1.06784     -0.439055    -0.0302498      0.229365      0.447977     -0.584078     -0.749198     -0.718410     -0.151882      0.742385      0.975013       1.07848       1.20763       1.23368       1.23424       1.21371       1.14769       1.10982       1.01325      0.957359      0.849063      0.744044      0.666293      0.559583      0.467993      0.398758      0.316026
  40  10 2848.3308    3.3487  1.1688 12.3317 -0.0028  0.0176   0.0463   0.0465    0.1285   0.0000   441.6320       4.45723       21.2246       2.67204      -4.39148      0.850570      -1.81197     -0.153551     -0.590075      -2.58387      0.399529      -2.14655      0.608146     -0.698164      0.509815     -0.365789     -0.575507    -0.0670796      0.740361      0.952950       1.06166       1.11145       1.19197       1.25575       1.20697       1.13481       1.09657      0.996072      0.946384      0.827786      0.729059      0.623350      0.543950      0.460278      0.376892      0.317180
  40  11 3020.1326    4.0314  1.2012 12.6004 -0.0044  0.0182   0.0541   0.0459    0.1320   0.0000   440.6069       6.43572       20.6126       1.37128     -0.801400      -1.17320       2.15058    -0.0762449     -0.100512     -0.472362      0.667793      -1.36812    0.00238746      0.868469     0.0509684     0.0479940     -0.214074      -1.03304      0.782752       1.02957       1.17149       1.30642       1.35717       1.33993       1.33075       1.26603       1.23728       1.08739       1.00926      0.888527      0.801875      0.657483      0.569123      0.479262      0.394647      0.326299
  40  12 3188.8163    4.1191  1.5551 12.5109 -0.0013  0.0207   0.0474   0.0518    0.0968   0.0000   442.0824       5.68740       17.1198      0.975546      -1.64529      -3.07701     -0.257634      -4.67888       1.74916     -0.677125      0.254172     -0.304415      0.603196      0.876622     0.0757972   -0.00486506      0.213826      0.525049      0.849794       1.15759       1.24589       1.38902       1.41454       1.47221       1.38327       1.35037       1.26979       1.19257       1.09139      0.982684      0.877591      0.775528      0.646563      0.543606      0.442246      0.370068
  40  13 3354.7982    3.5650  2.1297 12.2660 -0.0007  0.0245   0.0351   0.0624    0.0650   0.0000   440.4599       7.29108       19.9160       4.99617      -1.89923      -1.66174       1.43050      -1.95680     -0.388291      -4.18061       1.07920      -3.27909     -0.209029      -1.03949    -0.0730212      0.132363     -0.319118      0.629667       1.02252       1.34740       1.50354       1.59778       1.68246       1.64654       1.65075       1.60693       1.53253       1.42926       1.28216       1.16812       1.01935      0.895817      0.779528      0.650364      0.538540      0.450741
  40  14 3518.2630    2.8899  3.2953 11.8782 -0.0000  0.0312   0.0233   0.0846    0.0434   0.0000   443.3763       9.25716       16.8525       6.21908     -0.740141      0.627984       1.15755      -2.79931      -1.23011       1.98337     -0.528630     -0.312563      0.515488      -1.90747     -0.702598      0.443268     -0.523860    -0.0816514       1.27284       1.68197       1.91242       2.08696       2.11844       2.16690       2.13713       2.03686       1.94958       1.81309       1.63693       1.50582       1.29163       1.12795      0.960324      0.818544      0.678167      0.555076
  40  15 3679.6242    2.3126  5.0185 11.3228 -0.0003  0.0416   0.0154   0.1118    0.0374   0.0000   442.1271       6.75062       15.7816       8.75088      -9.03705      -2.39540     -0.225829      -5.00303       3.27130      -1.44128       2.53868       2.78469     -0.678459      -2.74314      -1.24956       1.33533       1.68011     -0.494383       1.67092       2.21407       2.49319       2.67325       2.73122       2.76211       2.72998       2.69546       2.52781       2.35112       2.14679       1.95112       1.71818       1.49064       1.28672       1.07239      0.907730      0.743153
  40  16 3838.9714    1.8665  7.3644 10.8293 -0.0007  0.0558   0.0107   0.1522    0.0374   0.0000   438.2821       6.81656       18.9613       9.18309       5.32622      -1.32128      -7.23607      -3.09220      -2.88263      -4.56087       4.96794      -2.17012      -3.02767       2.99873       1.54374      0.501271       1.47062      -1.45129       2.24470       2.99766       3.34892       3.65661       3.77494       3.82298       3.79029       3.64401       3.49809       3.24642       2.94362       2.61182       2.26188       2.01341       1.70230       1.45465       1.20266      0.992405
  40  17 3997.0321    1.5570  9.9151 10.5908 -0.0006  0.0741   0.0078   0.2029    0.0353   0.0000   444.8358       11.0174       20.9905       9.82558      -3.61592      -3.15022      -4.05074      0.901091       2.95702      -7.65125       2.95139     -0.758353      0.823049       1.18729     -0.417339      -2.56865     -0.395019     -0.576039       2.94631       3.93702       4.41362       4.78399       4.96874       5.00185       4.95731       4.74668       4.54273       4.20334       3.84879       3.45890       3.05511       2.67693       2.26955       1.95605       1.58676       1.31508
  40  18 4153.6928    1.2740 12.8652 10.4319 -0.0000  0.0984   0.0059   0.2647    0.0315   0.0000   431.7304       9.13116       19.9738      -4.22813      -3.03010      -3.59213   -0.00223218      -5.86861       11.4089       4.66830      -5.50507      -2.91182       2.19621      -6.35263     -0.260654       1.46493      0.363295     -0.475178       3.86511       5.17289       5.83804       6.28372       6.55276       6.62303       6.53536       6.31082       5.98475       5.60708       5.09541       4.57351       4.03508       3.50034       3.00229       2.53776       2.09828       1.70828
  41   3 1544.3612    0.2088  0.1610 10.0424  0.0023  0.0087   0.0082   0.0189    0.0218   0.0000   441.5715     -0.936433       21.7578      0.546482      -3.76063      0.765764       1.01157     -0.576245      0.170305    -0.0168427      0.157496     -0.640573     -0.203127     -0.341074      0.303591      0.173635     0.0953876     -0.158815      0.374972      0.482943      0.561655      0.619769      0.639893      0.707754      0.664658      0.672192      0.588780      0.482840      0.445259      0.408946      0.399850      0.392031      0.348562      0.314527      0.254719      0.208757
  41   4 1758.0288    0.3990  0.3695 10.0726 -0.0029  0.0113   0.0099   0.0273    0.0307   0.0000   441.8675     -0.579820       21.2650     -0.133333      -3.55610       1.01571      0.546790     -0.568948      0.249302      0.851487    0.00506086     -0.519681      0.195413     0.0236904     -0.271821     -0.152852      0.270081      0.422143      0.437160      0.607787      0.673668      0.780826      0.782323      0.815120      0.815052      0.764224      0.710566      0.681106      0.626607      0.525192      0.459689      0.418443      0.353053      0.285105      0.236425      0.200817
  41   5 1957.4599    0.6124  0.6312 10.1089  0.0004  0.0143   0.0113   0.0342    0.0496   0.0000   441.0985     -0.475314       21.7071      0.455911      -3.03706      0.155349      0.528572      0.341703      0.253298     -0.252886     -0.359532     -0.335610     -0.452404      0.145196      0.414559      0.363984     -0.483383     -0.204412      0.582473      0.744703      0.816539      0.878064      0.974974      0.896426      0.921724      0.877072      0.879519      0.797637      0.741450      0.678104      0.578418      0.508050      0.430428      0.365567      0.317047      0.257166
  41   6 2151.1088    0.9666  0.9083 10.1413 -0.0028  0.0155   0.0148   0.0409    0.0861   0.0000   442.1433     -0.658242       20.6025      0.729774      -1.97898      -1.63627      0.619243     -0.600471     -0.937013    -0.0460442     -0.231632      0.687338      -1.84736     -0.216796      0.807637     -0.376792     -0.372221    -0.0182336      0.636819      0.823593      0.930753       1.05410       1.04897       1.03602       1.01759      0.978423      0.926740      0.873165      0.793246      0.735543      0.651294      0.573652      0.499331      0.435303      0.375375      0.301525
  41   7 2337.1578    1.3776  1.2496 10.6152 -0.0021  0.0190   0.0185   0.0505    0.1085   0.0000   441.9726      0.126859       20.8819      -1.09211      -1.45783      -2.55878       1.27090      0.955117     -0.225167      -1.38326      -1.01683      0.780627      0.297716     -0.241774      0.432805    -0.0381843   -0.00707745       1.21974      0.746057       1.02573       1.10884       1.24480       1.23580       1.26024       1.22348       1.19384       1.09838       1.04031      0.992729      0.910583      0.809680      0.716777      0.604339      0.513614      0.422978      0.352611
  41   8 2516.6126    1.9920  1.2335 11.1469 -0.0024  0.0182   0.0263   0.0478    0.1277   0.0000   442.4843      0.865860       19.9801       3.70397      -3.48484     -0.293133      -1.42738       1.35984       1.06044      0.215574       2.08837      0.683094     -0.214924     -0.547011     -0.131208     0.0758609     -0.339772      0.364388      0.714984      0.956515       1.06278       1.13905       1.18578       1.19338       1.16136       1.11772       1.09493       1.00941      0.955041      0.839291      0.773322      0.652919      0.572729      0.486246      0.408833      0.337447
  41   9 2693.5725    2.6735  1.2785 11.5233  0.0015  0.0185   0.0343   0.0474    0.1508   0.0000   440.6558       3.84914       20.9193       1.84327      -3.64195      -1.82385     -0.660233     -0.900138      0.877182     -0.394793      -1.77219    0.00752343    0.00692633      -1.36340      0.499751     -0.313597      -1.04050     -0.123814      0.775026       1.04376       1.18263       1.31388       1.36163       1.34953       1.35206       1.28735       1.19089       1.10227       1.02594      0.904598      0.801325      0.703566      0.605494      0.508844      0.419731      0.342547
  41  10 2869.0133    3.5193  1.1167 12.1996  0.0014  0.0169   0.0474   0.0432    0.1501   0.0000   441.9728       3.82475       18.9403      0.855673     -0.322278     0.0579439      -1.00058      -2.17064       1.72706      0.636418     -0.524322     -0.240507      0.266068     -0.232592     -0.841021      0.344127      0.261935    -0.0868140      0.703128      0.920412      0.980245       1.09153       1.11863       1.13884       1.13036       1.09112       1.04557      0.981178      0.904868      0.800942      0.701645      0.617120      0.534450      0.465822      0.379494      0.327122
[truncated: 735,573 more chars]
