# Supplementary material for: Global-Mode Analysis of Full-Disk Data from the Michelson Doppler Imager and the Helioseismic and Magnetic Imager
Source: Sol Phys. 2018 Jan 31;293(2):29. doi: 10.1007/s11207-017-1201-5 (PMC6566312; doi:10.1007/s11207-017-1201-5)
Supplement: Supplementary file 2 — (TAR 362.4 MB) [file 11207_2017_1201_MOESM2_ESM.tar › HMI/hmiv72d.8128.18]

   0  13 1957.3016    0.5465  0.3797 10.3109  0.0000  0.0898   0.1130   0.2869    0.3550   0.0000    -0.0000       0.00000       0.00000       0.00000       0.00000       0.00000       0.00000       0.00000       0.00000       0.00000       0.00000       0.00000       0.00000       0.00000       0.00000       0.00000       0.00000       0.00000       0.00000       0.00000       0.00000       0.00000       0.00000       0.00000       0.00000       0.00000       0.00000       0.00000       0.00000       0.00000       0.00000       0.00000       0.00000       0.00000       0.00000       0.00000
   0  14 2093.5213    0.8125  0.9149  3.1101  0.0000  0.1367   0.1052   0.3156  638.2487   0.0000    -0.0000       0.00000       0.00000       0.00000       0.00000       0.00000       0.00000       0.00000       0.00000       0.00000       0.00000       0.00000       0.00000       0.00000       0.00000       0.00000       0.00000       0.00000       0.00000       0.00000       0.00000       0.00000       0.00000       0.00000       0.00000       0.00000       0.00000       0.00000       0.00000       0.00000       0.00000       0.00000       0.00000       0.00000       0.00000       0.00000
   0  15 2228.6074    1.0635  0.7141 10.5713  0.0000  0.1206   0.1635   0.3491    0.7814   0.0000    -0.0000       0.00000       0.00000       0.00000       0.00000       0.00000       0.00000       0.00000       0.00000       0.00000       0.00000       0.00000       0.00000       0.00000       0.00000       0.00000       0.00000       0.00000       0.00000       0.00000       0.00000       0.00000       0.00000       0.00000       0.00000       0.00000       0.00000       0.00000       0.00000       0.00000       0.00000       0.00000       0.00000       0.00000       0.00000       0.00000
   0  19 2764.2791    3.0300  0.8756  0.6053  0.0000  0.1058   0.4384   0.5294 1000.0000   0.0000    -0.0000       0.00000       0.00000       0.00000       0.00000       0.00000       0.00000       0.00000       0.00000       0.00000       0.00000       0.00000       0.00000       0.00000       0.00000       0.00000       0.00000       0.00000       0.00000       0.00000       0.00000       0.00000       0.00000       0.00000       0.00000       0.00000       0.00000       0.00000       0.00000       0.00000       0.00000       0.00000       0.00000       0.00000       0.00000       0.00000
   0  20 2898.9693    3.6617  1.0811  2.3454  0.0000  0.1342   0.5006   0.4789 1000.0000   0.0000    -0.0000       0.00000       0.00000       0.00000       0.00000       0.00000       0.00000       0.00000       0.00000       0.00000       0.00000       0.00000       0.00000       0.00000       0.00000       0.00000       0.00000       0.00000       0.00000       0.00000       0.00000       0.00000       0.00000       0.00000       0.00000       0.00000       0.00000       0.00000       0.00000       0.00000       0.00000       0.00000       0.00000       0.00000       0.00000       0.00000
   0  21 3033.9191    3.6937  1.2331 11.0305  0.0012  0.1439   0.5056   0.6380    8.0305   0.0000    -0.0000       0.00000       0.00000       0.00000       0.00000       0.00000       0.00000       0.00000       0.00000       0.00000       0.00000       0.00000       0.00000       0.00000       0.00000       0.00000       0.00000       0.00000       0.00000       0.00000       0.00000       0.00000       0.00000       0.00000       0.00000       0.00000       0.00000       0.00000       0.00000       0.00000       0.00000       0.00000       0.00000       0.00000       0.00000       0.00000
   0  22 3168.6873    3.5999  1.0494 11.4508  0.0000  0.1551   0.4821   0.3656    5.9329   0.0000    -0.0000       0.00000       0.00000       0.00000       0.00000       0.00000       0.00000       0.00000       0.00000       0.00000       0.00000       0.00000       0.00000       0.00000       0.00000       0.00000       0.00000       0.00000       0.00000       0.00000       0.00000       0.00000       0.00000       0.00000       0.00000       0.00000       0.00000       0.00000       0.00000       0.00000       0.00000       0.00000       0.00000       0.00000       0.00000       0.00000
   0  24 3439.0724    3.0824  2.6247  6.6890  0.0000  0.2233   0.2680   0.7372  303.1213   0.0000    -0.0000       0.00000       0.00000       0.00000       0.00000       0.00000       0.00000       0.00000       0.00000       0.00000       0.00000       0.00000       0.00000       0.00000       0.00000       0.00000       0.00000       0.00000       0.00000       0.00000       0.00000       0.00000       0.00000       0.00000       0.00000       0.00000       0.00000       0.00000       0.00000       0.00000       0.00000       0.00000       0.00000       0.00000       0.00000       0.00000
   1  11 1749.2172    0.3626  0.2525  9.9191  0.0000  0.0496   0.0564   0.1194    0.1400   0.0000   507.6510      -17.0506       0.00000       0.00000       0.00000       0.00000       0.00000       0.00000       0.00000       0.00000       0.00000       0.00000       0.00000       0.00000       0.00000       0.00000       0.00000       0.00000       69.9119       30.8520       0.00000       0.00000       0.00000       0.00000       0.00000       0.00000       0.00000       0.00000       0.00000       0.00000       0.00000       0.00000       0.00000       0.00000       0.00000       0.00000
   1  12 1885.0853    0.4558  0.4034 10.0567  0.0000  0.0610   0.0608   0.2054    0.1933   0.0000   523.8412      -29.9949       0.00000       0.00000       0.00000       0.00000       0.00000       0.00000       0.00000       0.00000       0.00000       0.00000       0.00000       0.00000       0.00000       0.00000       0.00000       0.00000       59.9956       56.1667       0.00000       0.00000       0.00000       0.00000       0.00000       0.00000       0.00000       0.00000       0.00000       0.00000       0.00000       0.00000       0.00000       0.00000       0.00000       0.00000
   1  13 2020.7062    0.6013  0.4960 10.2852  0.0000  0.0649   0.0690   0.2250    0.2479   0.0000   637.9067      -58.8726       0.00000       0.00000       0.00000       0.00000       0.00000       0.00000       0.00000       0.00000       0.00000       0.00000       0.00000       0.00000       0.00000       0.00000       0.00000       0.00000       81.3541       43.9765       0.00000       0.00000       0.00000       0.00000       0.00000       0.00000       0.00000       0.00000       0.00000       0.00000       0.00000       0.00000       0.00000       0.00000       0.00000       0.00000
   1  14 2156.6787    0.8633  0.9756  9.2665  0.0000  0.0867   0.0773   0.2590    1.5040   0.0000   372.2509      -71.4178       0.00000       0.00000       0.00000       0.00000       0.00000       0.00000       0.00000       0.00000       0.00000       0.00000       0.00000       0.00000       0.00000       0.00000       0.00000       0.00000       109.977       61.9538       0.00000       0.00000       0.00000       0.00000       0.00000       0.00000       0.00000       0.00000       0.00000       0.00000       0.00000       0.00000       0.00000       0.00000       0.00000       0.00000
   1  16 2425.7002    1.3913  0.7376 10.8203  0.0000  0.0774   0.1237   0.2424    0.6882   0.0000   406.0631       26.7528       0.00000       0.00000       0.00000       0.00000       0.00000       0.00000       0.00000       0.00000       0.00000       0.00000       0.00000       0.00000       0.00000       0.00000       0.00000       0.00000       95.7279       50.9954       0.00000       0.00000       0.00000       0.00000       0.00000       0.00000       0.00000       0.00000       0.00000       0.00000       0.00000       0.00000       0.00000       0.00000       0.00000       0.00000
   1  18 2693.4664    2.4477  0.9909 11.6069  0.0000  0.0890   0.2036   0.2537    1.2483   0.0000   438.8486       49.9797       0.00000       0.00000       0.00000       0.00000       0.00000       0.00000       0.00000       0.00000       0.00000       0.00000       0.00000       0.00000       0.00000       0.00000       0.00000       0.00000       92.9608       71.2008       0.00000       0.00000       0.00000       0.00000       0.00000       0.00000       0.00000       0.00000       0.00000       0.00000       0.00000       0.00000       0.00000       0.00000       0.00000       0.00000
   1  19 2828.2655    3.0827  0.6930 10.5126  0.0017  0.0699   0.2572   0.1796    4.0424   0.0000   371.6854       33.7570       0.00000       0.00000       0.00000       0.00000       0.00000       0.00000       0.00000       0.00000       0.00000       0.00000       0.00000       0.00000       0.00000       0.00000       0.00000       0.00000       94.4812       42.5312       0.00000       0.00000       0.00000       0.00000       0.00000       0.00000       0.00000       0.00000       0.00000       0.00000       0.00000       0.00000       0.00000       0.00000       0.00000       0.00000
   1  20 2963.3133    3.5258  1.2181  8.6793  0.0031  0.0926   0.3118   0.3138   16.8721   0.0000   356.4487       128.300       0.00000       0.00000       0.00000       0.00000       0.00000       0.00000       0.00000       0.00000       0.00000       0.00000       0.00000       0.00000       0.00000       0.00000       0.00000       0.00000       121.448       62.0145       0.00000       0.00000       0.00000       0.00000       0.00000       0.00000       0.00000       0.00000       0.00000       0.00000       0.00000       0.00000       0.00000       0.00000       0.00000       0.00000
   1  22 3233.3217    3.2561  1.3825 12.3746 -0.0070  0.1159   0.2544   0.3236    1.6825   0.0000   537.6523       46.5942       0.00000       0.00000       0.00000       0.00000       0.00000       0.00000       0.00000       0.00000       0.00000       0.00000       0.00000       0.00000       0.00000       0.00000       0.00000       0.00000       158.456       75.2480       0.00000       0.00000       0.00000       0.00000       0.00000       0.00000       0.00000       0.00000       0.00000       0.00000       0.00000       0.00000       0.00000       0.00000       0.00000       0.00000
   1  23 3368.4879    3.3649  2.0843 11.2244  0.0000  0.1243   0.2187   0.5083    2.6881   0.0000   247.1803       57.7386       0.00000       0.00000       0.00000       0.00000       0.00000       0.00000       0.00000       0.00000       0.00000       0.00000       0.00000       0.00000       0.00000       0.00000       0.00000       0.00000       159.223       80.7985       0.00000       0.00000       0.00000       0.00000       0.00000       0.00000       0.00000       0.00000       0.00000       0.00000       0.00000       0.00000       0.00000       0.00000       0.00000       0.00000
   1  24 3503.9888    2.8252  3.0702  3.1776  0.0000  0.1685   0.1696   0.5172 1000.0000   0.0000   450.4349       142.611       0.00000       0.00000       0.00000       0.00000       0.00000       0.00000       0.00000       0.00000       0.00000       0.00000       0.00000       0.00000       0.00000       0.00000       0.00000       0.00000       204.246       116.177       0.00000       0.00000       0.00000       0.00000       0.00000       0.00000       0.00000       0.00000       0.00000       0.00000       0.00000       0.00000       0.00000       0.00000       0.00000       0.00000
   1  25 3640.1641    2.5212  4.1526 -4.5025  0.0000  0.1831   0.1168   0.6476 1000.0000   0.0000   242.4509       172.110       0.00000       0.00000       0.00000       0.00000       0.00000       0.00000       0.00000       0.00000       0.00000       0.00000       0.00000       0.00000       0.00000       0.00000       0.00000       0.00000       230.992       126.490       0.00000       0.00000       0.00000       0.00000       0.00000       0.00000       0.00000       0.00000       0.00000       0.00000       0.00000       0.00000       0.00000       0.00000       0.00000       0.00000
   2  12 1945.7152    0.5391  0.4244 10.1779  0.0000  0.0460   0.0482   0.1182    0.1588   0.0000   459.1534      -12.1838      -11.3247       1.94065       0.00000       0.00000       0.00000       0.00000       0.00000       0.00000       0.00000       0.00000       0.00000       0.00000       0.00000       0.00000       0.00000       0.00000       34.8992       27.1020       16.5359       5.65240       0.00000       0.00000       0.00000       0.00000       0.00000       0.00000       0.00000       0.00000       0.00000       0.00000       0.00000       0.00000       0.00000       0.00000
   2  13 2082.0323    0.6965  0.5681  9.9064  0.0000  0.0564   0.0533   0.1225    0.2619   0.0000   434.5411       4.00983       39.2547       22.8699       0.00000       0.00000       0.00000       0.00000       0.00000       0.00000       0.00000       0.00000       0.00000       0.00000       0.00000       0.00000       0.00000       0.00000       33.4065       35.9206       17.0734       9.28430       0.00000       0.00000       0.00000       0.00000       0.00000       0.00000       0.00000       0.00000       0.00000       0.00000       0.00000       0.00000       0.00000       0.00000
   2  15 2352.1408    1.3880  1.1410  2.1401  0.0000  0.0723   0.0803   0.1918 1000.0000   0.0000   443.5613       32.2531       1.73216       1.15468       0.00000       0.00000       0.00000       0.00000       0.00000       0.00000       0.00000       0.00000       0.00000       0.00000       0.00000       0.00000       0.00000       0.00000       51.9853       42.9076       25.0936       9.30537       0.00000       0.00000       0.00000       0.00000       0.00000       0.00000       0.00000       0.00000       0.00000       0.00000       0.00000       0.00000       0.00000       0.00000
   2  16 2485.7715    1.7538  1.1388  2.2319  0.0000  0.0643   0.1029   0.2121 1000.0000   0.0000   414.8428       51.1566      -16.6956      -9.95552       0.00000       0.00000       0.00000       0.00000       0.00000       0.00000       0.00000       0.00000       0.00000       0.00000       0.00000       0.00000       0.00000       0.00000       49.7277       39.7765       22.1548       7.82752       0.00000       0.00000       0.00000       0.00000       0.00000       0.00000       0.00000       0.00000       0.00000       0.00000       0.00000       0.00000       0.00000       0.00000
   2  17 2619.6650    2.0628  1.1033 11.3840  0.0000  0.0775   0.1387   0.2050    0.9379   0.0000   393.4414       60.5284       43.3479       17.3887       0.00000       0.00000       0.00000       0.00000       0.00000       0.00000       0.00000       0.00000       0.00000       0.00000       0.00000       0.00000       0.00000       0.00000       57.6200       44.1380       31.3783       9.44790       0.00000       0.00000       0.00000       0.00000       0.00000       0.00000       0.00000       0.00000       0.00000       0.00000       0.00000       0.00000       0.00000       0.00000
   2  18 2754.3863    2.4000  1.0583 11.2308  0.0000  0.0672   0.1414   0.1982    1.0826   0.0000   436.1083       30.6311      -4.82274       5.82972       0.00000       0.00000       0.00000       0.00000       0.00000       0.00000       0.00000       0.00000       0.00000       0.00000       0.00000       0.00000       0.00000       0.00000       41.0566       40.2587       23.4169       9.84397       0.00000       0.00000       0.00000       0.00000       0.00000       0.00000       0.00000       0.00000       0.00000       0.00000       0.00000       0.00000       0.00000       0.00000
   2  19 2889.5965    3.5514  0.9648  5.3135  0.0000  0.0587   0.2085   0.2046  851.2763   0.0000   409.0711       47.4756      0.597942      -4.71156       0.00000       0.00000       0.00000       0.00000       0.00000       0.00000       0.00000       0.00000       0.00000       0.00000       0.00000       0.00000       0.00000       0.00000       36.0404       31.7565       23.3865       8.59401       0.00000       0.00000       0.00000       0.00000       0.00000       0.00000       0.00000       0.00000       0.00000       0.00000       0.00000       0.00000       0.00000       0.00000
   2  21 3160.0372    3.7171  1.4497  5.4695  0.0000  0.0775   0.1874   0.2118  649.9458   0.0000   352.6024       43.4859       34.3064       17.4322       0.00000       0.00000       0.00000       0.00000       0.00000       0.00000       0.00000       0.00000       0.00000       0.00000       0.00000       0.00000       0.00000       0.00000       60.9033       48.7925       27.1561       9.27323       0.00000       0.00000       0.00000       0.00000       0.00000       0.00000       0.00000       0.00000       0.00000       0.00000       0.00000       0.00000       0.00000       0.00000
   2  22 3295.3741    3.4555  1.1732 13.2058  0.0000  0.0833   0.2122   0.2242    0.5252   0.0000   417.2856       117.879      -21.6965       34.3419       0.00000       0.00000       0.00000       0.00000       0.00000       0.00000       0.00000       0.00000       0.00000       0.00000       0.00000       0.00000       0.00000       0.00000       61.6802       54.2129       25.0785       11.0784       0.00000       0.00000       0.00000       0.00000       0.00000       0.00000       0.00000       0.00000       0.00000       0.00000       0.00000       0.00000       0.00000       0.00000
   2  23 3430.9671    3.2915  2.1742 10.0654  0.0104  0.1085   0.1412   0.3001    1.4850   0.0000   415.3166       93.4609      -42.5066       15.7262       0.00000       0.00000       0.00000       0.00000       0.00000       0.00000       0.00000       0.00000       0.00000       0.00000       0.00000       0.00000       0.00000       0.00000       62.8628       69.0426       30.1283       17.9238       0.00000       0.00000       0.00000       0.00000       0.00000       0.00000       0.00000       0.00000       0.00000       0.00000       0.00000       0.00000       0.00000       0.00000
   3  12 2001.1480    0.6010  0.5369  9.8798  0.0000  0.0544   0.0433   0.1025    0.2046   0.0000   471.4497       12.7180     -0.792162       16.3488      -2.75980      0.995737       0.00000       0.00000       0.00000       0.00000       0.00000       0.00000       0.00000       0.00000       0.00000       0.00000       0.00000       0.00000       22.7867       21.5693       18.7177       10.9880       5.45926       1.49423       0.00000       0.00000       0.00000       0.00000       0.00000       0.00000       0.00000       0.00000       0.00000       0.00000       0.00000       0.00000
   3  13 2137.7088    0.8146  0.6427  9.6118  0.0000  0.0556   0.0460   0.1036    0.3502   0.0000   429.5808      -1.66277      -18.4824      -12.2082       2.50630      0.357987       0.00000       0.00000       0.00000       0.00000       0.00000       0.00000       0.00000       0.00000       0.00000       0.00000       0.00000       0.00000       21.8779       25.6889       20.8190       10.8191       6.61852       2.09711       0.00000       0.00000       0.00000       0.00000       0.00000       0.00000       0.00000       0.00000       0.00000       0.00000       0.00000       0.00000
   3  14 2273.4615    1.0104  0.9259 10.3830  0.0000  0.0620   0.0559   0.1484    0.3535   0.0000   476.4531      -74.5674      -19.4182       3.95669      -8.88373      0.699431       0.00000       0.00000       0.00000       0.00000       0.00000       0.00000       0.00000       0.00000       0.00000       0.00000       0.00000       0.00000       28.8807       31.4523       22.6469       11.4691       6.17527       1.91539       0.00000       0.00000       0.00000       0.00000       0.00000       0.00000       0.00000       0.00000       0.00000       0.00000       0.00000       0.00000
   3  15 2407.6653    1.3987  0.7139 11.3756  0.0000  0.0573   0.0855   0.1247    0.2579   0.0000   414.9758      -32.2168      -27.1391      -2.82666     0.0832474     -0.241364       0.00000       0.00000       0.00000       0.00000       0.00000       0.00000       0.00000       0.00000       0.00000       0.00000       0.00000       0.00000       24.5605       24.7280       19.3911       11.3393       5.70357       1.70656       0.00000       0.00000       0.00000       0.00000       0.00000       0.00000       0.00000       0.00000       0.00000       0.00000       0.00000       0.00000
   3  16 2541.6408    1.9311  1.1631  0.7594  0.0000  0.0562   0.0923   0.1676 1000.0000   0.0000   393.3679      -19.3776       10.4358       6.32840      -3.17715      0.263657       0.00000       0.00000       0.00000       0.00000       0.00000       0.00000       0.00000       0.00000       0.00000       0.00000       0.00000       0.00000       29.0466       28.6231       19.6924       11.1124       5.00930       1.60659       0.00000       0.00000       0.00000       0.00000       0.00000       0.00000       0.00000       0.00000       0.00000       0.00000       0.00000       0.00000
   3  17 2676.2293    2.5104  0.9392  0.5219  0.0000  0.0535   0.1257   0.1283 1000.0000   0.0000   409.9566       46.4246      -10.6681       13.7278     -0.440885      -1.23694       0.00000       0.00000       0.00000       0.00000       0.00000       0.00000       0.00000       0.00000       0.00000       0.00000       0.00000       0.00000       27.2429       25.9562       19.9961       11.0290       5.42344       1.53086       0.00000       0.00000       0.00000       0.00000       0.00000       0.00000       0.00000       0.00000       0.00000       0.00000       0.00000       0.00000
   3  18 2811.5273    2.8976  0.9402  9.3414  0.0000  0.0520   0.1430   0.1431    5.8852   0.0000   447.9699       50.3973       11.5682       11.9539       1.06602       1.50937       0.00000       0.00000       0.00000       0.00000       0.00000       0.00000       0.00000       0.00000       0.00000       0.00000       0.00000       0.00000       26.0386       24.9093       17.9062       10.0585       4.44062       1.31211       0.00000       0.00000       0.00000       0.00000       0.00000       0.00000       0.00000       0.00000       0.00000       0.00000       0.00000       0.00000
   3  19 2947.0320    3.7971  0.8705  7.0886  0.0000  0.0449   0.1915   0.1288   94.3470   0.0000   446.7159       41.7871      -9.51546       2.57142      -2.04130     -0.652065       0.00000       0.00000       0.00000       0.00000       0.00000       0.00000       0.00000       0.00000       0.00000       0.00000       0.00000       0.00000       22.7313       20.8694       16.4503       9.80720       4.36669       1.23100       0.00000       0.00000       0.00000       0.00000       0.00000       0.00000       0.00000       0.00000       0.00000       0.00000       0.00000       0.00000
   3  20 3082.4010    3.8462  0.8068 12.3780  0.0000  0.0560   0.2025   0.1233    0.6103   0.0000   374.2609       23.5439       38.1475      -14.3219      -4.48651      -1.39473       0.00000       0.00000       0.00000       0.00000       0.00000       0.00000       0.00000       0.00000       0.00000       0.00000       0.00000       0.00000       29.4344       29.2644       19.7554       10.4129       4.86838       1.50851       0.00000       0.00000       0.00000       0.00000       0.00000       0.00000       0.00000       0.00000       0.00000       0.00000       0.00000       0.00000
   3  21 3217.8146    3.9516  1.3252 12.0030 -0.0003  0.0646   0.1780   0.1731    1.0566   0.0000   419.6221      -10.8065      -17.2966       23.7267      -2.08359      -1.00064       0.00000       0.00000       0.00000       0.00000       0.00000       0.00000       0.00000       0.00000       0.00000       0.00000       0.00000       0.00000       31.8938       29.2987       23.3723       15.8096       6.36250       1.85216       0.00000       0.00000       0.00000       0.00000       0.00000       0.00000       0.00000       0.00000       0.00000       0.00000       0.00000       0.00000
   3  22 3353.5908    3.7367  1.8185 -0.3563  0.0000  0.0672   0.1374   0.1996 1000.0000   0.0000   376.1983       35.9317       29.5603       2.60554      0.104457     -0.262547       0.00000       0.00000       0.00000       0.00000       0.00000       0.00000       0.00000       0.00000       0.00000       0.00000       0.00000       0.00000       33.3076       31.6804       24.4615       13.9774       6.69089       1.88231       0.00000       0.00000       0.00000       0.00000       0.00000       0.00000       0.00000       0.00000       0.00000       0.00000       0.00000       0.00000
   3  23 3489.5240    2.8490  2.4231 11.4428  0.0000  0.0909   0.0969   0.2496    0.4622   0.0000   400.1788       37.8107       26.7520       4.86401       5.93115      -2.19727       0.00000       0.00000       0.00000       0.00000       0.00000       0.00000       0.00000       0.00000       0.00000       0.00000       0.00000       0.00000       46.5849       47.4954       31.6339       19.0660       7.96455       2.76725       0.00000       0.00000       0.00000       0.00000       0.00000       0.00000       0.00000       0.00000       0.00000       0.00000       0.00000       0.00000
   3  24 3626.1473    2.4124  3.4413 11.0675  0.0000  0.1123   0.0731   0.3145    0.3697   0.0000   517.0991       1.75179      -25.9090      -35.0039       14.7618      -1.20388       0.00000       0.00000       0.00000       0.00000       0.00000       0.00000       0.00000       0.00000       0.00000       0.00000       0.00000       0.00000       53.3578       54.5298       40.5305       22.2687       11.5183       3.49064       0.00000       0.00000       0.00000       0.00000       0.00000       0.00000       0.00000       0.00000       0.00000       0.00000       0.00000       0.00000
   4  11 1914.6474    0.5346  0.3686 10.1981 -0.0094  0.0932   0.0663   0.1681    0.1286   0.0000   442.3242       39.4737       19.7875     -0.739766       5.56613     -0.844632      -2.15936     -0.330608       0.00000       0.00000       0.00000       0.00000       0.00000       0.00000       0.00000       0.00000       0.00000       0.00000       16.9251       23.6127       27.5323       12.2103       5.64905       4.36061       1.74853      0.414191       0.00000       0.00000       0.00000       0.00000       0.00000       0.00000       0.00000       0.00000       0.00000       0.00000
   4  12 2051.6526    0.6069  0.6442 10.0809 -0.0122  0.0476   0.0382   0.1307    0.1659   0.0000   451.3635       29.7246       19.8614      -7.56217      -19.6265      -2.27705       1.20888      0.805596       0.00000       0.00000       0.00000       0.00000       0.00000       0.00000       0.00000       0.00000       0.00000       0.00000       16.6147       15.4408       14.6937       11.2251       6.54354       3.47958       1.24083      0.323445       0.00000       0.00000       0.00000       0.00000       0.00000       0.00000       0.00000       0.00000       0.00000       0.00000
   4  13 2188.4078    0.8513  0.5503 10.2671 -0.0026  0.0388   0.0461   0.0881    0.2151   0.0000   426.6188       6.29121       19.7268      -3.13282      -9.32131       3.48887     0.0917216     -0.101809       0.00000       0.00000       0.00000       0.00000       0.00000       0.00000       0.00000       0.00000       0.00000       0.00000       14.2002       13.7006       12.1602       9.23089       5.61160       2.81029       1.03364      0.267447       0.00000       0.00000       0.00000       0.00000       0.00000       0.00000       0.00000       0.00000       0.00000       0.00000
   4  14 2324.1704    1.3083  0.8497  9.9463  0.0068  0.0695   0.0690   0.1371    0.6620   0.0000   422.4284      -5.87660       7.23331       17.6108       7.51066      -3.29076     0.0117753     -0.573673       0.00000       0.00000       0.00000       0.00000       0.00000       0.00000       0.00000       0.00000       0.00000       0.00000       33.5867       35.8006       24.1732       15.1909       7.49373       3.14099       1.01682      0.309832       0.00000       0.00000       0.00000       0.00000       0.00000       0.00000       0.00000       0.00000       0.00000       0.00000
   4  15 2458.5564    1.5140  1.3843  3.4330  0.0000  0.0632   0.0646   0.1655  727.0480   0.0000   413.6028       14.9436      -7.13960      0.684809      0.162499      -3.84002       0.00000       0.00000       0.00000       0.00000       0.00000       0.00000       0.00000       0.00000       0.00000       0.00000       0.00000       0.00000       24.6584       27.5886       21.8159       14.7744       8.36492       4.32390       1.65293      0.452038       0.00000       0.00000       0.00000       0.00000       0.00000       0.00000       0.00000       0.00000       0.00000       0.00000
   4  17 2728.4703    2.5643  0.9764 11.7714 -0.0049  0.0524   0.1164   0.1316    0.5893   0.0000   440.8277     0.0531278      -7.24664       14.1859       3.35360      0.507569     -0.562465     0.0484451       0.00000       0.00000       0.00000       0.00000       0.00000       0.00000       0.00000       0.00000       0.00000       0.00000       20.9044       20.8645       16.4005       12.6593       7.45371       3.43755       1.17134      0.323697       0.00000       0.00000       0.00000       0.00000       0.00000       0.00000       0.00000       0.00000       0.00000       0.00000
   4  18 2864.3029    3.0151  0.9311 11.3297 -0.0025  0.0465   0.1398   0.1260    1.1171   0.0000   437.2250      -7.37041       6.77171       5.86768      -3.51945      -9.29034    -0.0902248      0.132795       0.00000       0.00000       0.00000       0.00000       0.00000       0.00000       0.00000       0.00000       0.00000       0.00000       19.8762       20.2025       15.8022       11.5748       6.42274       3.08393       1.01821      0.281663       0.00000       0.00000       0.00000       0.00000       0.00000       0.00000       0.00000       0.00000       0.00000       0.00000
   4  19 3000.2922    3.6067  0.9335 12.9378 -0.0010  0.0877   0.1823   0.1367    0.4226   0.0000   451.4537       10.8459      -17.7884       9.88304       9.36083      0.633772   -0.00204907     -0.274499       0.00000       0.00000       0.00000       0.00000       0.00000       0.00000       0.00000       0.00000       0.00000       0.00000       42.2882       42.7781       36.1732       17.8986       8.38510       5.26076       2.02151      0.357434       0.00000       0.00000       0.00000       0.00000       0.00000       0.00000       0.00000       0.00000       0.00000       0.00000
   4  20 3135.9423    3.8975  0.9699 12.4691 -0.0074  0.0514   0.1759   0.1282    0.6797   0.0000   447.1684      -7.61403     -0.734734       2.51641      -10.3608       6.01854       1.06953      0.254863       0.00000       0.00000       0.00000       0.00000       0.00000       0.00000       0.00000       0.00000       0.00000       0.00000       19.6653       20.0232       17.2820       11.4088       7.69208       3.12235       1.48940      0.348107       0.00000       0.00000       0.00000       0.00000       0.00000       0.00000       0.00000       0.00000       0.00000       0.00000
   4  21 3271.7946    3.7935  1.3535 11.5966 -0.0005  0.0594   0.1533   0.1493    1.1681   0.0000   446.1160       74.3201       41.2137       20.8951       2.09295       1.25090       2.64848     -0.142014       0.00000       0.00000       0.00000       0.00000       0.00000       0.00000       0.00000       0.00000       0.00000       0.00000       24.6255       25.0907       20.0406       14.4924       7.94605       4.04527       1.37501      0.368036       0.00000       0.00000       0.00000       0.00000       0.00000       0.00000       0.00000       0.00000       0.00000       0.00000
   4  23 3544.6420    2.6434  2.8623 11.5940  0.0006  0.0893   0.0777   0.2404    0.2923   0.0000   454.1381       79.9222       28.1835      -10.7876      -5.05522       10.1262       1.11420     -0.139984       0.00000       0.00000       0.00000       0.00000       0.00000       0.00000       0.00000       0.00000       0.00000       0.00000       33.4242       36.0703       29.8673       20.4561       12.7866       5.73669       2.45302      0.625704       0.00000       0.00000       0.00000       0.00000       0.00000       0.00000       0.00000       0.00000       0.00000       0.00000
   4  24 3681.5924    2.2805  4.7776 10.3835 -0.0013  0.1157   0.0497   0.3244    0.3516   0.0000   407.9709       47.9041       24.6745       17.5684      -6.07946       10.4643       4.11807      0.394278       0.00000       0.00000       0.00000       0.00000       0.00000       0.00000       0.00000       0.00000       0.00000       0.00000       40.0663       44.3205       35.9166       27.1443       15.9331       7.95900       3.01922      0.859947       0.00000       0.00000       0.00000       0.00000       0.00000       0.00000       0.00000       0.00000       0.00000       0.00000
   4  25 3818.7617    1.9056  6.1113 10.0001 -0.0040  0.1351   0.0391   0.3796    0.3631   0.0000   459.5335       128.717       33.5434       15.9844       29.9420       9.38752     -0.708471       1.14945       0.00000       0.00000       0.00000       0.00000       0.00000       0.00000       0.00000       0.00000       0.00000       0.00000       50.8644       52.0250       44.0360       32.4974       20.3533       8.90938       3.65616      0.920906       0.00000       0.00000       0.00000       0.00000       0.00000       0.00000       0.00000       0.00000       0.00000       0.00000
   4  26 3956.4134    1.6302  7.5386  9.9565 -0.0020  0.1613   0.0328   0.4374    0.2684   0.0000   380.0111       43.1690       28.9734       61.4974      -17.5644       1.91946      -9.00773     -0.897228       0.00000       0.00000       0.00000       0.00000       0.00000       0.00000       0.00000       0.00000       0.00000       0.00000       58.6830       64.7666       51.5582       38.8889       22.5935       11.2010       4.22402       1.18677       0.00000       0.00000       0.00000       0.00000       0.00000       0.00000       0.00000       0.00000       0.00000       0.00000
   5   9 1685.8195    0.2443  0.2444 10.0496 -0.0109  0.0357   0.0243   0.0656    0.0701   0.0000   445.8793      -26.1531       11.5780      -2.03976      -1.24106      -3.95338      -1.51125      0.435638     -0.285224    -0.0189766       0.00000       0.00000       0.00000       0.00000       0.00000       0.00000       0.00000       0.00000       10.3364       10.5414       10.7290       8.36794       5.41737       3.33417       1.87208      0.821425      0.275684     0.0552943       0.00000       0.00000       0.00000       0.00000       0.00000       0.00000       0.00000       0.00000
   5  11 1960.5751    0.5200  0.4625 10.0070 -0.0050  0.0399   0.0318   0.0804    0.1091   0.0000   429.0851       13.2832      -3.32177     -0.229803      -1.46761       2.23089      -1.89130      0.693005      0.110871    -0.0101894       0.00000       0.00000       0.00000       0.00000       0.00000       0.00000       0.00000       0.00000       11.2319       12.4122       10.1405       9.54860       5.70779       3.61563       1.97731      0.783950      0.223810     0.0677948       0.00000       0.00000       0.00000       0.00000       0.00000       0.00000       0.00000       0.00000
   5  13 2235.4296    1.0607  0.7155  9.8075 -0.0077  0.0432   0.0502   0.0921    0.3639   0.0000   413.7626       4.34350      0.546596      -3.59343     -0.652156      -1.71495       1.74903      -1.05721      0.439070    -0.0376312       0.00000       0.00000       0.00000       0.00000       0.00000       0.00000       0.00000       0.00000       15.0611       15.0438       12.2747       10.5142       7.93121       4.52084       1.83317      0.772354      0.240699     0.0567542       0.00000       0.00000       0.00000       0.00000       0.00000       0.00000       0.00000       0.00000
   5  14 2371.1933    1.3033  0.8515 10.9248 -0.0012  0.0467   0.0578   0.1021    0.2514   0.0000   447.8902       2.33921       1.94504       13.2104      -5.84944       1.91862     -0.893965      0.655330      0.223393   -0.00891407       0.00000       0.00000       0.00000       0.00000       0.00000       0.00000       0.00000       0.00000       15.3284       16.8494       14.4950       10.8877       7.73159       4.31458       2.16622      0.872797      0.316761     0.0721125       0.00000       0.00000       0.00000       0.00000       0.00000       0.00000       0.00000       0.00000
   5  15 2506.0559    1.6583  1.0418 11.2411 -0.0066  0.0552   0.0772   0.1182    0.3736   0.0000   432.8378       32.2724       16.7273      -4.75172      -1.07511     -0.760376     -0.634610      -1.10906      0.971330     0.0258460       0.00000       0.00000       0.00000       0.00000       0.00000       0.00000       0.00000       0.00000       17.0615       16.2063       17.2771       13.9876       7.36538       5.05936       3.16984       1.32737      0.375551     0.0806426       0.00000       0.00000       0.00000       0.00000       0.00000       0.00000       0.00000       0.00000
   5  16 2641.2270    2.1523  0.8272 11.5621  0.0029  0.0413   0.0995   0.1054    0.3707   0.0000   412.8743       41.8160       18.8725       32.1196       10.9433       4.02619      -2.92030     -0.697158     0.0436330    -0.0713928       0.00000       0.00000       0.00000       0.00000       0.00000       0.00000       0.00000       0.00000       14.1098       14.2364       12.0690       10.2087       7.29052       4.04768       2.04793      0.749662      0.255957     0.0577070       0.00000       0.00000       0.00000       0.00000       0.00000       0.00000       0.00000       0.00000
   5  19 3049.9757    3.7963  0.8380 12.9797  0.0078  0.0478   0.1811   0.1244    0.4587   0.0000   448.8534       53.0475       25.7206       1.80429      -7.62733       1.44203       1.57739      -1.81463      0.556504     -0.122063       0.00000       0.00000       0.00000       0.00000       0.00000       0.00000       0.00000       0.00000       13.1250       16.8591       12.2936       12.1756       7.05624       5.14192       2.06804       1.15666      0.294395     0.0982881       0.00000       0.00000       0.00000       0.00000       0.00000       0.00000       0.00000       0.00000
   5  22 3459.4769    3.0256  2.4781 11.1292 -0.0034  0.0795   0.0839   0.1967    0.7236   0.0000   459.1317       37.3034       2.99710       14.6339      -4.78172     -0.753774      -3.43849      0.606174      0.674064     -0.131989       0.00000       0.00000       0.00000       0.00000       0.00000       0.00000       0.00000       0.00000       21.8002       26.2863       23.0900       17.5691       12.7570       8.10421       3.44305       1.82851      0.606302      0.142657       0.00000       0.00000       0.00000       0.00000       0.00000       0.00000       0.00000       0.00000
   5  23 3596.7975    2.5618  3.4776 11.0748 -0.0016  0.0945   0.0619   0.2495    0.3492   0.0000   429.8319       47.7312       64.4052       36.5804      -3.84949      0.170088       8.17580     -0.891957      0.680137    -0.0385017       0.00000       0.00000       0.00000       0.00000       0.00000       0.00000       0.00000       0.00000       26.9579       30.6070       27.4933       21.4507       14.3773       9.30749       4.17497       2.10040      0.672783      0.160896       0.00000       0.00000       0.00000       0.00000       0.00000       0.00000       0.00000       0.00000
   5  24 3733.8499    2.0434  5.0306 10.8603 -0.0010  0.1132   0.0431   0.3176    0.2020   0.0000   512.7378       38.3234       19.7800       51.3740      -5.76904    -0.0821694      -11.1790      -5.19370      0.570121      0.163964       0.00000       0.00000       0.00000       0.00000       0.00000       0.00000       0.00000       0.00000       33.9846       37.6180       35.0915       26.6157       18.3399       11.1070       5.64408       2.53561      0.857298      0.185977       0.00000       0.00000       0.00000       0.00000       0.00000       0.00000       0.00000       0.00000
   5  25 3871.6073    1.8071  6.3808  9.9663 -0.0011  0.1301   0.0327   0.3427    0.2642   0.0000   459.0492       77.8576       79.7076      -50.9653      -8.98571      -5.47435      -6.91236      0.975963       1.24099     -0.496206       0.00000       0.00000       0.00000       0.00000       0.00000       0.00000       0.00000       0.00000       40.9463       44.5272       39.9331       31.1251       21.7564       12.6493       6.41922       2.73663      0.945188      0.207920       0.00000       0.00000       0.00000       0.00000       0.00000       0.00000       0.00000       0.00000
   6  11 2004.1242    0.5502  0.5439 10.1056  0.0009  0.0432   0.0306   0.0921    0.1089   0.0000   438.1323       1.09023      -6.55623       5.31193     -0.178754      -1.11664      -1.89836      0.296333      0.970698      0.376547    -0.0289884    -0.0129043       0.00000       0.00000       0.00000       0.00000       0.00000       0.00000       13.2893       12.4429       10.2886       9.50639       8.70560       6.48079       3.39686       1.42600      0.646072      0.221040     0.0714922     0.0137032       0.00000       0.00000       0.00000       0.00000       0.00000       0.00000
   6  12 2142.5175    0.8873  0.6024  9.8837 -0.0033  0.0360   0.0404   0.0784    0.1827   0.0000   437.3324      -7.40382     -0.778934       18.9180      -3.20359       4.99687       3.72094      -2.18737      0.662860     -0.129642    -0.0674147   -0.00121835       0.00000       0.00000       0.00000       0.00000       0.00000       0.00000       9.10844       8.68895       9.24170       7.34919       5.90535       4.47064       2.43256       1.17830      0.568702      0.229514     0.0633572     0.0113836       0.00000       0.00000       0.00000       0.00000       0.00000       0.00000
   6  14 2415.6030    1.3996  1.0724 10.4085  0.0060  0.0525   0.0520   0.1067    0.3595   0.0000   444.3567      0.359148       20.0345      -6.26663       3.49134      -2.89328     -0.646923      0.232699      0.139262     -0.312765    -0.0711690    -0.0171364       0.00000       0.00000       0.00000       0.00000       0.00000       0.00000       11.5860       12.9173       14.2666       9.69281       8.91579       5.28498       3.20967       1.93682      0.742806      0.343398      0.118261     0.0190090       0.00000       0.00000       0.00000       0.00000       0.00000       0.00000
   6  15 2551.0583    1.8777  0.9763 11.1410 -0.0052  0.0440   0.0695   0.1040    0.3064   0.0000   437.2049       1.04360       3.60510      -12.7617       5.33823      -6.25568       2.00782      -2.45863     -0.359340    -0.0646165     0.0581734   -0.00644697       0.00000       0.00000       0.00000       0.00000       0.00000       0.00000       11.4112       11.9922       12.0590       10.6042       6.72027       4.83195       2.92688       1.65750      0.748110      0.291283     0.0715477     0.0163526       0.00000       0.00000       0.00000       0.00000       0.00000       0.00000
   6  16 2687.1029    2.3412  0.9690 11.1226 -0.0017  0.0433   0.0882   0.1013    0.4570   0.0000   441.5037      -8.31038       11.7728       8.74565      -8.14638      -4.75567      -1.46092   -0.00731208     -0.378481     -0.198597    -0.0630572    -0.0210909       0.00000       0.00000       0.00000       0.00000       0.00000       0.00000       13.5771       15.6587       14.1648       10.5719       7.36780       4.76472       2.59070       1.26460      0.592679      0.232512     0.0679721     0.0130506       0.00000       0.00000       0.00000       0.00000       0.00000       0.00000
   6  17 2823.7213    2.9010  0.8639 12.1766 -0.0052  0.0391   0.1125   0.0978    0.2746   0.0000   416.2648       15.4547      -12.8615       3.16419       2.01966      -1.54215     -0.460348      -1.06980     -0.136236    -0.0523298    -0.0666561   -0.00400119       0.00000       0.00000       0.00000       0.00000       0.00000       0.00000       10.7360       11.7734       11.2555       8.91988       6.84424       4.35453       2.53082       1.42801      0.572540      0.232854     0.0699467     0.0134598       0.00000       0.00000       0.00000       0.00000       0.00000       0.00000
   6  18 2960.7360    3.4632  0.8611 12.1657 -0.0026  0.0426   0.1323   0.0914    0.4301   0.0000   436.2857       2.97244       8.52171       5.91419      -2.49873       8.82877      -1.10188      0.299461     -0.664995     -0.238547    0.00672767    -0.0231948       0.00000       0.00000       0.00000       0.00000       0.00000       0.00000       9.25779       12.6447       10.2689       9.07030       6.88611       4.18442       2.88594       1.27290      0.723103      0.222507     0.0850600     0.0198228       0.00000       0.00000       0.00000       0.00000       0.00000       0.00000
   6  19 3097.3923    4.0688  0.8503 12.4653 -0.0141  0.0361   0.1655   0.1029    0.5311   0.0000   440.5868       13.5748       11.6045       17.3165       5.51094     -0.837850      -3.02376      0.305565      0.841199     -0.463493     0.0205537  -0.000201533       0.00000       0.00000       0.00000       0.00000       0.00000       0.00000       9.20217       11.0223       10.2584       7.88485       6.30837       3.75200       2.27572       1.30139      0.502134      0.216416     0.0721456     0.0141377       0.00000       0.00000       0.00000       0.00000       0.00000       0.00000
   6  20 3234.1046    3.9485  1.4861  5.3117 -0.0011  0.0511   0.1170   0.1287   18.2933   0.0000   436.9493       52.4814      -6.82969      -13.1224       2.58695       2.85055      0.603054      -1.45360      0.730112      0.196685     0.0957601    -0.0243778       0.00000       0.00000       0.00000       0.00000       0.00000       0.00000       12.3149       14.8403       13.2171       11.4275       8.32762       5.49130       3.25832       1.79031      0.767293      0.305147     0.0951017     0.0213236       0.00000       0.00000       0.00000       0.00000       0.00000       0.00000
   6  21 3371.2400    3.3911  1.9576 11.5996 -0.0028  0.0621   0.0964   0.1608    0.6190   0.0000   444.4821       20.5133       19.8847       16.6097       13.1732      -7.61627       2.69653      -2.86359      -1.35920    -0.0254644    -0.0238530    -0.0330950       0.00000       0.00000       0.00000       0.00000       0.00000       0.00000       15.9033       19.5932       16.0639       14.3618       10.6373       6.96720       4.17350       2.00780      0.953587      0.342141      0.112080     0.0264763       0.00000       0.00000       0.00000       0.00000       0.00000       0.00000
   6  22 3508.4039    2.9067  2.5770 11.2946 -0.0025  0.0722   0.0740   0.1990    0.4612   0.0000   458.9179       54.8532      -5.35597       24.4556      -12.1560      -1.87025       7.86236      0.172672      -1.72179     -0.415149      0.216174    -0.0288415       0.00000       0.00000       0.00000       0.00000       0.00000       0.00000       18.4447       21.1584       19.6327       16.8768       12.2444       7.61072       5.02109       2.61894       1.21479      0.429190      0.139081     0.0290157       0.00000       0.00000       0.00000       0.00000       0.00000       0.00000
   6  23 3646.2827    2.4284  3.5454 11.1114 -0.0058  0.0894   0.0550   0.2305    0.2988   0.0000   440.3974       16.9497      -4.68403       7.83380       23.0113       11.5756       4.30542       1.13386       1.84366     0.0487834      0.145376    -0.0324130       0.00000       0.00000       0.00000       0.00000       0.00000       0.00000       22.6064       27.7204       24.8451       20.0578       15.4466       10.2593       5.81186       2.99288       1.35329      0.550473      0.177803     0.0378232       0.00000       0.00000       0.00000       0.00000       0.00000       0.00000
   6  24 3784.1279    1.9743  5.1451 10.6528 -0.0047  0.1088   0.0385   0.3112    0.2065   0.0000   371.6420       45.2340       5.98799      -17.2332      -49.7449      -9.63208       3.61489      -5.03576      -3.16993      -1.30046      0.513347    -0.0586367       0.00000       0.00000       0.00000       0.00000       0.00000       0.00000       28.0595       32.4166       29.3906       25.2651       19.2046       12.7403       7.45971       3.96010       1.72610      0.674652      0.211829     0.0451526       0.00000       0.00000       0.00000       0.00000       0.00000       0.00000
   6  26 4060.6542    1.3918  9.8155  9.8003  0.0008  0.1697   0.0208   0.4673    0.1410   0.0000   419.1669       54.4446      -6.19643       58.2488       34.4447       21.6564      -16.6159      -13.5047       5.90140     -0.428291     -0.194129    -0.0335313       0.00000       0.00000       0.00000       0.00000       0.00000       0.00000       42.4667       50.4337       46.2349       39.0017       30.1718       19.6810       11.7411       6.36016       2.74669       1.09976      0.350782     0.0720685       0.00000       0.00000       0.00000       0.00000       0.00000       0.00000
   7  11 2045.8543    0.6388  0.6537 10.0279 -0.0022  0.0406   0.0292   0.0986    0.1176   0.0000   430.7282      -7.15126       6.91238       3.17617      0.679372      0.803670      -1.22080      -1.56276      0.730215      0.110083     -0.107389     0.0374298    -0.0169460   0.000866629       0.00000       0.00000       0.00000       0.00000       8.50421       10.2503       10.0781       8.44199       6.40660       4.73288       2.86748       1.66755      0.931569      0.411885      0.202486     0.0700051     0.0184900    0.00382879       0.00000       0.00000       0.00000       0.00000
   7  12 2184.5703    0.8855  0.7719 10.0667  0.0059  0.0416   0.0358   0.0945    0.1839   0.0000   441.9115     -0.265802      0.357945       6.36737       5.59764     -0.166859      0.204103      0.864689     -0.608767      0.296997     0.0374552     -0.107552    0.00528137   -0.00216803       0.00000       0.00000       0.00000       0.00000       10.2527       12.5135       11.4558       9.54712       6.89849       4.73401       2.75742       1.66653      0.838724      0.400278      0.164974     0.0601290     0.0150651    0.00335479       0.00000       0.00000       0.00000       0.00000
   7  13 2322.0596    1.1684  0.8082 10.4983 -0.0042  0.0439   0.0425   0.0876    0.1977   0.0000   432.3160       8.07533       9.66316      -10.9663     0.0505759      -1.23062      -2.13006     -0.151387      0.238411     -0.325235      0.251164     0.0719163     0.0167758    0.00107848       0.00000       0.00000       0.00000       0.00000       9.28592       9.23683       11.4995       9.40948       6.02126       5.14078       3.65715       1.74720      0.947043      0.598393      0.259673     0.0828352     0.0206992    0.00331956       0.00000       0.00000       0.00000       0.00000
   7  14 2458.2311    1.5732  1.0969  9.9854  0.0003  0.0436   0.0506   0.0992    0.5146   0.0000   421.6064      -3.09251       4.76966       18.0704       3.87991      -1.23850     -0.996197     -0.980034       1.04491     -0.184381     -0.320803    0.00959933    -0.0125691   -0.00153371       0.00000       0.00000       0.00000       0.00000       10.0600       11.6973       10.9158       9.48074       7.43756       5.22812       3.49843       1.88950       1.05242      0.471196      0.208843     0.0654952     0.0194921    0.00384871       0.00000       0.00000       0.00000       0.00000
   7  15 2594.2271    2.1256  0.8253 11.5324  0.0056  0.0385   0.0771   0.0853    0.2402   0.0000   444.0232       25.4289      -6.55042      -6.20461       10.4106      -1.69179       1.08555     0.0240828     -0.158055      0.405787    -0.0202352   -0.00694312    -0.0229562    0.00151880       0.00000       0.00000       0.00000       0.00000       8.24964       9.56268       8.82259       8.62278       6.46865       4.39959       2.93317       1.86849       1.03240      0.478055      0.185341     0.0633183     0.0181725    0.00380166       0.00000       0.00000       0.00000       0.00000
   7  16 2731.2041    2.5158  0.9667 11.8925 -0.0133  0.0463   0.0942   0.0914    0.3215   0.0000   428.9735       12.0733       24.5260      -7.37363     -0.742450       2.52111      -4.60577      -2.31307     -0.633934     -0.516848     -0.305424     0.0729667   -0.00464265   0.000841118       0.00000       0.00000       0.00000       0.00000       10.8443       11.3626       9.76760       9.52113       8.58500       5.99254       4.25480       2.42373       1.22348      0.563845      0.208541     0.0673385     0.0208402    0.00393716       0.00000       0.00000       0.00000       0.00000
   7  17 2868.3829    3.3367  0.8911 11.9199 -0.0079  0.0386   0.1175   0.0873    0.4086   0.0000   423.4192       6.51076       14.2635       10.9167      -2.81125      -5.98519      -3.57463      -1.38492     -0.153629     -0.683954     -0.230595    -0.0527577    -0.0286465  -0.000222170       0.00000       0.00000       0.00000       0.00000       8.52143       10.4361       9.76854       8.22070       6.60445       4.74668       2.97446       1.74069       1.03142      0.386688      0.198912     0.0671813     0.0199033    0.00369724       0.00000       0.00000       0.00000       0.00000
   7  18 3005.7674    3.7176  1.0746 11.5658  0.0034  0.0375   0.1215   0.1076    0.5795   0.0000   439.1018       25.5183       15.3794       9.59234       6.44702      -10.6985       2.31613      0.508884      0.636208     -0.579640    -0.0419721     0.0308021    -0.0358091   -0.00313547       0.00000       0.00000       0.00000       0.00000       8.49174       9.57807       9.19218       8.17727       6.20905       4.63937       3.11924       1.69741      0.882701      0.454103      0.186192     0.0608403     0.0171010    0.00342557       0.00000       0.00000       0.00000       0.00000
   7  19 3142.9169    4.0814  1.1951  2.2702  0.0000  0.0390   0.1398   0.1123 1000.0000   0.0000   447.3748       20.0981       27.0637     -0.720210      -1.78701      -6.13477       0.00000       0.00000       0.00000       0.00000       0.00000       0.00000       0.00000       0.00000       0.00000       0.00000       0.00000       0.00000       8.41564       10.4304       9.71848       8.53099       6.44389       4.34497       2.99968       1.71441      0.914731      0.452318      0.187267     0.0632543     0.0196764    0.00363363       0.00000       0.00000       0.00000       0.00000
   7  20 3280.0407    3.7015  1.4922 10.6698  0.0073  0.0465   0.1064   0.1135    0.9580   0.0000   435.4317       25.9729       27.6708       2.76347       3.02803       5.35928      -2.80177      -1.78963      0.113633      0.398456      0.177442     -0.203300   -0.00616642   -0.00585798       0.00000       0.00000       0.00000       0.00000       10.6426       12.6009       11.8301       10.3418       7.83240       5.63175       3.75379       2.12598       1.08058      0.569419      0.220894     0.0781774     0.0214500    0.00438445       0.00000       0.00000       0.00000       0.00000
   7  21 3417.6896    3.2293  2.0138 11.5294 -0.0044  0.0571   0.0844   0.1361    0.4303   0.0000   465.2204       23.1591      -8.34153       16.6570       5.63385      -11.5600      -2.30050      -3.62203      0.720246      -1.06413      0.205749    -0.0105704    -0.0182466   -0.00454744       0.00000       0.00000       0.00000       0.00000       12.7478       14.1962       14.1924       12.0162       9.82264       6.94147       4.48947       2.76895       1.42835      0.683440      0.273360      0.100606     0.0279001    0.00501331       0.00000       0.00000       0.00000       0.00000
   7  22 3555.4204    2.6627  3.1059 10.5442  0.0001  0.0710   0.0548   0.1862    0.4661   0.0000   450.2941       36.1786     -0.634469       17.5753      0.633053      -15.1340      -3.58391       3.46483       2.64289    -0.0115309      0.177659     0.0999046     0.0423335     0.0129819       0.00000       0.00000       0.00000       0.00000       15.9077       17.8248       17.0019       15.1489       12.0821       8.99895       5.75531       3.46253       1.75787      0.854863      0.341703      0.123995     0.0332200    0.00653912       0.00000       0.00000       0.00000       0.00000
   7  23 3693.3808    2.2098  4.6014 10.4011 -0.0020  0.0944   0.0373   0.2412    0.2582   0.0000   455.7276       22.4194       11.1355       35.3003     -0.337275      -5.81355      -9.10523      -8.19163      0.599772      0.698900    -0.0662676     -0.322772   -0.00180528    0.00811340       0.00000       0.00000       0.00000       0.00000       20.5139       24.0062       22.2834       21.4455       15.5745       11.8133       7.17494       4.79953       2.44487       1.20520      0.457046      0.174866     0.0427826    0.00964129       0.00000       0.00000       0.00000       0.00000
   7  24 3831.9523    1.8497  6.7654  9.7239 -0.0006  0.1163   0.0260   0.3166    0.2227   0.0000   416.9842       42.4992       2.57875       7.24377       8.37507       4.49685     -0.897698      -12.2471       2.87212       1.19773     -0.404903    -0.0439925    -0.0331210    0.00973627       0.00000       0.00000       0.00000       0.00000       23.8949       29.8641       28.3647       25.1277       19.3073       14.4308       8.90860       5.59672       2.94651       1.40479      0.587027      0.221014     0.0606779     0.0123446       0.00000       0.00000       0.00000       0.00000
   7  25 3970.4725    1.5127  8.4473 10.1640 -0.0017  0.1407   0.0219   0.4072    0.1180   0.0000   422.9365       80.3480       29.5467       11.7411      -21.9475       16.6795      -2.89847      -2.00477      -4.14321      -2.62616      0.624289     -0.192098    -0.0108209   -0.00927760       0.00000       0.00000       0.00000       0.00000       29.9342       37.1840       35.2388       30.4826       24.7040       17.4329       11.7005       6.72727       3.73541       1.69881      0.747783      0.259976     0.0777770     0.0145632       0.00000       0.00000       0.00000       0.00000
   7  26 4109.7833    1.3254  9.6869  9.8707 -0.0014  0.1584   0.0187   0.4457    0.1178   0.0000   449.2718      -11.0779       18.2751       6.97534      -4.33586       6.89201       8.47301      -8.76840     -0.490604       2.35118     -0.772536     -0.270126      0.159744    0.00490211       0.00000       0.00000       0.00000       0.00000       33.1293       41.1932       39.8740       34.3227       27.7832       19.2733       13.1901       7.40924       4.09908       1.92425      0.849231      0.291006     0.0900872     0.0165289       0.00000       0.00000       0.00000       0.00000
   8  11 2086.1196    0.6964  0.5874 10.2163 -0.0064  0.0328   0.0323   0.0779    0.1168   0.0000   443.3628       8.44876       4.46673       2.61853      -1.58076       1.36047       1.02082      -2.66677      0.696412      0.885545    -0.0183812     -0.168269   -0.00331539     0.0142335   -0.00622445   9.72806e-05       0.00000       0.00000       5.48835       6.99584       6.87075       5.90318       5.40107       3.40959       2.84335       1.66588       1.00434      0.598810      0.248643      0.127300     0.0426266     0.0139795    0.00460075   0.000735766       0.00000       0.00000
   8  12 2225.2090    0.9872  0.6564 10.5362 -0.0008  0.0329   0.0402   0.0682    0.1456   0.0000   431.7362       8.19605       6.78035       3.69838      0.270917       1.78677      -2.52361       1.11110       1.10992      0.331703     -0.163998    -0.0704331    0.00202160    0.00702920    0.00127899    0.00208011       0.00000       0.00000       6.44067       8.29709       7.60045       6.85568       5.46584       4.25227       2.91389       1.81154       1.08375      0.536584      0.286514      0.111852     0.0483279     0.0152942    0.00405108   0.000808637       0.00000       0.00000
   8  13 2362.8516    1.2364  1.0749 10.3969 -0.0089  0.0396   0.0411   0.0994    0.2581   0.0000   421.4201       20.5073       2.81537      -3.90180      -6.27848       2.57672      -3.57519      -2.37141    -0.0833799     -0.367246     0.0459863     0.0624379    0.00796666    -0.0256121     0.0109424  -0.000711955       0.00000       0.00000       7.33892       8.90866       9.14396       7.91681       6.37936       4.60620       3.44943       2.12720       1.20275      0.674726      0.340021      0.152498     0.0555199     0.0183971    0.00511751   0.000875342       0.00000       0.00000
   8  14 2499.4861    1.8168  0.8226 11.1792 -0.0076  0.0349   0.0652   0.0787    0.2339   0.0000   444.1185       12.1411       10.2054       16.5486      -7.14224      0.433877      -1.39520      -1.80669       2.38250      0.322504      0.197742      0.103629    -0.0205392    -0.0109848   -0.00571819  -0.000487197       0.00000       0.00000       6.68050       7.71185       8.50718       6.76272       5.63402       4.48331       2.74560       1.86205       1.20268      0.618300      0.278734      0.129167     0.0548821     0.0184892    0.00431866   0.000679904       0.00000       0.00000
   8  15 2636.2185    2.2715  0.9581 11.2872 -0.0057  0.0356   0.0763   0.0964    0.3459   0.0000   439.0478       12.1340       5.62101      -1.50516       7.51614      -6.41081      -3.16584      0.268738      -1.47853    -0.0871393      0.114884    0.00888161    -0.0777152    -0.0168222   -0.00105081   8.38763e-06       0.00000       0.00000       7.28681       8.24993       8.16386       6.81115       5.85236       4.70619       3.26657       1.99817       1.15930      0.602368      0.268956      0.127291     0.0499651     0.0160101    0.00400330   0.000670708       0.00000       0.00000
   8  17 2911.6408    3.5233  0.8399 11.8770 -0.0057  0.0329   0.1272   0.0874    0.3755   0.0000   420.2871       26.7484      0.217441       4.02496      -2.36365      -8.77997       2.69756      -3.28362      0.763950      -1.05977      0.639042     -0.124987     -0.102396   -0.00461754   -0.00414155  -0.000446168       0.00000       0.00000       7.00033       8.15684       7.55351       6.74492       5.50193       4.74622       3.07711       1.98709       1.10122      0.588288      0.255066      0.115547     0.0457848     0.0151510    0.00350589   0.000726125       0.00000       0.00000
   8  18 3049.2300    3.8400  1.1022 11.8611 -0.0046  0.0424   0.1145   0.0949    0.5664   0.0000   439.3697       20.1839       2.55221      -7.72794     -0.644063      -1.91744      -1.00354      -3.60978       1.46277      -1.17104     -0.111826    -0.0581532    0.00856431    0.00221503   -0.00301971  -0.000186697       0.00000       0.00000       7.41484       9.62993       9.08801       8.16983       6.71775       5.14540       3.79571       2.18185       1.41072      0.697657      0.351358      0.154332     0.0654657     0.0192095    0.00583313    0.00106853       0.00000       0.00000
   8  19 3186.8544    3.9846  1.0980 12.6295 -0.0068  0.0412   0.1255   0.1002    0.3538   0.0000   421.7341       31.3073       34.8362       10.7295     -0.783961      -7.41849       2.83068      -2.00199       1.34313      -2.21967     0.0326016      0.108127    -0.0598898    -0.0246079   -0.00162428  -0.000278765       0.00000       0.00000       8.01318       9.73540       9.11673       8.82567       6.88453       5.11913       3.79189       2.24337       1.41219      0.715946      0.380292      0.148144     0.0639202     0.0173135    0.00514306    0.00101103       0.00000       0.00000
   8  20 3324.5460    3.5298  1.5752 12.3058 -0.0075  0.0453   0.0949   0.1252    0.2369   0.0000   444.8517       2.83478       15.9670       1.87811       8.00418     -0.501410      -4.04032     -0.916389      -2.35500      0.293024      0.400678     -0.513440     0.0692348    0.00338068    -0.0129872  -0.000654435       0.00000       0.00000       9.40855       11.3536       10.6329       9.73757       7.76528       5.75005       4.02852       2.48592       1.51815      0.798717      0.376394      0.165607     0.0627569     0.0192207    0.00529929    0.00100110       0.00000       0.00000
   8  21 3462.5705    3.1632  2.5612 10.9796 -0.0022  0.0566   0.0641   0.1477    0.3404   0.0000   446.0014       32.9965      0.705180       3.22721       5.51644      -28.2134       8.79091       5.62513       2.09061     -0.351178     -0.274312      0.139110     0.0124870    -0.0442714    0.00452205   0.000439204       0.00000       0.00000       11.1266       12.9835       12.8888       11.6902       9.47933       7.05799       4.88851       3.13979       1.91867       1.00531      0.501530      0.209701     0.0826051     0.0262964    0.00692896    0.00125652       0.00000       0.00000
   8  22 3600.9145    2.4418  3.5320 10.9644 -0.0038  0.0724   0.0446   0.1825    0.2133   0.0000   441.3447       33.1215       10.5987       13.3649      -6.44892       5.96127       7.44677       1.45157      -2.19422      -1.01872      0.167334      0.202899      0.156627     0.0460244    0.00191862  -0.000893501       0.00000       0.00000       15.3930       18.0638       17.7653       15.7007       12.6634       9.41064       6.37600       4.08609       2.42673       1.30176      0.617407      0.272147      0.103059     0.0334603    0.00848246    0.00152144       0.00000       0.00000
   8  23 3739.5128    2.0864  5.0932 10.2325 -0.0022  0.0879   0.0317   0.2473    0.2201   0.0000   438.0469       42.3279       18.2491       2.46687       5.82886      -4.07769      -11.0027      -7.06703       2.73940     -0.162134       1.18293     -0.169062    -0.0495580    -0.0298354    0.00419510    0.00155898       0.00000       0.00000       17.7813       21.5903       21.1308       18.8745       14.7162       11.2318       7.88431       4.88596       2.82606       1.50402      0.769442      0.331081      0.129768     0.0409552     0.0107926    0.00199679       0.00000       0.00000
   8  24 3878.4680    1.7942  6.5739 10.2396 -0.0019  0.1071   0.0253   0.2944    0.1463   0.0000   454.4882       11.1563      -10.3142      -11.0851       9.56507       1.67906       3.83913      -8.77468       1.12154       1.33524      -1.80937     -0.850239    -0.0956037     0.0739012    0.00504598   -0.00273700       0.00000       0.00000       21.3336       26.1284       25.6608       22.8736       18.5466       13.8536       9.50191       6.00519       3.67670       1.92606      0.935295      0.407440      0.162552     0.0532622     0.0141074    0.00249047       0.00000       0.00000
   8  25 4017.8233    1.5121  8.2681  9.8694 -0.0002  0.1294   0.0200   0.3529    0.1350   0.0000   428.9708       16.2798       31.5814       6.29639       50.5682      -6.63908       23.4082      -4.58148     -0.891822       3.34230     -0.386579     0.0891357     -0.138988  -0.000574297    0.00935913    0.00297866       0.00000       0.00000       24.5518       29.7815       28.9066       26.6834       22.4172       16.1156       11.3004       7.47136       4.47909       2.51752       1.15474      0.525904      0.190428     0.0648691     0.0174425    0.00308639       0.00000       0.00000
   8  26 4156.7321    1.2348 10.7592  9.8601 -0.0025  0.1653   0.0161   0.4592    0.0996   0.0000   456.1927       82.1157      -20.0790       15.0298       49.8632       6.86277      -18.0377       16.8832       7.69112      -1.49001      -2.10793      0.241714      0.402596      0.127100    -0.0294296    0.00278950       0.00000       0.00000       30.1124       36.8973       38.2426       32.3860       27.7254       21.1271       14.7706       9.54963       5.81229       3.07288       1.58008      0.670426      0.277386     0.0903424     0.0236099    0.00389780       0.00000       0.00000
   9  11 2125.1369    0.7775  0.5974 10.2513 -0.0073  0.0313   0.0332   0.0761    0.1391   0.0000   428.3940      -3.99195       13.2667      -1.93605       1.08723      -4.02884      -4.29215      -1.42696       1.25732      0.132944     -0.340130     -0.150676     0.0776435     0.0646106    -0.0238566    -0.0111810  -0.000104883   8.50372e-05       5.76545       6.67426       6.57856       6.21763       5.24457       4.13423       2.89588       1.77129       1.30670      0.781814      0.408324      0.182391     0.0835104     0.0358471     0.0126091    0.00363568   0.000868059   0.000150799
   9  12 2264.5730    1.0887  0.7795 10.2241 -0.0054  0.0345   0.0375   0.0770    0.1915   0.0000   438.4231     -0.714068       28.1224       3.06405       3.06522      -5.59624       1.67628      0.623595      -2.81363     -0.876971     -0.228931     0.0241156     0.0202506    -0.0286495    0.00877436    0.00724763   0.000817199  -6.65299e-06       6.64765       8.47095       7.71385       6.88464       5.68427       4.91349       3.45357       2.44152       1.39223      0.810788      0.364858      0.228123     0.0731406     0.0414022     0.0124131    0.00467932   0.000965047   0.000194174
   9  14 2539.6143    1.8154  0.9197 11.0402 -0.0032  0.0389   0.0589   0.0813    0.2459   0.0000   431.9123       5.53789       13.0119       1.55937      -5.90404       1.59327       4.03034       3.45341      -2.54186      0.663623      0.619702     -0.294144     0.0613792    -0.0134134    0.00989082   -0.00100414    0.00178909  -0.000205493       6.98230       8.85159       7.32390       7.90956       6.07893       5.42601       3.63314       3.02123       1.46231      0.977054      0.458974      0.278355      0.101976     0.0472955     0.0120106    0.00548688   0.000962143   0.000255755
   9  15 2677.0713    2.5301  0.8332 11.5281 -0.0064  0.0300   0.0841   0.0755    0.2640   0.0000   443.7674       12.4443       7.87053       4.82581       7.51697      -3.76126       1.01757      -2.04160      -2.39932      0.748271     -0.805544     0.0422152     0.0535020    -0.0205785   -0.00624903  -0.000738914  -0.000132796  -9.38858e-05       5.20930       6.38580       6.31890       5.74049       4.87212       3.82241       2.79051       1.89111       1.21998      0.687873      0.396454      0.179332     0.0888687     0.0332217     0.0127856    0.00378066   0.000933628   0.000162258
   9  16 2815.2632    3.1193  0.9924 11.4300 -0.0066  0.0401   0.0921   0.0758    0.4378   0.0000   434.5532       14.2283       27.7256       4.13873      -6.45281      -4.12094       1.63134      -1.40471     -0.200938      -1.87444      0.470640    0.00571548    -0.0681403      0.102720    0.00392784    0.00555472    0.00148797  -0.000153753       6.08259       7.53781       8.21094       6.78359       6.52108       4.58210       3.88121       2.28848       1.57917      0.994285      0.498037      0.257596      0.115555     0.0538837     0.0176790    0.00548405    0.00156142   0.000216306
   9  17 2953.6074    3.7152  0.9590 11.3709 -0.0064  0.0386   0.1128   0.0795    0.6986   0.0000   441.8646       19.8842       9.27483       1.04340       3.43946       2.52610       1.28822      -3.77330      -1.15198      -1.00843    -0.0977707    -0.0358090    -0.0837041    -0.0369888    -0.0229516   -0.00780416   0.000974576  -0.000240025       6.49684       7.25318       8.77260       7.04180       6.66435       4.19753       3.42294       2.69708       1.29440      0.884144      0.502406      0.261305      0.137165     0.0459376     0.0148353    0.00602382    0.00137913   0.000171246
   9  18 3091.5774    4.0125  0.9958 12.0283 -0.0077  0.0356   0.1236   0.0886    0.4665   0.0000   438.3895       22.0769      0.993662       8.26750       6.62419      -3.00270      -3.70060      0.851187       3.11318      0.112008      0.368920     -0.191491    -0.0334687    0.00456816   -0.00241859   -0.00167199    0.00115028  -0.000149109       6.11161       7.58145       7.91763       6.40312       5.74979       4.67998       3.17383       2.33845       1.46377      0.740928      0.451617      0.212723      0.100139     0.0366615     0.0158551    0.00505150    0.00114528   0.000179701
   9  19 3229.6384    3.9442  1.2937 12.2492 -0.0085  0.0414   0.1086   0.0985    0.3799   0.0000   437.5949       14.1774       11.8463       11.5490      0.148744      -3.35240     -0.625482      -4.64385    -0.0465583      -1.09634      0.642993     -0.268835     0.0857449    -0.0440887    0.00893257   -0.00130345  -0.000115378   3.11935e-05       6.77266       9.09510       8.22730       8.34027       6.32228       5.40722       3.92593       2.73430       1.63721      0.951468      0.520716      0.271055      0.120393     0.0503340     0.0177124    0.00544991    0.00132022   0.000277982
   9  20 3367.9627    3.3754  1.9197 11.9752 -0.0043  0.0499   0.0762   0.1206    0.2174   0.0000   424.1106       34.8910       13.3241       11.7048       11.3179      0.316506      -8.48015      -5.74919       1.57022      0.532401     -0.292146     -0.241627     0.0786538   -0.00393048    -0.0101915   -0.00308531   -0.00231389  -7.56449e-05       8.96383       10.8059       10.5152       10.2716       8.36157       6.12549       4.72060       3.17141       1.99689       1.15293      0.642732      0.343454      0.144302     0.0587826     0.0198046    0.00589371    0.00157716   0.000278553
   9  21 3506.3933    2.7344  2.5007 11.6733 -0.0009  0.0584   0.0552   0.1458    0.1591   0.0000   436.1587       47.6265      -2.75329      0.342850      -9.30899      -4.63057       8.78920      -2.73438    -0.0233371      -1.71277      0.888095     -0.190428     -0.175764     -0.169521    -0.0205415  -0.000536212   -0.00178371  -9.19099e-05       9.79361       12.2218       12.2583       11.0417       9.55602       7.32010       5.55118       3.54499       2.41383       1.38713      0.752321      0.374755      0.166956     0.0713623     0.0260505    0.00756257    0.00202307   0.000327507
   9  22 3645.0767    2.4098  3.8960 10.9355  0.0025  0.0716   0.0406   0.1889    0.1619   0.0000   450.7750       25.3406       17.2081       24.1839       3.29636      -11.0389     -0.430298      -7.75230     0.0976346      0.210570     -0.369563      -1.69725     0.0703828     0.0320243    -0.0193013   0.000775109   -0.00309185   0.000504410       13.1222       15.5488       16.0263       13.9706       11.5948       9.70570       6.87946       4.67315       2.94752       1.64334      0.899764      0.456476      0.201067     0.0841119     0.0318623    0.00937683    0.00215658   0.000367091
   9  23 3784.3634    1.9562  5.4027 10.7005 -0.0021  0.0908   0.0293   0.2414    0.1292   0.0000   432.7539       30.9515      -1.81595       13.0029      -3.45193       11.6040       7.77061      -3.87414      -6.27043      -3.28200       3.31372     -0.394169     -0.301625      0.103591    -0.0266633    -0.0207172   -0.00278535  -0.000446579       16.2243       19.3317       18.8640       18.0993       15.4089       11.8264       8.61894       5.90384       3.89191       2.23071       1.27076      0.609321      0.277311      0.105783     0.0396939     0.0116639    0.00296940   0.000506202
   9  24 3923.5910    1.6771  7.3590 10.1232 -0.0049  0.1085   0.0213   0.2907    0.1262   0.0000   476.7874       12.7406       15.7540       42.3740      -7.03240     -0.681665      -1.53088      -4.78641      -4.20074      -1.05162       2.06722     0.0656647      0.214170     -0.267971   -0.00579602     0.0273668    0.00367379  -0.000195660       18.8237       22.9035       23.1692       21.0816       18.0338       14.1824       10.1929       7.23346       4.47509       2.63979       1.46525      0.738143      0.331578      0.133539     0.0481866     0.0153422    0.00363830   0.000608049
   9  25 4063.3743    1.4208  9.6146  9.8646 -0.0019  0.1358   0.0171   0.3651    0.1090   0.0000   430.0357      -2.14886       4.18249       27.6615       12.5447       9.18298       19.0494      -19.7471       2.35870      -2.46671    -0.0262031       1.06623      0.289869     -0.341681      0.123142    -0.0229563    0.00243167  -0.000456206       22.7936       28.4720       27.8197       27.0056       21.9262       18.1038       12.6352       9.01191       5.70434       3.33025       1.85590      0.915405      0.416120      0.167940     0.0625778     0.0192525    0.00449939   0.000829275
   9  28 4483.3750    0.7985 15.5287  9.9840 -0.0044  0.2560   0.0116   0.7343    0.0607   0.0000   412.9045       82.9629      -4.18368       21.7799       9.55469       6.93034      -27.8945       9.90632      -12.2231     -0.741311      -4.68214      0.364382      0.417227      0.159344     0.0548034     0.0870319   -0.00684876    0.00227344       41.1434       53.2065       52.0771       49.3917       42.4450       33.5182       25.1135       17.0359       11.2580       6.78960       3.65277       1.87629      0.834193      0.356049      0.125831     0.0383183    0.00965425    0.00161582
  10   9 1880.0115    0.4627  0.3872 10.0575 -0.0031  0.0317   0.0265   0.0647    0.0677   0.0000   433.6626       2.03044       15.2519      0.386945     -0.413802       1.97614      -1.73258      0.577837     -0.290927     -0.630494      0.208607    -0.0496251    -0.0976133     0.0429274    -0.0121450   -0.00422008   -0.00462137   0.000485005       3.76668       6.63257       5.04649       6.04239       4.30576       3.75794       2.73965       2.19097       1.16913      0.920407      0.435590      0.323429      0.125631     0.0734759     0.0248086     0.0119559    0.00304797    0.00105820
  10  10 2021.4162    0.6411  0.5403 10.0050 -0.0041  0.0333   0.0269   0.0632    0.0998   0.0000   432.9919      -8.69460       20.4784       6.95863      -4.95019      -5.32923       2.10932       1.59326      0.531443       1.03661     -0.481508      0.410170     -0.233946     0.0309721    -0.0100458   -0.00665791  -0.000347702    0.00149721       6.30033       8.02660       8.90822       7.68251       5.99973       4.73390       2.98749       2.01334       1.33130      0.777663      0.454120      0.258300      0.123374     0.0572930     0.0249913     0.0105126    0.00371728   0.000995021
  10  11 2162.9404    0.8305  0.6414 10.4026  0.0014  0.0359   0.0297   0.0659    0.1193   0.0000   441.6870       4.64115       13.6227       8.86938      -3.96633      -1.10450      -1.52829       3.23117     -0.260454      -2.10192      0.422683     0.0666215     0.0975533     0.0365546   -0.00940281   -0.00156349    0.00496585   0.000604379       5.38826       5.51798       7.34312       6.10305       4.56071       5.37858       3.56593       2.21772       2.06037       1.04653      0.531610      0.382916      0.203786     0.0582905     0.0372198     0.0172999    0.00616004    0.00140017
  10  12 2302.7902    1.1084  0.8786 10.3009 -0.0040  0.0321   0.0348   0.0844    0.2060   0.0000   437.6368      -2.12948       14.9364       3.85059       7.32762      -2.71780     -0.380593      -1.72957      -2.08105      0.518806      0.476732     0.0579079     -0.187388    0.00792886    0.00530968   -0.00402359  -0.000833091   0.000729046       5.00754       6.10277       5.71477       5.93386       5.10991       4.07921       3.12937       2.15495       1.60576      0.909323      0.608865      0.308963      0.154644     0.0759927     0.0274321     0.0110421    0.00374095   0.000960887
  10  13 2440.8270    1.5454  1.0130 10.7558 -0.0034  0.0359   0.0451   0.0813    0.2300   0.0000   437.7044       22.4791       23.3916       2.81229      -6.64139       10.0391       7.07573       3.08837      0.217966     -0.612618      0.750887     0.0777963    -0.0558939    -0.0116679    0.00880123     0.0115527   -0.00325199    0.00108253       5.34323       6.70852       7.01132       6.75456       5.47038       4.65206       3.19764       2.59259       1.59373       1.04338      0.559558      0.368096      0.171618     0.0885376     0.0325730     0.0145197    0.00452558    0.00144664
  10  14 2578.6726    1.9571  0.9418 11.4337 -0.0054  0.0334   0.0595   0.0814    0.1951   0.0000   433.2409     -0.336179       2.73631       4.14121       1.58729      -5.04468      -4.83224     -0.816304     -0.540530     -0.768437      0.186362     -0.199274     0.0343365   -0.00261261   -0.00329197    -0.0165798   0.000687686  -0.000458329       5.39133       5.70930       6.73872       5.98380       5.09218       4.44695       3.32215       2.47060       1.63686      0.984944      0.670930      0.327967      0.158276     0.0908472     0.0349574     0.0128169    0.00470463    0.00122753
  10  15 2717.0314    2.5278  0.8834 12.2168 -0.0020  0.0341   0.0813   0.0801    0.1761   0.0000   442.0196       12.2231      -1.55936      -6.35744       13.5349     -0.937691      -3.90621      -1.28858       1.66248      0.109531     -0.196533      0.175808    -0.0639621    0.00183350     0.0125845   -0.00509858   -0.00340874    0.00104709       5.62504       6.22701       7.33409       6.34428       5.42380       4.51099       3.26872       2.39227       1.63636      0.983591      0.562872      0.340310      0.171528     0.0761048     0.0331214     0.0125288    0.00425295    0.00121215
  10  16 2855.8037    3.1166  0.9797 11.9880 -0.0088  0.0347   0.0934   0.0828    0.2846   0.0000   438.6629       9.31187       10.8047      -2.95222       4.42169      -5.76977     -0.731801     0.0967252      -2.56961      -1.57124      0.643719     -0.507566     -0.239954     0.0333205   -0.00440733    0.00616197  -0.000360682  -0.000277696       6.08814       6.66158       7.45707       6.39263       5.26447       5.05326       3.57030       2.39282       1.83641       1.04418      0.570596      0.339727      0.166186     0.0667882     0.0312767     0.0140288    0.00476794    0.00117355
  10  17 2994.6114    3.6829  0.9421 12.2989  0.0012  0.0332   0.1060   0.0729    0.2562   0.0000   431.3402       26.9981       3.83765     -0.406636      -19.3704       5.81695       1.56348      -4.54498       1.03720      -1.49711      0.582724     -0.245099     -0.228619      0.102895    0.00701367   -0.00611485   -0.00190625  -0.000638458       5.40949       6.37589       6.43657       5.78730       5.21335       4.40746       3.39841       2.39139       1.66034      0.994332      0.558365      0.321095      0.157376     0.0738854     0.0290911     0.0131493    0.00417041    0.00109851
  10  18 3133.0741    3.8799  1.0178 13.0888 -0.0053  0.0437   0.1150   0.0868    0.2094   0.0000   444.5286       18.5362       11.5674       19.6030      -1.63372      -10.2777     -0.447400     -0.324144       1.72113      -1.13655      0.107971      0.105260     0.0995951    -0.0853637    -0.0251335   0.000209015    0.00806810  -0.000904155       9.32928       12.2358       12.5152       11.3047       8.78864       6.55814       4.32352       2.71929       1.78618       1.04834      0.558271      0.332119      0.170986     0.0697718     0.0320081     0.0130345    0.00426252    0.00121725
  10  19 3271.5828    3.7969  1.4199 12.0490 -0.0008  0.0407   0.0915   0.0980    0.2759   0.0000   429.2518       11.1873       19.5469       7.75622      -3.39510      -1.79626      -6.05662      -6.02748       1.12067      0.420905      -1.85637     -0.215950      0.148354     0.0409076    -0.0228442    -0.0127224    0.00538839   -0.00137783       6.30802       7.05782       7.92977       7.13693       6.26107       5.16545       3.75801       2.81694       1.96371       1.16220      0.672290      0.406449      0.214807     0.0904075     0.0390756     0.0160719    0.00534651    0.00147833
  10  20 3410.1992    3.2231  1.9088 12.0003 -0.0051  0.0473   0.0695   0.1196    0.1869   0.0000   421.7009       18.9565      0.602187       6.57009      -5.17145      -4.56255       2.18763       2.81608      0.951764      0.696689     -0.161475      0.147494    -0.0888268      0.109855    -0.0531315    -0.0119683    0.00498663  -0.000581165       7.75063       9.96804       9.86738       9.10704       7.92033       6.28614       4.59933       3.46939       2.17842       1.34903      0.768002      0.430627      0.220458     0.0987702     0.0419150     0.0157125    0.00548148    0.00175084
  10  21 3549.2663    2.6362  2.8510 11.6900 -0.0062  0.0585   0.0476   0.1486    0.1234   0.0000   439.8901       34.0137       11.0011     -0.138833       1.26129      -13.7067       15.4126     -0.615962      -1.17237     -0.219799       1.97606     -0.414841     0.0236426      0.205281    -0.0417378    -0.0188174    0.00773366  -0.000284457       9.38341       10.5574       11.1208       11.0180       9.07007       7.56013       5.82287       4.16380       2.72815       1.81490       1.06696      0.577400      0.289608      0.141921     0.0596557     0.0223565    0.00712890    0.00203823
  10  22 3688.5976    2.2707  4.3501 10.6996 -0.0040  0.0710   0.0332   0.1886    0.1376   0.0000   419.3390       30.4683       8.13266      -11.2022       11.8944      -8.21569      0.735602      -1.82690      -5.42320     -0.822311       2.25186      0.683091     0.0220019     -0.169700     0.0167229     0.0218996   -0.00470257   -0.00790183       11.3925       14.0925       14.3044       13.6359       11.4451       9.16511       7.05989       4.96608       3.35138       2.05148       1.22559      0.661191      0.342744      0.157844     0.0683666     0.0256681    0.00866443    0.00245842
  10  23 3828.0748    1.8977  5.4818 10.5281 -0.0022  0.0866   0.0259   0.2227    0.1164   0.0000   467.9106       24.7927       7.41095      -3.89305     -0.332871       8.28944      -19.3786       2.87325      -3.82375      -1.87596      0.199915   -0.00692748    0.00837507     -0.239455     0.0387832     0.0275225    -0.0120108   -0.00179195       13.6502       16.5968       16.8481       15.9731       13.7729       11.0068       8.83634       6.25999       4.20260       2.53189       1.49757      0.823872      0.432688      0.198024     0.0851980     0.0321328     0.0105805    0.00301522
  10  24 3967.8433    1.5913  8.0366 10.1340 -0.0017  0.1109   0.0186   0.2998    0.0984   0.0000   413.4543      -4.09383      -14.6182      -15.1355       19.2527       10.6850     -0.517843       3.90177      0.790520      -2.59905      0.937788       1.40907       1.31299     -0.529456      0.141815     0.0351586   -0.00206645   5.05504e-05       16.9632       20.9440       21.2836       20.4191       17.3289       14.3982       11.0172       7.89164       5.32815       3.32427       1.96926       1.07928      0.554033      0.260036      0.111285     0.0424927     0.0143150    0.00409118
  10  26 4248.0059    1.0950 12.4152  9.9073 -0.0034  0.1681   0.0131   0.4763    0.0757   0.0000   406.0157       89.5810       30.8188      -6.07492       39.9179       8.33041      -22.8943       22.0275       3.00224      -8.26136       7.71282    -0.0438782      0.653396     -0.820484     -0.327265    -0.0310796     0.0413577    0.00102645       26.0117       31.8816       32.4124       30.8616       27.2474       22.2076       16.9755       12.1356       8.25403       5.35535       3.11845       1.71311      0.888316      0.392234      0.176157     0.0665735     0.0221821    0.00651762
  10  27 4388.3151    0.8955 14.2736 10.0216 -0.0007  0.2126   0.0119   0.6144    0.0602   0.0000   470.5866      -19.7158       94.5871       13.8658      -24.7361      -20.6957       6.22508      -15.5800      -6.63258       9.58952       5.10135      -1.72976      -3.24961      0.450152      0.457375     0.0909358    -0.0362639   -0.00172522       32.1995       39.7201       41.4799       37.9740       33.7532       27.8634       21.7663       15.8923       10.5317       6.76530       3.89198       2.19709       1.14288      0.522258      0.232567     0.0889082     0.0295189    0.00885135
  11   9 1915.4773    0.4354  0.3598 10.3032 -0.0067  0.0267   0.0229   0.0626    0.0650   0.0000   438.2445      -1.98645       16.2000       3.32855       2.10414     -0.642036      -1.02905       1.95784      -1.27877      0.428647      0.486958     0.0992811     0.0413914    -0.0453323     0.0150664    0.00207989  -0.000857838    0.00247369       3.99269       4.23965       4.71823       4.48062       3.55198       3.29360       2.94599       2.20401       1.64849      0.951611      0.578215      0.306997      0.187638     0.0908866     0.0436642     0.0202595    0.00881065    0.00312657
  11  10 2057.9821    0.6578  0.4664 10.1820 -0.0013  0.0292   0.0280   0.0592    0.0851   0.0000   432.5939      -3.41116       8.38241      -7.53123      -6.53063      -5.61083      -2.56951     -0.629683     0.0704853     -0.747363    -0.0686831     -0.444748    -0.0311032    -0.0482323   -0.00537823    0.00981113    0.00656187   -0.00328905       4.46621       5.79734       6.85239       5.58348       4.82469       3.97497       2.63776       1.98398       1.31330      0.831553      0.561491      0.304639      0.169998     0.0865804     0.0412266     0.0191891    0.00819916    0.00291926
  11  12 2340.0438    1.2787  0.8816 10.5334 -0.0089  0.0330   0.0386   0.0704    0.2161   0.0000   435.6456       2.94092       13.4947       4.59762      0.333380      -4.51123       2.75158     -0.599113      0.484279      -1.75820     -0.128136     -0.336201      0.136063      0.124175     0.0366240    0.00292547   -0.00929717    0.00418853       4.71194       5.38759       5.44187       5.34344       5.20210       3.93740       3.26291       2.61977       1.85390       1.21713      0.650128      0.440239      0.249972      0.133071     0.0625925     0.0239858    0.00972754    0.00359912
  11  13 2478.4922    1.6815  0.8942 11.0875 -0.0021  0.0299   0.0505   0.0744    0.2153   0.0000   437.2538      -1.42217       20.5680      -9.66898      -5.35337       2.95678      -1.45440       1.25808     -0.611852     -0.746193     -0.140488      0.784455    -0.0123594     -0.109831    -0.0527359     0.0274871     0.0176763    0.00230691       4.43842       5.02967       5.28400       5.17148       4.64111       3.80795       2.98281       2.21090       1.55662       1.07302      0.649971      0.398019      0.218959      0.111159     0.0512669     0.0226696    0.00911517    0.00325339
  11  14 2616.9809    2.1330  1.0518 11.5069 -0.0103  0.0337   0.0594   0.0816    0.2383   0.0000   446.3028       9.55380       4.08135      0.867406       7.56970       4.40560       3.71736      -3.13330       2.72526     -0.552459      0.399155      0.996641      0.266713     -0.188486     0.0192620     0.0264238   -0.00699236   -0.00575524       4.93786       5.70965       6.22332       5.91464       5.12476       4.18594       3.33690       2.44197       1.80724       1.11395      0.693755      0.426067      0.235826      0.123537     0.0584959     0.0252177     0.0100467    0.00375907
  11  15 2756.2164    2.6514  0.9511 11.8800 -0.0038  0.0307   0.0752   0.0737    0.2075   0.0000   436.1917       6.35238       15.7230      -6.41961       6.14651      -1.67884      0.370187     -0.832313      -1.88334      -1.18983    0.00125272     -0.308600      0.177887    -0.0324447    -0.0747662    -0.0411240   -0.00844844  -0.000776683       4.67180       5.78864       6.03539       5.67697       5.05379       4.05784       3.01143       2.32487       1.55532       1.04802      0.640562      0.381249      0.216380      0.108370     0.0537393     0.0223904    0.00912931    0.00318408
  11  16 2895.4797    3.3455  0.8623 12.2824 -0.0038  0.0298   0.0962   0.0707    0.2179   0.0000   434.9275       12.6133       8.04546      -10.3383      -3.35030       3.12707      -1.66788      -3.46525       2.04865       1.09609    -0.0497619     -0.972077     0.0121514     0.0520745    0.00959469    -0.0140820   -0.00451419    0.00222481       4.68383       5.57194       5.70308       5.20728       4.37393       3.95358       3.32244       2.50167       1.61330       1.12829      0.625440      0.358645      0.199469     0.0963468     0.0474266     0.0208428    0.00970134    0.00320346
  11  17 3034.6211    3.9205  0.9672 12.2394  0.0004  0.0303   0.1088   0.0750    0.2903   0.0000   440.1611       17.2138       15.4698       2.90104      -2.67645       2.94740      -2.90060     0.0452996      -2.17155      -1.00643      0.450148      0.103291     0.0434018      0.145622     0.0233965     0.0286752     0.0157029   -0.00524292       4.92401       5.62353       5.61641       5.76304       4.98059       3.98482       3.15275       2.34104       1.69009       1.05680      0.667773      0.383705      0.223781      0.114864     0.0513656     0.0228744    0.00862312    0.00286888
  11  18 3173.6061    3.9134  1.0765 12.5091  0.0018  0.0379   0.1075   0.0844    0.2836   0.0000   428.1852       1.40321       3.73161       10.8962       5.76043      -1.92084      0.251798      -6.12287      -1.06273       1.31460      0.476365     -0.380139     -0.351832    0.00739704     0.0308078     0.0422225    0.00598192    0.00232722       5.93379       5.62728       6.88679       7.59215       5.22704       4.33592       4.33661       3.15980       1.60709       1.31515       1.00187      0.520770      0.211783      0.129162     0.0809551     0.0391976     0.0144070    0.00409875
  11  19 3312.4627    3.4806  1.7033 11.9618 -0.0015  0.0417   0.0749   0.1010    0.2148   0.0000   441.7551       9.71639       12.4526       12.5802      -10.0810      0.672217       3.85477       2.69652       1.05610     -0.552928    -0.0267958     -0.951415      0.108217    -0.0957344    -0.0359033    -0.0324423   0.000197457    0.00558836       6.17651       7.66108       7.15598       7.41275       6.09537       5.58805       4.40267       3.30797       2.28487       1.52523      0.922421      0.533969      0.295345      0.147326     0.0684689     0.0302861     0.0125313    0.00435280
  11  20 3451.7973    2.9230  2.4864 11.5801 -0.0024  0.0502   0.0521   0.1295    0.1421   0.0000   444.1887       10.4357       11.0421       14.1724       2.66901       3.84439       1.76526      -3.61898       8.08557      0.725898      0.494056     -0.726992      0.203623     0.0878467     0.0384959     0.0366081    -0.0123175   -0.00287524       7.43649       9.14016       9.25909       8.91290       7.84912       6.36589       5.17294       3.79259       2.81061       1.69480       1.05029      0.608064      0.351932      0.182922     0.0832357     0.0369702     0.0143166    0.00520794
  11  21 3591.2702    2.6386  3.5593 10.9183 -0.0002  0.0616   0.0397   0.1517    0.1453   0.0000   441.8122       23.4260       24.3999       26.5407     -0.215046      -3.50687       1.57586       1.60861       3.34097      -2.40969      0.819681     -0.839631      0.642727    -0.0835189     0.0106456   -0.00634124    0.00168493   0.000771048       8.96077       11.2783       10.9604       10.7835       9.54001       8.07917       6.21154       4.64401       3.14157       2.20385       1.37563      0.814023      0.419593      0.217180      0.102647     0.0458597     0.0176361    0.00644056
  11  22 3731.0283    2.1441  4.9118 10.8725  0.0003  0.0741   0.0292   0.2007    0.0989   0.0000   430.9342       9.62267       7.24677       16.8036      -8.21421      -11.1067      -5.94397      -3.61230     -0.423456       1.33106       3.05974     -0.765772     -0.794289      0.272899      0.209105    -0.0196851   -0.00172835   -0.00223421       10.7205       13.1025       13.1239       12.7550       11.2274       9.55337       7.76827       5.60117       4.01935       2.62447       1.68395      0.960977      0.524986      0.262106      0.130411     0.0553841     0.0229524    0.00810365
  11  23 3871.0082    1.7771  6.4555 10.5140 -0.0025  0.0903   0.0226   0.2444    0.0961   0.0000   454.0093       25.0268       51.5787      -20.0368      -14.6444      -20.3879      -17.4326      -4.07178      -7.17737       3.51899      0.574846      -1.63022     -0.932961     -0.212245     -0.125969     0.0113334    -0.0188565    0.00645834       13.4271       16.7609       17.1691       16.2455       14.2666       11.9573       9.46369       6.94096       4.78571       3.19987       1.94509       1.14211      0.627864      0.313701      0.156086     0.0658715     0.0278520    0.00972603
  11  24 4011.1657    1.4586  8.5193 10.2371 -0.0014  0.1120   0.0170   0.3135    0.0840   0.0000   465.5689       34.3529       22.7553      -28.1653       21.2851       27.5009       8.63176      -12.4668      -9.19462       1.26701     -0.702535       1.70135      0.976662     -0.240139    -0.0494131   -0.00584941     0.0361992     0.0117208       16.0901       19.7734       20.0854       19.5680       17.2916       14.8128       11.5027       8.46503       6.04676       4.04655       2.53822       1.50731      0.819518      0.419467      0.199944     0.0871224     0.0352282     0.0128363
  11  26 4291.8771    1.0480 13.4110  9.9521 -0.0013  0.1769   0.0120   0.5009    0.0666   0.0000   482.7460       50.8480      -9.04710      -27.2282       15.9581       14.5769      -17.0008      -19.3348       2.44015     -0.695971      -2.17353      -2.85748      0.630589      0.131214     -0.255725     -0.265741     0.0638253   -0.00277282       24.6786       31.5383       31.1352       31.4205       27.3114       23.0361       18.2748       13.5971       9.48948       6.42294       4.14202       2.41489       1.31776      0.689108      0.323620      0.148647     0.0560613     0.0203103
  11  27 4433.1178    0.8430 14.5433 10.0409 -0.0022  0.2199   0.0112   0.6015    0.0561   0.0000   433.0980       40.9600       29.9268      -3.60166       9.75012       42.4322       3.76725      -15.3457      -12.1698       7.45531      -3.32313      -1.01268      0.494505     -0.624673      0.153685     0.0691385    -0.0514973     0.0169615       29.6122       37.5871       39.9906       36.8921       33.6248       28.5555       22.0991       17.4215       11.9213       7.95040       5.14049       2.95922       1.64747      0.872773      0.412598      0.191701     0.0711112     0.0267819
  11  29 4715.1175    0.5909 21.0786  9.9370  0.0007  0.3702   0.0076   0.9562    0.0385   0.0000   434.7813       54.4112       33.7391       45.6179       23.2398      -35.0004      -4.80751       14.0129       14.3441     -0.372747     -0.211497      -2.07407       2.09977      -3.19612      0.274264    -0.0312064    -0.0791987    -0.0443341       50.4428       63.2999       65.3839       62.6764       57.1712       47.8461       38.4131       29.3786       20.7364       14.2817       8.84437       5.35063       3.07547       1.59321      0.759470      0.339235      0.131829     0.0474631
  12   9 1949.9939    0.5253  0.3708 10.2224 -0.0088  0.0275   0.0239   0.0530    0.0669   0.0000   439.3056      -3.04233       11.0155      -1.29634      -3.07593       1.74862      -2.63686     -0.797345     -0.230495      0.494530      0.294818      0.105942    -0.0203331     0.0263653     0.0833169     0.0447898    0.00184720   -0.00134082       3.26068       4.34343       4.52852       3.85911       3.20974       3.53823       2.37412       2.24276       1.64546      0.968983      0.675111      0.386214      0.233895      0.113482     0.0652187     0.0355462     0.0113145    0.00606856
  12  10 2093.6157    0.7410  0.6783  9.8979 -0.0014  0.0289   0.0240   0.0654    0.1165   0.0000   438.0390      -9.03816       9.67879       2.67588      -1.50754      -1.60243     -0.489365       2.28206      -1.70253      -1.15949     -0.269815     -0.284960    -0.0318405     -0.145007     0.0422219    -0.0162896   -0.00220411    0.00752189       3.78995       4.39805       4.76545       4.44769       4.17452       3.62715       3.00998       2.26596       1.66220       1.25185      0.712105      0.435135      0.293941      0.146695     0.0802280     0.0382104     0.0147924    0.00674897
  12  11 2235.8375    1.0195  0.7347 10.2064 -0.0052  0.0373   0.0313   0.0637    0.1545   0.0000   442.7542      -2.76910       14.3237      0.138979     0.0342788       1.52713       4.31457      -1.98538     -0.391679      0.628951     -0.527597      0.476735      0.370348    -0.0753635    -0.0525502     0.0200341     0.0223419   -0.00348711       5.74462       4.86622       4.86704       6.91372       6.52115       3.87050       2.80624       2.93449       2.39031       1.47606      0.703036      0.485244      0.385662      0.254112      0.152376     0.0694415     0.0235248    0.00761272
  12  12 2376.3615    1.3686  0.7904 10.7196 -0.0029  0.0276   0.0422   0.0710    0.1736   0.0000   440.1690       4.12627       9.70603     -0.417071      -4.86092       3.82677       2.37872     -0.150298       2.06974      0.423302     -0.876420     -0.852608      0.534736     0.0783762   -0.00432648    -0.0860536   6.08137e-05   0.000172050       3.62354       4.90514       4.93533       4.92064       4.26779       3.51816       2.75907       2.10566       1.45569       1.03198      0.663757      0.415725      0.243558      0.136892     0.0686720     0.0343625     0.0150035    0.00650873
  12  13 2515.4775    1.7060  1.0065 10.9868 -0.0020  0.0316   0.0466   0.0833    0.2425   0.0000   434.7625       7.09471       11.3278    -0.0749589       1.51231      -2.90909      -2.08968     -0.660777       1.84442     -0.181410      0.685282      0.708543     -0.174930      0.198988     0.0501894    0.00135618   0.000445513    0.00637082       4.44113       5.05465       5.08046       5.46182       5.08490       3.85622       2.94763       2.52408       1.96439       1.31591      0.717257      0.463812      0.303587      0.189896     0.0971194     0.0444862     0.0184674    0.00701195
  12  14 2654.6393    2.2688  1.0275 11.2663 -0.0008  0.0319   0.0606   0.0761    0.3215   0.0000   435.9877      -7.28540       1.68546       1.41910       7.08368       1.26652       1.36717       2.18272       1.63343     -0.203747      0.125368      0.488322    -0.0496687      0.213165   -0.00319304    -0.0836304   -0.00995889     0.0200987       4.16885       4.91276       5.20037       4.98385       4.50437       4.03997       3.32284       2.29734       1.79891       1.21916      0.845835      0.525439      0.304608      0.164120     0.0822419     0.0408282     0.0188243    0.00778541
  12  15 2794.5425    2.8169  0.9121 12.0147 -0.0013  0.0287   0.0774   0.0717    0.2289   0.0000   439.1143       3.80455      0.230862       5.02847      -8.60895      -2.04872      -4.79025     -0.902935      -1.71085     0.0410494     -0.333069      0.846677    0.00200110   -0.00857017    -0.0271110    -0.0128202    -0.0155260   0.000321615       4.01015       5.21721       5.29942       5.07819       4.38463       3.86836       3.07769       2.37180       1.65498       1.19644      0.721991      0.472194      0.266468      0.137601     0.0767200     0.0350006     0.0164068    0.00653174
  12  16 2934.4226    3.5813  0.8542 12.1877 -0.0073  0.0262   0.1038   0.0662    0.2425   0.0000   434.3594       13.0549       12.7757      0.265568      -2.93068      -3.13426      0.419195      -2.18151     -0.287795     -0.638814     -0.670596      -1.24300     -0.521961    -0.0255876    -0.0485989    0.00957958   -0.00848068    0.00133184       3.88047       4.73443       4.61802       4.30329       3.77614       3.48656       2.99961       2.31983       1.67802       1.11166      0.704012      0.433336      0.234426      0.123876     0.0643704     0.0313820     0.0142083    0.00578670
  12  17 3073.9103    3.9480  0.9210 12.7868 -0.0011  0.0295   0.1082   0.0687    0.1979   0.0000   445.6590       14.6180       10.6882       3.35022      -5.63165       4.88560      -3.00419      0.301644       3.39996     -0.721021      -1.56196     0.0299988      0.466389      0.208466     0.0665387    -0.0782644    0.00277013    0.00196269       4.26365       5.07534       5.12393       4.92949       4.62346       4.01415       3.16024       2.20848       1.70053       1.20810      0.795381      0.507632      0.298967      0.154851     0.0794539     0.0385626     0.0154488    0.00667834
  12  18 3213.3458    3.9190  1.2020 12.6457  0.0007  0.0333   0.0974   0.0901    0.2440   0.0000   444.5734       10.3585     -0.241513       12.3701      -2.88481      -6.88790     -0.905609       2.63336     -0.399368      -1.49723      0.118774     -0.548882     -0.302988     0.0132460   -0.00649598     0.0485788  -0.000855566   -0.00866943       4.39084       5.57906       5.60803       5.82309       4.99929       4.32913       3.33337       2.42930       1.94904       1.28219      0.814508      0.486975      0.317603      0.173758     0.0917490     0.0418784     0.0184587    0.00769447
  12  19 3352.7636    3.4098  1.6818 12.3796 -0.0042  0.0399   0.0739   0.1002    0.1686   0.0000   442.2805       23.3664       19.2129      -4.27925      0.437104      0.670370      0.527224      -4.38740       2.99083   -0.00748193      0.124226      -1.53227    -0.0262973     -0.391327     0.0204964     0.0126488   0.000720072    0.00904283       5.58441       6.75988       6.98575       6.72333       6.32148       5.25074       4.21825       3.09331       2.26277       1.59825       1.06445      0.690069      0.393269      0.209857      0.109221     0.0524227     0.0231362    0.00944523
  12  20 3492.5726    2.9490  2.5638 11.2705 -0.0052  0.0480   0.0498   0.1171    0.1596   0.0000   436.2135       24.4519       4.31154       23.1803      -1.68325      -12.6109       1.30277      -3.66290      -3.47447      -7.42526     -0.166541      -1.44996     0.0285860     0.0498258      0.136810    -0.0798949     0.0243459   -0.00477318       6.49480       7.94795       7.96923       8.02800       6.99540       6.17977       4.95191       3.96277       2.85070       2.01753       1.24153      0.748095      0.453334      0.255515      0.130989     0.0624099     0.0280401     0.0118221
  12  21 3632.6753    2.4612  3.7607 10.8978 -0.0001  0.0601   0.0349   0.1508    0.1216   0.0000   441.8308      -6.78940     -0.879502      -3.91298      -18.4836      -1.95271      -2.49038      0.833690      -3.59324      -4.66619      0.590855      -1.33532      0.421385     -0.283723      0.215158     -0.120334     0.0588387    0.00208728       8.18690       10.0890       10.4467       10.1614       9.13934       7.81713       6.26468       4.75889       3.49161       2.38013       1.56085      0.977510      0.562202      0.312144      0.160062     0.0796837     0.0347116     0.0147340
  12  22 3772.6024    2.0383  5.7322 10.5052 -0.0010  0.0789   0.0246   0.2108    0.1015   0.0000   436.4397       51.4143       45.5563       7.53934      -6.29361       1.99914      0.611224       3.19988       6.40243      -5.92382      0.635923       1.73625      0.203294      0.584151     0.0868829     0.0164794     0.0432519     0.0148988       9.84807       13.0606       13.3902       12.7141       11.9679       9.92209       7.80900       6.10934       4.36331       3.03274       2.01800       1.24454      0.743830      0.406968      0.210619      0.104066     0.0444585     0.0186720
  12  23 3912.9824    1.6697  7.4107 10.2721 -0.0000  0.0933   0.0189   0.2710    0.0915   0.0000   450.9940       14.7464       31.6624       13.9259      -26.3948       3.67766      -2.63929      -4.19152       14.7884      -3.58102       1.29823     -0.478024      0.403241      0.180258     -0.263118     -0.123782    -0.0122227    0.00399736       12.0499       15.1779       15.4136       15.2151       13.7821       11.6344       9.75283       7.47627       5.61982       3.74547       2.45889       1.48357      0.896084      0.491090      0.259340      0.124987     0.0556230     0.0231721
  12  24 4053.6697    1.4036  9.4770 10.0686  0.0001  0.1176   0.0154   0.3301    0.0837   0.0000   427.2187       19.7418     -0.896529       29.1925      -13.7558      -2.89339      -30.0728      -11.8092      -7.35168      -2.56138     0.0120164      -4.54185     -0.733107     -0.328208     -0.346522     -0.123829     0.0148286   -0.00275597       14.9401       19.3099       19.1125       19.4309       17.2976       15.2442       12.0905       9.17121       6.80580       4.78796       3.09094       1.94278       1.13951      0.650795      0.326532      0.155602     0.0696575     0.0294562
  12  26 4335.3248    0.9763 13.2800 10.0489 -0.0022  0.1763   0.0114   0.4966    0.0580   0.0000   443.4036       34.7117       17.8459      -40.4717       2.14375       25.2500       13.2948      -7.69974       1.32661       10.1678      0.726991      0.582135       3.28003       1.28565    -0.0752515    -0.0543403     0.0210454    -0.0921614       22.4422       28.5833       29.7131       28.8420       26.7639       22.3345       18.5348       13.7187       10.4365       7.09267       4.80717       2.97107       1.79950      0.969835      0.520011      0.248240      0.110524     0.0458130
  12  28 4617.9104    0.6378 18.7310 10.0375 -0.0017  0.3053   0.0080   0.8242    0.0385   0.0000   376.2840      -8.65557       51.4378       14.8370       7.49411       50.6600      -6.08377      -49.1645      -6.04804       5.06807      -3.98625       6.06273     -0.528075      0.796370      0.853652     -0.129717     0.0439452     -0.101002       37.7282       48.4543       51.0485       49.4553       45.1114       39.1164       31.5773       24.2629       18.4491       12.6229       8.52004       5.26281       3.22213       1.80939      0.945057      0.467818      0.198031     0.0860868
  13   8 1838.6492    0.4179  0.3001 10.1086 -0.0112  0.0210   0.0238   0.0449    0.0546   0.0000   435.4283      -1.59385       14.3904     -0.263642     -0.498817       1.24367      -1.86449       2.70771     -0.475073      0.222539    -0.0612674     0.0522928      0.445626     -0.131266    -0.0145195    -0.0335971    0.00236057    0.00908557       2.69579       3.73268       3.99783       4.12497       3.37682       2.80817       2.28471       1.56487       1.27753      0.764999      0.633003      0.331559      0.233481      0.134879     0.0708201     0.0391119     0.0170088    0.00983016
  13   9 1983.7863    0.5498  0.5137 10.1649 -0.0077  0.0248   0.0202   0.0555    0.0729   0.0000   435.6799       4.17263       14.2711      -4.19359      -1.47184       4.61427      0.491854      -2.20057      0.555750      -1.54973     -0.531236      0.233257     0.0143701      0.143406    -0.0595206    -0.0302357     0.0143902   -0.00240738       2.97812       3.80221       3.51078       3.63515       3.50355       3.23066       2.62644       1.87185       1.39359       1.03456      0.758397      0.531181      0.327890      0.179811      0.102665     0.0473453     0.0224898     0.0110854
  13  10 2128.5151    0.7938  0.5690 10.3445  0.0017  0.0249   0.0262   0.0509    0.0895   0.0000   435.5840      -4.76969       8.46002      0.931535      -3.76095     -0.739337      0.460601      -1.30382       1.97959     -0.844508     -0.750717     -0.360861     -0.320903     -0.157238     0.0436477    -0.0213760    -0.0130247  -0.000721245       2.84920       3.68623       3.88887       3.50308       3.66317       2.80265       2.70206       2.10486       1.53292       1.09225      0.718202      0.516759      0.271339      0.172066     0.0967648     0.0455353     0.0254413     0.0118060
  13  11 2271.1291    1.1246  0.8439 10.0073 -0.0012  0.0275   0.0301   0.0646    0.1863   0.0000   437.2261       5.76963       4.61195     -0.583179       1.04768      -2.18674     -0.417201      -1.19591      -1.57426      -1.52453      0.597280     0.0292326   -0.00749913    -0.0597860    -0.0401222    -0.0263375   -0.00513196    0.00590552       3.63121       4.41655       4.23858       4.26449       3.71860       3.51887       2.79948       2.46791       1.78605       1.35777      0.816766      0.525786      0.303351      0.194606      0.105782     0.0550406     0.0251053     0.0126373
  13  12 2411.8320    1.4307  0.9377 11.0846 -0.0007  0.0287   0.0396   0.0717    0.1364   0.0000   439.0619       7.03942       15.3938       4.33871      -5.82991      -8.32251      -3.93810     -0.756177      -2.53478     -0.552859      -1.83392      0.247059      0.731870     0.0514362      0.112868     0.0215252    -0.0553822    -0.0161331       3.51459       4.38310       4.58066       4.54444       3.93395       3.57619       2.92521       2.40182       1.71954       1.20511      0.850017      0.564332      0.333469      0.191704      0.103463     0.0541935     0.0293197     0.0129272
  13  13 2551.7230    1.9470  0.9147 11.1563 -0.0058  0.0307   0.0530   0.0681    0.2367   0.0000   440.0436       4.73521       6.21292       3.47933      -3.17791       4.99329       2.82018     -0.303212     0.0846076      0.218839     -0.122235    -0.0833924      0.173762     -0.432616      0.117316    -0.0590745    -0.0162974     0.0130796       3.70092       4.65272       4.48061       4.71839       4.18891       4.08102       2.98151       2.33293       1.60615       1.23022      0.901078      0.626077      0.384212      0.218466      0.120370     0.0582866     0.0283833     0.0133767
  13  14 2691.7082    2.4244  1.0018 11.8644 -0.0078  0.0294   0.0653   0.0780    0.2241   0.0000   437.8106       16.4093       10.7846      -4.64054      -2.92081      -1.13642       1.92639      -3.01281       1.04972      -1.43416      0.234680     -0.289325     -0.342137     -0.194932      0.303224    -0.0131234    0.00115002     0.0101843       3.71121       4.57229       4.83714       4.91509       4.39052       3.67246       3.08085       2.36856       1.68532       1.18391      0.874890      0.571053      0.344712      0.204649      0.112779     0.0591028     0.0286095     0.0140151
  13  15 2832.2538    3.0131  0.9195 12.1564 -0.0078  0.0286   0.0821   0.0711    0.2596   0.0000   435.7707       8.77135       12.4597      -1.62497      -1.93649      -1.56877      -4.53694      -5.65276       1.31676     -0.735781     -0.748638      0.129250      0.200457     0.0338740     0.0157131    -0.0911651   -0.00836140   -0.00479379       3.60007       4.75963       4.91025       4.92613       4.35698       3.56195       3.01069       2.46312       1.73379       1.13981      0.821062      0.532530      0.316968      0.177379     0.0987450     0.0530284     0.0291075     0.0128105
  13  16 2972.7068    3.7490  0.8813 12.4050 -0.0038  0.0265   0.1013   0.0635    0.2536   0.0000   434.9157       3.41127       14.0072       1.41177       4.03859      -2.65504       3.07118      0.314929     -0.158851      -1.79023      0.519618     -0.197099     -0.122368     -0.210817      0.137674    -0.0832163     0.0173890    -0.0106080       3.50335       4.23817       4.36598       4.32099       3.83937       3.43403       2.95701       2.19764       1.61762       1.18631      0.798910      0.520138      0.320265      0.178217     0.0999314     0.0505253     0.0247578     0.0114261
  13  17 3112.5810    4.0637  0.9036 12.8273 -0.0029  0.0272   0.1082   0.0666    0.2010   0.0000   438.6234       8.56144       14.5850      -2.05999       2.00947      -3.31299       3.28137      -3.67766     -0.650933      0.304652     -0.621692    -0.0571706      0.317714     -0.332883    -0.0231597     0.0241763    0.00150006    0.00475478       3.93170       4.93239       4.98458       4.89470       4.43917       3.88669       3.10219       2.38623       1.73310       1.21452      0.825184      0.569476      0.336325      0.185931     0.0971601     0.0520023     0.0255123     0.0114391
  13  18 3252.4401    3.6577  1.3525 12.5012 -0.0012  0.0333   0.0823   0.0905    0.1983   0.0000   436.2875       7.82830       9.12874      -11.5906      0.206638       5.08621      -5.45129      -1.39089       3.34948     -0.732926      0.177083     -0.603771    -0.0305159     0.0857398     -0.136913    -0.0140378     0.0429213    -0.0127083       4.35480       5.49001       5.15554       5.18199       4.85730       4.33602       3.56145       2.81464       2.19572       1.54843       1.02260      0.658356      0.409003      0.235075      0.124991     0.0673602     0.0323824     0.0134956
  13  19 3392.4596    3.2639  2.1347 11.7533  0.0011  0.0429   0.0561   0.1053    0.1499   0.0000   445.6553       10.1599       14.9550       5.04511      0.285854       5.38840       1.28273      -1.26263       1.65703     -0.850587     -0.405977      0.804391      0.225238     -0.154546    0.00277650      0.172643    -0.0193331   -0.00137693       5.40895       6.48124       6.99143       6.54828       6.43734       5.44867       4.28657       3.51020       2.62188       1.81988       1.28825      0.824566      0.499196      0.306986      0.169653     0.0852079     0.0432731     0.0192918
  13  20 3532.7934    2.7518  2.8780 11.4711 -0.0035  0.0483   0.0428   0.1336    0.1145   0.0000   426.9985       18.1738       10.1393      -1.22971      -1.49853       6.33121      -1.56081     -0.583991      0.768115      -2.59953       3.22060     -0.831591      0.817612     -0.125963    -0.0527191      0.161712     0.0132526   -0.00982776       6.12074       7.54897       7.82636       7.38040       6.90051       6.00504       5.20583       3.97357       3.10182       2.16517       1.45729      0.943328      0.589015      0.323196      0.179743     0.0967406     0.0462044     0.0216903
  13  21 3673.1708    2.2428  4.2259 11.0176 -0.0024  0.0632   0.0294   0.1646    0.0931   0.0000   433.3527       39.0316       5.18430       26.5504       7.82596      -5.31663      -1.37480       1.60106      -2.30072      -5.08091      -1.02934      -2.25179      -1.31373      0.231486     0.0719248     0.0114205    -0.0221796   -0.00709622       7.48680       9.60368       10.1564       9.62904       9.12739       7.74364       6.53755       5.17662       3.70704       2.85756       1.82560       1.22094      0.740176      0.439164      0.241571      0.126991     0.0599668     0.0285138
  13  22 3813.9175    1.8791  5.8110 10.5688 -0.0009  0.0784   0.0220   0.2051    0.0902   0.0000   450.6202       18.7283      -1.59374       17.0784       2.74432       5.24260       12.3114       1.29639      0.158663       1.59506      0.948406      -1.51082       1.18765      -1.14970     -0.366517     0.0599325    -0.0367540    -0.0279609       9.74783       12.3604       13.0556       12.7126       11.5546       10.0468       8.18744       6.33762       4.86899       3.42251       2.29461       1.47889      0.907786      0.551362      0.296580      0.161987     0.0751763     0.0348783
  13  23 3954.5115    1.5644  7.8774 10.4120 -0.0015  0.0968   0.0172   0.2722    0.0757   0.0000   447.3673      -1.04766       24.8227       7.82163     -0.127326      -8.78475      -16.5864      -1.66029       4.01523       1.89285      -3.73571     -0.678082     -0.143562     -0.503289      0.262829     -0.471979     0.0420782  -0.000898369       11.7103       15.1382       15.4991       15.2372       14.2097       12.2310       10.1180       7.94951       5.91017       4.25673       2.93563       1.89027       1.16914      0.692447      0.380228      0.199777     0.0948116     0.0449397
  13  24 4095.6634    1.3290 10.0796 10.1747 -0.0020  0.1218   0.0144   0.3366    0.0738   0.0000   436.2687       9.80322       17.2733      -22.5281       1.36774       23.3853       1.02544      -13.7779       1.50069     -0.759272     -0.599448     -0.943740       1.01359     -0.996453     -0.361266     -0.491325      0.163737     0.0564903       14.5494       18.7794       19.1062       19.0167       17.5252       15.3101       12.8928       9.89055       7.64868       5.34103       3.77432       2.39182       1.48450      0.880487      0.479743      0.250827      0.120054     0.0559070
  13  25 4236.6235    1.1172 11.6564 10.0667 -0.0019  0.1448   0.0125   0.4043    0.0670   0.0000   443.8560      -13.9291       62.5199       75.9402       3.58089      -29.6291       2.31678       38.9798       2.37877      -6.88385      -5.04893       1.27069       2.81552     -0.727336      0.261718     0.0602465     -0.125913    -0.0235367       17.0153       22.3645       23.0121       22.8315       20.8315       18.0170       15.1662       12.0098       9.24667       6.43903       4.40966       2.84543       1.77168       1.02310      0.580542      0.301967      0.148633     0.0684006
  13  26 4378.1036    0.9381 14.1358 10.1323 -0.0011  0.1821   0.0107   0.5221    0.0516   0.0000   426.5489       9.81338       55.7608       38.5009       12.2813       5.47278      -51.0521       3.53534      -21.0165      -4.35658       9.67946      0.793122      -3.38680      0.700220       2.05521      0.316188     0.0367857    -0.0136578       21.4751       27.5227       28.6783       28.5652       25.8370       22.8313       19.2466       15.0073       11.4698       8.14330       5.68577       3.68344       2.27392       1.36382      0.736438      0.399266      0.188903     0.0887959
  13  27 4519.5708    0.7527 16.5336 10.0864 -0.0018  0.2405   0.0088   0.6532    0.0440   0.0000   399.6901       21.3036      -25.5431      -26.3907       1.47479       7.77842      -4.18087       35.8766       5.01216      -15.7076       8.27519       3.94778       3.58806      0.688894      0.744851      0.538034      0.109602     0.0741705       26.9724       35.2620       37.4666       36.5571       33.8101       29.7751       24.6394       19.7618       14.8709       10.7738       7.53494       4.82887       3.09597       1.81847       1.00792      0.543204      0.254175      0.118644
  14   9 2017.0311    0.6192  0.5210 10.2367 -0.0034  0.0289   0.0211   0.0503    0.0784   0.0000   430.7509      -12.2190       13.8128       4.76854      -6.15645       1.47718       1.24842      -2.67539     -0.730960    -0.0796245      0.120568      0.301744      0.144036      0.238051    -0.0408167    -0.0148485    -0.0101277    -0.0127911       4.06574       5.54667       6.28041       6.08783       5.44779       4.25401       3.28211       2.52960       1.64450       1.14873      0.794008      0.492060      0.324578      0.206122      0.108626     0.0663033     0.0351970     0.0180093
  14  11 2305.6263    1.1779  0.9606 10.3039  0.0012  0.0288   0.0296   0.0701    0.1633   0.0000   433.8269       3.85070       14.8242      -4.78440     -0.768166       4.74410      -3.33272      -2.11620    -0.0629474     -0.685939      -1.40796      -1.41151      0.623657    -0.0962620     -0.199042    -0.0118804     0.0306620    0.00150884       3.63455       4.49290       4.70574       4.70245       4.35816       3.89617       3.13774       2.36842       1.78490       1.31061      0.945314      0.647421      0.440127      0.257406      0.146368     0.0830928     0.0420160     0.0207770
  14  12 2446.7653    1.5951  0.9481 10.8774 -0.0006  0.0275   0.0392   0.0649    0.1703   0.0000   435.4858       2.39805       7.73089       1.91715      -4.94051      -2.41849       1.31338      -2.96981      -2.09781      0.680065       1.18622     -0.692511      0.367872     -0.160552    -0.0556834    -0.0871787     0.0264571     0.0161786       3.28981       4.06704       4.31422       4.20608       3.92982       3.58696       2.87411       2.33690       1.73976       1.26632      0.930555      0.623485      0.401903      0.246433      0.143329     0.0800873     0.0383478     0.0201405
  14  13 2587.4054    2.0645  0.9943 11.5173  0.0019  0.0276   0.0511   0.0717    0.1749   0.0000   439.7716       1.88493       9.70174       1.64840     -0.367905      -4.67743      -2.89685    -0.0263599       1.53589     -0.892832     -0.548968      0.319518     -0.447224     0.0348197     0.0470770     0.0322894     0.0192975     0.0127368       3.22385       3.91228       4.05304       4.36138       3.78251       3.32333       2.81784       2.37518       1.86626       1.28410      0.889241      0.629738      0.399079      0.228549      0.133734     0.0812297     0.0404438     0.0213866
  14  14 2728.2144    2.6489  0.9488 11.7800 -0.0051  0.0286   0.0688   0.0675    0.2529   0.0000   435.8666       5.01032       13.2978       3.16822     -0.476224      -1.84869      -2.26453      -3.09613      -2.53641      0.281043     -0.297986     -0.330239      0.176466     -0.134390     0.0915765    -0.0431154    -0.0680596     0.0269352       3.37637       4.06258       3.96131       4.11059       3.87349       3.46249       3.03166       2.52917       1.62320       1.32683      0.938771      0.711523      0.440632      0.271995      0.150995     0.0791829     0.0433498     0.0209856
  14  15 2869.2677    3.2457  1.1350 11.5834 -0.0037  0.0296   0.0770   0.0737    0.4788   0.0000   437.9736       9.96289       21.0811       9.50704     -0.438619       5.87514       3.26974      -5.12069       1.88896      0.657349       1.08183      0.166582      0.526515      0.224863      0.194532    -0.0339960    -0.0533871    0.00159005       3.39740       3.97008       4.40694       4.49932       4.07992       3.41872       3.09273       2.44212       1.85900       1.33329      0.977410      0.668316      0.406227      0.256675      0.154347     0.0856585     0.0449417     0.0218265
  14  16 3010.2842    3.8815  0.9012 12.5967 -0.0069  0.0259   0.1028   0.0657    0.2707   0.0000   437.6282       13.6799       9.43981       8.67007      -4.51300       1.22525     -0.215324     -0.995542      0.298122      -1.82726      0.599340     -0.168105     -0.224721      0.305588    0.00496114     0.0204746     0.0867717     0.0111542       2.89030       3.78688       3.66985       3.83209       3.54388       3.17806       2.70826       2.08600       1.67320       1.21917      0.888710      0.569644      0.378652      0.225961      0.139912     0.0737193     0.0403909     0.0183579
  14  17 3150.6571    3.8386  1.1191 12.7600 -0.0117  0.0304   0.0954   0.0797    0.2750   0.0000   431.7564       19.1628       10.3299       2.14668       7.57803    -0.0598759       7.41380       2.00665     -0.214742     -0.484587     -0.660746    -0.0750754      0.385248     -0.221695     -0.109058      0.111924    -0.0112139    -0.0409931       3.58934       4.78705       5.10919       4.98654       4.54046       3.96657       3.18285       2.60248       1.86419       1.41676      0.924853      0.625544      0.435457      0.244617      0.145479     0.0793496     0.0444842     0.0227661
  14  18 3290.9902    3.6773  1.4438 12.4580 -0.0106  0.0347   0.0774   0.0845    0.1943   0.0000   429.5048       14.1213       14.2588      -3.77647      -1.70894      -5.86961       1.00405      0.472718      -4.53137      -2.85355      -2.15875     -0.665566     -0.260960     -0.619805      0.158325    0.00448676     0.0395567     0.0452629       4.19225       5.27661       5.63306       5.35849       5.10809       4.35556       3.89050       2.95658       2.34653       1.65004       1.22475      0.778150      0.512568      0.312146      0.177415     0.0987168     0.0491207     0.0249618
  14  19 3431.5247    3.1384  2.2731 11.6902 -0.0049  0.0412   0.0530   0.1090    0.1437   0.0000   439.1799       20.2950       17.2129       1.34115      -4.15807      -3.64086      -4.21911      -6.67290      -1.28603      -3.69217      -1.09355      -1.48138      0.875462     -0.271283     -0.308549    -0.0267560      0.181928    -0.0340342       4.64002       5.89201       6.11815       6.38617       5.69239       5.07416       4.15849       3.51505       2.63591       1.98240       1.36027      0.896936      0.609323      0.351819      0.209989      0.121208     0.0629323     0.0318278
  14  20 3572.3553    2.5649  3.2760 11.4134 -0.0013  0.0522   0.0373   0.1371    0.1043   0.0000   434.4551       16.1067       27.4422       16.3855       10.0133      -2.45906       1.35907      -8.89730       1.00520      0.435273      0.153659      -2.83788     -0.529940      0.308424     -0.177989      0.337271    -0.0162867    -0.0482611       6.19555       7.84296       8.28493       7.89919       7.75327       6.63412       5.57428       4.44989       3.38460       2.52584       1.72032       1.18624      0.792926      0.463310      0.268012      0.151333     0.0786436     0.0398872
  14  21 3713.2555    2.2302  4.5445 10.8462 -0.0004  0.0626   0.0275   0.1666    0.0969   0.0000   425.0803       21.6257       3.90284       16.4021      -2.24507      -4.41882      -6.68731       1.66253      0.739972       2.81947     -0.914252     -0.348178       2.40986      0.480711   -0.00224728     -0.225477    -0.0827242     0.0323383       7.16548       8.86522       9.20483       8.98239       8.70340       7.64017       6.64918       5.13975       4.04362       2.91442       2.14656       1.44036      0.947936      0.565160      0.335578      0.178499     0.0944744     0.0465491
  14  22 3854.4309    1.8007  6.0960 10.6055 -0.0008  0.0779   0.0203   0.2098    0.0780   0.0000   438.0808       10.8752       11.2818       21.7099       22.8153       4.96602      0.869624      -4.84966      -5.73128      -7.48446       4.30391      -1.40718     -0.440359      0.885487    0.00224168     -0.420184     -0.208719     0.0484707       8.61095       11.1242       11.4984       11.4261       10.5815       9.45071       8.05706       6.46402       5.02113       3.69590       2.61121       1.74392       1.11459      0.685829      0.405505      0.224191      0.115256     0.0581048
  14  23 3995.3459    1.4844  8.1089 10.4342 -0.0017  0.0985   0.0162   0.2727    0.0696   0.0000   422.2039       27.8255       29.1716      -1.86211      -13.3327      -8.97989       8.48072       4.75758      0.968508      -1.59555      -1.84381      0.341541       1.32954      -2.40180     -0.322790      0.319755     -0.110389     0.0459977       11.1925       13.9266       14.4186       14.7818       13.5723       12.1548       10.2860       8.35052       6.40417       4.70172       3.36021       2.25707       1.47733      0.897060      0.520887      0.286281      0.154375     0.0762461
  14  24 4136.7808    1.2691 10.7550 10.1775 -0.0003  0.1250   0.0133   0.3525    0.0673   0.0000   432.3787       31.8566      -6.24394       44.3559       9.23917      -28.2920      -3.99355      -1.84252      -2.77109      -5.31705      -3.38800      0.162734     -0.781986       1.51243      0.509687     0.0146839     -0.328754     -0.116428       13.7640       17.4774       18.3301       18.5882       16.9587       15.3694       12.6122       10.6255       8.12740       6.03996       4.24446       2.83311       1.83161       1.12353      0.667161      0.370668      0.195157     0.0978298
  14  25 4278.2281    1.0446 12.6354 10.1858 -0.0024  0.1531   0.0116   0.4379    0.0566   0.0000   445.0417      -4.84370       12.6771       26.9822      -3.65692       16.0802       6.48641      -22.0655      -9.80101      -9.34733      -6.46781      0.196066      -5.00506      -1.63484      0.396418      0.600179   -0.00329281    0.00297420       17.0881       21.6491       23.0761       22.9123       21.2837       18.6440       15.9418       13.0521       9.88280       7.38097       5.23549       3.49015       2.24492       1.38693      0.821112      0.461996      0.233762      0.119308
  15   8 1902.3175    0.4461  0.4514 10.0723 -0.0120  0.0248   0.0175   0.0497    0.0631   0.0000   438.2705       5.08311       17.2510       2.33284     -0.838636      0.373348      -2.52148     -0.454477       2.64803       1.22035       1.37905      0.625579     -0.238751     -0.112538     -0.140919     0.0977208    -0.0575374    -0.0100711       2.51846       3.25009       3.72422       3.35834       3.31724       2.80130       2.49631       2.10557       1.59486       1.24231      0.926124      0.600799      0.389493      0.276450      0.158391     0.0886771     0.0514369     0.0253051
  15   9 2049.6363    0.6721  0.6022  9.9280 -0.0066  0.0233   0.0205   0.0534    0.1006   0.0000   437.9276       1.40959       13.2409      -1.17454     -0.756649       2.50850      -1.52248     -0.398763      0.867518     -0.285328      0.518969      -1.31180     -0.466541      0.164026     0.0774399     0.0607326    -0.0494503   -0.00866510       2.52072       3.15511       3.30869       3.38444       3.15360       2.78169       2.33903       1.93561       1.56087       1.09485      0.823102      0.608263      0.374692      0.248219      0.146429     0.0864335     0.0486830     0.0254934
  15  11 2339.4897    1.2475  0.8594 10.5323 -0.0048  0.0255   0.0322   0.0634    0.1549   0.0000   440.0587      -1.27567       19.2448       4.41439      -2.82882       3.44133       3.51836      -3.88331      -1.10602      -1.63413       1.52545     -0.597234      0.577258      0.351326     -0.102298     -0.174583    -0.0342396   0.000231488       2.85663       3.61839       3.74598       3.93381       3.49869       3.17809       2.74263       2.20113       1.66821       1.26636      0.938547      0.636210      0.430539      0.263474      0.170740      0.100049     0.0517128     0.0285905
  15  12 2481.0488    1.6697  1.0356 10.7616 -0.0015  0.0273   0.0384   0.0688    0.1974   0.0000   439.7681       6.78652       13.0901       2.58546      -7.58858      -1.74371       3.50585       1.93558      -1.23952     -0.617466       1.08628      0.191117     -0.366071     0.0620475      0.267214    -0.0977482    -0.0137610    0.00583254       3.03351       3.71694       3.95400       3.89761       3.71763       3.31895       2.82277       2.34695       1.82580       1.40591       1.04307      0.673755      0.452080      0.287102      0.181229      0.104628     0.0602773     0.0308822
  15  13 2622.4487    2.1187  0.9492 11.4604 -0.0018  0.0296   0.0510   0.0673    0.1608   0.0000   437.0167       4.59560       12.5884      -3.32063     -0.916193      -1.08239     -0.569102      -2.32847     -0.424081      0.547008      0.314491     -0.642008     -0.535369    -0.0907926     0.0536048     -0.124338    -0.0681002     0.0200586       3.39411       3.91750       4.35294       4.42336       4.30600       3.42746       2.80447       2.56673       1.91498       1.34413      0.975465      0.689571      0.498303      0.295675      0.173391      0.101961     0.0608133     0.0329213
  15  14 2764.2128    2.6956  1.0947 11.4142 -0.0023  0.0273   0.0619   0.0688    0.2937   0.0000   438.6759       10.3248       12.2517      0.113602       1.26672       2.74755      -1.57481      -2.77514       2.57425      0.196722      0.739595      0.130496     -0.389499    -0.0462039     0.0394351     0.0225279     0.0208973    -0.0338044       2.89043       3.46508       3.73239       3.92956       3.70036       3.13395       2.75395       2.31920       1.78124       1.33014      0.998482      0.679499      0.461487      0.284270      0.181533      0.108518     0.0601904     0.0314866
  15  15 2905.8643    3.5367  0.8597 12.2782 -0.0093  0.0286   0.0921   0.0613    0.2386   0.0000   443.4952       16.3116       10.3326       7.44032       5.39783      0.168988       3.42331       2.01802      0.727575     -0.539619      -1.78107    -0.0221322      0.323376    -0.0848429    -0.0924539     -0.166394    -0.0100229    -0.0268525       4.05640       5.56085       6.17486       6.09154       5.60092       4.63255       3.60825       2.66365       1.97817       1.38707      0.968108      0.585533      0.414336      0.249573      0.152885     0.0922660     0.0507367     0.0272651
  15  16 3047.1685    3.8621  1.0751 12.3896 -0.0054  0.0282   0.0950   0.0720    0.3306   0.0000   440.0869       12.2825       16.0519       7.38903      -5.08446       3.80688       1.14142       2.18668      0.499997       2.35534      -2.63570     -0.542665      0.338180     -0.374326    -0.0103396     -0.110411   -0.00391001    -0.0105184       3.22405       3.83440       3.96187       3.90660       3.60482       3.53224       2.99869       2.47019       1.88207       1.52277       1.13107      0.756192      0.463697      0.320939      0.191481      0.120317     0.0622294     0.0321768
  15  17 3188.1105    3.9377  1.2424 12.4647  0.0012  0.0313   0.0898   0.0808    0.2977   0.0000   435.3529       21.1826       8.51234      -1.48767      -4.67226       3.92006       8.86125      -2.32830       1.35493     -0.372778     -0.769462     -0.869905       1.10274     0.0411988     -0.178078    -0.0530992     0.0522462     0.0189472       3.25004       4.29748       4.15874       4.45734       3.87936       3.76915       3.26555       2.67817       2.08849       1.58513       1.20034      0.784278      0.554051      0.336840      0.207737      0.123005     0.0642421     0.0334083
  15  18 3328.9788    3.5423  1.6419 12.1915 -0.0013  0.0348   0.0696   0.0907    0.2136   0.0000   443.1149       15.7652       10.7992       1.69223      -17.8568      -4.95921       3.12000      -4.17277       2.47120      -2.89811     -0.255005      0.339029      0.908008     -0.433834     -0.456809     -0.163574     0.0606931    -0.0692231       3.76544       4.61364       5.04457       5.01401       4.63232       4.14279       3.66932       2.93233       2.30974       1.78325       1.23283      0.890847      0.581180      0.374608      0.226227      0.135239     0.0717711     0.0396075
  15  19 3470.0337    2.9500  2.6221 11.7738 -0.0045  0.0460   0.0460   0.1187    0.1264   0.0000   440.0152       7.00088       9.15925       4.43940       6.83433      -3.68937       6.33525      -2.75562      -3.43920       1.78739       2.39384      -1.99238      0.968682      0.220640      0.590090    0.00545520     -0.135282   -0.00298006       4.86943       6.40639       6.47537       6.74908       6.18762       5.60739       4.91848       3.74934       3.04592       2.23376       1.64563       1.14431      0.778562      0.493067      0.300460      0.170813     0.0956522     0.0512601
  15  20 3611.3635    2.4781  3.7543 11.2942 -0.0023  0.0542   0.0326   0.1517    0.0963   0.0000   443.0795       16.4452       16.8555       16.6334       7.85721       2.08940      -4.15258      -7.86321      -3.37149      -2.20357       1.86311     -0.195938       1.11302      0.246603      0.286693     -0.177197   -0.00782374    -0.0796824       5.77131       7.40202       7.57665       7.59822       7.13641       6.44858       5.47066       4.69204       3.72497       2.75961       2.01001       1.39365      0.895337      0.587792      0.350683      0.202297      0.113830     0.0610560
  15  21 3752.6827    2.0837  5.3958 10.6152 -0.0000  0.0676   0.0234   0.1825    0.0962   0.0000   443.8902       7.48749       11.0552      -3.39386      -5.72651      -5.67370       5.95473     -0.896783      0.953331       4.14703      -2.63443      -1.04669     0.0657026      0.720575      0.217734     -0.146004     0.0708489      0.122502       7.49957       9.26510       9.89607       9.79105       9.19646       8.32535       7.01714       5.77767       4.70943       3.51767       2.52051       1.71527       1.12912      0.730637      0.437295      0.260133      0.148631     0.0761525
  15  22 3894.1943    1.6916  7.0417 10.4770 -0.0019  0.0824   0.0177   0.2271    0.0736   0.0000   433.2896       10.0224       39.2834       9.64337      0.383827       1.54889      -17.1319       5.99036      -2.39737      0.763768      -2.88970      0.502323       1.62449      0.400711     -0.962683     -0.650739      0.343680     0.0626696       8.96075       11.2576       12.1248       12.1020       11.4692       10.2212       8.48544       7.03114       5.54716       4.20299       2.96689       2.09789       1.35898      0.897553      0.538902      0.315356      0.180169     0.0942946
  15  23 4035.8520    1.4556  9.2202 10.3210 -0.0002  0.1036   0.0147   0.2940    0.0652   0.0000   434.4392      -17.5584      -7.64515       14.7043      -4.39950      0.190528       4.22415      0.960307       10.9866     -0.908298      -6.99739      -3.76474     -0.389936      0.520098     -0.563214     -0.397777      0.321482      0.366014       10.9386       13.9973       14.7821       14.8910       13.9599       12.5262       10.7822       8.88114       6.83925       5.17585       3.80002       2.67544       1.75710       1.13598      0.702458      0.399285      0.222904      0.117057
  15  24 4177.3615    1.1793 11.5552 10.1338 -0.0009  0.1304   0.0119   0.3700    0.0619   0.0000   436.5881       16.8585      -18.4544       10.1118       9.82060       21.2850      -6.34650      -5.03682       20.4342      -12.3142       3.00760     -0.580674       1.02953     -0.413929      0.235251      0.318249     -0.446280      0.187540       13.6140       17.2192       18.0349       18.3464       17.4943       15.6044       13.3457       11.1771       8.67189       6.65535       4.85363       3.36581       2.26211       1.44194      0.888534      0.522717      0.286534      0.152870
  15  26 4461.5347    0.8034 15.6537 10.1032  0.0009  0.2050   0.0086   0.5677    0.0434   0.0000   463.2818       39.6454       50.6776      -32.2473      -26.6542       19.3931      -13.5610      -10.0109     -0.184649       3.94457      -5.05511       1.58956      -3.56520      0.246010     -0.371998      0.327425      0.274219      0.259198       20.9008       27.3626       28.7154       28.8948       27.1411       24.8364       21.0605       17.4214       13.8101       10.3813       7.61280       5.34755       3.64640       2.33329       1.40743      0.833786      0.448661      0.240352
  16   7 1783.2321    0.3499  0.2912 10.0991 -0.0169  0.0172   0.0167   0.0388    0.0444   0.0000   440.7644      -1.09653       13.4160       3.66938      -2.31566      -2.15210     -0.291729      -1.13253      -1.93049      0.645220      0.291626     -0.221021      0.756961     0.0760027      0.209693      0.156410   -0.00670428    -0.0390112       1.92429       2.48954       2.52963       2.50208       2.19785       1.97220       1.80928       1.65016       1.36361       1.02496      0.750626      0.519230      0.353420      0.212768      0.131641     0.0776710     0.0444978     0.0241250
  16   9 2081.6303    0.7078  0.5671 10.2816 -0.0031  0.0228   0.0230   0.0508    0.0846   0.0000   435.9133      -7.16542       15.2333      -1.08873      -2.99045      -2.82711     -0.175041       1.22331       1.08358     -0.849388      0.701257      0.544234      0.476009     0.0425857     0.0122055     0.0809237     0.0502847     0.0478850       2.61039       3.24588       3.32372       2.99851       2.57051       2.54131       2.44527       2.15726       1.90397       1.44487       1.08152      0.715782      0.472221      0.279956      0.169685      0.112592     0.0616230     0.0325966
  16  10 2228.4246    0.9794  0.7439 10.5522 -0.0060  0.0237   0.0269   0.0586    0.1122   0.0000   439.0818      -1.13563       14.3212      -1.66886      0.119497      -2.18120      -1.22176       1.63137     -0.177955      -2.13509     -0.389590      0.757604      0.121242     -0.266506     -0.291628     0.0185593    -0.0467196    -0.0725735       2.49196       3.00716       3.24056       3.28300       3.08441       2.84924       2.43899       2.05739       1.55665       1.14756      0.941937      0.665723      0.438213      0.297296      0.192621      0.122427     0.0696760     0.0370187
  16  11 2372.5614    1.3740  1.1085 10.5750 -0.0045  0.0280   0.0309   0.0760    0.1697   0.0000   437.8653      -1.53821       18.5254      -1.81338       2.46512      0.929902      0.764074      -3.42287     -0.744576      -1.49664      -1.19592      0.473857      0.143962     0.0154846     0.0630027     0.0990929     0.0726243    -0.0170580       3.11293       4.10416       4.29966       4.23652       3.89688       3.57793       3.07609       2.52526       2.02616       1.55127       1.12097      0.804010      0.522445      0.352418      0.206944      0.133172     0.0766295     0.0397506
  16  12 2514.8520    1.8121  1.0112 11.1475 -0.0066  0.0300   0.0418   0.0669    0.1775   0.0000   442.3965       3.34505       9.34147       2.18120      0.339313       5.18643      -1.06196      -5.60219     -0.827394      0.176665     -0.516473     -0.348014      0.613629     -0.408551    -0.0856129     0.0800528      0.109312     0.0344046       3.60277       4.58390       4.53509       3.91768       3.18269       3.19038       3.24871       3.20729       2.73681       2.12371       1.52506       1.04196      0.623094      0.377581      0.230981      0.130327     0.0727922     0.0407306
  16  13 2656.9850    2.3521  1.0142 11.4602  0.0017  0.0283   0.0522   0.0632    0.1843   0.0000   435.1989       4.07147       9.80643       1.03555      -2.36938      -3.57888       1.42413      -1.42841      0.129780       1.66711     -0.663486     -0.972774     -0.159925      0.299116      0.250651     0.0530262     -0.100857     0.0474058       3.13987       3.91365       3.59459       3.61896       3.54712       3.71389       3.15194       2.58416       1.87384       1.42987       1.09598      0.863961      0.636316      0.402118      0.260936      0.149823     0.0831088     0.0446420
  16  14 2799.5649    2.8970  0.9639 12.1621 -0.0021  0.0246   0.0687   0.0659    0.1651   0.0000   436.5775       10.4889       11.9007      -4.30352      -2.64650      -2.28900      0.313934       3.07244      -1.53164     -0.667053      0.520698     -0.466686    0.00352090     -0.253630     0.0348281    -0.0875542     0.0191388     0.0295484       2.59827       3.14003       3.29611       3.31729       3.16625       2.83475       2.52845       2.16770       1.69681       1.24769      0.984246      0.718175      0.473184      0.313338      0.202034      0.117590     0.0708450     0.0379298
  16  15 2941.8774    3.3885  0.9486 12.4801 -0.0004  0.0253   0.0798   0.0622    0.1855   0.0000   439.8358       7.99011       11.7528       5.24333      -3.19644      0.775496      -1.31280     -0.913105     -0.318433      0.628028     -0.732674     -0.620857      0.883556    -0.0436843     0.0227872    -0.0105137     0.0173614    -0.0445259       2.83563       3.51717       3.71012       3.47180       3.35241       3.02767       2.76028       2.29991       1.89712       1.48709       1.06872      0.769937      0.504705      0.317265      0.203587      0.124294     0.0721387     0.0388409
  16  16 3083.5636    3.9711  1.0133 12.5059 -0.0063  0.0270   0.0913   0.0660    0.3012   0.0000   438.0632       10.0035       11.9530       6.89328      -5.57010      -3.73868      -2.84646      -2.31252      -1.48950      -2.45214      0.306915     -0.637705      0.392588     -0.471478      0.173572     -0.124140    -0.0883127    -0.0341310       2.75861       3.59967       3.69490       3.81147       3.25869       3.22069       2.86277       2.36312       1.84673       1.44500       1.04146      0.751891      0.531490      0.334575      0.217424      0.124275     0.0723722     0.0380483
  16  17 3225.0430    3.9208  1.2992 12.3246 -0.0066  0.0303   0.0838   0.0758    0.3285   0.0000   432.2129       19.7196       19.3162       5.82364     -0.978386      -4.56048      -1.02932       1.14402       4.19789     -0.424336      0.845285    -0.0114356     -0.722397      0.692550     -0.326067     -0.213383     0.0508514     0.0394592       3.09824       3.81581       4.06741       3.99307       3.82620       3.60531       3.19107       2.59485       2.10098       1.60234       1.18784      0.874353      0.578436      0.405573      0.252265      0.149061     0.0885311     0.0487486
  16  18 3366.4189    3.4346  1.9804 11.7177  0.0014  0.0379   0.0593   0.0953    0.2384   0.0000   431.7799       10.5851       10.6828       2.12105       5.15162       4.41195       1.36668      0.309665       2.33799      -3.80901     -0.110525      0.146375       1.49628     -0.653102     -0.162419      0.224933    -0.0599789    0.00682803       3.94613       5.10864       5.44030       5.39461       5.09856       4.59258       4.11937       3.25262       2.62209       1.97502       1.49063       1.02056      0.750739      0.488667      0.303659      0.181710      0.101256     0.0593188
  16  19 3508.1515    2.9287  2.8135 11.3833 -0.0026  0.0456   0.0425   0.1150    0.1665   0.0000   435.5750       11.3505       26.6650      -1.09838       3.66831      -6.37474       3.66755      0.784513      -1.44513      -1.98846     -0.376667      0.820296     -0.870931      0.748137      0.387652     -0.128326     -0.148352     0.0812176       4.48468       5.76269       5.82475       6.37752       5.74322       5.38903       4.50737       3.91128       3.06241       2.43480       1.76190       1.27388      0.857169      0.586980      0.366687      0.218659      0.128484     0.0737273
  16  20 3649.8428    2.3805  4.0329 10.9878  0.0001  0.0549   0.0298   0.1494    0.1133   0.0000   438.1963       15.4654       10.2269       11.5580       6.70534      -2.23000      -4.70122      -2.22365      -3.85681      -4.21337      0.556768       2.70213       1.60817      0.208382    -0.0405558     -0.273488    -0.0352022   -0.00241385       5.72555       7.00118       7.44694       7.36310       7.02972       6.58084       5.62057       4.80390       3.85737       2.96732       2.22139       1.58887       1.07466      0.711751      0.446546      0.274452      0.159187     0.0875475
  16  21 3791.6483    2.0230  5.7703 10.4267 -0.0006  0.0687   0.0209   0.1825    0.0949   0.0000   427.0919       18.6097       10.9622       11.5162      -3.79100      -24.3279      -5.37533     -0.652642     -0.421681       1.18668      -5.64002      0.122410      0.264776     -0.496701      0.177937     -0.342725     0.0298356      0.247891       6.67366       8.67599       9.00835       9.23361       8.94902       7.95403       6.89752       5.86633       4.68399       3.61483       2.74481       1.85255       1.33882      0.863270      0.555324      0.328060      0.194694      0.110402
  16  22 3933.5484    1.6511  7.5918 10.3887 -0.0009  0.0848   0.0161   0.2355    0.0704   0.0000   442.2797       21.5237       26.6587       31.2740       5.06827      -11.9655       11.8607       11.1267       1.85850      -1.51789       5.41641     -0.951744       1.04488      -1.34730    -0.0760737    -0.0519940      0.216390     -0.126579       8.50175       11.0598       11.5041       11.7253       10.9228       10.1501       8.83028       7.32139       5.96449       4.62021       3.42866       2.40950       1.65229       1.09659      0.681332      0.417329      0.240123      0.134533
  16  23 4075.8076    1.3320  9.0525 10.3036 -0.0008  0.1028   0.0133   0.2880    0.0618   0.0000   444.2373       43.6844       15.8315      -2.34409      -21.1240       10.9735       12.2760      -14.6515     -0.590492       5.45000      0.367651       1.01248      -1.37005     -0.670671    -0.0199466     0.0256875      0.341302    -0.0299477       10.1309       12.9562       13.7356       13.8138       13.1776       12.1819       10.3728       8.98511       7.03196       5.43447       4.12099       2.89489       2.03631       1.33622      0.834175      0.513476      0.297874      0.162045
  16  24 4217.7063    1.1489 12.1759 10.1119  0.0009  0.1305   0.0106   0.3814    0.0555   0.0000   437.9669      -16.1559      -7.11634       7.74870       37.7225       4.15058      -2.00770      -6.31844       24.4909       3.74771     -0.427909       6.13669       1.01350      -1.27993      0.351497     0.0487751     -0.211855      0.110092       12.7855       16.3411       17.6376       17.7064       17.0727       15.2240       13.3631       11.1502       8.89523       6.96882       5.21237       3.63345       2.58018       1.67538       1.07339      0.655550      0.381349      0.210369
  16  25 4360.1649    0.9238 13.9248 10.1686 -0.0026  0.1658   0.0094   0.4738    0.0467   0.0000   438.1334       5.70343       20.1873       30.4192      -11.6314      -27.1449       18.5776       11.5590     -0.131915      -12.5273       14.3479       14.0684      -3.91557      0.343956     -0.243405      0.645032     -0.437288     -0.293774       16.0029       20.4404       21.9592       22.1289       21.4625       19.1650       16.8051       14.0959       11.3182       8.74772       6.59706       4.78230       3.23059       2.19124       1.38044      0.859884      0.487963      0.275519
  17   8 1963.3040    0.5635  0.5099 10.0963 -0.0083  0.0194   0.0187   0.0487    0.0666   0.0000   438.4369      0.788725       12.7215       3.93696     -0.465596      -1.91000       2.38756     -0.445305     0.0182309     -0.235967      -1.67878    -0.0863001      0.153529     -0.214826     -0.211800     0.0966273      0.199196   0.000549415       1.98044       2.42010       2.70894       2.71628       2.46687       2.34962       2.04532       1.71262       1.37975       1.03377      0.803129      0.589829      0.400489      0.285954      0.185991      0.110853     0.0715793     0.0389587
  17   9 2113.0207    0.7449  0.6698 10.2288 -0.0051  0.0221   0.0204   0.0527    0.0862   0.0000   439.1301       6.82725       13.6779     -0.852182      -1.02912     -0.607532     -0.245025      -2.00759      -1.70619      0.709982   -0.00402869     -0.594879      0.603567    -0.0400744    -0.0465776     0.0714831  -0.000181834    -0.0199189       2.07656       2.62070       2.75419       2.77096       2.80886       2.49231       2.18291       1.85832       1.52280       1.17677      0.872389      0.633224      0.464336      0.339252      0.215610      0.130674     0.0747658     0.0458369
  17  10 2260.3311    1.0439  0.7839 10.5504 -0.0060  0.0245   0.0264   0.0568    0.1148   0.0000   437.7619      -1.18139       11.5567     -0.256625     -0.214531      0.368824       1.52787       2.39037      -3.05608     -0.186437       1.97358      0.138059    -0.0427876     -0.115352     -0.151973      0.100636      0.124780    -0.0310148       2.28503       2.99517       3.18068       2.95577       2.95367       2.84615       2.66364       2.11275       1.65565       1.35375      0.956338      0.765025      0.560127      0.371304      0.247138      0.146539     0.0933458     0.0506921
  17  11 2405.0676    1.4424  0.9901 10.9697 -0.0033  0.0263   0.0331   0.0652    0.1458   0.0000   442.8929       4.30162       13.2436       2.38856      -5.26016      -1.79972      -3.36806       1.57551       1.58384      0.705375     -0.106578      -1.20519     -0.348794     -0.267432     -0.470270     -0.154413    -0.0478940     0.0536563       2.58672       3.31862       3.43945       3.32494       3.37555       3.05775       2.76034       2.29546       1.86557       1.48674       1.12083      0.865922      0.552706      0.379248      0.247720      0.156431     0.0992631     0.0572082
  17  12 2548.1331    1.8918  1.0911 11.2344 -0.0010  0.0272   0.0405   0.0686    0.1622   0.0000   431.6267      0.961730       18.3515     -0.290249      -5.77875      -1.64603      -1.47619     -0.675651      0.237627     -0.195099      0.411005     -0.261855      0.485423     0.0822874     -0.127593     -0.493782     0.0498935     0.0423010       2.57820       3.14302       3.34481       3.52056       3.37808       2.98493       2.69846       2.24279       1.82164       1.40706       1.12006      0.786750      0.551683      0.383691      0.248988      0.164850     0.0971619     0.0563526
  17  13 2691.1163    2.4005  1.0235 11.5344 -0.0031  0.0258   0.0520   0.0623    0.1926   0.0000   438.4224       12.1628       11.3591      0.991856      -6.50378       3.92271      -1.82783      -1.38808       1.12107      -1.64774      0.230474      -1.32206      0.190473     -0.613018    -0.0698596    0.00135301     0.0537183     0.0805305       2.40594       2.95830       3.24285       3.41867       2.97720       2.94118       2.58867       2.14145       1.78179       1.34115       1.03143      0.747345      0.557443      0.383153      0.226469      0.157470     0.0943440     0.0530058
  17  14 2834.3564    3.2958  0.9313 11.6174 -0.0005  0.0236   0.0714   0.0544    0.2702   0.0000   438.6793       5.67328       18.8266       1.49284     -0.587879      -1.73346       1.07001      -1.16321      0.743170      -1.01664     -0.280976  -0.000165427     -0.383308     -0.694408      0.177530    -0.0399786   0.000542320    -0.0444212       2.33581       2.84497       3.10065       3.07683       3.11616       2.78951       2.33983       1.99867       1.63425       1.31253      0.958532      0.692186      0.493000      0.336221      0.219424      0.139257     0.0841738     0.0504831
  17  15 2977.3086    3.6657  0.8929 12.4561 -0.0020  0.0215   0.0887   0.0629    0.1742   0.0000   439.1622       8.62297       7.33649       3.29188     -0.604456     -0.271856     -0.595796      -4.14726     -0.412736      -1.15266      -2.37050      0.536079      0.338186    -0.0383112      0.260707      0.191031     -0.130944    -0.0431823       2.11214       2.57511       2.69987       2.90189       2.71491       2.42410       2.23031       1.75096       1.51845       1.17677      0.934973      0.636277      0.445773      0.300753      0.202460      0.132211     0.0761278     0.0472664
  17  16 3119.4827    4.0100  1.0791 12.6725 -0.0041  0.0278   0.0886   0.0644    0.2320   0.0000   439.0537       8.11767       16.0921       4.09761       1.05284      -1.91172       3.08797      0.334723      -1.65914      -3.10690      0.922053     -0.258374      0.819614     -0.270861     -0.111338     0.0848020    -0.0196684     0.0463419       2.76640       3.54810       3.65818       3.44655       3.30853       2.97106       2.81786       2.48008       2.13795       1.70746       1.28107      0.903596      0.611709      0.430113      0.255510      0.160075     0.0955347     0.0550634
  17  17 3261.4834    3.7843  1.5674 12.0569 -0.0034  0.0333   0.0725   0.0846    0.2952   0.0000   437.4962       15.3155       13.6852       9.25724      -6.86361      -2.98273      -2.55963       1.34884       2.60710      -2.33953      -1.51061    -0.0918650      0.321109      0.893484     -0.303575     0.0471516      0.143506     0.0644955       3.40240       4.40393       4.21833       4.23525       4.09034       3.98173       3.50807       2.99528       2.44562       1.91397       1.49908       1.08663      0.757541      0.523316      0.321446      0.207506      0.121389     0.0705657
  17  18 3403.4513    3.2681  2.3521 11.7545 -0.0009  0.0399   0.0527   0.1042    0.2027   0.0000   440.3823       9.47120       15.7779      -2.87683       4.30586       6.42774       2.47742      -3.00726      0.651309      -1.82723       2.77599     -0.708300     -0.925265     -0.704631     -0.309404     -0.222049      0.286230    -0.0556921       3.79897       4.84304       5.15148       5.37737       5.04351       4.59561       4.16011       3.37927       2.75259       2.13538       1.67188       1.18818      0.869806      0.573784      0.382098      0.244341      0.147965     0.0837715
  17  19 3545.6292    2.6703  3.0538 11.5169 -0.0019  0.0475   0.0381   0.1248    0.1299   0.0000   435.5329       4.47305       21.9956      -6.98167       10.3676       2.50962       10.1269      -2.44523       5.57833      -1.70148      0.257310      -1.34834      0.596776    -0.0715479      0.157923      0.429297      0.194738    -0.0908882       4.54690       5.97110       6.40663       6.42152       6.14297       5.65059       5.01559       4.08562       3.30475       2.61161       1.92855       1.45894       1.00590      0.687046      0.441433      0.284936      0.172995     0.0983497
  17  20 3687.8766    2.3072  4.6191 10.9085  0.0005  0.0589   0.0259   0.1582    0.0980   0.0000   439.6187       21.3939       19.4299       13.8220       5.32164      -11.5695       1.98558    -0.0470844       3.46754      -3.28914      -2.19781       2.18785       1.08586      -1.01638     -0.842371      0.358250      0.162531     0.0457819       5.54601       7.28149       7.49696       8.04472       7.41150       6.99532       5.89908       5.20345       4.09693       3.32005       2.47513       1.79682       1.27617      0.850044      0.556371      0.356130      0.209841      0.125268
  17  21 3830.1717    1.8575  6.1179 10.5304 -0.0014  0.0732   0.0190   0.1896    0.0809   0.0000   429.4508       9.71607       20.2366       15.9045      -1.47216       8.63079      -1.74569      -6.40582       1.73207      -9.41494     0.0367839      0.164538      -2.96006     0.0493386      0.224400     -0.447913     -0.110713     -0.119017       6.80201       9.02890       9.32567       9.64023       8.90723       8.38400       7.44472       6.35146       5.12179       4.09542       3.11478       2.24311       1.59266       1.06533      0.691130      0.440398      0.258722      0.154270
  17  22 3972.5312    1.5381  8.2444 10.3400 -0.0007  0.0881   0.0145   0.2488    0.0648   0.0000   437.4446       9.52602       6.93975       14.3400       6.86049       5.19576      -4.67275      0.118753      -6.52592      -2.48344       1.12258     -0.235397      -5.47673      -1.99580     -0.387549      0.205770     -0.360155     -0.136387       8.55941       10.5920       11.5734       11.5332       11.3577       10.4584       9.05525       7.50404       6.17162       4.85522       3.71396       2.66315       1.91621       1.30113      0.852906      0.548956      0.322547      0.192199
  17  23 4115.0755    1.2971 10.9895 10.2129 -0.0009  0.1131   0.0117   0.3272    0.0565   0.0000   442.4806       21.0237       9.48769      -4.55143      -15.6215       5.59725      -6.91478      -4.50523       1.27836      -2.22765      -1.96724       1.56902     -0.226874    -0.0415126       1.66053      0.562813      0.279771      0.529103       10.5421       13.4240       14.2220       14.3526       14.0347       12.9579       11.4778       9.60643       8.00293       6.25488       4.77563       3.52459       2.48409       1.71247       1.10240      0.706823      0.422808      0.246202
  17  24 4257.4031    1.0820 12.6851 10.1630 -0.0012  0.1388   0.0102   0.4005    0.0516   0.0000   439.5795      -9.20322      -15.5885       16.5649      -14.9330      -2.05349      -16.4716      -3.46961       19.5520       2.65210       1.68794       4.67859       1.61326      -3.95032     -0.872916    -0.0932296      0.214463     -0.149720       12.3662       16.2882       17.4411       17.9556       16.9304       15.9257       13.7650       11.9129       9.39539       7.60002       5.72965       4.21760       3.00614       2.03667       1.34925      0.847116      0.505092      0.294860
  17  25 4400.4760    0.8987 15.0681 10.1474 -0.0019  0.1760   0.0084   0.4930    0.0437   0.0000   468.9913      -29.7338       16.6835       36.1445      -7.06002      -26.7005      -16.7013      -3.26245       8.99155      -20.4084      -6.14465      0.840447       7.39790       4.20638      -1.37534     -0.447203      0.267867      0.461838       16.0809       20.5536       22.3946       22.8846       21.8239       19.8005       17.7340       14.9055       12.3692       9.63324       7.40640       5.39343       3.81476       2.65395       1.70267       1.09970      0.643182      0.377965
  17  26 4543.2635    0.7258 17.5780 10.0594 -0.0029  0.2266   0.0070   0.6030    0.0370   0.0000   448.3427      -11.4530      -54.1574      -9.05372       36.1075       3.89132       2.04697      -6.01185       3.61121     -0.212926      -10.5588      -8.91607       3.75406       2.52610      0.845313      -2.33487      0.283418      0.924773       19.7993       26.1948       27.8102       28.3374       27.8292       25.1179       22.2651       19.0967       15.4689       12.4416       9.48430       7.01448       4.91803       3.37814       2.23894       1.40585      0.855574      0.499764
  18   7 1839.9727    0.4322  0.3700 10.0132 -0.0054  0.0191   0.0174   0.0414    0.0511   0.0000   435.9076      -2.28213       13.9107       1.05356      -2.47513      0.579715      -2.56841      0.784416      -1.79133       1.12303       1.57544     -0.213949     -0.174722      0.213903    -0.0812167    -0.0860762     -0.140166    -0.0299854       1.72971       2.38540       2.34205       2.47193       2.34669       2.24889       1.87277       1.62999       1.36323       1.00742      0.852418      0.538887      0.432996      0.308332      0.220239      0.133945     0.0825900     0.0449680
  18   8 1992.8082    0.6245  0.5012 10.0851 -0.0019  0.0191   0.0192   0.0427    0.0689   0.0000   438.8783     -0.571459       13.0414     -0.987698      -2.68631      -2.94421      0.466902      0.912185       1.74862     -0.868964       1.14968      0.315549     -0.430267   -0.00547138      0.226945      0.153737    -0.0196328    -0.0348481       1.82875       2.36230       2.62049       2.68353       2.52000       2.38475       2.04900       1.61826       1.32184       1.02469      0.805967      0.586425      0.417072      0.287749      0.204662      0.124491     0.0813635     0.0515057
  18   9 2143.6803    0.8245  0.7311 10.1782 -0.0005  0.0228   0.0213   0.0542    0.1038   0.0000   437.0117      -2.99967       13.3585       1.21575      -3.29165       4.18641       1.57232     -0.764656     0.0819544      0.588261     -0.626878      -1.07343    -0.0808326    -0.0551371      0.302914     0.0999861    -0.0346490      0.151897       2.07263       2.67714       2.71563       2.75103       2.69725       2.59764       2.26182       1.96768       1.57871       1.20917      0.934163      0.730344      0.527920      0.379067      0.260012      0.154768      0.104671     0.0649134
  18  10 2291.6489    1.1801  0.8570 10.4738 -0.0015  0.0243   0.0279   0.0592    0.1382   0.0000   439.1411      0.112245       12.6539      0.677668      -2.66978      0.464603      0.206468      0.450995     -0.419171      -1.39922     -0.952164     -0.415047     -0.127553     -0.949991      0.283265    -0.0776758    -0.0726873   0.000477603       2.18114       2.57964       2.84682       3.06938       2.89526       2.67174       2.24271       2.01743       1.56292       1.30131       1.02132      0.734687      0.521309      0.387154      0.245713      0.164447      0.105534     0.0658684
  18  11 2436.8914    1.5649  1.0359 10.6153 -0.0047  0.0268   0.0344   0.0615    0.2010   0.0000   443.8262       5.95436       16.5958      -5.62736      -2.51622      -1.87115      -1.86161      -3.72726       3.20301      -1.07635       1.52427      0.449014     -0.123526      0.375438      0.598589     -0.226718     -0.179657    -0.0810750       2.45062       3.32799       3.53527       3.71095       3.51704       3.36133       2.67893       2.38876       1.81623       1.43833       1.12885      0.805382      0.589676      0.409495      0.277853      0.188286      0.111211     0.0682321
  18  12 2580.8849    2.0192  1.0012 11.2907 -0.0030  0.0255   0.0435   0.0613    0.1662   0.0000   440.5911       8.11971       18.2388     -0.904813       2.03699      -1.11424      -1.67532      -1.80263     -0.552441      -3.13513       1.49949      -1.57440     -0.481835     -0.270260     0.0785582     -0.206212    -0.0887095     0.0795120       2.34621       3.08769       3.37015       3.48550       3.28300       2.93908       2.61839       2.25367       1.73992       1.45241       1.06584      0.793090      0.586678      0.395588      0.263178      0.174692      0.107963     0.0645920
  18  13 2724.7934    2.6392  0.8862 11.7513 -0.0005  0.0234   0.0592   0.0556    0.1779   0.0000   433.7226       2.96163       15.3772       2.90514     -0.445900       1.52980      -2.06896      -1.83247       1.72158     -0.113023      0.903483      -1.12033    -0.0163160      0.321771     0.0180372     0.0446309     0.0405002     0.0303182       2.33894       2.63173       2.69969       3.06514       3.21046       2.72022       2.19340       1.96934       1.64492       1.32534       1.00418      0.724910      0.523261      0.365751      0.245122      0.161912      0.104359     0.0685772
  18  14 2868.7021    3.3148  0.8830 11.9299 -0.0013  0.0235   0.0735   0.0540    0.1982   0.0000   438.3541       2.96889       15.1900     -0.316322      -1.32647       3.55989     -0.624487      -2.22905       3.32430       3.63015       1.82913     -0.828713    0.00654670      0.304669      0.538089     0.0702244     0.0632335     -0.101341       2.38434       2.99538       3.20758       3.03035       2.75543       2.64973       2.33682       2.20459       1.92067       1.53672       1.18169      0.842920      0.618294      0.403292      0.260318      0.168031      0.105701     0.0605150
  18  15 3012.2411    3.7281  1.0245 12.6825 -0.0028  0.0268   0.0806   0.0627    0.1717   0.0000   442.6728       6.85466       10.5933       3.44649       3.58071      -1.22315      -1.69300      -2.50519       5.18753      -2.16914       1.83438     0.0280022      0.192183     -0.772190     -0.338188      0.263618    -0.0819499    -0.0988754       2.52798       3.24346       3.55656       3.43963       3.40858       3.03131       2.69709       2.19265       1.97357       1.56456       1.19257      0.886527      0.603963      0.412084      0.274616      0.176040      0.117338     0.0697201
  18  16 3154.9324    3.8139  1.2175 12.9444 -0.0032  0.0288   0.0796   0.0728    0.1605   0.0000   435.4792       8.57562       12.3054      -2.74261      -3.58896       1.57943     -0.940128      -7.42608       2.71789      -3.91253      -2.62105      -1.35161      0.431179     -0.790740    -0.0345168      0.156220     0.0539522     0.0280327       2.61056       3.38106       3.61641       3.65330       3.64401       3.21063       2.98006       2.44943       2.05978       1.62077       1.24946      0.930769      0.677011      0.459365      0.303401      0.203417      0.129397     0.0760717
  18  17 3297.4540    3.6217  1.6922 12.3132 -0.0014  0.0332   0.0633   0.0847    0.1708   0.0000   435.0224       5.71367       8.48452       3.40840       1.45694      -5.70974      -1.17327      -2.68409       3.09506       1.34502     -0.500029     -0.410405      0.195111     -0.132064     0.0741885    -0.0509722    -0.0998939     0.0691857       2.93331       3.98924       4.13007       4.28029       4.09074       3.75394       3.36171       2.80147       2.34743       1.86966       1.43673       1.03190      0.759425      0.539586      0.364670      0.232196      0.138095     0.0848384
  18  18 3440.0481    3.1180  2.4330 11.6124 -0.0014  0.0401   0.0464   0.1037    0.1838   0.0000   435.7215       13.7351       9.47974      -7.25796      -9.11539       5.77560       3.10120      -2.00146      -3.69836       1.13255     -0.353050     -0.182459      0.802300     -0.505025     -0.104825     -0.297620     -0.137346      0.103975       3.55770       4.60530       4.99633       5.02210       4.82463       4.40594       4.09472       3.43838       2.79938       2.29673       1.72111       1.27338      0.944724      0.677005      0.441786      0.288251      0.178355      0.105857
  18  19 3582.7380    2.6307  3.5811 11.0676  0.0014  0.0485   0.0323   0.1310    0.1369   0.0000   438.8434       7.87950       24.6912       10.4895     -0.823505       3.70893      0.928726      -3.97927       3.91343      0.423615     -0.391497       1.07177       1.81491     -0.557558     -0.983440     -0.766985     -0.245290   -0.00652389       4.34062       5.49643       5.96730       5.93780       5.80347       5.32905       4.84745       4.15480       3.53062       2.78107       2.19122       1.60867       1.17427      0.799009      0.538915      0.348811      0.219437      0.131207
  18  20 3725.4896    2.1495  4.9057 10.8660 -0.0013  0.0609   0.0232   0.1622    0.0879   0.0000   436.9585       23.0894       2.45955       12.1793       12.1111       12.1885       4.52378      -4.11357      -1.11946      -2.25976      -1.17845      -1.21749      0.903291      -1.46480      0.917670     -0.272726      0.221941      0.133032       5.38259       6.84940       7.17969       7.40816       7.13644       6.74230       6.00272       5.23498       4.27959       3.41261       2.69265       1.95852       1.50055      0.999168      0.683629      0.444383      0.280319      0.167953
  18  21 3868.1870    1.8151  6.9713 10.2882 -0.0003  0.0747   0.0166   0.2019    0.0797   0.0000   428.7975       32.8669       8.96936       5.86106      -7.51993       10.5731      0.456025      -7.22440       4.59036       2.50929     -0.910345      -4.95213       2.05192       1.31999     -0.564714      0.694249     -0.240072    -0.0890391       6.66517       8.58934       9.23263       9.44832       8.94942       8.57554       7.41174       6.40846       5.40229       4.23864       3.32798       2.45940       1.75438       1.26342      0.826395      0.540284      0.334329      0.203006
  18  22 4011.0895    1.4937  8.8512 10.2482 -0.0008  0.0920   0.0131   0.2506    0.0610   0.0000   444.0841       39.0973       20.2557      -22.1836      -9.77889      -3.01046      -5.43671       6.42332      -1.23670     -0.597669     -0.841712       1.49548      -1.48181      -1.56259     -0.310841      -1.09269      0.109907     0.0161742       8.04487       10.4614       11.0996       11.4054       11.1192       10.3623       9.08086       7.97461       6.42744       5.21671       3.98315       2.99389       2.17513       1.54539       1.03666      0.669393      0.412707      0.251342
  18  23 4154.1181    1.2299 10.6950 10.1832 -0.0004  0.1118   0.0109   0.3115    0.0536   0.0000   436.3357       36.8568       2.85522     -0.713479      -2.70492      -10.1182      -2.18402      -7.32571      -11.4122       8.63372      -2.92968      -4.75702       1.03408       3.11438      0.853042     -0.441084     0.0633846     -0.168993       9.71155       12.5508       13.5301       13.9393       13.3573       12.4699       11.0545       9.65155       7.85645       6.24133       4.92735       3.63649       2.64382       1.86613       1.26120      0.812892      0.501815      0.306050
  18  26 4583.1002    0.7037 18.6778 10.0674  0.0038  0.2375   0.0066   0.6275    0.0332   0.0000   393.7166      -1.89518      -11.1591      -14.2951      -6.30963      -4.14784       33.4513       22.6361       21.7109       7.36239       12.2778      -1.83530      -1.60432      -1.88851       1.06421       1.66279      -2.21239      -1.07483       19.6846       26.2143       28.3560       29.0865       27.4857       26.2993       22.6920       20.1785       16.7063       13.4397       10.5110       7.84511       5.65645       4.00895       2.73411       1.75571       1.05279      0.652053
  19   7 1867.3022    0.4445  0.3555 10.1358 -0.0036  0.0172   0.0154   0.0371    0.0488   0.0000   441.4810      -1.19081       14.3846      0.905185      -1.28171       1.32725      -2.24041      -1.53308      -1.12876      0.587210     -0.500259      0.746348    -0.0267281     0.0653085    -0.0358876      0.172701     0.0109495     0.0100225       1.62250       2.10934       2.14777       2.15397       1.77490       1.73536       1.56850       1.56388       1.43991       1.17278      0.925466      0.692689      0.483468      0.326874      0.218266      0.140523     0.0837806     0.0520260
  19   8 2021.7386    0.6470  0.5420 10.0997 -0.0039  0.0194   0.0188   0.0435    0.0722   0.0000   438.8203       4.60298       11.2927       3.90963     -0.396307     -0.128657       2.34667      0.505707      -1.23373     -0.588065       1.12207      0.822078    -0.0499262     -0.567507     -0.447326     0.0874378     0.0438018     0.0602269       1.70158       2.33245       2.35508       2.39609       2.18707       2.11998       1.93988       1.71965       1.46475       1.18308      0.925316      0.697517      0.524715      0.354224      0.256457      0.157125      0.101727     0.0606782
  19   9 2173.7786    0.8826  0.7290 10.2792 -0.0025  0.0214   0.0213   0.0498    0.0934   0.0000   437.7621      0.662049       7.53088       1.43448      0.918879     -0.145904      0.111047     -0.292493       1.22308     -0.102816     -0.162107      0.886152     -0.670102    0.00131944      0.195189     -0.209455    0.00249388     0.0478451       1.80382       2.16094       2.37591       2.51819       2.45188       2.15794       2.01736       1.79204       1.48090       1.11888      0.933786      0.714582      0.521233      0.363758      0.267036      0.177432      0.114713     0.0662411
  19  10 2322.3341    1.2594  0.8944 10.4309 -0.0010  0.0237   0.0275   0.0532    0.1375   0.0000   436.6154       1.08233       11.7383      -1.04752      -3.67165       2.18537     -0.219048      0.626924       1.35173     -0.486193     -0.808834     -0.865595      0.295518      0.220163      0.427879     0.0732639     0.0491965    -0.0591065       1.94547       2.60834       2.65028       2.74470       2.76059       2.51254       2.36035       1.96777       1.69437       1.29610       1.05016      0.759910      0.600177      0.434314      0.306346      0.199802      0.124923     0.0810667
  19  11 2468.1658    1.6588  0.9416 11.1989 -0.0005  0.0243   0.0368   0.0588    0.1453   0.0000   436.4007       8.41829       8.01578     0.0745629     -0.600353      -1.24316      -3.31752      -1.60520     -0.847928       1.28911       1.01993       2.06599     -0.360084      0.203801      0.265034      0.247616     -0.242439    -0.0921243       2.14330       2.73888       3.00817       3.10976       2.96811       2.77797       2.54452       2.13065       1.78525       1.37854       1.08193      0.797616      0.615737      0.463645      0.320179      0.217506      0.135450     0.0799126
  19  12 2613.1219    2.1672  1.0871 11.5929 -0.0015  0.0247   0.0452   0.0684    0.1743   0.0000   440.5570       6.77587       17.2778       5.17413      -2.36176       4.99697      0.929399      -1.11257     -0.498155     -0.962932       1.60215       1.46648     -0.176790      0.347747      0.538594     0.0600870    -0.0892328     0.0173345       2.04761       2.70459       2.76024       2.99841       2.87028       2.65114       2.37353       2.03981       1.75456       1.36609       1.10463      0.837672      0.609145      0.425418      0.303798      0.198574      0.129459     0.0798356
  19  13 2758.0535    2.8281  0.8767 12.0844 -0.0020  0.0225   0.0639   0.0575    0.1495   0.0000   439.7920       4.13231       10.4455      -1.54757      -1.83581       2.05872      0.294879      -4.59879       2.66828     -0.522216      0.719679     -0.879425       1.18549     -0.519619    -0.0474652     -0.255801   -0.00547177     0.0375060       2.12771       2.72126       2.78265       2.85007       2.44495       2.44109       2.14910       2.03367       1.81545       1.57848       1.24472      0.930604      0.654536      0.435290      0.287432      0.184137      0.117593     0.0711887
  19  14 2902.5410    3.4124  0.8303 12.5411 -0.0014  0.0210   0.0766   0.0528    0.1416   0.0000   437.5796       8.11313       14.6584       6.13767      -7.15530      -2.43535       4.18828       3.21228      0.597427      -1.46502     0.0868437      -1.07983     -0.811435      0.624423    -0.0250915     -0.409350    -0.0533556    -0.0312259       1.91441       2.43508       2.59515       2.65232       2.30328       2.20943       2.07801       1.87023       1.62659       1.35944       1.09859      0.804802      0.570071      0.408169      0.263508      0.169301      0.109691     0.0727514
  19  15 3046.6077    3.9293  1.0328 12.5071 -0.0035  0.0239   0.0805   0.0604    0.2067   0.0000   435.7183       4.77594       13.4314       5.10012      -1.64560      0.793995      0.228633      -2.16290      0.739373      0.834396       2.10034      -1.21155      0.754337     -0.809308      0.431946    -0.0656492     0.0454659     0.0937853       2.10267       2.68721       2.74830       2.77446       2.68991       2.60016       2.34849       2.04743       1.71044       1.45830       1.17873      0.871587      0.659934      0.427463      0.299778      0.200252      0.130035     0.0819574
  19  16 3189.9656    3.8972  1.3417 12.7097 -0.0036  0.0293   0.0716   0.0706    0.1495   0.0000   437.0702       11.1971       15.1728      0.172594      -1.15665       6.47892      -3.27339      -2.21573     -0.932739      -1.64904      0.572441    -0.0467780      0.575068     -0.312784      0.629023      0.102845      0.290416    -0.0142617       2.64826       3.56665       3.84362       4.12998       3.90028       3.49765       3.18918       2.55938       2.15105       1.62338       1.30201      0.963977      0.697098      0.501818      0.337043      0.229982      0.146833     0.0954039
  19  17 3333.0062    3.5314  1.7118 12.2444 -0.0033  0.0317   0.0587   0.0822    0.1566   0.0000   439.5856       12.7010       11.7095       9.27776      -5.28481      -3.88508       3.22551      0.311212       2.22071     -0.722540     -0.156793      -1.74424      -1.53246      0.115286      0.149660     -0.173660      0.143444    0.00719863       2.74898       3.56036       3.77354       3.89108       3.66894       3.44001       3.20046       2.65899       2.35161       1.80257       1.48241       1.08865      0.828940      0.570969      0.390831      0.266777      0.166851      0.103818
  19  18 3476.3128    2.9459  2.5681 11.7251 -0.0015  0.0408   0.0403   0.1015    0.1278   0.0000   439.9611       12.9056       13.6644       3.33350      -2.63774      -3.50497       1.54095      0.661957     -0.471417      -1.24851       3.32450      0.502954     -0.656025      -1.27006      0.413092      0.180606     -0.177099     -0.173183       3.52619       4.50813       4.65747       4.93271       4.84102       4.43051       4.01581       3.47298       2.93151       2.41936       1.86885       1.42996       1.02902      0.742607      0.527694      0.345255      0.216523      0.136298
  19  19 3619.5102    2.5171  3.7680 11.1779 -0.0003  0.0495   0.0294   0.1330    0.1070   0.0000   434.9213       8.55576       13.5859       10.2405       3.67658      -13.2249      -10.2797       6.04635       6.90637      -2.10389      -1.36912      0.720612    -0.0554143      0.358330     0.0727886     -0.101088     -0.258744    -0.0294692       4.35228       5.61925       6.03121       6.23256       5.92265       5.50807       4.93116       4.38418       3.66994       2.93884       2.31480       1.74616       1.29169      0.914872      0.623633      0.406345      0.272625      0.162273
  19  20 3762.5686    2.0516  5.5344 10.7107  0.0006  0.0640   0.0202   0.1699    0.0810   0.0000   439.8705       23.2713       19.7246       8.40944      -6.14605      -1.85079    -0.0948065      -9.11760     -0.104789      -2.43596       1.38189       3.57099       1.54778      0.175079     -0.889929      0.574199      0.140976     -0.194701       5.33599       6.92098       7.47563       7.48763       7.40409       6.74372       6.31966       5.44329       4.58865       3.79226       2.96095       2.21015       1.66875       1.18008      0.822142      0.538714      0.339004      0.216296
  19  21 3906.1063    1.7182  7.2707 10.4218 -0.0002  0.0780   0.0153   0.2066    0.0668   0.0000   436.0711       4.92239       11.4525      -5.11618       8.94796      0.347016      -7.38827      -6.52783     -0.481866       1.47661      -1.18673      -1.88790       3.11732       2.28994     -0.187383     -0.393112     -0.927086      0.226231       6.48216       8.61307       9.11774       9.56481       9.05385       8.51519       7.63278       6.66615       5.68937       4.51022       3.66868       2.71351       2.00011       1.43403      0.963629      0.652056      0.411314      0.258907
  19  22 4049.1568    1.4281  9.6155 10.2266  0.0003  0.0945   0.0118   0.2717    0.0557   0.0000   441.8440       21.8000       22.5372      -3.79441       18.0676       16.5331      -19.5361      -8.38035       1.91528      0.797282      0.338681      -4.23941       1.50164       3.75639       1.08276     0.0936551     0.0526777     -0.213998       7.93494       10.2439       11.0190       11.2047       10.6915       10.0867       9.15352       8.01598       7.03750       5.53843       4.43301       3.37325       2.49940       1.76158       1.18956      0.805902      0.514925      0.314384
  19  23 4192.4880    1.1783 11.3301 10.2251 -0.0006  0.1176   0.0104   0.3291    0.0498   0.0000   411.5879       19.7372       44.7651       21.7878      -1.11057      -11.7456       3.14596       3.00228       13.7441       2.56801       5.16863      -1.26440      0.211227       2.41079      0.990748     -0.487693      0.914284      0.489064       9.86783       12.8701       13.9801       14.2547       13.8645       12.8659       11.5205       10.1419       8.60402       6.84525       5.44234       4.14544       3.04207       2.18405       1.49604       1.00129      0.631778      0.398102
  19  24 4335.9826    0.9688 14.0386 10.2277 -0.0018  0.1523   0.0085   0.4333    0.0424   0.0000   444.2667      -4.91214       11.7012       7.01736       3.79117       7.83176      -9.47160      0.298043      -11.9338      -5.39942       4.55061      -4.86864      0.581385     -0.789490      0.583729       1.04256      -1.13669      0.326629       12.7111       16.3071       17.6014       18.1552       17.8799       16.6947       14.9269       12.9323       10.9056       8.83371       6.95049       5.33960       3.90610       2.82435       1.97457       1.30054      0.837581      0.535818
  19  26 4622.5718    0.6453 18.9978 10.1001 -0.0029  0.2554   0.0061   0.6590    0.0305   0.0000   412.4274      -13.0332       1.82211       41.8730       3.22604      -15.6970       7.06032       30.0808      -5.73176      -6.34631      -13.5463       15.7399      -1.82742       2.73816      -1.50910      -1.73448      0.483471    -0.0435517       19.5814       26.7925       28.7678       29.7136       29.4140       27.2384       24.4687       21.0698       17.8581       14.5303       11.3248       8.82075       6.42829       4.73015       3.20352       2.19135       1.35441      0.843328
  20   7 1893.9194    0.4992  0.3750 10.1690 -0.0023  0.0181   0.0173   0.0355    0.0478   0.0000   438.7327      -4.60513       14.7022     -0.529296      -1.66278     -0.576539      -1.21407     -0.412974       1.22171      -1.35141      0.988138     -0.673295     -0.852492    -0.0843761    -0.0161193   -0.00459762     0.0156422    -0.0833823       1.50751       1.84103       2.18244       2.36455       1.99893       2.00235       1.95127       1.53391       1.13620       1.09862      0.786206      0.557788      0.442053      0.351166      0.266595      0.175125      0.116501     0.0717652
  20   8 2050.0727    0.6830  0.5917 10.2295 -0.0024  0.0208   0.0187   0.0479    0.0719   0.0000   441.5061      0.358162       19.9120      0.424629      -1.11774       3.46527      0.492467     -0.240301      0.129220      0.745919      -1.44146      0.276235     0.0224935      0.614089     -0.146960    -0.0788254     -0.109868     0.0117568       1.65479       2.18773       2.39941       2.46601       2.42913       2.26604       1.92918       1.71591       1.34533       1.16456      0.941139      0.710157      0.530269      0.365986      0.243281      0.178472      0.119964     0.0751429
  20   9 2203.1395    0.9706  0.7577 10.3917 -0.0018  0.0214   0.0230   0.0488    0.1032   0.0000   440.9708      -1.38880       10.9932       3.72868      -4.55613       2.19517      0.252723      -2.80984      0.915695      -1.02488       1.03670     0.0873659     -0.241079     -0.448486      0.170230     0.0592906    0.00554600    -0.0426529       1.86280       2.39252       2.57980       2.66705       2.57018       2.40658       2.27136       1.87575       1.54655       1.27676       1.06859      0.802661      0.588418      0.400269      0.297390      0.208386      0.134610     0.0880065
  20  10 2352.4410    1.3140  0.9452 10.6895 -0.0035  0.0237   0.0281   0.0573    0.1324   0.0000   437.5119       5.15752       17.3896     0.0576348      -1.89287       4.54822      -3.22188      -1.01248      -1.29535      0.774987      -1.21676       1.21528      0.521514      0.559596     -0.323297     -0.250091     0.0498211    -0.0545258       1.85435       2.41523       2.66436       2.68058       2.61717       2.53645       2.24241       1.96980       1.65055       1.30577       1.02157      0.809017      0.605604      0.437603      0.329503      0.213549      0.151460     0.0904539
  20  11 2499.0196    1.7873  0.9885 10.6608  0.0012  0.0223   0.0366   0.0573    0.2137   0.0000   438.1111       4.97973       15.7065       4.48102     -0.492832      -5.30565     -0.381442      -2.39440       1.25702     -0.244659      -1.50475      0.100979     -0.804494     -0.478516    -0.0289046     0.0225829     -0.166425    -0.0206341       1.86537       2.40667       2.59905       2.59007       2.39868       2.38671       2.19140       1.93014       1.69018       1.37269       1.06387      0.852896      0.625960      0.462776      0.313700      0.216015      0.141206     0.0919270
  20  12 2644.8909    2.3405  1.0297 11.5268  0.0000  0.0235   0.0472   0.0602    0.1764   0.0000   439.2757       3.69459       16.5325       2.12693       2.04858      -1.75818      -5.19421       1.55023       1.18568       2.12722      0.496496     -0.956995      0.268578     -0.319712    -0.0715895     -0.464691      0.243897      0.162301       1.91959       2.48666       2.67462       2.84840       2.64692       2.46535       2.27238       2.01367       1.70887       1.41026       1.10906      0.876313      0.630867      0.467741      0.322487      0.215323      0.142495     0.0924842
  20  13 2790.7941    2.9502  0.9820 12.0343 -0.0034  0.0239   0.0612   0.0545    0.1785   0.0000   437.1101       7.42187       15.1807       1.45603     -0.475386       1.30884      0.435789      -1.55375       1.65447      -1.08180      -1.48334     -0.974052     -0.187977     -0.488197      0.143787      0.482312      0.138542     0.0117586       1.99645       2.57774       2.68242       2.90328       2.45249       2.47486       2.19907       2.08040       1.75048       1.51721       1.21019      0.946482      0.682144      0.486873      0.332365      0.221111      0.149381     0.0929176
  20  14 2935.9889    3.4953  0.9709 12.1952 -0.0026  0.0237   0.0705   0.0560    0.1920   0.0000   438.4859       6.69836       9.48787       3.51510      0.180220      -6.74521     -0.815343      -1.90295       2.84387     -0.657984      0.479467      -1.11600     -0.424403      0.588318     -0.407474     -0.110310      0.111653    -0.0748825       2.15185       2.88649       3.03071       2.86443       2.56884       2.29099       2.23305       2.13198       2.03954       1.75369       1.39809       1.08712      0.782301      0.528247      0.356811      0.227753      0.146046     0.0882624
  20  15 3080.5218    4.0683  1.1026 12.1784 -0.0019  0.0241   0.0769   0.0588    0.2669   0.0000   436.9631       8.82190       14.9754      -1.23167      0.936657       4.59656       2.06395      0.260303       1.28154      -3.07514      -1.16713      -1.45387      0.132336     -0.482383     -0.279266      0.219524    -0.0118617     0.0743798       2.02153       2.36164       2.58515       2.74489       2.52713       2.52071       2.34867       2.01297       1.71701       1.38410       1.12372      0.849331      0.645413      0.483074      0.345220      0.240301      0.160823     0.0954568
  20  16 3224.5715    3.8474  1.2602 12.8796 -0.0032  0.0279   0.0741   0.0674    0.1610   0.0000   437.8936       10.4116       13.1289       1.25180      -3.19968     -0.386565     -0.289125      -5.83219      0.433187      -2.39535      0.630244      -1.60624     -0.959890     -0.743035    -0.0776023    -0.0596505    -0.0636095     -0.326489       2.50104       3.16448       3.23883       3.26424       3.19625       3.10599       2.84496       2.60045       2.14414       1.68888       1.28067       1.01052      0.786824      0.604698      0.438170      0.298072      0.190998      0.120632
  20  17 3368.1665    3.3790  2.0128 12.1517 -0.0006  0.0336   0.0501   0.0897    0.1083   0.0000   442.5431       15.3320       11.5337     -0.867992       2.87333       6.72847      -1.30844      -1.84862       3.43673      -1.00952       1.39152      0.900630      0.857679     -0.538651     0.0700572     -0.626045     -0.155509     0.0655823       2.86716       3.70274       3.97382       4.01814       4.09026       3.81086       3.37209       2.91658       2.50420       1.99392       1.57774       1.19554      0.905603      0.681487      0.462222      0.325417      0.216098      0.135080
  20  18 3511.9662    2.8335  2.7766 11.8358 -0.0031  0.0418   0.0378   0.1087    0.0967   0.0000   443.1260       11.2156       9.00619      -4.18957     -0.887023      -3.15684       4.17879      -2.01050      -2.04958      -3.24319       1.38652      -3.01882      0.442124      0.199392      0.765844      0.121291     -0.428446     0.0149697       3.37272       4.42071       4.57950       4.86962       4.81009       4.41057       4.24485       3.42595       3.01505       2.39829       2.02397       1.51409       1.15001      0.833137      0.569150      0.397366      0.265668      0.173649
  20  19 3655.7994    2.3708  4.2906 10.8830  0.0002  0.0525   0.0253   0.1370    0.1043   0.0000   439.2572       12.1143       10.6874       11.6895       5.38695      -9.39789      -4.10346      -4.81243       2.13655      -1.45301      0.128273      -1.65818      0.285830      0.182528     -0.828733      0.420858     -0.610114      0.103174       4.28066       5.56690       5.85321       6.11015       5.89683       5.65920       5.15354       4.42520       3.84239       3.11599       2.52967       1.96744       1.46689       1.04962      0.729776      0.506094      0.339956      0.214989
  20  20 3799.2574    1.9776  6.0425 10.6679 -0.0017  0.0654   0.0184   0.1785    0.0711   0.0000   442.8503       22.3584       10.2167      -5.51305      -14.8277       10.5997       4.19902     0.0282998      -1.41652     -0.583593      -1.92471       4.58647      0.367734      -1.06145     -0.237178      0.200502    -0.0446538     -0.494297       5.23242       6.69025       7.11410       7.48881       7.25905       6.81348       6.16596       5.45412       4.69170       3.88680       3.12630       2.38258       1.78995       1.30716      0.919296      0.621453      0.412318      0.265960
  20  21 3943.1066    1.6339  7.7926 10.3168 -0.0000  0.0789   0.0137   0.2162    0.0615   0.0000   434.8282       8.84756       2.88594       10.3012      -20.1753       5.76399       5.08732      -6.38590       5.89337       1.15849       2.54515      0.682782      -1.79766      -1.41253      0.832136    -0.0632001      0.144927      0.665951       6.21686       8.26151       8.77224       8.97727       8.84655       8.32327       7.60884       6.67090       5.74030       4.71838       3.73032       2.92540       2.17695       1.59833       1.10483      0.767136      0.497524      0.316293
  20  22 4086.9366    1.3481  9.8363 10.2142 -0.0013  0.0983   0.0111   0.2701    0.0539   0.0000   451.7389       30.7802       14.5063      -17.8956      -7.23272      -4.21321       11.0799      -12.6454      -8.80314      -7.55538      -4.84142       2.59416       1.58653      0.819204       2.45249      0.554990     -0.888422     -0.367290       7.62350       10.1359       10.8181       11.2185       11.0445       10.3526       9.54188       8.26165       6.97273       5.79725       4.60552       3.54869       2.68797       1.96230       1.38029      0.942447      0.612034      0.405292
  20  23 4230.8644    1.1144 12.1844 10.2257 -0.0010  0.1266   0.0094   0.3501    0.0457   0.0000   430.7106       15.3623       21.3756     -0.146811      -12.4587       11.6598      -4.44434      -4.67777      -1.03375       8.35646      -9.09157      -5.51608       2.83280       2.91638       1.58750      0.290378     -0.399082     -0.694870       9.77491       12.9990       13.9344       14.5197       14.1144       13.5651       12.1122       10.5670       9.05314       7.43851       5.85740       4.65123       3.46576       2.49022       1.80952       1.19852      0.805487      0.518131
  20  24 4375.0464    0.9371 14.8309 10.2370 -0.0004  0.1599   0.0079   0.4483    0.0383   0.0000   414.9002      -29.1437       23.8237       36.3271      -19.4011      -4.86605      -5.36489      -6.79426      -6.84587      -6.74298      -9.28241       5.56517      -6.93087       1.00469       3.42513      0.153591     -0.685474      0.573402       12.3235       16.2198       17.4786       18.7062       17.9335       16.8263       15.3891       13.3960       11.4101       9.29279       7.59464       5.76779       4.36378       3.18905       2.25687       1.55375      0.997511      0.649943
  20  25 4518.2073    0.7468 15.8473 10.1877 -0.0018  0.1946   0.0070   0.5145    0.0345   0.0000   436.0372       44.1316       18.4835      -4.24859       5.78353       22.2211      -1.80254      -32.5381      -35.2348       2.42463      0.150156      -9.28201      -4.63151      -1.23185      0.365212     -0.919104       2.71886     -0.387765       14.9776       19.2745       21.0548       22.0508       21.6792       20.2578       18.4402       16.1196       13.9999       11.2301       9.09780       7.15913       5.30424       3.92245       2.76717       1.93698       1.23853      0.802447
  21   8 2077.7591    0.7394  0.6542 10.1537 -0.0039  0.0201   0.0185   0.0480    0.0794   0.0000   440.0558       1.58718       13.3976      0.724488      -2.38746       2.41355     -0.848411      -3.92263      -1.41003      0.773904     -0.964188    -0.0211005      0.452874      0.132197    -0.0231041    -0.0995108    -0.0276832     0.0445991       1.51916       1.99974       2.13231       2.26988       2.02369       2.01089       1.78655       1.73560       1.37501       1.19252      0.966240      0.770439      0.548962      0.431926      0.304566      0.208046      0.139043     0.0918086
  21   9 2231.8643    1.0490  0.7900 10.3517 -0.0005  0.0212   0.0238   0.0493    0.1177   0.0000   441.1168       2.31071       15.2548      -3.26120     -0.321154      -1.69793      -1.58804      0.141190      -1.57902      -1.93900      0.347831       1.18547     -0.255716     -0.928607      0.106203     0.0707978     -0.183505     -0.124113       1.66006       2.07645       2.32672       2.41969       2.25096       2.11862       2.05821       1.75834       1.55004       1.25117       1.04020      0.761521      0.617062      0.450125      0.324409      0.222166      0.152580      0.101700
  21  10 2381.9265    1.4200  0.9241 10.9023 -0.0001  0.0229   0.0297   0.0557    0.1240   0.0000   440.7186     -0.435112       16.2145       4.60470      -4.77265       3.66325      -2.39434       1.73997     0.0817746      -1.14235       1.22780      -1.18589      0.258700      0.324825      0.309675    -0.0786558     0.0233913     0.0809582       1.80733       2.35998       2.53455       2.57500       2.54748       2.35222       2.13322       1.89001       1.57694       1.45483       1.16813      0.895768      0.661465      0.486590      0.345594      0.232782      0.156139      0.105452
  21  11 2529.3554    1.8642  0.9735 11.2492 -0.0064  0.0231   0.0389   0.0577    0.1470   0.0000   433.3532      -4.93863       15.5289      -3.50252      -5.94313      -2.17725       2.67604      0.458715      -3.33149     -0.101588       1.33641      0.512405      0.347215     -0.411926     -0.483998     -0.420999    0.00141905     -0.122337       1.80449       2.37990       2.53413       2.67567       2.66649       2.49196       2.17408       1.94658       1.63117       1.37466       1.09051      0.861597      0.629381      0.468502      0.334390      0.237051      0.156282      0.103791
  21  12 2676.2083    2.4204  1.1346 11.1471 -0.0013  0.0235   0.0455   0.0617    0.2482   0.0000   435.8138       7.06298       11.3365       1.41697      -1.65715      -4.96203      0.515227     -0.355436      0.490754     -0.513204      0.560611     -0.715916     -0.760738     -0.227129     -0.204345     -0.314218      0.107281   0.000465985       1.88327       2.43701       2.55776       2.68074       2.67394       2.44283       2.29857       1.93635       1.78186       1.42824       1.17619      0.915510      0.702143      0.508509      0.360892      0.255043      0.170418      0.113596
  21  13 2823.0240    3.0983  0.9371 12.2182 -0.0034  0.0222   0.0628   0.0521    0.1639   0.0000   442.2559     -0.160761       14.5221       1.55112      -3.26020     -0.428466      -1.06344      -3.41570      0.646648       1.27742      -1.60425     0.0721414      0.926915      0.231550    -0.0605416      0.355906      0.210343     0.0486239       1.80192       2.24217       2.42278       2.36186       2.30648       2.31045       2.20774       2.02141       1.62587       1.31643       1.04025      0.783815      0.632563      0.491499      0.373839      0.261316      0.176679      0.120056
  21  14 2968.9665    3.6140  0.9793 12.4289 -0.0014  0.0218   0.0713   0.0552    0.1639   0.0000   439.6232       3.95114       13.6665       3.21476      -2.90149      0.187775       2.56033      -1.43754       1.73025      -1.08295    -0.0713125     -0.268626     -0.207275     -0.715535      0.485173      0.393693    -0.0876584     0.0238577       1.86587       2.36281       2.61280       2.70350       2.48996       2.26069       2.14930       1.94632       1.69750       1.42585       1.18660      0.910715      0.683475      0.496135      0.339802      0.237273      0.156406     0.0994024
  21  15 3114.0085    3.9182  1.1870 12.8069 -0.0014  0.0267   0.0744   0.0623    0.1763   0.0000   436.1113       9.41505       11.7863       3.39278       2.54715     -0.516251      -1.72763      -2.89269     -0.968987       1.39632     -0.386026      0.555631     0.0952088      0.435295    -0.0386609    -0.0650021     -0.368923    -0.0644240       2.02683       2.59264       2.82532       3.05144       2.87983       2.63725       2.52068       2.24666       1.80436       1.61447       1.27117       1.03708      0.736224      0.545329      0.396926      0.273736      0.186303      0.117764
  21  16 3258.6693    3.8386  1.4417 12.3149 -0.0024  0.0273   0.0640   0.0694    0.1624   0.0000   443.2652       11.5997       13.1726     -0.258167      -2.83683      -1.86233      -1.79555      -1.42437       2.86204      -2.20128     -0.262826      0.337686     -0.489524      0.452189      0.790760     -0.166876     -0.509721     -0.112231       2.20462       2.78075       2.88344       3.05743       3.04230       2.93576       2.72685       2.30408       1.92370       1.64369       1.38523       1.07486      0.777455      0.593273      0.421708      0.302246      0.203827      0.133261
  21  17 3402.9803    3.2052  2.2487 11.8645 -0.0011  0.0348   0.0429   0.0888    0.0957   0.0000   435.1143       11.1210       13.6481       2.35942      -1.67011       5.31844      -7.61589      -2.24071      -1.05988       1.81669      -1.26737      -1.58618       2.22634     -0.260875      0.437665     -0.694208    -0.0757072     -0.189168       2.83537       3.77247       4.08653       4.16536       4.10617       3.88666       3.53097       3.05610       2.69028       2.11104       1.73300       1.30919       1.01242      0.750112      0.542351      0.390439      0.263426      0.166602
  21  18 3547.2993    2.6573  3.1429 11.6734 -0.0007  0.0431   0.0318   0.1141    0.0775   0.0000   441.2907       10.5100       9.97664       1.47529      -1.83637       2.22233      -8.48326      -2.94485      -1.11732      -1.92883      -1.76325     -0.979843      -1.61647      -1.24449     -0.332510     -0.258955     -0.232830      0.291263       3.25583       4.39469       4.60817       4.93418       4.73759       4.68209       4.11509       3.67197       3.03932       2.54731       2.06407       1.57375       1.23763      0.901624      0.652871      0.450375      0.306869      0.205435
  21  19 3691.5041    2.2469  4.6306 10.9125  0.0001  0.0537   0.0222   0.1425    0.0796   0.0000   431.2754       8.23785       11.5901       2.68449      -8.98375       9.23614       6.45124      -13.3504       10.5432       6.07230       4.37183     -0.230893       3.06723     -0.205066      -1.05113     -0.265832     -0.149585     -0.226891       4.03408       5.31339       5.68504       5.98304       5.86820       5.53873       5.03938       4.47360       3.87247       3.17974       2.62916       2.03124       1.55999       1.14808      0.818264      0.573933      0.382981      0.252411
  21  20 3835.8111    1.8543  6.3653 10.5858 -0.0002  0.0664   0.0165   0.1811    0.0665   0.0000   441.8025       18.6420       11.4923       2.81211       7.03950      -3.74022       4.70612      -1.21674      -3.52167      0.416299      -2.68510     -0.257153      -1.05012     -0.494688     -0.182061      0.716372     -0.268522    -0.0138990       5.14320       6.60178       7.28444       7.50544       7.44421       6.99570       6.47445       5.64417       4.79156       4.00509       3.23403       2.48161       1.90760       1.42448       1.04128      0.728672      0.488151      0.319046
  21  22 4124.1295    1.3123 10.8220 10.1911 -0.0008  0.1023   0.0103   0.2951    0.0497   0.0000   439.5561       44.3278       12.5289       13.5472      -3.61260      -5.56763      -2.85369       1.86741      -13.4539     -0.375548       1.18605      -8.86887      -8.36282       2.62914      0.400753     0.0691696     -0.374481      0.157350       7.77931       9.97781       10.9822       11.3632       11.0368       10.6560       9.62317       8.64246       7.26854       6.17481       4.98435       3.96505       3.00563       2.19279       1.58404       1.11124      0.748639      0.490040
  21  24 4412.8007    0.8576 15.1997 10.2760  0.0003  0.1726   0.0073   0.4732    0.0348   0.0000   445.0852       3.04293       12.5989      -2.63105       5.19383       36.4258       9.05183      -23.8761      -4.06447       16.5756       3.61787      -10.9524       12.3611      0.484862      0.396856      0.584227      -1.00420      0.500816       12.4849       16.6520       18.1231       18.7538       18.3616       17.8163       15.7299       14.3594       12.2190       10.2590       8.29858       6.63941       5.01583       3.73874       2.66524       1.87535       1.24850      0.822546
  21  25 4556.3158    0.7224 18.2271 10.1036  0.0004  0.2184   0.0061   0.5677    0.0314   0.0000   441.5236       31.1581       20.2985      -10.3781       6.07240       13.5977      -32.9006       7.71477      -9.12394       2.07457       7.08544      -8.25336       3.54696   -0.00103263       2.56015      -4.26938     -0.842681       2.58755       15.7239       21.1696       22.4580       24.2011       23.0390       22.0127       20.1388       18.2262       15.4204       13.0069       10.6125       8.31358       6.39943       4.73502       3.41059       2.35269       1.57892       1.04632
  22   7 1945.0439    0.5143  0.5265 10.0825 -0.0034  0.0206   0.0152   0.0488    0.0578   0.0000   440.6389     -0.561922       20.0864      -1.35170      -2.90081      -2.17550       1.14576     -0.196202      0.558540     -0.451348       1.28548     -0.774364      0.999493      0.655683    -0.0107298     -0.103076    -0.0236294     0.0588770       1.47485       1.96141       2.24194       2.29566       2.47192       2.18662       2.00173       1.63464       1.34511       1.19178      0.908499      0.726067      0.530987      0.391021      0.301479      0.203529      0.140529     0.0946899
  22   8 2104.7507    0.7790  0.7235 10.0500 -0.0006  0.0204   0.0182   0.0507    0.0900   0.0000   441.0835      -1.68852       13.4819       2.60184     -0.252468      -1.18690     -0.433871     -0.517250      0.151142     -0.805398     -0.466252     -0.742224     -0.368140      0.291244    -0.0610766     -0.389205      0.213911     0.0335838       1.50342       1.95226       1.98535       2.19118       2.23226       2.11255       1.98443       1.63612       1.44229       1.14947      0.983642      0.748979      0.588900      0.442055      0.318195      0.236556      0.168759      0.112166
  22   9 2259.9601    1.0662  0.9773 10.2909 -0.0052  0.0262   0.0216   0.0595    0.1282   0.0000   440.6167       4.00980       10.9162      -1.69536      -3.36495      -1.69798       2.09918      0.143783      -2.70976      0.431461      0.349207     -0.261224      0.114640     -0.734422       1.09381    -0.0713872     -0.133307     0.0563218       2.09429       2.97377       2.98275       3.04949       2.49242       2.32832       2.22840       2.22278       2.18441       1.92759       1.62235       1.26201      0.985199      0.689025      0.470080      0.307147      0.205624      0.131781
  22  10 2410.7809    1.4771  1.0600 11.0314 -0.0038  0.0245   0.0297   0.0620    0.1371   0.0000   437.7897       3.56629       14.6449      -1.55782     -0.643914       1.33307       2.82365      -2.76993     -0.167063    -0.0416007      -1.12258     -0.414511      0.662339      0.198931    -0.0610820     -0.632864     0.0276105      0.129028       1.84374       2.37754       2.71019       2.78173       2.90607       2.57746       2.39963       2.15126       1.73753       1.39343       1.16146      0.903719      0.691033      0.547024      0.379641      0.277387      0.185496      0.130125
  22  11 2559.2606    2.0112  1.0960 11.2915 -0.0013  0.0237   0.0382   0.0596    0.1528   0.0000   437.0668       4.78681       17.5643      0.198111      -1.38788     -0.571054      -3.05998       1.66441     -0.284341     -0.187371     -0.701074      -1.35379     -0.250822     -0.389366    -0.0646590    -0.0326197     0.0985503    -0.0749057       1.81439       2.42010       2.55520       2.78183       2.55177       2.51855       2.24985       2.08873       1.70252       1.51365       1.18647      0.955558      0.709203      0.542531      0.395094      0.283121      0.192194      0.128970
  22  12 2707.1580    2.5733  1.0469 11.6052 -0.0006  0.0224   0.0493   0.0565    0.1774   0.0000   438.2440       6.13151       17.0298     -0.510354      -2.31874      -2.55211     -0.633943      -1.67348       3.60462     -0.497842     -0.152891     0.0189799      0.289907      0.190834      0.337664     -0.126390     -0.113016    -0.0550769       1.74901       2.24262       2.36681       2.46597       2.28511       2.17801       2.05201       1.88220       1.67971       1.46006       1.16911      0.979891      0.722660      0.546122      0.383659      0.284936      0.192935      0.120262
  22  13 2854.8452    3.2170  1.0054 11.5529 -0.0019  0.0213   0.0596   0.0537    0.2654   0.0000   437.8744       6.98397       12.3388     0.0678163    -0.0720524     -0.533937     -0.157281      -2.25302       1.99339     -0.161255      -1.01046     -0.195354     -0.381175      0.230170     -0.776348      0.251503     0.0165803     0.0516740       1.59408       1.97085       2.21118       2.28963       2.25763       2.08064       1.92098       1.71904       1.58321       1.28665       1.07906      0.820713      0.651772      0.489857      0.356038      0.255838      0.178029      0.114648
  22  14 3001.4965    3.8207  0.8980 12.7055 -0.0028  0.0211   0.0781   0.0512    0.1552   0.0000   437.7249       4.73792       14.9813       3.51525       1.67272       4.66618      -2.40345      0.883822    -0.0938409       2.37688    -0.0891888      -1.11679     -0.120303      0.656244     -0.299900     -0.171129      0.229498     0.0376283       1.60980       2.08539       2.27085       2.28029       2.20062       2.10596       2.02594       1.72269       1.59193       1.29856       1.08010      0.832550      0.663738      0.495913      0.348371      0.248846      0.169702      0.117050
  22  15 3147.1424    4.0584  1.1285 12.7948 -0.0029  0.0243   0.0756   0.0613    0.1799   0.0000   438.4998       8.91838       15.2918       3.99218       1.06188       5.40768       3.62512      -2.77806       2.49089       1.72427      0.449245     -0.918189       1.55677     -0.167569      0.247382     0.0219765      0.112070      0.136291       1.95263       2.47228       2.64030       2.64687       2.59942       2.43206       2.20205       2.08343       1.88356       1.56534       1.34095       1.07346      0.839790      0.619447      0.428580      0.291748      0.198319      0.137427
  22  17 3437.3563    3.1305  2.2490 11.8440 -0.0007  0.0336   0.0409   0.0879    0.0931   0.0000   439.7166       6.27083       9.70965       3.61451       6.84490     -0.121224      -2.49916       2.36334       2.53039      -2.03945      -2.26609      0.853070      -1.70747     -0.261546     -0.243630   -0.00346035      0.419389     0.0212603       2.53915       3.30928       3.59739       3.71385       3.52706       3.40202       3.10238       2.85971       2.48094       2.12165       1.74756       1.35717       1.06373      0.812058      0.561686      0.403449      0.281684      0.187473
  22  18 3582.1968    2.5615  3.4252 11.4129 -0.0013  0.0435   0.0281   0.1129    0.0731   0.0000   444.8567       9.74391       11.5499       9.68055      -4.33210      -4.23725      0.213470      -10.0336     -0.601708      -5.41254     -0.387443       1.79900     0.0801355     -0.884288       1.58639     0.0149031     -0.478720     -0.298773       3.21314       4.21215       4.50335       4.70220       4.63944       4.43217       4.12526       3.67920       3.15301       2.65626       2.15331       1.76924       1.33127       1.03549      0.718161      0.524057      0.357244      0.247690
  22  19 3727.0810    2.1556  5.1423 10.9759  0.0006  0.0563   0.0204   0.1531    0.0633   0.0000   442.4909       17.3796       9.58292       7.23508      0.421872      -6.58490      -2.85523       3.37040       5.37887      -1.19862      -1.63414       5.66273       1.10643      0.619221      0.511738     -0.420695     -0.219479      0.307988       4.14181       5.29144       5.62394       5.89280       5.80166       5.69283       5.28013       4.69203       4.06626       3.36851       2.73780       2.18508       1.71840       1.28387      0.960665      0.684127      0.480315      0.319857
  22  20 3871.7575    1.8115  6.9016 10.3812 -0.0001  0.0678   0.0150   0.1847    0.0644   0.0000   438.2631       12.8552       15.1294       8.15491      -4.02287       2.41296      -4.37830      -13.4542      -5.95351      0.560554      -6.41671      -2.63632      -1.79684       1.15986      0.722048      0.692751     -0.879175     -0.123004       4.98398       6.42738       6.89532       7.21796       7.21335       6.91558       6.37813       5.69822       4.84797       4.09672       3.38362       2.68640       2.08996       1.54210       1.14961      0.829005      0.572013      0.384736
  22  21 4016.4451    1.4774  9.0499 10.3208 -0.0005  0.0867   0.0116   0.2383    0.0502   0.0000   446.0543       12.1052       22.3175       20.8102      -18.5454      -24.5314     -0.856552      -4.19000      -5.86222       1.33741       2.06701      -2.07947      -4.86900      -2.44315       1.76023       1.07155      0.372566      0.626071       6.37128       8.28219       8.97022       9.41713       9.05175       8.85552       8.15766       7.33404       6.31000       5.32855       4.30718       3.42921       2.65202       2.02150       1.50214       1.04946      0.741642      0.491654
  22  22 4161.3639    1.2444 11.6404 10.1443 -0.0007  0.1105   0.0091   0.3083    0.0454   0.0000   434.4823       5.26897       14.9220       23.4055      -6.97577      -2.16955       24.4589      -11.5582       12.7287       3.48343      0.619396      0.484406       2.71174      -2.80621      0.431908      -1.58168      0.728492      0.138734       7.73420       10.3563       11.1318       11.6811       11.4918       11.0038       10.2739       9.08045       7.82840       6.71190       5.45552       4.34597       3.30998       2.57560       1.84329       1.32638      0.910584      0.608444
  22  23 4305.6748    1.0529 13.8859 10.1047 -0.0007  0.1366   0.0077   0.3776    0.0411   0.0000   448.5149       22.3686      0.490719    -0.0440885       5.04527       18.0584       2.27655      -20.2015       1.71070       7.43555      -3.39081      -4.55534       8.71063     -0.396807      -2.02551      -3.16984     -0.132020       2.83326       9.72685       12.6431       13.7989       14.3410       14.1748       13.6282       12.5089       11.3150       9.62253       8.32472       6.81298       5.32043       4.19392       3.17770       2.33082       1.66059       1.11705      0.767439
  23   7 1969.6326    0.6238  0.4580 10.2271 -0.0076  0.0216   0.0178   0.0366    0.0563   0.0000   438.9320       1.74574       16.5928       3.14531      -2.66084    -0.0516959       1.83555       2.30648      0.501852      -1.10730      0.429981     -0.750981      0.101794     -0.389349      0.141438     -0.415633     0.0874237      0.151299       1.41699       1.84069       1.83969       1.99383       1.69786       2.00197       2.12819       1.72177       1.59439       1.15941       1.00707      0.667668      0.672114      0.494247      0.376549      0.288594      0.234511      0.163022
  23   8 2131.1098    0.8389  0.7880 10.0227 -0.0011  0.0207   0.0180   0.0481    0.0953   0.0000   438.0947     -0.537162       15.6289       1.87609      -3.10823     -0.256463      -2.81703      -2.16657    -0.0217384       2.44161    -0.0556656     -0.149701      0.678670     -0.276882    -0.0685514      0.138237      0.137454      0.127109       1.50336       1.94845       2.21282       2.22334       2.08528       1.99230       1.78742       1.74529       1.52832       1.32512       1.14077      0.934260      0.722956      0.556297      0.390094      0.273507      0.188092      0.125266
  23   9 2287.4836    1.1331  0.9196 10.5146 -0.0052  0.0217   0.0229   0.0544    0.1121   0.0000   441.4272       1.03857       17.3430       4.98556      -3.66759      0.683376       2.10788      -1.99564      -2.78477      -1.18605       1.47376       1.40757      -1.01804     -0.651902     0.0308932      0.246686     -0.179149     -0.102782       1.54014       2.01815       2.17047       2.23306       2.28359       2.13279       2.04414       1.81280       1.50128       1.31142       1.04139      0.860483      0.668977      0.501659      0.383672      0.269648      0.192450      0.132510
  23  10 2439.1684    1.5507  1.1206 10.8611 -0.0037  0.0242   0.0291   0.0606    0.1599   0.0000   438.9794       5.14242       14.7687      0.528286      -1.56356      -1.36040       2.81465    -0.0315442      0.667594      -1.64466     -0.148251      0.314333      0.774920     -0.547709     -0.893523      0.151986     0.0609266     -0.204162       1.59817       2.14175       2.29671       2.41280       2.40934       2.25347       2.15574       1.85510       1.73156       1.42385       1.17553      0.976040      0.718176      0.612087      0.416222      0.308089      0.211756      0.150377
  23  11 2588.6662    2.1098  1.0154 11.3011 -0.0012  0.0214   0.0394   0.0549    0.1539   0.0000   437.5748       4.07269       14.9320    -0.0276688     -0.827069       4.33579      -1.21236      -1.52431      0.832507       1.40943      0.366746      -1.12059      -1.11828      0.466228    -0.0217518      0.250374      0.275696    -0.0105151       1.59214       2.02643       2.20017       2.22002       2.23425       2.07017       1.91712       1.79512       1.58382       1.39180       1.10440      0.910574      0.688484      0.527491      0.384184      0.293649      0.221674      0.137216
  23  12 2737.6659    2.7030  1.0103 11.7505 -0.0018  0.0216   0.0507   0.0547    0.1634   0.0000   441.4386       5.91067       16.9620       3.35949      -1.87359      0.495699     -0.940192      -1.10670     -0.509578     -0.496205     -0.526381      -1.68383      0.591527      0.573186    -0.0350626    -0.0291170      0.219829     -0.165233       1.53922       2.01095       2.10035       2.24921       2.20707       2.21989       2.04475       1.73043       1.46876       1.33129       1.08428      0.880186      0.659819      0.500341      0.368439      0.274427      0.194872      0.136557
  23  13 2886.1414    3.4314  0.9915 12.2011 -0.0010  0.0214   0.0657   0.0538    0.1914   0.0000   441.2608       4.97642       19.0431       3.28084      -1.27195    -0.0960681      -3.91244      -1.25439       1.21586      -1.71698     -0.922083      0.558644      0.637597     0.0448149     -0.692137     0.0295920    -0.0469289     -0.220057       1.55160       2.01366       2.12263       2.20172       2.10848       2.08145       1.91883       1.86887       1.54080       1.31522       1.08666      0.855335      0.657230      0.533906      0.389884      0.296359      0.212196      0.146470
  23  14 3033.5617    3.9422  0.9765 12.3761  0.0007  0.0225   0.0755   0.0496    0.2108   0.0000   438.6603       8.86309       18.2073       6.99835      -1.52472       2.54139       1.80445       1.04455      -2.87580      -2.73587      -1.13711      0.167502     -0.617120     -0.157580     -0.181550    -0.0812759    -0.0895363     0.0306951       1.75959       2.42218       2.60293       2.62435       2.57020       2.32940       2.17659       1.95396       1.82337       1.52964       1.26699       1.03168      0.796771      0.590250      0.423511      0.292990      0.204245      0.136348
  23  15 3179.8057    3.8950  1.2103 12.6187 -0.0073  0.0245   0.0674   0.0605    0.1742   0.0000   438.4236       10.1153       13.4934       3.19273     -0.882961     -0.647245      0.722949     -0.117123      -2.38835     -0.220982      0.208521     -0.178616      0.590563       1.70176      0.846679     -0.104651     0.0366032     0.0790829       1.91478       2.48053       2.63465       2.64451       2.61837       2.48502       2.42224       2.15617       1.87632       1.55408       1.29700       1.05300      0.832227      0.648753      0.455960      0.329475      0.229374      0.165300
  23  16 3325.6673    3.4521  1.8043 12.4694 -0.0012  0.0301   0.0499   0.0751    0.0947   0.0000   437.8500       11.6768       10.5442       6.63999      0.545564       5.16840       2.28147      -1.81965       1.83369      -1.58034      0.598147     -0.944582     0.0848989      0.132889     0.0948468     -0.381657    -0.0969477     -0.105058       2.14089       2.67048       2.98969       3.17939       3.23679       2.94259       2.73980       2.49810       2.13657       1.79443       1.50168       1.19460      0.930784      0.705846      0.534437      0.387404      0.269714      0.187497
  23  17 3471.3222    2.9966  2.7187 11.8470 -0.0005  0.0365   0.0352   0.0992    0.0740   0.0000   438.4028       2.90774       14.2572       7.39945       2.88238      0.140861       1.65852      -2.04225      -2.71666      -1.58256      -1.72141      -1.51960       1.50507       1.09438     0.0947446     -0.805044    0.00120903     -0.237386       2.64043       3.36241       3.66408       3.73174       3.69213       3.47732       3.35408       3.00986       2.66728       2.24785       1.86064       1.52071       1.18904      0.902652      0.672715      0.489538      0.344185      0.231923
  23  18 3616.8317    2.4821  3.8003 11.2904 -0.0004  0.0452   0.0253   0.1171    0.0684   0.0000   435.4000       23.8487       11.8728       3.47348      -6.72751       4.75868      -3.00975      -4.28829     -0.486898      -2.28115     -0.503640      -1.68018       1.22355      0.379450      0.751274     -0.307509     -0.137447      0.284953       3.21483       4.15338       4.42533       4.65631       4.70176       4.46741       4.18595       3.69988       3.23452       2.79133       2.28740       1.86032       1.42520       1.12542      0.814474      0.598802      0.410790      0.289940
  23  19 3762.1755    2.0532  5.2694 10.9111 -0.0009  0.0561   0.0186   0.1490    0.0607   0.0000   436.0110       20.0298       14.9963       12.7057      -12.8372      -11.3395      0.968599       8.28849      0.583388      -4.25183      -3.07981      -1.91765      0.869217      -1.45758      0.866128     -0.441709      -1.10936      0.448566       3.88452       5.06414       5.52445       5.81227       5.68810       5.56637       5.09436       4.52328       4.06501       3.37774       2.82671       2.25630       1.79343       1.34373       1.01837      0.722799      0.515410      0.347489
  23  20 3907.5636    1.6998  7.4286 10.4900  0.0013  0.0714   0.0137   0.1993    0.0559   0.0000   444.5229       3.54606       8.13792      -1.81665      -2.04807      -11.7859      -4.58804      -8.45735       5.49413       9.78749       1.53195      -7.52782     -0.132539       4.78595       1.45326      -2.04465     -0.216533     -0.118256       4.92634       6.42782       6.98122       7.34835       7.33399       7.01673       6.64788       5.66143       5.18936       4.28869       3.59437       2.86896       2.26107       1.72924       1.27949      0.930485      0.648964      0.443170
  23  21 4052.6407    1.4067  9.6795 10.3562 -0.0007  0.0903   0.0107   0.2530    0.0471   0.0000   448.1503       10.8559       31.9505       9.80034      -2.37614       4.04649       2.19119      -11.1032      -7.70811      -2.32018       4.57526      0.126372      0.113868       2.83394      0.229650       1.09793      0.966848     -0.631625       6.31585       8.07837       8.75987       9.02146       9.22770       8.69950       8.10703       7.36930       6.52469       5.51459       4.57051       3.64083       2.90381       2.21637       1.66403       1.19942      0.850339      0.580352
  23  22 4197.6906    1.1667 11.5482 10.2435 -0.0013  0.1124   0.0088   0.3072    0.0432   0.0000   449.1614       26.2934       6.38824      -21.3352       21.8418      -1.96627      -20.5941      -23.5191       3.60092       4.53251      -5.65268       1.21747     -0.144510     -0.824416      -2.50706     -0.495748    -0.0944628      0.811336       7.84948       10.4293       11.1629       11.8666       11.6832       11.1724       10.4186       9.31408       8.22921       6.86428       5.75507       4.65126       3.61288       2.78819       2.04552       1.47330       1.04306      0.722112
  23  24 4487.9019    0.7887 16.6956 10.1610  0.0003  0.1832   0.0062   0.4956    0.0326   0.0000   464.6091       1.79518      -14.3510       2.50367       14.9261      -18.0724       10.7989       13.0455      -19.0932       2.50292      -1.07691      -16.2994      -4.27360      0.457263     -0.752747      -4.64699      -1.81348    -0.0198314       12.2381       16.0531       17.7694       18.2714       18.5282       17.6858       16.5968       14.8448       12.8617       10.8676       9.20877       7.30543       5.78698       4.42690       3.32470       2.41733       1.67610       1.15823
  24   6 1826.2900    0.4351  0.3770 10.0859 -0.0017  0.0158   0.0136   0.0348    0.0416   0.0000   440.0779       1.90983       19.3336     -0.386932      -3.64916      0.351058     -0.701113       1.80328      -1.80604      0.435213   -0.00835769      0.218815      0.136222     0.0176086      0.182366      0.131390   0.000171680     0.0117019      0.980728       1.36803       1.42451       1.54253       1.48925       1.40857       1.36618       1.24091       1.07460      0.942165      0.747608      0.602325      0.515731      0.383180      0.322582      0.215525      0.137252      0.106960
  24   7 1993.5562    0.6249  0.6324 10.1000 -0.0002  0.0202   0.0151   0.0439    0.0663   0.0000   441.0232     -0.636056       20.5398       1.32785      -2.49224       2.98927       1.45305      0.690150      0.605428      0.705046     -0.210941      0.928950     -0.631216     -0.117282    -0.0850242      0.543165     -0.166780     -0.119652       1.37572       1.74058       1.78426       1.92767       2.05655       1.94961       1.67540       1.54757       1.41146       1.21629      0.993692      0.756302      0.602562      0.499833      0.380843      0.279799      0.183011      0.133035
  24   8 2156.7824    0.8921  0.7157 10.3232 -0.0039  0.0190   0.0203   0.0470    0.0813   0.0000   439.8724       1.20661       20.2423       3.10573      0.395194      0.411292      -5.37874       3.69714     -0.266819      0.989634      0.549883     -0.753184     -0.299114     0.0666756      0.152517     -0.267597      0.141454     0.0918535       1.26443       1.59897       1.88180       1.78058       1.80104       1.71351       1.54649       1.55570       1.31408       1.17441      0.978280      0.777335      0.632628      0.469971      0.356905      0.262928      0.187015      0.131161
  24   9 2314.3434    1.2249  0.9385 10.7861 -0.0041  0.0213   0.0244   0.0548    0.1025   0.0000   436.2025      0.440675       16.9909       3.51340       1.28501      0.317868     -0.916377     -0.778677       2.28826      -1.28672     -0.370425       1.19804      0.353694    0.00493151     0.0170049     -0.933650      0.487645    -0.0665326       1.47974       1.83946       2.07439       2.17963       2.01869       2.07550       1.92596       1.69792       1.47802       1.31511       1.08640      0.889558      0.705774      0.546549      0.410845      0.292893      0.208406      0.154426
  24  10 2467.0285    1.6784  1.1324 10.9212 -0.0020  0.0232   0.0312   0.0606    0.1746   0.0000   438.6636       2.04817       13.7051       3.58969      0.467327       3.44282      -2.27826      -2.15327       2.03337      -1.56814       1.30331       1.52492     -0.544102      -1.33478      0.147633      0.342657    -0.0670622     -0.212407       1.67725       2.13690       2.31088       2.34692       2.37962       2.37461       2.14197       1.95633       1.73577       1.47179       1.19973      0.951349      0.776531      0.570379      0.463833      0.335593      0.246806      0.175768
  24  11 2617.6629    2.1996  1.0201 11.5494 -0.0015  0.0206   0.0420   0.0566    0.1487   0.0000   440.3463      -1.52080       15.6382       5.45771     -0.882624     -0.385681      -1.40627       2.89675      0.472520       1.05757     -0.821931      -1.40494     -0.974326     -0.346547     -0.188666     -0.255445     0.0895066     0.0253035       1.47213       1.88354       2.00917       2.19575       2.13975       2.02128       1.92568       1.69639       1.53245       1.26610       1.07590      0.890819      0.716077      0.543661      0.396276      0.299081      0.204336      0.142720
  24  12 2767.7437    2.7762  1.0312 11.5461 -0.0023  0.0208   0.0501   0.0540    0.1971   0.0000   440.0496       3.65939       16.6265       1.05871      0.992292      -4.38817     -0.755463       1.00448    -0.0289313      -2.18535      -1.38188     -0.788753      -1.02123     -0.273615    -0.0194664     0.0724607      0.233300     -0.162488       1.41178       1.86475       2.03771       2.17777       2.13727       2.02639       1.95420       1.70889       1.50777       1.25934       1.03911      0.814276      0.658608      0.496657      0.394437      0.289660      0.211970      0.154435
  24  13 2917.0425    3.4894  0.9933 12.1383 -0.0017  0.0205   0.0647   0.0509    0.1998   0.0000   440.8560       7.22615       12.0453     -0.584601      -4.42463       2.48582       2.33170      -2.61156     -0.511939     0.0471119     -0.233768      0.314487     -0.202060     -0.685800      0.177541     0.0447503     -0.165319      0.131617       1.43424       1.74580       1.82909       2.03704       1.98356       1.89612       1.86495       1.68055       1.41929       1.18721       1.05732      0.873614      0.687272      0.511286      0.384277      0.298333      0.202635      0.148312
  24  14 3065.1380    4.0755  0.9680 12.4918 -0.0015  0.0204   0.0761   0.0532    0.1849   0.0000   439.8954       7.03765       18.9121       4.25177      -7.76431       1.71927      -3.58790      -2.17587       1.86699     0.0107522     0.0770210      -1.09123     -0.230534      -1.20617     0.0670550      0.168186     -0.178501     0.0136294       1.40024       1.83919       1.97266       2.12298       2.12735       1.96496       1.86712       1.69577       1.43217       1.24106       1.05753      0.889454      0.701488      0.523393      0.386595      0.275497      0.197029      0.142442
  24  15 3212.1030    3.9211  1.2681 12.7362  0.0032  0.0248   0.0683   0.0641    0.1727   0.0000   438.3832       7.72195       14.5495       3.19859      -1.32464      -2.45703      -1.66830     -0.211051       2.51866      -2.41282      -3.21765      0.700024       1.09482     -0.489097      0.495795     -0.154779    0.00677956     0.0470697       1.68978       2.20430       2.39056       2.45756       2.35077       2.18797       2.14525       2.00141       1.78772       1.54252       1.31761       1.07484      0.869505      0.626889      0.496916      0.365738      0.249678      0.180649
  24  16 3358.5846    3.3992  1.8801 12.3894 -0.0005  0.0304   0.0475   0.0750    0.0922   0.0000   437.7338       9.05803       13.5241       12.2641      -7.64890      -6.08250      0.347512      -2.07831       3.40192      -1.77183       2.16858     -0.182000      0.824021      0.886599      0.492511     -0.444391     0.0956433     0.0474366       2.07592       2.74738       2.89892       3.00624       3.04756       2.88190       2.86331       2.46187       2.21727       1.87515       1.58171       1.24273      0.993864      0.771569      0.591686      0.442785      0.323338      0.230541
  24  17 3504.9681    2.8411  2.8740 11.6361  0.0003  0.0381   0.0315   0.0939    0.0749   0.0000   436.9861       10.4642       12.2488       8.25082      -3.42862      -1.77425       2.59527      -1.77486     -0.323571      0.329129       2.71977      -2.00382     -0.257931      0.261432     -0.162193     0.0870202     0.0809789     -0.159197       2.59505       3.37948       3.63345       3.76253       3.84454       3.54906       3.41563       3.11622       2.76845       2.35035       1.97736       1.60661       1.24588       1.00788      0.734087      0.564333      0.393367      0.280491
  24  18 3651.1570    2.3689  4.2279 11.2136 -0.0002  0.0483   0.0226   0.1220    0.0616   0.0000   441.1917       8.93666       18.5553       8.15865      -7.12300     -0.576659     -0.106425      -1.71642      0.287447      -2.82615      -1.49950     -0.829487     -0.908439     -0.339144      0.230850     -0.551146     -0.374004      0.444486       3.26474       4.26334       4.54703       4.90926       4.77896       4.64167       4.36479       3.90638       3.46478       2.96412       2.47233       2.03887       1.65046       1.24359      0.922045      0.688379      0.486498      0.344681
  24  19 3796.9276    1.9468  6.1503 10.7829 -0.0007  0.0623   0.0162   0.1612    0.0554   0.0000   437.3898       11.6319       10.8484       9.44839      -4.61766    -0.0452523      0.981712      -2.32495      -3.22078     0.0292906      -1.28851      -5.32892       1.37210       1.32115    -0.0310978      0.753476      0.254030     -0.918144       4.08683       5.48578       5.87076       6.16430       6.19819       6.07205       5.67873       5.04085       4.43422       3.74420       3.14484       2.60385       2.01222       1.55756       1.19389      0.872915      0.631844      0.444539
  24  20 3942.7265    1.6467  7.9163 10.4372 -0.0008  0.0729   0.0128   0.2036    0.0535   0.0000   443.7894       10.5413       16.3295       9.99972      -7.97266       2.73589       8.48023       8.65192      -7.19562      -12.6021      -7.97011      0.760267      -1.23308       1.49830       2.11507     -0.549378     -0.619297     -0.915532       4.81199       6.24924       6.85296       7.17557       7.14954       6.87697       6.53688       5.87242       5.21111       4.42375       3.67884       3.04908       2.38138       1.88447       1.41506       1.03882      0.728094      0.518181
  24  21 4088.4667    1.3906 10.5958 10.2479 -0.0003  0.0950   0.0098   0.2617    0.0460   0.0000   429.4672       20.5964       8.35041      -3.80387      -2.02694      -5.84230      -21.3807      -1.51442       5.55485      0.378807     -0.718737      -4.73681       1.11671      0.108614      -1.94385       1.23311     -0.602302      -1.42016       6.25846       8.21462       9.09170       9.47830       9.40520       9.18368       8.36074       7.75591       6.81531       5.82786       4.90909       3.93423       3.14090       2.45153       1.83832       1.37756      0.950944      0.670088
  24  22 4233.7442    1.1277 13.1966 10.2673  0.0036  0.1245   0.0081   0.3495    0.0400   0.0000   437.3171       26.7743       28.4251       17.2343       10.4688       4.49513      -2.83090      -10.7487       4.90412      0.837428      -3.10511   -0.00586225       1.09589       2.76196      0.560167      -1.34333     -0.133852      0.666516       8.00139       10.6813       11.6600       12.3324       12.1431       11.8472       10.9425       9.94808       8.74061       7.66742       6.28291       5.24653       4.15354       3.20348       2.40917       1.76133       1.22917      0.877196
  24  23 4379.5393    0.8945 13.8676 10.2633 -0.0020  0.1467   0.0070   0.3996    0.0344   0.0000   443.0569       48.6182       16.1199      -2.31903      -4.59068       8.60289      -8.59974      -18.7385     0.0356273       16.3348       12.2496      -19.4960       4.90778      -2.73696       1.03615       1.78558       1.33738      -1.01844       9.48566       12.5079       13.6958       14.5404       14.2910       13.7954       12.7322       11.8286       10.3258       8.96634       7.57793       6.10486       4.91071       3.80805       2.83401       2.09787       1.48282       1.04498
  25   6 1847.8844    0.4630  0.4068 10.0723 -0.0025  0.0199   0.0140   0.0356    0.0453   0.0000   439.8303       1.34168       17.5655      0.840747      -4.87624     -0.187468      0.238710      0.686518       1.34937      -2.02044     0.0122855     -0.209654      0.773283     -0.216301     -0.157952      0.283699     -0.190456    -0.0570745       1.64821       2.05585       1.98001       1.81079       1.68519       1.93036       2.17671       2.05320       1.65285       1.19440      0.902185      0.759031      0.711825      0.635094      0.485781      0.356457      0.239549      0.151836
  25   7 2016.9161    0.6325  0.6104 10.2252 -0.0042  0.0187   0.0158   0.0451    0.0606   0.0000   439.6660      -1.74238       18.1932     -0.794800      -3.52018      0.728170      0.591237     0.0704657     -0.222126      0.819564     -0.202210     0.0536950      -1.01473     -0.283233      0.127273      0.215452     -0.343745     0.0209047       1.13994       1.49760       1.54449       1.73343       1.65134       1.65351       1.46531       1.41142       1.23700       1.08740      0.890671      0.761473      0.602421      0.476467      0.360149      0.262112      0.196996      0.133785
  25   8 2181.7491    0.9581  0.7485 10.2874 -0.0025  0.0180   0.0202   0.0452    0.0944   0.0000   442.4107      0.110697       14.8016       1.90129       2.13533     -0.861579      0.663117     -0.641383     0.0234367      0.335539      0.976656      0.288501       1.07686    -0.0273217      0.157977     0.0364218      0.243276      0.135462       1.20132       1.58733       1.76814       1.93369       1.89158       1.81356       1.70853       1.49850       1.34566       1.12026      0.977485      0.734346      0.606359      0.474722      0.353279      0.268005      0.206477      0.137343
  25   9 2340.4891    1.3770  0.9705 10.4476 -0.0030  0.0207   0.0256   0.0515    0.1412   0.0000   439.2521       3.15283       14.3806       3.51094      -1.21014       1.22807       3.79291       2.95827      -1.37445     -0.582503     -0.612259      -1.34259      0.823504      0.684238     -0.364742      0.306728     -0.353992      0.146886       1.29165       1.66952       1.86732       1.93864       2.04199       1.87892       1.82249       1.53420       1.48596       1.24873       1.00960      0.803334      0.662012      0.528612      0.399541      0.302135      0.212429      0.154096
  25  10 2494.3881    1.7307  1.2208 10.7679  0.0012  0.0229   0.0288   0.0613    0.1590   0.0000   438.1429       4.49482       18.8456       1.75798      -3.35712       3.89573    -0.0533219      0.328479      0.951907      -1.57137     -0.526358      0.527835      0.821779      0.815882     -0.984509     -0.137385      0.157648    -0.0176391       1.57863       2.06982       2.28271       2.48543       2.49542       2.35495       2.13740       1.94393       1.71129       1.48690       1.22105      0.973624      0.747760      0.597876      0.461435      0.344942      0.259733      0.174310
  25  11 2646.2706    2.2621  1.0854 11.5939 -0.0021  0.0230   0.0413   0.0571    0.1602   0.0000   438.4302       1.06118       13.6620    -0.0822833     -0.723800      -1.90887     -0.116293     -0.376930     -0.202107      0.514602     -0.161210       1.91626      0.923387     -0.425118      0.608781     -0.546296      0.198384     -0.127089       1.66961       2.22683       2.56474       2.73358       2.80654       2.59715       2.32700       2.09112       1.79385       1.50882       1.20618      0.967551      0.776812      0.598931      0.438757      0.333802      0.238136      0.168828
  25  12 2797.4061    2.9918  1.0108 11.8764 -0.0038  0.0201   0.0538   0.0527    0.1718   0.0000   438.4030       5.05500       12.7042       4.96444      -3.23876      0.493998      0.741030      -1.63664       1.35102      -1.45306     -0.511910    -0.0964551      -1.21926     -0.649461      0.342081     -0.564172      0.222599    0.00146345       1.40445       1.83198       1.97984       2.07662       2.08600       2.02468       1.95992       1.73576       1.54629       1.26469       1.02643      0.830810      0.680358      0.540525      0.414511      0.310616      0.227478      0.158576
  25  13 2947.4730    3.7083  0.9153 12.4365 -0.0042  0.0189   0.0707   0.0483    0.1498   0.0000   439.0894       4.47528       12.1760     -0.240037      -4.53190      -1.08256     -0.801038      -1.11098      -2.22182      -2.41617      0.923462     -0.818799      -1.23088     -0.162256     -0.448727      0.468932   -0.00798471      0.128288       1.24522       1.61410       1.69261       1.89964       1.77528       1.72192       1.59043       1.48453       1.36119       1.17149      0.989542      0.818784      0.658355      0.499534      0.393777      0.286244      0.213951      0.144953
  25  14 3096.2611    3.9559  1.1059 12.7350 -0.0017  0.0220   0.0706   0.0575    0.1775   0.0000   440.4220       5.18346       15.2595       1.92768      -3.99922       2.15122      0.414712      -2.79305       2.97242      -2.25242      0.507516     -0.333053      0.411532     -0.326325     -0.317221     0.0939324     -0.134495      0.125001       1.51106       1.92408       2.10270       2.26450       2.09904       2.10867       1.98318       1.79744       1.56878       1.42222       1.16113      0.964645      0.777863      0.620096      0.464987      0.341550      0.235914      0.168120
  25  15 3243.9781    3.8012  1.5727 12.4725 -0.0002  0.0267   0.0568   0.0675    0.1268   0.0000   436.8940       4.20649       11.1364       5.28687      -3.93749      -4.14358       2.01982      -1.15908      -2.02852      -2.60698      0.329237      -3.82044      0.693170     -0.140914     -0.525162     -0.764374    0.00922527     0.0199439       1.76824       2.37305       2.49895       2.69305       2.63246       2.58451       2.44780       2.23373       1.91686       1.65294       1.37284       1.15286      0.906771      0.722466      0.537218      0.409630      0.291128      0.209540
  25  16 3391.1888    3.1726  2.1706 12.2978 -0.0015  0.0327   0.0411   0.0817    0.0804   0.0000   437.4221       10.3985       10.0684       5.62829      0.368402     0.0398350       5.45405      -3.19568      0.910730       2.07968     -0.843262     -0.744896      -1.56318     -0.815409     -0.993680     -0.404582     -0.470150      0.131144       2.01349       2.75124       3.00401       3.23193       3.12643       3.12781       2.84740       2.61749       2.28119       2.00952       1.62073       1.39194       1.08609      0.884498      0.647468      0.480058      0.353467      0.246421
  25  17 3538.1603    2.7439  3.0453 11.8287 -0.0013  0.0387   0.0300   0.1017    0.0617   0.0000   437.7228       13.6497       6.16895       7.84571      -2.30506      -4.16513      -2.19011      -1.29967     -0.912481      -3.01094      0.625901      -2.83753      -1.33451     -0.322806      0.214594     -0.388102     -0.494128     -0.295165       2.49774       3.34404       3.65244       3.77928       3.82525       3.65935       3.41709       3.20195       2.80121       2.38714       1.99879       1.65369       1.29795       1.03363      0.773077      0.591316      0.442302      0.303045
  25  18 3684.9643    2.2235  4.5718 11.1801 -0.0005  0.0489   0.0203   0.1316    0.0544   0.0000   432.3129       15.4104       17.4575      -1.48276      -5.05498      -1.23097      -6.25409     -0.301577      -4.97889      0.951096     -0.469998       2.55756      -1.78340      -1.32648      -2.55087     -0.263244      0.110643      0.329319       3.14757       4.22511       4.55950       4.82391       4.79257       4.65844       4.34873       3.96616       3.52914       3.01866       2.58792       2.11471       1.67141       1.32676       1.00292      0.745312      0.544679      0.390812
  25  19 3831.4164    1.8610  6.2197 10.8060 -0.0002  0.0609   0.0155   0.1661    0.0523   0.0000   432.2223       14.9837       14.3101      0.819659       3.89822      -2.42971      -7.11298      -11.1442       8.21722       4.02614       3.82103     -0.207666      -2.12037     -0.483295      0.754094     -0.410078      0.925434     -0.424503       3.91527       5.00310       5.48125       5.67424       5.86999       5.61103       5.35494       4.78838       4.29430       3.70701       3.12882       2.55977       2.07472       1.64273       1.23304      0.930136      0.676262      0.484686
  25  20 3977.8038    1.5474  8.2304 10.4555 -0.0005  0.0761   0.0118   0.2090    0.0495   0.0000   444.2260       11.6169       18.2981       6.41034      -9.03050      -2.25756       4.57584      -8.64679      -4.62334     -0.174857      -2.03248      -3.02462      -2.79354      0.677304     -0.567801      -1.24282      0.536647      0.958768       4.81481       6.43410       7.03080       7.40444       7.49552       7.18544       6.74150       6.08666       5.43067       4.66094       3.92808       3.25708       2.63772       1.98715       1.55885       1.13110      0.851153      0.596800
  25  21 4123.8942    1.2789 10.6881 10.3264 -0.0004  0.0974   0.0093   0.2760    0.0434   0.0000   429.9298       12.6304       19.3386       11.6842      -4.80902      -9.82382      -1.15096      -5.71594      -1.95976      -2.18029      0.642160      -3.65198      -3.68041      0.977865       3.19213      -2.10236      -1.08957      0.676859       6.17782       8.14487       8.92890       9.38753       9.41031       9.15261       8.52808       7.90549       6.90055       5.93925       5.03642       4.13397       3.32771       2.63890       1.97387       1.49688       1.07207      0.762627
  25  22 4269.8030    1.0781 13.3261 10.2290 -0.0008  0.1259   0.0076   0.3482    0.0392   0.0000   443.3388       39.2512       22.5586       12.3629       4.87748      -23.7540       8.01905       20.1997      -6.69775      -9.25631      0.859596      -8.25976       1.37010     0.0167918      0.347207     -0.182755      0.249811      -2.61525       7.84873       10.4854       11.2734       12.0125       11.9466       11.6533       11.0276       10.0487       8.87925       7.62314       6.48720       5.26589       4.26674       3.41506       2.57257       1.92522       1.36671       1.00376
  25  23 4415.8629    0.8806 16.1060 10.2269  0.0006  0.1629   0.0063   0.4397    0.0321   0.0000   454.0383       22.3609       3.21875      0.129167       1.64033       5.81221       5.27769       2.79404      -20.1367       3.59990      -17.3769       1.45650       6.02437      0.820796      -1.98792      -6.45353     -0.852225      0.249963       10.1905       13.3802       14.8523       15.5148       15.4794       15.0333       14.2545       12.9078       11.6412       9.94918       8.40148       6.76992       5.57711       4.29699       3.36482       2.51824       1.83461       1.29523
  26   6 1868.9837    0.4770  0.4580 10.0530 -0.0043  0.0171   0.0130   0.0374    0.0460   0.0000   439.0153     -0.264798       20.2729      -5.48502      -4.51659     -0.720578      0.519045      -1.90628      -1.06152      -1.45338     -0.371547      0.530639      0.642755     -0.424185     -0.122755     -0.276415     -0.107690     -0.194077       1.10114       1.32994       1.52073       1.38862       1.63599       1.59139       1.49917       1.50338       1.13970      0.933234      0.868134      0.706771      0.646153      0.447389      0.329354      0.268801      0.195766      0.148985
  26   7 2039.7447    0.6878  0.6635 10.2643 -0.0085  0.0201   0.0162   0.0471    0.0670   0.0000   440.0181     -0.813558       17.4383      0.344071     -0.198089      0.640164       2.53642      -1.45103      0.113719      0.117981     -0.138276    -0.0250688     -0.816239     -0.855299      0.657214      0.208166      0.129485      0.276212       1.35663       1.86248       1.92990       2.02278       1.88462       1.82927       1.58115       1.49282       1.39997       1.37281       1.24214       1.05664      0.841251      0.672390      0.478586      0.351761      0.245310      0.173810
  26   8 2206.0425    1.0158  0.7917 10.2837 -0.0004  0.0190   0.0203   0.0454    0.0968   0.0000   442.7613     -0.959165       19.1594     -0.837528      -6.32208      -1.52128       1.95559      -1.40785      0.188337     -0.439859     -0.440628      0.606305     -0.159972    -0.0879636     -0.107636     -0.255880    -0.0895454    -0.0292742       1.22807       1.62693       1.80869       1.97922       2.03250       1.92904       1.80434       1.56601       1.43310       1.20941      0.982361      0.805135      0.604731      0.482815      0.391634      0.296794      0.218120      0.159717
  26   9 2366.0654    1.4257  0.9756 10.7735 -0.0021  0.0206   0.0264   0.0519    0.1215   0.0000   439.2463       4.23273       15.7595     0.0331695      -3.77613      0.717861       1.10973    -0.0339032       3.66545      -1.45112      -1.54947      0.156105     -0.307744     -0.756412       1.30842     -0.105816    -0.0626612    -0.0907295       1.26532       1.69165       1.82699       1.91980       2.03125       1.83699       1.80552       1.58746       1.48207       1.25264       1.03307      0.887298      0.721727      0.571337      0.429988      0.325790      0.238253      0.170680
  26  10 2521.2296    1.8906  1.1120 11.2265 -0.0000  0.0220   0.0326   0.0554    0.1342   0.0000   438.8870       1.92267       14.4081     -0.127741      -3.63943       3.34119     0.0311119      0.260099     -0.861387       1.14491      -1.42077     -0.168073       1.40084      0.892698     -0.172245     0.0791482    -0.0605618     0.0313640       1.35969       1.81214       1.88294       1.99479       1.94921       1.94339       1.92401       1.73191       1.52330       1.32170       1.13030      0.936127      0.763272      0.591042      0.473255      0.359507      0.261753      0.195817
  26  11 2674.4067    2.4782  1.0752 11.7186 -0.0007  0.0216   0.0438   0.0526    0.1533   0.0000   437.1392       2.42399       13.4014       3.92569      0.802625       1.02776      -3.40060     -0.663560     0.0662457      -2.18332      -1.98899     0.0155039      0.705059      0.781313     -0.723469     -0.240283     -0.308112     -0.295677       1.32175       1.68631       1.89584       2.01509       1.91606       1.88566       1.86338       1.65840       1.48382       1.28958       1.11636      0.921691      0.752144      0.606319      0.444600      0.352019      0.254464      0.181054
  26  12 2826.6447    3.0261  0.9965 12.2083 -0.0025  0.0206   0.0538   0.0494    0.1364   0.0000   438.9187       4.34368       14.1416      -2.38759      -5.64915     -0.757319      0.765172      -1.50536     -0.405113       1.37841      -1.79954      -1.60800      -1.17669     -0.150390    -0.0178970     -0.471959    -0.0350785     -0.130549       1.31348       1.67216       1.79007       1.91572       1.92912       1.74665       1.63436       1.54844       1.44995       1.30922       1.11056      0.950444      0.758830      0.587772      0.447261      0.346637      0.253099      0.184832
  26  13 2977.5221    3.8140  0.9648 12.4920 -0.0022  0.0194   0.0688   0.0474    0.1458   0.0000   438.3421       7.30051       14.2799      0.858682      -1.51536       1.28409      -1.51091      -2.63821      0.375444       1.41529       1.54782     -0.545319      -2.20796      0.713903      0.638058     0.0627823      0.304054      0.118102       1.24900       1.58071       1.70322       1.87136       1.82548       1.83365       1.68193       1.54176       1.37411       1.21130       1.04260      0.855329      0.653566      0.521624      0.416116      0.323380      0.247400      0.173525
  26  14 3127.0319    3.8875  1.1473 13.1262 -0.0011  0.0227   0.0689   0.0602    0.1279   0.0000   437.2411       5.89371       10.3066       5.17669     -0.971156       3.51129      -3.60389      -2.71153       2.01180      -1.79353     -0.343963      0.385567      0.114813     -0.363529      0.189769    0.00831657      0.187247      0.210183       1.45402       1.86224       2.11379       2.16548       2.12504       2.15607       2.11281       1.87783       1.70242       1.44079       1.12828      0.949566      0.749012      0.613047      0.482053      0.394544      0.291200      0.199231
  26  15 3275.4940    3.7100  1.5573 12.4715  0.0010  0.0262   0.0544   0.0665    0.1235   0.0000   440.0616       5.66485       14.1125       1.60119      -4.35053       3.49107    -0.0511305      -2.20321       3.56668      -1.78983      0.437306      -1.29151       1.84395     -0.682390      0.269007     -0.142752      0.492390     -0.139915       1.70047       2.18304       2.47062       2.60123       2.59010       2.44035       2.24839       2.12806       1.85341       1.65475       1.44319       1.19161      0.969139      0.760416      0.591030      0.440433      0.310960      0.223966
  26  16 3423.3835    3.2776  2.1625 12.1477  0.0002  0.0312   0.0410   0.0798    0.0895   0.0000   437.0088       10.5070       16.6843       4.66225      0.469002      -2.28583      -1.23495      -3.36174       2.04745      -1.44621     -0.364993      -3.55839      0.632209      0.299691     -0.220973      -1.41100     -0.317294      0.210738       1.97146       2.62706       2.92265       3.03846       2.98672       2.88703       2.76143       2.49325       2.27198       1.94540       1.68163       1.39139       1.11311      0.888666      0.672140      0.520347      0.370644      0.271700
  26  17 3571.1989    2.6126  3.3269 11.6593 -0.0006  0.0397   0.0269   0.1041    0.0619   0.0000   436.3960       14.6966       8.05982       2.61397      0.705590      -1.46201      0.782312     -0.239442       5.08590      -2.83740       2.96724     -0.766432      0.438171      0.792301     -0.173801     -0.387632     -0.257383    -0.0242895       2.50437       3.24216       3.52602       3.74874       3.68805       3.56874       3.37060       3.14895       2.77933       2.48242       2.15167       1.77279       1.42835       1.15701      0.881505      0.666050      0.480346      0.344316
  26  18 3718.4047    2.1213  4.9361 11.1356 -0.0007  0.0513   0.0186   0.1359    0.0516   0.0000   440.1302       20.7234       7.69913      -6.29095       5.91872      0.471104      -5.16867      0.493341      -3.51537      -3.38647       1.30965      -1.62657       2.08958       1.27693       1.97737     -0.513593     0.0530491      0.708192       3.13762       4.10625       4.51179       4.75663       4.88216       4.61485       4.48684       4.03141       3.63968       3.08739       2.62151       2.21237       1.79364       1.39080       1.09969      0.828300      0.602570      0.442505
  26  19 3865.5300    1.8114  6.7899 10.6788 -0.0016  0.0630   0.0139   0.1729    0.0497   0.0000   431.6812       5.62510       28.0306     -0.943185      -3.63249      -12.7940      -1.35135      -8.85974       3.00651      -3.43554     -0.121401      -5.70546      -1.01002      -1.78520     -0.316241      0.113647     0.0873540      -1.31001       3.89255       5.22324       5.68061       6.12544       6.04068       5.91479       5.53786       5.12979       4.54628       3.92866       3.23085       2.75639       2.16726       1.76425       1.35573       1.00647      0.756510      0.536246
  26  20 4012.3492    1.5113  8.8720 10.4567 -0.0003  0.0781   0.0110   0.2170    0.0454   0.0000   433.0386       27.4561       21.8438       15.9674      -6.85776      -7.81664       8.52166      -4.31347      -2.26305       3.02379     -0.926890      -5.11858       1.02885      -4.41388      -1.15513       2.29229      0.252793     -0.674462       4.83318       6.32875       6.97491       7.33902       7.39234       7.13495       6.79307       6.12071       5.58740       4.88071       4.12271       3.42306       2.73313       2.19568       1.68186       1.29017      0.956578      0.686083
  26  21 4158.9553    1.2489 11.8112 10.2865  0.0002  0.1061   0.0086   0.2948    0.0414   0.0000   433.2765       6.56091       12.1544       12.6644      -6.47945       11.0146       6.61623      -6.73965      -1.62625      0.875152      -5.24100       3.16490      -2.09059      -6.52766       4.38578       2.52469      -2.20784      -3.47356       6.43109       8.55464       9.49666       9.83008       9.80787       9.65335       9.08346       8.36487       7.56010       6.54284       5.52611       4.62058       3.79535       2.98334       2.30275       1.73500       1.27428      0.928754
  27   5 1713.5901    0.3191  0.2736 10.0835 -0.0054  0.0147   0.0116   0.0284    0.0333   0.0000   441.4320     -0.514226       18.1282       1.78641      -3.58210     -0.721527       1.64894      0.568226    -0.0640725      0.325184     -0.495274      0.124951    -0.0391150     -0.296088      0.353878     0.0976101     0.0837819    -0.0546681      0.842238       1.17155       1.18360       1.25470       1.33826       1.33493       1.22506       1.15833      0.934106      0.881762      0.743338      0.632494      0.494247      0.367805      0.337069      0.226887      0.188163      0.124435
  27   6 1889.7507    0.5003  0.4796 10.1520 -0.0029  0.0158   0.0137   0.0411    0.0460   0.0000   439.6522      -1.12950       22.2730     -0.141146      -3.21056     -0.434672      -1.15641       1.17751     -0.450508      0.724183      -1.02738      0.376353       1.21102      0.270155     -0.181994     -0.274586     -0.294636     -0.268770      0.861146       1.13896       1.28347       1.28818       1.36322       1.34945       1.17252       1.20372       1.01267      0.944577      0.778477      0.630844      0.536767      0.420931      0.335375      0.259522      0.191131      0.145114
  27   7 2062.0402    0.7215  0.6804 10.2273 -0.0019  0.0217   0.0160   0.0436    0.0664   0.0000   436.4016      -1.16539       16.6832      -1.74254      -3.58966      -1.47239     -0.270708      -2.84921     0.0158137       1.05764       1.45413     -0.431070     -0.348561     0.0703182    -0.0147189      0.401611      0.361786    -0.0288903       1.62808       2.34366       2.84624       3.12337       3.24725       3.03497       2.78113       2.36677       2.04159       1.61023       1.27794      0.973077      0.744524      0.547014      0.412694      0.311491      0.238618      0.170363
  27   8 2229.7466    1.0626  0.9646 10.2845 -0.0026  0.0206   0.0194   0.0520    0.1119   0.0000   440.6789     -0.748631       17.8888      0.292664      -3.50117    -0.0822349      0.282709      0.979956      0.626336      -1.04669      0.828291      -1.62190      0.390326      0.582944     -0.173332     -0.141887      0.571356    -0.0240208       1.23162       1.59776       1.75282       1.94200       1.98782       1.83776       1.81741       1.58159       1.46944       1.20567       1.06346      0.843321      0.710892      0.560130      0.444310      0.333364      0.246754      0.178352
  27   9 2390.9695    1.4674  1.0796 10.7469  0.0005  0.0209   0.0255   0.0568    0.1279   0.0000   439.6607       1.90032       13.7221     -0.873370       2.12661      -2.63185      -3.81484     -0.674375       1.86743      0.483475      -2.43965     -0.942695    -0.0880338      -1.05429     -0.712064     -0.144259    -0.0686461     -0.161430       1.29958       1.61954       1.75239       1.78725       1.89139       1.95454       1.81677       1.53280       1.42089       1.21126       1.12467      0.929169      0.760197      0.597158      0.463242      0.347298      0.264816      0.197200
  27  10 2547.5588    1.9269  1.1559 11.4153 -0.0020  0.0214   0.0328   0.0590    0.1283   0.0000   440.9567       4.85210       13.3825     -0.820141       1.19797      0.280262       2.00336      0.559285      0.123499      0.996133      -1.41277      -1.44834      0.318817     -0.341770     -0.706533    0.00567383     -0.406105    0.00173893       1.35146       1.74148       1.84898       1.95012       1.93856       1.92274       1.82636       1.69613       1.50358       1.38587       1.16020      0.954259      0.788343      0.644916      0.505100      0.378978      0.281659      0.216157
  27  11 2702.1126    2.6501  1.1313 11.1771 -0.0023  0.0201   0.0432   0.0546    0.2382   0.0000   437.0591       4.21542       19.8630       1.34041       1.67672      0.552287       1.06467      -2.07502       1.46372     -0.409727      0.997512     -0.502965      0.883174      -1.53721      0.126145     -0.240704      0.177046     0.0294756       1.21807       1.55820       1.74291       1.84933       1.84651       1.81792       1.76968       1.57313       1.38638       1.22554       1.03813      0.857669      0.712653      0.581755      0.429651      0.335693      0.258098      0.191986
  27  12 2855.4410    3.2991  1.0107 12.1573  0.0011  0.0211   0.0580   0.0502    0.1696   0.0000   440.6578       3.80188       12.5174       2.45035      -2.19660      0.315201     -0.399862      -2.66433      0.110640      0.224333      0.648279     -0.210200      -1.03259     -0.500075      0.857563     0.0953210     -0.330120    -0.0253620       1.43546       1.95321       2.07942       2.11066       1.88286       1.75049       1.61439       1.62035       1.53332       1.47694       1.31243       1.10781      0.901143      0.718657      0.539351      0.390860      0.287610      0.203298
  27  13 3007.1256    3.8881  0.9217 12.7408 -0.0016  0.0182   0.0699   0.0482    0.1239   0.0000   439.6679       5.11548       17.8170       3.35294      -3.55825      -1.43818      0.985988      -1.36522      0.786273      -1.48176      0.747158     -0.456021    -0.0996492     -0.333919      0.373867     -0.103996     0.0585334    -0.0744497       1.16438       1.49843       1.55793       1.65995       1.68733       1.74204       1.62333       1.49098       1.30964       1.11973      0.950208      0.791880      0.643967      0.517781      0.415398      0.308930      0.233279      0.168323
  27  14 3157.4523    3.9555  1.1553 12.9855 -0.0029  0.0223   0.0676   0.0572    0.1427   0.0000   440.7429       8.60800       15.4437       2.58775     0.0371925     -0.275175      -2.49045     -0.705500      -1.57132      0.427173      0.117041      -1.73781       1.31877      0.187495       1.40118     0.0592065     -0.101027      0.212471       1.36697       1.82873       1.95761       2.11940       2.10693       2.12613       1.98076       1.84925       1.55372       1.34977       1.17046      0.985639      0.802927      0.610500      0.493901      0.375479      0.276083      0.205911
  27  15 3306.6042    3.5876  1.7749 12.4193 -0.0019  0.0278   0.0485   0.0706    0.1105   0.0000   437.8304       4.74328       11.9720      -2.05862      -1.95944      -2.31995      -2.98226      -2.34479      -4.64892      -1.79204    0.00804184      -3.04010       1.08230     0.0265813      0.118294   -0.00431740     0.0419640    0.00327118       1.74884       2.24280       2.60679       2.70804       2.76542       2.67544       2.56461       2.31102       2.05230       1.80630       1.45857       1.20919      0.982105      0.780403      0.634597      0.472677      0.360805      0.263813
  27  16 3455.3934    3.0711  2.4881 12.1649 -0.0017  0.0334   0.0362   0.0883    0.0754   0.0000   440.6316       8.09782       12.2407       2.61970       2.91206       1.32575      -3.50200      -4.81729       2.59097     -0.920549       4.00592      -2.46506      -3.39038   -0.00544648       1.35391     -0.924179      0.153877      0.187446       1.99500       2.65673       2.84545       3.11519       3.06988       3.03376       2.83192       2.65610       2.31318       2.03606       1.79288       1.47175       1.24722      0.940441      0.757051      0.573868      0.424355      0.318639
  27  17 3603.6497    2.5051  3.7249 11.4572 -0.0001  0.0411   0.0242   0.1119    0.0606   0.0000   444.2108       8.94151       10.9231       1.70793      -8.62012      -7.00949       2.80890      -3.60221      -4.18975      -6.89409       3.42540       1.17786       2.38556      0.388369       1.02974      0.245682     -0.424227     -0.649799       2.52502       3.21215       3.53796       3.80263       3.77637       3.75284       3.40188       3.17319       2.86724       2.57561       2.18845       1.87730       1.47643       1.20399      0.930890      0.730160      0.533097      0.391967
  27  18 3751.5973    2.0391  5.2712 11.0572 -0.0010  0.0523   0.0170   0.1402    0.0488   0.0000   442.4190       11.3480       16.1507       7.83248      -5.34949      -2.40779       7.27864      -1.15360       4.60132      -2.66048     -0.399155      -4.19883       2.60234      -3.66961     -0.528761     -0.414595      0.499339      0.272231       3.13828       4.03808       4.44638       4.74074       4.72896       4.67036       4.37819       4.01934       3.67922       3.18630       2.81335       2.32360       1.89369       1.51520       1.19771      0.911521      0.676254      0.499464
  27  19 3899.3778    1.7166  7.6660 10.6375 -0.0001  0.0678   0.0124   0.1867    0.0452   0.0000   439.0248       12.6149       5.38072       8.75178       5.03432       6.22317      -2.45160      -11.9358       2.93995       2.17307      0.397972     -0.149482      0.410007      -2.78974      0.690118     -0.336461     -0.949573      0.213212       3.96626       5.26202       5.71122       6.06126       6.20938       6.07956       5.68761       5.27313       4.73488       4.17281       3.54127       2.94553       2.41008       1.91442       1.50068       1.16021      0.888240      0.641843
  27  20 4046.5285    1.4104  9.8943 10.4867 -0.0008  0.0864   0.0100   0.2464    0.0423   0.0000   436.1766       6.39119       30.2937       20.2831      -4.66229      -6.81056      -4.59273      -7.13571      -1.34245      -5.88056      -9.71992      -4.07788      -1.95448       2.44781      0.576944      -1.88248      0.520501       1.11622       5.06482       6.56778       7.34893       7.79521       7.76823       7.59414       7.28672       6.59273       6.00906       5.27584       4.52490       3.79789       3.12443       2.49602       1.93312       1.50257       1.10496      0.809805
  27  21 4194.0275    1.1731 12.6412 10.3095 -0.0021  0.1147   0.0077   0.3141    0.0388   0.0000   417.4169       5.18691       10.2701      -9.36538       4.18196       16.9198      -3.33415       11.2601      -7.24858      -11.4674       6.47275       9.65556     -0.613274    -0.0493092      0.203266       1.15145      -1.25301      0.436369       6.60849       8.80693       9.74239       10.2921       10.5054       10.1380       9.69691       8.83631       8.05966       6.90247       6.07478       5.02445       4.09657       3.29058       2.57098       1.96816       1.46729       1.07078
  27  22 4340.9570    0.9525 14.5290 10.3020 -0.0007  0.1415   0.0064   0.3853    0.0322   0.0000   435.2709       34.8140       16.5590      -17.1658     -0.512901      -4.54344      -6.19479       11.9256       9.15169       10.0112      -7.28846       4.57472      0.218815      -1.92029     -0.787571      0.267361      -3.32395     -0.545089       8.05548       10.8949       12.0133       12.6415       12.9370       12.6204       11.9247       11.0983       9.79394       8.59757       7.30279       6.20794       5.03206       3.99302       3.19956       2.42175       1.77532       1.30688
  27  23 4487.4463    0.8008 17.0456 10.1610  0.0008  0.1739   0.0055   0.4604    0.0291   0.0000   435.7226       8.07243       13.9401     -0.354403       30.9262       19.7962      -16.3627      -15.0041       28.5270      -13.9234       3.27523       1.05255      -5.17662       10.6997      -4.76338    -0.0545426     0.0574880      -1.75115       9.84318       13.2483       14.7270       15.6075       15.7602       15.3095       14.5627       13.4045       12.1376       10.4757       9.04919       7.56667       6.21359       4.97157       3.89235       3.01021       2.17803       1.60977
  28   5 1732.7384    0.3528  0.2881 10.0368 -0.0033  0.0125   0.0123   0.0289    0.0337   0.0000   439.1604      0.318413       19.6164     -0.499924      -2.38077    -0.0533981       2.49948       1.75543      -1.38789     -0.572355      0.671406     -0.188252      0.171845     -0.117121     -0.107143   -0.00699063      0.123068    -0.0619146      0.802864       1.10383       1.21979       1.32613       1.27543       1.20036       1.25416       1.20854       1.07575      0.996833      0.848781      0.589929      0.457499      0.348746      0.307263      0.267985      0.217624      0.164074
  28   6 1910.1392    0.5155  0.4960 10.0884 -0.0066  0.0162   0.0137   0.0380    0.0487   0.0000   441.9172      0.798741       16.8921       1.10881      -3.56805     -0.512957      0.946767      -1.37145      -1.19066      -1.76080      0.597857     -0.305244      0.348219     -0.349326      0.151980     -0.174084     -0.517069      0.204646      0.967234       1.25520       1.33711       1.38482       1.45529       1.35722       1.32566       1.22682       1.16925       1.05115      0.858119      0.681486      0.574847      0.444250      0.366950      0.283079      0.229375      0.172245
  28   7 2083.9127    0.7989  0.6859 10.1040 -0.0012  0.0172   0.0167   0.0419    0.0753   0.0000   440.3241      -1.62211       19.8451       1.31830      -2.62216       1.19796     -0.266000     -0.938485     -0.580957     -0.517948      0.370481      -1.53929     0.0169769     0.0272336     -0.223039      0.106658     -0.325575      0.156243      0.972402       1.32525       1.44213       1.51007       1.58437       1.58865       1.46192       1.34321       1.19789       1.01387      0.924190      0.719734      0.595268      0.489930      0.376542      0.312514      0.227209      0.165629
  28   8 2252.8095    1.1194  0.9031 10.2727 -0.0006  0.0183   0.0204   0.0474    0.1039   0.0000   439.1079       1.86611       17.4698      -2.26547      -1.91423       1.07810      0.225456      -1.01249       3.27034     -0.571833      -1.29479     -0.951724     -0.322216     -0.550974     -0.270016     -0.463342      0.140545      0.186767       1.13151       1.50697       1.67017       1.80943       1.79268       1.75927       1.64348       1.51362       1.37412       1.20465      0.995352      0.850106      0.676483      0.561842      0.430079      0.332788      0.246944      0.190944
  28   9 2415.3400    1.5602  1.1442 10.8172 -0.0014  0.0216   0.0259   0.0551    0.1352   0.0000   439.3665       1.37749       13.6643      0.655415      -3.80930       1.03508       1.31366      -1.15911      0.397898     -0.572968       1.91220     -0.835113     -0.286592      0.247415     -0.857274      0.265640     -0.139741     -0.242439       1.28408       1.63826       1.78837       1.93616       1.95991       1.96982       1.80794       1.63918       1.53806       1.29244       1.13631      0.955747      0.796122      0.651404      0.508083      0.385022      0.289615      0.209667
  28  10 2573.3977    2.1471  1.1370 11.1505 -0.0015  0.0214   0.0350   0.0525    0.1722   0.0000   438.9751       4.12218       16.6362       5.07692      -1.85990    -0.0906369      -1.93562      -1.30785      0.798120      0.701865      0.170058      -1.00750      0.598267     -0.433378      0.316114      0.228014    -0.0385530     -0.301792       1.30559       1.69865       1.92874       1.98018       1.92443       1.89974       1.74121       1.69016       1.53210       1.37734       1.19574       1.03673      0.822285      0.686545      0.533874      0.404244      0.308833      0.221809
  28  11 2729.3882    2.7563  1.0058 11.9528 -0.0042  0.0195   0.0478   0.0504    0.1372   0.0000   438.5362       5.67010       15.9516       3.37561      -3.22389      -1.53057       1.86412      -3.30730       1.01505      -3.26049     -0.253364     -0.832444     -0.641440     -0.442678      0.259525    0.00188911      0.505187      0.307315       1.21851       1.58421       1.69521       1.85472       1.80884       1.78086       1.74014       1.59820       1.40714       1.25881       1.09260      0.882014      0.724196      0.577849      0.457000      0.356508      0.279308      0.208766
  28  12 2883.7723    3.3320  1.1004 11.9644 -0.0013  0.0202   0.0549   0.0516    0.1974   0.0000   440.1759       2.06212       14.5967       2.15210      -1.23846      -1.12025     -0.191757     -0.795579      -1.04537      -1.26344     -0.463057   -0.00653469       1.25954       1.03921      0.358570     -0.504676     -0.226013      0.166997       1.19708       1.58232       1.72507       1.85480       1.81653       1.80739       1.71367       1.55916       1.47544       1.24370       1.09975      0.909167      0.762198      0.596560      0.481524      0.367921      0.284707      0.213199
  28  13 3036.3108    3.8972  1.0224 12.6903  0.0008  0.0196   0.0660   0.0504    0.1416   0.0000   438.7841       4.55090       16.2958       3.35100      -3.91437      -3.67497     -0.615843      -2.69955     -0.203539     -0.399265      0.343674     -0.501958     -0.234909     -0.776039      0.775766    -0.0953215     -0.229494     0.0969134       1.18172       1.55369       1.65229       1.73422       1.82047       1.77258       1.73579       1.53802       1.34235       1.21233       1.04846      0.911185      0.713848      0.583966      0.467100      0.353249      0.263952      0.198277
  28  14 3187.2862    3.9656  1.3129 12.7806 -0.0010  0.0234   0.0611   0.0586    0.1251   0.0000   438.9737       6.91606       17.3726       4.30122      -2.08816      0.193127       2.02938     -0.382922      0.617420     -0.562230    -0.0559075      -1.67197     -0.224646      0.444292     -0.263819      0.102523     -0.126437     -0.224287       1.35338       1.84637       1.90558       2.14850       2.07596       2.01870       1.92299       1.70582       1.62881       1.43264       1.26086       1.04019      0.875186      0.708234      0.551609      0.414795      0.320009      0.233171
  28  15 3337.4386    3.5166  1.7174 12.5500 -0.0010  0.0265   0.0480   0.0692    0.0955   0.0000   435.0983       7.61964       12.9628       6.31711      0.201378      0.761159      0.827327      -3.36684       2.82906      -4.52565      0.829429     -0.218167     -0.692840      -1.27593      0.444321     0.0911062     -0.432581     -0.512972       1.49907       1.97151       2.11573       2.33655       2.28788       2.29691       2.11949       2.00061       1.86117       1.63637       1.38658       1.14354      0.934980      0.793872      0.622350      0.464101      0.368310      0.277951
  28  16 3486.9251    2.9142  2.7595 11.7721 -0.0009  0.0341   0.0312   0.0880    0.0756   0.0000   439.4906       4.28587       16.1881       9.42940       1.13877       1.13484    -0.0529694     -0.643857       2.43257      -2.70612      0.868966      -2.37861     -0.337026      -2.71666     -0.196691      0.877352     -0.292782     -0.261437       1.96084       2.49530       2.79634       2.97690       3.04296       2.96946       2.76836       2.57569       2.36503       2.07880       1.79525       1.48722       1.24137       1.01054      0.783022      0.621811      0.464818      0.346159
  28  17 3635.8681    2.4131  3.9565 11.4087 -0.0005  0.0435   0.0224   0.1102    0.0565   0.0000   439.4205       11.7964       9.11056     0.0317893      -1.20966      0.824266      -8.62661      0.699423       5.62384      -3.36224       3.12109     -0.767313     -0.438757       1.44270     -0.951123      0.391857      -1.26591    -0.0902477       2.52003       3.34320       3.71306       3.86527       3.88134       3.81101       3.58709       3.39627       3.02233       2.73009       2.31061       2.03674       1.64442       1.35528       1.05245      0.815029      0.601617      0.442901
  28  18 3784.5269    1.9838  5.8789 10.8141 -0.0001  0.0553   0.0152   0.1469    0.0494   0.0000   436.8247       9.62186       17.6815       5.60913      -2.34312     -0.419773     -0.947300       3.53437     -0.626369      -2.25679      -2.94518    -0.0930410     0.0296288      -2.69093      -1.55049       1.41992     -0.569346    -0.0144140       3.11056       4.05528       4.55736       4.76715       4.86184       4.82745       4.50160       4.20292       3.79477       3.33015       2.91145       2.44900       1.99825       1.63927       1.28694       1.00048      0.739882      0.561317
  28  19 3932.7866    1.6438  7.8612 10.6212 -0.0002  0.0692   0.0117   0.1917    0.0425   0.0000   442.6415       4.36944       18.5770       10.1111       5.46673       1.29074      -7.04575    -0.0625037       5.15981      -6.31225       1.32373      -1.82591       6.43145     -0.293579      -1.92790     -0.936742       1.33083      0.135703       3.86237       5.02718       5.62384       6.08335       6.04291       5.98816       5.65591       5.23250       4.74281       4.18636       3.58489       3.09097       2.52528       2.04724       1.63874       1.24926      0.933214      0.679918
  28  20 4080.5728    1.3587 10.2607 10.4284 -0.0003  0.0910   0.0093   0.2449    0.0407   0.0000   432.8818       21.8130       13.4881      -8.07403      0.370288      -4.32833      -1.97914     -0.581710       1.23871       6.33075      -10.2184      -2.53145      0.150373      0.433250      -1.94079      -1.60070      0.634830    -0.0990450       5.08611       6.74831       7.43005       7.94547       8.00218       7.89723       7.40726       6.95066       6.30029       5.56011       4.72055       4.06792       3.33508       2.71816       2.11409       1.66029       1.22522      0.942700
  28  21 4228.1820    1.1583 13.4863 10.2335  0.0009  0.1158   0.0069   0.3246    0.0363   0.0000   435.5558       11.2792       28.8981       18.7989       6.63217      0.110964       7.78818      0.415210      0.876912      -4.37466       1.83303      -7.87339      -3.39432      -1.97991       2.59466      0.527212     -0.807218      0.388354       6.55578       8.54899       9.53110       10.0574       10.2676       9.95916       9.50834       8.78826       8.00863       7.10697       6.04926       5.15303       4.29382       3.50939       2.75183       2.13361       1.57817       1.16062
  28  22 4375.7212    0.9136 15.5356 10.3057 -0.0006  0.1511   0.0061   0.4035    0.0304   0.0000   417.4661       12.1436       29.1845       4.61856      -10.5223       11.7548      -8.51268      -14.7943      -10.5519       1.49607      -6.86737       2.36094     -0.655402      -2.06353       1.44353       2.52935      -2.66577      -1.24621       8.35413       11.0133       12.2793       13.0212       13.2319       12.9915       12.2506       11.4216       10.3994       9.07439       7.94134       6.69612       5.47220       4.43012       3.53987       2.74473       2.05199       1.53671
  29   5 1751.5494    0.3632  0.2932 10.0574 -0.0083  0.0129   0.0123   0.0288    0.0336   0.0000   440.3172      -1.49269       20.2346      0.275331      -2.12422      0.914180       1.06155      -1.62904     -0.713978       1.03847      0.760110     -0.834297     -0.251471      0.218835      0.227728     -0.558105     -0.118951     -0.322175      0.661368      0.869330      0.947429      0.985429       1.00894      0.933004       1.01049      0.904207      0.842414      0.711623      0.643899      0.521651      0.470599      0.348579      0.301304      0.257387      0.162884      0.139686
  29   6 1930.2049    0.5412  0.5274 10.1800 -0.0039  0.0171   0.0132   0.0358    0.0490   0.0000   440.1069      -1.42646       19.7809     0.0362788      -2.78249      0.876967       2.71738      0.483075       1.50933      0.293668  -0.000198519     -0.487589      0.120070     -0.169097     -0.580036      0.149541     0.0525091     -0.331775      0.944864       1.16122       1.35781       1.40922       1.37574       1.42814       1.41377       1.18179       1.16733      0.960035      0.907056      0.774759      0.586458      0.541708      0.414915      0.318080      0.238696      0.185766
  29   7 2105.3089    0.8044  0.8243 10.2673 -0.0041  0.0186   0.0156   0.0485    0.0759   0.0000   440.4027      -2.87136       18.2508      -1.54622      -1.59051     -0.169988      0.337354      -1.53310      0.559950     -0.330874     -0.581497     -0.892900       1.02563      -1.10389      0.716302     -0.262366     -0.471049      0.334232       1.06689       1.32536       1.49567       1.62440       1.60985       1.62370       1.59229       1.42473       1.23466       1.11526      0.983058      0.820109      0.699243      0.555836      0.441052      0.328368      0.271469      0.196849
  29   8 2275.3405    1.1909  0.9271 10.6280 -0.0028  0.0186   0.0215   0.0499    0.1030   0.0000   440.4781       1.57451       15.9470      -1.45730      -6.89362      0.251380      0.129693      -1.49902      -2.26211      -2.29583      0.502132     -0.983329      0.338865     -0.638441     -0.727541      0.504217      0.205672    -0.0824581       1.03820       1.34146       1.50695       1.54715       1.57185       1.58815       1.55922       1.39899       1.28917       1.15010      0.953357      0.815826      0.678675      0.542444      0.446115      0.339315      0.270418      0.211061
  29   9 2439.0901    1.6071  1.1795 10.8847  0.0004  0.0209   0.0264   0.0582    0.1411   0.0000   441.9327       2.83557       16.7922     -0.251699      -1.41450      -1.94226      0.852160      -1.67079      0.993914     -0.609771     -0.845047      0.398040     0.0590485      0.428952      0.263619      0.243149     -0.537877     -0.441276       1.25875       1.58033       1.76059       1.86786       1.90537       1.90506       1.79769       1.64493       1.45663       1.31592       1.19606       1.00046      0.826080      0.656670      0.533970      0.430951      0.331502      0.230860
  29  10 2598.6973    2.1985  1.1662 11.5508  0.0013  0.0206   0.0355   0.0575    0.1297   0.0000   438.9034       1.74301       17.3958       4.17452      -4.67924       1.86762      -1.91861      -1.64684       1.83510     -0.346699      -1.61108     0.0641381     0.0481752    -0.0520284      0.819032     -0.238161     -0.246784     -0.131626       1.19810       1.58114       1.70501       1.84677       1.84026       1.86997       1.73790       1.62750       1.45388       1.27889       1.09392      0.934834      0.788426      0.650649      0.522950      0.390718      0.300200      0.218447
  29  11 2756.2025    2.7575  1.1479 11.9685 -0.0005  0.0210   0.0442   0.0526    0.1391   0.0000   438.6798       2.85342       14.1525       2.33822      -3.29034      0.687799      -1.46890      -2.12375       2.08509     -0.808065      0.531498      -1.91011      0.399797    -0.0340577      0.385364     0.0441303      0.298670    -0.0405724       1.18245       1.50522       1.65523       1.78454       1.83548       1.77243       1.71501       1.60173       1.46930       1.24038       1.08816      0.934338      0.759929      0.616120      0.496106      0.393644      0.307209      0.224237
  29  12 2911.6905    3.5653  0.9704 12.4023  0.0015  0.0183   0.0613   0.0479    0.1543   0.0000   440.3910       4.69390       14.0654       3.94251      -1.72956      0.639273     -0.996601      -2.19302       2.83800      -1.03935      0.754841      -1.84996     -0.113185      0.259656      0.561605     -0.431566     0.0804156     -0.202091       1.13736       1.40899       1.47992       1.62353       1.64079       1.63561       1.51505       1.45343       1.34415       1.19291       1.01471      0.838501      0.700523      0.570640      0.464538      0.361823      0.277946      0.203979
  29  13 3065.0669    4.0002  1.0930 12.6354  0.0002  0.0193   0.0660   0.0545    0.1600   0.0000   440.3140       3.88729       14.3493       3.17089      -4.57698      -4.37062      0.181669      -1.44135     -0.658888      -2.38841      -1.45410     -0.847957     -0.196595     -0.144085     0.0804087    -0.0854679     -0.284595    -0.0243986       1.16661       1.52854       1.65758       1.68162       1.64178       1.63985       1.60772       1.55246       1.42225       1.27101       1.06137      0.874426      0.728793      0.597020      0.480357      0.387754      0.300494      0.224534
  29  14 3216.8449    3.8430  1.4388 12.6249 -0.0014  0.0233   0.0555   0.0607    0.1151   0.0000   441.9070       7.34668       18.1868     -0.769197      -4.72082      -3.20605       1.06173      -1.41978      -1.78864      -3.14615     -0.754239      -2.70252       1.51724     -0.907353     -0.190857     -0.164530     -0.179033     -0.266752       1.27777       1.69388       1.89074       2.03399       1.96529       1.99352       1.94850       1.79603       1.62295       1.40196       1.24607       1.01040      0.858627      0.699256      0.565002      0.432009      0.339125      0.253351
  29  15 3367.7202    3.3955  1.9678 12.3516 -0.0020  0.0291   0.0430   0.0710    0.0870   0.0000   441.1801       6.90793       14.7212      0.428560      -2.52970     -0.732295       5.23718      -1.41644      0.694826      -3.88851      -2.09147      0.510271       2.21554      -2.27013      0.780418    0.00137248      0.447945      0.297118       1.71371       2.29100       2.55856       2.55067       2.58759       2.55286       2.38567       2.24545       2.08715       1.86300       1.66667       1.37755       1.16764      0.948083      0.740958      0.578448      0.441999      0.336632
  29  16 3518.0279    2.8455  2.9413 11.9126 -0.0006  0.0353   0.0297   0.0934    0.0637   0.0000   444.6080       13.9195       16.9642       7.10983      -3.90937       3.43745      -3.17867       2.44726     -0.972009      -3.58917      0.166021      -2.44590     0.0871131     -0.623714       1.19436      0.499255      0.201603     -0.726269       1.94851       2.63032       2.84752       3.02843       3.12661       3.01456       2.92479       2.65756       2.45286       2.19516       1.86773       1.61070       1.29149       1.08591      0.843517      0.659038      0.511354      0.390320
  29  17 3667.8771    2.3058  4.2657 11.3608 -0.0010  0.0449   0.0206   0.1181    0.0549   0.0000   440.3940       8.52606       16.1627       11.3341      0.404102       1.92014       2.58815      -6.45506      -2.82247       1.30601       2.29083      -3.86347     0.0156080      0.152030      0.536307      0.757283      0.164334     -0.466042       2.49627       3.31111       3.60577       3.83220       3.87555       3.84447       3.68832       3.45099       3.13140       2.72489       2.41374       1.99681       1.67207       1.38232       1.09511      0.863660      0.651396      0.494651
  29  18 3816.9920    1.9245  6.3691 10.8153 -0.0004  0.0567   0.0142   0.1554    0.0458   0.0000   439.7573       13.0689       14.4703       14.7536       4.06404       3.59218      -5.61972      -4.10110      -1.63846      -2.87562       3.24862      -6.67675       2.69961      0.913056      0.365633      0.838962  -0.000295030      0.385888       3.22929       4.16418       4.59869       4.90065       4.99706       4.92600       4.69085       4.35931       4.04468       3.50809       3.00062       2.53993       2.10786       1.76252       1.40431       1.06873      0.832248      0.628899
  29  19 3965.7758    1.5793  8.3155 10.6279 -0.0001  0.0721   0.0110   0.1980    0.0413   0.0000   441.8030       11.8451       3.12757      -1.53107      -2.75145      -9.52880      -2.09981       1.48724      0.605993      -5.68564       1.31706      -5.32664    -0.0535405       4.32190       1.15667      -1.75003       1.94913      0.149837       4.09686       5.44774       6.05781       6.44345       6.60092       6.54544       6.08575       5.65036       5.19759       4.50325       3.95041       3.25637       2.74513       2.21074       1.75652       1.36544       1.04538      0.801452
  29  20 4114.2541    1.3225 11.3502 10.4054  0.0000  0.0968   0.0084   0.2663    0.0392   0.0000   441.2558      0.854189       21.1237       6.29154      -9.01566       11.0320      -6.78175      -2.88316      -1.79753      0.486227    0.00103270      -9.10529      0.185002       2.04903      -2.41425      -3.88512     -0.288984     -0.532118       5.28416       6.94784       7.69783       8.12181       8.30238       8.15183       7.81116       7.28254       6.65062       5.87167       5.13904       4.34713       3.60557       2.96928       2.38003       1.86460       1.40635       1.06410
  29  21 4262.6514    1.0791 13.1278 10.3651 -0.0001  0.1199   0.0068   0.3238    0.0333   0.0000   433.9433       7.41187       16.7061       13.5074       2.52644     -0.957798      0.431527       8.28241       15.9037       12.9143      -1.54534      -15.7894       9.96259      0.257865      -1.07291       1.05644       2.21852      0.205971       6.50227       8.59311       9.62032       10.0705       10.3817       9.98084       9.53826       8.99389       8.16198       7.35127       6.31696       5.43565       4.55002       3.72461       2.95536       2.32168       1.74234       1.30179
  29  22 4410.4094    0.8904 16.0654 10.3011  0.0003  0.1535   0.0058   0.4113    0.0294   0.0000   435.6527       14.7281       19.5293      -6.09950       6.42324       1.59706      -1.64592       7.46772     -0.630138      0.382182      -3.44863       3.15288      -2.04038      -2.35864      -7.41772      0.870144       2.47806     -0.743497       8.27116       10.8093       12.1216       12.9317       13.0707       12.8423       12.2681       11.4541       10.5014       9.18981       8.11479       6.84780       5.75823       4.72869       3.78126       2.95813       2.20155       1.65916
  30   5 1770.0473    0.3755  0.3459 10.1248 -0.0062  0.0133   0.0115   0.0310    0.0347   0.0000   439.8748      0.278657       20.3946     -0.562527      -2.66579       1.27358      0.742069      -1.61114       1.27468       1.19177       1.35309     -0.682514      0.259047      0.529407    -0.0289371     -0.144240     -0.304872      0.100614      0.760212       1.01345       1.07899       1.19318       1.22741       1.20390       1.13887       1.04373      0.975100      0.843670      0.739597      0.622366      0.509432      0.414048      0.323380      0.262605      0.196698      0.157951
  30   6 1949.9448    0.5850  0.5924 10.0479 -0.0026  0.0167   0.0130   0.0372    0.0536   0.0000   440.3053     -0.341025       19.6990     -0.765782      -1.44976      0.785863      0.606319      0.176437       1.84208     -0.974759      0.666598     -0.536859      0.152305      0.352278     -0.276780      0.300970      0.120287      0.128366      0.977907       1.38213       1.49443       1.56021       1.43979       1.33444       1.22563       1.19255       1.15496       1.12352       1.03452      0.945045      0.787957      0.658110      0.488014      0.382740      0.282207      0.207297
  30   7 2126.3618    0.8438  0.7701 10.3036 -0.0031  0.0180   0.0161   0.0413    0.0733   0.0000   440.8149      -1.85019       20.1979       3.07579     -0.886314     -0.867091      -1.00113      0.639576      0.923346     -0.638690     0.0326824     -0.530401       1.16428    -0.0117498     -0.134513     -0.384958     -0.365914      0.238701      0.995317       1.29281       1.41334       1.56771       1.57933       1.43853       1.41056       1.27629       1.23480       1.08691      0.994218      0.891246      0.778256      0.633833      0.483557      0.380835      0.300512      0.218850
  30   8 2297.3820    1.2008  0.9531 10.8560 -0.0015  0.0194   0.0212   0.0491    0.0921   0.0000   439.1182     -0.159919       19.8519       1.16298      -4.17415      -2.86458     -0.755961      -2.17580      0.655605     -0.188777     -0.195017     -0.664543      0.330862     0.0968845      0.117984      0.257036   -0.00674372     -0.193747       1.04409       1.34730       1.51868       1.66006       1.64886       1.57397       1.57046       1.44418       1.31876       1.14772       1.05729      0.871847      0.731584      0.589267      0.488694      0.383813      0.295360      0.224720
  30   9 2462.3122    1.7560  1.0837 11.2447 -0.0008  0.0216   0.0294   0.0532    0.1161   0.0000   438.6142       2.04539       15.0416       1.37528      -1.05336      -2.41313    -0.0299523      0.645430       3.55503      -4.10295      -1.50445      -1.23855      -1.43668     -0.501665     -0.603976      0.273010     -0.147368     -0.104087       1.39420       1.75726       1.84236       1.78172       1.77553       1.78695       1.79013       1.72247       1.67525       1.42056       1.18694       1.00758      0.876421      0.743841      0.590941      0.468786      0.350109      0.272904
  30  10 2623.5488    2.3426  1.1589 11.3472 -0.0009  0.0197   0.0363   0.0532    0.1586   0.0000   440.0327       4.47768       16.8862       4.87804       2.20605       1.21687      -2.53442    0.00481243     -0.557511       1.23448     -0.308235     -0.449343      0.630544      0.599738      0.670678     -0.601476     -0.223472      0.213244       1.09675       1.38749       1.47517       1.61421       1.64553       1.65565       1.58348       1.44680       1.35039       1.20684       1.04716      0.898833      0.741271      0.610257      0.492930      0.395646      0.311724      0.227353
  30  11 2782.5685    2.9635  1.0568 11.9407 -0.0007  0.0190   0.0476   0.0486    0.1471   0.0000   440.7220       4.67992       16.2590     -0.916925      -1.99193      -1.04250      0.710887       1.01908     -0.726872     -0.872806     0.0993905      -1.53353     -0.328262     -0.145164      0.309257      0.898396    -0.0207394     -0.126673       1.06017       1.36820       1.57324       1.61831       1.66658       1.61056       1.47810       1.42544       1.31676       1.20524       1.06152      0.879417      0.731444      0.607702      0.477415      0.381685      0.304701      0.224831
  30  12 2939.1894    3.6887  0.9825 12.6327 -0.0022  0.0186   0.0613   0.0461    0.1295   0.0000   438.7994       4.17568       16.0950       1.90578      0.575737       1.08454       1.73826      -1.55441      0.653537      -1.84163      -1.08679      0.704991      -1.75485      0.194307      0.156126     -0.195042     -0.509500     0.0483275       1.01678       1.34868       1.44872       1.64227       1.62284       1.56539       1.50881       1.41703       1.26451       1.13168       1.01989      0.860796      0.722373      0.563548      0.465476      0.369558      0.282678      0.220808
  30  13 3093.4664    4.0774  1.0619 12.9163 -0.0034  0.0196   0.0680   0.0498    0.1470   0.0000   441.3714       6.65692       14.7403       4.95927      0.911780       1.02451     -0.672455      -3.22193      0.378885      -1.07878       2.16717      -1.40794     -0.600359     0.0693348     0.0661760     -0.752599    -0.0523906     -0.447901       1.07868       1.41061       1.55871       1.61308       1.64175       1.67149       1.61706       1.45802       1.33409       1.18996       1.04847      0.900530      0.741824      0.621395      0.499952      0.386978      0.310292      0.228222
  30  14 3246.1292    3.8429  1.5216 12.6190 -0.0030  0.0241   0.0523   0.0608    0.1033   0.0000   440.4265       7.57982       14.6151       1.90063      -1.16106       3.29959      -2.29719      -3.19520       1.06205      -2.61236      0.261163      -1.54384      0.826193     -0.558142     -0.831707     0.0910268     -0.194096     -0.104668       1.33705       1.75155       1.85657       2.09574       2.06625       2.11055       1.93461       1.77054       1.63827       1.51155       1.30399       1.08869      0.928723      0.755481      0.619857      0.484494      0.372572      0.274785
  30  15 3397.8551    3.2910  2.2316 12.1942 -0.0015  0.0296   0.0372   0.0758    0.0716   0.0000   440.2945       7.87247       17.0370       4.05015       1.43664     -0.134714     -0.466377     -0.796083      0.736136      -4.83902      0.670589      -2.67629     -0.425649      -2.05927     -0.188477     -0.158495      0.319066      0.431888       1.67023       2.19491       2.41759       2.50156       2.49871       2.39580       2.29173       2.10047       1.99096       1.86604       1.66718       1.47216       1.21879       1.02509      0.798148      0.617981      0.476657      0.359649
  30  16 3548.7847    2.7407  3.2443 11.8102 -0.0008  0.0372   0.0269   0.0974    0.0596   0.0000   437.5682       10.1678       14.2418       3.63831     -0.109308       2.60444       2.04820      0.337489     -0.713045      -4.26462       1.03067     -0.698266       1.89518      -3.17543      0.388372      0.700287      0.766444     -0.413675       1.95323       2.69348       2.88589       3.12572       3.12792       3.13637       2.93266       2.81693       2.49945       2.24953       1.99083       1.74360       1.44634       1.17811      0.940731      0.730754      0.575018      0.436116
  30  17 3699.2542    2.2573  5.1881 11.0119 -0.0009  0.0478   0.0176   0.1273    0.0515   0.0000   442.5090       5.80554       5.97621       9.89146      0.922515      -2.50933      0.819727      -7.22641      -1.48551       2.81927     0.0674623      -6.09441       1.33671       2.76529      -1.69779       1.76844      -1.30148      -1.03203       2.61096       3.40559       3.77061       3.96617       4.07785       4.01147       3.85866       3.60825       3.32750       2.92462       2.54923       2.20454       1.85123       1.51073       1.22129      0.966705      0.745665      0.557405
  30  18 3849.1192    1.8279  6.7302 10.8514 -0.0005  0.0591   0.0132   0.1627    0.0424   0.0000   437.0864       14.2061       14.8414       12.0264       6.50487       5.89175      -2.17941      -7.31205       1.72999      -5.62819       1.65251      -3.16301      0.212620       3.16070       1.04308     -0.790053     -0.751373     -0.267975       3.24332       4.21698       4.76876       4.88328       5.08980       4.89806       4.76025       4.43998       4.10737       3.63323       3.19890       2.74997       2.33875       1.90882       1.53059       1.20635      0.936469      0.700766
  30  19 3998.5655    1.5182  8.9043 10.5533 -0.0002  0.0751   0.0100   0.2081    0.0396   0.0000   444.1047       12.8069      0.307005      -3.35501     -0.400920      -13.4246      -7.80129       6.38302       7.20751      -5.25051       3.55383       2.06365       2.82616      -2.60461       1.56936      -1.46968      -1.80695     -0.306799       3.93560       5.18513       5.72524       6.18047       6.26970       6.20799       5.96781       5.48841       5.10460       4.48475       3.97552       3.42035       2.83329       2.32862       1.88152       1.48179       1.14395      0.873053
  30  20 4147.5863    1.2443 11.7858 10.4799 -0.0010  0.1043   0.0079   0.2826    0.0358   0.0000   430.0830       13.9086       26.1878       10.3972       7.23949       7.18035       9.38704      -11.3848      -4.00417       4.55003      0.790203      -2.52726       2.57730      -3.54030      -5.05332      -1.09092      -2.31929      -1.88371       5.32564       7.22140       7.88688       8.46534       8.66036       8.46020       8.22871       7.59936       6.95895       6.28242       5.43452       4.69556       3.96164       3.28504       2.63700       2.06066       1.57652       1.17191
  30  21 4296.0063    1.0222 13.3898 10.3516 -0.0022  0.1230   0.0065   0.3287    0.0330   0.0000   432.8124       27.9158       21.7335      -4.36138      -2.63954       13.5204       31.0273      -5.69901       14.5812      -11.0401       1.60832      -3.36573      0.633179      -13.2283      -2.05902     -0.441689      -1.15876     0.0526838       6.39724       8.37109       9.36725       9.88888       10.1379       10.0218       9.69360       9.10663       8.29371       7.23471       6.44935       5.53202       4.70198       3.86843       3.08870       2.45251       1.86868       1.41499
  31   5 1788.2549    0.3920  0.3549 10.0731 -0.0023  0.0138   0.0115   0.0303    0.0352   0.0000   439.9624      0.164659       19.1873       1.34709      -2.67296      -1.27580     -0.485849       1.29617      0.106266      -1.04259    -0.0607453      0.960622     -0.214800      0.586879      0.316180     -0.115823      0.139827     0.0465890      0.705174      0.890760       1.06080       1.13466       1.07770       1.05283       1.09916       1.01293      0.901218      0.822385      0.735377      0.656773      0.487339      0.404814      0.354490      0.261843      0.223512      0.182536
  31   6 1969.4313    0.6179  0.5816 10.0105 -0.0024  0.0169   0.0138   0.0362    0.0574   0.0000   440.2362      0.969027       21.1368       2.03078      -2.16573     0.0766238       1.35848     -0.840902      0.493683       1.13398      -1.03304      0.219789      0.781656     -0.147232     -0.841070     -0.127568   -0.00664893     0.0929337      0.874985       1.15192       1.31105       1.35191       1.46303       1.48800       1.39775       1.27054       1.14330      0.993410      0.866271      0.780131      0.646406      0.486637      0.381399      0.329433      0.273891      0.197549
  31   7 2147.0529    0.8958  0.7432 10.4448 -0.0012  0.0172   0.0171   0.0408    0.0714   0.0000   440.2373      0.713017       19.4907      0.562866      -1.80248      0.784564      0.770013      0.359235      0.993817     -0.321065      -1.34754     -0.393896      0.411776     -0.450133     -0.184458     0.0708996      0.149004      0.288599      0.834637       1.14938       1.24543       1.35046       1.33608       1.38991       1.27889       1.26045       1.07370       1.00723      0.878431      0.755793      0.639902      0.519520      0.441953      0.343987      0.262445      0.201165
  31   8 2318.9480    1.3092  1.0491 10.5059 -0.0024  0.0189   0.0214   0.0519    0.1200   0.0000   442.1123     0.0362372       18.8590      0.533994      -1.24478      -1.08379      -1.42500     -0.891045     -0.555001      0.161724     -0.459673      0.383762      -2.31352     -0.631802      0.164277       1.03773      0.408307     -0.329205      0.976050       1.25704       1.40291       1.51670       1.54748       1.55292       1.44212       1.37577       1.26406       1.12170      0.977943      0.846051      0.742898      0.591285      0.483922      0.384093      0.298585      0.231587
  31   9 2484.9951    1.7513  1.0460 11.2770 -0.0055  0.0193   0.0290   0.0497    0.1157   0.0000   439.2296       1.43498       17.7899       2.26453      -3.04209       3.27156     0.0146541     -0.536257      -1.56525       2.10304      0.283873     0.0532301      0.799346     -0.245600     -0.970669     -0.393508      0.250746    -0.0165989       1.04419       1.35207       1.50079       1.59934       1.63932       1.58616       1.55704       1.41125       1.33135       1.17528       1.05009      0.905914      0.754709      0.633644      0.520679      0.395913      0.316002      0.237245
  31  10 2647.8948    2.4104  1.1164 11.6798 -0.0013  0.0196   0.0380   0.0518    0.1335   0.0000   442.1022       3.83658       16.2007       4.44760      -2.99097      -1.65922     -0.112897      -2.02063      -1.21067     -0.218510      -1.00526     -0.617214      0.789227     -0.505224      0.225008      0.149876     -0.943928     -0.470626       1.01499       1.31871       1.51576       1.57203       1.66944       1.58526       1.55950       1.40540       1.31921       1.21539       1.03217      0.909211      0.751835      0.603918      0.498680      0.422588      0.323065      0.235844
  31  11 2808.4174    3.0729  1.0899 12.3721 -0.0036  0.0194   0.0497   0.0506    0.1204   0.0000   441.2131       4.11912       17.5029      0.931350      -5.88543      -1.39483      0.460125     -0.963652     -0.413125      -2.33340      0.270306      -1.59419       1.04283       1.10427      0.270443    -0.0371060    -0.0258332     -0.311134       1.08034       1.42298       1.52726       1.63894       1.63615       1.62517       1.49870       1.45207       1.35986       1.21243       1.09816      0.936216      0.800261      0.655237      0.530353      0.408819      0.319457      0.258123
  31  12 2966.2216    3.6748  1.0258 12.6396  0.0006  0.0182   0.0591   0.0484    0.1209   0.0000   438.3004       4.34463       18.2386       1.43851      -2.72731      0.868374       2.27641      -1.09182      0.186740     -0.861734      -1.88115      0.782141      0.299581      0.186981      0.118406     -0.309462     -0.355304     -0.340388      0.972928       1.22564       1.36625       1.49419       1.55327       1.48857       1.43233       1.39858       1.27992       1.06382      0.952300      0.813821      0.688697      0.559992      0.462542      0.365061      0.288249      0.220671
  31  13 3121.3798    4.0909  1.2676 12.8183 -0.0039  0.0225   0.0627   0.0536    0.1555   0.0000   439.5469       6.14344       15.8048       1.83960      -2.31531       2.08599      -1.34685      -4.25197     -0.817719      -2.02879      -1.73167     -0.563065      -1.71619     -0.888874     -0.528065      0.803195      0.146639     -0.269549       1.20061       1.55690       1.62577       1.79685       1.80451       1.77423       1.71217       1.61348       1.49864       1.36609       1.24025       1.06130      0.861631      0.711728      0.600392      0.477344      0.368801      0.281756
  31  14 3274.8896    3.8609  1.5534 12.5687 -0.0001  0.0236   0.0517   0.0595    0.1127   0.0000   441.2820       5.39737       18.9763       4.11802      -4.41635       1.49233      -1.67069     -0.568446      -1.44265     -0.667865      -1.83991      -1.84323      -1.17114     -0.429834      0.378075     -0.809213     -0.136116     0.0778468       1.27990       1.67788       1.88866       2.01278       2.06055       2.01665       1.91121       1.80535       1.67075       1.47284       1.31601       1.10940      0.923201      0.789561      0.606483      0.495952      0.390249      0.294005
  31  15 3427.4745    3.1479  2.3013 12.2856 -0.0002  0.0296   0.0349   0.0796    0.0653   0.0000   437.1175       9.03751       14.9321       1.44386      -2.85224      -2.56627       1.33487      -2.63857      -1.43757     -0.667870       1.04720       1.26031      0.582586      -1.15129     -0.612239      0.502212     -0.119609     -0.227041       1.52555       2.01895       2.17542       2.32589       2.40508       2.41636       2.28550       2.13850       1.98371       1.76083       1.58864       1.32967       1.11526      0.953748      0.775147      0.615828      0.472639      0.354283
  31  16 3579.3808    2.5717  3.5340 11.5732 -0.0003  0.0383   0.0232   0.0978    0.0542   0.0000   438.7984       6.97829       15.6011       7.46079      -6.41606      -2.03471      -1.08115      -1.58874      -2.36926       1.31840      -2.63289     -0.806665       1.99219      -2.30114    -0.0710398    -0.0116159      0.489975     -0.757960       2.01315       2.60305       2.94086       3.11268       3.18367       3.12128       2.96089       2.83324       2.60832       2.31023       2.07645       1.77171       1.49134       1.25879       1.01046      0.821953      0.619248      0.478688
  31  17 3730.5475    2.1177  5.0828 11.2118 -0.0010  0.0493   0.0170   0.1291    0.0455   0.0000   438.5536       10.4308       20.5457       11.2791      -2.32685       5.35326      -10.0454      -1.47804       7.97457     -0.537494       6.02312      -3.84351      0.477342      -3.32446      -1.22340     -0.199189     -0.706235       1.23273       2.54781       3.43689       3.73032       3.99272       4.06136       4.00247       3.87767       3.73329       3.32870       2.99885       2.63973       2.28100       1.90067       1.60210       1.27568       1.02973      0.794998      0.612170
  31  18 3880.9160    1.7410  7.3219 10.7316 -0.0007  0.0621   0.0119   0.1720    0.0409   0.0000   441.5873       8.03399       21.0452       6.45609      -3.63654      -1.44736      -3.34984      -3.43145      -2.06206      0.402255      -1.95689      -3.95884       1.15232       4.03658       2.08464      -1.21708       1.37033       2.17226       3.25135       4.31487       4.76063       5.08178       5.16563       5.06161       4.87327       4.61826       4.25471       3.86673       3.34161       2.88293       2.44740       2.03223       1.64400       1.30520       1.02751      0.780307
  31  19 4031.1293    1.4824  9.6361 10.5101  0.0002  0.0811   0.0094   0.2185    0.0388   0.0000   441.9905       1.46605       15.9921       9.05135      -2.21742      -1.09741      -1.03376      -8.87514     -0.505058      -2.76733      -7.64589      -8.10183       3.00357      0.242145      -1.79389     -0.509423     -0.212471     -0.434498       4.08980       5.51314       6.03121       6.49754       6.67395       6.52445       6.35799       5.92011       5.45539       4.90865       4.26471       3.71854       3.11118       2.59039       2.12167       1.65590       1.29905      0.983629
  31  20 4180.6150    1.2147 12.0081 10.4609 -0.0001  0.1026   0.0075   0.2828    0.0340   0.0000   429.4790       8.06932       19.0680       12.5593      -13.2538       9.12715       4.73763       7.54944      -1.39446      -10.0883      -11.6501      -5.97334       2.97492     -0.182992      0.938478      0.830074       3.66784      0.815234       5.29697       6.93910       7.80572       8.26317       8.47246       8.35615       7.97579       7.56278       6.94304       6.21288       5.51219       4.70272       4.05536       3.29341       2.69392       2.13180       1.68820       1.28406
  32   4 1616.4175    0.2527  0.2091 10.0349 -0.0074  0.0111   0.0100   0.0263    0.0268   0.0000   441.0970      0.481771       20.3907      0.251007      -3.96926       1.22001      0.376606     -0.156131     -0.861950     -0.657667      0.692956      0.817060     -0.252530     0.0418757      0.266912     -0.221088     0.0250998     0.0593927      0.568185      0.726124      0.812263      0.907394      0.866240      0.773255      0.821011      0.805006      0.704483      0.706749      0.573850      0.564837      0.405275      0.368583      0.305149      0.239079      0.201287      0.149280
  32   6 1988.6228    0.6256  0.6492 10.1213 -0.0015  0.0169   0.0130   0.0387    0.0570   0.0000   440.6498      -1.42866       19.8955       1.03160      -2.63005      -3.62817      0.619666       2.03151     -0.957858      -2.06696     -0.720551     -0.399216     0.0936146     0.0455293      0.573324      0.427668     -0.446180     -0.319815      0.853085       1.09647       1.27428       1.41038       1.35257       1.44033       1.34714       1.23677       1.14196       1.04362      0.861899      0.777696      0.648547      0.563928      0.426919      0.367160      0.267413      0.219726
  32   7 2167.3383    0.9606  0.8554 10.1846 -0.0003  0.0177   0.0168   0.0432    0.0899   0.0000   440.7522     -0.368003       19.9642     -0.173402     -0.457062      -1.74571      0.570774       1.24395       1.39035       1.13735       1.29858      0.888535     -0.425097      -1.08845    -0.0502502   -0.00427068     0.0875734      0.280745      0.912977       1.20946       1.35696       1.41489       1.42397       1.35743       1.34618       1.25708       1.17957       1.12953      0.957954      0.845619      0.709204      0.573737      0.459438      0.372260      0.284506      0.236363
  32   8 2340.0644    1.3548  1.0907 10.6323 -0.0007  0.0196   0.0219   0.0513    0.1167   0.0000   440.9369  -0.000415345       16.9400       3.13185      -1.54701      0.573416       1.94215     -0.919117      -1.57846      -1.44227     -0.147771       1.03249     -0.382056     -0.389204      0.711502       1.31189     -0.151899     -0.614181      0.959392       1.28257       1.38737       1.47130       1.53229       1.50420       1.51833       1.34640       1.28746       1.15123       1.00878      0.868255      0.731692      0.628229      0.510876      0.423094      0.318831      0.244148
  32   9 2507.3031    1.8802  1.2099 11.1747 -0.0004  0.0207   0.0284   0.0546    0.1259   0.0000   438.8105       1.26025       18.8023      0.408039     -0.928945      0.866665     -0.338468     -0.575995       2.31252    -0.0932872     -0.531209     -0.615617      0.921737      0.425585      0.350596    -0.0506147     -0.114659     -0.477550       1.06321       1.35000       1.46405       1.62989       1.63720       1.53052       1.57523       1.48614       1.42397       1.19936       1.05843      0.953273      0.791514      0.656516      0.530986      0.433651      0.357489      0.272785
  32  10 2671.7219    2.5349  1.1656 11.6786 -0.0002  0.0206   0.0386   0.0515    0.1458   0.0000   441.6474       1.20246       18.3883       1.86911      -1.18652       1.42091     -0.318396      0.774923     -0.323841     -0.169515      -1.28379     -0.463474      0.244951    -0.0245671      0.740334     -0.340238     0.0603873     -0.126584       1.14902       1.48150       1.58384       1.61728       1.59409       1.53532       1.55867       1.51580       1.45763       1.30181       1.15417      0.968922      0.823561      0.674967      0.557426      0.443108      0.364025      0.295165
  32  11 2833.7552    3.2706  1.0258 12.1969 -0.0020  0.0178   0.0521   0.0475    0.1330   0.0000   439.2876       3.19160       19.7803       2.23594      -2.66714      0.966956      -1.07318     -0.332181     -0.288123      -1.00748    -0.0274554     -0.615134       1.09987      0.255742      0.414113      0.281732    -0.0213957      0.263715      0.935618       1.26138       1.40328       1.54433       1.51513       1.50973       1.49239       1.39176       1.24985       1.14467      0.972640      0.844955      0.692015      0.587568      0.473031      0.394261      0.307537      0.231423
  32  12 2992.7965    3.8398  1.1394 11.9818 -0.0024  0.0189   0.0576   0.0491    0.2263   0.0000   440.6725       3.07165       16.4511       2.33907     -0.397529      -1.39759       1.91765      -3.04910      0.563782    -0.0315131      -1.19765      -1.68476     -0.370145     -0.893292      0.483957     -0.164951     -0.281874     -0.381391       1.00856       1.25245       1.38943       1.44400       1.55671       1.52486       1.49355       1.32505       1.22219       1.17090       1.06370      0.908164      0.731973      0.606616      0.521492      0.418359      0.324259      0.252053
  32  13 3149.0169    3.9905  1.1933 13.0040 -0.0021  0.0211   0.0619   0.0526    0.1318   0.0000   440.5440       7.67416       15.2208       4.15403      -2.32029      0.896426     -0.106289      -1.21574       1.58733      0.499863      0.799609     -0.172360      -1.71343     0.0859929       1.12131     -0.188094    -0.0437114     -0.313481       1.12390       1.49420       1.62095       1.73070       1.67957       1.66637       1.56621       1.48221       1.43451       1.28608       1.20428       1.04436      0.885229      0.741857      0.605251      0.474895      0.378114      0.300247
  32  14 3303.4306    3.7040  1.6925 12.6037 -0.0017  0.0245   0.0471   0.0640    0.0899   0.0000   440.2937       5.46188       21.5879       2.25190   -0.00472481      -1.44598      0.478973      -3.26138      -1.75160      -1.59463      0.590979     -0.645925       1.28750     -0.948438      0.421155     0.0267061     -0.694412      0.565297       1.26614       1.64517       1.81071       1.95724       1.97617       1.99401       1.93686       1.76910       1.69214       1.50007       1.30881       1.12766      0.959360      0.787453      0.650575      0.516985      0.419979      0.325814
  32  15 3456.8633    3.0702  2.4415 12.2035 -0.0019  0.0308   0.0328   0.0783    0.0602   0.0000   436.4653       9.63094       17.2232       4.40429      -1.57587       2.10238       2.43344      -8.15521      -2.35520      -2.09681       1.00467     -0.915340    -0.0785321      0.883432     -0.236125      -1.76207    0.00830778      0.180504       1.58758       2.13783       2.33445       2.48011       2.47718       2.38101       2.31013       2.22783       2.03089       1.87870       1.73769       1.48547       1.27787       1.04755      0.860835      0.689921      0.546277      0.415404
  32  16 3609.5028    2.4730  3.9181 11.5038 -0.0006  0.0399   0.0210   0.1040    0.0484   0.0000   436.7489       7.40943       17.8644      0.347278     -0.172076      0.497402       1.52411      -4.42011      -7.16717      -1.60032      -2.08053     -0.474320      -1.35173      0.986936       2.21752      -1.61262    -0.0176462     -0.484763       2.01793       2.64850       2.97398       3.14883       3.23486       3.22096       3.12126       2.95179       2.73598       2.40107       2.12271       1.87913       1.54464       1.28242       1.06494      0.845996      0.673663      0.522257
  32  17 3761.3864    2.0516  5.6729 11.0213  0.0005  0.0500   0.0151   0.1398    0.0427   0.0000   439.6488       11.9284       5.72953       6.40016      -4.60966       1.20076       2.83160      -4.12812      -2.83198      -2.21159      0.351287       2.21696      -3.83964      -2.45721     -0.263824      0.805946      0.524986      0.481036       2.51830       3.30662       3.68347       3.87674       3.95521       3.94689       3.86031       3.62310       3.34859       2.98592       2.67162       2.29517       1.96490       1.67376       1.37460       1.08655      0.844336      0.656985
  32  18 3912.5440    1.7029  8.0926 10.6196  0.0001  0.0652   0.0108   0.1817    0.0392   0.0000   433.0564       15.7992       18.3377       6.78395      0.659672      -3.52429      -3.61415      -4.49333      0.134884      -8.12565      0.710864      -2.60538      -3.01786      -1.52119       2.19768     -0.494476      0.141974      -1.74393       3.34211       4.29917       4.84007       5.18083       5.37359       5.33649       5.06529       4.79790       4.40758       3.94406       3.53926       3.00538       2.57970       2.16475       1.74919       1.39585       1.10624      0.862456
  32  19 4063.1772    1.4000 10.0857 10.5120 -0.0011  0.0840   0.0086   0.2296    0.0367   0.0000   436.1787       21.9852       31.8806      -5.13526      -12.6876       12.6034       1.82209      -6.05677      -4.06613     0.0745122       4.44521     -0.379681      0.277449       2.18089       1.85423      -3.30281      0.822685      -1.78925       4.17201       5.53383       6.16562       6.52129       6.74393       6.71884       6.41411       6.06578       5.60721       5.06061       4.46535       3.89327       3.29216       2.76520       2.26081       1.80426       1.43945       1.09576
  32  20 4213.3956    1.1477 12.9586 10.4101 -0.0011  0.1119   0.0066   0.3011    0.0322   0.0000   443.8148       16.5512       14.2557       6.34939       8.93393      -7.19390       1.68363       3.05339       9.35989       1.24608       3.28318      -2.64063      0.588918      -1.07332      -4.59367       3.58118      -2.03309       1.05525       5.44152       7.22124       8.12313       8.63672       8.89576       8.86388       8.38582       8.03959       7.27347       6.70951       5.90248       5.17130       4.33915       3.60950       2.97217       2.38441       1.86851       1.44159
  33   5 1823.8160    0.4188  0.4620 10.1071 -0.0006  0.0155   0.0106   0.0348    0.0376   0.0000   442.2097     0.0508302       21.3292       2.07588      -4.50956     -0.423582       2.48331      0.826858     -0.775321       1.11421      0.122841     -0.708015       1.10282      0.258267     -0.294900      0.724095      0.265623     -0.231009      0.715761      0.987338       1.12595       1.18520       1.23023       1.21821       1.16777       1.05311       1.01637      0.930695      0.780251      0.759343      0.575641      0.534204      0.411205      0.347710      0.248551      0.199753
  33   6 2007.6141    0.6804  0.6367 10.1421 -0.0019  0.0155   0.0139   0.0382    0.0559   0.0000   441.3373      -1.87146       23.7846     -0.939312      -2.03577     -0.854954      0.822056     -0.158049       2.02795    -0.0453600    -0.0984640     -0.997073     0.0451389    -0.0807952      0.238937     -0.290632      0.335169     -0.409864      0.780241       1.06514       1.27459       1.34974       1.38860       1.37404       1.34090       1.21428       1.11521       1.00597      0.872359      0.722946      0.609634      0.511745      0.410702      0.334222      0.263779      0.202385
  33   7 2187.3249    0.9685  0.8889 10.2687 -0.0021  0.0183   0.0163   0.0431    0.0881   0.0000   439.2080       1.69140       18.4588       2.02477      -3.56961      0.770389      -2.01985      -1.02738     0.0994771      -1.23379     -0.307307     -0.728037     -0.405460       1.04984       1.15274      0.577292     0.0503122     -0.401583      0.906179       1.23423       1.37254       1.50862       1.55531       1.55189       1.42307       1.34845       1.26761       1.14230      0.988181      0.832444      0.728611      0.609888      0.489688      0.395886      0.311266      0.248923
  33   8 2360.8283    1.3972  1.1285 10.7338 -0.0033  0.0197   0.0217   0.0512    0.1181   0.0000   440.0219      0.735088       17.6527     -0.650054      -2.21076      -1.56903      -3.47644      -2.03876      0.472584      -1.48578      0.818135     -0.380805     -0.785600     -0.572470      -1.77269     -0.560340    -0.0887414      0.316370      0.976562       1.27586       1.40033       1.51282       1.56585       1.54990       1.52568       1.42654       1.32303       1.20969       1.09168      0.889603      0.764347      0.621784      0.555084      0.425626      0.354322      0.277042
  33   9 2529.1875    1.9765  1.0909 11.3139 -0.0033  0.0195   0.0312   0.0492    0.1357   0.0000   441.0444      0.612598       17.9925    0.00764344      -3.16743     -0.913374      -2.20243       2.24800      -1.08525      -1.19394     -0.613241     -0.578714      0.699766     -0.824681      0.279031     -0.443472      0.708237    -0.0997531       1.04703       1.42259       1.56062       1.68265       1.61973       1.68263       1.57296       1.55822       1.43173       1.28681       1.09381      0.965984      0.790787      0.671771      0.544868      0.444770      0.356831      0.274667
  33  10 2695.0622    2.6663  1.1605 11.4350 -0.0004  0.0194   0.0393   0.0494    0.1825   0.0000   440.9528       3.50004       18.5700     -0.508576      0.240469      -2.00297     -0.924942     0.0674020       2.33566      0.102303     0.0434215      -1.07094      0.646033     -0.962384      0.563227      0.478381     -0.222115     -0.141355       1.04374       1.39271       1.57435       1.67636       1.71344       1.67630       1.65656       1.53920       1.43340       1.25346       1.11104      0.965188      0.814995      0.662229      0.536732      0.441700      0.349096      0.274669
  33  11 2858.6001    3.2510  1.1027 12.1375 -0.0006  0.0184   0.0494   0.0498    0.1440   0.0000   439.2093       3.03111       17.9048      0.962166      -1.11079     -0.550778     -0.267175      -2.80988       2.77926      -1.63397      -1.22497      0.618236       1.81403     -0.134230      0.552062     0.0910763    -0.0222510     -0.126366      0.938750       1.19863       1.27830       1.44355       1.43975       1.46959       1.36321       1.31049       1.22925       1.13473      0.977625      0.856474      0.733804      0.603980      0.500508      0.400870      0.334786      0.259943
  33  12 3018.8850    3.9440  1.0968 12.6874 -0.0009  0.0184   0.0609   0.0493    0.1317   0.0000   439.2582       5.22944       14.6068       2.52820     -0.165474     -0.648267      -1.31740      0.928434       3.74913      0.209292      0.294846      -1.07691      -1.49987      -1.00987      0.357371     0.0312553     -0.731253     -0.682201      0.945241       1.22991       1.36153       1.45067       1.46974       1.51293       1.46298       1.36411       1.26615       1.16651       1.00644      0.898902      0.743391      0.608297      0.492230      0.416295      0.335174      0.262749
  33  13 3176.1699    4.0237  1.3693 12.6589  0.0023  0.0219   0.0555   0.0540    0.1222   0.0000   439.7846       8.06160       16.3103       3.82391      -2.03765      0.353982      -1.94172      0.127068      0.947187      -2.80229     -0.980427     -0.424896      -1.41357      0.138466      0.684041      0.298027     -0.163643     -0.184953       1.15662       1.53040       1.71352       1.93063       1.90895       1.93651       1.87966       1.75697       1.57676       1.39530       1.25444       1.07715      0.885867      0.734253      0.589216      0.491744      0.380759      0.297185
  33  14 3331.5526    3.5585  1.8979 12.3606 -0.0006  0.0258   0.0417   0.0647    0.0895   0.0000   442.4446       7.09845       12.8277       3.29530      -2.43709       2.20700       2.14333     -0.959998       3.69069      -3.65563     0.0515791    -0.0403727     -0.573437     -0.646138    -0.0806590      0.184571    -0.0103707      0.291461       1.29998       1.70484       1.87038       2.02200       2.11043       2.01872       2.02923       1.89337       1.77059       1.57820       1.35601       1.21027       1.04405      0.870009      0.703112      0.582015      0.451883      0.362012
  33  15 3485.9125    2.9447  2.8775 11.8825 -0.0015  0.0323   0.0283   0.0843    0.0595   0.0000   443.4801       7.07707       19.0487       6.11071      -1.12747      -1.24380     0.0628065      -4.48966      -2.38845      -1.83357      0.396043     -0.655004      0.334982    -0.0181239      -1.31172      0.980103      0.418220      -1.16761       1.57652       2.11363       2.34453       2.54448       2.58730       2.56223       2.48464       2.37084       2.19722       1.91732       1.74063       1.49053       1.30473       1.05235      0.882320      0.697528      0.566554      0.442452
  33  16 3639.3521    2.3943  4.1772 11.3411 -0.0010  0.0404   0.0193   0.1073    0.0485   0.0000   439.7105       6.61932       18.8467       7.55296     -0.422752     -0.958549      -4.32316      -2.99091      -5.29701       1.61035      0.662158      -3.44584      0.472512      0.410226       1.22637     -0.805547     -0.688983     -0.757057       1.94431       2.55626       2.85659       3.05487       3.08933       3.04537       3.05729       2.82030       2.64473       2.37703       2.13831       1.87469       1.59361       1.36914       1.09347      0.906760      0.697401      0.556048
  33  17 3791.9000    1.9897  6.3504 10.8700 -0.0005  0.0539   0.0135   0.1454    0.0425   0.0000   435.8826       11.4382       21.0773       2.03418       7.91928      -4.55592      -1.92608      -9.00612      -3.53289      0.198447       1.22891      -3.88952      -1.24231     -0.172397     -0.969797     0.0259262       1.75382      0.581883       2.61960       3.46255       3.86728       4.14386       4.14895       4.16775       4.01823       3.76668       3.55715       3.24225       2.91712       2.51628       2.17057       1.80985       1.47759       1.21372      0.962513      0.757783
  33  18 3943.7134    1.6555  8.4191 10.5835 -0.0002  0.0682   0.0101   0.1858    0.0387   0.0000   440.1450       7.95001       11.3280     -0.717302      -5.46276       8.04182       5.21898       2.22290      -4.28329       3.23343       1.33087      -1.33215     -0.177353      -3.44270      0.713907      0.569592      -1.48068       1.09922       3.24128       4.35312       4.80121       5.21621       5.25833       5.30060       5.05650       4.81191       4.45938       4.06734       3.62392       3.15720       2.71770       2.26703       1.87003       1.51384       1.19216      0.931215
  33  19 4094.9121    1.3702 11.1100 10.4436  0.0004  0.0894   0.0078   0.2509    0.0358   0.0000   446.2746       7.03126       13.8780       2.17368      -5.56904      -7.81191       7.47991      -2.68536      -3.69015      -8.44911       4.89136       1.14675      -3.49421      -3.37587      0.480765     -0.189209      0.309121      -1.00622       4.42012       5.88669       6.51387       6.92549       7.13226       7.12907       6.82347       6.44488       6.04849       5.44378       4.86496       4.25061       3.60131       3.01081       2.48644       2.01635       1.58510       1.25930
  33  20 4245.8578    1.0889 13.6173 10.4015 -0.0002  0.1188   0.0061   0.3182    0.0311   0.0000   436.3188       6.83999       15.1905      -2.53259      -10.6889       2.63461       4.71633      -4.17624      -2.75817       2.34354      -2.85807      0.973534     0.0989679       3.76834     -0.110421      -1.35393     -0.637021      -1.10978       5.63743       7.43983       8.44087       8.88580       9.17589       9.16967       8.87282       8.39276       7.75801       7.09040       6.20994       5.48449       4.71335       3.90057       3.22502       2.60303       2.07808       1.62375
  34   4 1649.7265    0.2802  0.2808  9.9788 -0.0054  0.0123   0.0093   0.0272    0.0286   0.0000   441.2118      0.304881       21.8494      -1.65582      -3.65761      -1.38989     -0.857794      -1.00969      0.897164     -0.212731      0.239477     0.0355152      0.588416    -0.0423636     -0.278381     -0.242675     -0.144902     0.0506333      0.610809      0.776723      0.809586      0.889009      0.967340      0.949334      0.926393      0.839433      0.811236      0.696373      0.642524      0.591328      0.481426      0.423258      0.345361      0.291716      0.221346      0.186774
  34   6 2026.3409    0.7105  0.6518 10.1839 -0.0017  0.0160   0.0143   0.0382    0.0612   0.0000   440.9880      -1.84523       20.5900      0.159609      -1.85240      0.127680     -0.455514      -1.41633      0.805648     -0.678140      0.657693     -0.506331      0.248976    -0.0909216      0.268858     -0.906968     -0.231776     -0.108373      0.742563       1.00634       1.04152       1.16940       1.15566       1.16856       1.16421       1.12415       1.03550      0.925555      0.805113      0.704358      0.590026      0.520504      0.428627      0.353654      0.279132      0.221423
  34   7 2207.0407    1.0374  0.9174 10.5234 -0.0031  0.0177   0.0179   0.0467    0.0826   0.0000   441.0126     -0.634518       19.9774       2.64874      -2.03430     -0.666128      -2.27468      -1.98445      -1.67236     -0.285190      0.570886       1.15945     0.0778016     -0.367788      0.182926     0.0334892      0.553402     -0.305242      0.819005       1.06522       1.17120       1.31806       1.30959       1.29738       1.28164       1.20617       1.14472       1.01126      0.913078      0.781198      0.683004      0.570999      0.478704      0.387102      0.308867      0.244052
  34   8 2381.2634    1.4549  1.1981 10.7505 -0.0026  0.0206   0.0217   0.0517    0.1185   0.0000   439.8499      0.948883       20.8377       2.70002      -3.67711       2.16556      -2.07096      -1.06362      -1.95010     -0.399574      0.315169     -0.772942     -0.558533     -0.994559     -0.425874     -0.111464     -0.695093      0.104079       1.00521       1.38778       1.50704       1.66456       1.62226       1.61597       1.55607       1.46207       1.35802       1.23036       1.13294       1.00599      0.890071      0.776449      0.614088      0.503698      0.403730      0.307947
  34   9 2550.6690    2.0953  1.2288 11.2298 -0.0018  0.0196   0.0298   0.0516    0.1311   0.0000   441.5428       4.42586       19.8356      -1.51601      -1.59042      -2.28584      0.368612      -1.53392     -0.818689      -2.86577      -2.14331      -1.21970      -1.10372     -0.291200     -0.352198      0.276067    -0.0639685     -0.252525      0.952685       1.25740       1.40282       1.48227       1.52276       1.52831       1.49377       1.39781       1.33939       1.14195       1.06502      0.916382      0.824231      0.669606      0.551051      0.451747      0.372486      0.282299
  34  10 2718.0213    2.6798  1.1631 12.0312 -0.0014  0.0192   0.0405   0.0523    0.1205   0.0000   440.2217       2.23324       19.5793       1.88936     -0.779726      -1.99401      -1.65675      -2.09284     -0.694989      -1.58591      -1.09219     -0.692121     -0.134731    -0.0384920    -0.0996356     -0.590581     -0.179759      0.466524      0.922266       1.26039       1.36188       1.52786       1.52612       1.52079       1.45300       1.40393       1.30441       1.17556       1.06255      0.903016      0.792343      0.651304      0.527652      0.420016      0.353892      0.285332
  34  11 2882.9939    3.5514  0.9273 12.5586 -0.0026  0.0173   0.0567   0.0410    0.1159   0.0000   441.0115       4.08396       16.7725       2.11099      -5.63030      0.437848      0.380281       2.45887      -1.70490      0.340560      0.899483     -0.866285      -1.29921     -0.778389      0.264700     -0.184201   -0.00321351     -0.111691      0.856776       1.16568       1.25573       1.33294       1.29577       1.29955       1.28588       1.24903       1.17629       1.07902      0.932425      0.815732      0.709130      0.590677      0.489665      0.391585      0.320305      0.258312
  34  12 3044.5280    4.0337  1.0780 12.9881 -0.0015  0.0180   0.0631   0.0502    0.1149   0.0000   439.1641       6.42528       17.4522       4.39389      -1.74971       1.82589       2.71630      -1.21259       2.13782     -0.354046      0.602802       1.97705       1.73899     0.0576630      0.559884     -0.496146     -0.149683     -0.364758      0.918703       1.19717       1.34191       1.43664       1.48804       1.47195       1.45944       1.32962       1.23440       1.11816      0.996899      0.913399      0.764810      0.596617      0.523108      0.429496      0.340968      0.266320
  34  13 3202.8939    3.9828  1.3322 12.6844 -0.0018  0.0212   0.0556   0.0526    0.1339   0.0000   439.6866       5.44878       14.2565       3.40700     -0.590780      0.189861      -1.97189      -1.55569     -0.450542      -2.56369      0.287369      -1.88493      -1.37355      -1.15873     -0.208841     -0.157156     -0.277863    0.00615938       1.06921       1.42778       1.56923       1.67707       1.66310       1.63411       1.59939       1.53464       1.43568       1.32354       1.19875       1.04308      0.886497      0.756110      0.621816      0.499945      0.405531      0.307844
  34  14 3359.3353    3.4823  1.9693 12.4332 -0.0014  0.0258   0.0403   0.0663    0.0818   0.0000   438.8467       7.25375       11.3000     -0.409581      -1.92502      0.197076      -1.91184      -2.57586      0.411202     -0.407662       2.39529    -0.0904784     -0.760148      0.555776      0.660783      -1.28407      0.490321      0.147084       1.25962       1.62950       1.80416       1.94517       1.96558       1.98787       1.89154       1.84153       1.73080       1.54974       1.37643       1.19266       1.04102      0.868237      0.716038      0.594831      0.469269      0.375419
  34  15 3514.4285    2.8338  3.2462 11.6691 -0.0006  0.0346   0.0252   0.0879    0.0600   0.0000   439.5345       10.4637       11.4458       2.44565      -6.95564      -1.34196      -2.49706      -2.05288      -2.17426      -1.45552       2.80008     -0.578122       1.73890      0.615583      -1.55822     -0.349743      0.779816     -0.187083       1.66495       2.25772       2.50344       2.68928       2.76278       2.73177       2.67826       2.48127       2.29961       2.07590       1.88797       1.65476       1.42571       1.21518      0.996554      0.803452      0.634908      0.499078
  34  16 3668.7413    2.2994  4.6082 11.2688 -0.0002  0.0425   0.0176   0.1129    0.0459   0.0000   439.4798       10.0134       15.1635       6.59753       1.81381       2.17597       2.40054      -3.45054      -5.21773     -0.890349       2.81537       5.83550     0.0902288      0.795198     -0.471000       1.38212     -0.606998     -0.508007       2.03045       2.69290       3.01462       3.23397       3.33236       3.32737       3.19032       3.03608       2.77883       2.57225       2.29215       2.00022       1.72860       1.46486       1.21767      0.996276      0.788441      0.610053
  34  17 3822.0743    1.9360  6.5897 10.8352  0.0001  0.0554   0.0126   0.1466    0.0410   0.0000   435.7374       15.9628       8.60624       6.89349      -8.11620     -0.115150      -8.40031      -6.38481       3.98836      -6.50772      0.240774      -4.79807      -4.74728      -1.39496       2.04330      -1.97074     -0.301787    -0.0327224       2.54907       3.47223       3.81693       4.11508       4.13274       4.21537       4.05835       3.85345       3.58007       3.28045       2.93097       2.60315       2.20260       1.91363       1.55527       1.28391       1.01374      0.804693
  34  18 3974.6883    1.5983  8.9684 10.5671 -0.0000  0.0718   0.0094   0.1934    0.0376   0.0000   439.2206       8.24593       15.4289       6.52948       6.13214     -0.877751      -2.30493       5.84594       5.04572       4.51060     -0.161291      -1.53772       4.31019      0.705059      -2.21333      -2.90622       2.14143       1.88785       3.34882       4.41361       4.92201       5.26909       5.39623       5.49886       5.24705       4.98838       4.63850       4.27589       3.78710       3.32786       2.85143       2.43588       2.02454       1.63586       1.29143       1.03666
  34  19 4126.6604    1.2902 11.8109 10.4936  0.0001  0.0965   0.0071   0.2674    0.0328   0.0000   433.4634       5.68811       19.3423      -1.55774       4.36733     -0.112735     -0.587239      -3.61900      -2.37354      -11.5397      -3.69070      -3.40609    -0.0641861      0.468677      -2.57222      -1.40313      0.376729     0.0828441       4.48064       5.97843       6.64209       7.16466       7.41427       7.35004       7.19822       6.82802       6.22821       5.72959       5.11935       4.53575       3.86900       3.24253       2.69103       2.17071       1.74192       1.40098
  34  20 4277.7176    1.0768 14.3842 10.3216  0.0009  0.1199   0.0057   0.3253    0.0309   0.0000   435.3214       13.4718       7.77475      -1.71977      -2.87610      -3.89831      -8.37122       9.53708       2.19067       5.21685      -1.28738      -4.65429       2.65952     -0.949295       5.04162      -1.26811     -0.642286       2.51198       5.58847       7.36547       8.22038       8.88266       9.03753       9.06850       8.78083       8.42211       7.74223       7.11421       6.27854       5.54418       4.83223       4.12624       3.41194       2.75266       2.18989       1.73125
  35   4 1665.9630    0.2848  0.2512 10.0550 -0.0104  0.0126   0.0099   0.0275    0.0272   0.0000   440.8306      0.446437       21.7137      0.199282      -3.19431       1.16223       1.38678     -0.914810     -0.898391     -0.589479    -0.0113574      0.389067     0.0285772      0.498087      0.344566     0.0349040    -0.0929991     -0.266796      0.765022       1.09276       1.20254       1.30459       1.37729       1.41075       1.36951       1.28353       1.08344      0.866394      0.772399      0.743189      0.619877      0.509111      0.353930      0.294980      0.224060      0.199004
  35   6 2044.8350    0.7286  0.6408 10.3498 -0.0009  0.0156   0.0142   0.0370    0.0550   0.0000   441.9824       1.03360       21.3424     0.0665827      -1.92624     -0.783799    -0.0413247      -1.45390     -0.343730       1.38515    -0.0563786     -0.279274     0.0342778      0.643083      0.302132    -0.0690103    -0.0317293     0.0746577      0.716612      0.941303       1.06973       1.18064       1.14886       1.10514       1.18185       1.06736       1.00258      0.905087      0.822830      0.719754      0.592860      0.514108      0.443588      0.357041      0.304145      0.236355
  35   7 2226.3807    1.0990  0.9149 10.4411 -0.0020  0.0171   0.0180   0.0438    0.0919   0.0000   440.4116    0.00108659       20.9535       1.65663      -1.36675      0.635463       2.00326     -0.186909      0.395578      0.230186      0.317286      0.920106     -0.322079      -1.09651     -0.184362     -0.369743     -0.794839     -0.302882      0.814674       1.03379       1.16104       1.26759       1.34672       1.32882       1.29948       1.22650       1.09356       1.00737      0.919033      0.814985      0.682470      0.567330      0.479784      0.395152      0.310719      0.247028
  35   8 2401.3850    1.5667  1.1712 10.9833 -0.0018  0.0197   0.0236   0.0518    0.1146   0.0000   440.0449       1.93527       22.5542       1.83542      -3.21861       1.55769     -0.507631     -0.602038      0.884703      -1.23971      0.683592       1.66977      0.618935     -0.253837     -0.538809      0.314196  -0.000552751     -0.493438      0.971463       1.26042       1.38236       1.50081       1.48975       1.49354       1.47116       1.34094       1.28573       1.17833       1.06206      0.999058      0.867524      0.767379      0.635546      0.511726      0.410850      0.316330
  35   9 2571.8829    2.1718  1.2097 11.1981  0.0009  0.0195   0.0307   0.0497    0.1499   0.0000   439.1476       1.70412       21.4758       1.94120      -1.52558      -1.32405     -0.316637      -2.61139       1.93522      -1.98106     -0.425526      -1.43201      0.375904     -0.282078      0.893550     -0.702616     -0.155968     -0.210826      0.920740       1.20329       1.29962       1.40167       1.43440       1.41795       1.39446       1.36401       1.27308       1.14821       1.04531      0.905202      0.780175      0.676956      0.579048      0.453667      0.370974      0.299785
  35  10 2740.6162    2.7539  1.1870 11.9837 -0.0041  0.0195   0.0408   0.0503    0.1373   0.0000   441.2730       4.73177       17.8521       1.70273      -1.74377     0.0336858       4.67915      -1.00370      -1.40988       1.04759      0.967681     -0.468375     -0.806420     -0.331559     -0.194384    0.00935911     -0.655288      0.103065      0.914048       1.17878       1.30399       1.42082       1.46130       1.49497       1.45924       1.34157       1.22928       1.14346       1.03750      0.913234      0.786594      0.675853      0.549171      0.449780      0.353293      0.288799
  35  11 2906.8541    3.6457  1.0661 12.4773  0.0007  0.0176   0.0540   0.0462    0.1261   0.0000   440.4553       2.63789       18.4505       2.47537      -3.38142       1.42259     -0.289233     -0.567229     -0.320640      0.542572      -1.07697      0.199301      0.572651     -0.919828      0.218231     0.0761216      0.179822    -0.0425951      0.842874       1.10136       1.16023       1.32448       1.28547       1.31862       1.26460       1.25534       1.16907       1.06283      0.935662      0.816461      0.699410      0.594475      0.495231      0.413372      0.336988      0.265493
  35  12 3069.6749    4.2018  1.1146 12.8801 -0.0011  0.0181   0.0625   0.0486    0.1286   0.0000   441.2115       6.18675       17.4845       1.72276      -2.93032      0.935916      -1.28281      -2.22710      0.541743       1.10369       1.37916     -0.233786      0.316515      0.335422      0.674685     -0.329970     0.0877220     -0.134791      0.878347       1.16870       1.30531       1.43002       1.41939       1.46272       1.43380       1.33810       1.23427       1.12101      0.993094      0.865907      0.747589      0.634696      0.509744      0.423141      0.349737      0.272890
  35  13 3229.2835    3.8645  1.5520 12.8670  0.0012  0.0221   0.0496   0.0598    0.0790   0.0000   442.0757       5.49940       15.2054       2.01142      -6.43000      -1.49758      -3.24389      -1.74870       3.01153     -0.269422      0.130887      -2.60261      0.309044      0.142421      0.742605     -0.493634      0.208776      0.320870       1.02031       1.30154       1.50554       1.56414       1.64011       1.64326       1.59806       1.53002       1.44366       1.28158       1.16266       1.02210      0.871000      0.760476      0.630606      0.523967      0.415534      0.330969
  35  14 3386.7559    3.4464  2.1543 12.2011 -0.0009  0.0261   0.0366   0.0691    0.0726   0.0000   438.1527       8.15844       15.0260       3.62488      -4.11864       4.65984       2.43265      -1.78660     -0.635312      -3.21336       1.24904     -0.182456     -0.545074      0.775306    -0.0331876     -0.965682      0.461706     0.0906041       1.19184       1.57639       1.71334       1.83188       1.92389       1.93276       1.87077       1.82214       1.64855       1.50621       1.34258       1.19376       1.04854      0.920179      0.752446      0.620469      0.486969      0.383332
  35  15 3542.8731    2.7986  3.4291 11.6626 -0.0004  0.0348   0.0237   0.0896    0.0535   0.0000   436.8222       10.4186       19.0381       2.90862      -4.26474     -0.988250      -3.46550      0.579873       2.31959      -2.48060      0.557969      -2.28741      -1.48657     -0.813287       2.14804      0.274645      0.537952     -0.195226       1.62232       2.10346       2.34973       2.43694       2.54250       2.55026       2.51563       2.41539       2.27366       2.01529       1.83777       1.59540       1.39272       1.20195       1.00290      0.824615      0.667812      0.526733
  35  16 3697.9689    2.2392  4.9924 11.1261 -0.0002  0.0435   0.0162   0.1185    0.0443   0.0000   437.2308       6.00300       20.2367       7.57476      -4.94191      -4.69243       2.04892      0.979525      -1.67211      -6.28759      0.649029     0.0406137     -0.116136     -0.820803      0.556521      0.546697      -1.16246       1.32627       1.99260       2.60053       2.94026       3.16423       3.25337       3.25936       3.16704       2.99756       2.77281       2.52181       2.29679       2.03232       1.77787       1.50376       1.24448       1.04263      0.818491      0.657200
  35  17 3852.0713    1.8500  7.0662 10.7829 -0.0002  0.0569   0.0118   0.1547    0.0400   0.0000   441.6910       8.00734       15.6095       6.82215      -5.33008       4.81143       4.19233       1.98631      -4.62905       1.80742      -3.66132       1.02770       2.11608      0.182459       1.38299      0.339310      -1.29373       1.80609       2.65007       3.42484       3.87253       4.10029       4.27564       4.25343       4.16375       3.96697       3.66245       3.39722       3.00222       2.65889       2.31524       2.02668       1.68393       1.36103       1.10167      0.870832
  35  18 4005.3509    1.5192  9.7163 10.5431 -0.0003  0.0774   0.0086   0.2089    0.0361   0.0000   434.9500       21.3875       25.9514       2.93810     0.0984179       1.37697      -7.52787       1.64199      0.168149      -7.95634      0.268665      -5.19310      -4.34121      -4.90520      -1.43604     -0.364181    -0.0550299     -0.352844       3.46822       4.70524       5.11994       5.58588       5.74274       5.76310       5.54584       5.39904       4.96079       4.57750       4.06297       3.60821       3.11502       2.63506       2.21983       1.80717       1.46007       1.15757
  35  19 4157.8972    1.2480 11.8595 10.5237 -0.0006  0.0971   0.0069   0.2670    0.0310   0.0000   440.8398       9.46635       3.63748       8.28797       3.44515     -0.562213      -5.77184      -12.4264      -12.2861       11.7185       2.88018      -1.53144      -1.22364       2.42580       3.00387       1.09220      -6.03264      -2.76525       4.39187       5.83169       6.44294       6.90858       7.23061       7.12799       7.03686       6.57709       6.21787       5.65939       5.15331       4.49253       3.91060       3.34219       2.77033       2.28564       1.86061       1.45027
  35  20 4309.5615    1.0299 14.7691 10.3126 -0.0005  0.1245   0.0055   0.3379    0.0295   0.0000   439.4607       6.56087       14.9639       2.81729      -5.02241       12.0061      -14.9034       3.71747       11.3360       4.91726      -4.62812       2.81158      -5.87542      -3.71601       10.8086     -0.936451      0.831242      0.877902       5.58709       7.36848       8.23092       8.77464       9.06287       9.17382       8.77716       8.51693       7.93557       7.28910       6.45503       5.76612       4.92904       4.28889       3.54994       2.95622       2.31236       1.84448
  36   4 1681.9100    0.2978  0.2757 10.0242 -0.0066  0.0129   0.0095   0.0275    0.0293   0.0000   441.7014     -0.258477       23.1098     -0.100329      -3.56127      0.526840     -0.116342      0.423873      0.758166    -0.0209832      0.669261      0.706442     -0.431976     -0.192238     -0.546776      0.229111      0.302534      0.272233      0.683129      0.849197       1.01784       1.22253       1.23608      0.997635      0.868576      0.911477      0.908830      0.822821      0.740382      0.671654      0.596276      0.491497      0.398017      0.341086      0.310163      0.275348
  36   5 1875.4252    0.4945  0.5409 10.0705 -0.0018  0.0149   0.0110   0.0369    0.0421   0.0000   440.0544     -0.685785       21.5943     -0.472216      -3.86179      -2.19175     -0.105553      -1.50060     -0.960512     -0.829707      0.614599      0.213436     -0.360263      0.585310      0.350635     -0.231892     0.0792269      0.352225      0.667466      0.903367      0.963871       1.08257       1.11075       1.11746       1.08430       1.07510      0.945105      0.877148      0.771943      0.694665      0.579204      0.511663      0.420877      0.355673      0.284513      0.227360
  36   6 2063.0969    0.7542  0.7859 10.1503 -0.0018  0.0165   0.0134   0.0422    0.0680   0.0000   440.5477       1.29453       21.8086     -0.636020      -1.79468       1.41807      0.733987     -0.866549     -0.226833      -1.85712     -0.104908     -0.354982     -0.506798    -0.0726909      0.195641      0.601854    -0.0128101      0.383695      0.733501      0.970951       1.09081       1.22044       1.24149       1.26356       1.21335       1.15661       1.03077      0.973339      0.893981      0.795113      0.663175      0.573509      0.464216      0.366368      0.311727      0.258630
  36   7 2245.5446    1.1151  1.0421 10.4941 -0.0011  0.0186   0.0174   0.0472    0.0928   0.0000   443.0003       2.76743       20.7124      0.312069      -2.61525      -1.52039     -0.903288       1.68834       1.03551      -1.90726     -0.743005     -0.433272    -0.0566069     -0.316151     0.0819570      0.187518     -0.341830      0.277899      0.842255       1.11275       1.25786       1.35642       1.43301       1.36706       1.39882       1.29610       1.19924       1.09324      0.987152      0.882392      0.739184      0.651500      0.517192      0.436362      0.355008      0.283837
  36   8 2421.1252    1.6238  1.2537 10.9119 -0.0004  0.0196   0.0231   0.0538    0.1115   0.0000   440.5664       2.53066       21.3811       1.13963      -1.54401      -1.64999      -1.11441      -1.49546      -1.28582      -2.51453     -0.870740     -0.101245      0.709499     -0.265364      0.343533    -0.0908601     -0.754363      0.308959      0.919404       1.19769       1.32229       1.44854       1.47468       1.51223       1.48264       1.37487       1.30703       1.17141       1.05209      0.923804      0.824615      0.674922      0.577842      0.460186      0.380943      0.307323
  36   9 2592.7905    2.3029  1.1574 11.4311 -0.0011  0.0186   0.0333   0.0490    0.1426   0.0000   440.2336       3.37613       21.2565       2.91321      -1.11519       1.91426     -0.110935      -2.17237       1.23420      -2.87766       1.08531      0.160251      -1.14913      0.125118      0.281382      0.390489     -0.351662     -0.151408      0.875915       1.15741       1.28160       1.36788       1.42809       1.45166       1.41756       1.34409       1.29692       1.17247       1.00238      0.877675      0.738814      0.649428      0.561883      0.451177      0.357826      0.290077
  36  10 2762.8053    2.9144  1.1929 12.0717 -0.0023  0.0196   0.0420   0.0501    0.1386   0.0000   441.1648       3.23326       18.2713       1.19480      -3.03150      -2.41152      0.706501      -1.53250      0.730709     -0.694113       1.40642     -0.898620      0.377810     -0.148792       1.39261     -0.522987      0.288848      0.237680      0.916084       1.20785       1.31569       1.39927       1.46554       1.46219       1.37782       1.34524       1.30307       1.16629       1.04172      0.930697      0.809124      0.683187      0.592244      0.471483      0.392811      0.322506
  36  11 2930.3558    3.7379  1.0931 12.3323 -0.0014  0.0177   0.0541   0.0457    0.1460   0.0000   440.6355       3.69413       19.5927      -1.38290      -4.20842      -1.09983    -0.0206427      -1.01322      -2.36567      -2.01392     -0.308002     -0.555110      0.252907     -0.139203      0.903342      0.545735     -0.237042     -0.273142      0.809400       1.10509       1.23401       1.33348       1.37501       1.37617       1.36605       1.29039       1.22081       1.09182      0.974666      0.817991      0.716856      0.617073      0.521118      0.426565      0.341949      0.275591
  36  12 3094.3520    4.1412  1.2080 12.7063 -0.0013  0.0189   0.0592   0.0512    0.1527   0.0000   440.7152       8.16177       19.1707       4.29356      0.378423     -0.445802    -0.0237581      -2.70229     0.0607015     -0.982131     -0.118339     -0.970687      0.514467    -0.0167611      -1.10438      -1.07308      0.309862     -0.622511      0.924600       1.22546       1.33833       1.44863       1.44656       1.45409       1.40110       1.39468       1.27314       1.16810       1.06815      0.951258      0.836925      0.687982      0.574140      0.480606      0.385558      0.315423
  36  13 3255.1891    3.8835  1.5413 12.7302  0.0003  0.0220   0.0481   0.0573    0.0849   0.0000   439.4363       4.89105       14.7239       3.00015      -4.56034      0.767503      0.564979       1.02520       1.51369     0.0473042     -0.301324     -0.520618       1.82231      0.137108      0.283485     -0.208934     -0.168531     0.0466620      0.980544       1.33268       1.46008       1.56896       1.59194       1.59965       1.56580       1.52170       1.43997       1.28899       1.17044       1.04705      0.872681      0.770999      0.619550      0.537394      0.411423      0.356916
  36  14 3413.8122    3.2583  2.2495 12.4367 -0.0019  0.0269   0.0342   0.0725    0.0535   0.0000   441.9887       7.96807       15.5937      0.514127      -1.54032      -3.08289      -2.19271      0.510642     -0.664051      -5.65103      -1.33024     0.0331606      -1.27351     -0.826854     -0.543609      -1.94754      0.147883     -0.214878       1.21046       1.60086       1.78233       1.88928       1.96917       1.94061       1.93445       1.81481       1.70629       1.58485       1.39861       1.30386       1.09146      0.965311      0.800623      0.670998      0.524498      0.425305
  36  15 3570.9532    2.6534  3.6807 11.5952 -0.0012  0.0369   0.0217   0.0925    0.0508   0.0000   434.9648       9.03510       18.0484       3.84072      -7.70107     -0.740151       3.89807      -2.69765      -2.55980      -2.54133      0.311783      -1.00622     -0.952438      -1.72902      0.502873      -1.82271     -0.754131      -1.14101       1.62263       2.17166       2.45678       2.58289       2.72655       2.63819       2.64116       2.44862       2.33494       2.13638       1.95122       1.71078       1.49040       1.28605       1.06571      0.889085      0.722421      0.575733
  36  16 3726.6753    2.1970  5.6258 10.9266  0.0000  0.0456   0.0146   0.1246    0.0436   0.0000   438.7174       6.65774       14.9664       3.18922      -9.31790     0.0609545      -1.85270      -5.97340       5.16582     -0.300865      0.992238      0.718830     -0.922980      0.592166       1.53289     -0.669917     -0.664309     -0.691878       2.10638       2.76507       3.10454       3.28782       3.38406       3.38511       3.26814       3.14918       2.96512       2.68895       2.48588       2.17171       1.93476       1.64948       1.35596       1.13965      0.919018      0.738740
  36  17 3881.5553    1.7422  7.5252 10.7935 -0.0000  0.0601   0.0108   0.1640    0.0367   0.0000   443.8449       10.1635       20.8852       8.92764      -2.68924     -0.546723      -4.24992      -6.86301       1.72398     0.0934212      -2.47560      0.372844      -2.75961      -1.44497      0.936407      -1.69770      0.276321       2.02791       2.67363       3.57521       3.99040       4.32758       4.43731       4.47507       4.35267       4.17348       3.86290       3.55058       3.18528       2.81386       2.46355       2.10477       1.76578       1.45564       1.16609      0.941236
  36  18 4035.6463    1.4692  9.9536 10.5939 -0.0007  0.0782   0.0082   0.2167    0.0341   0.0000   439.6559       7.98852       24.6074       10.1045      -5.57636       5.76900       1.93367      -4.88720      0.647334       5.93432       7.37276     -0.269377      0.428082      -4.46638     -0.919415      0.945307     -0.657342     -0.515227       3.50645       4.60920       5.01948       5.55625       5.72514       5.72678       5.64494       5.32718       5.00530       4.51506       4.17214       3.66312       3.17308       2.76546       2.25284       1.89536       1.55300       1.23028
  36  19 4188.8698    1.1658 12.7228 10.5060 -0.0015  0.1055   0.0064   0.2876    0.0307   0.0000   449.1673       6.16699       10.5167     -0.127498       13.0461       7.62110      -2.54339       5.48405      0.616679      -8.93236       13.5988       5.27295      -1.82051    -0.0767750      -1.70557      -4.65277      -1.93956      0.637609       4.74452       6.30654       7.05627       7.61839       7.86212       7.93379       7.72273       7.44953       6.83239       6.25192       5.62093       4.97501       4.34982       3.71073       3.06554       2.53880       2.07266       1.64625
  37   4 1697.6038    0.3070  0.3261 10.0610 -0.0050  0.0117   0.0090   0.0306    0.0284   0.0000   441.1452     0.0702729       20.7335      -1.20000      -2.80433      0.229443     -0.510511     0.0641869     -0.583608      0.159482     -0.959070      0.272425      0.629339      0.251384    -0.0969572      0.322196     0.0227991    -0.0455317      0.505961      0.714555      0.813954      0.887422      0.940568      0.935181      0.901671      0.891816      0.791506      0.776599      0.635614      0.580803      0.465337      0.409934      0.335723      0.294348      0.237294      0.181637
  37   5 1892.2067    0.5318  0.4914 10.0898 -0.0010  0.0135   0.0119   0.0330    0.0421   0.0000   441.6876     -0.239222       19.6706       1.14728      -3.34557      -1.39129       1.12437     0.0209868      -1.56420      0.438677    -0.0507109      0.309396     -0.674120    -0.0445611     -0.465009      0.670018      0.212394     -0.123148      0.542649      0.728698      0.787138      0.880445      0.876158      0.904879      0.868525      0.836917      0.756512      0.737057      0.666971      0.602601      0.524441      0.426644      0.368462      0.330279      0.257664      0.203507
  37   6 2081.1642    0.7941  0.7582 10.2920 -0.0006  0.0159   0.0141   0.0394    0.0649   0.0000   441.7334    -0.0976019       20.7456     -0.614283      -3.29130     -0.500499       1.16276       1.06999       1.10927     -0.368304     0.0592159     -0.376799    -0.0782500      0.623488      0.445857     -0.416822      0.129987     0.0111711      0.726646      0.982173       1.07016       1.12260       1.14298       1.14646       1.14983       1.06852       1.04597      0.925587      0.872227      0.745305      0.674087      0.579389      0.507323      0.417369      0.342823      0.271086
  37   7 2264.3875    1.1950  1.0548 10.4626 -0.0024  0.0185   0.0179   0.0456    0.1053   0.0000   440.1307      0.998457       18.7172       1.15935     -0.774830      0.903707       2.01791      0.126921      0.164298     0.0695477      -1.11988      -1.34955    0.00158151      -1.12161    -0.0179069     -0.730778     -0.242354     -0.169412      0.881277       1.14196       1.26296       1.40495       1.39206       1.32777       1.28953       1.26785       1.20200       1.09373       1.01585      0.925811      0.824656      0.704682      0.602536      0.488129      0.398454      0.323214
  37   8 2440.6884    1.7112  1.1898 11.1209 -0.0027  0.0195   0.0248   0.0507    0.1197   0.0000   442.0588       2.16938       20.1429     -0.922148      -4.24864     -0.551576     -0.283225      -3.36625     -0.298537      0.127548    -0.0167715      0.755796     -0.261605     -0.923881      0.308301     -0.464454     0.0365771     -0.181853      0.903096       1.16266       1.31257       1.46407       1.46086       1.44919       1.39839       1.34162       1.26479       1.17440       1.06112      0.907737      0.828656      0.729666      0.598049      0.496029      0.418541      0.334706
  37   9 2613.3964    2.3610  1.1763 11.5885 -0.0009  0.0189   0.0333   0.0473    0.1282   0.0000   441.0010       2.12197       19.9703      0.758122      -3.71458      0.529944     -0.448275     -0.391884      0.573590     -0.719108      0.870606      0.648908     -0.657709      -1.29608      0.183005     -0.409989     -0.730849     -0.193995      0.852418       1.09609       1.26049       1.31394       1.41944       1.41330       1.37298       1.30911       1.21941       1.11656      0.991235      0.895056      0.760970      0.674283      0.548359      0.477506      0.380691      0.313568
  37  10 2784.5990    3.0072  1.2489 12.1018 -0.0003  0.0192   0.0413   0.0498    0.1203   0.0000   440.9467       2.41524       18.5049       2.05434      -3.43714     -0.347842      -1.30924      -1.77192       1.72632      -1.44441     -0.709515     -0.208830       1.20265     -0.280958     -0.868532       1.03433     0.0847475    -0.0343383      0.864450       1.15087       1.26715       1.36517       1.41979       1.39789       1.39700       1.31352       1.24035       1.12645       1.07311      0.926628      0.811067      0.674908      0.568078      0.464934      0.389486      0.314147
  37  11 2953.3840    3.8246  1.1785 12.3431 -0.0004  0.0181   0.0534   0.0484    0.1589   0.0000   442.4311       4.53023       17.7806      0.637011      -3.59548      -1.41683      -1.36787      -1.36888       1.66851      -1.41070      0.393223      -1.54704      0.640501     -0.676961      0.408076     -0.148427     -0.129277      0.142401      0.838335       1.10259       1.16693       1.31545       1.35990       1.34249       1.29323       1.21246       1.17369       1.10362      0.975241      0.888640      0.760330      0.658904      0.546398      0.467341      0.373326      0.302559
  37  12 3118.6189    4.2520  1.3012 12.6442 -0.0004  0.0192   0.0570   0.0521    0.1367   0.0000   442.2441       6.17557       19.0961       1.66077      -2.92026     -0.306766     -0.959347     -0.290776       1.24398     -0.511125     -0.281644      0.328326      0.300557      -2.74488     -0.137685      0.149618     -0.820094     0.0246656      0.868698       1.17701       1.31139       1.40918       1.42342       1.42215       1.43401       1.37101       1.27445       1.18957       1.06593      0.924694      0.788981      0.689939      0.567728      0.474590      0.392605      0.317689
  37  13 3280.7330    3.8537  1.7129 12.5633 -0.0024  0.0226   0.0444   0.0583    0.0862   0.0000   440.3469       4.30292       16.5128       1.58668      -1.64132      0.252430      0.490118      -2.34279     -0.280055     -0.761082      -1.73819     -0.611487       1.96642     -0.186431      -1.48763       1.03604      0.400454      0.414475       1.01880       1.30479       1.46999       1.61605       1.63474       1.61334       1.58443       1.52332       1.45406       1.31353       1.23315       1.07208      0.929279      0.801255      0.687421      0.563659      0.474496      0.371577
  37  14 3440.5107    3.1755  2.5002 12.1733 -0.0011  0.0283   0.0303   0.0724    0.0531   0.0000   441.5928       7.04782       14.4695      -1.00997      -5.25329      -4.88168      -2.61985     -0.433932     -0.820053     -0.534849      -1.09862     -0.486896       3.15303       2.08924   -0.00456413      -1.16153     -0.783745      0.301789       1.20963       1.64309       1.79377       1.94629       2.01834       1.98969       1.98065       1.84741       1.76569       1.61696       1.49680       1.29125       1.15507      0.997053      0.851942      0.704232      0.576861      0.461794
  37  15 3598.4890    2.6017  4.0311 11.3078 -0.0005  0.0371   0.0196   0.0946    0.0528   0.0000   437.7896       10.1461       15.1437      -1.72875      -1.61897     -0.110536       3.73567      -1.31943     -0.943552      -1.41328     -0.537627      -1.32501      0.983897       1.89699       1.16028      -1.70020     -0.417862      0.774700       1.60210       2.13132       2.35402       2.56093       2.65430       2.61672       2.53819       2.44036       2.36008       2.18239       1.94876       1.72430       1.50665       1.31192       1.09959      0.897649      0.750867      0.611182
  37  16 3755.2904    2.0872  5.9244 10.9542 -0.0005  0.0481   0.0135   0.1300    0.0411   0.0000   438.1585       10.5027       21.0207       6.40775      -2.65472     -0.427555       8.07758       1.89638       3.94966      -3.00296      -1.43516      -3.89723      -1.46623      -1.76494     -0.117769      -2.45819       1.26345     -0.418365       2.10054       2.76893       3.07730       3.36362       3.44719       3.44263       3.38746       3.21132       3.00450       2.85996       2.53739       2.26872       1.96272       1.71014       1.42007       1.20002      0.988984      0.787501
  37  17 3910.7776    1.6929  8.0466 10.7438 -0.0008  0.0624   0.0100   0.1711    0.0362   0.0000   443.3581       5.56105       19.8642     -0.236646      -9.90831       3.46280       7.06769       4.57028       2.27223      -4.76217     0.0494532    -0.0904527       3.61135       2.33307     -0.557486      0.525366       1.40187      0.189530       2.69576       3.55074       4.00357       4.27068       4.41209       4.48561       4.34842       4.20695       3.89514       3.62101       3.24840       2.92270       2.55885       2.22057       1.88471       1.53706       1.25660       1.01423
  37  18 4065.6004    1.4314 11.2509 10.5391  0.0002  0.0864   0.0072   0.2378    0.0331   0.0000   442.4237       11.1601       15.9005      -3.30600      -10.8307      -6.90260       7.99002      -4.03220      -7.08017      -5.92111       1.66199     -0.395306      -5.42778       2.33627      -1.67009      -1.81273       1.31303       1.18022       3.70108       4.92179       5.49561       5.90095       6.10908       6.13996       6.01241       5.75794       5.44866       4.98030       4.55384       4.03841       3.53487       3.01381       2.58325       2.10790       1.71983       1.39913
  37  19 4219.2542    1.1539 13.0982 10.4400  0.0010  0.1067   0.0060   0.2876    0.0302   0.0000   438.5232       20.0422       30.2557       11.4585      -2.53986       2.90428       1.49986      -4.38642       3.39183      -3.01824      -5.70437       3.40780     0.0799567      -5.14586      -7.47015      0.817447      -2.57162      0.624546       4.56191       6.11706       6.85733       7.42433       7.73879       7.68871       7.52065       7.25720       6.74836       6.21378       5.57989       5.02165       4.33715       3.78300       3.14339       2.62695       2.15211       1.70032
  38   3 1501.5507    0.1962  0.1147 10.1036  0.0153  0.0108   0.0105   0.0168    0.0221   0.0000   441.4378      0.388194       21.6497     -0.179330      -3.97363     -0.978198      0.706178      0.739330     -0.618276     -0.372319      0.471091     -0.573390     -0.104965     -0.137057     -0.198567      0.235712   -0.00806967      0.197020      0.505998      0.565974      0.657173      0.717720      0.791025      0.718485      0.680605      0.706820      0.757911      0.622420      0.546331      0.491505      0.427754      0.380624      0.290632      0.287581      0.244501      0.181176
  38   4 1713.0245    0.3392  0.3689 10.0417 -0.0044  0.0134   0.0092   0.0298    0.0303   0.0000   440.8395      -1.01305       20.0281     -0.676999      -1.85412     -0.262481       1.36307      0.827712      -1.85483     -0.149787     -0.401102     -0.159845     -0.339409     0.0185951    -0.0501045   -0.00887776      0.648094     0.0590178      0.564473      0.707113      0.782808      0.855900      0.895483      0.948489      0.835673      0.815213      0.762200      0.736963      0.649054      0.587794      0.510897      0.462040      0.396418      0.331284      0.284860      0.229397
  38   5 1908.7862    0.5600  0.5427 10.0654 -0.0005  0.0142   0.0118   0.0338    0.0450   0.0000   440.8581     -0.938392       19.9323      0.420417      -5.01765      -1.48228     -0.479564      -1.32729      0.795510       1.50333      -1.49121      -1.29605      0.587659      0.485554     0.0420281      0.165065     -0.152136    -0.0945194      0.610044      0.718317      0.884738      0.975493      0.921673       1.01120      0.978981      0.901608      0.859590      0.788982      0.707608      0.652756      0.540491      0.491140      0.412953      0.332796      0.265633      0.224712
  38   6 2098.9541    0.8259  0.8214 10.3082 -0.0050  0.0165   0.0140   0.0403    0.0696   0.0000   440.7138      0.503807       20.1402    -0.0358642      -3.46173      0.972888      0.403280     -0.417364     -0.654424      -1.89531      0.672345     -0.907939     -0.871640     -0.966146      0.459917     0.0422013     -0.747809      0.108055      0.686526      0.881861       1.00696       1.11382       1.11276       1.13445       1.09894       1.06436       1.01516      0.957027      0.869499      0.752833      0.672351      0.552929      0.482700      0.407561      0.332774      0.282188
  38   7 2282.9529    1.2151  1.0753 10.6712 -0.0012  0.0194   0.0184   0.0470    0.0996   0.0000   442.9235      0.398755       21.3567      -1.66760     -0.253838     -0.255576       1.19674     -0.273087     -0.388505      0.478911      -1.83858      0.151534      -1.23246      0.409957     -0.655013     -0.305213     0.0297410      0.104895      0.804901       1.11002       1.20931       1.35946       1.31589       1.36336       1.29610       1.26006       1.19596       1.09552      0.989167      0.900909      0.789633      0.698631      0.582738      0.489834      0.407291      0.323522
  38   8 2459.9727    1.7975  1.1814 11.1194 -0.0021  0.0193   0.0255   0.0487    0.1268   0.0000   441.2545       3.60997       20.2171      0.194950      -1.24996      0.529577       3.08137      -2.49082     -0.237462     -0.570990      0.109110       1.11199      0.228739      0.766572      0.375405     -0.479237      0.137634      0.204504      0.807263       1.04023       1.20231       1.33849       1.29819       1.34180       1.30499       1.30222       1.19170       1.09022       1.00056      0.881513      0.763486      0.667960      0.563254      0.463761      0.391565      0.310578
  38   9 2633.7800    2.4357  1.2172 11.7059 -0.0012  0.0194   0.0335   0.0501    0.1162   0.0000   440.3609       3.61284       18.9724       3.07365      -3.21310    -0.0480257      -3.55173      0.381941    -0.0201142     -0.524962      -1.92782      0.210533      0.626844     -0.310358      0.566881     -0.370263     -0.379992      0.395847      0.939031       1.31496       1.52396       1.64799       1.70877       1.65451       1.62723       1.53889       1.41845       1.31045       1.16320       1.06207      0.894184      0.758173      0.621879      0.512046      0.406884      0.330079
  38  10 2806.1543    3.1724  1.1628 12.1943 -0.0011  0.0183   0.0443   0.0471    0.1338   0.0000   441.1038       3.59989       16.4923     -0.621786      -3.35047      -2.40511       1.36275     -0.963185       1.14909    -0.0536949     -0.312868     -0.824898     -0.257332   -0.00556831     -0.482462      0.417967     -0.311088     -0.299566      0.809900       1.06875       1.18623       1.28360       1.28710       1.33628       1.30200       1.20193       1.16820       1.06447      0.984120      0.879954      0.770652      0.661734      0.570347      0.470910      0.398127      0.308989
  38  11 2975.9946    4.0289  1.0256 12.9056 -0.0010  0.0165   0.0590   0.0445    0.1120   0.0000   439.2397       4.04813       18.5450       1.27692      -2.85585      0.274984      0.788850     -0.190446     -0.645320     -0.775315     -0.956727     -0.572814      0.398647      0.211016      0.297061     -0.637088      0.473835      0.175485      0.730625      0.961056       1.08584       1.19163       1.18924       1.20444       1.22335       1.14080       1.10042       1.00238      0.907518      0.783279      0.678991      0.591067      0.504243      0.416142      0.342601      0.277646
  38  12 3142.4187    4.1878  1.3564 12.5558  0.0013  0.0195   0.0529   0.0503    0.1244   0.0000   440.4077       6.40913       18.2042       1.68661      -3.64706     -0.623032     -0.268372      -2.20486       1.35301      -1.59405      0.154332      -2.08990     -0.113749      0.152602    -0.0731282     -0.679041     -0.383148     -0.144099      0.896993       1.16850       1.35879       1.48305       1.52069       1.50789       1.44226       1.38526       1.29419       1.19695       1.07067      0.984874      0.901316      0.770965      0.649106      0.560961      0.451959      0.358921
  38  13 3305.8158    3.7072  1.8275 12.7751 -0.0012  0.0236   0.0418   0.0614    0.0658   0.0000   440.0894       7.48442       18.4217       3.18607     0.0513749      -2.70246     -0.612146      0.344316      -1.58330      -1.06049      0.486169      0.354193      -1.06022      0.253794     -0.432552     0.0379823      0.194696     -0.379946      0.998403       1.32591       1.47256       1.62336       1.66492       1.66546       1.65275       1.53767       1.47428       1.37639       1.23213       1.12612      0.955064      0.839825      0.695887      0.595132      0.490604      0.396321
  38  14 3466.8461    3.0589  2.9715 11.9286 -0.0013  0.0301   0.0263   0.0797    0.0496   0.0000   443.0268       5.37076       16.1251       4.07650      0.867788       2.84162       1.80703      -4.06918       2.38723     -0.178642       3.55724      -3.26565     -0.215322      -1.43713     -0.443005     -0.609909      0.546178      0.851356       1.28188       1.67890       1.86994       2.03045       2.16553       2.14109       2.12799       2.00788       1.91116       1.71931       1.59467       1.40425       1.21788       1.05593      0.894867      0.752311      0.614314      0.491939
  38  15 3625.8785    2.4693  4.3827 11.4357 -0.0003  0.0392   0.0179   0.1017    0.0424   0.0000   439.8282       8.23771       20.1119       4.84717      -3.71198      -2.25918      0.365229      -1.10495     -0.723338      -4.98109     -0.779299     -0.345465       1.51773       1.01674       1.73916     -0.515500      0.225842      0.123750       1.66680       2.23673       2.46519       2.68850       2.81948       2.80682       2.71618       2.68500       2.44087       2.29576       2.04836       1.86304       1.64486       1.39552       1.18238      0.984872      0.804669      0.661704
  38  16 3783.4357    2.0328  6.3059 10.9276 -0.0007  0.0497   0.0126   0.1360    0.0394   0.0000   442.6679       6.23758       17.0908       6.59702      -6.02571      -1.90108       1.84911       2.12732      -4.75517      -3.43562      -2.06404       1.98581      -4.58711      -3.69439      -1.47269      -1.28454     -0.758112      -1.56690       2.10659       2.82506       3.14802       3.43597       3.55143       3.57943       3.49368       3.37384       3.15161       2.90457       2.61817       2.35296       2.05485       1.77710       1.50624       1.26963       1.03189      0.837696
  38  17 3940.0181    1.6530  8.8922 10.6332 -0.0003  0.0669   0.0091   0.1853    0.0367   0.0000   440.5302       12.9610       15.6459       2.43584      -11.4018       4.58229       2.29959      0.418530      -4.58724      -1.71537       4.29876       1.56187      0.223078    -0.0336387     0.0313811      -3.33252      -1.05297      -1.06201       2.82374       3.75367       4.23577       4.53785       4.73277       4.78162       4.70488       4.44950       4.18865       3.91912       3.53072       3.18556       2.75297       2.38986       1.98575       1.69397       1.39685       1.13026
  38  18 4095.3409    1.3516 11.3122 10.5454 -0.0011  0.0878   0.0068   0.2437    0.0321   0.0000   435.3757       5.99424       17.4257       21.4808      -5.28568      -1.89087      -18.9626       2.39049       11.1974      -5.65182       2.62800      -7.43671      -5.09353       3.61953       3.04494      -1.86300       1.87847      0.395291       3.65376       4.90664       5.48852       5.92099       6.10852       6.19292       6.04763       5.78340       5.45455       4.99179       4.66707       4.07305       3.65277       3.11903       2.70754       2.23095       1.82257       1.46596
  38  19 4249.7843    1.1151 14.4097 10.3802 -0.0005  0.1155   0.0054   0.3127    0.0289   0.0000   446.1009       15.8476       14.9228     0.0828090      -3.07179      -8.48092       2.75012      0.361855      -1.84432      -1.62006      -3.53197       5.48895       9.59702      -2.27262       2.61085      -3.71359     -0.479489      -3.91391       4.84692       6.49961       7.33223       7.81315       8.15869       8.19578       8.07699       7.75172       7.27964       6.69414       6.10663       5.45112       4.76398       4.09241       3.48460       2.88774       2.39202       1.95715
  39   4 1728.2316    0.3516  0.3286 10.0769 -0.0059  0.0121   0.0098   0.0289    0.0295   0.0000   441.9993      -1.04055       22.1165      0.335080      -3.86442     -0.686381      0.787521      -1.50174     -0.934320       1.40046      0.741693     -0.575159     -0.231474     -0.399254     -0.454348     -0.444775    -0.0953325     -0.178191      0.594724      0.799650       1.00137       1.10818       1.16367       1.19718       1.17083       1.06328      0.927703      0.852831      0.791199      0.653431      0.490215      0.458252      0.443186      0.314913      0.257584      0.215830
  39   5 1925.1924    0.5906  0.5212 10.1390 -0.0034  0.0135   0.0122   0.0312    0.0438   0.0000   440.4934     0.0194339       21.3339       1.38727      -2.75918     -0.183931       1.55180     -0.642880      0.283559     -0.502571   -0.00942567      0.430507     -0.219058     -0.583364     -0.384627      0.437180      0.242375   -0.00155184      0.611416      0.830262      0.979015       1.02893       1.01192      0.932529      0.894283      0.842510      0.755770      0.766255      0.733402      0.693121      0.624427      0.567723      0.506587      0.425624      0.345874      0.285080
  39   6 2116.5362    0.8429  0.9750 10.2171 -0.0010  0.0186   0.0132   0.0455    0.0770   0.0000   441.5053     -0.248326       19.9671     0.0732965     -0.946115    -0.0739741       1.42459      -1.69281    -0.0133905      0.811499     -0.551751      -1.52527     -0.975407      0.186876    -0.0371678    -0.0758932      0.158005      0.473069      0.712380       1.00588       1.10772       1.20886       1.22870       1.26120       1.20718       1.21161       1.11079       1.02776      0.928508      0.844522      0.719013      0.646544      0.539165      0.473578      0.384205      0.311283
  39   7 2301.2288    1.2985  1.1066 10.5536 -0.0001  0.0179   0.0185   0.0479    0.1066   0.0000   440.3571     -0.760767       21.1752       1.03563     -0.438954      0.593037      -2.22542      0.119978       1.43200      0.530071      0.136744     -0.390946      0.814663     -0.232020     -0.682297     -0.477579      0.518566     -0.180671      0.755674       1.01798       1.11906       1.20401       1.23171       1.22471       1.23369       1.18698       1.13211       1.01618      0.926954      0.834636      0.743706      0.641010      0.558197      0.473868      0.386204      0.323303
  39   8 2479.1118    1.8375  1.1870 11.4336 -0.0016  0.0188   0.0259   0.0511    0.1044   0.0000   443.0627       2.46400       21.1742       1.43807      -1.21172    -0.0170064       1.12113      -1.85295      0.748454     -0.450832     0.0956984      -1.29697     -0.395267     -0.121330     0.0835221      0.589068     0.0373294      0.169516      0.782827       1.05718       1.19498       1.26615       1.29011       1.28879       1.32560       1.28046       1.21510       1.09433       1.00873      0.858711      0.751930      0.672710      0.581658      0.482668      0.401664      0.327361
  39   9 2653.9214    2.4613  1.1943 12.0177 -0.0011  0.0186   0.0349   0.0507    0.1066   0.0000   441.4921       1.47552       21.2837      0.742176      -4.73397     0.0422243      -1.33942     -0.757531      -2.15846       1.12103      -1.19297       1.50556       1.20222      -1.12811    -0.0980561      0.188150     -0.265926     -0.194700      0.834877       1.07163       1.18773       1.26395       1.26899       1.27438       1.28920       1.21627       1.17676       1.06949      0.994093      0.902210      0.819601      0.708942      0.606323      0.495732      0.413236      0.345376
  39  10 2827.3666    3.3855  1.1287 12.2255  0.0015  0.0172   0.0471   0.0457    0.1356   0.0000   439.9496       3.93682       18.9352       2.03015     -0.972573      0.987962      -1.66073      -3.33297       1.00306      0.309735      -1.33946     0.0336499      -1.37087     -0.601166     -0.181388     -0.207870     -0.577592   -0.00565049      0.742850      0.951390       1.03770       1.16618       1.16304       1.18110       1.18880       1.15305       1.09643      0.986279      0.902627      0.823892      0.705450      0.599940      0.529232      0.449568      0.361112      0.294880
  39  11 2998.2402    3.9248  1.2184 12.5334 -0.0008  0.0181   0.0520   0.0471    0.1298   0.0000   440.7279       3.55931       20.0451       1.03057      -1.05695     -0.724157      -1.36136      0.566103       3.21254      -1.33399     0.0803838     0.0275251     -0.461939      -1.00211     -0.146671     -0.597103    -0.0557747     0.0392032      0.763010      0.999487       1.13207       1.23335       1.23614       1.22723       1.23269       1.16173       1.11143       1.02831      0.964627      0.854808      0.773420      0.662941      0.574627      0.480688      0.393443      0.319373
  39  12 3165.8211    4.0424  1.3374 13.0750 -0.0029  0.0202   0.0544   0.0515    0.1030   0.0000   441.0991       5.64596       18.6633      0.410511      -1.80756       2.58071       1.49498     -0.348362      0.929857      -3.35629      0.498023     -0.712073      0.276058      0.167932      0.323645      0.698667      0.543051      0.290573      0.890398       1.13943       1.21873       1.32488       1.40947       1.44719       1.37805       1.33352       1.25626       1.14854       1.06051      0.947464      0.862937      0.741763      0.633937      0.531846      0.437206      0.359298
  39  13 3330.4774    3.6003  1.9534 12.6477 -0.0005  0.0240   0.0387   0.0642    0.0625   0.0000   440.4013       6.20030       17.8098       1.90229      -3.64404       2.58466      0.868997      -2.39565       1.78791      -1.64048      0.432722     -0.877370      -1.68672     -0.942898     -0.274764     -0.165096      0.357902      0.783278      0.992059       1.30383       1.44656       1.59638       1.61209       1.66968       1.63679       1.55400       1.46923       1.40564       1.24799       1.08678      0.976094      0.849290      0.719150      0.598154      0.498738      0.410897
  39  14 3492.8131    2.9314  3.0426 12.1090 -0.0007  0.0308   0.0251   0.0815    0.0432   0.0000   443.0460       8.21325       15.6162      0.384718       1.67555       2.73942     -0.670099      0.213606       1.43109     -0.844677      -2.05963      -2.69007      -2.71221      0.562446     -0.493999     -0.318496      -1.01025     -0.725529       1.28834       1.70468       1.88204       2.04539       2.09110       2.13850       2.13828       2.04122       1.91950       1.78355       1.63157       1.42351       1.26190       1.09459      0.929354      0.792588      0.648896      0.526604
  39  15 3652.8744    2.4059  4.8271 11.3263 -0.0003  0.0405   0.0162   0.1072    0.0393   0.0000   442.1141       10.7261       16.2341       6.61205     0.0257713     -0.253566      -2.27855    -0.0853996      0.700347     -0.408604       1.20071      -1.46758      -1.10506     -0.754559       1.34906      0.237155      0.217392     -0.306939       1.66929       2.20355       2.48217       2.63485       2.77468       2.74761       2.73845       2.63088       2.52443       2.30683       2.09237       1.89282       1.65851       1.45588       1.23599       1.05078      0.842613      0.696866
  39  16 3811.1944    1.9780  6.8941 10.8278 -0.0007  0.0532   0.0116   0.1418    0.0394   0.0000   438.6349       9.22453       18.2556       7.46000      -1.73605       7.09851       5.81198      0.497614      0.650198      -1.68696       5.25692       2.04147     -0.148188      -5.40653       1.57370       1.40060      -1.33290       1.14102       2.19721       2.93170       3.26010       3.48641       3.65286       3.74147       3.65055       3.52956       3.24290       3.07953       2.76662       2.51729       2.19842       1.93621       1.63029       1.37567       1.12409      0.913489
  39  17 3968.4556    1.5808  9.0633 10.7736 -0.0011  0.0694   0.0087   0.1934    0.0334   0.0000   437.0138       14.1303       17.4596      -3.89051      -1.53336      -1.98630      -6.31893      -1.34127       9.54346       4.78082      -1.89251       2.71766      -4.74987      -3.86470      -3.24526     -0.456766     -0.574078       2.26777       2.87278       3.74305       4.23043       4.52679       4.72782       4.73800       4.63050       4.50661       4.27760       3.95779       3.62728       3.23461       2.88457       2.49302       2.13698       1.80376       1.49129       1.21064
  39  18 4124.8057    1.3097 12.0296 10.5457  0.0016  0.0932   0.0064   0.2514    0.0311   0.0000   437.8294       1.47165       16.6673       12.4207       4.19308       9.54935       10.6686      -12.4969      0.360959      -5.46090       1.37062       1.73770       2.46378       2.06750      -1.85083       2.13033      -1.52971     -0.508384       3.83569       5.08283       5.72731       6.17370       6.43567       6.47539       6.32379       6.14148       5.73568       5.32663       4.88049       4.39536       3.90307       3.34941       2.86771       2.41059       1.98500       1.61715
  40   3 1530.3081    0.2077  0.1868 10.0379 -0.0155  0.0109   0.0083   0.0232    0.0226   0.0000   441.5346     -0.548593       21.5606     -0.202431      -2.12325      0.136556      0.335753     0.0692487      0.222028     -0.109933      0.946810    -0.0712615     -0.588946      0.190642      0.326713     0.0125009      0.659584    -0.0791155      0.454737      0.594665      0.691201      0.598742      0.719294      0.713828      0.763006      0.756733      0.654756      0.590755      0.511845      0.462696      0.425432      0.384999      0.360275      0.287546      0.219015      0.183312
  40   4 1743.2530    0.3687  0.3221 10.0876 -0.0025  0.0105   0.0099   0.0256    0.0294   0.0000   441.2602     -0.496109       21.9145     -0.483908      -3.22619      -1.66588      -1.45519     -0.809165     -0.554808      -1.06938      0.199595     -0.547303     -0.303047      0.258267    -0.0292733     -0.192867    -0.0217016      0.311531      0.428643      0.558415      0.612648      0.652688      0.709978      0.724204      0.714338      0.667371      0.638465      0.599228      0.539411      0.490494      0.423267      0.391715      0.308303      0.275738      0.223001      0.182638
  40   5 1941.4162    0.5836  0.6069 10.1615 -0.0041  0.0141   0.0112   0.0350    0.0459   0.0000   441.5691      0.594236       21.7360     -0.563837      -2.79599    -0.0835754      0.838846      0.544483     -0.135503      -1.50547      -1.06630      0.478441      0.694957     -0.195495     -0.467546     -0.454036      0.103259      0.539545      0.558273      0.747447      0.841393      0.920908      0.942374      0.933832      0.920159      0.909438      0.831088      0.806553      0.720868      0.652624      0.591550      0.502589      0.440358      0.354670      0.294144      0.252029
  40   6 2133.9716    0.9111  0.8484 10.3064 -0.0014  0.0159   0.0146   0.0394    0.0727   0.0000   441.4343      0.400845       21.6888      -1.38776      -4.08964      -1.23179      -1.61804      -1.12277      0.460419     -0.757633     -0.229045     -0.519071     -0.142358     -0.458766      0.517635    -0.0683446   -0.00731162      0.100196      0.648201      0.878033      0.955052       1.04473       1.08651       1.09093       1.10282       1.03279      0.976824      0.892429      0.816349      0.730004      0.663431      0.583935      0.493938      0.433818      0.364757      0.300766
  40   7 2319.3338    1.3677  1.0570 10.6256 -0.0012  0.0178   0.0194   0.0434    0.1063   0.0000   441.0388     -0.460500       20.9502      0.431419      -1.81463       2.39380       1.25307       1.47584       1.62452      -1.34047     -0.859661      0.236442      0.934760     0.0868122     -0.374131     -0.762939     -0.532909     -0.346557      0.791227       1.07104       1.14074       1.21551       1.25691       1.26754       1.26549       1.25855       1.20746       1.14405       1.01865      0.876549      0.757016      0.645106      0.563256      0.473219      0.390215      0.328207
  40   8 2497.9288    1.9127  1.3010 10.9916 -0.0014  0.0190   0.0245   0.0495    0.1175   0.0000   440.6821       1.35482       19.3409       2.61190      -5.18331     -0.486532      -1.09836      -2.14516     -0.430901     -0.836415     0.0563429     -0.959051     -0.526629     -0.550473     -0.268745     0.0228860      0.452194      0.118528      0.831128       1.11511       1.30260       1.39041       1.44531       1.44616       1.42292       1.33041       1.26516       1.16898       1.06845      0.967902      0.845827      0.724361      0.608115      0.520276      0.427081      0.346625
  40   9 2673.8269    2.5847  1.2580 11.9009 -0.0020  0.0188   0.0344   0.0490    0.1116   0.0000   440.0264       4.73804       22.1720       1.08330      -3.27500     -0.889565      0.325111     -0.805973       1.55244      -1.67015     -0.310269     -0.630391       1.27720    -0.0889471      0.109591      0.660988     0.0169629      0.415204      0.797940       1.03904       1.15076       1.30152       1.31677       1.35906       1.33002       1.27662       1.18385       1.09341       1.00852      0.888540      0.807848      0.703875      0.601276      0.505114      0.408946      0.343596
  40  10 2848.3566    3.3210  1.1229 12.6357 -0.0030  0.0174   0.0472   0.0483    0.1053   0.0000   441.7574       2.48109       20.8188      0.226878      -1.18110      0.852336      0.181695      -1.64194       1.50622     -0.680168      -2.79956      -1.90690     0.0929304      -2.01615    -0.0957492      0.514883     0.0779599      0.122620      0.726652      0.935535       1.04648       1.15413       1.17027       1.19537       1.23776       1.15725       1.06776      0.984645      0.905627      0.856692      0.722711      0.625582      0.531889      0.452902      0.366164      0.302926
  40  11 3020.1388    4.0702  1.1842 12.7956 -0.0040  0.0180   0.0561   0.0468    0.1313   0.0000   441.3756       4.83298       20.9101       1.32633      -2.44998      0.586703       1.98867      -2.43714     -0.309909      -1.86281      -1.62608      0.719387      -1.37562      -1.28678     -0.651688      0.247919      0.104514      0.381818      0.789693       1.05107       1.18890       1.30585       1.34564       1.38607       1.33398       1.28055       1.19379       1.12467       1.01649      0.924012      0.793093      0.668249      0.584088      0.479321      0.417550      0.333191
  40  12 3188.8274    4.2155  1.4295 12.8671  0.0005  0.0199   0.0517   0.0509    0.0937   0.0000   441.8648       6.88788       19.7568       4.02866      -1.50497     -0.691258     -0.333346      -2.63972     -0.120732      0.501668      0.726525     -0.402124      0.221919     -0.203718      0.346905      0.235710      -1.03784     0.0807141      0.852739       1.09841       1.23781       1.37486       1.42663       1.41859       1.37446       1.34108       1.25977       1.16281       1.07482      0.972597      0.863101      0.741408      0.627492      0.521397      0.439315      0.367632
  40  13 3354.8115    3.5427  2.0954 12.5381 -0.0003  0.0251   0.0361   0.0636    0.0611   0.0000   441.4481       6.34756       17.2187       2.57464      -3.53109     -0.668496       2.36603      -1.07368       1.68569     -0.975617     0.0865035      -1.00020      -1.74792      -1.72910       1.68022     -0.312223     -0.674500     0.0571181       1.03539       1.36366       1.48148       1.64651       1.72043       1.72386       1.73512       1.61550       1.55432       1.43496       1.30651       1.17038       1.03985      0.912828      0.782562      0.653855      0.549085      0.446696
  40  14 3518.2592    2.8794  3.2654 11.9188 -0.0038  0.0315   0.0232   0.0839    0.0430   0.0000   442.3880       7.52202       14.5853       3.91630       1.93735      -1.51143      -1.98533      -4.47830      0.850463      -1.17014       3.86990     -0.458867      -1.13571      -2.89463      0.279245      0.878756     -0.832554      0.281787       1.25124       1.63955       1.87140       1.99530       2.08673       2.10276       2.07213       2.02257       1.89732       1.75380       1.61819       1.45490       1.29280       1.12351      0.965204      0.805875      0.672035      0.552225
  40  15 3679.5499    2.3177  5.1056 11.3663 -0.0001  0.0421   0.0153   0.1136    0.0361   0.0000   440.3743       8.41580       13.5858       4.24704      -1.01782       1.57258       1.67373      -4.92404     -0.387758      0.955170      0.726301      -1.19322      -1.54047       1.35812       2.39640      0.486582      -1.55883      -1.78252       1.68014       2.23639       2.53812       2.68476       2.83339       2.87197       2.84244       2.75148       2.58285       2.38248       2.16174       1.97923       1.73092       1.51665       1.29112       1.10072      0.909600      0.734547
  40  16 3838.9020    1.8849  7.0779 10.9244 -0.0011  0.0541   0.0110   0.1481    0.0354   0.0000   440.2036       11.9777       22.1548       5.82943      -3.91755      -1.19297      -5.20635      -4.01895     -0.101020      -13.3614     -0.771165       4.40806      -1.53784      -3.19267    -0.0543901     -0.968444      -1.62212       1.42656       2.15096       2.87268       3.23293       3.52654       3.61401       3.66595       3.60271       3.49779       3.25616       3.07805       2.80612       2.49430       2.23936       1.96801       1.70406       1.43269       1.19835      0.971584
  40  17 3996.9808    1.5410  9.7142 10.7655 -0.0004  0.0734   0.0081   0.2052    0.0321   0.0000   438.6031       8.32383       10.8853       5.30972       1.71999     -0.213600      -1.75545      -10.0459      -4.70735       2.40738       2.12137      0.423884       1.29003       1.57400       2.17911       1.30674       1.95942     -0.354963       2.94386       3.93725       4.45804       4.75351       4.97405       4.96450       4.91533       4.81047       4.48086       4.20811       3.81084       3.45121       3.03371       2.69513       2.28308       1.92510       1.61560       1.33493
  40  18 4153.9218    1.2509 13.0290 10.5754 -0.0015  0.1030   0.0059   0.2745    0.0289   0.0000   432.2923       12.7214       11.1248       2.57278       1.05643      -7.52780      -5.03677       2.99292      -5.65696      -5.07949       5.51828      -6.91212       2.51729       2.76393       1.53140      0.822610      -2.22892      0.558561       4.02673       5.43590       6.01749       6.52034       6.84062       6.85902       6.75780       6.60162       6.15360       5.72004       5.30216       4.73595       4.25065       3.67940       3.17728       2.71174       2.21040       1.81442
  41   3 1544.3649    0.2079  0.1502 10.0652 -0.0015  0.0102   0.0088   0.0184    0.0219   0.0000   441.6093     -0.873325       22.3590     -0.528815      -3.42877      0.242808       1.38594      0.445865     -0.777876      0.210890    -0.0983999      0.397545     -0.315664    0.00690849      0.767342      0.439329     0.0533147    -0.0843238      0.401578      0.509403      0.533210      0.607253      0.607076      0.697417      0.687060      0.709380      0.558268      0.540621      0.458823      0.437780      0.404398      0.395087      0.354368      0.307180      0.228442      0.188970
  41   4 1758.0477    0.3938  0.3521 10.0437 -0.0011  0.0110   0.0097   0.0257    0.0305   0.0000   440.7389      -1.48277       21.6350       1.07227      -3.41981     -0.252261     -0.176270     -0.764791    -0.0444234     -0.942884     0.0602528      0.514995     -0.305411      0.226955    -0.0738649     -0.272594      0.305022     -0.145398      0.409729      0.558667      0.593411      0.684401      0.708626      0.679709      0.689685      0.673357      0.647884      0.624644      0.511655      0.542961      0.436791      0.396389      0.320078      0.280596      0.239383      0.195701
  41   5 1957.4651    0.6134  0.6285 10.1575 -0.0027  0.0149   0.0116   0.0363    0.0492   0.0000   441.8675     -0.575926       21.0143      -1.15522      -3.44811     -0.339327     -0.398805     -0.997934       1.31303     0.0721220      0.294222      0.168021       1.21225     -0.100429      0.282104      0.349486      0.173739     -0.218797      0.660330      0.910403       1.06410       1.18919       1.22198       1.21023       1.20637       1.14578       1.10018      0.955880      0.872942      0.757078      0.671365      0.553448      0.456839      0.397157      0.336238      0.271129
  41   6 2151.1290    0.9411  0.8501 10.4157 -0.0007  0.0159   0.0149   0.0397    0.0691   0.0000   440.5908      0.972472       21.4141      0.960125      -1.79840       1.04938      0.959542     -0.440710     -0.548058     -0.195604       1.95443     -0.524890    -0.0959683    -0.0964087      0.331261     -0.320052     -0.373710      0.464266      0.598691      0.806896      0.930741       1.02821       1.03143       1.06704       1.05177      0.984748      0.943270      0.899629      0.794973      0.725478      0.639353      0.552843      0.484785      0.404533      0.346986      0.283747
  41   7 2337.1801    1.3700  1.1479 10.7248 -0.0019  0.0179   0.0190   0.0478    0.1057   0.0000   442.4092       2.70322       21.9480    -0.0387872      -1.45866      0.681580     -0.737410      -1.71178      0.715213     -0.851618     -0.872735      0.681713     -0.539619    -0.0312245     -0.818702      0.286135      0.461464     -0.117268      0.710117      0.906650       1.04999       1.11592       1.18451       1.19541       1.19350       1.14253       1.07772      0.966863      0.917058      0.813479      0.761336      0.637955      0.563328      0.488955      0.404160      0.325898
  41   8 2516.6043    2.0116  1.2481 11.1132  0.0005  0.0182   0.0260   0.0473    0.1189   0.0000   441.2311       3.77738       21.7790      -1.68340      -1.81628     -0.164446    0.00500687       1.26737       1.83080      -1.94476     -0.159192      -1.31967     -0.637494      0.695031      0.900325      0.780390      0.738028    0.00208029      0.737457      0.968719       1.10718       1.20560       1.24768       1.28226       1.27889       1.19112       1.15670       1.06681      0.975117      0.882982      0.755916      0.658919      0.562367      0.475938      0.403056      0.331625
[truncated: 734,974 more chars]
