# Supplementary material for: Global-Mode Analysis of Full-Disk Data from the Michelson Doppler Imager and the Helioseismic and Magnetic Imager
Source: Sol Phys. 2018 Jan 31;293(2):29. doi: 10.1007/s11207-017-1201-5 (PMC6566312; doi:10.1007/s11207-017-1201-5)
Supplement: Supplementary file 2 — (TAR 362.4 MB) [file 11207_2017_1201_MOESM2_ESM.tar › HMI/hmiv360dasym.7768.18]

   0  12 1822.1754    0.3270  0.3203 11.4152  0.0000       5.65198  0.0497   0.0340   0.1052    0.1414   0.0000       8.92247     0.0000       0.00000       0.00000       0.00000       0.00000       0.00000       0.00000       0.00000       0.00000       0.00000       0.00000       0.00000       0.00000       0.00000       0.00000       0.00000       0.00000       0.00000       0.00000       0.00000       0.00000       0.00000       0.00000       0.00000       0.00000       0.00000       0.00000       0.00000       0.00000       0.00000       0.00000       0.00000       0.00000       0.00000       0.00000       0.00000
   0  13 1957.4734    0.5457  0.2899 11.6002  0.0000       9.59294  0.0335   0.0661   0.1310    0.1983   0.0000       5.95547     0.0000       0.00000       0.00000       0.00000       0.00000       0.00000       0.00000       0.00000       0.00000       0.00000       0.00000       0.00000       0.00000       0.00000       0.00000       0.00000       0.00000       0.00000       0.00000       0.00000       0.00000       0.00000       0.00000       0.00000       0.00000       0.00000       0.00000       0.00000       0.00000       0.00000       0.00000       0.00000       0.00000       0.00000       0.00000       0.00000
   0  14 2093.6013    0.7354  0.7017 10.8636  0.0000       6.85220  0.0645   0.0505   0.1542    0.7271   0.0000       2.55657     0.0000       0.00000       0.00000       0.00000       0.00000       0.00000       0.00000       0.00000       0.00000       0.00000       0.00000       0.00000       0.00000       0.00000       0.00000       0.00000       0.00000       0.00000       0.00000       0.00000       0.00000       0.00000       0.00000       0.00000       0.00000       0.00000       0.00000       0.00000       0.00000       0.00000       0.00000       0.00000       0.00000       0.00000       0.00000       0.00000
   0  15 2228.9064    0.8624  0.7608 12.0145  0.0000       9.54247  0.0754   0.0643   0.1761    0.3663   0.0000       4.06868     0.0000       0.00000       0.00000       0.00000       0.00000       0.00000       0.00000       0.00000       0.00000       0.00000       0.00000       0.00000       0.00000       0.00000       0.00000       0.00000       0.00000       0.00000       0.00000       0.00000       0.00000       0.00000       0.00000       0.00000       0.00000       0.00000       0.00000       0.00000       0.00000       0.00000       0.00000       0.00000       0.00000       0.00000       0.00000       0.00000
   0  19 2764.2495    2.6428  1.0357  1.3016  0.0000      0.585444  0.0899   0.1612   0.1876 1000.0000   0.0000       1.95395     0.0000       0.00000       0.00000       0.00000       0.00000       0.00000       0.00000       0.00000       0.00000       0.00000       0.00000       0.00000       0.00000       0.00000       0.00000       0.00000       0.00000       0.00000       0.00000       0.00000       0.00000       0.00000       0.00000       0.00000       0.00000       0.00000       0.00000       0.00000       0.00000       0.00000       0.00000       0.00000       0.00000       0.00000       0.00000       0.00000
   0  20 2899.0591    3.4685  0.8763  1.7144  0.0000     -0.249897  0.0746   0.2096   0.1618 1000.0000   0.0000       1.24758     0.0000       0.00000       0.00000       0.00000       0.00000       0.00000       0.00000       0.00000       0.00000       0.00000       0.00000       0.00000       0.00000       0.00000       0.00000       0.00000       0.00000       0.00000       0.00000       0.00000       0.00000       0.00000       0.00000       0.00000       0.00000       0.00000       0.00000       0.00000       0.00000       0.00000       0.00000       0.00000       0.00000       0.00000       0.00000       0.00000
   0  25 3575.0689    2.4968  3.1850 -0.6029  0.0000     -0.483283  0.2400   0.1126   0.4115 1000.0000   0.0000       1.09905     0.0000       0.00000       0.00000       0.00000       0.00000       0.00000       0.00000       0.00000       0.00000       0.00000       0.00000       0.00000       0.00000       0.00000       0.00000       0.00000       0.00000       0.00000       0.00000       0.00000       0.00000       0.00000       0.00000       0.00000       0.00000       0.00000       0.00000       0.00000       0.00000       0.00000       0.00000       0.00000       0.00000       0.00000       0.00000       0.00000
   1  10 1612.7240    0.2259  0.1055 11.6558  0.0000       36.5394  0.0188   0.0274   0.0364    0.0602   0.0000       27.2791   442.1665       6.54927       0.00000       0.00000       0.00000       0.00000       0.00000       0.00000       0.00000       0.00000       0.00000       0.00000       0.00000       0.00000       0.00000       0.00000       0.00000       0.00000       16.0439       11.6401       0.00000       0.00000       0.00000       0.00000       0.00000       0.00000       0.00000       0.00000       0.00000       0.00000       0.00000       0.00000       0.00000       0.00000       0.00000       0.00000
   1  11 1749.2566    0.3903  0.1731 11.5492  0.0000       8.25038  0.0193   0.0369   0.0472    0.0707   0.0000       6.86009   471.5646       22.8330       0.00000       0.00000       0.00000       0.00000       0.00000       0.00000       0.00000       0.00000       0.00000       0.00000       0.00000       0.00000       0.00000       0.00000       0.00000       0.00000       17.9190       13.6293       0.00000       0.00000       0.00000       0.00000       0.00000       0.00000       0.00000       0.00000       0.00000       0.00000       0.00000       0.00000       0.00000       0.00000       0.00000       0.00000
   1  12 1885.1224    0.4847  0.3200 11.5184  0.0000       10.2399  0.0247   0.0301   0.0592    0.0922   0.0000       3.58855   475.5397    -0.0766754       0.00000       0.00000       0.00000       0.00000       0.00000       0.00000       0.00000       0.00000       0.00000       0.00000       0.00000       0.00000       0.00000       0.00000       0.00000       0.00000       27.3257       14.6553       0.00000       0.00000       0.00000       0.00000       0.00000       0.00000       0.00000       0.00000       0.00000       0.00000       0.00000       0.00000       0.00000       0.00000       0.00000       0.00000
   1  13 2020.8902    0.6089  0.4225 11.6672  0.0000       12.5012  0.0335   0.0325   0.0631    0.1171   0.0000       3.12900   397.8297       11.1114       0.00000       0.00000       0.00000       0.00000       0.00000       0.00000       0.00000       0.00000       0.00000       0.00000       0.00000       0.00000       0.00000       0.00000       0.00000       0.00000       34.2003       18.9341       0.00000       0.00000       0.00000       0.00000       0.00000       0.00000       0.00000       0.00000       0.00000       0.00000       0.00000       0.00000       0.00000       0.00000       0.00000       0.00000
   1  14 2156.8591    0.8368  0.6281 11.1456  0.0000       5.53793  0.0391   0.0337   0.0703    0.2962   0.0000       1.44700   386.1193       12.3304       0.00000       0.00000       0.00000       0.00000       0.00000       0.00000       0.00000       0.00000       0.00000       0.00000       0.00000       0.00000       0.00000       0.00000       0.00000       0.00000       37.9260       20.9841       0.00000       0.00000       0.00000       0.00000       0.00000       0.00000       0.00000       0.00000       0.00000       0.00000       0.00000       0.00000       0.00000       0.00000       0.00000       0.00000
   1  15 2292.0303    1.1541  0.8185 11.4834  0.0000       3.92889  0.0421   0.0431   0.0943    0.4574   0.0000       1.20578   373.5091       21.5035       0.00000       0.00000       0.00000       0.00000       0.00000       0.00000       0.00000       0.00000       0.00000       0.00000       0.00000       0.00000       0.00000       0.00000       0.00000       0.00000       38.7702       22.3264       0.00000       0.00000       0.00000       0.00000       0.00000       0.00000       0.00000       0.00000       0.00000       0.00000       0.00000       0.00000       0.00000       0.00000       0.00000       0.00000
   1  16 2425.6298    1.4647  1.0227 11.8141  0.0000       3.36014  0.0558   0.0544   0.1123    0.7314   0.0000       1.18850   445.3050       32.4462       0.00000       0.00000       0.00000       0.00000       0.00000       0.00000       0.00000       0.00000       0.00000       0.00000       0.00000       0.00000       0.00000       0.00000       0.00000       0.00000       51.0139       24.9973       0.00000       0.00000       0.00000       0.00000       0.00000       0.00000       0.00000       0.00000       0.00000       0.00000       0.00000       0.00000       0.00000       0.00000       0.00000       0.00000
   1  17 2559.1978    1.9441  1.0929  3.4334  0.0000       2.10594  0.0494   0.0654   0.1226 1000.0000   0.0000      0.888066   464.6009       29.2777       0.00000       0.00000       0.00000       0.00000       0.00000       0.00000       0.00000       0.00000       0.00000       0.00000       0.00000       0.00000       0.00000       0.00000       0.00000       0.00000       44.4296       23.5060       0.00000       0.00000       0.00000       0.00000       0.00000       0.00000       0.00000       0.00000       0.00000       0.00000       0.00000       0.00000       0.00000       0.00000       0.00000       0.00000
   1  18 2693.5103    2.4909  1.0746 11.9598  0.0000       2.31227  0.0490   0.0863   0.1296    1.9319   0.0000      0.971221   465.0735      -1.23083       0.00000       0.00000       0.00000       0.00000       0.00000       0.00000       0.00000       0.00000       0.00000       0.00000       0.00000       0.00000       0.00000       0.00000       0.00000       0.00000       46.3437       23.2813       0.00000       0.00000       0.00000       0.00000       0.00000       0.00000       0.00000       0.00000       0.00000       0.00000       0.00000       0.00000       0.00000       0.00000       0.00000       0.00000
   1  19 2828.3583    3.1483  0.8015 13.8354  0.0000       2.16500  0.0440   0.1201   0.0944    0.4812   0.0000       1.26134   453.0246       55.0123       0.00000       0.00000       0.00000       0.00000       0.00000       0.00000       0.00000       0.00000       0.00000       0.00000       0.00000       0.00000       0.00000       0.00000       0.00000       0.00000       43.5265       22.8430       0.00000       0.00000       0.00000       0.00000       0.00000       0.00000       0.00000       0.00000       0.00000       0.00000       0.00000       0.00000       0.00000       0.00000       0.00000       0.00000
   1  20 2963.4261    3.7788  0.9079 -0.8793  0.0000      0.295983  0.0462   0.1309   0.1028 1000.0000   0.0000      0.879780   459.9221       58.6859       0.00000       0.00000       0.00000       0.00000       0.00000       0.00000       0.00000       0.00000       0.00000       0.00000       0.00000       0.00000       0.00000       0.00000       0.00000       0.00000       44.1354       21.8730       0.00000       0.00000       0.00000       0.00000       0.00000       0.00000       0.00000       0.00000       0.00000       0.00000       0.00000       0.00000       0.00000       0.00000       0.00000       0.00000
   1  22 3233.4176    3.7136  1.4412 12.0430 -0.0006       1.55423  0.0640   0.1197   0.1482   19.6402   0.0000      0.805884   289.3676       120.608       0.00000       0.00000       0.00000       0.00000       0.00000       0.00000       0.00000       0.00000       0.00000       0.00000       0.00000       0.00000       0.00000       0.00000       0.00000       0.00000       56.0964       30.1268       0.00000       0.00000       0.00000       0.00000       0.00000       0.00000       0.00000       0.00000       0.00000       0.00000       0.00000       0.00000       0.00000       0.00000       0.00000       0.00000
   1  24 3504.3738    2.8964  2.8069 12.1001  0.0025      0.399819  0.0920   0.0736   0.2252    1.0624   0.0000      0.300038   502.4889       148.391       0.00000       0.00000       0.00000       0.00000       0.00000       0.00000       0.00000       0.00000       0.00000       0.00000       0.00000       0.00000       0.00000       0.00000       0.00000       0.00000       77.1612       45.8319       0.00000       0.00000       0.00000       0.00000       0.00000       0.00000       0.00000       0.00000       0.00000       0.00000       0.00000       0.00000       0.00000       0.00000       0.00000       0.00000
   1  25 3640.4694    2.5446  4.1187  7.5661  0.0017     0.0993861  0.1194   0.0553   0.2889   18.7237   0.0000      0.212540   425.6155       216.187       0.00000       0.00000       0.00000       0.00000       0.00000       0.00000       0.00000       0.00000       0.00000       0.00000       0.00000       0.00000       0.00000       0.00000       0.00000       0.00000       98.7242       55.5319       0.00000       0.00000       0.00000       0.00000       0.00000       0.00000       0.00000       0.00000       0.00000       0.00000       0.00000       0.00000       0.00000       0.00000       0.00000       0.00000
   2  10 1674.5308    0.2462  0.1661 11.5833  0.0000       10.2595  0.0156   0.0168   0.0389    0.0487   0.0000       10.0126   432.9368       4.04914       1.70363       1.35692       0.00000       0.00000       0.00000       0.00000       0.00000       0.00000       0.00000       0.00000       0.00000       0.00000       0.00000       0.00000       0.00000       0.00000       8.72950       7.87458       5.45264       1.94264       0.00000       0.00000       0.00000       0.00000       0.00000       0.00000       0.00000       0.00000       0.00000       0.00000       0.00000       0.00000       0.00000       0.00000
   2  11 1810.3156    0.3870  0.2000 11.6278  0.0020       14.5023  0.0155   0.0219   0.0310    0.0552   0.0000       4.83677   419.4138       3.50689      -1.02926       5.06464       0.00000       0.00000       0.00000       0.00000       0.00000       0.00000       0.00000       0.00000       0.00000       0.00000       0.00000       0.00000       0.00000       0.00000       8.95753       8.59094       4.35348       2.06579       0.00000       0.00000       0.00000       0.00000       0.00000       0.00000       0.00000       0.00000       0.00000       0.00000       0.00000       0.00000       0.00000       0.00000
   2  12 1945.8347    0.4779  0.4294 11.6383  0.0000       10.7800  0.0234   0.0198   0.0569    0.0757   0.0000       2.65127   424.4212      -1.27359       21.5915       3.77588       0.00000       0.00000       0.00000       0.00000       0.00000       0.00000       0.00000       0.00000       0.00000       0.00000       0.00000       0.00000       0.00000       0.00000       13.4332       11.6473       6.95361       2.61482       0.00000       0.00000       0.00000       0.00000       0.00000       0.00000       0.00000       0.00000       0.00000       0.00000       0.00000       0.00000       0.00000       0.00000
   2  13 2082.1836    0.7043  0.4126 11.5902  0.0000       9.77693  0.0212   0.0272   0.0467    0.1079   0.0000       1.71405   437.7449      -21.2689       4.15843       3.64214       0.00000       0.00000       0.00000       0.00000       0.00000       0.00000       0.00000       0.00000       0.00000       0.00000       0.00000       0.00000       0.00000       0.00000       12.8942       10.8848       6.07277       2.45906       0.00000       0.00000       0.00000       0.00000       0.00000       0.00000       0.00000       0.00000       0.00000       0.00000       0.00000       0.00000       0.00000       0.00000
   2  14 2217.7001    1.0026  0.6317 11.7229  0.0000       5.78853  0.0265   0.0318   0.0632    0.1823   0.0000       1.08954   426.1653       25.6733      -6.00299      0.512403       0.00000       0.00000       0.00000       0.00000       0.00000       0.00000       0.00000       0.00000       0.00000       0.00000       0.00000       0.00000       0.00000       0.00000       16.1067       12.6146       7.79499       2.69637       0.00000       0.00000       0.00000       0.00000       0.00000       0.00000       0.00000       0.00000       0.00000       0.00000       0.00000       0.00000       0.00000       0.00000
   2  16 2486.0443    1.7293  1.0837  1.1939  0.0000       3.67101  0.0410   0.0446   0.0809 1000.0000   0.0000      0.738439   442.3446       20.5196       7.09291       5.13835       0.00000       0.00000       0.00000       0.00000       0.00000       0.00000       0.00000       0.00000       0.00000       0.00000       0.00000       0.00000       0.00000       0.00000       20.5745       16.9160       9.58600       3.54564       0.00000       0.00000       0.00000       0.00000       0.00000       0.00000       0.00000       0.00000       0.00000       0.00000       0.00000       0.00000       0.00000       0.00000
   2  17 2619.8228    2.1177  0.9314 11.9556  0.0000       2.33149  0.0367   0.0560   0.0732    0.7650   0.0000      0.736903   441.9379       14.8405       6.75187      0.552661       0.00000       0.00000       0.00000       0.00000       0.00000       0.00000       0.00000       0.00000       0.00000       0.00000       0.00000       0.00000       0.00000       0.00000       21.6483       16.8337       9.32870       3.10069       0.00000       0.00000       0.00000       0.00000       0.00000       0.00000       0.00000       0.00000       0.00000       0.00000       0.00000       0.00000       0.00000       0.00000
   2  19 2889.7089    3.3491  0.8747 12.9547  0.0000       1.26401  0.0324   0.0912   0.0720    0.7966   0.0000      0.721640   462.1443       23.5471      -6.13728    -0.0761173       0.00000       0.00000       0.00000       0.00000       0.00000       0.00000       0.00000       0.00000       0.00000       0.00000       0.00000       0.00000       0.00000       0.00000       18.6813       15.1401       8.64234       3.08163       0.00000       0.00000       0.00000       0.00000       0.00000       0.00000       0.00000       0.00000       0.00000       0.00000       0.00000       0.00000       0.00000       0.00000
   2  21 3159.9982    4.0455  1.2314  3.1959  0.0000     0.0308978  0.0425   0.0998   0.0927 1000.0000   0.0000      0.592002   436.1332       73.1715       2.15543       11.6051       0.00000       0.00000       0.00000       0.00000       0.00000       0.00000       0.00000       0.00000       0.00000       0.00000       0.00000       0.00000       0.00000       0.00000       21.3915       17.7259       10.5514       3.87015       0.00000       0.00000       0.00000       0.00000       0.00000       0.00000       0.00000       0.00000       0.00000       0.00000       0.00000       0.00000       0.00000       0.00000
   2  22 3295.1895    3.7059  1.6540 12.1455 -0.0006      0.203553  0.0507   0.0781   0.1094    1.5384   0.0000      0.378839   422.6635       130.485      0.811387       6.84056       0.00000       0.00000       0.00000       0.00000       0.00000       0.00000       0.00000       0.00000       0.00000       0.00000       0.00000       0.00000       0.00000       0.00000       26.2226       21.7363       11.6174       4.43169       0.00000       0.00000       0.00000       0.00000       0.00000       0.00000       0.00000       0.00000       0.00000       0.00000       0.00000       0.00000       0.00000       0.00000
   2  23 3430.9905    3.2018  2.4738 12.1859  0.0000      0.602673  0.0643   0.0543   0.1288    0.6570   0.0000      0.247105   430.4802       72.9609       29.6294       9.55202       0.00000       0.00000       0.00000       0.00000       0.00000       0.00000       0.00000       0.00000       0.00000       0.00000       0.00000       0.00000       0.00000       0.00000       31.1730       26.0111       15.1428       5.69091       0.00000       0.00000       0.00000       0.00000       0.00000       0.00000       0.00000       0.00000       0.00000       0.00000       0.00000       0.00000       0.00000       0.00000
   2  24 3567.0618    2.6836  3.4781 12.1260 -0.0004      0.286940  0.0793   0.0405   0.1626    0.3854   0.0000      0.178167   442.0626       67.2905       9.44814       8.20394       0.00000       0.00000       0.00000       0.00000       0.00000       0.00000       0.00000       0.00000       0.00000       0.00000       0.00000       0.00000       0.00000       0.00000       38.9933       32.4411       19.0256       7.03919       0.00000       0.00000       0.00000       0.00000       0.00000       0.00000       0.00000       0.00000       0.00000       0.00000       0.00000       0.00000       0.00000       0.00000
   3   9 1591.5540    0.2032  0.1109 11.6277  0.0000       10.7168  0.0149   0.0135   0.0205    0.0361   0.0000       14.3739   432.8445     -0.610677       6.45239       4.69579      -1.04199      0.311149       0.00000       0.00000       0.00000       0.00000       0.00000       0.00000       0.00000       0.00000       0.00000       0.00000       0.00000       0.00000       5.88785       5.51159       4.67940       2.83900       1.35038      0.399413       0.00000       0.00000       0.00000       0.00000       0.00000       0.00000       0.00000       0.00000       0.00000       0.00000       0.00000       0.00000
   3  10 1729.1330    0.2685  0.1881 11.5534  0.0000       28.1762  0.0141   0.0142   0.0299    0.0473   0.0000       6.65025   438.5920       4.04951       8.87646      -3.28979      0.405496      0.173390       0.00000       0.00000       0.00000       0.00000       0.00000       0.00000       0.00000       0.00000       0.00000       0.00000       0.00000       0.00000       5.77755       5.72370       4.46846       2.55505       1.28152      0.384136       0.00000       0.00000       0.00000       0.00000       0.00000       0.00000       0.00000       0.00000       0.00000       0.00000       0.00000       0.00000
   3  11 1865.2978    0.4544  0.2317 11.4616  0.0000       13.1967  0.0148   0.0197   0.0274    0.0615   0.0000       2.83114   433.5547       4.52244       14.8279      -3.70391      -1.30177      0.486811       0.00000       0.00000       0.00000       0.00000       0.00000       0.00000       0.00000       0.00000       0.00000       0.00000       0.00000       0.00000       6.83636       6.37445       4.73257       2.69007       1.21951      0.345560       0.00000       0.00000       0.00000       0.00000       0.00000       0.00000       0.00000       0.00000       0.00000       0.00000       0.00000       0.00000
   3  12 2001.2281    0.5959  0.3694 11.5116  0.0000       7.59178  0.0180   0.0204   0.0363    0.0924   0.0000       1.56650   423.3576       2.84596       1.56482      -2.44536      -3.29531    -0.0154174       0.00000       0.00000       0.00000       0.00000       0.00000       0.00000       0.00000       0.00000       0.00000       0.00000       0.00000       0.00000       8.21750       7.67939       5.86314       3.13711       1.56547      0.413570       0.00000       0.00000       0.00000       0.00000       0.00000       0.00000       0.00000       0.00000       0.00000       0.00000       0.00000       0.00000
   3  13 2137.8194    0.8333  0.5312 11.4277  0.0000       7.01830  0.0212   0.0242   0.0414    0.1483   0.0000       1.03368   426.5823       7.67384       4.38998       1.78217       1.09432     0.0188489       0.00000       0.00000       0.00000       0.00000       0.00000       0.00000       0.00000       0.00000       0.00000       0.00000       0.00000       0.00000       9.07596       8.85253       6.25082       3.66192       1.57199      0.491773       0.00000       0.00000       0.00000       0.00000       0.00000       0.00000       0.00000       0.00000       0.00000       0.00000       0.00000       0.00000
   3  14 2273.4980    1.0835  0.8774 11.1938  0.0000       3.08902  0.0313   0.0253   0.0572    0.3382   0.0000      0.699419   420.0484       8.18466       6.32405       5.72328      -2.40202      0.642533       0.00000       0.00000       0.00000       0.00000       0.00000       0.00000       0.00000       0.00000       0.00000       0.00000       0.00000       0.00000       10.8912       10.6933       8.38415       5.12320       2.36497      0.717629       0.00000       0.00000       0.00000       0.00000       0.00000       0.00000       0.00000       0.00000       0.00000       0.00000       0.00000       0.00000
   3  15 2407.7488    1.4264  0.8681 12.0037 -0.0046       3.57951  0.0295   0.0333   0.0577    0.2685   0.0000      0.683542   436.2676       9.06796       7.91659       4.75852      -1.03439      0.651690       0.00000       0.00000       0.00000       0.00000       0.00000       0.00000       0.00000       0.00000       0.00000       0.00000       0.00000       0.00000       11.0141       10.9331       7.80903       4.69156       2.05810      0.651205       0.00000       0.00000       0.00000       0.00000       0.00000       0.00000       0.00000       0.00000       0.00000       0.00000       0.00000       0.00000
   3  17 2676.2883    2.4294  0.9683 11.9631  0.0000       1.53272  0.0313   0.0550   0.0616    0.8447   0.0000      0.594165   430.7451       16.6554       12.1816      -3.02994       1.01378      0.453019       0.00000       0.00000       0.00000       0.00000       0.00000       0.00000       0.00000       0.00000       0.00000       0.00000       0.00000       0.00000       12.3658       11.6576       8.40493       4.82707       2.10945      0.623704       0.00000       0.00000       0.00000       0.00000       0.00000       0.00000       0.00000       0.00000       0.00000       0.00000       0.00000       0.00000
   3  19 2947.1111    3.5620  0.9004 13.2280  0.0000      0.523307  0.0286   0.0807   0.0609    0.4824   0.0000      0.610166   430.3982       42.5210      -4.20423       3.69809      -2.01432     -0.147732       0.00000       0.00000       0.00000       0.00000       0.00000       0.00000       0.00000       0.00000       0.00000       0.00000       0.00000       0.00000       10.9864       10.5166       7.56053       4.36300       1.92449      0.588205       0.00000       0.00000       0.00000       0.00000       0.00000       0.00000       0.00000       0.00000       0.00000       0.00000       0.00000       0.00000
   3  20 3082.4898    3.7911  1.1511 13.1843  0.0000       1.41021  0.0366   0.0805   0.0696    0.6933   0.0000      0.596758   449.5793       55.1182       23.8264       8.30775       1.78818  -0.000821750       0.00000       0.00000       0.00000       0.00000       0.00000       0.00000       0.00000       0.00000       0.00000       0.00000       0.00000       0.00000       12.6766       12.5373       8.92625       5.16236       2.30060      0.725437       0.00000       0.00000       0.00000       0.00000       0.00000       0.00000       0.00000       0.00000       0.00000       0.00000       0.00000       0.00000
   3  21 3217.9492    3.7672  1.3264 12.9226  0.0000      0.632861  0.0374   0.0739   0.0802    0.7694   0.0000      0.494523   436.4164       27.6050       2.09720      -1.35577      0.892289     -0.200310       0.00000       0.00000       0.00000       0.00000       0.00000       0.00000       0.00000       0.00000       0.00000       0.00000       0.00000       0.00000       13.9968       13.5651       9.64012       5.35753       2.41878      0.734745       0.00000       0.00000       0.00000       0.00000       0.00000       0.00000       0.00000       0.00000       0.00000       0.00000       0.00000       0.00000
   3  22 3353.6587    3.4015  1.8417 13.1265  0.0000      0.658102  0.0472   0.0578   0.0929    0.3362   0.0000      0.327697   440.6001       69.6184     0.0762299       10.8745       5.35275      0.521247       0.00000       0.00000       0.00000       0.00000       0.00000       0.00000       0.00000       0.00000       0.00000       0.00000       0.00000       0.00000       16.4442       15.9127       11.3719       6.66187       2.92489      0.904272       0.00000       0.00000       0.00000       0.00000       0.00000       0.00000       0.00000       0.00000       0.00000       0.00000       0.00000       0.00000
   3  23 3489.7681    2.8573  2.6259 12.8605  0.0000      0.730326  0.0576   0.0412   0.1120    0.2045   0.0000      0.205206   414.8613       40.4100       6.60293       5.03933      -4.20874     -0.748618       0.00000       0.00000       0.00000       0.00000       0.00000       0.00000       0.00000       0.00000       0.00000       0.00000       0.00000       0.00000       19.5666       18.6452       14.2566       8.55664       3.85636       1.14172       0.00000       0.00000       0.00000       0.00000       0.00000       0.00000       0.00000       0.00000       0.00000       0.00000       0.00000       0.00000
   3  24 3626.3736    2.4377  4.0634 12.1785  0.0000      0.532876  0.0736   0.0281   0.1406    0.1670   0.0000      0.117934   462.6651       41.3106       15.9337       24.7462      0.751751      -1.89091       0.00000       0.00000       0.00000       0.00000       0.00000       0.00000       0.00000       0.00000       0.00000       0.00000       0.00000       0.00000       25.0761       24.8841       17.9720       10.3602       4.76728       1.49095       0.00000       0.00000       0.00000       0.00000       0.00000       0.00000       0.00000       0.00000       0.00000       0.00000       0.00000       0.00000
   3  25 3763.3086    2.0816  5.4332 12.0654  0.0000      0.586643  0.0923   0.0218   0.1767    0.1194   0.0000     0.0967129   412.1385       83.4667       10.2194       15.1811     -0.201486      0.150449       0.00000       0.00000       0.00000       0.00000       0.00000       0.00000       0.00000       0.00000       0.00000       0.00000       0.00000       0.00000       31.0847       30.1169       22.1460       12.8011       5.86023       1.77260       0.00000       0.00000       0.00000       0.00000       0.00000       0.00000       0.00000       0.00000       0.00000       0.00000       0.00000       0.00000
   4   9 1640.9532    0.2103  0.1305 11.5631 -0.0088       24.7674  0.0105   0.0125   0.0244    0.0341   0.0000       10.2438   430.5905      -4.69867       4.86903       4.74542     -0.562514       1.05013     -0.371570     0.0633020       0.00000       0.00000       0.00000       0.00000       0.00000       0.00000       0.00000       0.00000       0.00000       0.00000       3.61090       3.60522       2.85421       2.32528       1.41728      0.630091      0.225625     0.0641112       0.00000       0.00000       0.00000       0.00000       0.00000       0.00000       0.00000       0.00000       0.00000       0.00000
   4  10 1778.0447    0.3420  0.2491 11.4273 -0.0002       12.2405  0.0140   0.0128   0.0274    0.0434   0.0000       3.22354   433.9743       7.18097       6.05906       3.50263      -1.22066      0.255383    -0.0149020     0.0315549       0.00000       0.00000       0.00000       0.00000       0.00000       0.00000       0.00000       0.00000       0.00000       0.00000       4.77774       4.75398       4.25335       2.75861       1.60899      0.859295      0.328043     0.0754304       0.00000       0.00000       0.00000       0.00000       0.00000       0.00000       0.00000       0.00000       0.00000       0.00000
   4  11 1914.7633    0.4468  0.3892 11.5714 -0.0018       11.3391  0.0168   0.0141   0.0386    0.0532   0.0000       1.91969   427.6651       4.09070      0.992798     -0.848869     -0.122341      0.416644      0.334215    -0.0393909       0.00000       0.00000       0.00000       0.00000       0.00000       0.00000       0.00000       0.00000       0.00000       0.00000       5.46863       6.09825       4.87237       3.20635       1.99610      0.874818      0.387608      0.101405       0.00000       0.00000       0.00000       0.00000       0.00000       0.00000       0.00000       0.00000       0.00000       0.00000
   4  12 2051.7331    0.6325  0.4964 11.5851 -0.0001       9.85186  0.0197   0.0171   0.0376    0.0729   0.0000       1.30305   436.3258       18.7653       19.5884       4.00300     -0.605298     -0.803687      0.367940    -0.0345604       0.00000       0.00000       0.00000       0.00000       0.00000       0.00000       0.00000       0.00000       0.00000       0.00000       6.03754       6.51878       5.44898       3.61696       2.15926       1.06758      0.429188      0.110572       0.00000       0.00000       0.00000       0.00000       0.00000       0.00000       0.00000       0.00000       0.00000       0.00000
   4  13 2188.4672    0.8570  0.6595 11.7306 -0.0001       6.61251  0.0231   0.0201   0.0444    0.1186   0.0000      0.920084   429.7870       4.52801       4.15105       5.79756      0.358127       1.67050     -0.233698     -0.181736       0.00000       0.00000       0.00000       0.00000       0.00000       0.00000       0.00000       0.00000       0.00000       0.00000       6.99152       6.87123       6.00083       4.38321       2.70394       1.22699      0.475620      0.115187       0.00000       0.00000       0.00000       0.00000       0.00000       0.00000       0.00000       0.00000       0.00000       0.00000
   4  14 2324.3020    1.1456  0.8624 11.8251  0.0011       4.84409  0.0273   0.0239   0.0547    0.1897   0.0000      0.793235   442.4803       16.0856      -2.33136       5.16985      -2.41071      0.361426      0.764202     -0.190708       0.00000       0.00000       0.00000       0.00000       0.00000       0.00000       0.00000       0.00000       0.00000       0.00000       7.40406       8.41304       6.65587       4.66828       2.80294       1.35259      0.542271      0.151373       0.00000       0.00000       0.00000       0.00000       0.00000       0.00000       0.00000       0.00000       0.00000       0.00000
   4  15 2458.6415    1.5319  0.9337 12.2035 -0.0069       2.96484  0.0304   0.0337   0.0591    0.3995   0.0000      0.701751   441.0348       20.8574       11.7762       4.96108      -4.61706      0.509645       1.25140     -0.263367       0.00000       0.00000       0.00000       0.00000       0.00000       0.00000       0.00000       0.00000       0.00000       0.00000       8.32366       9.26411       7.19988       5.41804       2.94407       1.58612      0.550777      0.164308       0.00000       0.00000       0.00000       0.00000       0.00000       0.00000       0.00000       0.00000       0.00000       0.00000
   4  16 2593.1447    1.9779  0.9075 12.9431 -0.0006       2.58213  0.0294   0.0433   0.0580    0.2677   0.0000      0.665492   430.2883       31.5924       11.1696      -4.68309      -3.19073      -1.44131     0.0876443     -0.132478       0.00000       0.00000       0.00000       0.00000       0.00000       0.00000       0.00000       0.00000       0.00000       0.00000       8.13720       8.76175       7.18976       5.28090       3.14724       1.54972      0.578628      0.158949       0.00000       0.00000       0.00000       0.00000       0.00000       0.00000       0.00000       0.00000       0.00000       0.00000
   4  17 2728.5543    2.6399  0.8993 12.6667 -0.0011       2.48083  0.0268   0.0550   0.0545    0.5826   0.0000      0.540134   434.0723       4.51104       14.7762       15.6007      -2.27653     -0.454694     0.0840830    -0.0842557       0.00000       0.00000       0.00000       0.00000       0.00000       0.00000       0.00000       0.00000       0.00000       0.00000       7.47949       7.89538       6.47381       5.03621       2.90913       1.48998      0.527412      0.148229       0.00000       0.00000       0.00000       0.00000       0.00000       0.00000       0.00000       0.00000       0.00000       0.00000
   4  18 2864.3427    3.2245  0.9698  7.9277  0.0000       1.44335  0.0278   0.0637   0.0538   73.4782   0.0000      0.557530   444.4925       37.6772       12.8262       5.48881       1.50775     -0.664557       0.00000       0.00000       0.00000       0.00000       0.00000       0.00000       0.00000       0.00000       0.00000       0.00000       0.00000       0.00000       7.84199       8.36808       6.66772       4.81199       2.90780       1.30882      0.519789      0.140067       0.00000       0.00000       0.00000       0.00000       0.00000       0.00000       0.00000       0.00000       0.00000       0.00000
   4  19 3000.2393    3.9322  0.9901  6.7344  0.0000      0.535475  0.0263   0.0765   0.0534  322.3424   0.0000      0.498748   440.3992       37.4236       24.5514       5.86339       3.54778     -0.200934       0.00000       0.00000       0.00000       0.00000       0.00000       0.00000       0.00000       0.00000       0.00000       0.00000       0.00000       0.00000       7.62732       7.87732       6.52536       4.55304       2.69829       1.28659      0.492021      0.127900       0.00000       0.00000       0.00000       0.00000       0.00000       0.00000       0.00000       0.00000       0.00000       0.00000
   4  21 3271.9619    3.6349  1.5237 13.6467  0.0023       1.04419  0.0368   0.0621   0.0771    0.2837   0.0000      0.359202   452.3369       39.3082       5.05089       2.33855       6.18912      0.322107      0.338165     -0.512682       0.00000       0.00000       0.00000       0.00000       0.00000       0.00000       0.00000       0.00000       0.00000       0.00000       9.65136       10.3217       8.53088       6.02254       3.54131       1.77310      0.675734      0.181950       0.00000       0.00000       0.00000       0.00000       0.00000       0.00000       0.00000       0.00000       0.00000       0.00000
   4  22 3408.2722    3.2363  2.0149 13.6969  0.0018       1.07059  0.0465   0.0496   0.0869    0.1651   0.0000      0.306926   415.2275       33.1108       2.59375       16.0899       1.13205       2.35255     0.0803641     -0.249308       0.00000       0.00000       0.00000       0.00000       0.00000       0.00000       0.00000       0.00000       0.00000       0.00000       11.9197       12.6217       10.6455       7.36777       4.45653       2.16949      0.857859      0.221323       0.00000       0.00000       0.00000       0.00000       0.00000       0.00000       0.00000       0.00000       0.00000       0.00000
   4  23 3544.8649    2.6842  2.8792 13.2324  0.0003      0.389968  0.0561   0.0358   0.1078    0.1313   0.0000      0.188557   443.7653       45.5230      -11.0572       15.1030       3.10098      0.520274      0.731829    -0.0829733       0.00000       0.00000       0.00000       0.00000       0.00000       0.00000       0.00000       0.00000       0.00000       0.00000       14.4838       15.4372       12.6836       9.19164       5.37233       2.68510       1.00313      0.270811       0.00000       0.00000       0.00000       0.00000       0.00000       0.00000       0.00000       0.00000       0.00000       0.00000
   4  24 3681.9395    2.2446  4.3414 12.5567  0.0005      0.404902  0.0719   0.0246   0.1337    0.1119   0.0000      0.103534   411.6032       70.8650      0.569632       15.6237      0.546934       4.06720     -0.242644     -0.772706       0.00000       0.00000       0.00000       0.00000       0.00000       0.00000       0.00000       0.00000       0.00000       0.00000       18.8464       20.1245       16.5791       11.4009       6.73432       3.30606       1.28869      0.334911       0.00000       0.00000       0.00000       0.00000       0.00000       0.00000       0.00000       0.00000       0.00000       0.00000
   4  25 3819.2254    1.8994  6.1461 12.1242  0.0002      0.311472  0.0899   0.0179   0.1741    0.0908   0.0000     0.0776846   445.5191       89.0418      -7.28271       17.0513       1.21401       6.43791      0.684076     -0.358982       0.00000       0.00000       0.00000       0.00000       0.00000       0.00000       0.00000       0.00000       0.00000       0.00000       22.0433       23.9850       19.4153       13.8042       8.36517       3.89246       1.56090      0.420161       0.00000       0.00000       0.00000       0.00000       0.00000       0.00000       0.00000       0.00000       0.00000       0.00000
   4  26 3956.8925    1.6426  8.2568 11.9173 -0.0004      0.361918  0.1110   0.0146   0.2203    0.0765   0.0000     0.0594316   447.5198       56.9777       10.4176       44.9498      -34.7145       5.88282       2.37957    -0.0957187       0.00000       0.00000       0.00000       0.00000       0.00000       0.00000       0.00000       0.00000       0.00000       0.00000       26.8831       28.9554       24.2125       17.1835       10.2688       5.07654       1.98646      0.521856       0.00000       0.00000       0.00000       0.00000       0.00000       0.00000       0.00000       0.00000       0.00000       0.00000
   5   8 1545.2677    0.1734  0.0744 11.6227 -0.0058       28.7332  0.0177   0.0137   0.0181    0.0293   0.0000       20.5811   433.4146      -3.03273       9.52132     -0.445338      -1.96264      0.175718      0.804707     0.0723433    -0.0772570    -0.0149496       0.00000       0.00000       0.00000       0.00000       0.00000       0.00000       0.00000       0.00000       5.83055       7.09469       6.45946       3.90206       1.85277       1.28564      0.609580      0.271878     0.0790576     0.0154904       0.00000       0.00000       0.00000       0.00000       0.00000       0.00000       0.00000       0.00000
   5   9 1685.8423    0.2575  0.1485 11.5578 -0.0063       22.9660  0.0106   0.0123   0.0201    0.0329   0.0000       6.29200   434.7449       2.38527       13.6045      -4.09302      0.992697     -0.490427      0.299032    0.00436561    -0.0111378     0.0152585       0.00000       0.00000       0.00000       0.00000       0.00000       0.00000       0.00000       0.00000       3.04598       3.48158       2.93007       2.11111       1.44637      0.738725      0.439946      0.162550     0.0669006     0.0169025       0.00000       0.00000       0.00000       0.00000       0.00000       0.00000       0.00000       0.00000
   5  10 1823.4058    0.3800  0.2640 11.4757 -0.0031       15.7124  0.0142   0.0127   0.0242    0.0416   0.0000       2.50679   429.7215      0.315202       7.73210       2.64635      -1.32178     -0.970924     -0.259448     -0.298081     -0.160869    -0.0265116       0.00000       0.00000       0.00000       0.00000       0.00000       0.00000       0.00000       0.00000       3.74613       3.64887       4.04281       2.88884       1.68130       1.11990      0.651562      0.291372     0.0903824     0.0171007       0.00000       0.00000       0.00000       0.00000       0.00000       0.00000       0.00000       0.00000
   5  11 1960.6160    0.5188  0.4051 11.5166 -0.0033       7.25972  0.0151   0.0141   0.0328    0.0550   0.0000       1.30005   433.3011      -5.57608       4.56283      -1.09835      -2.07198      0.891845     0.0450999     -0.231637    -0.0500252    -0.0414735       0.00000       0.00000       0.00000       0.00000       0.00000       0.00000       0.00000       0.00000       4.31605       4.64542       4.00730       3.19184       1.99761       1.19202      0.630033      0.256900     0.0810229     0.0203142       0.00000       0.00000       0.00000       0.00000       0.00000       0.00000       0.00000       0.00000
   5  12 2098.5361    0.7214  0.5239 11.5609  0.0002       8.51686  0.0180   0.0168   0.0347    0.0742   0.0000      0.973517   440.2783      -1.87890       11.7114       8.50311      0.307143      0.883884     0.0673680      0.471897     -0.153084     0.0324999       0.00000       0.00000       0.00000       0.00000       0.00000       0.00000       0.00000       0.00000       4.45561       5.10697       4.41659       3.37719       2.31191       1.46312      0.612401      0.316130      0.100720     0.0245715       0.00000       0.00000       0.00000       0.00000       0.00000       0.00000       0.00000       0.00000
   5  13 2235.4799    0.9965  0.7032 11.6235 -0.0002       5.16006  0.0213   0.0203   0.0409    0.1229   0.0000      0.709365   433.4936      -1.09421       10.0045       2.74222      -7.58542      -1.73623       1.41930      0.269760    -0.0308325    -0.0120477       0.00000       0.00000       0.00000       0.00000       0.00000       0.00000       0.00000       0.00000       5.46124       5.60003       5.05072       3.88755       2.73269       1.57295      0.763964      0.316661      0.104916     0.0224670       0.00000       0.00000       0.00000       0.00000       0.00000       0.00000       0.00000       0.00000
   5  14 2371.1799    1.3355  0.8257 12.1213  0.0001       3.07380  0.0237   0.0257   0.0451    0.1436   0.0000      0.597869   433.8521       10.9799     -0.146939      -6.56539      0.571308      0.441407      0.715875     -0.409923    -0.0760940   -0.00357666       0.00000       0.00000       0.00000       0.00000       0.00000       0.00000       0.00000       0.00000       5.67487       6.33955       5.36267       4.15746       2.92568       1.67698      0.800535      0.344772      0.117738     0.0284006       0.00000       0.00000       0.00000       0.00000       0.00000       0.00000       0.00000       0.00000
   5  15 2506.2247    1.7350  0.9201 12.4548 -0.0017       4.25790  0.0252   0.0318   0.0479    0.1851   0.0000      0.580496   444.3308       8.65804       9.13912       3.35597      -4.96666      -2.90387     -0.704818     0.0713929     0.0384951    -0.0134511       0.00000       0.00000       0.00000       0.00000       0.00000       0.00000       0.00000       0.00000       6.02948       6.38531       5.67835       4.37196       2.93909       1.75839      0.843580      0.370747      0.118861     0.0268308       0.00000       0.00000       0.00000       0.00000       0.00000       0.00000       0.00000       0.00000
   5  16 2641.3274    2.2362  0.9146 12.8156 -0.0015       2.21440  0.0243   0.0416   0.0479    0.2271   0.0000      0.546488   438.5460       14.3135       14.1041       8.38009      -2.93971      0.114708     -0.268556      0.530827     -0.119656    -0.0429188       0.00000       0.00000       0.00000       0.00000       0.00000       0.00000       0.00000       0.00000       6.03244       6.54748       5.65200       4.34690       2.84678       1.67079      0.820296      0.349155      0.113058     0.0269518       0.00000       0.00000       0.00000       0.00000       0.00000       0.00000       0.00000       0.00000
   5  18 2913.8731    3.5064  0.9895  1.9346  0.0000       1.82543  0.0260   0.0613   0.0489 1000.0000   0.0000      0.505689   436.6437       28.6124      -4.97744       6.65854       3.36321      -3.09784       0.00000       0.00000       0.00000       0.00000       0.00000       0.00000       0.00000       0.00000       0.00000       0.00000       0.00000       0.00000       5.89002       6.53675       5.66875       4.37193       3.00231       1.70860      0.915876      0.367998      0.127199     0.0296354       0.00000       0.00000       0.00000       0.00000       0.00000       0.00000       0.00000       0.00000
   5  19 3050.0996    3.8210  0.9429 13.8146  0.0020      0.986057  0.0258   0.0733   0.0510    0.4147   0.0000      0.598490   438.7930       36.2361      -4.15305       5.70386      -6.50428       1.16314     -0.458177     -0.431802    -0.0334966    -0.0161060       0.00000       0.00000       0.00000       0.00000       0.00000       0.00000       0.00000       0.00000       5.71387       6.38811       5.72775       4.43953       3.13054       1.88961      0.901660      0.414299      0.139027     0.0322321       0.00000       0.00000       0.00000       0.00000       0.00000       0.00000       0.00000       0.00000
   5  20 3186.3332    4.1547  1.1111  7.3012  0.0000      0.288451  0.0308   0.0800   0.0558  331.7895   0.0000      0.518917   445.3937       42.2769       11.2760       7.23369      -6.47066      -2.30383       0.00000       0.00000       0.00000       0.00000       0.00000       0.00000       0.00000       0.00000       0.00000       0.00000       0.00000       0.00000       6.52889       7.21649       6.44153       5.14131       3.31851       2.04630       1.04571      0.459099      0.147012     0.0359615       0.00000       0.00000       0.00000       0.00000       0.00000       0.00000       0.00000       0.00000
   5  21 3322.7551    3.6487  1.6896  0.7025  0.0000      0.323526  0.0380   0.0520   0.0693 1000.0000   0.0000      0.263888   433.2367       33.0770       12.3138       4.03526      -4.67656       1.84427       0.00000       0.00000       0.00000       0.00000       0.00000       0.00000       0.00000       0.00000       0.00000       0.00000       0.00000       0.00000       8.03486       8.64399       7.78609       6.14557       4.25284       2.54091       1.25465      0.550123      0.183849     0.0417257       0.00000       0.00000       0.00000       0.00000       0.00000       0.00000       0.00000       0.00000
   5  22 3459.6855    3.0184  2.3371 13.1676  0.0001      0.807243  0.0458   0.0397   0.0889    0.2284   0.0000      0.196814   448.7171       54.5704       9.32660       23.6303      0.845470      -3.26028    -0.0420259     -0.322757      0.171686    -0.0429575       0.00000       0.00000       0.00000       0.00000       0.00000       0.00000       0.00000       0.00000       9.67712       11.0564       9.50803       7.67391       5.03705       3.09084       1.52221      0.679369      0.220722     0.0544945       0.00000       0.00000       0.00000       0.00000       0.00000       0.00000       0.00000       0.00000
   5  23 3596.9185    2.5031  3.5810 12.5841  0.0011      0.502492  0.0571   0.0270   0.1133    0.1604   0.0000      0.119312   441.5469       58.7465       8.54525      -4.37370      -4.66076      -1.06093      0.538055      -1.57283     -0.217913    -0.0546640       0.00000       0.00000       0.00000       0.00000       0.00000       0.00000       0.00000       0.00000       11.8436       13.3020       12.0682       9.30106       6.48097       3.85489       1.97321      0.863859      0.297817     0.0665347       0.00000       0.00000       0.00000       0.00000       0.00000       0.00000       0.00000       0.00000
   5  24 3734.3053    2.1227  5.2061 12.2643  0.0001      0.368933  0.0726   0.0189   0.1397    0.0965   0.0000     0.0741127   429.7761       44.6079      -33.3892       13.4703       19.3293      -3.59804       2.43755     -0.323602     -0.696225    -0.0565739       0.00000       0.00000       0.00000       0.00000       0.00000       0.00000       0.00000       0.00000       14.7868       17.0544       14.9137       11.8716       8.09905       4.85690       2.49146       1.07280      0.369015     0.0869559       0.00000       0.00000       0.00000       0.00000       0.00000       0.00000       0.00000       0.00000
   5  25 3872.0584    1.7869  7.0836 12.0323 -0.0001      0.311606  0.0901   0.0142   0.1722    0.0643   0.0000     0.0552510   445.1799       52.9094      -7.89703       23.4300       4.62426      -2.22533      -4.58654      0.556096     -0.589204     0.0406389       0.00000       0.00000       0.00000       0.00000       0.00000       0.00000       0.00000       0.00000       17.9501       20.4817       18.2053       14.4786       9.82677       5.89895       3.04287       1.31739      0.450469      0.104890       0.00000       0.00000       0.00000       0.00000       0.00000       0.00000       0.00000       0.00000
   5  26 4009.9626    1.5567  9.1794 11.7400 -0.0003      0.232982  0.1109   0.0115   0.2083    0.0559   0.0000     0.0460264   431.6482       79.4113       1.94246      -9.83881       11.0443       4.29648   -0.00331873      -2.47847     0.0262583   -0.00743455       0.00000       0.00000       0.00000       0.00000       0.00000       0.00000       0.00000       0.00000       21.3559       24.7668       21.7094       17.2625       11.5776       7.07504       3.52749       1.58338      0.531533      0.127136       0.00000       0.00000       0.00000       0.00000       0.00000       0.00000       0.00000       0.00000
   5  27 4148.1728    1.2813 11.8534 11.7735 -0.0003     0.0840193  0.1494   0.0098   0.2759    0.0435   0.0000     0.0486305   406.5540       80.6954       19.1977      -7.21390      -27.4446       15.7236       3.99297      -2.77671     -0.230512     0.0902152       0.00000       0.00000       0.00000       0.00000       0.00000       0.00000       0.00000       0.00000       26.3766       29.7374       26.9642       21.3502       15.0505       8.85000       4.70916       1.96676      0.695337      0.155028       0.00000       0.00000       0.00000       0.00000       0.00000       0.00000       0.00000       0.00000
   6   8 1587.4781    0.1919  0.0890 11.6256 -0.0066       18.3581  0.0127   0.0104   0.0127    0.0263   0.0000       13.8272   434.5405      -2.26992       11.7615      -1.53009      0.810427      -1.10750      0.408716      0.164658     -0.116238    -0.0203753     0.0213485   -0.00311020       0.00000       0.00000       0.00000       0.00000       0.00000       0.00000       2.11817       2.99452       3.19041       1.58979       2.12220      0.957714      0.631849      0.440171      0.114358     0.0729533     0.0292455    0.00461582       0.00000       0.00000       0.00000       0.00000       0.00000       0.00000
   6   9 1727.7687    0.2886  0.1830 11.5566 -0.0053       18.2100  0.0109   0.0111   0.0195    0.0324   0.0000       4.03189   435.2529      0.864148       6.73982     -0.679585      0.937277      0.383987     -0.416738    -0.0792309      0.149478    -0.0535520   -0.00186968     0.0111008       0.00000       0.00000       0.00000       0.00000       0.00000       0.00000       2.45300       2.54888       2.69114       2.21140       1.52933      0.997310      0.645344      0.337591      0.170833     0.0604833     0.0175848    0.00360693       0.00000       0.00000       0.00000       0.00000       0.00000       0.00000
   6  10 1866.1635    0.4054  0.3158 11.5225 -0.0009       14.7595  0.0183   0.0111   0.0244    0.0404   0.0000       2.17271   435.2227       3.41364       9.46958      -1.81219       1.97370      -1.73942      0.562212    -0.0216556     -0.257223    -0.0850923   -0.00240189   -0.00132914       0.00000       0.00000       0.00000       0.00000       0.00000       0.00000       3.37948       4.18702       4.37337       2.48850       2.98506       1.54905      0.941272      0.624303      0.173993      0.100346     0.0391342    0.00587997       0.00000       0.00000       0.00000       0.00000       0.00000       0.00000
   6  11 2004.1672    0.5788  0.4192 11.5286 -0.0006       9.56089  0.0153   0.0136   0.0279    0.0518   0.0000       1.15353   431.5971       1.24142       8.39844      -3.21613       3.13087      0.364689      -1.67434     -0.318907    -0.0239881     -0.140178     0.0264037    0.00355831       0.00000       0.00000       0.00000       0.00000       0.00000       0.00000       3.09693       3.72621       3.51699       2.80715       2.15424       1.30077      0.823759      0.463982      0.195410     0.0782160     0.0258004    0.00531175       0.00000       0.00000       0.00000       0.00000       0.00000       0.00000
   6  12 2142.6067    0.8127  0.5831 11.5484 -0.0005       6.94251  0.0165   0.0167   0.0346    0.0806   0.0000      0.753033   435.6776      -1.19340       10.2731      0.734503     -0.412948       1.27204     -0.934530     -0.656492     -0.228881     -0.160741   -0.00519849    -0.0132522       0.00000       0.00000       0.00000       0.00000       0.00000       0.00000       3.66683       4.02604       3.73580       3.15749       2.26652       1.41624      0.884956      0.475921      0.206989     0.0747672     0.0229630    0.00490703       0.00000       0.00000       0.00000       0.00000       0.00000       0.00000
   6  13 2279.9258    1.1203  0.7826 11.5525  0.0001       4.44991  0.0203   0.0197   0.0387    0.1353   0.0000      0.560182   439.9073       13.6987       13.6382       1.53395      -2.05954       1.12044     -0.857445     -0.136177     -0.210419     0.0104366    -0.0166193   -0.00200232       0.00000       0.00000       0.00000       0.00000       0.00000       0.00000       4.18883       4.58596       4.33955       3.65782       2.55010       1.69352       1.00322      0.548796      0.240822     0.0922576     0.0262121    0.00561304       0.00000       0.00000       0.00000       0.00000       0.00000       0.00000
   6  14 2415.6571    1.4111  0.9707 12.2757 -0.0016       3.30085  0.0246   0.0240   0.0475    0.1417   0.0000      0.542908   442.8985       10.4372       9.31918      -2.04328      -2.07239       2.55009     -0.936540    -0.0465980     -0.576629      0.107356     0.0314756  -2.55270e-05       0.00000       0.00000       0.00000       0.00000       0.00000       0.00000       4.55811       5.17915       4.87754       3.86798       3.07367       1.97738       1.16204      0.610191      0.266061      0.106103     0.0339610    0.00672764       0.00000       0.00000       0.00000       0.00000       0.00000       0.00000
   6  15 2551.2319    1.8956  0.9388 12.6907  0.0015       3.58103  0.0239   0.0318   0.0429    0.1537   0.0000      0.509527   436.2570       9.12403       14.2077       1.69179      -2.54468       1.18506      0.573328    -0.0287666      0.106897    -0.0581190    0.00190786    -0.0102914       0.00000       0.00000       0.00000       0.00000       0.00000       0.00000       4.58299       5.09420       4.80348       4.00810       2.90378       1.90057       1.13948      0.610548      0.270132      0.103064     0.0309749    0.00652444       0.00000       0.00000       0.00000       0.00000       0.00000       0.00000
   6  16 2687.2127    2.4144  0.9228 13.2159 -0.0026       2.62869  0.0223   0.0407   0.0450    0.1474   0.0000      0.513647   431.6640       19.4694       11.2386      -3.10247      -1.24243       2.56614    -0.0371180      -1.79667      0.446686    -0.0286921     0.0231823    -0.0102611       0.00000       0.00000       0.00000       0.00000       0.00000       0.00000       4.25837       4.84559       4.63226       3.68961       2.69636       1.81433       1.03946      0.558719      0.252027      0.100607     0.0299938    0.00622373       0.00000       0.00000       0.00000       0.00000       0.00000       0.00000
   6  17 2823.8931    3.0159  0.9040 13.3463 -0.0001       2.34512  0.0213   0.0511   0.0425    0.1838   0.0000      0.486799   434.5826       22.7692       16.1222       6.61386      -4.80617       2.44976      0.551817      -1.01898     -0.330821    -0.0640866     0.0316201   -0.00683305       0.00000       0.00000       0.00000       0.00000       0.00000       0.00000       4.26158       4.81371       4.44429       3.70132       2.61304       1.71801       1.02379      0.541830      0.244878     0.0914197     0.0272232    0.00590639       0.00000       0.00000       0.00000       0.00000       0.00000       0.00000
   6  18 2960.8230    3.3858  0.9856 13.7124 -0.0009       1.52435  0.0238   0.0557   0.0456    0.1810   0.0000      0.515590   435.8583       18.5933       12.3590       6.84694     0.0862957     -0.346425     -0.546083    -0.0977729    -0.0276448     -0.119923    -0.0471804    -0.0205024       0.00000       0.00000       0.00000       0.00000       0.00000       0.00000       4.45182       5.11333       4.73915       3.75562       2.83790       1.81379       1.09051      0.542184      0.256436     0.0954781     0.0309715    0.00633234       0.00000       0.00000       0.00000       0.00000       0.00000       0.00000
   6  19 3097.4693    3.8890  0.9116 14.3885 -0.0032       1.69582  0.0230   0.0677   0.0433    0.1528   0.0000      0.533073   431.8893       28.1609       12.6528       3.92760      -1.02794      -2.30932       2.32046      -1.55027     -0.162035    -0.0832551   -0.00948237   -0.00953899       0.00000       0.00000       0.00000       0.00000       0.00000       0.00000       4.62138       5.25548       4.60669       3.89125       2.90026       1.88247       1.12377      0.550711      0.253616     0.0907032     0.0287728    0.00633173       0.00000       0.00000       0.00000       0.00000       0.00000       0.00000
   6  20 3234.1539    3.6869  1.3288 13.9468 -0.0037      0.943861  0.0311   0.0555   0.0569    0.2262   0.0000      0.440619   443.7962       37.1974       12.3435      -2.94357       4.62106      -1.00804      -2.08307      -1.65234      0.161756     -0.123761     0.0302746    -0.0236569       0.00000       0.00000       0.00000       0.00000       0.00000       0.00000       5.70923       6.57972       6.00427       4.97108       3.54511       2.31197       1.37447      0.721591      0.325147      0.122859     0.0373225    0.00815043       0.00000       0.00000       0.00000       0.00000       0.00000       0.00000
   6  21 3371.1927    3.3437  2.0477 13.0977 -0.0002      0.835381  0.0397   0.0393   0.0701    0.2254   0.0000      0.242966   436.3380       34.6019       14.8130       8.69747      -3.13243      -7.75866      -2.60667      -1.86531     -0.314928     -0.218147    -0.0393866   -0.00610214       0.00000       0.00000       0.00000       0.00000       0.00000       0.00000       7.04007       8.02101       7.34426       6.17012       4.54191       3.07274       1.79765      0.910271      0.425246      0.161652     0.0485585     0.0102403       0.00000       0.00000       0.00000       0.00000       0.00000       0.00000
   6  22 3508.5619    2.8276  2.8759 12.9212 -0.0025      0.551104  0.0478   0.0293   0.0896    0.1478   0.0000      0.143748   431.5003       36.3927       2.60555      0.991386      -2.46183       7.10453      -3.09265      -4.02425      0.162049     -0.408916    -0.0414739    -0.0209064       0.00000       0.00000       0.00000       0.00000       0.00000       0.00000       8.42048       9.94170       9.14125       7.56280       5.58685       3.69764       2.17326       1.15947      0.520163      0.205018     0.0634364     0.0134081       0.00000       0.00000       0.00000       0.00000       0.00000       0.00000
   6  23 3646.4557    2.3696  4.1259 12.3748 -0.0011      0.578883  0.0588   0.0208   0.1090    0.1096   0.0000     0.0888379   433.6486       32.2087       22.4470       20.1222       5.04326      -8.73168      -2.11783      -1.12828     -0.951646     -0.357502   -0.00227806    -0.0345600       0.00000       0.00000       0.00000       0.00000       0.00000       0.00000       10.3380       11.9500       11.1411       9.33871       6.84642       4.54793       2.72900       1.40655      0.659574      0.250214     0.0775802     0.0161271       0.00000       0.00000       0.00000       0.00000       0.00000       0.00000
   6  24 3784.2167    1.9847  5.7393 12.1850  0.0003      0.317312  0.0729   0.0157   0.1384    0.0742   0.0000     0.0644692   439.3961       43.5489       13.2678       26.0747      -3.78038       3.80025      0.259707     -0.415430      0.766271    -0.0870616     0.0732524    -0.0172267       0.00000       0.00000       0.00000       0.00000       0.00000       0.00000       12.4314       14.4852       13.3591       11.4518       8.60817       5.68819       3.42548       1.77682      0.821248      0.312257     0.0989068     0.0206501       0.00000       0.00000       0.00000       0.00000       0.00000       0.00000
   6  26 4061.0657    1.4420  9.9368 11.8000 -0.0006      0.219878  0.1114   0.0098   0.2117    0.0408   0.0000     0.0415420   434.1341       68.5049       9.62065      -3.60046       37.5571       5.61741      -11.9841      0.406698       1.81194     -0.468321    -0.0137842     0.0138987       0.00000       0.00000       0.00000       0.00000       0.00000       0.00000       17.6437       20.8722       19.5971       16.4541       12.4350       8.28552       5.00843       2.57651       1.22151      0.467405      0.148822     0.0303948       0.00000       0.00000       0.00000       0.00000       0.00000       0.00000
   6  27 4199.2443    1.2207 13.0588 11.7325 -0.0002    -0.0222101  0.1531   0.0084   0.2757    0.0352   0.0000     0.0427427   439.6411       70.6003       1.30844       5.12857      -3.93391       24.5803       4.41393      -1.01993       1.59082      0.103137     -0.158987    -0.0473804       0.00000       0.00000       0.00000       0.00000       0.00000       0.00000       21.9144       26.0987       24.5007       20.7317       15.7709       10.5811       6.45395       3.40021       1.58929      0.609134      0.190720     0.0389248       0.00000       0.00000       0.00000       0.00000       0.00000       0.00000
   7   9 1767.6948    0.3319  0.2300 11.4897  0.0000       15.8451  0.0108   0.0102   0.0203    0.0330   0.0000       2.73178   435.5776      -3.09190       14.7245      0.197643      0.646640     0.0572393     0.0292464      0.719186      0.104093     0.0190130    -0.0750640   -0.00373683   0.000368070  -0.000453718       0.00000       0.00000       0.00000       0.00000       2.17998       2.48615       2.28051       1.95909       1.63373       1.23589      0.741864      0.467854      0.219588      0.108958     0.0405946     0.0166809    0.00434671   0.000888743       0.00000       0.00000       0.00000       0.00000
   7  10 1906.9155    0.4531  0.3242 11.4582 -0.0025       14.4337  0.0119   0.0116   0.0237    0.0399   0.0000       1.55977   438.7991     -0.861610       4.19569       3.70457       1.62597      -2.60946      0.231089      0.182207      0.141859      0.109575    -0.0958683    0.00388122    -0.0121432   0.000168543       0.00000       0.00000       0.00000       0.00000       2.27317       2.61194       2.63176       2.26217       1.69366       1.14959      0.837781      0.439339      0.250239      0.125536     0.0541079     0.0163026    0.00509279   0.000927199       0.00000       0.00000       0.00000       0.00000
   7  11 2045.9109    0.6120  0.5218 11.5471 -0.0002       8.03824  0.0150   0.0125   0.0320    0.0553   0.0000      0.961294   435.4921     -0.934966       12.2662       2.69906      -1.00024     -0.128634     -0.758073      0.170492     0.0597985      0.154079    -0.0512468   -0.00524994   -0.00243438  -2.59626e-05       0.00000       0.00000       0.00000       0.00000       2.77697       3.03765       2.96439       2.63133       2.09965       1.48425      0.966201      0.590603      0.318863      0.144240     0.0593926     0.0206347    0.00569255    0.00108832       0.00000       0.00000       0.00000       0.00000
   7  12 2184.6379    0.8880  0.5902 11.6784 -0.0010       5.06165  0.0153   0.0166   0.0313    0.0795   0.0000      0.646278   432.8243       5.88945       7.21067       2.20249    -0.0418741      -3.79808     -0.129328     -0.663705      0.171686      0.115987    -0.0448024   -0.00850134    0.00611410  -7.10920e-05       0.00000       0.00000       0.00000       0.00000       2.87426       3.29109       3.14162       2.81336       2.09412       1.49771      0.978209      0.574826      0.310223      0.145937     0.0608259     0.0204770    0.00558313    0.00114357       0.00000       0.00000       0.00000       0.00000
   7  13 2322.3106    1.1712  0.7969 11.9769 -0.0020       4.84656  0.0196   0.0196   0.0380    0.1079   0.0000      0.552113   434.5954     -0.826981       10.0696     -0.426917      -2.42811      0.803484      -1.17679     -0.697756      0.446958      0.262725    -0.0185664    -0.0297306    -0.0128238    0.00278707       0.00000       0.00000       0.00000       0.00000       3.47099       3.87071       3.88227       3.38682       2.54813       1.73514       1.13045      0.712238      0.380448      0.185191     0.0715240     0.0253175    0.00684932    0.00129572       0.00000       0.00000       0.00000       0.00000
   7  14 2458.3013    1.5517  0.9634 12.4363 -0.0003       3.52104  0.0221   0.0237   0.0442    0.1154   0.0000      0.525662   433.1165     0.0384146       7.58747       6.18493      -2.62564       1.77175      -2.18685       1.05736     -0.103817     -0.117895     0.0772202   -0.00310563  -0.000217446  -1.24860e-05       0.00000       0.00000       0.00000       0.00000       3.70469       4.41292       4.27485       3.54151       2.75222       1.90381       1.21577      0.730134      0.383597      0.182516     0.0746950     0.0271963    0.00763802    0.00144337       0.00000       0.00000       0.00000       0.00000
   7  15 2594.3900    2.0063  0.9082 13.0005  0.0014       2.86631  0.0213   0.0316   0.0400    0.1155   0.0000      0.514627   436.6296       12.3112       6.60581       4.75239     -0.285101     -0.778420     -0.396683     -0.654363      0.103310     0.0655031    0.00261250    -0.0415766     0.0162346   -0.00148230       0.00000       0.00000       0.00000       0.00000       3.68872       4.33616       3.99577       3.48235       2.70066       1.95304       1.29024      0.708148      0.377560      0.176637     0.0757248     0.0248945    0.00725205    0.00146820       0.00000       0.00000       0.00000       0.00000
   7  16 2731.2650    2.5628  0.9075 13.4329  0.0019       1.67246  0.0203   0.0398   0.0418    0.1199   0.0000      0.491594   433.7778       7.80392       4.26766      0.627623      -2.34786       3.12354       1.65742     -0.381808      0.125699     0.0642258    -0.0190730    -0.0384957   -0.00951592   -0.00143865       0.00000       0.00000       0.00000       0.00000       3.47847       4.02603       3.79970       3.26179       2.58669       1.86287       1.25146      0.683799      0.357781      0.175504     0.0725350     0.0244323    0.00706779    0.00136071       0.00000       0.00000       0.00000       0.00000
   7  17 2868.4662    3.2269  0.8556 13.8851 -0.0013       1.69004  0.0196   0.0510   0.0384    0.1185   0.0000      0.536159   432.7741       17.4613       10.2770       6.03144      -2.43566      -1.73189      -1.57143      -1.34764    -0.0911966     -0.346332    -0.0450924    -0.0224260    0.00283181  -0.000720174       0.00000       0.00000       0.00000       0.00000       3.50685       4.06884       3.76937       3.26801       2.59489       1.75499       1.16299      0.689855      0.350376      0.171411     0.0644534     0.0228849    0.00666794    0.00127999       0.00000       0.00000       0.00000       0.00000
   7  18 3005.7714    3.6836  0.8549 14.2789 -0.0025      0.235655  0.0195   0.0600   0.0392    0.1198   0.0000      0.518122   433.1686       18.7299       11.9104       4.18082      -5.79975     -0.547048      -1.68059     -0.451460      0.391478     -0.451432    -0.0772001    -0.0405305   0.000299151    0.00262945       0.00000       0.00000       0.00000       0.00000       3.29779       3.87289       3.72577       3.18751       2.47956       1.78289       1.15981      0.667339      0.357634      0.170490     0.0719395     0.0248921    0.00706439    0.00138561       0.00000       0.00000       0.00000       0.00000
   7  19 3142.9416    3.7982  1.1300 14.2673 -0.0028      0.352734  0.0261   0.0560   0.0475    0.1499   0.0000      0.455118   436.8537       22.1234       11.7840       11.2945       5.71497      -2.52552       1.35496      -2.02678       1.10438     -0.430441     0.0911806    -0.0576887   -0.00249817   -0.00441491       0.00000       0.00000       0.00000       0.00000       3.94981       4.61701       4.32596       3.76843       2.97619       2.20119       1.44477      0.807314      0.424895      0.204372     0.0860324     0.0295923    0.00837275    0.00168649       0.00000       0.00000       0.00000       0.00000
   7  20 3280.0764    3.7117  1.3668 13.7971 -0.0029      0.564761  0.0286   0.0498   0.0497    0.1796   0.0000      0.326476   433.4207       20.5113       19.7898       11.8823      -8.06751      -2.22798     -0.914661     -0.913331      0.495559     -0.419643     0.0289335    -0.0176184   -0.00709885   -0.00315825       0.00000       0.00000       0.00000       0.00000       4.68222       5.22785       5.18299       4.40447       3.38454       2.37395       1.60721      0.894126      0.478466      0.235478     0.0969906     0.0321560    0.00906910    0.00164265       0.00000       0.00000       0.00000       0.00000
   7  21 3417.7440    3.1110  2.1987 13.5662  0.0000      0.790064  0.0370   0.0350   0.0703    0.1080   0.0000      0.197759   444.8697       34.6669       2.37995       11.6699       6.39227      0.221942      -2.27033      -2.07930      -1.01902    -0.0212435     0.0489212    -0.0800182    -0.0143148   -0.00166561       0.00000       0.00000       0.00000       0.00000       5.70757       6.70111       6.40248       5.45610       4.32364       3.09337       1.95637       1.17680      0.610718      0.287413      0.117571     0.0433677     0.0120413    0.00233971       0.00000       0.00000       0.00000       0.00000
   7  22 3555.6600    2.6684  3.2147 12.8031 -0.0020      0.652076  0.0461   0.0241   0.0832    0.1054   0.0000      0.120243   435.9811       41.4965       3.07678       12.2057       7.03313       1.55548      0.900740      -2.20842      0.376879     -0.561084      0.154178     -0.104180    -0.0413588   -0.00481054       0.00000       0.00000       0.00000       0.00000       7.00119       8.44436       7.80631       6.85001       5.35829       3.77577       2.46211       1.45424      0.785905      0.361557      0.151594     0.0526042     0.0151670    0.00299624       0.00000       0.00000       0.00000       0.00000
   7  23 3693.9282    2.2378  4.6892 12.3070 -0.0008      0.542872  0.0587   0.0167   0.1066    0.0784   0.0000     0.0740669   441.7672       29.0118       3.00005       18.6175       1.75822      -11.0578      -3.13449       1.22363      -1.91562      -1.46305     -0.148243     0.0518909    -0.0230674   -0.00212244       0.00000       0.00000       0.00000       0.00000       8.61596       10.5739       9.77077       8.75163       6.76219       4.91048       3.13465       1.90442       1.00514      0.476942      0.196066     0.0711980     0.0198506    0.00407155       0.00000       0.00000       0.00000       0.00000
   7  24 3832.5553    1.9002  6.4452 11.9682  0.0003      0.384738  0.0723   0.0127   0.1345    0.0597   0.0000     0.0522765   424.1183       36.8663      -5.49382       4.05347      -6.58896     0.0228992       4.23062      -1.47848     -0.622703      0.564184    -0.0556834    -0.0426032     0.0153074    0.00125100       0.00000       0.00000       0.00000       0.00000       10.5389       12.6894       12.0878       10.7174       8.21454       5.90688       3.84471       2.30270       1.21234      0.595437      0.242582     0.0870033     0.0243668    0.00480790       0.00000       0.00000       0.00000       0.00000
   7  25 3971.1068    1.5969  8.6476 11.8505 -0.0003      0.331329  0.0922   0.0101   0.1717    0.0433   0.0000     0.0420303   446.2920       20.9588       16.5108       24.4899      -3.42665      -3.94956       7.90793      -1.34698       1.07956      -1.72767      0.189620    -0.0549876    -0.0211663    0.00358955       0.00000       0.00000       0.00000       0.00000       12.9328       15.6440       14.9113       13.0751       10.4256       7.49405       4.90867       2.91255       1.57693      0.736363      0.311432      0.110649     0.0318324    0.00609690       0.00000       0.00000       0.00000       0.00000
   7  26 4109.7423    1.3624 10.9388 11.7672 -0.0005     0.0754139  0.1141   0.0084   0.2146    0.0336   0.0000     0.0387021   427.1742       35.3421      -18.6130      0.322037       8.56522       5.55494       5.56855      0.635207      -2.82994      -1.39912     -0.209537     -0.162467    -0.0281558   -0.00281673       0.00000       0.00000       0.00000       0.00000       15.2130       18.5650       17.9373       15.5698       12.4732       8.92647       5.83482       3.52650       1.88574      0.902252      0.375443      0.136508     0.0389590    0.00731554       0.00000       0.00000       0.00000       0.00000
   8   9 1806.2707    0.3657  0.2569 11.4741 -0.0014       16.8083  0.0111   0.0096   0.0194    0.0330   0.0000       2.26798   437.2353     0.0419019       13.6499       1.83598      0.417909     -0.360642      -1.20227     -0.258498     0.0522635    -0.0883658   -0.00421337     0.0116741    0.00192297   -0.00155930  -4.95388e-05  -7.18837e-05       0.00000       0.00000       1.91514       2.34510       2.29439       1.99108       1.61091       1.21930      0.794985      0.551678      0.291110      0.166240     0.0812285     0.0348753     0.0127252    0.00478915    0.00114091   0.000218587       0.00000       0.00000
   8  10 1946.1388    0.4992  0.3816 11.5438 -0.0001       11.1193  0.0123   0.0110   0.0241    0.0427   0.0000       1.27098   433.3252     -0.628079       11.5226     -0.308371      -2.02409       1.63487      -2.17108      -1.07628      0.412965    0.00934704   -0.00558714    -0.0664814    0.00481307   -0.00582991  -0.000593571  -0.000231916       0.00000       0.00000       2.14573       2.53381       2.49173       2.22052       1.71399       1.34586      0.915145      0.592398      0.324869      0.177563     0.0884557     0.0386430     0.0144642    0.00485291    0.00115448   0.000226917       0.00000       0.00000
   8  11 2086.2348    0.6897  0.5093 11.6099 -0.0023       8.00767  0.0137   0.0133   0.0277    0.0537   0.0000      0.819155   433.0168       5.03959       14.9104      0.456064      0.295342       1.77316      0.848124      -1.07348      0.163346     -0.236800     0.0857101    0.00194478     0.0284834  -0.000741562   0.000145392   8.63340e-05       0.00000       0.00000       2.15320       2.59978       2.53915       2.20226       1.85678       1.43978       1.02411      0.641681      0.364332      0.192557     0.0976042     0.0419443     0.0166254    0.00541329    0.00144178   0.000259835       0.00000       0.00000
   8  12 2225.2522    0.9569  0.6887 11.7819 -0.0005       5.00405  0.0164   0.0159   0.0329    0.0760   0.0000      0.578640   437.2269       7.52390       10.1747       2.79993      -3.74762      0.704431    -0.0640428     -0.354877     -0.670660     -0.207025      0.299794     0.0683523   -0.00755992   -0.00469763   0.000225351  -0.000208446       0.00000       0.00000       2.52569       2.95155       2.83854       2.63760       2.19395       1.61293       1.09442      0.745960      0.434613      0.238539      0.115924     0.0483301     0.0179121    0.00610573    0.00156792   0.000290214       0.00000       0.00000
   8  13 2363.0167    1.2875  0.8016 12.1752 -0.0006       4.66945  0.0185   0.0197   0.0352    0.0911   0.0000      0.521597   432.6172       10.9251       10.1192       5.79837      0.811518    -0.0362941     -0.893713      0.900792      0.444112     -0.213346   -0.00817831    -0.0612285     0.0108119    0.00269383    0.00145785  -0.000466470       0.00000       0.00000       2.79280       3.26082       3.17975       2.90230       2.27510       1.80406       1.25403      0.789745      0.458493      0.247646      0.119120     0.0538984     0.0203617    0.00645350    0.00160867   0.000309989       0.00000       0.00000
   8  14 2499.5875    1.6769  0.8900 12.8072 -0.0048       3.05451  0.0199   0.0253   0.0387    0.0973   0.0000      0.503192   435.2150       10.0838       5.14831      -1.10258       3.40688      0.113754      -1.49502      0.816496       1.00560     -0.513153    -0.0788715     -0.136476    -0.0294059    -0.0154176    0.00329601  -0.000389018       0.00000       0.00000       3.06254       3.68664       3.54080       3.14081       2.49075       1.90849       1.31911      0.837181      0.467342      0.256165      0.122470     0.0555124     0.0203939    0.00676454    0.00171175   0.000325557       0.00000       0.00000
   8  15 2636.2355    2.1411  0.8781 13.1900 -0.0021       1.97374  0.0193   0.0321   0.0368    0.1020   0.0000      0.485895   433.0352       11.1218       14.8161       5.43310      -5.97193     -0.270660     -0.362816     -0.600989      0.271081    -0.0583411    -0.0963347    -0.0857783     0.0145081    -0.0165689    0.00147572   2.26285e-05       0.00000       0.00000       2.94151       3.45109       3.41780       3.07719       2.44492       1.81401       1.25578      0.808965      0.470955      0.253126      0.128095     0.0544474     0.0207725    0.00665575    0.00170316   0.000314430       0.00000       0.00000
   8  16 2773.8658    2.8256  0.7932 13.4494 -0.0016       1.05333  0.0171   0.0430   0.0339    0.1196   0.0000      0.445178   433.7627       17.8392       6.68294       3.78159      -6.15346     -0.812013     -0.324140     -0.329719     -0.377721     -0.363377     0.0337596    -0.0795812  -8.10072e-05  -0.000623638    0.00178881   0.000342039       0.00000       0.00000       2.74139       3.27320       3.15300       2.85171       2.27741       1.66819       1.14887      0.719530      0.448431      0.226161      0.116706     0.0458332     0.0191367    0.00572610    0.00157452   0.000293053       0.00000       0.00000
   8  17 2911.6417    3.3396  0.8643 13.9798  0.0005      0.882070  0.0186   0.0505   0.0373    0.1144   0.0000      0.425188   437.4298       19.5006       10.1623       7.46885       1.66969      0.430720       1.85488      -1.49082      0.140708     -0.490549     -0.200799    -0.0500325     0.0396488   -0.00801837   -0.00324978   0.000268952       0.00000       0.00000       3.00851       3.57379       3.40904       3.06390       2.38869       1.76937       1.24438      0.778037      0.435422      0.237033      0.117283     0.0506682     0.0185023    0.00587459    0.00152996   0.000288255       0.00000       0.00000
   8  18 3049.3573    3.7479  0.9947 14.3906  0.0002       2.02215  0.0220   0.0538   0.0400    0.1107   0.0000      0.495492   440.3227       11.3382       10.7354       11.2102      -1.69454     -0.779740      -1.10105      0.881733      0.373736     -0.246346    -0.0784202     0.0128997     0.0360312   0.000934237    0.00101248  -5.74362e-05       0.00000       0.00000       3.17305       3.61873       3.50232       3.18813       2.56609       2.04663       1.41909      0.902681      0.511298      0.279894      0.130834     0.0598250     0.0219821    0.00717295    0.00175881   0.000332777       0.00000       0.00000
   8  19 3186.8765    3.8718  1.2410 14.3749 -0.0004      0.359561  0.0263   0.0514   0.0487    0.1243   0.0000      0.445056   436.8884       18.0740       15.9777       2.83118       1.78022       1.90891     -0.102606     -0.862409      0.962641     -0.119706     -0.189145    -0.0962339  -0.000115230    0.00109696  -0.000931205  -0.000272471       0.00000       0.00000       3.91900       4.47181       4.23294       3.88223       3.19140       2.34580       1.58953       1.03101      0.619716      0.326407      0.151887     0.0636048     0.0237429    0.00757841    0.00196421   0.000361834       0.00000       0.00000
   8  20 3324.5894    3.5051  1.6317 13.8978 -0.0027      0.904515  0.0298   0.0405   0.0536    0.1039   0.0000      0.271930   437.4050       34.0239       12.0871       3.16209      -1.69369      -4.40058       1.20012      -1.79042     -0.434055     -0.554776     -0.364421     -0.123280     0.0614504   -0.00493193    0.00233576   0.000109296       0.00000       0.00000       4.09793       4.77181       4.68889       4.13208       3.43761       2.62422       1.82020       1.17008      0.672542      0.355208      0.180199     0.0744001     0.0294544    0.00955580    0.00246980   0.000440679       0.00000       0.00000
   8  21 3462.6943    2.9792  2.3484 13.4267 -0.0007      0.488242  0.0366   0.0293   0.0654    0.0814   0.0000      0.173702   431.0878       33.1322       9.91941       13.6845      -1.86362      -2.02728     -0.372343      -1.41778       1.33674     -0.669518     -0.222653     -0.181855     0.0266084   -0.00827185   0.000903095   -0.00143094       0.00000       0.00000       5.12615       6.13271       5.85392       5.30125       4.17470       3.25585       2.27204       1.42004      0.808010      0.432631      0.214121     0.0936378     0.0356787     0.0113474    0.00291670   0.000564999       0.00000       0.00000
   8  22 3601.2262    2.4787  3.4074 13.0130 -0.0002      0.477969  0.0455   0.0210   0.0826    0.0663   0.0000      0.106675   432.9207       29.8309      -2.84790       5.77211       11.1296      -4.20239     -0.816998      -4.05514      0.402690    -0.0102863      0.441223     -0.182591    -0.0493687   -0.00217366  -0.000954350   -0.00116082       0.00000       0.00000       6.01545       7.18639       6.97201       6.34634       5.17288       3.95895       2.72758       1.77041       1.04388      0.566242      0.270640      0.119987     0.0454767     0.0150049    0.00387316   0.000720467       0.00000       0.00000
   8  23 3739.9721    2.1112  5.2624 12.3842 -0.0002      0.502490  0.0585   0.0145   0.1076    0.0558   0.0000     0.0604103   432.4420       37.3817       19.6724       11.0627      -9.82160      -5.13272      -4.76564      -3.44815      0.593390     -0.449348     -0.313489     -0.180192    -0.0577357    -0.0182325     0.0124405   -0.00174253       0.00000       0.00000       7.73909       9.55596       9.09154       8.27184       6.75561       5.07285       3.48396       2.26837       1.34568      0.723254      0.353400      0.151728     0.0586562     0.0193822    0.00513049   0.000952105       0.00000       0.00000
   8  24 3878.9545    1.7736  7.1781 12.1510  0.0001      0.423195  0.0731   0.0111   0.1395    0.0411   0.0000     0.0461406   432.7590       50.3896       10.3182       10.4650       8.73683       13.1506      -1.51809     -0.868223      -1.72742      -1.49578    -0.0956488    -0.0441097    -0.0332805     0.0137566    0.00246708   -0.00245647       0.00000       0.00000       9.43462       11.4911       11.1148       10.1354       8.41133       6.27137       4.43077       2.86728       1.69762      0.926452      0.451353      0.197396     0.0746236     0.0246317    0.00658356    0.00117645       0.00000       0.00000
   8  25 4017.7559    1.5182  9.6462 11.8528 -0.0005      0.181898  0.0923   0.0088   0.1780    0.0349   0.0000     0.0366402   434.6350       58.7714       2.88987      0.517978      -4.42448      -3.90334      -8.14338      -4.14814       1.19283     -0.810713     -0.204705      0.260650     -0.149888   2.36499e-05    0.00636336   -0.00193462       0.00000       0.00000       11.5879       14.1185       13.7967       12.4132       10.2550       7.82476       5.48886       3.52667       2.07927       1.12298      0.550466      0.242046     0.0934098     0.0307137    0.00810935    0.00143991       0.00000       0.00000
   8  26 4157.0403    1.2740 11.9496 11.7980 -0.0003     0.0469917  0.1203   0.0076   0.2203    0.0289   0.0000     0.0369818   420.7371       20.7566       51.4418      -6.33609      -20.0718      -2.71048       9.83807      -3.65303      -2.68712      0.925189      0.137206     -0.235391     0.0976221    -0.0267929    0.00340280  -0.000746412       0.00000       0.00000       13.8166       16.8726       16.6278       15.0773       12.6013       9.55516       6.75929       4.41060       2.61976       1.42712      0.709083      0.308832      0.119020     0.0391576     0.0103114    0.00180371       0.00000       0.00000
   8  28 4435.7932    0.9110 18.3063 11.6831 -0.0026     -0.145429  0.2307   0.0055   0.3748    0.0239   0.0000     0.0453042   425.8303       21.4008       29.7805      -8.94368      -34.1378       5.22908       12.0867      -2.51118      -1.99646      -2.22436      0.820810     -0.572047    -0.0463275     0.0916160    -0.0315627   -0.00194664       0.00000       0.00000       21.3848       26.6213       26.3262       23.9278       19.7376       15.1861       10.7094       7.05442       4.22759       2.32119       1.16130      0.509881      0.197517     0.0645717     0.0164668    0.00289123       0.00000       0.00000
   9   8 1702.4491    0.2694  0.1882 11.5303 -0.0033       22.1793  0.0088   0.0085   0.0171    0.0261   0.0000       3.89167   437.0900      0.234663       11.8519     -0.201967      -2.52092      -1.33002     0.0377868      0.810165     0.0664662     -0.150075     0.0428001    -0.0432987    0.00720083    0.00302506    0.00408267   -0.00278322  -0.000374614  -2.12462e-06       1.36102       1.51303       1.61156       1.49454       1.23418      0.937687      0.720316      0.506345      0.301444      0.175874     0.0975522     0.0532395     0.0228014    0.00939431    0.00312909   0.000972873   0.000234539   3.74253e-05
   9   9 1843.6696    0.3940  0.2859 11.5635 -0.0038       14.1185  0.0107   0.0097   0.0199    0.0324   0.0000       1.85152   434.6459     -0.974430       9.37363      -1.33301      -1.00573       1.63181      0.324514     0.0913334      0.879644    -0.0121157     0.0431669    -0.0238687    -0.0507802   -0.00852480    0.00175616  -0.000302414   0.000379026  -1.22890e-05       1.66143       1.92694       2.03762       1.85719       1.46352       1.21029      0.873746      0.552193      0.373459      0.230179      0.118763     0.0529278     0.0286568     0.0115400    0.00410497    0.00116063   0.000272580   4.76500e-05
   9  10 1984.2929    0.5505  0.4437 11.4725  0.0007       9.06781  0.0132   0.0105   0.0246    0.0470   0.0000      0.991611   440.4895     -0.170570       15.5666      -1.38736      0.964416       1.23291     -0.116974     -0.560230     0.0808902     0.0486283    -0.0598779     0.0261352    -0.0222205    -0.0164464    0.00563958   0.000979860  -0.000595995  -2.64554e-05       2.05546       2.51196       2.53894       2.28511       1.86960       1.42795       1.00604      0.661762      0.442502      0.249018      0.138502     0.0680998     0.0303561     0.0123597    0.00464212    0.00132718   0.000332339   5.66719e-05
   9  11 2125.2127    0.7377  0.6526 11.6095 -0.0015       6.47510  0.0156   0.0123   0.0326    0.0662   0.0000      0.682971   438.9315      0.555463       12.2350     -0.467906      0.268456       1.16144      0.695622       1.43352       1.08496      0.410070     -0.308244     -0.103557     0.0379007     0.0254542   -0.00952250   0.000802444   0.000459375   3.49490e-06       2.15090       2.75876       2.55373       2.44403       2.00279       1.65254       1.14189      0.832485      0.493082      0.301989      0.154360     0.0818765     0.0341908     0.0148477    0.00496210    0.00168530   0.000381331   7.62170e-05
   9  12 2264.6556    1.0290  0.7397 11.8854  0.0001       5.23498  0.0164   0.0158   0.0324    0.0779   0.0000      0.539168   431.7437       2.88270       11.5197     -0.306034     -0.788033     -0.403787      -1.01650     -0.596062     0.0516088     0.0227170     -0.398003     -0.107498    -0.0453088    0.00764120   -0.00110373    0.00144845  -0.000332524  -6.69228e-05       2.24646       2.74180       2.67199       2.46505       2.08635       1.63739       1.19788      0.813831      0.503744      0.312692      0.160767     0.0795369     0.0364612     0.0152072    0.00510056    0.00164042   0.000397907   7.04599e-05
   9  13 2402.4402    1.4180  0.8239 12.4653 -0.0012       3.89513  0.0177   0.0207   0.0344    0.0834   0.0000      0.485201   432.7760       6.62611       10.5039      0.112960      -1.91162     -0.527201     -0.926527     -0.542191      0.524811     -0.891242      0.322785    -0.0639596     0.0230091   -0.00346478   0.000521266    0.00220968   0.000268799  -4.47717e-05       2.46562       2.77630       2.76107       2.55872       2.21465       1.75747       1.28840      0.894721      0.562178      0.323606      0.178048     0.0866601     0.0388979     0.0150325    0.00544370    0.00163502   0.000392052   6.53340e-05
   9  14 2539.6864    1.8374  0.8973 12.8255 -0.0002       3.01174  0.0190   0.0255   0.0349    0.0991   0.0000      0.433724   439.5067       7.22845       12.9474    -0.0354022      -1.72873     0.0536507      -1.77912   -0.00133761     -0.193721     -0.896887    -0.0700954     0.0739868     0.0143148     0.0165618    0.00373449   0.000315582  -0.000279088  -5.78152e-05       2.41927       2.90826       3.05097       2.74079       2.31169       1.76931       1.29636      0.891497      0.559159      0.336134      0.181958     0.0944693     0.0420949     0.0175191    0.00613608    0.00191872   0.000464426   7.59839e-05
   9  15 2677.1596    2.3016  0.9366 13.3406 -0.0030       2.68610  0.0191   0.0320   0.0370    0.0992   0.0000      0.468049   434.6282       9.55393       4.96252       4.20260     -0.407781       2.81146      -1.14392     -0.866860      0.702605     -0.104467     -0.366311     -0.295802     0.0319457    -0.0281430    0.00835279   0.000724381   -0.00113402   8.17615e-06       2.58557       3.05747       3.04015       2.74021       2.28398       1.86993       1.37148      0.905290      0.578135      0.333723      0.177075     0.0872507     0.0395725     0.0165525    0.00591510    0.00172430   0.000418264   7.14450e-05
   9  16 2815.3167    2.9500  0.8732 13.7068 -0.0012      0.926088  0.0175   0.0413   0.0348    0.1027   0.0000      0.443554   439.8755       10.8476       17.4157       1.63368       4.31605     -0.446947       1.27011     -0.289356     -0.569158    -0.0642974     0.0918170     -0.102500   -0.00578065    0.00227850   -0.00207485   0.000874131  -0.000211536   2.79163e-06       2.31830       2.81388       2.76023       2.53184       2.15538       1.70305       1.23833      0.832293      0.543449      0.308937      0.169295     0.0829884     0.0370479     0.0150212    0.00559239    0.00165406   0.000417209   7.18430e-05
   9  17 2953.6934    3.5889  0.8347 13.9793 -0.0012       1.14152  0.0169   0.0508   0.0327    0.1094   0.0000      0.407467   438.4152       19.8853       10.0862       9.09298      -2.94360      -1.51104       1.40063    0.00185215      0.557326    -0.0616169    -0.0827243    -0.0685020     0.0137202    -0.0151942    0.00627863   -0.00150347  -0.000479769  -1.58630e-05       2.29425       2.73099       2.63887       2.48497       2.10110       1.65393       1.21838      0.823431      0.532063      0.299252      0.166222     0.0831110     0.0360790     0.0145319    0.00530051    0.00155120   0.000394765   6.87886e-05
   9  18 3091.6446    3.7690  0.9891 14.5166 -0.0002      0.785975  0.0204   0.0520   0.0386    0.0964   0.0000      0.437253   439.6305       24.1378       12.2493       6.76610       1.47592    -0.0880405      -4.24928      -1.01508      0.463580     -0.637815     -0.413412     -0.178640   0.000886341    -0.0368454    0.00325340   0.000759612  -0.000624562   2.13296e-05       2.70577       3.23610       3.18718       2.89186       2.46786       1.94491       1.40887      0.925105      0.609464      0.357316      0.188080     0.0912659     0.0403093     0.0169529    0.00608057    0.00180821   0.000449635   7.61322e-05
   9  19 3229.7187    3.7061  1.2858 14.4544 -0.0005       1.21433  0.0254   0.0458   0.0456    0.0958   0.0000      0.375658   436.6424       27.0520       11.0432       2.03417       3.97778      -1.38606     -0.446723      0.622360     -0.120743     -0.124271      0.250026    -0.0325592    -0.0328301     0.0202027    0.00399391   -0.00313703  -7.56461e-05  -0.000188444       3.13174       3.82730       3.73914       3.43840       2.92166       2.26034       1.62735       1.11395      0.711075      0.407466      0.225316      0.111006     0.0493624     0.0196196    0.00723111    0.00219959   0.000547593   9.49752e-05
   9  20 3367.9858    3.2547  1.8748 13.9886 -0.0003      0.944749  0.0313   0.0337   0.0560    0.0707   0.0000      0.244817   437.0961       23.8410       8.07853       5.40077     -0.596984      -8.68320      0.157930      -4.25233      0.102259     -0.616715     -0.229630     -0.126751     0.0122305    -0.0677868    -0.0150255   -0.00497130  -0.000316590   0.000133558       3.78869       4.58503       4.42972       4.06312       3.46886       2.82264       2.08896       1.43155      0.886366      0.504739      0.277527      0.132897     0.0631534     0.0244624    0.00905031    0.00273906   0.000676911   0.000117944
   9  21 3506.5571    2.7869  2.7380 13.3950 -0.0016      0.590700  0.0380   0.0242   0.0685    0.0578   0.0000      0.138881   437.4992       37.5759       15.6433       11.9826     -0.138912     -0.268763      -2.80848      -2.20212      -1.69158      -1.04560      0.660580     -0.358353     0.0505131    -0.0656906     0.0135107    0.00107439  -7.99481e-05  -0.000385346       4.61938       5.73965       5.62701       5.18351       4.32902       3.35764       2.43002       1.63522       1.05994      0.607336      0.338728      0.164242     0.0757689     0.0299704     0.0111786    0.00330733   0.000837715   0.000145818
   9  22 3645.5487    2.3339  3.8669 12.9832 -0.0003      0.535368  0.0463   0.0181   0.0853    0.0494   0.0000     0.0879801   428.6936       22.5239       4.90703       12.4560       4.13156      -1.05330       2.71554      -4.24335    -0.0801590     -0.884591     0.0794998     -0.239397    -0.0652257  -0.000424667     0.0145264   0.000893173   9.28645e-05  -0.000244321       5.56189       6.63016       6.59611       6.10933       5.20326       4.11244       2.96180       2.04519       1.30404      0.777730      0.418429      0.206934     0.0932399     0.0379294     0.0135247    0.00416444    0.00100535   0.000172156
   9  23 3784.6230    1.9857  5.3499 12.5509 -0.0011      0.440018  0.0575   0.0132   0.1065    0.0429   0.0000     0.0620258   430.9348       36.7208      -5.25348       8.33134       7.55230      0.166824      -6.34935      0.899567       1.66031     -0.943212     -0.499254     -0.732187      0.172541     0.0483931    0.00231740   -0.00140796   -0.00126789   6.19792e-05       6.72982       8.14485       8.08443       7.49537       6.32798       5.04771       3.69701       2.53634       1.59601      0.947068      0.507646      0.257891      0.114675     0.0477564     0.0167750    0.00519209    0.00126131   0.000215893
   9  24 3923.9820    1.6706  7.7528 12.1223  0.0006      0.329584  0.0738   0.0097   0.1390    0.0351   0.0000     0.0413338   448.7647       35.5829       17.7566       25.1486      -3.06981      -11.7817     -0.170523      -8.02177      0.416620     -0.953117      0.566784      0.245464    -0.0421672    -0.0113281     0.0162619    -0.0126294    0.00170336   0.000295243       8.32684       10.2122       10.2644       9.47537       8.04988       6.37642       4.78211       3.19133       2.06638       1.22921      0.659930      0.329657      0.151424     0.0631020     0.0225121    0.00681383    0.00171106   0.000282193
   9  25 4063.6983    1.4071 10.0624 11.9565 -0.0005      0.218012  0.0962   0.0080   0.1755    0.0293   0.0000     0.0375997   439.2087       38.4947       8.06782       15.9649     -0.989737       8.56458      -1.76773      -1.23646      -1.23160     -0.355385      0.662743      0.617920      0.198378    0.00442914    -0.0221680   -0.00112445    0.00169647  -0.000123465       10.3216       12.8034       12.8588       11.8649       10.0928       7.91636       5.97278       4.01791       2.58063       1.50420      0.829588      0.415049      0.191812     0.0780191     0.0283095    0.00860207    0.00217465   0.000355166
   9  27 4342.7132    1.0000 15.6952 11.7604  0.0003     -0.127350  0.1733   0.0060   0.2985    0.0245   0.0000     0.0410340   428.3065       32.1867       18.4742       21.9101      -25.4902      -11.1209       3.64061      -13.1477       1.98042      -1.05087     -0.428166    -0.0322732      0.369848     0.0203929    -0.0107865   -0.00447743    0.00510962    0.00111290       15.4007       19.2972       19.2512       18.1405       15.3003       12.3958       9.14333       6.37425       4.06170       2.44102       1.34480      0.673523      0.314046      0.127544     0.0459546     0.0140877    0.00336583   0.000568311
   9  29 4622.4010    0.6897 21.0852 11.6754 -0.0003     -0.300893  0.3134   0.0044   0.4492    0.0183   0.0000     0.0582598   422.1925       63.4899      -22.1676      -20.1441       47.7497      -6.37139      -17.6845       11.9444       3.93872      -6.13404       2.96447      0.712729     -0.881832     -0.285843     0.0575388     0.0132857    0.00303149  -0.000612624       23.7017       29.9693       29.9141       28.1807       24.0505       19.4204       14.3771       10.1298       6.52188       3.94294       2.16182       1.12344      0.500533      0.210316     0.0742366     0.0227776    0.00536371   0.000893000
  10   7 1592.9187    0.1987  0.1068 11.5808 -0.0044       22.0375  0.0071   0.0083   0.0120    0.0215   0.0000       8.58189   435.5053       2.44511       12.4573      -1.31271      -1.20075     0.0731050     -0.438529     -0.208289     -0.146866     -0.206106     0.0428387    0.00984387     0.0107108    0.00615118   0.000124453    0.00214286   0.000559897  -0.000175406      0.937101       1.16927       1.21785       1.11860       1.01551      0.877983      0.562602      0.434104      0.302373      0.195870      0.126027     0.0621422     0.0303388     0.0154956    0.00613822    0.00232415   0.000939722   0.000268993
  10   8 1737.8460    0.2928  0.1990 11.5420 -0.0012       21.0150  0.0088   0.0082   0.0163    0.0259   0.0000       3.27506   437.4195      0.477051       13.3433      0.441557     -0.642619    -0.0337336     -0.227313      0.170875      0.282391     0.0329628      0.111809    -0.0365220     0.0102846   -0.00915478    0.00376155  -0.000397407  -0.000303114  -0.000208899       1.20071       1.32734       1.54693       1.44846       1.16845      0.890832      0.808149      0.529251      0.332041      0.229063      0.136368     0.0674893     0.0368997     0.0188054    0.00877406    0.00299936   0.000950013   0.000258981
  10   9 1880.0503    0.4372  0.2988 11.5692 -0.0001       12.9364  0.0095   0.0097   0.0190    0.0315   0.0000       1.50893   436.1560      -1.15868       13.0930       2.56776      -1.00390      -2.05454      0.272319    -0.0883366     -0.507902     -0.340354     -0.153049    0.00120085    -0.0114001    0.00735203   -0.00897059   -0.00110870    0.00131124   8.53203e-05       1.27936       1.57303       1.54783       1.42298       1.30514       1.06340      0.813737      0.601758      0.385808      0.258997      0.148756     0.0769492     0.0424056     0.0167542    0.00856442    0.00287880    0.00101172   0.000313032
  10  10 2021.5666    0.5929  0.4743 11.5679 -0.0030       10.4825  0.0130   0.0108   0.0240    0.0450   0.0000      0.896863   437.5069      0.810658       10.9877     -0.441144      0.626479      -1.65639       1.38548      -1.14052     0.0992293     -0.682224     -0.237773      0.106619    -0.0917036    -0.0111917    -0.0160019   -0.00542420    0.00173272   0.000113089       1.71136       2.01951       2.04690       1.96830       1.75241       1.32147       1.07529      0.708208      0.499001      0.325101      0.190477      0.102818     0.0521351     0.0236235     0.0103750    0.00387222    0.00121895   0.000343065
  10  11 2163.0558    0.8168  0.6186 11.7381 -0.0007       7.07500  0.0142   0.0130   0.0283    0.0630   0.0000      0.636815   437.1424       2.47468       9.59511       2.66445       2.67519      -1.25014     -0.385999       1.18080     -0.136216      0.178680     0.0599436     0.0890296    -0.0508007     0.0150631   -0.00143445    0.00129281   0.000601349  -9.84258e-05       1.85636       2.22336       2.21917       2.11263       1.81239       1.53168       1.10637      0.818051      0.541089      0.342988      0.202459      0.107988     0.0554291     0.0247031     0.0108830    0.00397176    0.00141705   0.000397992
  10  12 2302.9694    1.1258  0.8279 11.9580 -0.0012       5.16076  0.0176   0.0157   0.0328    0.0905   0.0000      0.498323   437.2436       6.51156       10.4735       1.77872      -1.74096      -1.73867      0.362751      -2.02239     -0.416785      0.380256      0.156633     -0.107893    -0.0819920     0.0287328    0.00384562  -0.000449542  -0.000919166  -2.46263e-05       2.17784       2.75062       2.66783       2.60558       2.18848       1.74912       1.26905      0.928079      0.611959      0.385721      0.228205      0.125804     0.0630568     0.0294665     0.0120107    0.00456152    0.00153222   0.000444929
  10  13 2440.9318    1.5512  0.8883 12.4902 -0.0011       3.37176  0.0174   0.0211   0.0350    0.0916   0.0000      0.458186   434.6681       4.18230       10.2371       7.35696      -4.35411      0.840354      -3.02305      -1.59331      0.414680      0.146348     -0.698224     -0.163677     0.0208599     0.0183393    0.00472233   -0.00237540   0.000836548  -0.000311299       2.07190       2.54280       2.47085       2.37944       2.04563       1.67973       1.28690      0.926609      0.616805      0.380919      0.223011      0.122557     0.0606560     0.0287279     0.0116789    0.00455398    0.00151006   0.000437748
  10  14 2578.7802    1.9410  0.9165 13.1244 -0.0029       2.72729  0.0184   0.0259   0.0351    0.0855   0.0000      0.443122   439.0444       14.2305       11.5276       1.55213       2.19119     -0.852832       1.05481      0.208968      -1.50849     -0.261469      0.404250    -0.0686940    -0.0133479     0.0304556     0.0273234    0.00811573   0.000556060  -0.000294247       2.30180       2.66240       2.66599       2.58182       2.22914       1.79938       1.33098      0.957791      0.654583      0.405858      0.246103      0.131663     0.0661976     0.0306536     0.0126438    0.00464655    0.00159357   0.000438137
  10  15 2717.1196    2.4794  0.8860 13.4641 -0.0004       1.94589  0.0175   0.0326   0.0333    0.0881   0.0000      0.424517   436.3042       8.07553       13.9271       5.47523      -3.05676     0.0380456    -0.0551407      -1.00494     -0.571130     -0.347742      0.196816     -0.172821    -0.0267789     0.0177580   -0.00381765   -0.00564127  -0.000747660  -0.000640692       2.12693       2.59873       2.68087       2.47548       2.11727       1.68618       1.24677      0.913589      0.593326      0.371793      0.220528      0.119654     0.0616257     0.0287638     0.0121700    0.00452065    0.00156285   0.000456809
  10  16 2855.8497    3.1342  0.8732 13.8160 -0.0013       1.82542  0.0165   0.0420   0.0329    0.0968   0.0000      0.389014   436.7845       8.67730       17.1132       2.11262      -2.47480       7.06869     -0.257862      -2.03608      0.173519     -0.210117     0.0201628    -0.0401414     0.0829982  -0.000190935     0.0109814   -0.00645498   0.000721238   0.000235726       2.05297       2.50235       2.54964       2.29320       2.04767       1.62797       1.23876      0.895379      0.591375      0.360309      0.215026      0.114153     0.0599606     0.0267273     0.0116664    0.00424739    0.00151964   0.000437480
  10  17 2994.6619    3.5496  0.9109 14.2258 -0.0013       1.83041  0.0177   0.0467   0.0340    0.0940   0.0000      0.408015   440.6004       16.7094       10.3425       4.48257      0.307055      -1.15358      -1.61682      -1.03981      0.949777     -0.533079     -0.146209     -0.204353     0.0190026     0.0108886    -0.0140657    0.00455884    0.00221757  -0.000765706       2.15028       2.61820       2.54093       2.41921       2.14054       1.73534       1.30463      0.938460      0.635237      0.392450      0.232269      0.125476     0.0625152     0.0287889     0.0118475    0.00451148    0.00154203   0.000443354
  10  18 3133.0883    3.7484  1.0844 14.5435 -0.0018       1.10134  0.0211   0.0475   0.0399    0.0942   0.0000      0.466393   436.8649       20.4024       15.0477       10.1967      -2.00249       2.71763      -1.56529      -2.50871      0.842498     -0.836771     -0.183657    -0.0140001      0.148275    -0.0232302   -0.00946967   -0.00146252    0.00195599   0.000523292       2.36167       2.84814       2.91059       2.77129       2.38572       1.88498       1.41059       1.02950      0.690192      0.421984      0.256437      0.141035     0.0711453     0.0343181     0.0136547    0.00523622    0.00179806   0.000511896
  10  19 3271.4889    3.5928  1.3272 14.3277 -0.0011      0.526230  0.0245   0.0413   0.0440    0.0878   0.0000      0.368378   436.0689       25.3589       13.1330       5.96184      -4.84507       1.38364      -1.21764      0.616174      0.384543     -0.801926     -0.546132      0.106880     -0.143834    -0.0424197     0.0154167   -0.00489590  -0.000948095   -0.00100068       2.60677       3.23969       3.20817       3.05913       2.61446       2.14585       1.68092       1.17993      0.790683      0.494614      0.286872      0.156923     0.0793836     0.0373748     0.0158997    0.00616992    0.00201437   0.000578113
  10  20 3410.3496    3.1561  1.9786 13.9060 -0.0008      0.521806  0.0303   0.0303   0.0545    0.0616   0.0000      0.193224   442.8966       28.9144       18.5764       14.7081       4.98601      -2.78583      0.578483     -0.318932     -0.540176      -1.05433     -0.757451     -0.259251      0.155527    -0.0205150    -0.0241647    0.00395873  -0.000227788  -0.000126162       3.37809       4.12943       4.26157       3.86460       3.37054       2.70637       2.06235       1.44266      0.981535      0.607916      0.350608      0.195606     0.0979841     0.0452817     0.0192070    0.00760782    0.00254690   0.000726923
  10  21 3549.4290    2.6943  3.1224 13.1501 -0.0012      0.830816  0.0382   0.0208   0.0705    0.0507   0.0000      0.108244   435.7953       36.1870       8.97698       1.73337       7.71227      -4.01640      -2.85443     -0.343968      0.926677     -0.646907     -0.918712     -0.502359    -0.0648249    -0.0794867    -0.0775387   -0.00246296  -0.000737304   -0.00135087       4.15156       4.96076       4.92985       4.73621       4.12647       3.36884       2.52274       1.82680       1.23187      0.772058      0.462602      0.248392      0.125753     0.0582120     0.0243985    0.00910130    0.00312949   0.000890702
  10  22 3688.8357    2.2130  4.3591 12.7971  0.0001      0.516634  0.0479   0.0153   0.0863    0.0419   0.0000     0.0743496   435.2818       28.8412       15.2084       12.0204       3.17018      -1.03742       2.42828      -7.67808     -0.938570      -1.17959      0.351021     -0.314547     -0.131673    -0.0133371     0.0161354   8.19081e-05    0.00687619    0.00132612       5.15758       6.34016       6.38080       6.01842       5.23449       4.19299       3.22735       2.31161       1.54735      0.965536      0.565071      0.314177      0.158395     0.0744884     0.0311184     0.0119673    0.00396258    0.00115616
  10  23 3828.6367    1.8755  6.1327 12.3998  0.0000      0.516247  0.0605   0.0113   0.1097    0.0360   0.0000     0.0515236   448.5280       41.1086      -8.21162       8.60391      -13.1533      -1.24478       2.31172      -6.57055      -1.85526    -0.0744993    -0.0861426     -0.556404     0.0436935    -0.0427803    -0.0332022    0.00311492    0.00549945   -0.00315362       6.22493       7.75799       7.72652       7.37526       6.34290       5.19459       4.02971       2.87116       1.92439       1.20478      0.710661      0.386533      0.197032     0.0930356     0.0395816     0.0151119    0.00501917    0.00145176
  10  24 3968.3537    1.5859  8.2590 12.0718 -0.0004      0.373330  0.0740   0.0087   0.1401    0.0309   0.0000     0.0394203   438.0133       31.7200       34.4750       9.92465      -10.0477       2.07156      -9.65253      -5.58417       2.93971       1.19779      0.299415      -1.00826     0.0250773     -0.124263    -0.0611082   -0.00252448   -0.00372886   0.000385799       7.53628       9.37799       9.34665       8.91952       7.84306       6.37906       4.83824       3.50173       2.34560       1.49350      0.876231      0.482265      0.243179      0.113455     0.0478947     0.0183890    0.00615205    0.00182840
  10  25 4108.1352    1.3493 10.8743 11.9154 -0.0001      0.201667  0.0973   0.0073   0.1800    0.0263   0.0000     0.0352485   441.8672       40.9523      -4.93812       19.4678      0.644697       3.26002     -0.517775      -7.74170      -5.68546      -1.78317     -0.649346      0.412910      0.652356     0.0917486    -0.0342779   -0.00616516   3.36769e-05  -0.000483015       9.34287       11.6444       11.9170       11.1151       9.77015       7.93492       6.13162       4.41077       2.96078       1.88455       1.11444      0.610235      0.315692      0.146396     0.0637989     0.0241543    0.00810062    0.00236963
  10  26 4247.8762    1.1427 13.6464 11.8233 -0.0003    -0.0431145  0.1299   0.0064   0.2354    0.0240   0.0000     0.0354255   421.4196       45.1687       26.1248       29.8717       2.78926      -28.1060       14.7113      -6.74937      -1.48629      0.605662     -0.834598     -0.328159      0.757679    -0.0870594     -0.215112     0.0262901    0.00425613    0.00111306       11.4256       14.3484       14.4559       13.7109       11.9596       9.91906       7.62705       5.50445       3.73610       2.36467       1.40923      0.771982      0.395206      0.186263     0.0795668     0.0305941     0.0101917    0.00294151
  11   6 1477.1564    0.1349  0.0624 11.5998 -0.0221       32.3013  0.0064   0.0082   0.0114    0.0188   0.0000       21.9386   435.2227     0.0314355       13.8706      -1.11211      -1.57795     0.0547929      0.318747     -0.575598      0.511543     0.0766092    -0.0371487      0.107265    -0.0242053    -0.0320998   -0.00728710   -0.00212011   -0.00289658  -1.96095e-05       1.04539       1.32922       1.43622       1.34814       1.18844      0.905973      0.589623      0.374071      0.267638      0.177402      0.130287     0.0736404     0.0382166     0.0177328    0.00767191    0.00360272    0.00143502   0.000469247
  11   7 1627.1154    0.2362  0.1087 11.5358 -0.0050       27.4489  0.0058   0.0084   0.0108    0.0226   0.0000       6.15669   436.0939       1.42767       13.0588      0.373964      0.456287      0.226606      0.809882     -0.133821     -0.204627      0.269695     0.0274254     0.0121341     0.0494663     0.0109629    -0.0103339   -0.00269229    0.00108265  -0.000195117      0.762461      0.947865       1.00478      0.920585      0.825828      0.674831      0.513709      0.397180      0.267508      0.170798      0.116420     0.0627027     0.0353364     0.0197235    0.00818120    0.00431437    0.00145648   0.000548046
  11   8 1772.2489    0.3220  0.2625 11.4908  0.0013       17.5044  0.0094   0.0075   0.0181    0.0265   0.0000       2.38760   437.4883     -0.677135       10.4338      -1.63766     -0.219049      0.343226     -0.603251    -0.0163060     -0.129380      0.373508      0.185122    -0.0199531    -0.0669693    -0.0162341    -0.0111343    0.00338247    0.00194338   0.000272959       1.19259       1.41764       1.47563       1.42106       1.20806       1.06070      0.819079      0.598799      0.422189      0.283593      0.173622      0.102613     0.0548725     0.0287634     0.0134088    0.00595337    0.00236597   0.000894900
  11   9 1915.5068    0.4951  0.3698 11.5418 -0.0010       11.4123  0.0106   0.0095   0.0197    0.0338   0.0000       1.12027   437.9513      -3.30174       12.4059       1.86839     -0.458091      -1.35370     -0.680073      0.523400      0.117059      0.415835     0.0546498   -0.00885813     0.0652342    -0.0196710    0.00126357   -0.00272376    0.00327667  -0.000141230       1.36257       1.64479       1.69466       1.59895       1.36192       1.15067      0.944203      0.706164      0.471905      0.307132      0.199591      0.107711     0.0597724     0.0299074     0.0153310    0.00675169    0.00273699   0.000904276
  11  10 2058.0514    0.6519  0.5146 11.4965 -0.0008       9.13671  0.0120   0.0105   0.0237    0.0471   0.0000      0.750857   437.4398       2.29656       11.5341      -1.87100      0.781532     -0.415023     -0.409791     -0.840042     -0.526989      0.156271    -0.0702334     -0.292790     0.0321327     0.0352940     0.0154953    -0.0121628  -0.000195618   0.000230286       1.45258       1.80934       1.77973       1.74488       1.50266       1.27038       1.01473      0.754585      0.516474      0.346146      0.207332      0.126296     0.0654915     0.0345638     0.0163947    0.00725727    0.00281743    0.00104064
  11  11 2199.9344    0.8875  0.6642 11.8943 -0.0020       5.84301  0.0140   0.0132   0.0289    0.0587   0.0000      0.593104   438.5621      -1.23995       10.9900      0.910618      0.591177      0.142257       1.63137      -1.15762     -0.377371      0.240077    0.00104210     -0.253331     0.0365676    -0.0428449     0.0171820   -0.00280568   -0.00245194   -0.00116182       1.63117       1.93999       1.96208       1.91871       1.69116       1.44726       1.09030      0.826882      0.569856      0.389324      0.240539      0.142777     0.0782568     0.0392172     0.0185624    0.00800720    0.00322920    0.00115181
  11  12 2340.1410    1.2199  0.8479 12.0895 -0.0020       3.91008  0.0168   0.0163   0.0321    0.0928   0.0000      0.459828   439.6182      0.817896       14.1357       3.42569      -3.37552       2.02200      -2.93502      -1.12132      0.205294     -0.335219      0.218685     -0.249915     0.0394652     -0.106095    -0.0206463  -0.000481956   -0.00545759   0.000615672       1.79300       2.25057       2.28889       2.18580       1.91136       1.61776       1.28448      0.962262      0.665238      0.441020      0.268739      0.159243     0.0873068     0.0446016     0.0219825    0.00931894    0.00386609    0.00138301
  11  13 2478.6299    1.6568  0.9032 12.5252 -0.0005       3.33311  0.0177   0.0211   0.0321    0.1061   0.0000      0.426301   436.4177       8.09435       8.44209       1.13535       1.85621      0.212542      -3.77492      -1.16288       1.07613     0.0481290     -0.183974     0.0410607    -0.0870224     -0.101902    -0.0211255   -0.00122360   0.000804306  -0.000522254       1.89672       2.31284       2.36074       2.30020       2.00079       1.65208       1.32071      0.978140      0.683047      0.438810      0.284241      0.161463     0.0900189     0.0459978     0.0225291    0.00976109    0.00386721    0.00135434
  11  14 2617.0324    2.0495  0.9868 13.3389 -0.0014       2.34738  0.0185   0.0260   0.0368    0.0827   0.0000      0.441276   441.7771       6.56137       10.2629      -2.83750      -2.26754      0.407030      0.145736      -1.52949      0.267490     -0.440874      0.290496     -0.143750    -0.0979464    -0.0740374    -0.0247425   -0.00656348   0.000217845   -0.00218610       1.99114       2.41706       2.42919       2.34254       2.08048       1.73915       1.35946       1.02021      0.696545      0.471627      0.294563      0.171964     0.0918319     0.0481466     0.0220096     0.0101534    0.00382007    0.00140245
  11  15 2756.2613    2.7151  0.8491 13.5919 -0.0002       2.13673  0.0159   0.0352   0.0309    0.0848   0.0000      0.402823   437.8767       11.1900       9.12240       5.72105      0.923940     -0.572412      0.961963      0.862647      0.847123     -0.147865    -0.0147335    -0.0302993     0.0206574    -0.0600761     0.0247376   -0.00237642    0.00120300   -0.00167402       1.79616       2.22514       2.28538       2.16761       1.87146       1.54970       1.21475      0.897067      0.601570      0.407599      0.252161      0.146467     0.0781591     0.0400832     0.0196793    0.00861081    0.00347361    0.00122815
  11  16 2895.5514    3.3123  0.8264 14.0862 -0.0020       2.12483  0.0152   0.0435   0.0304    0.0806   0.0000      0.423666   439.3266       12.1834       12.3397       1.51704      -1.45731      -1.14608       2.22379     -0.783505      0.217730     -0.795263   -0.00426305     -0.348515      0.144189    -0.0537663     0.0118777    -0.0131840   -0.00165344   -0.00101059       1.77377       2.18300       2.22588       2.10101       1.82210       1.55354       1.18636      0.881136      0.619062      0.401451      0.246558      0.146478     0.0779449     0.0408143     0.0188208    0.00845865    0.00325850    0.00125204
  11  17 3034.6851    3.8130  0.9156 14.4014 -0.0017      0.653175  0.0169   0.0481   0.0324    0.0862   0.0000      0.405209   437.6947       14.2605       9.98870       5.86272      0.113231     -0.106252      -1.89084     -0.842453     -0.815813     -0.812077     -0.175912   -0.00805970    -0.0532877     -0.164156     0.0269706    0.00131341  -0.000168891  -0.000194561       1.84930       2.22101       2.34809       2.23126       1.91330       1.61973       1.25666      0.930428      0.655752      0.425609      0.266311      0.153610     0.0868206     0.0441246     0.0213030    0.00923072    0.00380256    0.00134117
  11  18 3173.6344    3.8231  1.0680 14.5847  0.0006       1.20438  0.0195   0.0463   0.0385    0.0865   0.0000      0.402865   436.3534       15.9345       5.80291       2.68698       3.18258   -0.00955148      -1.28827      0.241606       1.38171      -1.80423     -0.342656     -0.231686     0.0208327    -0.0258668    -0.0123483    -0.0162501    0.00190066  -0.000175731       2.04071       2.45296       2.45172       2.36174       2.12531       1.78140       1.41566       1.05666      0.751198      0.492947      0.299542      0.175234     0.0977489     0.0499150     0.0229050     0.0101355    0.00399281    0.00145725
  11  19 3312.5595    3.5481  1.4953 14.0437 -0.0003      0.785851  0.0243   0.0361   0.0435    0.0832   0.0000      0.273946   437.2887       23.4362       7.64978       9.19151      0.653162      -2.49307    -0.0386279     -0.236422      0.670252     -0.676794     -0.128626     -0.166880      0.158559    -0.0579311     0.0259235   -0.00722490    0.00407613  -9.97906e-05       2.45877       3.03709       3.05090       2.94663       2.58932       2.17013       1.69299       1.23352      0.888584      0.575401      0.358245      0.208965      0.117574     0.0584640     0.0283438     0.0118497    0.00495157    0.00175185
  11  20 3451.9329    3.0037  2.3223 13.5001  0.0003      0.946754  0.0307   0.0251   0.0550    0.0564   0.0000      0.149115   440.6580       23.7045       17.0391       3.16671       2.65718      -4.90947      -1.80724      -3.32487     -0.164234     -0.459048      0.247117     -0.650247      0.106081    -0.0601761    -0.0678110   -0.00447163   -0.00695956   -0.00272238       3.03630       3.70945       3.73245       3.63554       3.22142       2.69975       2.11259       1.59414       1.11057      0.731499      0.460950      0.272747      0.146282     0.0750825     0.0370311     0.0155194    0.00623145    0.00225590
  11  21 3591.5830    2.4964  3.3377 13.0971 -0.0002      0.703686  0.0387   0.0179   0.0682    0.0430   0.0000     0.0967328   440.7358       21.8469       9.64325       7.51095     -0.348365      -2.42384      0.838306      -3.15209       1.49669     -0.422421     -0.208478      -1.05547    -0.0389725     -0.123328    -0.0732383    -0.0408565    0.00243151   -0.00175680       3.86578       4.75445       4.82888       4.68076       4.09804       3.41520       2.69273       1.97559       1.38424      0.921815      0.572428      0.340994      0.183093     0.0939679     0.0458720     0.0195569    0.00794716    0.00286461
  11  22 3731.3348    2.0834  4.8655 12.6666 -0.0002      0.629912  0.0489   0.0129   0.0892    0.0351   0.0000     0.0631750   436.0312       45.8775       18.7018       11.1833      0.318270       10.6443     -0.863785      -1.09859       3.12319      -1.02628     -0.577796     -0.702344      0.139385    -0.0278355    -0.0810534    -0.0429873  -0.000600820   -0.00103002       4.80029       5.82781       6.05806       5.80958       5.11301       4.23991       3.33251       2.51875       1.73743       1.15572      0.713817      0.422778      0.233103      0.120256     0.0581280     0.0251807     0.0101287    0.00360856
  11  23 3871.6086    1.7497  6.6072 12.3961 -0.0004      0.531222  0.0608   0.0100   0.1139    0.0303   0.0000     0.0481004   437.6613       27.6203       9.79436       12.3723      -5.88238      -7.74229       6.94755       1.65367      -4.17630      -4.99150       1.56864     -0.848636     -0.456229     -0.104093    -0.0220928    -0.0122788   -0.00592809   -0.00209126       5.78479       7.17924       7.34496       7.09426       6.31522       5.21016       4.09429       3.03158       2.14031       1.42039      0.893421      0.525453      0.290463      0.148567     0.0712265     0.0309912     0.0124050    0.00446749
  11  24 4011.6298    1.4865  8.8422 12.1320 -0.0001      0.340119  0.0769   0.0080   0.1439    0.0267   0.0000     0.0388681   430.5677       28.1237       15.8591      0.923475      -6.17552       18.6538      -5.27077      -5.78917      -4.42855       1.76506       1.94637     -0.799657      0.320790     -0.258722     0.0154805    -0.0258463    -0.0138686    0.00344466       7.05417       8.81803       8.91660       8.65496       7.69278       6.44554       5.10929       3.81642       2.69746       1.79387       1.11240      0.663867      0.363622      0.189598     0.0890824     0.0396420     0.0155526    0.00569470
  11  25 4151.5637    1.2663 11.5814 11.9362 -0.0000     0.0813189  0.1017   0.0067   0.1865    0.0240   0.0000     0.0349727   448.5515       28.8191      -15.4547       15.4633       27.1526      -10.6056     -0.613807       2.48349      -1.30218       1.47437       1.57342      0.336614      0.459067    -0.0556046     0.0484916    0.00679394    0.00951638    0.00665479       8.66688       10.9656       11.2587       10.8131       9.68213       8.07109       6.44190       4.84340       3.38163       2.29263       1.41269      0.848194      0.468903      0.241971      0.117518     0.0511567     0.0205130    0.00739398
  11  26 4291.7073    1.0777 14.6782 11.8672 -0.0006     -0.116451  0.1407   0.0059   0.2478    0.0216   0.0000     0.0360483   429.1167       22.6618       4.28728       12.3316       17.6146       4.29498      -9.30821      -14.5280       1.80711    -0.0393279       2.57050      -1.69387     -0.408105     -0.165926    -0.0907736     0.0613745    0.00222106    0.00161395       10.9212       13.7107       14.2150       13.5026       12.2390       10.2081       8.16188       6.11011       4.31633       2.90788       1.81072       1.08280      0.598163      0.308413      0.149735     0.0652142     0.0261681    0.00949945
  11  27 4432.5665    0.8967 17.1194 11.7989 -0.0007    -0.0886803  0.1857   0.0049   0.3051    0.0191   0.0000     0.0406180   451.7279       8.95952       3.65960       15.1900      -6.93262      -9.11444       8.14909      -2.32250      -3.70922       2.43305       1.29387       1.12931      0.360506     0.0972661    -0.0303537    -0.0733106     0.0105139   -0.00485094       13.0306       16.3909       17.0684       16.3247       14.6471       12.3440       9.84714       7.39090       5.30201       3.53838       2.23124       1.33513      0.747041      0.394817      0.184075     0.0841598     0.0323558     0.0119790
  12   7 1660.2621    0.2316  0.1403 11.5414 -0.0016       31.5045  0.0067   0.0077   0.0130    0.0223   0.0000       5.34022   436.4145     0.0684630       11.4660       1.61805      -1.77428     -0.150835      0.626532     -0.150453     -0.321980     -0.465881      0.164369    -0.0519308    -0.0536974    -0.0486413  -8.13113e-05    0.00597759    0.00332143   -0.00152841      0.768229      0.901794      0.997861      0.996224      0.812328      0.734467      0.616295      0.445695      0.331472      0.231269      0.147622     0.0922720     0.0539050     0.0304945     0.0153721    0.00785044    0.00356622    0.00155728
  12   8 1805.8339    0.3630  0.2687 11.4991 -0.0012       15.3570  0.0086   0.0079   0.0172    0.0275   0.0000       1.82422   437.1273     -0.463632       10.6307     -0.628549     -0.180524    -0.0509994      0.946559      0.383917     -0.220491      0.272620      0.105448    -0.0352024    -0.0582028    0.00928849     0.0146475    0.00806404   -0.00826098   0.000544454       1.00557       1.26136       1.30869       1.23097       1.14966      0.949077      0.751278      0.611028      0.413522      0.294636      0.189454      0.114483     0.0684795     0.0366627     0.0194520    0.00935548    0.00435053    0.00172846
  12   9 1950.0541    0.5130  0.4038 11.5068 -0.0009       10.2572  0.0100   0.0091   0.0215    0.0353   0.0000      0.965550   438.5865      0.880124       11.9998      0.757427      -1.95427       1.49167     -0.887984     -0.893439      0.106278      0.328336     -0.116280     0.0270996    -0.0942928    -0.0740539     0.0124359    -0.0126046   0.000873174    0.00139877       1.13698       1.44073       1.45574       1.51078       1.27136       1.05369      0.908052      0.685667      0.485319      0.326136      0.219147      0.141559     0.0758053     0.0414433     0.0220897     0.0118310    0.00526726    0.00213918
  12  10 2093.7535    0.7187  0.5155 11.5799 -0.0008       8.90369  0.0112   0.0112   0.0232    0.0461   0.0000      0.665722   441.0271     -0.652467       9.26031      0.790751     -0.132748      0.396932     -0.529465      0.160372      0.403527     -0.871145      0.150476     0.0496114      0.128412     0.0384431    -0.0158441     0.0130222    0.00244226  -0.000959667       1.24372       1.50230       1.57071       1.48521       1.37763       1.17988      0.940451      0.712102      0.521547      0.351445      0.243591      0.150166     0.0868814     0.0465411     0.0243335     0.0118059    0.00541090    0.00215990
  12  11 2235.9754    0.9832  0.7022 11.9699 -0.0004       6.22747  0.0138   0.0134   0.0273    0.0579   0.0000      0.502328   435.8380       1.83649       9.85627       2.17956    -0.0738708      0.211306      0.194626      -1.14220       1.19069     -0.380516    -0.0327547     -0.121609     0.0697835    -0.0352297   0.000483188     0.0153036   -0.00970968    0.00351365       1.48037       1.81439       1.86480       1.84018       1.66637       1.37396       1.12269      0.832515      0.619047      0.418406      0.281736      0.169858      0.101842     0.0564732     0.0291806     0.0137114    0.00643335    0.00258768
  12  12 2376.4369    1.3008  0.8200 12.4596  0.0011       3.99410  0.0159   0.0168   0.0307    0.0709   0.0000      0.473465   439.4823       3.46929       10.1841       3.58105       1.46182      0.161624     -0.530343      -1.78784       1.03154      0.205524     -0.180048    -0.0637414     -0.166209     0.0433907     0.0347834    -0.0315733    -0.0198200   0.000272036       1.58388       1.91430       1.94748       2.05251       1.70103       1.48096       1.23279      0.972099      0.671160      0.476646      0.311529      0.199356      0.109422     0.0620824     0.0322702     0.0164010    0.00752702    0.00315048
  12  13 2515.5788    1.7571  0.9249 12.6858 -0.0010       2.66049  0.0170   0.0216   0.0322    0.1035   0.0000      0.417336   440.3937       2.81231       13.6703      -1.78724      0.469667     -0.400045      0.738626      -2.04779     -0.873753     -0.801778     -0.145560     -0.113766     0.0156536     -0.132779     0.0415994    0.00681283    0.00335716   0.000247012       1.64937       2.06064       2.19447       2.08257       1.89020       1.56990       1.27836      0.974869      0.718492      0.487620      0.309909      0.197537      0.115270     0.0624623     0.0336297     0.0169212    0.00713478    0.00306718
  12  14 2654.7237    2.2058  0.9265 13.3291 -0.0030       2.14999  0.0166   0.0273   0.0333    0.0927   0.0000      0.404510   439.1312       10.7997       10.9529     0.0311553      0.445669      -2.56466     -0.879331      -2.09104     -0.248264      -1.35905     -0.236461     -0.382625     0.0427989     -0.113357     0.0229866   -0.00387430    0.00314447  -0.000768609       1.65598       2.04004       2.11316       2.08675       1.85708       1.56009       1.26734      0.954451      0.685416      0.481775      0.318379      0.192486      0.114650     0.0644726     0.0328166     0.0154743    0.00730734    0.00305070
  12  15 2794.6246    2.8476  0.8628 13.9832  0.0003       2.20254  0.0160   0.0359   0.0298    0.0788   0.0000      0.436707   439.1646       9.84545       12.3910       6.50421      -2.99279       2.37294      -1.24922      -1.86294    -0.0422329     0.0561657    -0.0609532     -0.304963     -0.171648    -0.0823631    -0.0263877    0.00102786    0.00135347   -0.00293307       1.63213       1.98291       1.99732       1.95943       1.77873       1.54517       1.23133      0.950146      0.690399      0.477759      0.315159      0.197971      0.113794     0.0623358     0.0318908     0.0155423    0.00685572    0.00283714
  12  16 2934.4756    3.4629  0.8828 14.1510 -0.0011      0.842972  0.0156   0.0425   0.0300    0.0834   0.0000      0.385150   438.9936       13.5967       12.6921       3.65978      -1.57516      -3.19585      0.383105      0.173557       1.63331      -1.93788     -0.149773     0.0641054      0.197011     0.0705590    -0.0172266    0.00917679  -0.000453581  -0.000265300       1.56317       1.93110       2.02504       1.91114       1.71908       1.51625       1.19251      0.918670      0.664459      0.462978      0.301030      0.185989      0.108262     0.0591509     0.0308432     0.0144394    0.00678015    0.00275684
  12  17 3074.0264    3.8157  0.8860 14.6571 -0.0008       1.28394  0.0162   0.0473   0.0306    0.0728   0.0000      0.366621   439.8546       14.1727       8.87544       6.25248      -3.89782     -0.535219     -0.898054      -2.43919      0.277491      -2.05451     0.0503602     -0.279482     0.0722956    -0.0373598     0.0276563    -0.0202114     0.0101775    0.00433830       1.66573       2.00716       2.04372       2.00092       1.77881       1.54548       1.26282      0.964771      0.721402      0.487536      0.312721      0.193327      0.113298     0.0613475     0.0323889     0.0156516    0.00690486    0.00284795
  12  18 3213.4470    3.7544  1.2566 14.3996  0.0009       1.47496  0.0213   0.0403   0.0388    0.0810   0.0000      0.348563   434.9015       19.7614       15.2810       3.43694      -3.82005     0.0264566      -2.13931      -2.52085      0.157791     -0.439512      0.454339     -0.478946     -0.166490     0.0797403     0.0151138    -0.0111796    0.00209492   -0.00346360       1.94625       2.40852       2.47955       2.41169       2.15792       1.87567       1.47094       1.17685      0.858291      0.570999      0.379692      0.235174      0.135975     0.0758291     0.0395936     0.0194191    0.00861377    0.00352440
  12  19 3352.8962    3.2722  1.6716 14.2279 -0.0021      0.793084  0.0259   0.0311   0.0457    0.0570   0.0000      0.254006   443.9678       24.6624       16.3787       5.24939     -0.294235       2.47976      -1.36036     -0.417386     -0.735278      -1.78269     -0.596396     -0.826461      0.371209    -0.0504725    -0.0273904     0.0168994   -0.00646243   -0.00316246       2.37828       2.94110       2.97584       2.84966       2.54943       2.26538       1.83239       1.47037       1.07210      0.708858      0.469870      0.290372      0.165992     0.0895381     0.0475514     0.0238407     0.0103200    0.00430589
  12  20 3492.6784    2.8654  2.5617 13.5234 -0.0014      0.594977  0.0318   0.0223   0.0566    0.0467   0.0000      0.130229   439.6588       21.6626       5.18582       8.27719      -1.97872     -0.994711      -2.47258     0.0771632       1.42660      -2.86365     -0.511940     -0.978228    -0.0268244    -0.0477159     -0.124554    -0.0480793   -0.00301976     0.0108129       2.91426       3.63765       3.72136       3.65486       3.23975       2.77962       2.25344       1.71993       1.24338      0.872997      0.555308      0.343731      0.201798      0.112176     0.0580046     0.0276342     0.0126442    0.00527775
  12  21 3632.9108    2.3535  3.8165 13.0246 -0.0002      0.606974  0.0403   0.0154   0.0726    0.0355   0.0000     0.0769534   434.7465       21.6904       11.4369       4.13810       1.03785      -2.86776      -1.27920      -5.02832      -1.87727     -0.931367      0.499510      -1.07470    -0.0842108     -0.135865     0.0206391     0.0392020    -0.0183861    0.00132466       3.65184       4.58237       4.62895       4.52806       4.07392       3.51927       2.82506       2.17638       1.55828       1.09124      0.714635      0.442904      0.256001      0.141972     0.0723399     0.0350200     0.0158408    0.00660623
  12  22 3773.1809    1.9650  5.4652 12.6200  0.0003      0.695528  0.0511   0.0113   0.0928    0.0303   0.0000     0.0540901   444.0010       29.6206       4.24827       4.83938      0.164316     0.0676024       2.09034      -7.69465       1.81016     -0.681437      0.622241     -0.465237      0.809822    0.00883584     -0.123827     0.0586975     0.0381773    0.00219810       4.42529       5.57624       5.73217       5.62842       5.09480       4.33404       3.51368       2.70862       1.98317       1.36765      0.888700      0.558840      0.324829      0.183466     0.0940376     0.0463219     0.0204606    0.00860347
  12  23 3913.5682    1.6726  7.3055 12.3091 -0.0000      0.460294  0.0634   0.0089   0.1165    0.0278   0.0000     0.0435271   444.8693       28.3929       11.2654      -9.67561      -1.29576      -3.02742      -7.07329     -0.927533     -0.534755     -0.406051      0.149981      0.281316     -0.353369     -0.138025     -0.177746    -0.0131512    0.00473618    -0.0150632       5.42275       6.76354       6.98977       6.83508       6.16595       5.26381       4.31101       3.31710       2.44888       1.66335       1.09009      0.678131      0.394719      0.221876      0.114487     0.0563396     0.0250258     0.0104625
  12  24 4054.0237    1.4164  9.5284 12.1195 -0.0003      0.239213  0.0798   0.0074   0.1485    0.0244   0.0000     0.0363191   444.4389       38.1078       21.1533       15.0134      -9.87428       5.30714      0.714836      -3.42141       1.54803    -0.0553760     0.0765194     -0.744240     -0.476968    -0.0743065      0.137106     0.0972085    -0.0303975   -0.00411595       6.53943       8.22316       8.45358       8.37815       7.45916       6.48025       5.24111       4.08692       2.96441       2.07548       1.35056      0.838904      0.496995      0.281102      0.143825     0.0713638     0.0313535     0.0135137
  12  25 4194.6146    1.1894 12.4359 11.9752 -0.0007     0.0901544  0.1094   0.0063   0.1985    0.0221   0.0000     0.0352699   438.3908       28.4383       3.54107       8.64031       3.48021      -1.06500      -3.16455       1.44357     -0.563423     -0.249822       1.39442     -0.552745     -0.388712     -0.609256     -0.173633    -0.0897787    -0.0454823   0.000328107       8.33265       10.4945       10.9506       10.6074       9.62146       8.26197       6.78537       5.24786       3.81852       2.66595       1.75883       1.09079      0.644451      0.360866      0.186341     0.0919835     0.0407873     0.0174093
  12  26 4335.4814    1.0027 14.8711 11.9013 -0.0002    -0.0534056  0.1449   0.0054   0.2518    0.0198   0.0000     0.0384410   427.8870       29.9598       37.3308       20.7482       4.29970       3.17587      0.420421      -13.8643     -0.844121       1.90904      -1.06168      -1.85632     -0.151959     -0.269579     -0.278142      0.142420    -0.0172203    -0.0104113       10.1537       12.9326       13.3413       13.0169       11.9194       10.2351       8.32143       6.52969       4.76701       3.31701       2.20229       1.37784      0.812108      0.456558      0.236532      0.115949     0.0514075     0.0213471
  13   6 1541.1577    0.1573  0.1000 11.6208 -0.0099       27.9171  0.0103   0.0063   0.0114    0.0182   0.0000       12.4508   436.8675      -1.21713       12.8913     -0.331680      0.403162      0.800293      -1.26876     -0.697965     0.0315687     -0.105345    -0.0492276    -0.0532430     0.0340660     0.0365191     0.0161107    0.00796693    0.00291422    0.00262487      0.684979       1.43643      0.932453       1.42479      0.926323       1.01319      0.678121      0.627395      0.383920      0.340245      0.197871      0.132370     0.0805874     0.0506887     0.0284681     0.0149636    0.00706402    0.00328713
  13   7 1692.3912    0.2701  0.1701 11.5195 -0.0028       21.2801  0.0069   0.0073   0.0129    0.0224   0.0000       3.48316   437.5433     -0.430566       13.6670       1.78723     -0.219134      0.312408      0.713051      0.370126      0.259828     -0.143930     -0.225971     0.0324323      0.140425    -0.0532792    -0.0312963   -0.00420572   -0.00542243    0.00426478      0.708501      0.854918      0.942525      0.939650      0.869889      0.688785      0.613974      0.495639      0.330063      0.254190      0.173395      0.114643     0.0707332     0.0411973     0.0223499     0.0125942    0.00608449    0.00299162
  13   8 1838.7072    0.4123  0.2762 11.4933 -0.0013       14.7484  0.0075   0.0085   0.0170    0.0276   0.0000       1.54640   438.0953       1.42514       13.4773      0.657251      -1.26445     -0.292190       1.35154     -0.173963     -0.182790      0.224066    -0.0274223     0.0177026     0.0733164     0.0571977    0.00396357   -0.00588976    0.00826572  -0.000941286      0.819995       1.03937       1.08847       1.06879      0.944916      0.831046      0.682276      0.542164      0.405438      0.289116      0.187282      0.124726     0.0718971     0.0442384     0.0255258     0.0122253    0.00638804    0.00288821
  13   9 1983.9217    0.5556  0.4503 11.5404 -0.0016       10.1928  0.0106   0.0089   0.0213    0.0362   0.0000      0.862018   436.3386       2.43160       12.5060     -0.716708      -1.92690      -2.00267      -1.15754     -0.238477     -0.238866      0.142122    -0.0152294      0.393358    -0.0203037    -0.0632113     0.0557706   -0.00374289    0.00365499    0.00345797       1.08997       1.31124       1.39072       1.37307       1.21968       1.09920      0.913842      0.689303      0.535048      0.378733      0.257494      0.167882      0.102695     0.0609079     0.0329334     0.0175789    0.00850346    0.00386395
  13  10 2128.6222    0.7716  0.5842 11.6538 -0.0007       7.95372  0.0121   0.0107   0.0232    0.0481   0.0000      0.594533   437.2970       2.39758       12.8238      0.609533       2.08190     -0.748353      0.503063     -0.323072     0.0588712     -0.367061     -0.264823    -0.0445058   -0.00522839     0.0270896   -0.00833782     0.0302910    0.00330639   -0.00203218       1.24594       1.53316       1.56211       1.56328       1.42194       1.24218       1.02846      0.759476      0.589471      0.411568      0.289156      0.185621      0.116302     0.0672051     0.0365540     0.0191044    0.00926614    0.00421096
  13  11 2271.2559    1.0834  0.7205 12.0202 -0.0002       5.32591  0.0133   0.0139   0.0267    0.0599   0.0000      0.452230   438.3470       1.02817       12.5612      0.107645     -0.835976      0.494274      0.325293     -0.521516      0.728759     -0.512936      0.330762     0.0767464     -0.151079     0.0462268   0.000377221   -0.00757350    0.00111944  -0.000506970       1.33448       1.65473       1.63566       1.65088       1.52966       1.36045       1.08255      0.827564      0.627486      0.457914      0.311394      0.202506      0.126134     0.0742758     0.0409866     0.0208389    0.00985043    0.00456636
  13  12 2411.9414    1.3843  0.9495 12.4852 -0.0021       3.80721  0.0165   0.0165   0.0328    0.0744   0.0000      0.405006   438.7685       2.77999       12.5631      -1.27877       3.10555      -1.57180      -3.13701      0.652604     -0.588287     -0.712559     -0.163407     -0.124138      0.313408     0.0753979     0.0832179    -0.0234016     0.0168543    0.00328490       1.54134       1.88915       1.95559       1.96054       1.75898       1.54838       1.26059       1.00012      0.746916      0.527625      0.360042      0.236470      0.146757     0.0824743     0.0466822     0.0242130     0.0121282    0.00559922
  13  13 2551.8566    1.8797  0.9291 13.0079 -0.0014       3.88404  0.0166   0.0222   0.0313    0.0839   0.0000      0.424238   438.5840       6.87181       12.3309       4.22507      -2.74206      -1.04231    -0.0864847     -0.622832     -0.181151     -0.510565      0.215669    -0.0404638    0.00257410     -0.103525   -0.00756679     0.0217592   -0.00105118   0.000318045       1.52407       1.93271       1.99580       1.97819       1.77116       1.55992       1.23661      0.986348      0.721453      0.527678      0.351581      0.223361      0.138819     0.0828585     0.0460471     0.0236041     0.0114759    0.00524183
  13  14 2691.7751    2.4574  0.8961 13.3824  0.0011       1.67005  0.0156   0.0296   0.0304    0.0967   0.0000      0.391704   435.2063       5.80620       10.4280       1.73478      -1.54293      -3.33608      -1.29682      -1.09103       2.41304      -1.18766     -0.267172     -0.167355     0.0140775    -0.0722056     0.0219624     0.0182965    -0.0109376    0.00375104       1.48691       1.81940       1.93777       1.86387       1.71448       1.50145       1.20983      0.928889      0.713668      0.497553      0.339043      0.225466      0.137495     0.0798283     0.0432913     0.0231512     0.0113343    0.00507167
  13  15 2832.2785    3.0053  0.9026 13.8174 -0.0028       1.76264  0.0158   0.0362   0.0306    0.1010   0.0000      0.367857   439.3881       13.3338       14.2183       2.54538       4.70076      0.352015      -1.58710      -1.22222       1.89609     -0.804447     -0.494981     -0.286691     -0.140537     -0.160407    0.00599603    -0.0382684   -0.00823101    -0.0166291       1.50724       1.78597       1.87973       1.84752       1.67089       1.48678       1.24795      0.937956      0.728554      0.504763      0.354954      0.231083      0.141824     0.0817571     0.0442846     0.0233572     0.0114053    0.00528749
  13  16 2972.7190    3.6066  0.8247 14.4481 -0.0009       1.65425  0.0145   0.0443   0.0286    0.0786   0.0000      0.421500   438.5579       9.99471       14.1382       5.59557      -2.25496       2.44416    -0.0271588      -1.79281      0.316357      -1.62562     -0.490299    -0.0666275     0.0380812     -0.135331     0.0178882     0.0105110    0.00171663   -0.00560931       1.40911       1.71124       1.73825       1.71476       1.54759       1.39201       1.16087      0.902938      0.711726      0.493634      0.333464      0.210817      0.133678     0.0740040     0.0429033     0.0218091     0.0107173    0.00493931
  13  17 3112.6520    3.8823  1.0237 14.4538 -0.0025      0.589729  0.0175   0.0435   0.0325    0.0882   0.0000      0.432524   440.3760       17.9617       11.8344       6.82101      0.523121      -2.49204      0.594081      -2.48205      0.669090      -1.30826      0.537970     -0.521268    -0.0548720     -0.220862     0.0528243   -0.00460158   -0.00910914    0.00600700       1.57683       1.94584       1.97067       1.96351       1.75220       1.59784       1.29139       1.04063      0.775867      0.553805      0.377896      0.240463      0.150380     0.0855229     0.0478203     0.0247647     0.0120658    0.00562374
  13  18 3252.4896    3.6541  1.3357 14.4455 -0.0021    -0.0262532  0.0216   0.0369   0.0384    0.0717   0.0000      0.287674   439.0328       19.3441       15.0574       4.38729      -2.69778      0.233244       2.28414     -0.739180     -0.658524      0.169535      0.428728     -0.209677    -0.0682330     0.0254227    -0.0317092     0.0124985    -0.0221560    0.00234826       1.85099       2.34057       2.37331       2.39693       2.12218       1.88565       1.54796       1.25551      0.915442      0.658596      0.441059      0.296978      0.178553      0.101400     0.0557790     0.0299980     0.0148811    0.00691283
  13  19 3392.6249    3.1482  1.9029 14.1095 -0.0003      0.750740  0.0265   0.0274   0.0484    0.0483   0.0000      0.177371   437.2192       21.5748       14.2524       11.8986      0.663097     -0.969414      -2.90313      -2.71376      0.202221      0.372070     -0.644256     -0.346842     -0.393020     -0.132264    -0.0138519    -0.0684600    -0.0351386    0.00983049       2.18679       2.81693       2.88964       2.93151       2.56664       2.28203       1.83324       1.48000       1.07404      0.779316      0.519779      0.344983      0.207942      0.122270     0.0677121     0.0355597     0.0176370    0.00820744
  13  20 3532.9453    2.6720  2.8797 13.3853 -0.0008      0.840144  0.0333   0.0189   0.0583    0.0396   0.0000      0.113748   438.4962       25.8991       13.1634       8.61271      -2.96807     -0.993541       2.02770      -3.52848     -0.314262      -2.13351     -0.737338     0.0285382      0.494636     0.0529698     0.0383435      0.100878   -0.00396040    -0.0213601       2.74633       3.42104       3.53944       3.50909       3.21256       2.81563       2.32634       1.80000       1.35637      0.964669      0.668319      0.437411      0.271073      0.155770     0.0859706     0.0451871     0.0221647     0.0102578
  13  21 3673.4474    2.2625  4.2544 12.8405 -0.0001      0.441411  0.0410   0.0134   0.0742    0.0331   0.0000     0.0675940   434.8568       19.5333       6.59258       9.65721      -5.98997      -2.86545      -4.20467      -3.25685       2.14173     -0.428666      -1.42761      0.242088     -0.952809     0.0275278    0.00167813     0.0134245     0.0408833    0.00561637       3.40209       4.33514       4.41287       4.41116       4.02781       3.47230       2.90244       2.28308       1.70318       1.23354      0.820935      0.539157      0.330082      0.192363      0.107590     0.0557725     0.0273683     0.0126828
  13  22 3814.2579    1.8787  6.0173 12.5178 -0.0001      0.471747  0.0527   0.0100   0.0952    0.0284   0.0000     0.0463478   437.9326       33.4251       15.4500       11.5340      -1.57505       2.36807      -3.74128       1.84810      -3.68117      -1.53346    -0.0639973    -0.0515310      0.453834    -0.0726439     0.0169518    -0.0386817    -0.0297556  -0.000614662       4.22807       5.38160       5.59594       5.53253       5.11727       4.42544       3.62492       2.85457       2.15327       1.53094       1.05294      0.683157      0.424255      0.248803      0.137968     0.0725144     0.0353668     0.0162616
  13  23 3955.0297    1.5708  8.0424 12.3270 -0.0002      0.417523  0.0666   0.0081   0.1246    0.0244   0.0000     0.0397678   443.6428       37.7418       5.06338       7.57413       1.15594      -7.14603      -9.95290      -2.03379     -0.615368      -2.39492     -0.396235     -0.657838      0.583336     -0.664950     -0.122466    -0.0669901    -0.0383805     0.0194891       5.15986       6.54250       6.83133       6.66159       6.24243       5.42396       4.52434       3.52986       2.67223       1.91458       1.32707      0.860275      0.531386      0.314793      0.173720     0.0909173     0.0433946     0.0206454
  13  24 4095.9451    1.3345 10.6298 12.0989 -0.0003      0.185172  0.0863   0.0067   0.1641    0.0224   0.0000     0.0347030   433.1480       30.6995       12.6436       3.89535      -8.06139      -4.65815       3.34219      -2.43482      -4.84152    -0.0715491      -1.35267     0.0333815      0.105375    -0.0703839      0.136949    -0.0637170    -0.0200050    -0.0241670       6.35721       8.07878       8.45873       8.35325       7.75952       6.73965       5.54107       4.43442       3.32802       2.41443       1.63666       1.07121      0.664749      0.393479      0.219630      0.114964     0.0557242     0.0257539
  13  26 4378.0159    0.9468 15.8645 11.9134 -0.0004    0.00321827  0.1593   0.0048   0.2621    0.0178   0.0000     0.0402288   435.0249       33.6141     -0.318121       7.35081       17.3305      -3.88787      -13.4303      -5.54326       5.57411      -7.60595      0.363674     -0.609141      -1.50168     -0.349839     -0.194740     -0.110816     -0.119027     0.0317157       9.86529       12.6748       13.2461       13.0871       12.0776       10.6442       8.81217       7.00595       5.27856       3.83992       2.63706       1.73159       1.08386      0.638827      0.354285      0.188133     0.0897237     0.0417854
  14   6 1571.5799    0.1948  0.1024 11.6074 -0.0015       27.7994  0.0055   0.0069   0.0104    0.0182   0.0000       8.57453   436.9826      -1.10936       14.0150      0.629997      -2.74822      0.389098      0.344700     -0.109493      0.777040      0.318162     -0.264940    -0.0251682    -0.0645446     0.0517194     0.0295128   -0.00414351    0.00409517   -0.00478766      0.536627      0.609681      0.728526      0.721637      0.609432      0.599551      0.451885      0.386274      0.336605      0.229334      0.152001      0.106252     0.0761759     0.0377207     0.0260335     0.0130755    0.00814679    0.00395142
  14   7 1723.5599    0.2938  0.2150 11.5477 -0.0026       22.2819  0.0070   0.0069   0.0153    0.0222   0.0000       2.77779   437.4111     0.0638098       14.4432       1.39150     -0.396171      -1.23252      0.486580     -0.505520     -0.116368     -0.132964     0.0830340    -0.0477435   -0.00672125     0.0513013    0.00320779    -0.0230401     0.0164541   -0.00134990      0.696868      0.867089      0.936056      0.915417      0.825242      0.745638      0.621055      0.508589      0.408951      0.281507      0.201919      0.134088     0.0835601     0.0533964     0.0290359     0.0169189    0.00925658    0.00459345
  14   8 1870.8884    0.4346  0.3550 11.5086 -0.0019       13.5668  0.0090   0.0079   0.0192    0.0290   0.0000       1.23976   439.1064      -1.43767       12.0791       1.30730      -1.11392       1.56855      0.195421      0.591818     -0.729804     -0.232608     0.0936750    -0.0545164   -0.00280130     0.0273827    -0.0943947     0.0205344    0.00753804   -0.00844292      0.891939       1.07073       1.13224       1.11906       1.07180      0.959183      0.762774      0.610071      0.495932      0.347550      0.247086      0.166951      0.112608     0.0662420     0.0403706     0.0214935     0.0117594    0.00597013
  14   9 2017.1240    0.5959  0.4732 11.5805 -0.0009       10.1205  0.0102   0.0090   0.0206    0.0390   0.0000      0.783365   438.1808       1.48352       12.9020      0.135174      -1.49587     0.0490713       1.32238     -0.538775    -0.0497019      0.234142    -0.0168156     -0.146918     0.0368551   -0.00277184     0.0152650     0.0250263    -0.0194188    -0.0160741      0.960994       1.21409       1.27525       1.29483       1.15029       1.04675      0.864572      0.679765      0.536172      0.384743      0.269903      0.186638      0.116042     0.0703975     0.0443445     0.0230035     0.0124385    0.00615768
  14  10 2162.6195    0.8500  0.6257 11.6848 -0.0000       7.04805  0.0117   0.0111   0.0241    0.0521   0.0000      0.521349   437.9291      0.363320       11.2608       1.32657     -0.632864      0.715050      -2.82564     0.0841079     -0.719847     -0.525785      0.157351     -0.337688    -0.0333902     0.0441511     0.0147257    -0.0354436    -0.0267230   -0.00261202       1.13369       1.39867       1.44994       1.43991       1.33320       1.18152      0.971296      0.816423      0.606508      0.443739      0.311597      0.212708      0.136944     0.0813362     0.0475886     0.0261789     0.0138940    0.00697272
  14  11 2305.8203    1.1606  0.7921 12.0614 -0.0005       4.31500  0.0142   0.0136   0.0267    0.0635   0.0000      0.428955   436.5688       3.97789       15.2040       1.00015      -1.11845       1.53521      0.906538      0.747124     -0.952990     -0.564951      0.368135   -0.00691891     -0.163457     -0.283063    0.00816646     0.0500371   0.000108756   -0.00723816       1.24506       1.50661       1.60492       1.56618       1.44382       1.31487       1.10889      0.889885      0.695895      0.501656      0.354222      0.243034      0.157621     0.0964768     0.0524007     0.0298330     0.0163032    0.00809223
  14  12 2446.8474    1.5528  0.9037 12.4935 -0.0008       3.22358  0.0153   0.0173   0.0288    0.0751   0.0000      0.377798   437.2623       3.63886       10.6960       3.03159       2.15376     -0.996485      -1.81102      -1.68267     -0.861806      0.274367     -0.215765     -0.214722     -0.367075    -0.0573550     0.0410443    -0.0121905    -0.0227866    0.00503756       1.31037       1.63633       1.70729       1.69345       1.54742       1.40309       1.16908      0.946122      0.733124      0.532714      0.376552      0.251837      0.161627     0.0992549     0.0568570     0.0320841     0.0165983    0.00832742
  14  13 2587.4453    2.0086  0.9676 13.3045 -0.0021       3.11083  0.0160   0.0227   0.0322    0.0677   0.0000      0.392005   438.2750       7.68183       11.7248       1.31649     -0.616800       1.06652      -1.92853      0.236582      0.714951     -0.526174      0.109492     -0.473862     -0.193778   -0.00890295     0.0190723     0.0109311    -0.0626532    -0.0103775       1.36660       1.73234       1.76929       1.74999       1.62727       1.46681       1.21728      0.973057      0.762569      0.551785      0.392241      0.258688      0.168237      0.103599     0.0583504     0.0331886     0.0174402    0.00860698
  14  14 2728.3391    2.5617  0.9051 13.6227 -0.0021       2.45145  0.0151   0.0297   0.0297    0.0857   0.0000      0.387563   436.3412       9.19345       9.81661       5.71592     -0.319872     -0.610570      0.631458     -0.949032      0.170932     -0.873610      -1.30568     -0.513236      0.284505     -0.263394   -0.00973095    -0.0557752     0.0153094   -0.00556629       1.31264       1.66710       1.71622       1.71745       1.56267       1.42565       1.17129      0.932018      0.712413      0.527356      0.368517      0.253415      0.159695     0.0991990     0.0567109     0.0316838     0.0162111    0.00813544
  14  15 2869.3562    3.1350  0.9546 13.9373 -0.0010       1.34350  0.0156   0.0354   0.0313    0.0998   0.0000      0.378114   438.5123       9.23801       12.0682       6.33427      0.756148       2.30755      -1.19743    -0.0341493      0.105492      -1.83846      0.192825      0.218647      0.142961     -0.119273     0.0662444     0.0486822    -0.0119128    0.00437719       1.33408       1.63983       1.69412       1.68716       1.59411       1.41253       1.17881      0.956820      0.740118      0.540420      0.386966      0.256009      0.166980      0.100221     0.0604071     0.0330876     0.0169315    0.00868045
  14  16 3010.2903    3.7890  0.8972 14.3519 -0.0027       1.12613  0.0145   0.0433   0.0299    0.0960   0.0000      0.341645   438.0043       14.2184       8.38392       5.83614     -0.156550      -2.29735       1.05170      -2.78326      0.396606      -1.02133      0.185554    -0.0981746      0.330081    -0.0508846     0.0364142    -0.0447705   -0.00577054   0.000744865       1.28164       1.61652       1.68097       1.67709       1.52172       1.36268       1.14044      0.913896      0.713824      0.525002      0.364408      0.239259      0.153003     0.0948135     0.0555891     0.0313364     0.0161026    0.00794853
  14  17 3150.7404    3.8271  1.0781 14.5710 -0.0014       1.85442  0.0180   0.0423   0.0336    0.0914   0.0000      0.430357   437.1472       13.4810       14.4636       3.63573      -1.37890      -1.54476      -2.11486      -3.85881       1.75565      -1.06340      -1.41181     -0.558912     -0.348928     -0.181498     0.0253442    -0.0179582    0.00696005   -0.00875406       1.48136       1.85625       1.93395       1.93395       1.77596       1.57279       1.32651       1.04127      0.816243      0.583872      0.418419      0.280136      0.180163      0.110020     0.0640970     0.0356129     0.0184470    0.00930882
  14  18 3290.9833    3.5091  1.4624 14.4523 -0.0027    0.00434879  0.0225   0.0334   0.0397    0.0645   0.0000      0.280675   438.8431       16.1895       11.1573       3.64138      -2.09755     -0.297668      0.396860      -4.11290      -1.32861      -1.88501     -0.511074     -0.303669     -0.161022    -0.0326966     0.0979410   -0.00455432    0.00551082   7.90145e-05       1.74234       2.19918       2.30142       2.28623       2.09486       1.88542       1.58085       1.29243      0.975459      0.730519      0.512233      0.342938      0.221617      0.134622     0.0792391     0.0439450     0.0224984     0.0113370
  14  19 3431.7230    3.0353  2.1296 13.9751 -0.0007      0.957871  0.0272   0.0244   0.0492    0.0460   0.0000      0.147314   437.0816       14.3355       15.1478       4.35356       3.96743     -0.685521      0.395632      -3.76976       3.88907     -0.758736      -1.17431     -0.240852    -0.0539251    -0.0665174    -0.0627553     -0.142351    -0.0215595    0.00546658       2.13338       2.63942       2.75114       2.79766       2.54986       2.26499       1.92819       1.53450       1.20341      0.877405      0.621967      0.410416      0.267034      0.164943     0.0949159     0.0543112     0.0281755     0.0141020
  14  20 3572.4955    2.5589  3.1686 13.4056  0.0004      0.622994  0.0343   0.0170   0.0618    0.0364   0.0000      0.101691   440.5934       23.4198       6.67536       14.1609      -2.41321      -4.07431      -3.82202     -0.452173      -1.41895      -1.77692       1.06104     0.0974330     0.0893172     -0.417055     -0.145838      0.157815    0.00922706   -0.00318503       2.67622       3.38278       3.52701       3.49529       3.26186       2.85551       2.43028       1.90338       1.50128       1.09262      0.766614      0.517799      0.331536      0.204013      0.118787     0.0659667     0.0345733     0.0171713
  14  21 3713.5715    2.1238  4.6591 12.8831 -0.0002      0.553841  0.0429   0.0121   0.0788    0.0298   0.0000     0.0607730   432.8632       27.3614       8.12669       1.60607     -0.517538      -4.13241      -9.10057      -2.62002       2.58729     -0.427490      0.434398      0.200259      0.339104      0.303645      0.218925   -0.00401420    -0.0151184     0.0380417       3.23974       4.13595       4.35619       4.30870       4.01288       3.56324       2.98100       2.43763       1.84146       1.37199      0.970399      0.647067      0.420026      0.258128      0.150085     0.0843925     0.0434418     0.0218628
  14  22 3854.7777    1.7906  6.4702 12.5130  0.0000      0.511966  0.0538   0.0091   0.1000    0.0255   0.0000     0.0445116   438.8016       21.6745       13.2590       7.08920      -2.93681       3.06702      -2.15465      -3.76119      -1.65044      -1.36869      -3.06404      -1.00143      0.581605      0.133896     -0.261876     -0.244697    -0.0253636     0.0128208       4.02184       5.12586       5.36727       5.32514       4.93402       4.42858       3.69006       2.99131       2.31356       1.70402       1.20625      0.804697      0.513385      0.321776      0.186144      0.104705     0.0539081     0.0268733
  14  23 3995.9680    1.4987  8.6471 12.2795 -0.0003      0.386094  0.0698   0.0074   0.1284    0.0230   0.0000     0.0375814   432.1697       36.6204       20.1137       4.51495       2.42618       11.8045      -4.37250      -5.67412      0.107439      -1.18474     -0.266493      -3.25853     -0.147485     -0.306248     -0.105392    0.00255253     -0.110597     0.0648777       4.95724       6.36642       6.67703       6.63353       6.20541       5.49682       4.63259       3.76633       2.91246       2.14271       1.50801       1.03265      0.657302      0.407206      0.237180      0.131475     0.0691730     0.0344998
  14  24 4137.1260    1.2637 11.0863 12.1062 -0.0003      0.188203  0.0910   0.0063   0.1656    0.0212   0.0000     0.0347820   447.4217       29.8402      -5.99131       5.28922       2.45086      -2.17135       1.35896   -0.00179225       1.13395      -4.83101     -0.844566      -1.50228      0.696505      0.363328    -0.0177637     -0.266560     0.0846642    -0.0558550       6.16722       7.91129       8.32943       8.26428       7.66815       6.90971       5.76568       4.67320       3.59657       2.65919       1.88734       1.28349      0.839820      0.512107      0.297677      0.166591     0.0866234     0.0433023
  14  25 4278.7625    1.0678 14.3378 11.9773 -0.0004      0.123505  0.1283   0.0052   0.2197    0.0190   0.0000     0.0357948   429.4610       33.0812      -4.46459       4.61179       5.19092      0.640552      -2.77571     -0.264289      0.685217      -6.95275      0.884466      -1.34338      -1.22477     -0.886009      0.402576      0.171714     -0.129962    -0.0123743       7.79393       9.93338       10.4918       10.5260       9.78940       8.67631       7.34873       5.97440       4.64524       3.38644       2.43825       1.65182       1.07668      0.662668      0.386188      0.217119      0.113396     0.0573807
  14  26 4419.8171    0.8930 16.4885 11.9089 -0.0008     0.0211807  0.1666   0.0043   0.2697    0.0164   0.0000     0.0413328   435.6307       36.8237       8.42237       28.5408       13.1344      0.782129      -5.03701       3.08935      0.832483      -7.05807      -2.91019       2.67987       2.28150      -1.65653      0.344773     -0.248496     -0.211107     0.0231205       9.33523       12.1235       12.7460       12.7314       11.8447       10.6912       8.99810       7.37131       5.68119       4.24550       3.01888       2.05968       1.33909      0.829617      0.484578      0.272606      0.138985     0.0700898
  15   6 1601.0268    0.2197  0.1216 11.5856 -0.0062       24.3085  0.0056   0.0069   0.0107    0.0178   0.0000       5.88816   436.1023     -0.654985       13.6835    -0.0976257      -3.22490     -0.355632     -0.196859     -0.443778     -0.235434     0.0715623     0.0997177      0.149022    0.00311587    -0.0674584    -0.0635377     0.0259582   -0.00948550  -8.74813e-05      0.548803      0.689898      0.751197      0.750197      0.676438      0.633657      0.540373      0.425192      0.299718      0.229451      0.173807      0.121706     0.0846600     0.0550717     0.0328353     0.0181639     0.0101447    0.00493484
  15   7 1753.8393    0.3258  0.2124 11.5491 -0.0007       20.1194  0.0065   0.0071   0.0136    0.0225   0.0000       2.33053   437.5143       1.23749       14.0942     0.0782154      -1.58553     -0.484637       1.87792      0.262891    -0.0809933     0.0381645      0.233381     0.0273442     0.0646243     0.0198463    -0.0201458    -0.0264901     0.0101388    0.00934538      0.660959      0.838814      0.897399      0.895335      0.812284      0.697342      0.637012      0.499223      0.394603      0.293159      0.218340      0.143993     0.0887565     0.0582025     0.0365017     0.0215994     0.0117723    0.00595753
  15   8 1902.4019    0.4737  0.3250 11.5371 -0.0007       13.0722  0.0082   0.0082   0.0160    0.0281   0.0000       1.12927   437.6082      -1.91731       14.2154       1.79861      -2.62442     -0.577832      0.689917     0.0621019     -0.468566     -0.572805      0.245707      0.229948   -0.00438085     -0.173254   -0.00956731     0.0311027     0.0328401   0.000880436      0.717565      0.946050      0.960554      0.962966      0.954846      0.818537      0.702650      0.588613      0.428788      0.348891      0.246340      0.168176      0.116102     0.0740526     0.0450213     0.0264385     0.0143990    0.00789632
  15   9 2049.7152    0.6636  0.4961 11.5314 -0.0018       8.39884  0.0103   0.0093   0.0199    0.0417   0.0000      0.652915   438.5615       2.22423       14.6163     -0.579671    -0.0875117       3.09467       1.19350      -2.48664      0.235199      0.465060     0.0837919    -0.0783652     0.0855146    -0.0591613     0.0665099    -0.0185357     0.0227768     0.0151133      0.983633       1.28420       1.32567       1.32573       1.19766       1.06781      0.920199      0.750354      0.597002      0.439547      0.316287      0.212078      0.136791     0.0884119     0.0517240     0.0310250     0.0168265    0.00911582
  15  10 2195.9147    0.8874  0.6768 11.8606 -0.0001       6.42228  0.0123   0.0109   0.0241    0.0507   0.0000      0.504355   438.1921       1.21336       12.3132       3.27931      0.797789      -1.22084      -2.20584     -0.668351      0.492511     0.0543833      0.336871     -0.155684      0.391691     -0.152723   -0.00891280     0.0223418   -0.00546630    -0.0115078       1.06339       1.32372       1.37386       1.40569       1.32027       1.17837      0.989715      0.814651      0.641891      0.476460      0.343487      0.240925      0.163901      0.103228     0.0629279     0.0358441     0.0205119     0.0110435
  15  11 2339.6249    1.2325  0.8531 12.1666 -0.0009       3.97443  0.0143   0.0137   0.0279    0.0668   0.0000      0.402752   440.1156       3.64382       13.8884       2.07798      -1.76792      -2.53086     -0.411265     -0.876069      0.270138     -0.779099     -0.140853      0.161754     -0.190297   -0.00675751     0.0699378    -0.0438888     0.0295810    -0.0186529       1.14961       1.45363       1.49355       1.56298       1.43586       1.30433       1.08931      0.898748      0.716162      0.527536      0.381919      0.270671      0.182749      0.114619     0.0702421     0.0410302     0.0228612     0.0121355
  15  12 2481.1773    1.6638  0.9116 12.6640  0.0006       3.94159  0.0149   0.0180   0.0282    0.0703   0.0000      0.376569   438.4512       7.12501       15.3165       2.13099      -3.58604     -0.418591     -0.556546     -0.414239     -0.222772      -2.21745     -0.545596     -0.191873     0.0688358     0.0620926    -0.0244382     0.0169170    0.00345004     0.0134777       1.19782       1.50049       1.60432       1.60896       1.49030       1.33609       1.11867      0.935403      0.724615      0.541913      0.395962      0.274168      0.179179      0.112036     0.0714992     0.0416447     0.0226782     0.0121296
  15  13 2622.4916    2.1287  0.9423 13.2422  0.0004       2.08214  0.0149   0.0229   0.0293    0.0700   0.0000      0.363469   436.1264       7.94253       10.0580       2.48884      -3.90573      -2.02064      0.707610      -1.47936      0.470770     -0.692680     -0.501133     -0.324612      0.266307    -0.0372822    -0.0229385    0.00433972    -0.0232781     0.0131147       1.19296       1.46537       1.55081       1.57886       1.46633       1.32959       1.11716      0.928349      0.723814      0.545105      0.398010      0.274069      0.183099      0.118274     0.0717298     0.0415637     0.0234108     0.0125254
  15  14 2764.2604    2.8119  0.8716 13.7843 -0.0015       2.23022  0.0142   0.0314   0.0268    0.0734   0.0000      0.342831   438.4637       11.0352       13.7381       3.00160       1.69766      -2.58043      0.452171      -2.59868       1.01908     -0.966484      0.218015     -0.102113    -0.0777644    -0.0698571    -0.0686589    -0.0763044    -0.0425156     0.0146669       1.19782       1.47358       1.52194       1.54129       1.45349       1.32003       1.10789      0.902838      0.703177      0.549756      0.402270      0.264562      0.175476      0.112343     0.0707933     0.0420586     0.0236831     0.0119510
  15  15 2905.9527    3.3546  0.8559 14.2531  0.0003       2.25288  0.0137   0.0383   0.0278    0.0768   0.0000      0.360934   439.6594       9.28974       15.8641       3.26281     -0.890205      -2.00933     -0.842835     -0.781989       1.71354      -1.08364     -0.151574     -0.465467     -0.104805     -0.313569     -0.108842    -0.0230475    0.00249527   -0.00347602       1.13676       1.44894       1.49815       1.54475       1.41389       1.26523       1.09772      0.878546      0.692211      0.518421      0.374379      0.259845      0.176308      0.110601     0.0677925     0.0387943     0.0218231     0.0115691
  15  16 3047.2266    3.8330  0.9894 14.4956 -0.0004       1.58350  0.0160   0.0422   0.0305    0.0902   0.0000      0.431150   437.6912       12.8130       10.2623       1.64522      0.792222     -0.365254      0.914726      -1.55737      0.524208      0.313087     -0.446204     -0.379647      0.139868     -0.123734    -0.0559868    -0.0779902     0.0315146    -0.0125316       1.27964       1.59809       1.68974       1.68637       1.54779       1.43347       1.19594      0.975988      0.773084      0.571076      0.415082      0.290029      0.194484      0.123347     0.0754630     0.0426511     0.0241985     0.0128517
  15  17 3188.1365    3.8545  1.1762 14.7395 -0.0003    -0.0300087  0.0194   0.0407   0.0355    0.0866   0.0000      0.386959   437.2038       15.4999       11.2334       3.50583      -3.14670      0.502969     -0.114887      -2.56579      0.262970     0.0784451     -0.157287     -0.269990     -0.451609    -0.0718628     0.0115943     0.0102069    -0.0126760    0.00164693       1.44137       1.78387       1.85994       1.90446       1.79635       1.60711       1.34410       1.11270      0.866678      0.658535      0.470293      0.331303      0.224958      0.142475     0.0873287     0.0507166     0.0288993     0.0149969
  15  18 3329.0588    3.3802  1.6538 14.3645 -0.0038      0.694796  0.0236   0.0306   0.0427    0.0624   0.0000      0.214851   437.8706       19.4291       10.7430       6.99719       5.89601      -2.66685     -0.485598      -2.57561      -2.04066      -1.99188      0.596934     -0.825385     -0.654269    0.00655924      0.108010     0.0957997    -0.0215802     0.0230470       1.74234       2.20444       2.21061       2.25407       2.10982       1.92227       1.65461       1.37169       1.09911      0.832422      0.592617      0.414259      0.275061      0.174221      0.104604     0.0618098     0.0338576     0.0181030
  15  19 3470.2133    2.9202  2.4356 13.7016 -0.0007      0.523818  0.0287   0.0216   0.0512    0.0494   0.0000      0.131797   439.4884       20.2534       11.0111       5.88411      -2.69301      -5.16776      0.960743      -3.35217     -0.898374      0.443770      0.432630     -0.715562      0.177655     -0.357715     -0.127637    -0.0413800     0.0701332    -0.0316277       2.12208       2.68495       2.76528       2.81320       2.58954       2.35561       2.01780       1.66698       1.29617      0.987946      0.711243      0.495579      0.325344      0.209154      0.126619     0.0736902     0.0405910     0.0217487
  15  20 3611.6751    2.4452  3.5671 13.2172 -0.0002      0.713800  0.0355   0.0152   0.0642    0.0366   0.0000     0.0799804   437.7490       12.6462       16.6340       1.44589      -1.66647      -1.72196     -0.931394      -2.04803      0.651527      -1.46052     -0.653448      -1.13594     -0.533966    -0.0691905      0.406821    -0.0127851     0.0480783    -0.0196608       2.57844       3.28889       3.46878       3.49487       3.26924       2.94789       2.49892       2.03387       1.58795       1.19253      0.871234      0.606889      0.407911      0.259202      0.158259     0.0935975     0.0506714     0.0269638
  15  21 3753.1032    2.0422  5.3160 12.6599  0.0001      0.541942  0.0450   0.0106   0.0823    0.0289   0.0000     0.0506358   443.5428       18.7882       15.0222       3.52087       1.18420      -2.00843     -0.893841      -4.87128       2.92962      -1.26157     -0.850994      -1.07889     -0.278897     -0.111364      0.428417    -0.0667252     0.0530211    0.00298418       3.16318       4.00276       4.27386       4.28765       4.06112       3.59663       3.09726       2.53204       1.99963       1.51390       1.09013      0.755410      0.516074      0.324308      0.199486      0.115990     0.0650195     0.0344436
  15  22 3894.8066    1.7024  7.0601 12.4120  0.0004      0.527724  0.0560   0.0083   0.1036    0.0243   0.0000     0.0395726   443.8347       14.3576       7.83018       2.46300      0.273557       1.11497      -6.34819      -1.07109       5.17212      -2.25425      -3.78106       1.80852      0.608887   -0.00499305     -0.392384     -0.138544    -0.0387525    -0.0451812       3.90472       4.94597       5.18108       5.25961       4.95794       4.44235       3.79973       3.12536       2.47591       1.86378       1.35821      0.946574      0.628575      0.403308      0.247125      0.145226     0.0797268     0.0428634
  15  23 4036.4696    1.4295  9.4814 12.2327 -0.0001      0.428891  0.0732   0.0068   0.1373    0.0212   0.0000     0.0347845   437.3047       24.8961       8.99451      -4.32863       1.13105       8.49923      -3.32523      -5.58900      -2.82930       4.44502      -1.67653      0.241039       1.13903     -0.297292      0.367780    -0.0566821    -0.0953289    -0.0409359       4.83741       6.16518       6.56258       6.57476       6.13708       5.60006       4.76102       3.96122       3.11573       2.36824       1.71336       1.20215      0.797596      0.509929      0.315232      0.183524      0.100787     0.0538640
  15  24 4178.1376    1.2012 11.8438 12.0787 -0.0009      0.280116  0.0963   0.0058   0.1750    0.0201   0.0000     0.0348209   439.7260       21.4169       19.6193      -2.03511       1.65189       4.39659       1.80940       3.84252       1.29038      -5.23864      -2.68328       1.75479     -0.837680      0.533730     0.0354310     0.0369771      0.107799    -0.0669284       5.92944       7.57074       8.05011       8.06948       7.67370       6.86181       5.94743       4.87230       3.89277       2.93519       2.14261       1.50094       1.00532      0.650009      0.391740      0.234334      0.127062     0.0677453
  15  25 4320.0792    1.0319 15.1212 11.9818 -0.0006      0.120350  0.1361   0.0048   0.2275    0.0175   0.0000     0.0351385   422.8886       26.5307       19.3723       11.6480      -13.0653      -9.96889      -5.39375      -4.97763      -3.00904      -7.81994     -0.825088       2.67634      0.185839     -0.662001     -0.196846     -0.334491     -0.402399    -0.0236667       7.53560       9.73530       10.3592       10.3562       9.70799       8.82226       7.60296       6.30561       4.99553       3.79638       2.76554       1.94636       1.29471      0.839067      0.511864      0.300818      0.163459     0.0872914
  15  26 4462.4718    0.8435 17.4706 11.8832 -0.0003      0.241121  0.1788   0.0039   0.2759    0.0151   0.0000     0.0411542   430.8496       35.5555       16.3865       11.4630       2.00560       12.0287       16.2019       1.36167      -14.2251      -4.80645       1.39037      -3.88606     -0.787057      0.318784     -0.259038    -0.0704640    0.00317952    -0.0603363       9.10918       11.9046       12.6482       12.6985       11.9761       10.7858       9.28512       7.66653       6.06110       4.61233       3.36555       2.36816       1.60085       1.02862      0.630736      0.372375      0.200344      0.107968
  16   5 1467.2841    0.1313  0.0704 11.6127 -0.0013       29.4729  0.0053   0.0058   0.0098    0.0154   0.0000       20.4676   437.3658     0.0586688       16.3173      0.950073      -2.82584     -0.332566     0.0608159     0.0997121     -0.307303     0.0839189     -0.177175    -0.0128325      0.147921     0.0739994     0.0245780     0.0202914   -0.00206737   -0.00354692      0.486853      0.658960      0.627866      0.620357      0.664487      0.518111      0.561457      0.370673      0.341444      0.278355      0.204193      0.155467     0.0818499     0.0616588     0.0355972     0.0239271     0.0186545    0.00887224
  16   6 1629.5244    0.2271  0.1346 11.6074 -0.0064       22.7428  0.0062   0.0065   0.0104    0.0178   0.0000       5.23327   437.4989      0.513755       14.5276      0.389675     -0.921764      0.332908    -0.0637351     -0.173331    -0.0357338     -0.494318      0.402024     0.0456260    -0.0389544     0.0683086    -0.0662409    -0.0468552     0.0270687    0.00847202      0.627672      0.785064      0.888847      0.920400      0.872365      0.715339      0.598076      0.493976      0.361630      0.274134      0.191566      0.134705      0.101079     0.0639266     0.0395835     0.0242227     0.0146387    0.00832666
  16   7 1783.3133    0.3461  0.2503 11.5219 -0.0019       18.7303  0.0072   0.0068   0.0142    0.0230   0.0000       1.89214   438.0342      0.359303       13.6261     0.0781290      -1.44039     -0.340148      0.381381      0.300271      0.128744      0.339926    -0.0783053     0.0969367    -0.0514744      0.157741    -0.0693585    0.00474168    -0.0139293    0.00209806      0.660803      0.803595      0.850782      0.853686      0.837413      0.770514      0.651288      0.507818      0.415905      0.331627      0.251538      0.171689      0.119291     0.0744939     0.0507816     0.0324277     0.0190059     0.0102698
  16   8 1933.2136    0.5074  0.3762 11.5545 -0.0003       13.0484  0.0087   0.0080   0.0168    0.0290   0.0000      0.963430   437.2314       1.97021       13.7965       1.78834      -1.57061     -0.720633     -0.770854     -0.647295     -0.804540    -0.0132451     -0.147062     0.0773478   -0.00352347     -0.103456   -0.00414468    0.00393414    -0.0502946     0.0169547      0.726562      0.956210       1.01256       1.01958      0.980109      0.836052      0.764495      0.613469      0.493932      0.381624      0.273819      0.201102      0.134093     0.0911645     0.0567320     0.0335028     0.0203618     0.0110416
  16   9 2081.7196    0.7119  0.5572 11.6424 -0.0021       8.04833  0.0105   0.0095   0.0212    0.0414   0.0000      0.591182   437.4751       1.86002       14.0972     -0.731225      -3.01094    -0.0155544      0.361717    -0.0926813      -1.28373     -0.839179     -0.249865     -0.463467      0.115019      0.183639    -0.0548108    -0.0553795    -0.0464633    0.00325652      0.868640       1.05718       1.14456       1.15788       1.08023      0.966383      0.868395      0.724074      0.587098      0.441773      0.326935      0.239838      0.163378      0.104647     0.0667421     0.0412560     0.0239500     0.0128990
  16  10 2228.4864    0.9840  0.7416 11.8229  0.0003       5.33954  0.0127   0.0114   0.0245    0.0615   0.0000      0.435350   436.4199       3.30310       14.0053       1.09756      -4.07292     -0.389059      -1.06526     -0.943105       1.41791     -0.295222      0.255673     -0.347510      0.215354     -0.123140    -0.0186349     0.0113299     0.0144697    -0.0131539       1.02201       1.24416       1.29821       1.34497       1.28487       1.16309       1.00556      0.816515      0.680268      0.509681      0.374749      0.275590      0.187769      0.125331     0.0793022     0.0486967     0.0274226     0.0159676
  16  11 2372.7463    1.3281  0.8888 12.4570 -0.0001       4.55454  0.0144   0.0143   0.0282    0.0604   0.0000      0.402240   437.3883       3.06401       13.3062       1.71371       1.23047     -0.843826     -0.438128      -1.84565    -0.0214919     -0.292691     0.0976550      0.173281      0.328938    -0.0957370      0.109482   -0.00432750     0.0156779    -0.0129799       1.12199       1.40186       1.46636       1.51764       1.37282       1.25990       1.12067      0.929922      0.743353      0.565159      0.428584      0.300697      0.201846      0.135035     0.0838679     0.0518448     0.0296551     0.0164098
  16  12 2514.9758    1.7560  0.9894 12.8329 -0.0003       3.04614  0.0156   0.0178   0.0297    0.0675   0.0000      0.369262   437.6494       5.54144       13.1826       2.34547      -1.73905     -0.527386     0.0345141      0.650476     -0.209929     -0.869670    -0.0752297    -0.0867686     -0.430521   -0.00715982     0.0633492    0.00653989    -0.0612227    0.00236916       1.13634       1.44001       1.50678       1.54583       1.41574       1.30898       1.14511      0.952184      0.778923      0.597914      0.433832      0.314347      0.214371      0.141423     0.0888928     0.0539957     0.0304822     0.0178200
  16  13 2657.0506    2.2842  0.9421 13.3484 -0.0002       2.52699  0.0146   0.0238   0.0280    0.0708   0.0000      0.352530   437.7751       5.73604       12.4549       5.66729     -0.809749       1.13649      -1.55339      -2.80184      0.373768     -0.874021     -0.207910     -0.105407    -0.0214560     -0.301249      0.113183    -0.0570543   -0.00133895    -0.0135018       1.10167       1.39847       1.45329       1.49532       1.39077       1.28106       1.09440      0.924973      0.727123      0.573285      0.421083      0.297385      0.200527      0.136569     0.0842929     0.0513987     0.0303779     0.0170213
  16  14 2799.6164    2.8741  0.8883 13.8849  0.0006       1.49348  0.0137   0.0306   0.0271    0.0652   0.0000      0.352854   438.2943       8.91314       14.3747       5.69511       1.35813     0.0410094      -1.53622     -0.921222      0.339452      0.247954     -0.430877     -0.500378    -0.0392222     -0.202127    -0.0251257     0.0703892   -0.00648102     0.0251531       1.06213       1.34720       1.42627       1.45454       1.34647       1.24726       1.04643      0.878446      0.695839      0.522125      0.392823      0.280225      0.193513      0.127557     0.0788404     0.0499370     0.0283607     0.0157642
  16  15 2941.9476    3.5335  0.8695 14.1487 -0.0005       1.75678  0.0134   0.0382   0.0262    0.0773   0.0000      0.337655   438.6129       11.6077       10.8637       2.89151    -0.0615270       1.43380      -1.31394      -1.55984       1.21335      -1.54661      0.484595     -0.935757     0.0899073     -0.277488    -0.0627757    -0.0629401    -0.0310275    0.00979988       1.04233       1.28547       1.33056       1.38246       1.28867       1.18056       1.01422      0.850445      0.687105      0.544539      0.394708      0.280527      0.189327      0.124366     0.0790434     0.0487818     0.0285190     0.0158917
  16  16 3083.6449    3.8865  1.0021 14.4876 -0.0017       1.08418  0.0156   0.0406   0.0298    0.0887   0.0000      0.363946   440.9235       11.8218       15.5916       6.19912      -2.19940     -0.319127      -2.04186      -3.02487     -0.659237      -1.28184     -0.536673     -0.413723    0.00213563     -0.417969    -0.0277078    -0.0443200     0.0226925     0.0100333       1.13450       1.43317       1.50239       1.55171       1.45437       1.31860       1.13251      0.940834      0.772819      0.584149      0.436949      0.307875      0.211356      0.138171     0.0890086     0.0538468     0.0318976     0.0178835
  16  17 3225.1340    3.7767  1.2976 14.3764 -0.0007      0.624910  0.0196   0.0364   0.0354    0.0918   0.0000      0.303075   439.3212       17.4252       11.0272      -1.67517      -3.04602    -0.0345971      0.864874     -0.471247      0.874490      0.249929      0.515731      0.289365      0.189066     -0.418947     0.0957118    0.00289200    0.00314818    0.00207471       1.40108       1.76118       1.84354       1.88341       1.79903       1.63763       1.39429       1.13361      0.900107      0.705784      0.525127      0.368241      0.251444      0.171084      0.107744     0.0654806     0.0385273     0.0217701
  16  18 3366.5846    3.3304  1.7777 14.1966 -0.0007      0.804981  0.0236   0.0284   0.0427    0.0650   0.0000      0.193483   438.3261       17.0568       11.5997       6.23378      -2.96300      -1.96209      -1.21046      0.356045      -2.52470      -1.94757     -0.752842     -0.861924      0.255413      0.282943     0.0751372      0.106055    -0.0695995    -0.0329946       1.63100       2.08052       2.19104       2.22089       2.09535       1.88815       1.67482       1.38147       1.09841      0.850891      0.626257      0.453073      0.309913      0.207774      0.129230     0.0786092     0.0454782     0.0252067
  16  19 3508.2255    2.8049  2.7119 13.5749 -0.0000      0.666721  0.0298   0.0192   0.0537    0.0467   0.0000      0.114208   434.9375       24.7657       15.8328       11.0562       3.30535      0.934563     -0.130544     -0.599171     -0.848475      -2.59293     0.0445407     -0.526471      0.225611     -0.553140     0.0293531     0.0308875    -0.0459343    -0.0516388       2.04750       2.67076       2.82232       2.87500       2.67494       2.45816       2.07698       1.73827       1.36814       1.07637      0.782189      0.558563      0.384615      0.252569      0.161074     0.0973781     0.0567842     0.0318841
  16  20 3650.1498    2.3304  4.0315 13.0555 -0.0005      0.507281  0.0368   0.0134   0.0690    0.0340   0.0000     0.0687692   439.9391       16.8321       10.4137       11.3998      -3.61835      -1.00349       2.95337      -2.39712       1.49808      -3.64954      0.635048      -1.22983      0.111049     -0.451081      0.349193     0.0155390     0.0680500    -0.0417935       2.48544       3.16068       3.32562       3.40220       3.23808       2.94379       2.53692       2.11029       1.70660       1.32185      0.971888      0.698731      0.475373      0.322101      0.198608      0.123230     0.0708037     0.0401745
  16  21 3792.0835    1.9588  5.8142 12.5067 -0.0001      0.467813  0.0463   0.0096   0.0852    0.0284   0.0000     0.0428799   436.2071       26.9265       10.0636       8.98946      -1.66500      0.960587      -3.20749      -3.96877       1.32401     -0.797454     -0.697729      -1.67322    -0.0899722     -0.195150    -0.0257708     -0.218473    -0.0613887    -0.0474687       3.08451       3.95203       4.13478       4.24217       3.99344       3.68326       3.16876       2.66438       2.11468       1.64775       1.21904      0.883492      0.597582      0.397131      0.248997      0.155076     0.0896235     0.0493101
  16  22 3934.2141    1.6271  7.6858 12.2941 -0.0003      0.467537  0.0582   0.0075   0.1070    0.0234   0.0000     0.0351113   447.3472       20.3067       13.7500       9.26059      0.985869       7.06839      -2.51752      -4.17323     -0.928816      0.317005     -0.697425      -3.42243     -0.409563     -0.469131     0.0706094      0.172894    -0.0768206     -0.101094       3.77616       4.85414       5.12926       5.19640       4.98863       4.49249       3.92711       3.27323       2.62032       2.01101       1.50722       1.07905      0.743599      0.493510      0.311387      0.190100      0.110197     0.0612030
  16  23 4076.4227    1.3767 10.2086 12.1316  0.0000      0.412530  0.0769   0.0063   0.1402    0.0209   0.0000     0.0320291   442.1025       22.6760       5.85061     -0.978004       3.13141      -10.0673      -2.52763      -4.42660      -1.37094       1.63982     -0.369738    -0.0802983       1.24120      -1.25772      0.140011     -0.551408      0.108179    -0.0638063       4.72173       6.09642       6.49235       6.58901       6.26871       5.65800       4.96061       4.10721       3.29097       2.55313       1.90939       1.35695      0.934654      0.623742      0.394107      0.241360      0.139039     0.0781889
  16  24 4218.4983    1.1626 13.2863 12.0474 -0.0003      0.319680  0.1069   0.0053   0.1895    0.0187   0.0000     0.0333636   439.5372       28.7094       8.55641       2.78340      -8.51197      -5.37371       5.65696       4.67932     -0.157271      -6.09959      0.577518     -0.375434       1.69996     -0.249938      0.211772     -0.248791    -0.0162981     0.0290523       5.94643       7.70200       8.11647       8.22449       7.92816       7.15066       6.25754       5.26766       4.20596       3.28522       2.45477       1.76007       1.21345      0.805684      0.510873      0.313399      0.180267      0.100696
  16  25 4360.6422    0.9561 15.9020 11.9675 -0.0001      0.184998  0.1473   0.0043   0.2394    0.0162   0.0000     0.0383691   437.3738       30.0398       12.3823       10.3770      -5.47455     -0.833106      -5.93398      -5.70174      -4.51860      -6.32326       7.53737      0.130346       2.26662      -1.42988      0.715084      0.500670    -0.0312815    -0.0896600       7.37692       9.66255       10.2428       10.4095       9.86503       9.04149       7.85042       6.66219       5.32309       4.13309       3.10213       2.23926       1.53908       1.03206      0.649343      0.401194      0.227535      0.126772
  17   4 1318.0321    0.0901  0.0228 11.7278  0.0123      0.911742  0.0045   0.0078   0.0058    0.0132   0.0000       91.3692   438.5251     -0.222889       17.2485     -0.205374      -1.52629     -0.501403     0.0508086     0.0493870     -0.111415     -0.191175     0.0411608     0.0362347    -0.0596964     0.0336303    -0.0122989   -0.00997222   -0.00939804     0.0251477      0.342150      0.381387      0.535949      0.499664      0.446434      0.421584      0.456407      0.405975      0.221086      0.271540      0.258011      0.115298     0.0960921     0.0993207     0.0499592     0.0169076     0.0201724     0.0128416
  17   5 1493.4989    0.1538  0.0774 11.6391 -0.0053       40.4094  0.0055   0.0061   0.0094    0.0166   0.0000       14.5066   438.7058      -1.25653       16.1892      -1.11555      -2.88000      0.201439     -0.175369      0.590712     -0.767598     0.0888596     -0.305311      0.213051     -0.172587     0.0663255     0.0358871    -0.0236473   -0.00443278    0.00951689      0.555900      0.718583      0.747708      0.626063      0.496362      0.486090      0.504830      0.516315      0.459310      0.388289      0.292718      0.194008      0.123344     0.0740255     0.0433839     0.0241351     0.0151974    0.00902157
  17   6 1657.0741    0.2529  0.1498 11.5877 -0.0014       18.4937  0.0061   0.0063   0.0106    0.0179   0.0000       4.00964   438.1879    -0.0697260       15.2347     0.0664910      -1.66372      0.282168      0.421076      0.324330      0.487209    -0.0340585     0.0467740  -0.000491687     0.0657064   -0.00103852    -0.0426751    -0.0175467     0.0108251    0.00343957      0.586318      0.698030      0.679552      0.611694      0.636998      0.661102      0.613158      0.529113      0.382168      0.275836      0.215292      0.173219      0.137234     0.0984049     0.0642782     0.0377980     0.0211249     0.0113470
  17   7 1812.0239    0.3920  0.2782 11.5327 -0.0022       16.6363  0.0071   0.0070   0.0142    0.0228   0.0000       1.48797   437.5889       1.12800       14.1686     -0.469223      -1.18367       1.26720     -0.372575     -0.235898     -0.693339      0.328592     -0.263086     0.0377632     0.0379120     0.0517208      0.114268     0.0422020    -0.0115290    0.00461571      0.578173      0.724501      0.806089      0.804635      0.786013      0.678936      0.603163      0.513018      0.428667      0.326634      0.246713      0.181069      0.125354     0.0841459     0.0554808     0.0342035     0.0212285     0.0121724
  17   8 1963.3908    0.5485  0.4119 11.5651 -0.0001       11.1801  0.0085   0.0080   0.0177    0.0297   0.0000      0.850626   438.4682     0.0421505       11.4793       2.41716      -1.04862       1.03206      0.723274     -0.228710      0.229428      0.158900     -0.206940     -0.112300      0.169595  -0.000757707    -0.0206680     0.0362253   -0.00262531    0.00804738      0.662415      0.814360      0.867926      0.920584      0.825591      0.796864      0.696324      0.588128      0.492717      0.370064      0.288765      0.206283      0.150270      0.102918     0.0681212     0.0415037     0.0246087     0.0148139
  17   9 2113.0856    0.7722  0.5749 11.6195  0.0000       7.19630  0.0104   0.0096   0.0202    0.0433   0.0000      0.520097   438.2580      0.159389       12.9071       2.01774     -0.305434      0.675635     -0.715931   -0.00483801       1.25262     -0.349914     -0.605510    -0.0752143      0.181880      0.126513     0.0415159    -0.0450042    -0.0158391    0.00179137      0.830633       1.07523       1.12399       1.15503       1.08163      0.988517      0.888343      0.728911      0.587323      0.448941      0.340606      0.252734      0.176577      0.122985     0.0789376     0.0496372     0.0297186     0.0171400
  17  10 2260.4588    1.0566  0.7361 11.9519  0.0006       5.22894  0.0120   0.0118   0.0244    0.0568   0.0000      0.429080   437.0601       1.53756       14.0956       1.80399      -2.16729     0.0321340     -0.444116    -0.0335628       1.38377     -0.317219      0.155556      0.476097    -0.0657236     0.0371656      0.102644    -0.0870575     0.0131918     0.0118501      0.920148       1.17967       1.25497       1.27951       1.20355       1.12034      0.944335      0.793508      0.661596      0.523071      0.386933      0.280190      0.196128      0.129485     0.0869177     0.0534534     0.0329640     0.0194653
  17  11 2405.1029    1.4549  0.8827 12.3951 -0.0001       3.20730  0.0136   0.0150   0.0258    0.0681   0.0000      0.354840   436.8533       3.90258       12.7421       1.40241      -2.02255      0.147640      0.173511      -2.03893     0.0278336     -0.399820     -0.558017    -0.0399158      0.357872     -0.345812    -0.0755276      0.113892    0.00996874     0.0126507      0.988421       1.25176       1.33806       1.35754       1.27839       1.19747       1.02669      0.880595      0.711966      0.554509      0.415612      0.311659      0.214716      0.148749     0.0941778     0.0615532     0.0364404     0.0214775
  17  12 2548.2055    1.9166  0.9163 13.0238  0.0010       2.67150  0.0140   0.0195   0.0267    0.0647   0.0000      0.355077   439.4421       5.54004       11.6427       3.72369      -3.30878      -1.02104     0.0707696      -2.64738    -0.0532695      0.582097     -0.636531     -0.366348      0.225063     -0.110084    -0.0189547    -0.0301688     0.0152627   -0.00801612       1.00809       1.26361       1.31247       1.39447       1.30849       1.20939       1.05039      0.887147      0.728192      0.560474      0.418354      0.313401      0.221448      0.152025     0.0981326     0.0619123     0.0384685     0.0215365
  17  13 2691.1441    2.4352  0.9360 13.4540 -0.0011       1.59534  0.0139   0.0245   0.0275    0.0688   0.0000      0.333343   436.7816       4.12149       12.7378       4.03872     -0.608170      -1.87936      0.473479     -0.543943      0.176739     -0.677872    -0.0163062     -0.322498     -0.100219    -0.0379979      0.123507      0.123737    -0.0918282    -0.0110477       1.01104       1.26594       1.33181       1.35391       1.30226       1.21025       1.05220      0.875633      0.719172      0.573357      0.425523      0.315939      0.218783      0.149847     0.0988330     0.0616570     0.0378203     0.0218116
  17  14 2834.4760    3.1036  0.8742 13.9950 -0.0002       1.98652  0.0132   0.0322   0.0257    0.0647   0.0000      0.332500   438.6171       7.81218       12.2395       5.26038     -0.421294       1.75673       1.00174      -1.96866      0.439043     -0.967291      0.183002     -0.684027      0.312572    -0.0155844    -0.0236287     0.0927542    -0.0628229    -0.0338195      0.986493       1.25923       1.29474       1.36881       1.26949       1.18619       1.02232      0.867231      0.682985      0.543153      0.406983      0.298687      0.208981      0.143777     0.0925315     0.0596620     0.0351301     0.0208261
  17  15 2977.3857    3.7044  0.8820 14.3470 -0.0008       1.75639  0.0134   0.0383   0.0253    0.0668   0.0000      0.336098   438.7910       7.11260       11.8329       5.43901      -2.37952      -1.32999      0.797176      -2.83954      0.496663     -0.530669     -0.160044     -0.165533     0.0345904      0.103735   -0.00418468    0.00294922    -0.0287413     0.0224408      0.980310       1.22401       1.29838       1.34993       1.25356       1.17575       1.01368      0.837323      0.703103      0.544874      0.408655      0.293311      0.210821      0.143812     0.0921814     0.0581738     0.0355644     0.0206973
  17  16 3119.5889    3.8286  1.0608 14.5837 -0.0007       1.28744  0.0159   0.0380   0.0300    0.0760   0.0000      0.340212   439.2752       11.6592       12.7956       6.17759      -1.11670      -1.90713      -1.01816      -2.20369     0.0303790      -1.64656     -0.571985     -0.726513    -0.0212620    -0.0155071     -0.122905     0.0683433     0.0266495    -0.0439031       1.07096       1.35957       1.43269       1.44998       1.36183       1.29024       1.11352      0.968174      0.781942      0.617530      0.465679      0.343810      0.236080      0.164835      0.106638     0.0660558     0.0402258     0.0232820
  17  17 3261.5917    3.6929  1.3929 14.4559 -0.0005       1.37711  0.0195   0.0335   0.0365    0.0736   0.0000      0.277115   438.2268       14.5121       11.1336       2.38898      -1.97227      -2.05106      0.496055      -3.48762       1.29142     -0.853514      -1.70991      -1.36177      0.252842     0.0599453     -0.110606    -0.0799929    -0.0982705    -0.0407452       1.27124       1.62495       1.69858       1.76114       1.64660       1.50157       1.35602       1.15182      0.948831      0.734194      0.558148      0.412683      0.289203      0.194452      0.128041     0.0802869     0.0480113     0.0280113
  17  18 3403.6251    3.1731  2.1077 13.8354 -0.0008      0.650078  0.0246   0.0244   0.0458    0.0651   0.0000      0.157650   437.5134       15.0012       11.6320       5.93910      -5.06287     -0.133375      -1.76968      -3.13735     -0.193942      -2.33220      0.342396     -0.811952     -0.580163     -0.258753     0.0826802     -0.118521     0.0359288     0.0141441       1.59609       2.07855       2.13479       2.22607       2.10246       1.92724       1.70587       1.45638       1.17234      0.926700      0.694251      0.518880      0.361406      0.246983      0.161065      0.101485     0.0602407     0.0352211
  17  19 3545.7817    2.7034  3.0802 13.2665 -0.0004      0.569656  0.0307   0.0172   0.0556    0.0510   0.0000     0.0878916   439.8433       19.8841       15.1586       8.57006      -1.99709      -2.20454       1.43917      -2.26389      -1.32220     -0.465608     -0.855086     -0.702059     0.0657712      0.200242     0.0429553     0.0229522    -0.0345648    -0.0150133       1.97271       2.55259       2.66023       2.78892       2.63228       2.40413       2.12195       1.77793       1.47390       1.14320      0.868027      0.634850      0.445793      0.304548      0.198765      0.124869     0.0755572     0.0439145
  17  20 3688.2027    2.2634  4.4929 12.8271  0.0001      0.457427  0.0386   0.0120   0.0698    0.0346   0.0000     0.0554723   437.5950       22.9312       12.5141       13.4858       1.01623       3.82596      -4.18777     -0.837295       3.42291      -1.65247      0.338656      0.398554     -0.661415      0.199462     0.0846919     -0.173291     0.0653403     0.0558013       2.45649       3.12452       3.32493       3.39334       3.28076       3.01006       2.64074       2.23345       1.80281       1.42183       1.07170      0.792560      0.558944      0.387157      0.250026      0.157344     0.0962578     0.0554624
  17  21 3830.5981    1.8768  6.3221 12.4260 -0.0001      0.494275  0.0487   0.0087   0.0880    0.0265   0.0000     0.0395517   438.2445       23.0400       2.39091       4.39893      -1.07145       6.96962      -4.72134       2.27809       2.79349      -4.59741     -0.953908    -0.0391826     -0.601064     -0.714381      0.113760     -0.273220      0.123832     0.0406946       3.03975       3.89479       4.13968       4.26346       4.06838       3.70037       3.30626       2.74565       2.23353       1.76307       1.32951      0.987605      0.681687      0.470536      0.306151      0.194986      0.117048     0.0687503
  17  22 3973.0883    1.5667  8.5464 12.1955 -0.0004      0.406671  0.0617   0.0067   0.1134    0.0217   0.0000     0.0322148   435.9872       14.1251       13.2539     -0.980621       3.45453      -3.48792       6.69532       5.21353      0.588445      -1.23067       2.09310      -1.83305      0.481955     -0.999781      0.365582     0.0218611     0.0429771     0.0803501       3.68356       4.71979       5.04135       5.16567       4.93095       4.52436       4.01090       3.36799       2.79213       2.19183       1.66870       1.21974      0.856112      0.584229      0.381471      0.241541      0.145834     0.0849894
  17  23 4115.7377    1.3178 10.8774 12.1014 -0.0006      0.399092  0.0799   0.0058   0.1464    0.0194   0.0000     0.0311184   438.8103       14.7360       20.0801       5.28440       3.26827       4.71945      -8.17050      -4.90082       7.18218     -0.374159       1.50539       2.55986     -0.139966     -0.906353     0.0672679     0.0604547     -0.304783     -0.188620       4.51659       5.82513       6.27688       6.35235       6.11051       5.58874       4.95977       4.20617       3.45960       2.69271       2.07678       1.51258       1.07595      0.732861      0.481711      0.304217      0.180668      0.105889
  17  24 4258.2455    1.1052 13.8804 12.0387 -0.0003      0.253752  0.1130   0.0048   0.1950    0.0172   0.0000     0.0332350   432.4938       31.1672       21.7000      -5.45273      0.860882       8.36955      -7.53414      -6.12366      0.637476      -4.18557      -2.98902      -3.84607     -0.471449      -2.08089     -0.212347    -0.0280843      0.475931     -0.149450       5.78481       7.47865       8.07173       8.13820       7.93891       7.17649       6.41827       5.41052       4.41571       3.49819       2.66988       1.96151       1.38918      0.956525      0.620426      0.397803      0.236510      0.138316
  17  25 4401.1387    0.9049 16.6561 11.9672  0.0004      0.276803  0.1556   0.0039   0.2469    0.0149   0.0000     0.0392193   436.9540       35.9307       3.59612       20.8284      -10.0318      -18.8583      0.678502       7.57829       6.75071      -3.04589     -0.972947       2.50599      0.365938      0.196874     -0.680245       1.10472     -0.306129     -0.164698       7.21451       9.37033       10.1348       10.2326       9.92077       9.04283       8.09597       6.88239       5.59841       4.48423       3.39732       2.51822       1.78190       1.23048      0.807496      0.513333      0.300753      0.178236
  17  26 4542.6399    0.7524 19.0043 11.8495 -0.0011     -0.128932  0.2020   0.0033   0.2911    0.0131   0.0000     0.0462472   460.0690       16.0062       4.97169       13.5388     -0.408684      -4.49324      -10.0237       1.15458      -5.77164      -2.68440      -2.00274      -6.27274       1.98307       1.46660     -0.733576     -0.108288      0.273693     -0.154291       8.63182       11.2595       12.3112       12.3639       11.9763       10.9736       9.72746       8.27014       6.71470       5.35663       4.08241       3.01826       2.14796       1.48139      0.976261      0.619955      0.364837      0.214917
  18   6 1683.6852    0.2675  0.1889 11.5531 -0.0022       21.7718  0.0063   0.0060   0.0120    0.0186   0.0000       3.13110   438.7242     -0.190323       15.3347      0.259346      -1.80139      0.715599     -0.445517     -0.704549      0.247283     -0.245386      0.359539    -0.0721348      0.179245     0.0211122     -0.133396     0.0456893    0.00437924    0.00787179      0.514807      0.601024      0.647519      0.667281      0.659865      0.601513      0.543630      0.466045      0.378654      0.322936      0.256039      0.190911      0.133058     0.0865015     0.0576247     0.0397760     0.0275307     0.0177914
  18   7 1840.0438    0.4101  0.3098 11.5174 -0.0020       14.1142  0.0077   0.0068   0.0151    0.0239   0.0000       1.29777   438.4203      0.146765       15.1907       1.25988      -1.64697     -0.394297      0.836711      0.157611     -0.750350      0.624062      0.215729     0.0717177     -0.317944      0.156821    -0.0407765    -0.0627326    -0.0408383    0.00362446      0.660308      0.835672      0.879906      0.859657      0.819391      0.744674      0.660270      0.602065      0.515171      0.413935      0.325776      0.236050      0.162991      0.109017     0.0719112     0.0441160     0.0287212     0.0172614
  18   8 1992.9246    0.5872  0.4691 11.5741 -0.0014       10.0138  0.0091   0.0080   0.0181    0.0326   0.0000      0.712731   440.0905      0.573070       14.3721     -0.769810     -0.757710     -0.534259    -0.0631863     -0.507650     -0.997928    -0.0264766      0.344264     -0.270194    -0.0596711     -0.163870    0.00879248     0.0818186     0.0548986     0.0280374      0.696451      0.882460      0.915432      0.956694      0.913832      0.870830      0.747854      0.653489      0.538386      0.413604      0.339319      0.240483      0.183028      0.120391     0.0834573     0.0529773     0.0352459     0.0210131
  18   9 2143.8151    0.8286  0.6183 11.6596 -0.0001       7.56489  0.0106   0.0096   0.0205    0.0445   0.0000      0.483125   438.9302       1.78474       13.8482       1.93109     -0.325253      -1.14915      -1.54254      0.414360     -0.108671     -0.300492     -0.644704     -0.139494   -0.00643280     -0.136111     0.0727379     -0.138010    -0.0259195    -0.0125754      0.777674       1.00320       1.05988       1.07327       1.04912      0.964500      0.838882      0.752852      0.594825      0.477292      0.357560      0.271282      0.198326      0.140765     0.0924894     0.0607228     0.0374133     0.0220168
  18  10 2291.7853    1.1210  0.7889 12.1198 -0.0012       5.89700  0.0122   0.0121   0.0247    0.0542   0.0000      0.410395   438.7730       2.13196       14.6169       2.78756      -4.08782      -4.24009      -1.33827      0.149195   -0.00890821      -1.14878     -0.119962     -0.679721     -0.188935     0.0317314    -0.0578145     -0.132503    -0.0453262    -0.0211456      0.864403       1.09360       1.13775       1.18450       1.16507       1.08022      0.919717      0.786945      0.667995      0.530724      0.398595      0.293081      0.218558      0.153121      0.103253     0.0672177     0.0413357     0.0245111
  18  11 2436.9716    1.5147  0.9858 12.5334  0.0011       3.37408  0.0147   0.0148   0.0281    0.0691   0.0000      0.357861   436.8450       4.83950       12.5470       2.19081       1.01513     -0.493154      -2.65327     0.0328050     -0.286975      0.119133    -0.0793219      0.191782    0.00537088     -0.134515      0.110215     0.0768050    -0.0915881    -0.0447970      0.981472       1.25209       1.34040       1.36448       1.30795       1.22208       1.05699      0.921125      0.770597      0.611330      0.470066      0.358933      0.247280      0.174439      0.115179     0.0761515     0.0477905     0.0288524
  18  12 2580.9556    2.0201  0.9396 13.1482 -0.0012       2.32779  0.0140   0.0198   0.0264    0.0642   0.0000      0.337712   438.2184       6.72220       11.4081       1.73852     -0.830246      -1.16558      -1.34339      0.112461      -1.17440     -0.693065      0.929203     -0.379761    -0.0316941     -0.244114   -0.00673566     0.0123901    -0.0197271     0.0247788      0.939534       1.20988       1.29481       1.33493       1.28233       1.20267       1.02914      0.881353      0.720613      0.566696      0.441560      0.326419      0.236833      0.164960      0.108890     0.0737928     0.0451293     0.0276219
  18  13 2724.8586    2.5701  0.9141 13.6809 -0.0005       2.19883  0.0135   0.0254   0.0261    0.0612   0.0000      0.346741   438.1667       6.22787       14.0961       1.95959      -1.51738      0.543824     -0.715483     -0.745255     0.0473969     -0.551908     -0.370372      -1.11275     -0.202066     -0.313292     -0.242636     -0.157106     0.0418140    -0.0244463      0.898743       1.12709       1.22493       1.26001       1.19593       1.11483      0.988313      0.843156      0.693759      0.550563      0.424662      0.317192      0.229813      0.159477      0.109776     0.0694567     0.0440149     0.0265121
  18  14 2868.7933    3.2133  0.9083 13.8508  0.0003       1.51542  0.0130   0.0313   0.0256    0.0738   0.0000      0.310838   438.7653       6.90628       10.5176       2.45187      0.305419      -1.27624      -1.51525      -1.40216      0.451795     0.0986320     0.0454576     -0.670762    -0.0173563    -0.0572445     0.0267380     0.0171174    -0.0896656     0.0137582      0.890696       1.14589       1.19487       1.23734       1.13065       1.11168      0.969512      0.844855      0.698770      0.562722      0.426087      0.319752      0.230797      0.161829      0.108891     0.0694920     0.0428967     0.0258522
  18  15 3012.3212    3.7406  0.9796 14.4338  0.0003       1.62492  0.0143   0.0360   0.0274    0.0655   0.0000      0.332880   438.2599       11.2744       11.6803       3.09630      -1.25133      0.894202       1.15426      -2.21008      0.824340     -0.877164    -0.0414329     -0.631907      0.352984     0.0292740     0.0906920     -0.150160    -0.0301607     0.0142249      0.929410       1.20649       1.26941       1.32486       1.25290       1.16235       1.03459      0.880596      0.732779      0.580848      0.449257      0.331219      0.240261      0.164991      0.114110     0.0715616     0.0456297     0.0270799
  18  16 3155.0477    3.8823  1.0990 14.6354 -0.0004       1.21706  0.0162   0.0365   0.0301    0.0680   0.0000      0.340349   439.0084       10.1984       13.2121       4.00674      -1.36255       1.64914      0.368414      -2.91079      0.894383     -0.626044     -0.444282     -0.262827    -0.0430429     0.0536915    -0.0774751     -0.131308    -0.0184357    -0.0284662       1.03322       1.32131       1.37362       1.42177       1.33329       1.25700       1.12215      0.971764      0.809810      0.655253      0.490691      0.373880      0.265261      0.185639      0.126192     0.0806306     0.0495198     0.0294129
  18  17 3297.6071    3.5139  1.4421 14.6069 -0.0010       1.08421  0.0202   0.0305   0.0362    0.0548   0.0000      0.276413   438.6743       16.7039       11.1846       5.47618      -1.46115      -2.16233     -0.943304      -1.63385     0.0201888      -1.44524      0.181986     -0.911502     0.0232093     -0.306012     0.0855352    -0.0229220    -0.0770108     0.0174151       1.23109       1.60284       1.68300       1.76270       1.65892       1.54954       1.37661       1.17872      0.948350      0.756683      0.575227      0.438333      0.314835      0.222078      0.149179     0.0980691     0.0597273     0.0362656
  18  18 3440.2639    3.0116  2.3413 13.6797 -0.0015      0.850464  0.0256   0.0211   0.0468    0.0553   0.0000      0.131422   438.8820       16.9619       13.5291      -1.31603      -1.05892       1.29829      0.471397      -1.14594    -0.0246146      -3.46530      0.437410     -0.694456     -0.653811     -0.186589    -0.0674489     -0.277141    -0.0255985     0.0337867       1.55801       1.97847       2.07914       2.15074       2.03848       1.93285       1.68925       1.49368       1.23037      0.991565      0.757353      0.572891      0.410243      0.289099      0.192909      0.126395     0.0778115     0.0468037
  18  19 3583.0099    2.5795  3.3750 13.1785 -0.0015      0.723179  0.0316   0.0154   0.0579    0.0449   0.0000     0.0789592   440.2719       19.0323       16.6911       4.40004      -3.18926      -3.52913       3.40818      0.235218      -3.35042      -2.41759       1.85055     -0.867660     -0.877614    -0.0907795      0.112011      0.125426     0.0536961     0.0349960       1.91633       2.45618       2.61207       2.67776       2.57566       2.39018       2.13107       1.82469       1.52784       1.22170      0.951842      0.701144      0.510268      0.352158      0.234759      0.154100     0.0964819     0.0582862
  18  20 3725.7981    2.1255  4.8638 12.7299  0.0005      0.572639  0.0400   0.0107   0.0728    0.0314   0.0000     0.0526810   432.6175       19.3871       12.1638       12.1167      -4.61325      -7.70417     -0.406765      -5.00555       5.32208      -2.79392      -1.64515      -1.08373      0.134125     -0.882976     -0.422785     0.0382173      0.183362      0.102605       2.40119       3.09269       3.28335       3.37184       3.24235       2.99981       2.68418       2.30852       1.90233       1.52844       1.18456      0.881071      0.635437      0.441452      0.297501      0.193516      0.119655     0.0730202
  18  21 3868.7170    1.8068  6.8849 12.2905 -0.0003      0.466086  0.0502   0.0078   0.0907    0.0252   0.0000     0.0355466   436.9080       18.3952       16.5184       8.61976      -7.28900      -2.09025      0.820638      -7.70827      0.211031     -0.414851      0.907320      -1.18571      0.507553     -0.404585      0.559114     -0.269776      0.208835     0.0644820       2.89734       3.78527       4.02586       4.12784       3.99216       3.69602       3.30746       2.82458       2.36057       1.86537       1.46995       1.09332      0.781176      0.546712      0.363044      0.238240      0.149511     0.0907220
  18  22 4011.6700    1.4934  9.3486 12.1322 -0.0003      0.419268  0.0650   0.0061   0.1206    0.0201   0.0000     0.0303668   436.0927       23.3391       13.4170       4.06604      -3.01355     -0.362957      -7.66331      0.922649       2.57943      -4.56690       3.64212      -1.45222      0.438328      0.218074      0.815316     -0.443924    -0.0183870     -0.382289       3.65205       4.71043       5.00749       5.18498       4.99668       4.67123       4.11174       3.53599       2.94958       2.35921       1.83567       1.36180      0.984062      0.689203      0.463950      0.302210      0.187456      0.113671
  18  23 4154.6457    1.2604 12.2747 12.0668 -0.0002      0.304423  0.0901   0.0052   0.1610    0.0179   0.0000     0.0306557   431.0014       23.9563       15.0078      -4.25822      -5.96431       1.09932      -3.14840      -3.09047       5.51612      -2.71398      -1.30196     -0.768064      -1.53128      -1.29421    -0.0572031      0.471878      0.438818     0.0647261       4.59459       5.94359       6.37448       6.55121       6.30714       5.89480       5.25914       4.48893       3.74604       3.01905       2.32954       1.75255       1.26211      0.890511      0.592970      0.390892      0.241546      0.146637
  18  24 4297.7179    1.0516 14.5226 12.0200 -0.0004      0.249102  0.1203   0.0043   0.2022    0.0161   0.0000     0.0337249   434.4668       22.3259       10.7160       10.5854       14.0073       7.66641     -0.537403      -12.2511      0.804528     -0.342544      -1.91555      -1.64380     -0.161301     -0.858726     -0.870095    -0.0790349     -0.440269      0.230737       5.59709       7.29417       7.92469       8.09180       7.84141       7.25707       6.46792       5.56455       4.62708       3.72992       2.88803       2.16552       1.57072       1.09759      0.752930      0.484813      0.297261      0.181983
  18  25 4441.0496    0.8628 17.4733 11.9455  0.0003      0.299542  0.1637   0.0036   0.2521    0.0138   0.0000     0.0390302   448.8669       38.0420      -5.54297       10.8644      -8.89316      -11.8232      -2.21433      -7.71275     -0.341351      -1.91288      0.113034      -1.36157      -2.36411      0.310709     -0.378653      0.201471      0.165613     -0.253731       7.07085       9.16393       10.0135       10.1509       9.92178       9.11070       8.19747       7.00805       5.85437       4.69568       3.62833       2.74670       1.99149       1.40226      0.950453      0.622921      0.379042      0.231644
  19   4 1364.3246    0.1130  0.0427 11.7264 -0.0097       29.8299  0.0042   0.0060   0.0072    0.0131   0.0000       43.1147   438.9887     -0.323730       18.2639     -0.471817      -2.33077     0.0456875   -0.00598921      0.104598      0.358721    -0.0346904     0.0476932    -0.0912482    -0.0406599    -0.0190450    -0.0530436    -0.0428285   0.000707923    -0.0123282      0.355496      0.383238      0.362255      0.431402      0.515602      0.423207      0.305390      0.289766      0.268782      0.229802      0.157851      0.104685     0.0827454     0.0614371     0.0518058     0.0302562     0.0178308     0.0105473
  19   5 1543.0652    0.1763  0.1043 11.6037 -0.0072       30.0070  0.0048   0.0055   0.0099    0.0154   0.0000       9.06802   438.9894   -0.00921022       17.8540     -0.343104      -2.91244     -0.141832       1.17928    -0.0606167    -0.0200705      0.228319     -0.234278    -0.0661825     -0.130168    -0.0730491     0.0192823   -0.00373668   -0.00432619    -0.0150868      0.358820      0.460241      0.523557      0.518739      0.501187      0.495079      0.394074      0.354754      0.293135      0.241923      0.185596      0.140744      0.103301     0.0710910     0.0472430     0.0335465     0.0220413     0.0127785
  19   6 1709.3875    0.2962  0.2048 11.5400 -0.0016       22.6186  0.0063   0.0060   0.0120    0.0187   0.0000       2.63858   438.3927     -0.200271       16.4623      0.416018      -1.51453     -0.368780      0.510779      0.239379      0.464273     0.0385754      0.102611    -0.0682780      0.213388     -0.103760     0.0460721     0.0963688    0.00115099     0.0271666      0.462182      0.584205      0.621043      0.643013      0.573308      0.588939      0.543495      0.444061      0.397190      0.305404      0.244884      0.181015      0.142468     0.0992806     0.0677988     0.0474075     0.0295053     0.0176015
  19   7 1867.3524    0.4311  0.3730 11.4872 -0.0017       13.4338  0.0083   0.0064   0.0157    0.0254   0.0000       1.07400   439.2341      0.879719       15.9496       1.05498     -0.894242     -0.326161     -0.214480     -0.694318     -0.598942   0.000832952     -0.243011     -0.340153     -0.226676     -0.145610     -0.173241     -0.144415   -0.00952334    0.00588201      0.603200      0.787168      0.811617      0.835827      0.798191      0.774600      0.698835      0.592152      0.502724      0.411534      0.313229      0.238683      0.180388      0.130091     0.0878674     0.0589943     0.0377017     0.0236793
  19   8 2021.8454    0.6172  0.4847 11.5850 -0.0004       9.58068  0.0093   0.0080   0.0177    0.0338   0.0000      0.649589   438.3763     -0.227300       13.8821      0.830744      -1.74287      0.790945       1.27185     -0.604355     -0.158583      0.208073      0.591348     -0.298505   -0.00406973     0.0800142      0.100583     -0.100663    -0.0288671     0.0151852      0.649349      0.836590      0.888402      0.912603      0.850813      0.832284      0.717841      0.648821      0.559828      0.443651      0.355253      0.270177      0.199972      0.134802     0.0930928     0.0624022     0.0406992     0.0253790
  19   9 2173.8979    0.8581  0.7105 11.7681 -0.0013       7.37902  0.0114   0.0093   0.0228    0.0456   0.0000      0.473576   439.4556       1.22995       12.7678     -0.314488     -0.706200     -0.739035       1.77061      0.491850     -0.260062      0.100085     -0.502178      0.128707     -0.380754     -0.110924      0.247021  -0.000522789    -0.0296974    -0.0288117      0.785891       1.00727       1.06844       1.08307       1.04816      0.956599      0.896549      0.764159      0.644458      0.514954      0.407832      0.302751      0.228830      0.160538      0.110794     0.0739039     0.0478573     0.0286208
  19  10 2322.4474    1.2032  0.8513 12.1507 -0.0011       4.65038  0.0127   0.0120   0.0247    0.0563   0.0000      0.369903   438.4641       4.08083       13.6068      -1.16570      0.691290      0.309397     -0.623552     -0.887796      -1.07137      0.135042      0.338910     -0.343969     -0.213457    -0.0606931      0.102279    -0.0760629    -0.0599796    0.00584769      0.828579       1.08213       1.11685       1.18161       1.11705       1.09671      0.935244      0.815956      0.677623      0.548231      0.430602      0.332236      0.239085      0.169793      0.117415     0.0778855     0.0510691     0.0326405
  19  11 2468.2789    1.6591  0.9440 12.7047 -0.0001       3.46629  0.0137   0.0160   0.0264    0.0633   0.0000      0.343365   435.8223       4.61417       14.3643       1.69984      -2.46378    -0.0981963      0.224746      -1.58697      0.968310     -0.628107      0.363182     -0.310978     -0.643814     -0.240333      0.155521     0.0361124    -0.0669330    -0.0453807      0.873092       1.11565       1.18909       1.24376       1.17129       1.11839      0.997021      0.849642      0.720425      0.578784      0.461758      0.347206      0.254996      0.180303      0.122772     0.0802160     0.0543017     0.0346426
  19  12 2613.2176    2.1193  0.9691 13.2437 -0.0016       2.73772  0.0140   0.0204   0.0265    0.0686   0.0000      0.334977   437.4960       6.12424       11.1081       1.95041      -3.02383      -1.02405     -0.701578      -2.54271      0.171822      -1.12713      0.134976     -0.695822     -0.137099     -0.515804   0.000596063    -0.0864630   -0.00116183     0.0192020      0.858912       1.11056       1.18040       1.25299       1.16847       1.12172      0.994143      0.870836      0.712870      0.583608      0.448186      0.341465      0.255513      0.181031      0.128289     0.0845042     0.0544555     0.0326445
  19  13 2758.0716    2.7752  0.9170 13.7143 -0.0003       2.12971  0.0129   0.0267   0.0252    0.0650   0.0000      0.316803   440.0465       7.68364       11.7901      0.799031   -0.00771588       2.35889      -1.39414      -1.08874      0.442416      -1.42896    -0.0860215     -0.634935     -0.382858     -0.182033     -0.116764    -0.0931413    -0.0359620    -0.0106953      0.854164       1.08530       1.15891       1.21653       1.15193       1.08396      0.955013      0.821983      0.691977      0.563690      0.439465      0.329980      0.241661      0.169497      0.119299     0.0779726     0.0506432     0.0312059
  19  14 2902.6729    3.3897  0.8649 14.2741 -0.0005       1.82685  0.0125   0.0332   0.0242    0.0593   0.0000      0.337688   438.5094       7.67025       13.2049       1.15882      -1.55427      0.287390      0.125665      -1.91589      0.588736     -0.482866      0.434243     -0.364512     -0.307711     -0.216760     -0.118262     0.0571648    -0.0844476    -0.0220594      0.825955       1.08010       1.13811       1.19047       1.14881       1.08102      0.939149      0.809820      0.668965      0.557261      0.422984      0.325549      0.233514      0.165802      0.116480     0.0767341     0.0499203     0.0304022
  19  15 3046.7043    3.8298  0.9576 14.5486 -0.0021       1.08887  0.0139   0.0366   0.0262    0.0630   0.0000      0.322374   438.2441       11.0426       15.2070       4.61894      -2.81037     -0.673115      0.712329      0.788431     -0.191814      -1.86817      -1.53075      -1.37699     -0.421023     -0.579138     -0.267552     0.0524768     0.0184444    -0.0868867      0.910000       1.17851       1.26281       1.28816       1.24435       1.14455       1.03327      0.878359      0.740610      0.597385      0.472556      0.358531      0.257456      0.181507      0.124033     0.0809394     0.0538027     0.0335101
  19  16 3190.0620    3.8241  1.2633 14.5187 -0.0002       1.41760  0.0174   0.0326   0.0316    0.0629   0.0000      0.270675   438.0905       11.9786       12.3679       5.22601     -0.588031      -1.73415      0.450376      0.329885     -0.540914      -1.54884    -0.0258854     0.0878202      0.266369      0.242102     -0.137167      0.100577    0.00242282    -0.0140485       1.01829       1.30376       1.37378       1.43749       1.38656       1.29531       1.13960       1.01231      0.852138      0.697458      0.541573      0.409324      0.305737      0.214793      0.147601     0.0977847     0.0639961     0.0400874
  19  17 3333.2057    3.4391  1.7074 14.2799 -0.0005       1.60850  0.0207   0.0258   0.0378    0.0457   0.0000      0.199941   440.9245       17.4027       13.2316       6.25381      -1.13542       1.14792     -0.496594     -0.801242       3.20349      -2.80672      0.618694     -0.967090      0.198504    -0.0653878      0.110298     0.0277566      0.130966    -0.0493413       1.19203       1.53409       1.64187       1.66571       1.62015       1.53080       1.37005       1.18009      0.994375      0.814249      0.636131      0.489282      0.358405      0.253852      0.170077      0.115767     0.0757603     0.0478367
  19  18 3476.4854    2.8853  2.5329 13.7703 -0.0001       1.11532  0.0269   0.0186   0.0476    0.0408   0.0000      0.125456   439.9034       22.1517       11.6427       5.37016     -0.257200      -3.62903      -1.34474      -3.20185     -0.845066     -0.250254      0.108505     -0.647694     -0.522218     -0.414505   -0.00644596   -0.00947142    0.00418269     0.0540671       1.54414       1.99457       2.11087       2.20959       2.15459       2.00060       1.78059       1.55480       1.28994       1.02826      0.822579      0.621905      0.460104      0.326676      0.225826      0.151848     0.0983965     0.0611259
  19  19 3619.7785    2.4659  3.8156 12.9119  0.0001      0.797895  0.0329   0.0131   0.0595    0.0400   0.0000     0.0670150   437.0838       25.2336       13.6477       1.55682     -0.619284       3.00477       1.61739      -3.88512       1.65263     -0.275105     -0.807880      -2.29004      0.356130     -0.228395      0.498830     -0.158174    -0.0450043    -0.0399064       1.87648       2.43133       2.61298       2.69518       2.60785       2.43286       2.19730       1.87454       1.59812       1.27665      0.995343      0.766755      0.561568      0.403520      0.274479      0.186481      0.118135     0.0738786
  19  20 3763.1123    2.0649  5.5609 12.5169 -0.0003      0.638056  0.0422   0.0094   0.0763    0.0294   0.0000     0.0434101   441.2515       22.9775       9.88046       9.97943       3.22220      -6.77299      0.211489      -2.61847       1.26451      -5.25148      -2.74779      -1.95792      0.859984     -0.644445      0.771611     -0.101302     -0.253273     0.0328033       2.35252       3.04648       3.28174       3.36483       3.24736       3.08541       2.74784       2.38801       2.00528       1.63766       1.29333      0.971908      0.719274      0.516666      0.350587      0.235949      0.150877     0.0943745
  19  21 3906.4840    1.7331  7.4598 12.2506 -0.0001      0.448394  0.0518   0.0071   0.0954    0.0225   0.0000     0.0332286   441.4881       20.6945       15.0005       8.90287      -3.76004      -2.88045      -2.75759      -8.02906      0.157917      -2.22108       2.41346     -0.259276    -0.0553661     -0.259783     -0.140756     0.0899437    -0.0877817    -0.0274964       2.80631       3.66228       3.93366       4.04631       3.96921       3.66117       3.31740       2.89223       2.41258       1.97303       1.55216       1.17714      0.872082      0.618796      0.427235      0.283844      0.182918      0.114608
  19  22 4049.8312    1.4359 10.0820 12.0855  0.0003      0.355733  0.0686   0.0057   0.1257    0.0190   0.0000     0.0289591   435.5738       24.8815       17.7972       7.14307       5.85520       1.99727      0.604353      0.867877      -2.82844      -3.52878     -0.546980     -0.791148      0.956885     -0.816206      0.158582     -0.478825   0.000837044     0.0401718       3.57952       4.67685       5.08531       5.17329       5.05235       4.68205       4.25135       3.67998       3.09470       2.51134       1.97142       1.50615       1.10566      0.795399      0.543597      0.366360      0.231529      0.143815
  19  23 4193.1029    1.2041 12.6886 12.0516 -0.0004      0.249920  0.0940   0.0047   0.1642    0.0169   0.0000     0.0303718   445.6705       25.5413       15.5467       4.56726       11.3576      -9.51571      -2.21052      -7.98340      0.671278      -8.10156      -1.15870     -0.375299      0.592790      0.958808      0.393153      -1.04074      0.178816    -0.0431270       4.48380       5.86229       6.35998       6.52752       6.34394       5.92139       5.32632       4.64867       3.89468       3.15688       2.49716       1.90487       1.40534       1.00329      0.692168      0.463053      0.295485      0.184930
  19  24 4336.9248    1.0058 15.4460 11.9928  0.0002      0.321302  0.1278   0.0039   0.2089    0.0149   0.0000     0.0341985   426.1663       34.4174       8.60319       4.92960       12.0993      -10.0522       2.96717      -9.71874       5.05609       3.99273       2.21124      -4.15761    -0.0813819      0.238027       1.48919     -0.147986      0.116208     0.0910078       5.46762       7.19246       7.71192       8.02585       7.75328       7.29459       6.59041       5.76152       4.76655       3.93554       3.08053       2.36816       1.74767       1.26641      0.870979      0.584850      0.371812      0.232817
  20   4 1386.4875    0.1100  0.0470 11.6918 -0.0086       15.4207  0.0041   0.0057   0.0075    0.0126   0.0000       39.0000   438.9698     -0.491998       18.9919     -0.327314      -2.48639     -0.211513      0.731790     -0.152995     -0.193987      0.311157      0.226800     0.0546449     0.0510999   -0.00421358     0.0250738     0.0113093  -0.000174933     0.0147208      0.297885      0.392160      0.407008      0.387067      0.448414      0.366709      0.360113      0.285665      0.255505      0.218498      0.165213      0.125175      0.101955     0.0653427     0.0491505     0.0310648     0.0249884     0.0162299
  20   5 1566.5486    0.1992  0.1100 11.5898 -0.0041       30.5816  0.0047   0.0056   0.0090    0.0155   0.0000       7.15622   439.3893      0.989263       17.1996     -0.356747      -1.95601       1.03478      0.561876     0.0765677    -0.0957218     -0.312986    -0.0601561     0.0242421     -0.171450    -0.0188936     0.0922944    -0.0250965    -0.0297635    -0.0194086      0.375700      0.468509      0.480170      0.485444      0.483939      0.400141      0.385047      0.367416      0.319525      0.280662      0.218446      0.172440      0.120804     0.0900062     0.0597258     0.0403097     0.0254425     0.0160223
  20   6 1734.2289    0.3142  0.2368 11.5419 -0.0000       20.6859  0.0065   0.0058   0.0125    0.0188   0.0000       2.15105   439.8742     -0.285406       15.0047      0.481843      -2.19258     -0.710437      0.105107     -0.242553     -0.226355    0.00645816    -0.0953876    -0.0318451     0.0619439   -0.00255106    -0.0726173    0.00202932    -0.0244436    -0.0168077      0.457501      0.546439      0.632811      0.650286      0.636808      0.588365      0.530521      0.451110      0.398168      0.334714      0.258830      0.193285      0.150489      0.109752     0.0735021     0.0511966     0.0347196     0.0210071
  20   7 1893.9694    0.4659  0.3746 11.4712 -0.0013       14.1755  0.0078   0.0067   0.0152    0.0253   0.0000      0.978856   439.5996      0.947804       16.0190      0.484683      -3.06782       1.68958     -0.888626     -0.273180     0.0958870     -0.334358     -0.323344     -0.226116      0.302022     0.0923001     0.0381263     0.0132111      0.107261     0.0130993      0.547189      0.695634      0.722410      0.783018      0.758915      0.697304      0.624214      0.563568      0.477267      0.391652      0.320509      0.237791      0.180601      0.129651     0.0914602     0.0623664     0.0407740     0.0261674
  20   8 2050.1596    0.6764  0.5217 11.6418 -0.0004       9.01132  0.0090   0.0081   0.0182    0.0340   0.0000      0.599118   436.6064       1.79330       14.5572      0.560023      -1.72248      0.767090       1.00149    -0.0540703      0.788689     -0.142078     -0.131172      0.154018     0.0687110      0.136320     -0.118624    -0.0482202    -0.0879389    -0.0216287      0.608420      0.781404      0.848483      0.866031      0.862484      0.805482      0.724637      0.622050      0.528158      0.428655      0.344928      0.266989      0.196249      0.141254      0.100690     0.0690290     0.0458658     0.0295305
  20   9 2203.2918    0.9282  0.7032 11.8700 -0.0002       7.25470  0.0111   0.0099   0.0213    0.0469   0.0000      0.450207   438.3737       2.22253       15.3062      0.292481      -1.96178      0.497043     0.0848445     -0.327263      0.192594     -0.345280      0.157315    -0.0746977     -0.137846      0.198898      0.151492     -0.114957     0.0944167    -0.0287743      0.706683      0.908813      0.975866       1.01098      0.981646      0.933368      0.844224      0.728528      0.615160      0.497880      0.393043      0.299886      0.231197      0.168086      0.117888     0.0804091     0.0552197     0.0345289
  20  10 2352.5334    1.2749  0.8526 12.4170 -0.0014       4.71853  0.0124   0.0125   0.0246    0.0503   0.0000      0.382396   438.6351       4.35955       12.9515     -0.439550     -0.929456     -0.605003       1.74639     -0.767483     -0.382490     -0.987564     -0.150371     -0.196092     -0.209441   -0.00580210     0.0937983    -0.0748648    -0.0276247    -0.0683470      0.751678      0.959090       1.00384       1.07293       1.03473      0.979348      0.897395      0.788533      0.661817      0.532354      0.419089      0.322318      0.249967      0.182647      0.131977     0.0900561     0.0603131     0.0376711
  20  11 2499.0576    1.7353  0.9768 12.9463 -0.0005       2.69932  0.0141   0.0162   0.0264    0.0604   0.0000      0.357476   438.8765       3.23846       13.8641       1.99577      -1.90991       1.94762      0.282200     -0.342591      0.416636     -0.388075      0.446711     0.0427665      0.143497     -0.259692     -0.240506     0.0610068    -0.0478257    -0.0637741      0.838487       1.06895       1.15026       1.19304       1.15936       1.06704      0.981171      0.862294      0.736505      0.595156      0.485707      0.363076      0.276262      0.201676      0.140149     0.0956310     0.0633114     0.0406670
  20  12 2644.9843    2.2501  0.9751 13.3920 -0.0007       2.19227  0.0139   0.0209   0.0262    0.0643   0.0000      0.335892   440.0034       6.05845       13.8224      0.856766      -1.13096     -0.526261      -1.92356      -2.39580      0.444607     -0.804536     0.0852748     -0.184686     -0.578136    -0.0361057     0.0683384     -0.165507    0.00875600     0.0158387      0.834200       1.08461       1.13273       1.20241       1.17153       1.09238      0.974286      0.878603      0.714468      0.605372      0.466106      0.371979      0.270109      0.199964      0.138414     0.0955984     0.0629087     0.0407341
  20  13 2790.8183    2.8524  0.8803 13.9743 -0.0015       1.54416  0.0126   0.0274   0.0240    0.0561   0.0000      0.330000   437.8870       5.87726       14.3138       3.53625      -1.89702      0.823036      0.816566      -1.43708    -0.0257459      -1.12492     -0.336719     -0.772890     -0.404168     0.0192232     -0.180646     -0.154484    -0.0769296    -0.0388040      0.764898       1.00659       1.01330       1.09278       1.03865       1.02260      0.910504      0.788046      0.667628      0.549130      0.452018      0.336546      0.255488      0.183184      0.132575     0.0911984     0.0589962     0.0376113
  20  14 2936.0976    3.5005  0.8989 14.2815 -0.0002       1.47551  0.0124   0.0331   0.0242    0.0596   0.0000      0.315581   441.4775       9.15332       13.5688       1.91005      -1.29620      -1.39637      -1.50741     -0.928045     0.0714930     -0.762167    -0.0110616     -0.112288     0.0338597     -0.671647     0.0281288      0.118475     0.0433650    -0.0483970      0.782460      0.987395       1.04288       1.08472       1.05702      0.982008      0.907880      0.780342      0.671307      0.556645      0.448848      0.343806      0.255063      0.185457      0.127116     0.0900159     0.0578890     0.0376710
  20  15 3080.6001    3.8953  0.9278 14.7117 -0.0008       1.01974  0.0132   0.0367   0.0252    0.0553   0.0000      0.344930   438.9695       9.19021       12.7764       2.15592      -2.45456      -1.51509      -1.63348      -2.83964       1.06615      -2.06586      0.331364     -0.392886      0.226060     0.0456658    -0.0326469     -0.256734     0.0196356     0.0529667      0.798076       1.02505       1.06959       1.14248       1.07583       1.03104      0.924887      0.831954      0.708263      0.568773      0.446140      0.353573      0.267558      0.192563      0.133986     0.0918160     0.0614169     0.0400436
  20  16 3224.5900    3.7827  1.2602 14.5494  0.0006      0.651757  0.0169   0.0318   0.0315    0.0596   0.0000      0.276747   437.9021       11.0718       15.1753       4.52770      -2.53205      0.510362      -1.81995      -1.64199      0.873113      -2.00975     -0.261908     -0.195029     -0.226425      0.222171     0.0957047    -0.0247404     0.0285155    -0.0210049      0.964164       1.22980       1.31533       1.37805       1.32591       1.25080       1.12513      0.985332      0.835085      0.695363      0.554308      0.426705      0.316709      0.228958      0.159457      0.110668     0.0723852     0.0465798
  20  17 3368.3211    3.2906  1.8716 14.1886 -0.0004       1.14478  0.0217   0.0230   0.0389    0.0393   0.0000      0.166026   437.9969       13.9377       12.6893       3.21021    -0.0903299      -2.57281       1.06898      -2.01716      0.487194      -2.41776     0.0299950      -1.13726    -0.0985115     -0.310786     0.0409685     -0.271629      0.119746    0.00368072       1.18935       1.54198       1.65241       1.73508       1.68301       1.57438       1.41370       1.23454       1.04956      0.856294      0.684322      0.536212      0.388633      0.285912      0.199624      0.137282     0.0907744     0.0578349
  20  18 3512.1954    2.7555  2.7398 13.7207  0.0002       1.04808  0.0272   0.0168   0.0492    0.0339   0.0000      0.110969   437.2401       14.2857       14.2521       8.14882      -3.49764    -0.0546789       1.82151      -3.40207      0.323857      -1.84640      -1.84541      -1.21973     -0.469594     -0.953080      0.170337     0.0517930     -0.190768     0.0232386       1.48064       1.89651       2.04803       2.13749       2.06648       1.95490       1.74926       1.55917       1.31386       1.07136      0.853434      0.661122      0.498461      0.362055      0.256795      0.173909      0.116169     0.0740628
  20  19 3656.0377    2.3336  4.0993 13.0084  0.0002      0.681197  0.0342   0.0119   0.0620    0.0314   0.0000     0.0635243   436.4592       10.5006       12.4014       5.80141       1.73933       2.30566     -0.619271      -5.98600     -0.236369      0.280299      0.354015     -0.682306     -0.108355      0.552090      0.222957      0.201073    -0.0449810     0.0762752       1.84056       2.37408       2.56052       2.67732       2.60556       2.42903       2.21928       1.95051       1.64702       1.35345       1.07810      0.828499      0.622178      0.456467      0.324541      0.221578      0.144849     0.0923973
  20  20 3799.9393    1.9538  5.9855 12.5284 -0.0002      0.616123  0.0432   0.0085   0.0795    0.0247   0.0000     0.0400997   440.2056       19.6726       14.3400       14.8707    -0.0854733     -0.776538      -4.94140      -4.08005      -3.59080      -2.60641     -0.469284      -2.68231     -0.731800     -0.945968      0.252829    -0.0594074      0.113423     -0.103318       2.31744       3.01320       3.24406       3.37575       3.30615       3.12034       2.83262       2.43169       2.08004       1.69670       1.34679       1.04577      0.787358      0.569006      0.407713      0.278614      0.182208      0.117871
  20  21 3943.6476    1.6482  8.2065 12.2380 -0.0003      0.368848  0.0552   0.0064   0.1009    0.0197   0.0000     0.0314635   438.7065       20.2957       14.6545       7.87648      0.439469      -3.88558       4.53256      -5.20869       2.04291      -4.87872      -1.93552     -0.115099      0.366325      -1.33500      0.507204     -0.139681    -0.0726606      0.172750       2.83612       3.66157       3.96392       4.13514       4.02023       3.78715       3.42754       3.02625       2.56987       2.12435       1.69718       1.30414      0.985224      0.715624      0.504388      0.344747      0.227168      0.144865
  20  22 4087.2477    1.3908 10.8246 12.0603 -0.0001      0.206253  0.0729   0.0052   0.1311    0.0177   0.0000     0.0279821   437.5947       14.7156       15.2758       1.77496      -5.62862      0.213171      -7.97526     -0.344473       8.87024      -1.52507      0.234956     -0.120346     -0.977127      0.375063      0.173681     -0.599101     -0.372185      0.202354       3.53040       4.61988       4.95691       5.14877       5.04640       4.75492       4.27756       3.78939       3.23234       2.67114       2.11790       1.63602       1.22886      0.902527      0.638458      0.434382      0.285052      0.181390
  20  23 4231.2037    1.1519 13.2888 12.0445 -0.0006      0.229293  0.0991   0.0043   0.1698    0.0156   0.0000     0.0307637   443.0593       20.1133       1.87931       6.18731      -11.1694     -0.470118      -8.35945     -0.571401       2.25321      -6.76218      -2.01177      -1.79957     -0.612313     -0.948007      -1.38618     -0.887824     -0.181516     0.0888429       4.34111       5.67763       6.23182       6.33959       6.28039       5.88971       5.34472       4.70848       4.01267       3.28276       2.64842       2.03451       1.54886       1.12303      0.796960      0.545950      0.355435      0.229211
  20  24 4374.8651    0.9579 16.1433 11.9717 -0.0003      0.156318  0.1371   0.0035   0.2141    0.0137   0.0000     0.0366935   439.8671       30.1320       12.8072       11.9364      -9.62041       9.78983      -10.9044      -6.03190      -1.02194      -3.58243       1.42239      0.130511       1.48873     -0.434391      -1.72322       1.06347      0.336345     -0.212725       5.40428       7.09113       7.79974       7.99588       7.88820       7.42631       6.76074       5.89185       5.02669       4.14550       3.31464       2.58271       1.94929       1.42735       1.00607      0.692017      0.450259      0.292285
  21   4 1408.0759    0.1235  0.0527 11.6919 -0.0087       31.0894  0.0036   0.0056   0.0073    0.0127   0.0000       28.1046   439.3283     -0.967941       19.6783      0.471652      -2.03934      0.966161      0.144937     -0.351557     -0.446040      0.216620    -0.0305272     0.0252094     0.0584813      0.128590     0.0151940    0.00216942    -0.0130141    0.00809112      0.261172      0.318138      0.341945      0.343376      0.339920      0.350484      0.259959      0.262254      0.243361      0.201995      0.164603      0.130131     0.0882857     0.0760648     0.0476623     0.0348674     0.0246403     0.0146742
  21   5 1589.2986    0.2146  0.1167 11.6325 -0.0014       26.6660  0.0046   0.0055   0.0086    0.0153   0.0000       6.40548   439.3723     -0.719093       18.3983      0.332189      -1.87394     -0.163394      0.895860     -0.199070      0.262148      0.261959      0.111688     0.0855991      0.220277     0.0526644     0.0141020    0.00610714    0.00920784     0.0107430      0.339172      0.420136      0.459544      0.463436      0.424016      0.411429      0.389597      0.327059      0.317477      0.261409      0.212994      0.163476      0.123570     0.0897902     0.0635458     0.0436786     0.0282101     0.0183512
  21   6 1758.2645    0.3420  0.2456 11.5424 -0.0023       16.4742  0.0060   0.0059   0.0124    0.0193   0.0000       1.79907   439.9246     -0.179552       17.3816      0.402399      -2.27568       1.34687      0.854454     -0.404212     -0.124312      0.365331     -0.291343      0.183671    -0.0771726     0.0854713     0.0983283    -0.0538345     0.0759328     0.0176644      0.407443      0.516801      0.571264      0.611500      0.567471      0.534821      0.501613      0.439552      0.374324      0.313536      0.256509      0.200423      0.149178      0.109664     0.0792668     0.0536496     0.0372173     0.0237062
  21   7 1919.8797    0.5017  0.4178 11.5117 -0.0003       11.6967  0.0082   0.0065   0.0157    0.0264   0.0000      0.852896   438.6097    -0.0500427       15.8939     0.0588191      -2.94484      0.249741      0.127947      0.623269     -0.383159      0.286119      0.236678     0.0302714      0.152979     -0.348901    -0.0556284     0.0289579    -0.0191207    0.00928802      0.558328      0.712910      0.725103      0.734658      0.729823      0.720185      0.678392      0.594609      0.495808      0.406334      0.330846      0.255933      0.196898      0.151829      0.109710     0.0792105     0.0525618     0.0339355
  21   8 2077.8393    0.7139  0.5683 11.6569 -0.0005       9.28391  0.0093   0.0080   0.0187    0.0347   0.0000      0.565061   439.1000       2.54101       15.1209     -0.185584      -1.63000      0.561511    -0.0795109      0.367586      0.578072     -0.651939      0.518375     -0.260267   -0.00926455     -0.258336      0.165845     0.0305716    -0.0119385    -0.0143541      0.574739      0.766292      0.807185      0.852276      0.830984      0.805496      0.723153      0.622425      0.531380      0.436092      0.345081      0.273841      0.207026      0.154129      0.110954     0.0774398     0.0548643     0.0350056
  21   9 2232.0165    0.9976  0.7790 11.8962  0.0001       5.66841  0.0115   0.0100   0.0227    0.0518   0.0000      0.407939   438.4403       1.54120       15.2149      0.289082      -3.18357     -0.635982     -0.817024      0.316096    -0.0559531     -0.387190     -0.478444     -0.265474     -0.494952      0.185115    -0.0328277    -0.0658939    -0.0698975     0.0157893      0.707154      0.924840       1.00978       1.02846       1.00410      0.949819      0.851448      0.741422      0.659574      0.539033      0.440512      0.342510      0.258862      0.190062      0.131763     0.0919004     0.0623511     0.0408403
  21  10 2382.0726    1.3762  0.8694 12.5768 -0.0004       4.85605  0.0123   0.0131   0.0240    0.0497   0.0000      0.370002   437.9950       3.12345       13.3780      0.532630      -1.47726       1.52446     -0.546462     -0.305713      0.269006     -0.152909      0.433804     -0.343282   -0.00899770     -0.117043      0.126220    -0.0496212     0.0737374    -0.0137160      0.696073      0.915691      0.969585       1.02302      0.992726      0.941011      0.853342      0.757267      0.654982      0.547962      0.442090      0.348909      0.260402      0.197285      0.136998     0.0949034     0.0666567     0.0428168
  21  11 2529.4310    1.8354  0.9752 13.0481 -0.0009       2.55196  0.0133   0.0167   0.0260    0.0555   0.0000      0.333779   438.8151       4.44603       13.4387      -1.12112    0.00421898       1.15889       1.50485      0.234201     -0.247436     -0.419528     0.0632947     -0.358764     -0.200065     -0.322447     0.0232043     -0.119038  -3.72577e-05    -0.0720494      0.764951      0.970681       1.04347       1.09736       1.06969       1.01824      0.934679      0.808422      0.687931      0.568617      0.467251      0.364496      0.275754      0.203299      0.145173      0.101989     0.0691947     0.0457761
  21  12 2676.3279    2.4160  0.9601 13.4373 -0.0013       2.62211  0.0130   0.0219   0.0251    0.0654   0.0000      0.305689   436.9533       4.95609       12.9805       3.31665     -0.994074     -0.772375       1.27128     -0.703533      0.239517      -1.47346     -0.202132     -0.276644      0.399147     -0.321444     0.0298544    -0.0851525     -0.243768    -0.0193977      0.760109      0.978318       1.03723       1.09255       1.07047       1.00896      0.924238      0.812708      0.699122      0.567718      0.461133      0.358587      0.273410      0.206531      0.147052      0.100509     0.0712374     0.0456342
  21  13 2823.0934    3.0424  0.8904 13.8943 -0.0007       2.27254  0.0122   0.0282   0.0231    0.0650   0.0000      0.327918   439.6629       6.90538       14.8428       1.02678     -0.896893      -3.63508      -1.13121      -1.31126      0.392802     -0.131126      0.643682      -1.33733    -0.0228481     -0.312127     0.0612794     0.0184429     -0.162859     0.0513646      0.710373      0.894874      0.967414       1.01227      0.967736      0.934167      0.848590      0.755544      0.651021      0.536665      0.446070      0.353138      0.258231      0.194037      0.137982     0.0975200     0.0653376     0.0426170
  21  14 2969.0390    3.6261  0.8919 14.4210 -0.0002      0.941283  0.0121   0.0336   0.0233    0.0564   0.0000      0.310638   440.0111       7.14457       14.3703       2.60274     -0.242236      0.618894    -0.0207693     0.0221554      0.926462     -0.572573      0.234859     -0.780069     -0.114697     -0.185915     0.0786415     -0.161184     0.0253643     0.0259406      0.719899      0.906650      0.965922       1.01761      0.990884      0.948144      0.865652      0.762946      0.656553      0.533815      0.430319      0.342805      0.258309      0.195079      0.137589     0.0970096     0.0657366     0.0442887
  21  15 3114.1304    3.8630  1.0410 14.7996 -0.0019       1.26250  0.0145   0.0346   0.0268    0.0555   0.0000      0.312851   439.5131       10.0485       11.6890       4.54670      -1.71099     -0.773006     -0.575389      -2.27824      0.189187      -2.00711      0.546049     -0.791474      0.460501     -0.342543      0.218268      0.192781    -0.0581086    0.00203656      0.782627      0.997207       1.08019       1.14868       1.12372       1.07093      0.968918      0.853666      0.714487      0.597074      0.471989      0.382835      0.292216      0.210696      0.150785      0.106620     0.0729935     0.0487190
  21  16 3258.7260    3.7123  1.4023 14.4492 -0.0005       1.15046  0.0176   0.0287   0.0322    0.0535   0.0000      0.249120   438.2757       12.0925       9.78337       4.56555     -0.789594       1.10483      -1.77063      -2.09599      0.286647     -0.915009     -0.430569     -0.587434     0.0610254     -0.576551      0.173310    -0.0554864      0.255688    0.00892215      0.946021       1.21608       1.30745       1.36262       1.33328       1.26735       1.14341       1.00477      0.885861      0.721366      0.583737      0.462763      0.353539      0.254384      0.185837      0.128265     0.0861098     0.0576539
  21  17 3403.0825    3.2093  2.0682 13.9818 -0.0001      0.737272  0.0221   0.0204   0.0392    0.0360   0.0000      0.147071   440.2487       14.2699       12.7762       3.39637      -2.53429       3.26917      -1.80842      -1.40097      0.419556      -1.25091    0.00122349      -1.14347     0.0674071      -1.21485      0.366132      0.240664     -0.123662     0.0330972       1.14358       1.47885       1.59823       1.66071       1.62889       1.53966       1.40567       1.24321       1.06612      0.891174      0.714042      0.570141      0.428866      0.320340      0.225979      0.158607      0.107407     0.0710312
  21  18 3547.5069    2.6674  3.0744 13.5289 -0.0003      0.733551  0.0278   0.0146   0.0507    0.0293   0.0000     0.0855742   437.9355       20.5873       15.5350       7.51633     -0.704370     -0.272039      0.759819      -5.39727       1.60658     -0.880062      0.533186      -2.11914     -0.185836     -0.897573    -0.0887197     -0.249776     -0.315127     -0.106480       1.45661       1.86919       2.00582       2.11060       2.05622       1.96552       1.76631       1.56763       1.36164       1.12240      0.908100      0.710043      0.541495      0.403196      0.287452      0.203782      0.136460     0.0895420
  21  19 3692.0286    2.2359  4.4438 12.8926 -0.0004      0.776028  0.0346   0.0106   0.0634    0.0283   0.0000     0.0546181   444.6022       22.2842       15.4309       9.65818      -1.32040      -2.26757      -2.50941      -4.86931     -0.566417      -2.98328     -0.553736     -0.838310     -0.838393      -1.27360     -0.667819     0.0362559    -0.0316003    -0.0319533       1.79080       2.31098       2.49916       2.61085       2.53418       2.44260       2.23051       1.95580       1.67588       1.38659       1.12420      0.886451      0.674032      0.500097      0.359841      0.251133      0.168511      0.112566
  21  20 3836.2891    1.8631  6.4772 12.4392 -0.0001      0.508134  0.0447   0.0076   0.0818    0.0226   0.0000     0.0371108   441.3434       12.2120       18.5920       8.29034       1.70656     -0.188320      -1.60490      0.735287       1.57063      -1.74389      -1.82847     -0.540678      0.645583      0.626269      0.195659     0.0566729     0.0193657     -0.261588       2.23986       2.93589       3.14653       3.27365       3.22138       3.05882       2.80070       2.48240       2.12670       1.77868       1.44450       1.14487      0.858839      0.638097      0.457134      0.320149      0.214026      0.141384
  21  21 3980.4575    1.5644  8.8624 12.2326 -0.0001      0.330981  0.0584   0.0059   0.1069    0.0182   0.0000     0.0299458   440.9644       23.0582       18.8260       12.2259       5.60461       6.52061       1.26536      -4.68709      -2.33630       2.26613      0.296007      -1.50141     0.0735943     -0.847049      0.735631     -0.194398     -0.202529     -0.247618       2.84326       3.70717       3.99632       4.16281       4.10553       3.87289       3.54370       3.13081       2.72259       2.27794       1.81136       1.44433       1.08868      0.816963      0.582121      0.409956      0.272883      0.180353
  21  22 4124.6205    1.3126 11.4442 12.0976 -0.0003      0.226616  0.0792   0.0048   0.1379    0.0162   0.0000     0.0294391   435.0439       25.5703       15.9147      -5.58561      0.135243       2.36258      -7.56258      -2.98276       3.15020      -4.22307      -1.67975      -3.14270     -0.889100     -0.972201      0.455082      0.994362      0.484087     -0.221401       3.54192       4.65323       5.05135       5.22201       5.16399       4.88702       4.46908       3.93517       3.39280       2.83521       2.30462       1.80348       1.37822       1.01485      0.734066      0.513145      0.340881      0.226309
  21  23 4268.7524    1.0994 14.0877 12.0303 -0.0003      0.163224  0.1071   0.0039   0.1784    0.0147   0.0000     0.0310167   442.8879       24.3706       8.69722       14.6012       3.93262       1.54871      -1.91065      -5.18109      0.843078       1.43828       3.79167      -4.63999       3.44247      0.302698      0.132589   -0.00674943      0.467917    -0.0650276       4.39075       5.74568       6.27832       6.51724       6.44162       6.03835       5.54984       4.94273       4.23525       3.54143       2.85856       2.26289       1.72537       1.28124      0.923252      0.644612      0.430960      0.286039
  21  24 4413.3434    0.8944 16.5998 11.9892 -0.0000      0.239610  0.1439   0.0033   0.2216    0.0128   0.0000     0.0391044   434.0418       16.4117       15.8633       11.1015      -1.65670       3.01373       5.30397      -9.61440      -6.88337      -1.99481       4.85673       2.78723      0.435492       1.95745       2.15780    -0.0454697     -0.461738     -0.346386       5.29768       6.99079       7.58657       7.90696       7.83550       7.43684       6.82239       6.03090       5.14381       4.32083       3.48792       2.76310       2.11711       1.57656       1.13420      0.798610      0.535551      0.353572
  22   4 1429.1247    0.1318  0.0636 11.6553 -0.0022       10.5790  0.0043   0.0051   0.0075    0.0124   0.0000       22.0406   439.6231      -1.00133       19.6322      0.561358      -2.61841      0.585590      0.638654      0.269545     0.0542561      0.116434      0.244968    -0.0192466    -0.0160253    -0.0154435    -0.0508039  -0.000168017    -0.0169370    -0.0126565      0.344172      0.372997      0.368527      0.382673      0.383047      0.371506      0.360657      0.350473      0.282245      0.226215      0.195338      0.142509      0.112596     0.0916128     0.0777215     0.0570552     0.0369894     0.0240809
  22   5 1611.3569    0.2312  0.1283 11.5683 -0.0017       32.5978  0.0045   0.0057   0.0089    0.0155   0.0000       5.01442   439.5475      0.407165       18.9757      0.365751      -3.00475      0.258649      0.781285     -0.223131     -0.361101     -0.224317      0.458576      0.106717    -0.0222083    -0.0801885     -0.123614     0.0635163  -0.000729571    0.00194187      0.329880      0.435022      0.465490      0.464437      0.465583      0.444074      0.438737      0.365898      0.315000      0.252917      0.199194      0.157153      0.120507     0.0950541     0.0708317     0.0523078     0.0372699     0.0238935
  22   6 1781.5853    0.3721  0.2876 11.5508 -0.0002       17.1820  0.0069   0.0058   0.0130    0.0195   0.0000       1.52837   439.5366     -0.240935       17.3196       1.35565      -2.24633     -0.169153      0.243290      0.465853     -0.134957     0.0378524     -0.165058   -0.00570064     -0.178997    -0.0211044     -0.148263     -0.131209    -0.0210761    -0.0299802      0.452308      0.592819      0.652531      0.629611      0.607888      0.563731      0.520644      0.501293      0.449536      0.383336      0.318189      0.252532      0.196354      0.143794      0.100697     0.0710780     0.0477745     0.0319298
  22   7 1945.1238    0.5488  0.4554 11.5490 -0.0010       11.0102  0.0080   0.0069   0.0168    0.0272   0.0000      0.741450   439.2466      0.651861       15.8236       1.51404      -1.73416      0.283240     -0.878792     -0.262669     -0.189606     -0.664230      0.102845     -0.280289    -0.0764188    -0.0124650     0.0179878     0.0226447     -0.203212    -0.0258845      0.503965      0.638942      0.716771      0.728866      0.711634      0.685927      0.612559      0.545331      0.483432      0.410110      0.341642      0.270234      0.209854      0.152659      0.107733     0.0785532     0.0541326     0.0358104
  22   8 2104.8684    0.7558  0.6200 11.7007 -0.0006       7.72157  0.0098   0.0081   0.0194    0.0375   0.0000      0.503271   439.4540     -0.899423       15.6457       1.59103      -1.61041       1.45363     0.0527478     -0.828939     -0.668886     -0.292836     -0.394240      0.109479     -0.147352     0.0798546      0.128041      0.148125   -0.00880815    -0.0429072      0.589786      0.765796      0.805376      0.856872      0.843257      0.801152      0.730078      0.629634      0.568066      0.469963      0.389027      0.306142      0.235094      0.175860      0.125921     0.0921314     0.0625149     0.0420388
  22   9 2260.1354    1.0592  0.7616 12.1481  0.0000       5.94894  0.0108   0.0104   0.0224    0.0444   0.0000      0.407192   438.8608       2.41821       14.5922       1.91780      -2.94801    0.00331990      0.438605     -0.546717      0.832571     0.0619961      0.112247      0.261176     -0.391491     0.0107964      0.233253     -0.217463    -0.0329209   -0.00817527      0.612396      0.800367      0.832803      0.888128      0.854750      0.827209      0.759373      0.686174      0.597281      0.504615      0.409303      0.321670      0.253039      0.191404      0.138050      0.100192     0.0686181     0.0466890
  22  10 2410.9511    1.4980  0.9256 12.4166 -0.0005       3.50863  0.0127   0.0135   0.0238    0.0659   0.0000      0.329370   437.7059       3.84224       16.3317      0.514417     -0.428213     -0.266746      0.573796     -0.722115     -0.142116     -0.399608     -0.615748     -0.827741     -0.292944      0.100529     -0.118732   -0.00514853      0.111322     0.0717173      0.706508      0.910890      0.962783       1.02399      0.997384      0.955042      0.862008      0.775416      0.678433      0.569745      0.466475      0.372613      0.289165      0.213474      0.153160      0.109489     0.0764904     0.0513108
  22  11 2559.3263    1.9454  0.9817 13.0696 -0.0003       2.47946  0.0132   0.0171   0.0248    0.0587   0.0000      0.313815   438.8691       3.52552       13.3947       4.01600      -1.14117     0.0172092      0.166800      -1.46213      0.723207     -0.216641      0.481397     -0.288462     0.0480794     -0.769565      0.113872    -0.0974591    -0.0672401     0.0127244      0.720638      0.920582       1.00214       1.06006       1.02111      0.967447      0.898697      0.803364      0.690424      0.577589      0.482379      0.377711      0.292207      0.218404      0.160390      0.112275     0.0778872     0.0521562
  22  12 2707.2239    2.5478  0.9154 13.7185 -0.0000       2.44783  0.0123   0.0233   0.0241    0.0567   0.0000      0.323669   438.8370       4.54574       13.5673       1.00578      -1.08901     -0.347893      0.415261      0.675150      0.577974      -1.23161     -0.538525     -0.623654    -0.0963744     -0.232107    -0.0724692    -0.0449101    -0.0396693     0.0230537      0.686126      0.888294      0.923545      0.979130      0.949029      0.905619      0.856530      0.767764      0.672859      0.542821      0.438772      0.358554      0.276167      0.210715      0.153442      0.110346     0.0772981     0.0512771
  22  13 2854.8658    3.2704  0.8366 14.2192  0.0005       1.39047  0.0114   0.0305   0.0222    0.0531   0.0000      0.330323   438.5329       6.27226       13.0177       2.93563     -0.316259    0.00219776      -1.93636     -0.873368       2.17737     -0.617376      0.317697     -0.783504      0.390362    -0.0896498     -0.164599     -0.147818    -0.0221345     0.0500941      0.629172      0.809498      0.860687      0.907847      0.876704      0.849971      0.788825      0.690012      0.615587      0.508148      0.428483      0.336036      0.258727      0.197356      0.141255      0.100540     0.0684334     0.0472937
  22  14 3001.5517    3.7042  0.9096 14.5972 -0.0004       1.53289  0.0122   0.0339   0.0237    0.0531   0.0000      0.324930   438.9392       8.90398       15.1265       2.51550      -1.82435      0.885876      0.720831      -2.11565      0.445536     -0.577342      0.194990     -0.521760    -0.0560760    -0.0549238     0.0371398     -0.312905     0.0606065     0.0116915      0.688575      0.865003      0.952902       1.00025      0.972076      0.936857      0.858903      0.751078      0.660283      0.538181      0.436952      0.347048      0.270907      0.202265      0.149685      0.106009     0.0732126     0.0505840
  22  15 3147.1741    3.8941  1.1124 14.7164 -0.0004      0.785993  0.0150   0.0333   0.0274    0.0601   0.0000      0.319422   440.5381       10.3840       12.3220       1.90565     -0.807690      0.467270      -1.65669      -2.87770      0.539779     -0.993659     -0.914966     -0.531795      0.497792     -0.624984     -0.153387      0.179378      0.115772    -0.0399941      0.799382       1.02767       1.09792       1.15848       1.13132       1.08802      0.992882      0.887665      0.755978      0.648689      0.532849      0.401933      0.315440      0.241550      0.175498      0.125336     0.0888215     0.0580935
  22  16 3292.4434    3.6286  1.5339 14.3149 -0.0001      0.827893  0.0178   0.0260   0.0331    0.0471   0.0000      0.203806   440.1159       11.9880       14.9787       3.76614     -0.852484      -2.53594      -2.23618     -0.921238     -0.431000      -1.77949     -0.401694     -0.580095    -0.0758910     0.0676101     0.0133993   -0.00970605     0.0183586     0.0213266      0.896921       1.17541       1.26562       1.31249       1.30560       1.26289       1.13524       1.01486      0.869723      0.727504      0.602709      0.469489      0.368638      0.274973      0.198492      0.144662     0.0992609     0.0661927
  22  17 3437.5217    3.0460  2.2100 13.9127  0.0002      0.913084  0.0224   0.0184   0.0402    0.0324   0.0000      0.127145   437.3870       16.5780       13.0396       5.06596     -0.857321      -3.44179     -0.372769     -0.724211       2.62105      -1.08496      0.657625     -0.579245     -0.220400     0.0287222     -0.124305     -0.187544    0.00920328      0.141218       1.12003       1.46965       1.55716       1.66558       1.59397       1.55063       1.39969       1.28093       1.10637      0.928099      0.750846      0.603251      0.466037      0.350398      0.255104      0.184786      0.126547     0.0848102
  22  18 3582.5166    2.5109  3.3681 13.4160  0.0001      0.808549  0.0291   0.0128   0.0525    0.0254   0.0000     0.0796888   441.2187       17.5735       17.9507       6.98881       2.47133       1.48369       1.22176      0.472607       3.03524     -0.357146     -0.181951      -2.09551      0.825123     -0.169593      0.197989     -0.115356    -0.0155061     -0.211401       1.42108       1.87371       2.00287       2.09726       2.07012       1.94992       1.82347       1.59681       1.41933       1.19169      0.969254      0.780141      0.600446      0.453174      0.324913      0.232663      0.159462      0.107624
  22  19 3727.3642    2.1290  4.9798 12.8441 -0.0001      0.580049  0.0366   0.0094   0.0675    0.0237   0.0000     0.0490132   442.6863       19.7262       14.9827       8.71272      -2.47371      -5.49900      -1.26525      -2.16082      -1.08408      -2.18588      0.490329      -2.06939      -1.27201     -0.322854     -0.540114    -0.0192787     -0.291828     -0.239102       1.78526       2.31565       2.51528       2.63553       2.58936       2.47965       2.28900       2.01549       1.76269       1.47754       1.21247      0.961964      0.741206      0.565339      0.411471      0.289007      0.200049      0.136831
  22  20 3872.3381    1.7801  6.9793 12.4201 -0.0001      0.467083  0.0464   0.0070   0.0850    0.0203   0.0000     0.0336160   440.7853       14.7066       12.0963       2.09884      -3.58852     0.0349668       1.57853     -0.608701     -0.237615      -2.70668      -1.40731      -1.70277      -1.01409     -0.577769     -0.413551     -0.108809      0.218180     -0.231196       2.23666       2.89582       3.15283       3.29557       3.24357       3.08844       2.84025       2.54755       2.22540       1.87344       1.53186       1.22502      0.943313      0.711698      0.520251      0.370455      0.253805      0.171471
  22  21 4016.8642    1.4945  9.4180 12.2256 -0.0002      0.328897  0.0611   0.0055   0.1120    0.0168   0.0000     0.0293324   439.3414       24.4566       22.4592       4.68134      -4.18265       2.26556      -2.95190      -7.62148       9.12297      -2.83469      -1.00571     -0.454165       1.01823      0.435076      0.960395     -0.284613     -0.233800     -0.104329       2.80336       3.67632       3.99306       4.19915       4.13974       3.94429       3.62434       3.21422       2.80404       2.36122       1.91490       1.53338       1.17820      0.895391      0.648357      0.469650      0.319534      0.214570
  22  22 4161.6451    1.2615 12.3087 12.0987 -0.0003      0.210801  0.0854   0.0044   0.1471    0.0152   0.0000     0.0290522   440.4239       14.4089       17.7248       16.1022       4.10890     -0.776531       5.86612      -8.33408       2.98181      -5.72984       1.01100      -1.82364      -2.41419      0.973821      0.483144      -1.08420    -0.0924510     -0.309274       3.52826       4.61038       5.06045       5.26812       5.25625       4.95225       4.57214       4.10481       3.55437       2.98116       2.43032       1.94209       1.50534       1.14236      0.829755      0.599572      0.406452      0.276109
  22  23 4306.7431    1.0361 14.8788 12.0349 -0.0002      0.283793  0.1150   0.0036   0.1868    0.0135   0.0000     0.0335190   442.8953       13.4327       15.0893       8.98140     -0.895442       9.21526       1.15598      -3.94938       1.18248       8.32328      -2.26087      -2.74052     -0.197449       1.66726      -1.72492     -0.461825     -0.427892     -0.223302       4.32477       5.69616       6.25155       6.48429       6.43915       6.15936       5.65510       5.08741       4.37313       3.70647       3.03180       2.41885       1.88838       1.42068       1.04371      0.746407      0.505179      0.345496
  23   4 1449.6999    0.1367  0.0783 11.6601 -0.0071       35.3065  0.0046   0.0048   0.0079    0.0129   0.0000       17.3281   439.6250     -0.471200       19.4910      0.747654      -1.87489     0.0595957      0.810581     0.0801705     -0.579282    -0.0123002    -0.0118773     0.0260006     0.0282412    -0.0699918   -0.00284181    -0.0286393     0.0104458    -0.0103972      0.308733      0.408906      0.414004      0.418521      0.396744      0.415974      0.404956      0.394427      0.322841      0.254607      0.191879      0.173634      0.143988      0.114433     0.0929593     0.0560487     0.0386266     0.0258760
  23   5 1632.8166    0.2420  0.1533 11.5571 -0.0047       29.3461  0.0049   0.0053   0.0094    0.0154   0.0000       4.05940   439.6816     -0.844019       19.4769   -0.00487861      -2.26846      0.315995      0.777084     -0.535889      0.643630     -0.446829     -0.113195    -0.0913565      0.326603    -0.0467590    -0.0131473  -0.000351898     0.0346647    -0.0317735      0.288276      0.383757      0.407353      0.428237      0.428811      0.407122      0.377985      0.332840      0.306791      0.250908      0.213600      0.173523      0.135979      0.101304     0.0736021     0.0556967     0.0378582     0.0260369
  23   6 1804.2594    0.3880  0.2870 11.5709 -0.0010       17.0546  0.0063   0.0060   0.0127    0.0196   0.0000       1.40354   440.3278     -0.176070       17.9404      0.750746      -2.49080      -1.05093      0.798494      0.104297     0.0917521     -0.298414     -0.110473     0.0597561     -0.264163    -0.0260739     0.0528999    -0.0819024    -0.0672341     0.0236801      0.393620      0.519559      0.548338      0.577969      0.561285      0.540154      0.495888      0.452864      0.395197      0.339719      0.284143      0.235300      0.186825      0.139969     0.0954495     0.0710308     0.0482162     0.0338826
  23   7 1969.7174    0.5660  0.4803 11.6072 -0.0004       10.7587  0.0081   0.0068   0.0171    0.0273   0.0000      0.715652   439.3321       1.48436       16.4174      0.267749      -2.68141      0.345467      0.732767     -0.243344      0.267342     -0.466409      0.101025     -0.428668     -0.192903      0.436562      0.130859    -0.0881230    -0.0410626     0.0466651      0.505994      0.667235      0.720559      0.748701      0.735338      0.714298      0.650771      0.589056      0.497630      0.416882      0.345184      0.275599      0.215534      0.163728      0.121444     0.0860130     0.0618152     0.0412819
  23   8 2131.2192    0.8125  0.6199 11.8282 -0.0005       7.88475  0.0093   0.0085   0.0190    0.0359   0.0000      0.485590   439.2993       1.34168       17.8790       1.18476      -3.56544     -0.431775       1.58649      -1.55826      0.365658      0.328813      0.429334      0.243773    -0.0290622     -0.268975     0.0263898     0.0445337   8.10498e-05   -0.00217422      0.528767      0.674952      0.719937      0.796153      0.761864      0.738277      0.677968      0.610120      0.523972      0.443441      0.373192      0.298777      0.234981      0.175772      0.129145     0.0956259     0.0667473     0.0453731
  23   9 2287.6031    1.1550  0.7911 12.2672 -0.0005       5.20636  0.0109   0.0109   0.0219    0.0448   0.0000      0.382492   439.9555       2.26025       16.3987      0.213511      -1.11604      0.800982     0.0145413     -0.486584     -0.157672     -0.128349      0.639363    -0.0485865     -0.305478      0.151265    -0.0221077     0.0169994    0.00208885   -0.00850350      0.608644      0.775018      0.811883      0.878964      0.865652      0.827893      0.763547      0.674728      0.602478      0.515160      0.423660      0.341690      0.267664      0.204602      0.148545      0.108119     0.0756352     0.0524598
  23  10 2439.3185    1.5619  0.9855 12.6938 -0.0009       3.35148  0.0131   0.0135   0.0251    0.0572   0.0000      0.327986   438.8553       2.27501       15.7945       2.35358      -1.85366     -0.646274     -0.538532      0.441089      0.330836     -0.212209      0.940500     -0.203109     -0.330196     -0.399454      0.140289    -0.0725710      0.118680    -0.0183219      0.681508      0.848216      0.922895      0.990989      0.976307      0.938474      0.861039      0.785274      0.665009      0.573538      0.468010      0.382311      0.296256      0.226433      0.167109      0.123955     0.0854262     0.0597111
  23  11 2588.8020    2.0703  0.9883 13.2244 -0.0003       3.28157  0.0130   0.0179   0.0246    0.0563   0.0000      0.325245   438.6457       3.19674       15.3227       1.05635      -1.31719      0.149112     -0.389985      -1.59519      0.642511     -0.796404      0.577678     -0.779754     0.0117123     -0.238400      0.121930     0.0981364     -0.137052    -0.0434566      0.676737      0.877327      0.955095       1.01755      0.991435      0.949365      0.870039      0.773704      0.694707      0.569458      0.475272      0.379418      0.290509      0.223162      0.168387      0.121319     0.0865595     0.0585495
  23  12 2737.7079    2.6664  0.9442 13.6379 -0.0001       1.63929  0.0119   0.0230   0.0240    0.0569   0.0000      0.299360   438.5367       7.06692       17.0109      0.818334      -2.14981       1.60692      -1.65895      -1.23800      0.214706     -0.759687     -0.558998     -0.251528    0.00344191     -0.521796    -0.0652732     -0.153767    0.00665811     -0.100631      0.621049      0.805257      0.860192      0.908190      0.887785      0.857428      0.807771      0.706712      0.629984      0.526262      0.447899      0.355071      0.273081      0.213521      0.156453      0.114077     0.0811385     0.0555029
  23  13 2886.2348    3.2967  0.9340 14.0560 -0.0014       2.24158  0.0122   0.0286   0.0229    0.0628   0.0000      0.322711   439.3032       6.81775       13.0535       5.39068      -2.09732     -0.515393    -0.0710281      -1.28213      -1.04432     -0.372383     -0.451508      -1.15245     0.0845003     -0.435033     -0.311782   0.000891787    -0.0616749     0.0404087      0.637091      0.828529      0.913790      0.964568      0.934643      0.912157      0.834515      0.746753      0.644120      0.540138      0.446724      0.356998      0.272444      0.210473      0.158899      0.116322     0.0814819     0.0555968
  23  14 3033.5610    3.9031  0.9642 14.5087  0.0003      0.426386  0.0123   0.0340   0.0241    0.0614   0.0000      0.299312   438.3760       8.28236       15.1584       4.65700      -2.60969     -0.115340     -0.461182    -0.0747363       1.05867     -0.390684      -1.06141     -0.887271    -0.0861488     -0.738416      0.347181      0.103850     0.0305595   -0.00339239      0.636774      0.845782      0.895042      0.966704      0.931696      0.911411      0.831646      0.745307      0.652485      0.551455      0.451090      0.363388      0.283290      0.217378      0.162461      0.116717     0.0808249     0.0560475
  23  15 3179.9081    3.8487  1.1831 14.6752 -0.0006       1.34362  0.0154   0.0314   0.0286    0.0588   0.0000      0.277566   438.6557       12.7027       16.0128       6.15873      -1.37580      -1.35474     -0.505810      -1.41961      0.343956      -2.43735      0.667869     -0.878886     -0.263348    -0.0225312    0.00791458      0.183211     -0.242450    -0.0478659      0.758352      0.990912       1.05870       1.10252       1.10913       1.05351      0.974359      0.888028      0.765394      0.643620      0.530558      0.422797      0.325929      0.256368      0.188347      0.139275     0.0973810     0.0669548
  23  16 3325.7488    3.4786  1.6154 14.5343 -0.0012      0.997249  0.0188   0.0246   0.0335    0.0379   0.0000      0.209246   437.1944       10.3491       13.2596       6.41084      -1.85380     -0.733927       1.65652      -3.02817     -0.855684      -1.01932      0.630455     -0.705266      0.132504     -0.767622     -0.133600     0.0499089     0.0816942    -0.0119295      0.887850       1.15563       1.23575       1.32707       1.27823       1.24780       1.14511       1.04229      0.907214      0.759992      0.632868      0.512065      0.399812      0.302956      0.226297      0.165387      0.117663     0.0782852
  23  17 3471.5450    2.8989  2.5591 13.7833 -0.0004      0.781418  0.0241   0.0160   0.0426    0.0277   0.0000      0.107080   440.6876       11.5813       14.9045       5.87868     -0.845594       1.22213       1.08695     -0.245583     -0.136960      -3.36679      0.330089       1.01804     0.0995637     -0.860632      0.292001     -0.245560     0.0106127      0.160945       1.14725       1.50744       1.59988       1.73193       1.70571       1.62731       1.49389       1.33617       1.16843      0.994614      0.815638      0.661885      0.508064      0.396480      0.286194      0.212334      0.147475      0.101841
  23  18 3617.1966    2.4138  3.6647 13.3278  0.0001      0.863310  0.0299   0.0116   0.0534    0.0227   0.0000     0.0677247   437.9455       18.0489       16.4392       4.85378      -3.38532      -1.62995       3.80827      -2.83788       1.14584      -2.59822      -1.95694     -0.823529       1.29426     0.0729341     -0.490847     -0.673573   -0.00118336      0.189851       1.40559       1.82737       1.97926       2.08438       2.08190       1.98886       1.84780       1.63075       1.44852       1.22977       1.00436      0.812686      0.643474      0.488568      0.363465      0.259926      0.183762      0.126873
  23  19 3762.6874    2.0139  5.4608 12.7887 -0.0003      0.651988  0.0386   0.0084   0.0706    0.0208   0.0000     0.0458804   437.9384       15.2576       15.1996       4.96338      -2.64129     0.0608941      0.706547      -3.43011      -2.77864      -3.28773       2.57414     -0.454097     -0.698382     -0.692350      0.757225     -0.622560     -0.375654     0.0435946       1.78407       2.32400       2.51237       2.65722       2.60003       2.51474       2.34269       2.09286       1.83272       1.55943       1.28621       1.03961      0.808802      0.625507      0.459617      0.337501      0.234502      0.161976
  23  20 3907.8975    1.7007  7.5336 12.4305 -0.0003      0.383981  0.0488   0.0064   0.0897    0.0180   0.0000     0.0329720   439.5250       21.2206       18.2938       6.82901      -5.05789      -2.67305       2.15381      -3.45035      0.341431      -5.27915      0.794913      -1.94984      0.668915     -0.676751      0.197775     -0.486725    -0.0935326    -0.0971473       2.20682       2.90666       3.16028       3.30199       3.27407       3.14422       2.92022       2.64046       2.28796       1.95178       1.61016       1.30267       1.01785      0.780238      0.577647      0.422440      0.292180      0.202704
  23  21 4053.1236    1.4290 10.1054 12.2008 -0.0001      0.293522  0.0651   0.0050   0.1172    0.0160   0.0000     0.0287636   438.6238       14.2228       15.9825       8.97625      -4.11810      -2.71251      0.717132       1.59167       3.64230      -6.61484     -0.162040      -1.29585     -0.252340       1.29240      0.334031     -0.398654     -0.240924     -0.407894       2.79388       3.61526       3.96709       4.09639       4.16142       3.95139       3.67943       3.30880       2.87888       2.46466       2.02569       1.65538       1.28200      0.990546      0.732601      0.533142      0.374632      0.257148
  23  22 4198.0497    1.2028 12.7879 12.1180  0.0000      0.186737  0.0893   0.0041   0.1534    0.0142   0.0000     0.0298146   438.3850       25.5547       14.0226       7.89602       1.44799       3.25529       2.24377     -0.851634       1.40070      -2.96306      -4.19547      0.424543      -1.05369      -1.50074      0.333785      -1.22187     -0.241294      0.441235       3.45422       4.54478       4.96853       5.19361       5.16393       4.97542       4.60963       4.15765       3.63639       3.08605       2.57508       2.05851       1.63970       1.24529      0.924178      0.673515      0.471802      0.323654
  23  23 4343.3418    0.9847 15.3706 12.0432 -0.0007      0.210874  0.1226   0.0033   0.1935    0.0128   0.0000     0.0352452   439.2771       24.4777       5.24200      -1.61327      -2.20955       8.43866       11.5455     0.0642096       12.2599      -3.85067      -7.37246       2.01785      -1.65207      -1.48144       1.84867     -0.400080     -0.439962    0.00657387       4.32052       5.73234       6.25957       6.54533       6.54203       6.28719       5.85069       5.27885       4.55286       3.92506       3.21364       2.59832       2.06363       1.56630       1.17855      0.860263      0.591311      0.411516
  24   3 1271.0047    0.0819  0.0288 11.7344 -0.0112       27.9946  0.0046   0.0060   0.0050    0.0113   0.0000       90.7362   439.4019     -0.765254       20.3443      0.323885      -2.72852   -0.00211928      0.993435     -0.472432     -0.506292     -0.119176    -0.0623212   -0.00154787     0.0876325    0.00969600    0.00799938     0.0603123    -0.0477837    -0.0230062      0.302052      0.292139      0.298119      0.303171      0.390916      0.345689      0.389586      0.334224      0.249833      0.248351      0.219468      0.137761      0.126416     0.0822978     0.0718052     0.0472141     0.0449584     0.0297355
  24   5 1653.7092    0.2655  0.1832 11.5420 -0.0015       20.0777  0.0053   0.0052   0.0106    0.0156   0.0000       3.06909   440.3535      0.553387       20.3868     -0.825417      -3.12285     -0.793627      0.634836     -0.180471      0.370726     -0.109755    -0.0346934    -0.0516718      0.255071     0.0268878     0.0344693    -0.0643536    -0.0520443    -0.0397330      0.375963      0.493388      0.527794      0.521405      0.501999      0.474549      0.462354      0.438523      0.403192      0.331181      0.261485      0.207585      0.153107      0.123325     0.0940119     0.0754802     0.0526662     0.0357904
  24   6 1826.3385    0.4141  0.3318 11.5476 -0.0008       14.5726  0.0068   0.0058   0.0135    0.0202   0.0000       1.15911   440.8679       1.19525       18.6623       1.99586      -2.39192      0.894211      0.759282     -0.153180     -0.663064      0.157777      0.463156     -0.162922     0.0562577     0.0241445     -0.102823    -0.0801335     0.0290191    -0.0655513      0.397857      0.522640      0.548741      0.596395      0.585498      0.579255      0.519724      0.477475      0.428022      0.357141      0.294218      0.233098      0.186455      0.149278      0.111695     0.0806973     0.0584146     0.0430348
  24   7 1993.6581    0.6064  0.5237 11.5035 -0.0002       9.84949  0.0083   0.0067   0.0171    0.0300   0.0000      0.611784   439.8854      0.772476       17.4497     -0.144637      -2.48093      0.852441     0.0472373     -0.833896     -0.621745      0.401712     -0.177101    -0.0955238    -0.0600692     -0.209269    -0.0689997    -0.0891500      0.116321     0.0753434      0.470074      0.591242      0.642647      0.687209      0.688742      0.655785      0.611244      0.551881      0.482509      0.418129      0.339206      0.289561      0.217434      0.170521      0.128848     0.0947205     0.0697006     0.0481800
  24   8 2156.8647    0.8729  0.6659 11.7898 -0.0010       7.14793  0.0096   0.0086   0.0190    0.0390   0.0000      0.438729   439.1530       1.08985       17.0408     -0.249202      -1.03817     0.0738500     -0.284400      0.821914      -1.15728     -0.728117      0.134216     -0.603875    -0.0154539     -0.509157      0.127517    -0.0552138    -0.0141591    -0.0180625      0.523344      0.668110      0.723053      0.744869      0.752994      0.739529      0.674780      0.609858      0.535951      0.463163      0.382734      0.311798      0.249313      0.192829      0.143177      0.105978     0.0754504     0.0539732
  24   9 2314.4291    1.1960  0.8430 12.3834 -0.0017       4.32398  0.0115   0.0108   0.0224    0.0438   0.0000      0.377073   439.4276       2.46114       17.1970      0.597092     -0.939961     -0.258697      0.347489       1.16456     -0.661946     -0.611551      0.146795    -0.0772856      0.151963    -0.0733060    -0.0127828     -0.286213    -0.0761720      0.116778      0.581160      0.754644      0.793662      0.859856      0.832836      0.813778      0.755640      0.696494      0.605015      0.521636      0.442690      0.355390      0.283495      0.222600      0.167656      0.120149     0.0858568     0.0588023
  24  10 2467.1654    1.6385  0.9736 12.8656 -0.0004       2.97211  0.0128   0.0141   0.0244    0.0538   0.0000      0.332800   440.5699       3.68403       14.0510       2.38271     -0.544558     -0.731859      -1.76711       1.15437      0.354695     -0.756378     0.0682959     -0.356947     -0.170339     -0.290515      0.137581     -0.128286     0.0482644    0.00270836      0.647219      0.838404      0.902347      0.950762      0.949085      0.914922      0.854622      0.760543      0.675894      0.577315      0.478345      0.384068      0.306430      0.238143      0.177347      0.131493     0.0956778     0.0671861
  24  11 2617.8113    2.1767  0.9797 13.4008  0.0004       3.16314  0.0128   0.0186   0.0238    0.0538   0.0000      0.316402   438.9138       4.08543       14.9832       1.42072      -2.99269      -1.06215      -1.20277     0.0829463     -0.334043     -0.151133      -1.24025     -0.412578     0.0584600     -0.468869      0.117035    -0.0345317      0.118243    -0.0703939      0.627863      0.803561      0.871442      0.934576      0.902756      0.889297      0.825250      0.740929      0.662271      0.559479      0.466166      0.378229      0.298250      0.233464      0.177676      0.129237     0.0925455     0.0650531
  24  12 2767.8102    2.8256  0.9560 13.8132 -0.0003       2.14222  0.0122   0.0240   0.0231    0.0546   0.0000      0.304137   439.0653       6.84505       13.0823       1.83383      -1.12900      0.779604      0.468555      -1.41977      0.373143     -0.995156     -0.811587     -0.792847    0.00113238     -0.399463    -0.0746846    -0.0117733     0.0837514     0.0557650      0.608591      0.789060      0.837794      0.912580      0.881404      0.858432      0.796772      0.710709      0.633689      0.544102      0.461508      0.365775      0.293914      0.226862      0.171610      0.121401     0.0887518     0.0617955
  24  13 2917.0908    3.5015  0.8740 14.3281  0.0004       1.79836  0.0113   0.0307   0.0213    0.0534   0.0000      0.322264   438.4962       6.25771       13.8083       3.04516      -1.34707      -1.08954     -0.484060     -0.644465       1.17656      -2.24590      0.223983     -0.466540      0.300973     -0.159631     0.0583211    -0.0712343     0.0545972      0.100065      0.596585      0.770662      0.828346      0.879970      0.887180      0.867083      0.789803      0.704479      0.601871      0.517565      0.434908      0.357588      0.275973      0.213848      0.156261      0.119133     0.0834545     0.0590102
  24  14 3065.1563    3.8986  1.0112 14.6226 -0.0014      0.684261  0.0132   0.0324   0.0247    0.0577   0.0000      0.321778   438.6611       6.58644       15.1535       4.16773      0.310378     -0.386957       1.26228      -1.73434      0.418333      -1.60105      0.929104     -0.990403      0.125583     -0.351741     0.0825749     -0.149528    -0.0482295     -0.110772      0.642119      0.835755      0.896504      0.950601      0.924564      0.893972      0.831789      0.759642      0.673102      0.576369      0.490389      0.399667      0.317200      0.246947      0.182282      0.131693     0.0931371     0.0661553
  24  15 3212.1471    3.8178  1.2954 14.6009 -0.0018      0.726959  0.0159   0.0293   0.0290    0.0546   0.0000      0.252548   438.1779       9.24900       13.6395       1.50560      -2.53938     -0.540718      0.823548     -0.989712      0.279681      -2.51296    -0.0946002     -0.845761     -0.743370      -1.04955      0.259754     -0.251917     0.0361710    -0.0190046      0.732940      0.961258       1.00943       1.09643       1.07870       1.06021      0.970028      0.880299      0.782574      0.663653      0.538068      0.446261      0.353637      0.274483      0.209911      0.152049      0.108810     0.0772565
  24  16 3358.6788    3.3966  1.8255 14.2935 -0.0007      0.729449  0.0193   0.0219   0.0350    0.0341   0.0000      0.168250   440.0555       10.4632       13.1595       2.16324      -3.94795      0.615627      -2.06177      -1.03183      -1.65616      -2.21851     -0.519903     -0.714041     -0.415767     -0.975593     0.0446666     -0.381150     -0.112996     -0.136986      0.884102       1.15094       1.23337       1.31570       1.28030       1.23347       1.15470       1.03323      0.942988      0.803963      0.671272      0.552833      0.435421      0.338033      0.253659      0.184477      0.131836     0.0925532
  24  17 3505.1228    2.7875  2.7230 13.6825 -0.0004      0.586535  0.0244   0.0147   0.0433    0.0257   0.0000     0.0960336   436.7524       14.1362       14.9128       2.49827      -1.22166      0.738711      -5.09892      -6.74143      0.157389      -2.93727      -1.17685      -1.71225      0.249594      0.471323    -0.0156357     0.0327707      0.342825     -0.285853       1.09156       1.44005       1.55871       1.65065       1.64619       1.57701       1.46437       1.32283       1.18567      0.995883      0.836396      0.683977      0.543865      0.419382      0.314994      0.231523      0.164512      0.114690
  24  18 3651.3914    2.2968  4.2097 13.1250 -0.0000      0.675230  0.0314   0.0100   0.0574    0.0203   0.0000     0.0554974   435.6021       17.5710       14.0267       4.22946      -2.96315      0.411491       1.43009     -0.783515      0.225621      -2.93827     -0.558560     -0.234075     -0.596557     -0.750014      0.112850     -0.279546   -0.00108583     -0.163060       1.41737       1.84437       2.01901       2.13238       2.11400       2.03269       1.90916       1.70826       1.51217       1.29910       1.07519      0.878760      0.696710      0.538259      0.404826      0.299515      0.215876      0.150290
  24  19 3797.3795    1.9318  5.8874 12.6596 -0.0003      0.592670  0.0394   0.0075   0.0724    0.0194   0.0000     0.0403834   434.2842       16.1260       15.6607       4.18881      -5.05537       4.53603      -5.87121       2.01658      -3.12958      -2.08010      -2.14847      -2.65100       1.34184     -0.619596    -0.0951766      0.287484      0.297958     -0.192618       1.75686       2.30064       2.51456       2.63374       2.63377       2.55613       2.37553       2.13208       1.88164       1.59822       1.34600       1.09566      0.864910      0.669029      0.506617      0.371464      0.266562      0.186976
  24  20 3943.1244    1.6162  7.9799 12.3779 -0.0001      0.388473  0.0505   0.0058   0.0940    0.0168   0.0000     0.0318818   438.7161       17.3890       9.74292       1.69621      -3.45416       2.46097     -0.350658      -2.36246      -3.25148      -2.34153       1.75785      -2.51466      -2.34176     -0.304448      0.608274      0.268630    -0.0695938     0.0387293       2.15475       2.84439       3.09562       3.23551       3.24112       3.12297       2.94061       2.63176       2.33680       2.00984       1.68395       1.37445       1.09615      0.845565      0.635694      0.468428      0.333668      0.234738
  24  21 4088.9268    1.3680 10.7681 12.1899 -0.0004      0.322637  0.0697   0.0047   0.1230    0.0150   0.0000     0.0292257   441.7077       8.42824       15.8038       5.19070      -7.77412       4.18029       2.18326      -9.25121      -6.54396       1.11465       4.39904     -0.179010      0.222451      0.556335     -0.403563     -0.197947     -0.307562   0.000547583       2.79247       3.68085       3.99993       4.21203       4.21779       4.05988       3.78032       3.46121       3.02163       2.59168       2.15774       1.74562       1.39336       1.08139      0.821468      0.601342      0.434364      0.303636
  24  22 4234.3306    1.1438 13.7177 12.0994 -0.0003      0.147769  0.0992   0.0037   0.1628    0.0133   0.0000     0.0306807   440.3001       19.8954       14.4871       6.91733      -10.5721       1.15673      -3.81584      -3.03475      -4.37414      -7.60452      -1.54508      -3.67601      -1.13544     -0.358700     -0.869068      0.187586       1.40708     -0.458890       3.55377       4.70626       5.18445       5.43002       5.44564       5.23575       4.88441       4.41925       3.89184       3.33591       2.78132       2.28106       1.81245       1.40143       1.05863      0.777291      0.553740      0.385200
  24  23 4380.4182    0.9363 16.2780 12.0253 -0.0001      0.271786  0.1320   0.0032   0.2022    0.0121   0.0000     0.0359853   446.6157       17.9745       7.72606       17.8446      -6.96910      -2.05277      -12.0930      -4.69388      0.438875      -2.72880       3.20409      -1.70559      -1.73622     -0.328498      -1.01167     -0.579978      0.875918   -0.00366582       4.30871       5.70535       6.30149       6.61419       6.63712       6.34204       5.90215       5.37710       4.74421       4.06186       3.40958       2.77808       2.21633       1.70905       1.29730      0.955781      0.674060      0.472141
  25   4 1489.4531    0.1619  0.0792 11.6284 -0.0047       24.0337  0.0036   0.0051   0.0075    0.0124   0.0000       12.6836   440.1600     -0.577824       19.8923      0.134626      -2.82096    0.00274793      0.518463      0.102318     -0.173614     -0.572854    -0.0430767     0.0641642      0.155647     0.0352015   -0.00399618    -0.0238337    -0.0212074    0.00487427      0.220897      0.286819      0.288040      0.329399      0.311017      0.313002      0.273202      0.269530      0.243925      0.225757      0.165182      0.133629      0.103902     0.0887333     0.0670100     0.0537805     0.0362515     0.0263389
  25   5 1674.1127    0.2815  0.1886 11.5660 -0.0015       20.6970  0.0051   0.0053   0.0104    0.0156   0.0000       2.75829   439.9279     -0.434274       19.4084    -0.0972575      -2.33973      0.443745      0.285786     -0.364504      0.304159      0.265350    -0.0764463     -0.145247      0.250025      0.166825    -0.0888007   -0.00224180   -0.00789017    -0.0452435      0.281732      0.381864      0.406914      0.447149      0.439201      0.420228      0.407923      0.350710      0.322323      0.264789      0.230136      0.182736      0.148769      0.115213     0.0898646     0.0649246     0.0483477     0.0335172
  25   6 1847.9463    0.4410  0.3558 11.5581 -0.0013       12.6317  0.0067   0.0059   0.0139    0.0209   0.0000       1.02389   439.8340    -0.0442105       19.2108     0.0128606      -2.28714     0.0646580      0.167261     -0.396268     -0.383726     -0.439983      0.475307      0.346325     -0.205690     -0.397717    -0.0415858     0.0646721     0.0227142     0.0269744      0.369095      0.493757      0.544457      0.562224      0.586801      0.545841      0.527732      0.462900      0.404957      0.348135      0.288856      0.238626      0.192310      0.146218      0.112419     0.0841466     0.0611827     0.0432286
  25   7 2017.0286    0.6394  0.5437 11.6635 -0.0003       9.79962  0.0084   0.0069   0.0172    0.0288   0.0000      0.604775   439.9166      0.725415       18.2288      0.323557      -2.23757      0.857039     -0.808540     -0.803705    -0.0728989      0.191732     0.0175154     -0.216750     0.0169790     -0.184883    -0.0674078      0.172286     0.0127187     0.0143941      0.444091      0.572953      0.620973      0.664702      0.646808      0.634597      0.583650      0.530331      0.484716      0.418253      0.360340      0.287928      0.240631      0.182692      0.137552      0.104941     0.0747853     0.0527163
  25   8 2181.8866    0.9012  0.7318 11.9333  0.0006       7.13460  0.0102   0.0084   0.0202    0.0383   0.0000      0.436355   438.7923       2.30727       15.6588      0.919251      -2.25215     -0.157522     -0.436359     -0.895875      0.730614     -0.195738     -0.150045      0.179534      0.168112     -0.383290   -0.00903213     0.0877124     -0.107095    -0.0205085      0.513592      0.670044      0.731718      0.774359      0.768739      0.741259      0.706814      0.630723      0.559921      0.474819      0.406284      0.327893      0.263611      0.207626      0.156796      0.116775     0.0858073     0.0611814
  25   9 2340.6528    1.2792  0.8877 12.3833 -0.0015       5.12419  0.0116   0.0110   0.0224    0.0466   0.0000      0.349138   438.2840       1.75528       15.3364      0.166866      -1.61887    -0.0238887       1.97821     -0.815439     -0.549488     -0.167737      0.541952      0.310921    -0.0109381      0.396647     -0.184639     -0.183431      0.198269    -0.0841673      0.562971      0.719585      0.776260      0.851016      0.826247      0.812744      0.759625      0.677273      0.612519      0.526189      0.436933      0.361469      0.285226      0.224081      0.173105      0.129360     0.0948533     0.0671848
  25  10 2494.4790    1.7637  0.9718 12.9420 -0.0010       3.07579  0.0125   0.0146   0.0233    0.0523   0.0000      0.321903   439.8118       4.19176       16.8975       1.03467      -2.51270     -0.753204       1.19124      0.450256      0.390047     -0.884039    -0.0466163     -0.808360     -0.295293     -0.253303    -0.0823217     -0.271632     -0.174332     0.0876220      0.579768      0.758445      0.825464      0.876541      0.849023      0.836918      0.781501      0.725472      0.639222      0.542447      0.468064      0.385697      0.303933      0.238263      0.181528      0.137200      0.102008     0.0714773
  25  11 2646.3456    2.3108  0.9813 13.4593 -0.0000       2.23437  0.0125   0.0191   0.0237    0.0570   0.0000      0.306145   439.3675       6.11419       14.9642       1.10755      -1.55361       1.84340      -1.01781     -0.926685      0.879288     -0.247589      0.106910     -0.640140     -0.320574    -0.0557111      0.325317     -0.326484     0.0585596     0.0192150      0.609945      0.788686      0.858326      0.922769      0.906975      0.890701      0.813371      0.754829      0.661235      0.547620      0.473281      0.387446      0.308849      0.239578      0.182617      0.137179     0.0987920     0.0709219
  25  12 2797.4996    2.8760  0.9065 14.1273 -0.0014       2.44339  0.0116   0.0248   0.0223    0.0464   0.0000      0.314749   438.9196       6.91187       15.0867       2.14030      -1.47401     -0.221736     -0.249062     -0.959360     0.0781841      -1.07748      0.473814     -0.992325      0.319100     -0.114969      0.243062     -0.105578     -0.149865    -0.0311829      0.568837      0.723352      0.780957      0.867725      0.847880      0.821426      0.742627      0.695658      0.620588      0.518209      0.437664      0.363054      0.294382      0.227693      0.169838      0.126266     0.0937718     0.0659202
  25  13 2947.5460    3.6167  0.9070 14.3582 -0.0013       1.34285  0.0115   0.0304   0.0214    0.0540   0.0000      0.284946   440.1735       6.98186       16.4977       2.24133     -0.694833     -0.819309       1.22344      -1.32160     -0.303150     -0.797707      0.701373     -0.678946      0.183605     -0.221183     0.0524901     -0.115165   -0.00966273    -0.0397116      0.561357      0.720557      0.777574      0.830491      0.827910      0.786444      0.738305      0.665277      0.609342      0.519468      0.443595      0.361810      0.290111      0.228106      0.174149      0.129057     0.0919949     0.0650192
  25  14 3096.3656    3.9342  1.0371 14.7660 -0.0007       2.10866  0.0132   0.0323   0.0248    0.0533   0.0000      0.373041   438.3512       8.89647       11.6766       5.09131      -2.54664      -1.61269    -0.0123468      -1.98409      0.437642      -1.10522      0.459444     -0.936961      0.119184     -0.870543    -0.0931642     -0.352983     0.0928205    -0.0529925      0.609088      0.797426      0.865945      0.928190      0.891629      0.881178      0.807733      0.749687      0.666577      0.574889      0.494037      0.392310      0.315144      0.251003      0.188525      0.141962      0.102663     0.0749352
  25  15 3244.0278    3.7958  1.3360 14.5658 -0.0009     -0.202985  0.0158   0.0278   0.0290    0.0512   0.0000      0.252898   440.4127       9.75066       14.3953       2.69246     -0.561501     0.0828734      -1.22219      -2.50005     -0.104697      -2.34718     0.0327593     -0.248538     -0.597960     -0.690635     0.0164012      0.184127     0.0242376     -0.168122      0.711063      0.936424       1.01080       1.08324       1.06647       1.04180      0.981719      0.890648      0.779383      0.662545      0.555675      0.449089      0.367467      0.284402      0.220335      0.161294      0.119387     0.0857143
  25  16 3391.3448    3.1654  1.9554 14.3352 -0.0011      0.938259  0.0204   0.0199   0.0361    0.0314   0.0000      0.138220   438.8962       12.6285       14.1001       3.67823      -1.24685      -1.06086       1.94210      -2.38254      -1.16093      -1.92559     -0.393401      -1.54108      -1.01543     -0.191042      0.239221     -0.504719     -0.237777   -0.00558814      0.885573       1.15842       1.24400       1.34811       1.30683       1.29011       1.21882       1.09049      0.968364      0.843531      0.706773      0.585340      0.460082      0.364560      0.278109      0.210467      0.152221      0.108803
  25  17 3538.3472    2.6533  2.9601 13.7108 -0.0003      0.508493  0.0255   0.0135   0.0457    0.0234   0.0000     0.0912297   438.0693       14.5136       13.4193       3.21192      -1.09447      -1.40874       1.12606      -1.20856      0.712867      -3.73368     -0.277366      -1.30007      0.424592    -0.0202504     -0.306526      0.104822     -0.219276     -0.103908       1.10483       1.46057       1.56755       1.66438       1.66540       1.64565       1.50201       1.37586       1.21280       1.05610      0.891757      0.726172      0.590146      0.456167      0.349424      0.262579      0.187754      0.135820
  25  18 3685.3100    2.2356  4.4317 13.0738 -0.0000      0.578018  0.0321   0.0093   0.0579    0.0195   0.0000     0.0511852   438.4541       16.2746       12.9182       8.35724      -2.46503      0.823664      -1.87443     -0.549148      -3.92144    -0.0609908      0.583348      -2.65429     -0.466855     -0.147779     -0.354868      0.385536     -0.194397    -0.0825739       1.37880       1.83258       1.97973       2.11043       2.07561       2.01073       1.87865       1.72042       1.53759       1.34048       1.12983      0.937832      0.743837      0.580944      0.444141      0.330632      0.241942      0.170304
  25  19 3831.9201    1.8522  6.2914 12.6628 -0.0002      0.622022  0.0412   0.0070   0.0752    0.0176   0.0000     0.0377530   435.3628       18.3984       15.6306       6.04639      0.280130      -1.22434     -0.131331      -5.38632      0.432558      -4.62842       1.09068      0.149181    -0.0913302    -0.0510246     -0.292753    -0.0528661    -0.0593857     -0.249962       1.72229       2.27996       2.47208       2.65241       2.60769       2.54749       2.40232       2.15643       1.93341       1.65562       1.41347       1.15767      0.932592      0.730223      0.557419      0.413593      0.297144      0.213128
  25  20 3978.1556    1.5574  8.7479 12.3297 -0.0002      0.398328  0.0541   0.0054   0.0989    0.0161   0.0000     0.0306335   439.4199       22.3312       14.9540       4.10146      -1.91916      -3.84528      -2.25375      0.479259     -0.894422      -4.54918       1.78095     -0.194922      -2.24219     -0.527848      0.927171     0.0722665     -0.284498    0.00177512       2.19239       2.89433       3.15881       3.34287       3.32322       3.23970       3.01710       2.75716       2.44949       2.13134       1.79668       1.48700       1.18504      0.930649      0.710011      0.530000      0.383711      0.272564
  25  21 4124.2761    1.3172 11.5002 12.1788 -0.0001      0.213693  0.0748   0.0043   0.1306    0.0144   0.0000     0.0287806   439.6928       14.4808       21.8121     -0.717759      -2.59295       5.73388       5.62537      -3.60344       1.29992     -0.314201      -6.64062     -0.306675       1.56654     -0.894001      0.128680      0.471560    -0.0566435    -0.0135479       2.80444       3.72123       4.03749       4.27706       4.24379       4.15925       3.90028       3.52743       3.17839       2.72072       2.31569       1.90407       1.53539       1.19807      0.916596      0.687596      0.494369      0.354744
  25  22 4270.5339    1.0757 14.1164 12.1201 -0.0004      0.235533  0.1042   0.0034   0.1691    0.0126   0.0000     0.0333347   435.0565       14.0853       18.3979       1.19619     -0.996003       6.27511      -5.86147      -13.3242      -2.71087      -1.50931       1.61546      -2.50273      -1.79315      -1.02714       1.42174       1.36890      0.303836    -0.0342707       3.52322       4.63379       5.11472       5.37009       5.39135       5.22092       4.92840       4.48112       3.98775       3.43183       2.89954       2.39827       1.94022       1.51640       1.16120      0.863894      0.626063      0.445884
  26   4 1508.7060    0.1654  0.1084 11.6129 -0.0078       30.7687  0.0047   0.0044   0.0080    0.0131   0.0000       9.53669   439.9745    -0.0253832       21.2157     -0.100886      -3.30368     -0.253641       1.13981     -0.252164      0.114671     -0.105917      0.579225     0.0447644     0.0119490     -0.169087     -0.118551     0.0370068     0.0581239    -0.0308635      0.246737      0.306475      0.359525      0.378269      0.383982      0.369263      0.349750      0.305624      0.285849      0.242754      0.205109      0.170312      0.137154      0.104777     0.0880999     0.0608020     0.0471291     0.0330092
  26   5 1694.0840    0.2922  0.2197 11.5401 -0.0018       23.4134  0.0054   0.0050   0.0112    0.0160   0.0000       2.35449   439.4038      0.130499       20.1172      0.146765      -1.63449     -0.388073      0.290066     -0.240809     -0.150072     -0.177178      0.136290     -0.195398    -0.0796931    -0.0492547     0.0653757   -0.00590726     0.0772390     0.0285139      0.301401      0.408641      0.441779      0.473469      0.463655      0.447661      0.423697      0.388038      0.338829      0.302927      0.247867      0.213745      0.169518      0.137726      0.104102     0.0764627     0.0570789     0.0388816
  26   6 1869.0928    0.4730  0.3804 11.5321 -0.0005       12.9199  0.0069   0.0059   0.0137    0.0219   0.0000      0.916183   440.8258      0.486763       18.5663      0.647294      -2.81576     -0.617980      0.641732     -0.120108     -0.542741      0.208066      0.664345    -0.0996515    -0.0730498    -0.0649314     0.0967455     -0.160721     0.0648248     0.0456466      0.386681      0.493286      0.520463      0.572480      0.578153      0.556474      0.514421      0.468420      0.420358      0.373345      0.311712      0.261551      0.205688      0.164956      0.127056     0.0951563     0.0709770     0.0525788
  26   7 2039.8286    0.6861  0.5676 11.6687 -0.0004       8.75383  0.0083   0.0071   0.0173    0.0308   0.0000      0.547037   440.3304       1.01177       18.4953     -0.531487      -2.16521    -0.0527160      0.126227      0.192369     0.0742862   -0.00570003       1.02873      0.600483     0.0994143     -0.486872     0.0693795    0.00471652     0.0661725     0.0991488      0.432195      0.551353      0.609144      0.637511      0.631346      0.603552      0.570906      0.532302      0.491212      0.419663      0.358499      0.296300      0.233291      0.185901      0.145645      0.110946     0.0841041     0.0600169
  26   8 2206.1753    0.9793  0.7376 12.0029 -0.0002       6.28282  0.0097   0.0090   0.0203    0.0397   0.0000      0.410858   439.6768      0.794167       16.6107       1.84609      -1.84554      0.707878     -0.208909     0.0660904    -0.0484049     -0.319756      0.184386     -0.332400     -0.291898    -0.0976358     0.0329076     0.0655557     0.0111208    0.00991815      0.475074      0.621224      0.664243      0.715432      0.708369      0.703398      0.653688      0.592973      0.528742      0.461836      0.398904      0.324548      0.257776      0.204778      0.157457      0.124170     0.0918696     0.0639202
  26   9 2366.2021    1.3740  0.8946 12.5772 -0.0006       4.12076  0.0115   0.0116   0.0220    0.0456   0.0000      0.344350   440.1539       1.69715       16.4067       1.92384      -1.49265     -0.150206      0.133215      0.420227     -0.565643     -0.133490      0.293952     -0.288993      0.472671      0.182488     0.0452478     -0.353116     -0.239993    -0.0678643      0.534041      0.688331      0.752013      0.794800      0.799653      0.787627      0.737980      0.677956      0.601208      0.510636      0.439387      0.365470      0.293285      0.235414      0.181766      0.137337     0.0990168     0.0733004
  26  10 2521.3344    1.8435  1.0014 13.1333  0.0006       3.16203  0.0125   0.0151   0.0241    0.0495   0.0000      0.320791   438.7676       3.28665       15.1412       1.57974      -2.17612     -0.136501     -0.901079     -0.233283       1.09226      0.334130      -1.20769     -0.537979     -0.862544      0.411253     0.0545594    -0.0470630    -0.0337591     0.0131955      0.568591      0.743719      0.796158      0.854028      0.837385      0.813300      0.779398      0.707966      0.639446      0.556973      0.481033      0.389212      0.318186      0.251781      0.195311      0.147443      0.109351     0.0780537
  26  11 2674.4820    2.4303  1.0076 13.5574  0.0003       2.35210  0.0126   0.0196   0.0231    0.0574   0.0000      0.301023   439.2919       5.47752       16.0440       3.40761      -1.40278    -0.0319942     -0.437533      0.202015     -0.324888      -1.17285    -0.0107631     -0.640872     0.0700786     0.0242325     0.0607038      0.159052     -0.222458     -0.127705      0.565454      0.732795      0.798235      0.856128      0.851133      0.830651      0.784520      0.721329      0.647248      0.553399      0.460303      0.385714      0.309582      0.250229      0.191410      0.146982      0.107491     0.0782703
  26  12 2826.7183    3.0962  0.8982 14.1396 -0.0011       1.98553  0.0113   0.0260   0.0212    0.0508   0.0000      0.301054   439.2090       3.46051       14.5429       2.97609     -0.541087      0.118887      -1.50324     -0.279850     -0.926458     -0.708615      0.738834     -0.699244      0.232898     -0.183315    -0.0344858     -0.288035     0.0121073    -0.0150176      0.548806      0.700363      0.751900      0.821162      0.809914      0.781162      0.743295      0.681496      0.604189      0.522853      0.436096      0.363686      0.292133      0.233948      0.179569      0.137454      0.100074     0.0711860
  26  13 2977.6001    3.6756  0.9801 14.4577 -0.0006       1.57726  0.0120   0.0298   0.0228    0.0532   0.0000      0.294168   440.6528       6.53608       14.8061       2.37405      -1.09780      0.793185     -0.719441      0.677654     -0.212197      -1.41072      0.422454     -0.386744   -0.00417279     -0.111873      0.119373      0.243814      0.124965     0.0433996      0.562226      0.724679      0.782061      0.828153      0.828966      0.810356      0.770547      0.699443      0.626127      0.528053      0.460755      0.375227      0.301439      0.241828      0.184329      0.139763      0.106217     0.0765503
  26  14 3127.0918    3.9281  1.1120 14.7913  0.0003       1.31341  0.0139   0.0312   0.0259    0.0528   0.0000      0.327543   439.5546       8.71600       15.5292       2.08951      -2.26358      0.176010    -0.0822292      -1.10118      0.743443     -0.743782      0.363677     -0.479769      0.390879      0.133852      0.102962     0.0834186     -0.198305      0.107279      0.614075      0.811973      0.876446      0.926615      0.901029      0.879722      0.834030      0.770389      0.687510      0.596385      0.513964      0.423771      0.340729      0.271268      0.208881      0.156583      0.115383     0.0839131
  26  15 3275.5540    3.6420  1.4837 14.5365  0.0002      0.625461  0.0166   0.0251   0.0309    0.0441   0.0000      0.228162   439.6732       9.94686       13.7707       4.80152     -0.913840      -1.01970     -0.831564     -0.929765     -0.237300      -1.69995     -0.102646     -0.444000     0.0339962     -0.705141      0.114422      0.139161    -0.0796162    -0.0875098      0.725074      0.943606       1.01226       1.09273       1.09174       1.05595       1.00256      0.905148      0.804553      0.700831      0.597758      0.499183      0.395345      0.315288      0.244929      0.183688      0.136229     0.0979845
  26  16 3423.5487    3.0815  2.1877 14.1339 -0.0008      0.579816  0.0211   0.0179   0.0381    0.0300   0.0000      0.132440   438.7807       7.54467       15.7985       5.76627       1.85862     -0.111288     -0.212253      -3.07591       1.03972      -3.43865      0.630750      -1.75059      0.131936     -0.560143     -0.329197     -0.314631     -0.495922    -0.0306584      0.871101       1.14747       1.24900       1.32873       1.33769       1.30048       1.23875       1.10542      0.998131      0.863885      0.737809      0.608457      0.497348      0.393680      0.302063      0.229660      0.167256      0.121126
  26  17 3571.2570    2.5494  3.2003 13.6410 -0.0000      0.493162  0.0262   0.0123   0.0478    0.0219   0.0000     0.0813337   441.7874       12.9192       13.9911       3.78206      -1.15842      -1.98770      -1.66983      -3.32707      0.788390      -1.40783      0.706314     -0.440352      0.272352     -0.423870      0.336699     -0.105523   -0.00819832   -0.00398115       1.09489       1.43071       1.55491       1.65817       1.63583       1.61217       1.51144       1.38058       1.22828       1.08350      0.932339      0.768768      0.633840      0.496387      0.382968      0.287298      0.210397      0.152670
  26  18 3718.8025    2.1090  4.8528 13.0083 -0.0003      0.529153  0.0335   0.0084   0.0614    0.0181   0.0000     0.0478288   436.8164       16.0477       13.9223       5.55064      -2.90987      -2.79088       3.82816      -5.53177     -0.893010     -0.591309       2.16614      -1.53410    -0.0195943     -0.257757     -0.521046      0.317171    0.00742482     -0.239906       1.38670       1.81923       1.99936       2.09904       2.10914       2.05979       1.95288       1.78623       1.59057       1.37760       1.16701      0.976849      0.787748      0.623840      0.484271      0.366304      0.269917      0.197635
  26  19 3865.9633    1.7742  7.0059 12.5971 -0.0001      0.467479  0.0440   0.0063   0.0799    0.0164   0.0000     0.0346474   437.7985       15.4514       22.4809       1.20102       3.26104       3.47515     -0.700219      -4.43423       1.68616      -3.75331    -0.0138418      -1.87541      0.935504      -2.04000       1.12822     -0.147271      0.189913      0.215774       1.77770       2.32446       2.57006       2.71856       2.70725       2.64193       2.49430       2.26812       2.04533       1.77407       1.51974       1.25681       1.02509      0.814166      0.624626      0.473595      0.344806      0.249303
  26  20 4012.6682    1.4985  9.3945 12.3158  0.0002      0.262182  0.0577   0.0050   0.1042    0.0153   0.0000     0.0295817   439.0129       17.1010       15.0697       6.80851       2.25097     -0.700485     -0.786450      -3.22968      -2.62524     0.0269711       1.96221     -0.778213      -2.80369      -1.31615      0.292822     -0.812640      0.106858     -0.456823       2.22991       2.92074       3.20157       3.38144       3.41641       3.32606       3.13488       2.86227       2.55917       2.22350       1.89336       1.56897       1.27333       1.01021      0.781129      0.592202      0.432794      0.316196
  26  21 4159.3649    1.2502 12.2069 12.1892  0.0003      0.217233  0.0817   0.0039   0.1394    0.0136   0.0000     0.0297898   440.3686       20.1471       16.7282       13.6327       1.07030      -2.02048      -7.35964      -4.97795       4.59469      -7.42655       3.06887      0.960844       1.76910       1.05697      0.884722      0.950601     -0.606320     -0.398217       2.81942       3.72870       4.13316       4.31935       4.40093       4.25678       4.01923       3.68143       3.30029       2.86631       2.44747       2.03692       1.65294       1.30876       1.01271      0.768900      0.563521      0.405738
  26  22 4305.9474    1.0284 14.9040 12.0931 -0.0006      0.230303  0.1124   0.0032   0.1772    0.0121   0.0000     0.0346748   437.8966       26.7473       16.0249       5.75616      -6.85294       5.93331       4.82507      0.787739      -2.54269      -8.75311      -2.57653       2.20834      0.692467      -2.70357       1.07008      -1.12023      0.432733     -0.390444       3.57026       4.71962       5.24367       5.48123       5.55191       5.39664       5.08585       4.68170       4.15696       3.64695       3.10403       2.57482       2.10149       1.66079       1.28962      0.978398      0.710445      0.517885
  27   3 1325.2270    0.0983  0.0426 11.7215 -0.0111       22.0690  0.0037   0.0045   0.0058    0.0108   0.0000       50.8148   440.2667     -0.330451       20.5119    -0.0565494      -2.63134     -0.459256      0.588413      0.602082      0.120790      0.301852     -0.113975    -0.0246602     -0.197577    -0.0977833     0.0949507     0.0450704     0.0124214    -0.0278089      0.186657      0.248663      0.250419      0.258090      0.278160      0.283177      0.262344      0.243407      0.215793      0.179157      0.168498      0.123748      0.110427     0.0755235     0.0707227     0.0531049     0.0421402     0.0298693
  27   4 1527.5679    0.1839  0.1046 11.6182 -0.0036       41.6204  0.0039   0.0048   0.0077    0.0132   0.0000       8.36602   440.2404     -0.620821       20.7547     -0.741768      -2.88437     -0.229507     -0.558843     -0.153370      0.110438      0.283882     0.0401892    -0.0146234      0.112642    -0.0693572     0.0165464      0.105627    -0.0548173     0.0250631      0.209999      0.263148      0.312230      0.319667      0.322906      0.328955      0.300488      0.282127      0.240763      0.200126      0.189727      0.150536      0.127109      0.103910     0.0787071     0.0556035     0.0450270     0.0313390
  27   5 1713.6167    0.3161  0.2299 11.5524 -0.0017       19.8389  0.0052   0.0051   0.0108    0.0163   0.0000       2.02751   440.8200     -0.112588       19.9172      0.467301      -2.50372    -0.0652575      0.102032    -0.0985485      0.392111     -0.641383     -0.444524     -0.107471     0.0783855    -0.0293620    -0.0145728      0.145682    -0.0650817     0.0648747      0.279025      0.374881      0.401446      0.440511      0.439488      0.422853      0.402498      0.361947      0.335659      0.281271      0.252807      0.201386      0.160007      0.130157      0.101964     0.0801709     0.0592765     0.0435044
  27   6 1889.8358    0.4924  0.4252 11.5532 -0.0006       13.8094  0.0074   0.0058   0.0144    0.0223   0.0000      0.849558   440.4632    -0.0696385       20.0216      0.198213      -3.50484     0.0882934     -0.232180     -0.675666      0.437108      0.357106      0.113254     0.0980138     -0.326983     -0.134024    -0.0436418    -0.0272742     -0.219339     0.0100625      0.379570      0.481344      0.524200      0.555997      0.549908      0.525341      0.510687      0.480191      0.441147      0.381807      0.321909      0.262554      0.217179      0.179987      0.137984      0.105659     0.0814008     0.0606378
  27   7 2062.1499    0.7118  0.6073 11.6253 -0.0005       9.01173  0.0085   0.0070   0.0175    0.0321   0.0000      0.503064   439.9404       1.08615       18.9912     -0.371984      -3.00862     -0.687067      0.418727     -0.446339     -0.267268     -0.768458      0.291034    -0.0859407     -0.133545     0.0759798     -0.168823    -0.0378810      0.155047    -0.0850321      0.413497      0.526715      0.594804      0.623289      0.616236      0.615245      0.566135      0.527184      0.474498      0.410105      0.362064      0.301541      0.245814      0.200233      0.154392      0.115244     0.0872044     0.0631606
  27   8 2229.8579    1.0389  0.7997 11.9759  0.0000       6.31553  0.0102   0.0089   0.0203    0.0440   0.0000      0.371536   440.2597       2.16043       19.5477      0.394647      -2.00223      -1.37769     -0.807204     -0.114592     -0.611214      0.144545      0.253738      0.577832     -0.320321     -0.213851      0.166664     0.0641952     -0.120827     0.0342007      0.483624      0.626368      0.686647      0.730137      0.719609      0.714816      0.689489      0.608047      0.557129      0.480256      0.419151      0.342319      0.282021      0.225892      0.172925      0.136058      0.101429     0.0728284
  27   9 2391.1239    1.4523  1.0136 12.4895 -0.0012       4.06943  0.0125   0.0114   0.0237    0.0526   0.0000      0.328354   440.5085       1.80227       16.2783       1.22677      -2.01844     -0.112751      0.322038     -0.773870     -0.586954     -0.662699      0.670620      -1.08215     -0.347888     -0.104500     -0.218917      0.159967    -0.0668812    -0.0565221      0.532356      0.713075      0.771194      0.806226      0.818476      0.805069      0.761919      0.698839      0.622734      0.543340      0.467041      0.391332      0.319718      0.252650      0.199407      0.150445      0.113252     0.0838877
  27  10 2547.6775    1.9518  1.0057 13.2218  0.0012       2.97587  0.0124   0.0155   0.0233    0.0490   0.0000      0.318896   440.4503       2.83166       16.6169       1.02630      -2.27102     -0.733972     -0.731240      0.345788       2.28296     -0.568978     -0.749999      0.116251      0.330877     0.0119798      0.198399     -0.141821     -0.197858    -0.0624649      0.545947      0.709800      0.764105      0.835555      0.835660      0.803765      0.759304      0.697150      0.624569      0.543547      0.477433      0.395651      0.325551      0.254243      0.200088      0.151934      0.113724     0.0845404
  27  11 2702.1890    2.5372  0.9739 13.7681 -0.0008       1.86966  0.0117   0.0203   0.0229    0.0496   0.0000      0.305913   440.0105       4.83859       15.7633       3.24246      -1.37434      -1.21269      0.869205     -0.184661      0.655155     -0.698475       1.02308     -0.438575     -0.393013     -0.323107     -0.135431    0.00552704     -0.207207    0.00352632      0.527318      0.685463      0.762519      0.802421      0.793120      0.770505      0.737019      0.677394      0.617486      0.529658      0.453808      0.378856      0.306697      0.249090      0.192842      0.147661      0.108845     0.0816224
  27  12 2855.5045    3.2361  0.9201 14.1652  0.0003       1.90120  0.0110   0.0264   0.0216    0.0537   0.0000      0.287930   439.1411       4.86983       13.9918       3.35694     -0.493196     -0.963427    -0.0305032      -1.12641   -0.00450944     -0.976227     -0.714965     0.0818593     -0.125410     -0.212614     0.0991399      0.127475    -0.0685431      0.112635      0.517406      0.667095      0.720636      0.776465      0.766825      0.750352      0.710361      0.654219      0.588862      0.513453      0.437863      0.367145      0.301507      0.240746      0.185794      0.143033      0.107630     0.0773693
  27  13 3007.1993    3.7724  0.9805 14.5404 -0.0027       1.50014  0.0118   0.0299   0.0223    0.0539   0.0000      0.276881   439.1977       6.06983       16.2261      0.583365      -2.16486     -0.371190     -0.275326      -2.72476      0.117183     -0.938335       1.47404      -1.12281      0.834184     -0.675322     -0.181389     -0.221341     0.0938664   -0.00686398      0.528844      0.676429      0.731627      0.794088      0.788650      0.781901      0.736255      0.674523      0.611914      0.521106      0.451218      0.380145      0.305520      0.245956      0.190213      0.150500      0.109104     0.0803888
  27  14 3157.4465    3.9035  1.1881 14.6806  0.0000       1.60440  0.0140   0.0292   0.0263    0.0538   0.0000      0.273241   439.0942       9.90656       14.6272       3.24206      -2.04772      -1.45857     -0.113131     -0.710057       1.01155      -1.78730      0.310832     -0.379978      0.242563     -0.571306      0.316970    -0.0743636     -0.122258     0.0289119      0.587614      0.750831      0.826450      0.876136      0.883660      0.865295      0.822403      0.751099      0.671756      0.597656      0.505968      0.415187      0.343459      0.274752      0.213539      0.166248      0.124935     0.0915740
  27  15 3306.7608    3.4996  1.6426 14.5487 -0.0004       1.47361  0.0176   0.0229   0.0319    0.0367   0.0000      0.199793   438.6666       11.1553       13.8634       3.95509      -1.53889     -0.679592     -0.615438      -2.48351     -0.537092   -0.00857664      0.214386      -1.22180      0.271127     -0.342544      0.832641     -0.193402     -0.238951     -0.188203      0.712681      0.938687       1.01133       1.07399       1.07403       1.06298       1.00808      0.935694      0.826951      0.735437      0.615090      0.519674      0.424817      0.341992      0.268458      0.203360      0.154559      0.112616
  27  16 3455.4611    2.9569  2.3944 14.0040  0.0003      0.702453  0.0220   0.0161   0.0392    0.0287   0.0000      0.121384   439.7697       10.9843       14.8131       3.99042      0.454076      -1.82715      -4.01315     -0.566730      0.989743      -2.32899    -0.0142995      -1.95178     0.0216872     -0.448120    -0.0352412     -0.360497      0.114416     -0.142655      0.895221       1.17507       1.27190       1.34362       1.36011       1.32958       1.26362       1.16719       1.05233      0.907898      0.781214      0.649223      0.527761      0.426609      0.330039      0.256481      0.194294      0.143273
  27  17 3603.8673    2.4600  3.6374 13.3648 -0.0001      0.622884  0.0274   0.0109   0.0497    0.0221   0.0000     0.0664161   441.3081       12.7458       12.5048       6.90612      -1.93481     -0.593289      -1.02018      -3.02014     -0.509856      -3.41828      0.700947      -2.31244     -0.357816     0.0524735      0.688284    -0.0254150    -0.0285865     -0.199247       1.09912       1.44127       1.58511       1.68450       1.69186       1.65142       1.55930       1.42958       1.29875       1.14196      0.972245      0.814396      0.668186      0.533582      0.418783      0.319948      0.238912      0.173682
  27  18 3751.9222    2.0420  5.3959 12.9126 -0.0001      0.433869  0.0356   0.0077   0.0645    0.0172   0.0000     0.0429278   437.5060       14.6806       13.6404       4.98457     -0.466621       2.01526      0.206831      -5.08735      -2.71949      -1.09073      -1.99880     -0.356040      0.569683     -0.511934     -0.299568     -0.515457      0.223740      0.212219       1.42486       1.85428       2.05160       2.17467       2.18309       2.12313       2.03033       1.84920       1.66320       1.47535       1.24876       1.04912      0.850496      0.686702      0.532580      0.412197      0.307734      0.224362
  27  19 3899.7825    1.6885  7.4201 12.5883 -0.0001      0.475418  0.0456   0.0058   0.0848    0.0153   0.0000     0.0334861   438.7778       14.9213       20.3512       1.01369      0.385176      -4.15248       1.84116    -0.0142745      0.482636      -2.59243      -1.98914      -1.31184     0.0730990      0.754605    -0.0251256      -1.13193      0.976174     0.0377654       1.76112       2.31072       2.52913       2.69532       2.70079       2.64261       2.50639       2.32214       2.09220       1.82551       1.56371       1.31783       1.07759      0.864125      0.676864      0.517200      0.386299      0.283158
  27  20 4047.0697    1.4255 10.0184 12.3279 -0.0004      0.297773  0.0623   0.0046   0.1108    0.0144   0.0000     0.0299382   436.8816       18.8078       8.83183       6.17563      -1.85729      -5.04716     -0.256412      -2.72607       1.51242      -5.29670       3.48669      -1.89219       1.83408      -1.40377     0.0399574    -0.0227287      0.533819      0.372818       2.24708       2.97946       3.26002       3.46550       3.50818       3.41582       3.27007       2.98298       2.67613       2.34177       2.02766       1.68554       1.39201       1.11472      0.865434      0.664670      0.493326      0.361477
  27  21 4194.4051    1.2082 13.1175 12.1879  0.0002      0.270818  0.0889   0.0036   0.1473    0.0128   0.0000     0.0294454   439.6501       18.4999       8.81807       8.23351      0.391894      -7.54427      -2.68644      -6.13905       2.91149       4.36468       2.10080      -2.93230      -2.41769     -0.495324       1.84590     -0.649714     -0.279031      0.233049       2.89153       3.81281       4.22035       4.45387       4.53047       4.38755       4.21093       3.85230       3.46531       3.03655       2.58397       2.18555       1.79090       1.43850       1.12602      0.858686      0.634482      0.468163
  27  22 4342.0809    0.9850 15.5568 12.0949  0.0000      0.409302  0.1167   0.0030   0.1809    0.0115   0.0000     0.0337408   445.8525       22.1601       20.3336       4.28988       6.00326      -5.09614      0.765642     -0.414199       1.45908      -4.36525      -4.36601      -3.00845     -0.379420       3.48287      -2.45389     -0.349133      0.271254      0.298024       3.47358       4.62861       5.12461       5.40585       5.49239       5.34121       5.04943       4.69691       4.17894       3.71024       3.17816       2.65808       2.19253       1.74955       1.37210       1.05502      0.774036      0.568810
  28   4 1546.0408    0.1963  0.1277 11.5991 -0.0036       27.8076  0.0043   0.0045   0.0089    0.0128   0.0000       6.40282   440.5053     -0.347565       20.3355     -0.412509      -2.36660     -0.104755      0.700408     0.0829443     -0.198084      0.326892     -0.220078     0.0446382    -0.0564497     0.0290800     0.0509029     0.0504774    0.00951309    -0.0402345      0.240541      0.307998      0.324635      0.330135      0.335397      0.315693      0.333376      0.311754      0.274590      0.236915      0.187602      0.175250      0.140296      0.111407     0.0885245     0.0699640     0.0527232     0.0417091
  28   5 1732.7771    0.3332  0.2637 11.5256 -0.0009       19.3469  0.0058   0.0049   0.0112    0.0167   0.0000       1.73248   440.4648     -0.662521       20.4503     -0.206201      -2.57420     -0.649961      0.228580     -0.186000      0.274912      0.171931     -0.146846      0.159907     -0.141604      0.164603     -0.103295     0.0742875     0.0510258    -0.0439714      0.301708      0.382727      0.421351      0.435877      0.452203      0.449237      0.410699      0.391726      0.362990      0.306539      0.252998      0.218634      0.182762      0.145290      0.116703     0.0902342     0.0678682     0.0514071
  28   6 1910.2307    0.5244  0.4322 11.5464 -0.0007       11.9085  0.0070   0.0059   0.0142    0.0233   0.0000      0.746389   440.1535     -0.694705       19.6958      0.263144      -1.58457     -0.207205     -0.312513      0.133643     0.0811340     -0.104785      0.315084     -0.430356      0.423868      0.140530      0.172744     -0.171058    -0.0348244     0.0125166      0.339840      0.444393      0.485129      0.524435      0.517820      0.520825      0.485038      0.459216      0.412642      0.358739      0.301969      0.254180      0.212114      0.169360      0.139335      0.104616     0.0795378     0.0583214
  28   7 2084.0120    0.7541  0.6447 11.7294 -0.0005       8.30295  0.0087   0.0071   0.0181    0.0319   0.0000      0.494836   440.0706       1.50900       19.2291       1.01884      -2.45746     -0.431155      0.625761    -0.0730109     -0.289636      0.134280     0.0458948     -0.386604    -0.0858091    0.00536816     0.0343757    -0.0146829     -0.134806     0.0169974      0.412777      0.527098      0.571342      0.616311      0.620208      0.610985      0.572748      0.524847      0.488976      0.432567      0.368055      0.310716      0.248842      0.199516      0.159045      0.127658     0.0970954     0.0721776
  28   8 2252.9490    1.0786  0.8807 12.0264 -0.0007       5.97806  0.0111   0.0089   0.0213    0.0453   0.0000      0.365344   439.8327       2.21278       18.7529      0.653099      -1.62118     -0.354253      0.511282     -0.417923      0.315242      0.628574      0.655523     -0.500744    -0.0221865     0.0365484     0.0506778    -0.0420475     0.0536006     0.0690817      0.480175      0.616984      0.687050      0.717654      0.688716      0.711568      0.666382      0.629431      0.569033      0.496209      0.440084      0.364650      0.299935      0.245002      0.194950      0.149521      0.114069     0.0843973
  28   9 2415.4679    1.5248  1.0389 12.6138 -0.0002       4.47650  0.0126   0.0118   0.0234    0.0523   0.0000      0.316916   439.8996       1.49541       18.2456      0.666771      -1.89996      0.376681     -0.189650       1.01166     0.0438666     -0.627648    -0.0373713     -0.393163     -0.204050     -0.117664    -0.0169724     0.0278068     -0.212737   -0.00412106      0.523355      0.684909      0.734580      0.805517      0.796107      0.787916      0.751588      0.688832      0.620746      0.547391      0.474509      0.403705      0.327609      0.263306      0.203476      0.163403      0.123356     0.0922909
  28  10 2573.5034    2.0431  1.0313 13.3853  0.0013       2.90739  0.0127   0.0159   0.0231    0.0468   0.0000      0.324731   439.9301       4.46481       16.7278       1.00837      -2.36068      0.294748      -2.57093      -1.00062       1.31442     -0.573037     -0.487732     -0.699101     -0.184434     -0.427256     0.0929411     0.0332568    -0.0389614      0.152671      0.527879      0.680905      0.742061      0.792360      0.791067      0.806293      0.752602      0.697290      0.622823      0.544399      0.469904      0.399865      0.330276      0.262744      0.212967      0.161262      0.123106     0.0901563
  28  11 2729.4672    2.6819  0.9874 13.8024  0.0002       2.08227  0.0117   0.0208   0.0222    0.0493   0.0000      0.297740   438.9559       4.56396       16.1895       1.72271      -1.10494      -1.80779     -0.495158     -0.734765      0.101821     -0.482464      -1.21766      0.119717     0.0890988      0.195077     -0.191365     -0.223249    -0.0773956    -0.0880102      0.499925      0.660341      0.718817      0.782257      0.768230      0.763288      0.730347      0.664999      0.607364      0.521552      0.452439      0.377052      0.305835      0.246632      0.193426      0.154826      0.116200     0.0867557
  28  12 2883.8457    3.3766  0.9302 14.3506 -0.0001       1.50840  0.0113   0.0271   0.0212    0.0501   0.0000      0.303046   439.3488       5.35767       15.8242       2.86078      -1.06422      0.453182     0.0569109      -1.57658      0.632197      -1.59669     -0.181016      -1.10175     -0.620222     -0.108835      0.186207     -0.334914    -0.0471126     0.0657964      0.497051      0.663730      0.707100      0.773592      0.758974      0.750194      0.705344      0.656647      0.593960      0.523200      0.446658      0.379503      0.309754      0.249993      0.198787      0.149190      0.113595     0.0866034
  28  13 3036.3829    3.9049  0.9876 14.6594  0.0001       1.21242  0.0117   0.0304   0.0223    0.0494   0.0000      0.302040   438.8849       7.46570       14.6881       2.46605      -1.96591      -1.46072      -1.02363     -0.435182    -0.0146434     -0.698015     -0.161036     -0.281582     -0.641064     -0.434630    -0.0934283    -0.0613231    -0.0239563     -0.181195      0.505095      0.653645      0.703920      0.758445      0.753637      0.748548      0.702394      0.659346      0.602835      0.519530      0.447499      0.376562      0.312280      0.250007      0.196738      0.154562      0.117621     0.0876405
  28  14 3187.3335    3.9430  1.2669 14.5717 -0.0003      0.670532  0.0143   0.0277   0.0262    0.0514   0.0000      0.240168   439.8330       6.81703       14.7202       1.48744      -2.31373    -0.0957659      0.267377      -2.55819      0.602898      -1.51096      0.497006     -0.793200     -0.402554     -0.365732      0.161952     -0.133595    -0.0158305     0.0283603      0.582182      0.752241      0.806247      0.878014      0.885723      0.864418      0.825278      0.757432      0.676920      0.603314      0.522854      0.439755      0.361479      0.289311      0.228016      0.178699      0.134971     0.0996363
  28  15 3337.5242    3.4303  1.7006 14.4809 -0.0005       1.32126  0.0175   0.0217   0.0318    0.0348   0.0000      0.173348   440.0012       13.4016       15.6435       3.74421      -1.29937      -1.37307     -0.884553      -1.33518       1.38339      -4.33026     -0.695404      -2.11233     -0.177625     -0.762857    0.00989600     -0.124227     -0.346384     -0.180513      0.688235      0.905118       1.00189       1.07714       1.07506       1.05791       1.00669      0.937386      0.827761      0.729408      0.626546      0.521574      0.434297      0.350649      0.277119      0.213456      0.159698      0.119263
  28  16 3487.0976    2.8606  2.6615 13.8254 -0.0002      0.952544  0.0228   0.0146   0.0408    0.0265   0.0000      0.102850   440.5567       9.11597       13.0717       8.26108      0.843505      -3.09041     -0.974147      -1.87103      0.376443      -2.34136      0.391447      -2.00156     -0.329860      -1.17776   -0.00191105     -0.675511     0.0107453     -0.114750      0.877644       1.16111       1.25014       1.34837       1.36056       1.34297       1.28198       1.17472       1.05573      0.941893      0.797673      0.685143      0.556985      0.455278      0.354731      0.278246      0.209197      0.155449
  28  17 3636.1377    2.3717  3.9075 13.2317  0.0001      0.662943  0.0281   0.0100   0.0514    0.0212   0.0000     0.0625313   440.3722       13.6011       15.7001       7.05061      -2.95207       1.53518      -1.42377      -3.26200     -0.422812      -2.90343    0.00888427     -0.722549      -1.31965     -0.398627      0.940549      0.411303     -0.128587      0.155473       1.09148       1.42564       1.56531       1.66782       1.67447       1.65922       1.57540       1.45427       1.31563       1.14998       1.00664      0.844871      0.696889      0.569850      0.446779      0.344825      0.259096      0.193493
  28  18 3784.7606    1.9658  5.8144 12.8343 -0.0002      0.385277  0.0369   0.0070   0.0676    0.0160   0.0000     0.0398922   439.5125       12.9477       12.9395       6.21307       4.74823       2.14153     -0.810673      -4.74085      0.274335     -0.697979       1.56447      -1.54846     -0.258236     -0.761259    -0.0546555     -0.324933     -0.116222     -0.299097       1.39333       1.82959       2.03369       2.14192       2.15779       2.14419       2.00962       1.86601       1.69656       1.49459       1.29559       1.09584      0.898000      0.739455      0.573882      0.449811      0.335440      0.247854
  28  19 3933.1934    1.6364  8.0999 12.5036  0.0000      0.448865  0.0486   0.0054   0.0886    0.0146   0.0000     0.0305597   441.9755       16.9538       9.62535       6.90185      -3.51107     -0.132259      -2.73238      -6.52950      0.567631      -3.81899       1.26465      -2.68327      0.848435     -0.794870       1.05441     -0.343300     -0.192403     -0.343932       1.78363       2.35826       2.57489       2.75090       2.80255       2.73081       2.61580       2.40785       2.17953       1.93602       1.65416       1.40669       1.15147      0.937409      0.741705      0.572628      0.432012      0.320367
  28  20 4081.0392    1.3596 10.7547 12.3172 -0.0006      0.330807  0.0678   0.0043   0.1177    0.0135   0.0000     0.0302083   443.2133       17.8287       13.2214       2.46344      -4.66206      0.132551     -0.595920     -0.700773       2.45226      -3.61541      0.704630      -3.28178      -1.58635     -0.396268    -0.0810358      0.722139      0.538417    -0.0856896       2.28657       3.01293       3.36725       3.55238       3.61428       3.53138       3.34965       3.12951       2.81158       2.47914       2.15844       1.81409       1.49500       1.20512      0.955731      0.744731      0.558269      0.414903
  28  21 4228.8212    1.1345 13.5480 12.1696 -0.0004      0.274731  0.0942   0.0033   0.1525    0.0122   0.0000     0.0335295   443.8405       23.5259       11.8633       7.49003      -2.42918       1.90618       1.78384     -0.587645     -0.115552      -2.27783       3.92388      -1.23910      -3.93201     -0.906563      0.233715      0.644813      -1.23074      0.217120       2.87072       3.81378       4.25819       4.48786       4.58198       4.43438       4.25134       3.91251       3.56753       3.15616       2.71275       2.29911       1.89277       1.53155       1.22084      0.942048      0.703512      0.523117
  29   4 1564.1537    0.2009  0.1249 11.5991 -0.0070       26.7442  0.0042   0.0045   0.0079    0.0127   0.0000       6.01471   440.8091     -0.579712       21.1715      0.516888      -2.60446     -0.565234       1.08048     -0.579294      0.256200      0.503949     -0.381491    -0.0855111      0.212489      0.105490     0.0352881    -0.0892883    -0.0659682     0.0561981      0.209211      0.266209      0.305007      0.313900      0.331881      0.327251      0.310756      0.293980      0.251078      0.223102      0.187088      0.166832      0.140984      0.109212     0.0877427     0.0668613     0.0525204     0.0395539
  29   5 1751.6044    0.3572  0.2967 11.5367 -0.0001       19.0247  0.0057   0.0049   0.0124    0.0168   0.0000       1.52491   439.9526     -0.262142       20.8642     -0.543447      -2.60422     -0.652141      0.417696    -0.0368630    -0.0752022     -0.129108      0.136207    -0.0272821    0.00847905     -0.142791      0.163736     0.0362244    -0.0562272    0.00146056      0.284644      0.357788      0.403107      0.429857      0.445269      0.423755      0.410230      0.377263      0.339779      0.306721      0.259500      0.222981      0.180396      0.147104      0.120003     0.0944000     0.0702301     0.0524718
  29   6 1930.2721    0.5387  0.4634 11.5988 -0.0007       11.5665  0.0073   0.0058   0.0149    0.0234   0.0000      0.717527   440.6381      0.255629       20.6397      0.915977     -0.637928      0.105842      0.851340      0.636370      0.458028     0.0273557     0.0578378     -0.381542     -0.125032      0.202449    -0.0708184    -0.0690042     0.0351619    -0.0721096      0.354487      0.472051      0.524641      0.549423      0.562121      0.551781      0.524520      0.474728      0.429920      0.387415      0.332881      0.283882      0.230297      0.184559      0.147232      0.116544     0.0875251     0.0674606
  29   7 2105.4470    0.7940  0.6807 11.7718 -0.0006       7.99758  0.0089   0.0072   0.0181    0.0331   0.0000      0.457949   440.7342       1.20807       19.3052      0.342897      -2.20081      0.244480     -0.711198     -0.800600    -0.0327130     -0.963841      0.399738      0.321528     -0.319838    -0.0642046      0.197987    -0.0919842     0.0372577    -0.0368288      0.388031      0.506859      0.555793      0.600087      0.607484      0.599366      0.563478      0.532605      0.475633      0.432139      0.361198      0.310480      0.256701      0.208180      0.169167      0.130434      0.100223     0.0736941
  29   8 2275.4783    1.1303  0.8917 12.2420 -0.0003       5.47859  0.0109   0.0091   0.0216    0.0417   0.0000      0.371752   440.2760       1.29814       19.0163       1.84528      -3.43110     -0.583063      0.865736      -1.46781       1.39848    -0.0645641     0.0265797     -0.428374     0.0749569     -0.297746     -0.261341    -0.0375170     0.0553681    -0.0382317      0.453792      0.586016      0.634466      0.695740      0.695818      0.694410      0.651529      0.605770      0.559673      0.488536      0.418674      0.360953      0.298595      0.249386      0.194967      0.153058      0.115229     0.0866061
  29   9 2439.1875    1.6092  1.0467 12.7737  0.0006       3.33350  0.0124   0.0122   0.0236    0.0503   0.0000      0.320959   440.7573       2.87989       17.9066       1.24858      -3.30855      0.619998      -1.39273     -0.210396      0.845946     -0.490151     -0.962563     -0.289780       1.15690     -0.491649      0.275139    -0.0231233    -0.0482478      0.196742      0.500630      0.663406      0.717480      0.781283      0.779015      0.777317      0.723551      0.687603      0.609511      0.542815      0.477163      0.397843      0.330577      0.269681      0.218513      0.168301      0.127437     0.0964590
  29  10 2598.8076    2.1079  1.0712 13.4153 -0.0014       2.86773  0.0130   0.0159   0.0233    0.0480   0.0000      0.310976   441.4264       4.11852       16.9164       2.86055      -1.12658       1.16239      -1.39013      -2.41787      0.374779      -1.37045     -0.175038      -1.25709     -0.740648      0.188723      0.606987     -0.352284    -0.0939216     0.0503477      0.504617      0.667099      0.718958      0.773059      0.772184      0.768902      0.743061      0.688086      0.628804      0.539362      0.478962      0.403422      0.340597      0.277896      0.222881      0.170700      0.130797     0.0972726
  29  11 2756.2715    2.8219  0.9683 13.9320 -0.0007       2.06908  0.0112   0.0218   0.0216    0.0490   0.0000      0.288552   439.2951       4.52481       16.6215       3.01116      -2.29962     -0.368432     -0.150874      -1.54810     -0.525775     -0.838831     -0.747663     -0.468583    -0.0587150    -0.0534359     -0.214316     0.0630288     0.0225555   -0.00119655      0.474044      0.606091      0.678958      0.719671      0.723387      0.710924      0.674419      0.618070      0.580642      0.506888      0.441568      0.379772      0.308644      0.252641      0.202566      0.157639      0.120364     0.0907477
  29  12 2911.7763    3.4972  0.9241 14.4384 -0.0008       1.79714  0.0110   0.0277   0.0205    0.0482   0.0000      0.308441   439.8793       6.51749       17.0045       2.23457      -1.29611     -0.206788      -1.26554      -2.53455     -0.163497     -0.684759      0.672296      -1.41480     -0.189174     -0.416350      0.374049    -0.0650621     0.0604277      0.130472      0.466951      0.600047      0.657723      0.715286      0.713054      0.701931      0.671192      0.614463      0.560209      0.489767      0.437217      0.368960      0.306257      0.249777      0.196096      0.153322      0.118562     0.0871026
  29  13 3065.1418    3.9672  1.0855 14.5916 -0.0010      0.881125  0.0126   0.0296   0.0234    0.0594   0.0000      0.280193   440.0510       6.18328       15.1226       2.07299      -2.69541     0.0448204      0.137056      -1.52549     -0.926327      -1.78951     -0.340842     -0.197758     -0.325065     -0.293900      0.134603     0.0249605      0.255708      0.136882      0.509526      0.662064      0.711780      0.770527      0.777378      0.756898      0.728933      0.681955      0.619823      0.540352      0.473909      0.409446      0.332365      0.271277      0.218900      0.171582      0.130284     0.0981720
  29  14 3216.9679    3.8198  1.2980 14.7464 -0.0016       1.16851  0.0144   0.0267   0.0270    0.0445   0.0000      0.234927   439.9237       8.88187       14.0022       5.13314      -1.72556    -0.0594196      0.451083      -1.95721      -1.31480      -1.89983      0.851586     -0.512540     -0.290288     -0.289272      0.296185     -0.165949     -0.154310   -0.00888502      0.565048      0.747360      0.804661      0.870990      0.879415      0.859880      0.829903      0.758779      0.701333      0.607616      0.531642      0.451325      0.377364      0.309130      0.242224      0.191132      0.144871      0.108638
  29  15 3367.9086    3.2966  1.9113 14.3096 -0.0005       1.10149  0.0181   0.0190   0.0331    0.0293   0.0000      0.147895   439.4350       9.30092       16.3311       5.12589      -2.24041      -1.95592     -0.361052      -2.46242     -0.328440      -1.74589      0.820293     -0.627392      -1.43758     -0.663305      0.742157     -0.240083    -0.0250833     -0.137859      0.679050      0.898625      0.979049       1.05348       1.05713       1.04056      0.997736      0.927855      0.852475      0.744516      0.647727      0.550984      0.455578      0.369365      0.298885      0.233689      0.178208      0.132817
  29  16 3518.3046    2.7554  2.9075 13.7425  0.0001      0.993802  0.0236   0.0132   0.0422    0.0240   0.0000     0.0884429   440.3394       13.8052       14.6717       5.38114       1.29719      -1.33281      -1.43462      -3.11630       1.40664      -1.47309      -1.40283      -1.24031      0.797778      -1.31750     -0.247339      0.154926     -0.123522     -0.285111      0.878104       1.16697       1.27058       1.36050       1.38020       1.36319       1.30542       1.20411       1.10459      0.967883      0.837026      0.704977      0.592242      0.477933      0.386205      0.300453      0.230143      0.172244
  29  17 3668.1197    2.2750  4.3765 13.1309 -0.0004      0.773884  0.0298   0.0091   0.0547    0.0196   0.0000     0.0541456   438.8557       10.4973       11.8117       7.14173       2.01835      -1.45292     -0.482306      -1.73565     -0.455458      -3.05285      0.774179      -2.54757     0.0353872     -0.431875     -0.625488      0.410409     -0.244833    -0.0840955       1.10243       1.44602       1.58659       1.69143       1.71273       1.68951       1.61179       1.50496       1.36040       1.21700       1.05124      0.902686      0.749239      0.611202      0.485485      0.379683      0.291472      0.219401
  29  18 3817.3118    1.8809  6.1526 12.7681 -0.0004      0.480986  0.0382   0.0066   0.0699    0.0158   0.0000     0.0385920   437.5176       13.1237       14.9330       6.30738      -1.87943       1.50105       2.15590      -6.72861     -0.550066      -4.64071       3.89292      -2.59063      -1.00036      -1.41124     -0.129105     0.0323149    -0.0824983    -0.0638767       1.41057       1.82753       2.02923       2.15847       2.20683       2.15128       2.06957       1.91328       1.72968       1.54777       1.34831       1.14590      0.955683      0.775357      0.618917      0.486704      0.368230      0.278324
  29  19 3966.2718    1.5829  8.7224 12.4651 -0.0002      0.382881  0.0514   0.0050   0.0937    0.0140   0.0000     0.0300739   442.3359       17.1591       9.60786       2.64530       3.01090       1.41987     -0.735227      -4.83272       4.53114       3.01422       2.01534      -1.76545      -3.03719       1.02610     -0.217626       1.10178    -0.0570084      0.148660       1.77427       2.36918       2.60084       2.76356       2.81957       2.78057       2.64703       2.46454       2.25049       2.00589       1.72658       1.48571       1.21199      0.997770      0.798556      0.623779      0.475583      0.359158
  29  20 4114.7896    1.3215 11.3123 12.2991  0.0002      0.314980  0.0712   0.0040   0.1234    0.0132   0.0000     0.0298326   445.2272       8.76190       12.7090       7.55624       6.69451     -0.540741       4.84501      -5.49350     0.0194865     -0.927029       3.42339      0.179340     -0.168057      0.420683       2.10254     -0.723035      0.430892      0.528934       2.31194       3.06315       3.39570       3.62313       3.68490       3.61696       3.45333       3.22396       2.89817       2.60042       2.23274       1.91279       1.58053       1.29672       1.03037      0.806059      0.613618      0.460601
  29  21 4263.0230    1.0957 14.3682 12.1527 -0.0001      0.270852  0.1015   0.0031   0.1599    0.0116   0.0000     0.0337513   440.7695       22.0061       24.4142       6.65916       3.97574       2.75370       9.24664      0.589792      -4.73099       3.72866       1.78004      -3.17375      -1.09104      0.515076      -1.53115      -1.39274       1.34162     -0.944633       2.95063       3.90084       4.33821       4.60795       4.65482       4.58668       4.39723       4.10242       3.72982       3.31996       2.89433       2.44270       2.04905       1.67435       1.33196       1.04792      0.795696      0.595717
  30   3 1376.6105    0.1204  0.0550 11.6771 -0.0028       34.1309  0.0042   0.0045   0.0060    0.0108   0.0000       28.4556   440.8155     -0.151499       21.0873     -0.142384      -2.76201     -0.599158      0.445731     0.0651431     -0.545399     -0.100390      0.133370    -0.0310531     -0.131545     0.0244108     0.0331007    -0.0198727    -0.0242291    0.00449991      0.167137      0.236260      0.298164      0.219020      0.308122      0.281717      0.233970      0.278279      0.203313      0.212946      0.158430      0.133960      0.115813     0.0914879     0.0720191     0.0626541     0.0429765     0.0352463
  30   4 1581.9185    0.2236  0.1522 11.5662 -0.0016       27.6291  0.0043   0.0045   0.0092    0.0130   0.0000       4.50169   440.8461     -0.570368       20.8241    -0.0570073      -2.42430      0.145007      0.378706     -0.291830     -0.116511      0.233909   -0.00336132    -0.0960439     -0.269719     -0.156526      0.220248    -0.0143863     0.0159869    -0.0180315      0.209108      0.269193      0.288507      0.320827      0.321150      0.328409      0.300018      0.299159      0.261095      0.236369      0.199137      0.157319      0.140919      0.115473     0.0949056     0.0737998     0.0579806     0.0420755
  30   5 1770.0904    0.3657  0.3145 11.5281 -0.0007       16.9021  0.0061   0.0048   0.0124    0.0173   0.0000       1.37436   440.7650      0.588489       20.5822      0.644235      -3.06349    -0.0726262     0.0989151     -0.476543      0.399588     -0.672130     -0.357764    0.00831372      0.503555   -0.00165651     0.0859354    -0.0235846     0.0356261     0.0567433      0.288362      0.385163      0.435417      0.465618      0.474303      0.455440      0.442054      0.413786      0.379518      0.324441      0.283736      0.237027      0.195826      0.157207      0.127304      0.100950     0.0806366     0.0597659
  30   6 1950.0292    0.5726  0.4889 11.5698 -0.0008       10.5623  0.0072   0.0059   0.0148    0.0246   0.0000      0.649751   440.2101      0.537274       20.8860     -0.774869      -2.64936     0.0401338      0.131402      0.238413      0.261143      0.278141      0.292446     0.0496429     -0.394613     -0.134280    -0.0310777      0.192088      0.171068      0.143070      0.334888      0.429165      0.485516      0.504623      0.521398      0.501725      0.487490      0.446198      0.404973      0.372454      0.322818      0.274930      0.231780      0.191803      0.154973      0.123157     0.0910686     0.0706133
  30   7 2126.4680    0.8278  0.6914 11.8499 -0.0001       7.29756  0.0088   0.0073   0.0182    0.0333   0.0000      0.441361   440.5181      0.975072       19.9756      -1.25860     -0.909784      0.408264     -0.638897      0.207003     0.0184077      0.253952      0.342500     -0.241304     -0.327199     -0.161863    -0.0610027    0.00512397     -0.154939    -0.0597228      0.382482      0.501731      0.545090      0.587242      0.600244      0.583116      0.568799      0.529012      0.485003      0.420823      0.373027      0.315632      0.261920      0.216617      0.172631      0.137580      0.108348     0.0802522
  30   8 2297.4951    1.2086  0.8878 12.3135  0.0007       5.16158  0.0106   0.0096   0.0210    0.0418   0.0000      0.356837   440.0491       2.37515       19.4079      0.762063      -2.72638       1.78811      0.281154     -0.158667      0.959425      0.465883     -0.939237     -0.684233      0.416765     -0.268968     -0.261565     0.0642289     -0.116025     0.0405728      0.432527      0.563039      0.619140      0.672176      0.669183      0.672874      0.638696      0.591053      0.540756      0.476623      0.419103      0.359476      0.300041      0.247707      0.198368      0.153827      0.122012     0.0907807
  30   9 2462.4116    1.6715  1.0753 12.9479  0.0005       3.86707  0.0127   0.0125   0.0241    0.0469   0.0000      0.337028   439.6523       2.50605       18.4995       2.22143      -1.69805     -0.737122      0.820918     -0.780192      0.331573     -0.551194      -1.23912     -0.649240      0.267941     -0.172874     -0.253969     -0.122893      0.130544     -0.169626      0.481300      0.638728      0.689914      0.765226      0.758591      0.746912      0.720926      0.661719      0.610473      0.539942      0.480248      0.403247      0.335504      0.275360      0.219826      0.172647      0.136613      0.103292
  30  10 2623.6093    2.2432  1.0828 13.3994 -0.0002       2.11250  0.0125   0.0163   0.0231    0.0511   0.0000      0.303611   440.8216       3.46365       17.7976       1.44760      -1.64470     -0.575565      0.313214     0.0824786      0.556484      -1.35674   0.000451349     -0.312170      0.342815      0.357926     -0.145604     -0.242211    -0.0433768     0.0887345      0.483328      0.634834      0.681286      0.748711      0.750326      0.740074      0.695594      0.654653      0.609338      0.542820      0.470090      0.397289      0.338488      0.284400      0.224384      0.179284      0.135624      0.102680
  30  11 2782.5889    2.9476  0.9601 13.9680  0.0000       1.37011  0.0110   0.0223   0.0207    0.0480   0.0000      0.283218   439.8574       5.25692       15.7867       1.98348      -2.45123      0.404954      -1.36228     -0.863917      0.658327     -0.312288      0.119699      -1.22024     -0.233082     -0.107607     0.0674984     -0.303979     -0.154381     -0.134900      0.440200      0.574079      0.627006      0.672507      0.666333      0.673192      0.643473      0.594517      0.553639      0.490642      0.427635      0.371896      0.304967      0.249148      0.199488      0.158133      0.126977     0.0956438
  30  12 2939.2547    3.5908  0.9581 14.4514 -0.0006       1.69386  0.0109   0.0274   0.0211    0.0457   0.0000      0.321638   439.5726       5.68877       14.9029       1.27433     -0.832305       1.16262     -0.916516      -1.31157      0.795215     -0.889446   -0.00454617     -0.967694     -0.323281     -0.676381     -0.253169     -0.204857    -0.0618852     0.0127848      0.438275      0.571140      0.608984      0.650145      0.665454      0.664705      0.645558      0.596280      0.542793      0.483745      0.421500      0.355346      0.297747      0.243045      0.197899      0.155920      0.121940     0.0933087
  30  13 3093.4643    4.0168  1.0217 14.7942 -0.0006      0.104458  0.0119   0.0304   0.0225    0.0505   0.0000      0.297712   439.4244       7.59975       15.9081       2.83500      -2.70782      -1.78669       1.42110      -1.17413     -0.274098     -0.820325     -0.713682     -0.719773      0.179312     -0.518321     -0.139761      0.124322     -0.120131     -0.199698      0.477525      0.610729      0.678800      0.718550      0.712064      0.709162      0.674510      0.637247      0.585410      0.523040      0.458960      0.398854      0.328214      0.273126      0.215859      0.170142      0.132191      0.101524
  30  14 3246.1325    3.7224  1.4728 14.6550 -0.0008      0.742904  0.0158   0.0239   0.0280    0.0371   0.0000      0.196771   439.1768       8.06329       14.3865       3.65090      -1.02360       1.20386     -0.496849      -2.30845      0.490948      -1.41631      0.374800      -1.39803     -0.457047     -0.590017      0.431188    -0.0588458      0.274130     0.0763126      0.576512      0.770689      0.828839      0.899661      0.886672      0.880545      0.850677      0.796600      0.731093      0.650797      0.567932      0.487485      0.409037      0.336528      0.268894      0.212655      0.165974      0.124790
  30  15 3397.8813    3.2001  2.1121 14.1576 -0.0008      0.611869  0.0190   0.0171   0.0343    0.0275   0.0000      0.123404   439.6790       11.3403       14.4490       4.23823      0.334031       1.19340       1.91394      0.438438      -1.28700      -2.52983      0.286994     -0.798173      0.237601      0.318372      0.247623     -0.380060      0.398360    -0.0693670      0.697562      0.922412       1.00901       1.06845       1.08890       1.06856       1.03415      0.956482      0.888303      0.788729      0.682160      0.585675      0.491493      0.407883      0.325853      0.257718      0.198340      0.149914
  30  16 3549.1323    2.6486  3.2087 13.5808 -0.0000      0.951537  0.0242   0.0118   0.0442    0.0219   0.0000     0.0739461   439.8208       14.9132       17.0014       4.88208      -4.37208       1.82169      -1.63787      -3.68449       1.58773      -1.11492     -0.518605     -0.384002     -0.556599    -0.0897419     0.0459548     -0.188103     -0.347020     -0.133120      0.868222       1.15092       1.25434       1.34024       1.36093       1.35257       1.29886       1.21894       1.11620      0.990453      0.862433      0.729265      0.618309      0.508792      0.409206      0.323993      0.249813      0.191057
  30  17 3699.6549    2.2101  4.7307 13.0012  0.0000      0.707692  0.0307   0.0084   0.0560    0.0186   0.0000     0.0481856   439.0228       12.2394       12.5373       5.23739     -0.531306       2.35332      -3.28763      -1.60698       2.07011      -1.11802     -0.552561      -2.30898      0.281279     -0.956262      0.194624     -0.232835   -0.00384019     -0.185058       1.08614       1.43033       1.58120       1.70209       1.72861       1.70190       1.63926       1.52091       1.39984       1.23372       1.09238      0.929394      0.774503      0.642243      0.515701      0.408215      0.312420      0.237418
  30  18 3849.5243    1.8382  6.9603 12.5636 -0.0001      0.463736  0.0407   0.0059   0.0737    0.0156   0.0000     0.0328890   439.1598       14.8913       13.5843       7.22364     -0.427995     0.0771321       2.33302      -3.52056      0.501263      -3.87436      0.240824      -2.60681     -0.407134     -0.828678      0.577240      0.500233      0.379596     0.0995865       1.42884       1.88009       2.05725       2.21058       2.24800       2.22016       2.12546       1.99594       1.83446       1.61653       1.42509       1.21439       1.02252      0.842544      0.675856      0.533295      0.413897      0.312959
  30  19 3999.0507    1.5318  9.3111 12.3841 -0.0001      0.342078  0.0543   0.0046   0.0985    0.0138   0.0000     0.0293034   440.7946       14.4190       15.4199       6.56369     -0.406169      0.387804       1.67254      -4.79732       4.95289      -2.57331      0.724455      -3.36607      -1.11612      -1.73545      0.444406     -0.902099     -0.514334    -0.0542870       1.80805       2.38948       2.64302       2.84293       2.85636       2.83845       2.72302       2.53171       2.32714       2.07709       1.81681       1.56001       1.30162       1.08122      0.863570      0.681063      0.526149      0.400018
  30  20 4148.2239    1.2725 12.2978 12.2555 -0.0001      0.302353  0.0795   0.0036   0.1311    0.0125   0.0000     0.0296758   442.0401       12.7963       20.7594       9.29313     -0.974447      -6.34856       3.59790       1.77809      -5.06835      -2.23339     -0.787460      -4.81514      -2.89877      0.729885      -1.11755       1.01871     -0.177921    -0.0623354       2.34857       3.12653       3.44974       3.69356       3.74728       3.70510       3.55102       3.34411       3.04234       2.72250       2.38575       2.04216       1.71882       1.41445       1.13929      0.900440      0.686793      0.525860
  30  21 4297.4723    1.0436 15.2850 12.1261 -0.0000      0.419706  0.1095   0.0029   0.1666    0.0110   0.0000     0.0332984   444.3488       17.9125       16.5268      0.176337       9.22671      -2.98156       1.70566      -5.17746      -1.99456      -2.66639      -1.57062       1.26602      0.241215       1.32172      -2.14298      -1.12961     -0.233532      0.226827       2.90806       3.86321       4.31448       4.62004       4.71008       4.62943       4.43745       4.18134       3.78868       3.38723       2.96624       2.53755       2.12336       1.76313       1.42241       1.11157      0.855972      0.642637
  31   4 1599.3411    0.2276  0.1557 11.5610 -0.0026       28.6744  0.0043   0.0043   0.0087    0.0131   0.0000       4.32651   441.2936      0.529796       20.8054      0.182915      -1.91322      0.560033      0.400114    -0.0936165    -0.0558643    -0.0903587     0.0123787     -0.101351     -0.111308      0.147839      0.182574     0.0738347     0.0828951    0.00484090      0.198951      0.248880      0.289912      0.297758      0.306012      0.290014      0.276588      0.281790      0.242780      0.224850      0.198706      0.174684      0.149670      0.123638     0.0971525     0.0814232     0.0606855     0.0470104
  31   5 1788.3052    0.3986  0.2914 11.5039  0.0000       17.8798  0.0056   0.0052   0.0107    0.0174   0.0000       1.23784   440.5837     0.0140924       20.4341      0.191246      -2.71021     0.0735198      0.381193      0.271156     -0.118264   -0.00679785   -0.00804297      0.164101    -0.0419910    -0.0430940      0.127727    -0.0568815     0.0160977     0.0367511      0.257424      0.344837      0.378483      0.398596      0.396233      0.403844      0.388607      0.361581      0.330517      0.294025      0.262760      0.221439      0.188500      0.152098      0.122700      0.100903     0.0783804     0.0591383
  31   6 1969.5278    0.5926  0.5252 11.5658 -0.0010       10.9975  0.0074   0.0058   0.0153    0.0251   0.0000      0.622750   440.6104      0.704866       20.2279      0.323708      -3.13242     -0.572487      0.286889      0.442989      0.315298     -0.640464      0.733072     -0.360650     0.0381518     -0.252899    -0.0146401      0.188436     0.0585980      0.146729      0.319990      0.423292      0.460623      0.500468      0.512468      0.505320      0.482646      0.441930      0.414414      0.369200      0.325355      0.277728      0.231829      0.194939      0.153238      0.127522     0.0972197     0.0732172
  31   7 2147.1440    0.8688  0.7307 11.8334 -0.0005       7.29271  0.0091   0.0073   0.0184    0.0353   0.0000      0.423057   440.2751      0.461578       20.4929      0.440648      -2.41706     -0.772491    -0.0657344     -0.903485     -0.227683    -0.0593727     -0.381254     -0.340418     -0.241492     0.0518068     -0.150540     0.0256866     -0.179745    -0.0679113      0.367112      0.474662      0.533177      0.572382      0.589231      0.562650      0.557739      0.517473      0.473127      0.426322      0.368596      0.319427      0.261104      0.222513      0.179056      0.141710      0.109736     0.0870581
  31   8 2319.0697    1.2833  0.9659 12.2911 -0.0007       4.98413  0.0112   0.0097   0.0214    0.0475   0.0000      0.325912   439.7883       1.58519       18.9381     -0.107071      -2.55361     -0.722936     -0.122233      0.871366    -0.0211486      -1.50449     -0.282572     -0.591803     -0.393208     0.0528240      0.377311    0.00411526     -0.108588    -0.0797379      0.427626      0.555848      0.613901      0.645897      0.664060      0.668485      0.641679      0.599713      0.545036      0.483752      0.432892      0.375290      0.314376      0.260980      0.214256      0.167461      0.132304      0.100063
  31   9 2485.1617    1.7508  1.0331 13.1834  0.0003       3.66066  0.0123   0.0132   0.0226    0.0428   0.0000      0.333490   440.0831       3.09766       19.1745      0.825327      -2.56350     -0.198341      -1.04579     -0.879234      0.242854     -0.250554      0.220887      0.411557      0.129516     -0.232624      0.110556      0.132840     -0.131819     0.0321370      0.460700      0.621760      0.671138      0.740423      0.738655      0.723609      0.695139      0.652788      0.592455      0.544409      0.468821      0.408593      0.338358      0.287268      0.226527      0.179610      0.140544      0.107762
  31  10 2647.9453    2.3164  1.0935 13.5154 -0.0005       2.33771  0.0124   0.0167   0.0233    0.0497   0.0000      0.298113   440.6641       3.69622       18.7393       2.82381     -0.578360      -1.38131      -2.15214      -1.40359      0.164238      -1.13824      0.711776    -0.0961252      0.912165     -0.795327     -0.117943     -0.127014    -0.0924751    -0.0302717      0.469918      0.622292      0.678026      0.740200      0.746349      0.736726      0.701822      0.649985      0.604979      0.543887      0.473608      0.404839      0.340590      0.284306      0.232261      0.179794      0.142662      0.107392
  31  11 2808.4841    3.0255  0.9768 14.1196 -0.0002       2.23288  0.0110   0.0225   0.0211    0.0457   0.0000      0.293777   440.6011       4.25063       16.3222       1.46737     -0.542590      0.643339     -0.836536     -0.869028     -0.149349      -1.66931     -0.744529     -0.512417      0.365816     -0.344450     -0.126612    -0.0533187     -0.106506    -0.0166499      0.426274      0.549626      0.605158      0.649941      0.650447      0.650859      0.626294      0.582273      0.545699      0.483740      0.428760      0.364577      0.313558      0.258567      0.208897      0.167938      0.128568     0.0994698
  31  12 2966.2721    3.7460  0.9285 14.5195 -0.0010       1.44384  0.0104   0.0284   0.0203    0.0462   0.0000      0.277721   439.9189       6.42213       15.8969       3.05203      -2.94134     -0.818103      0.427901      -1.70049      0.111596     -0.934970    -0.0185964     -0.442421     -0.447165     -0.571255      0.363243      0.307256     0.0206363    -0.0432091      0.410967      0.552934      0.598111      0.644302      0.648196      0.636779      0.618787      0.572996      0.538602      0.469461      0.419150      0.354148      0.302757      0.252961      0.202308      0.160643      0.127862     0.0941624
  31  13 3121.4817    3.9878  1.1628 14.7487 -0.0013       1.44388  0.0133   0.0286   0.0241    0.0545   0.0000      0.293567   439.2405       7.26217       16.7568       2.61315      -2.92182     0.0299670       1.25247      -1.65275      0.231893      -1.84029    0.00170486      -1.00737     -0.440468     -0.318370      0.239662     -0.138206     -0.171552     -0.115093      0.487819      0.644838      0.705443      0.757334      0.761025      0.754565      0.731030      0.678888      0.625858      0.561271      0.492403      0.427211      0.355838      0.295540      0.237278      0.190229      0.149820      0.113789
  31  14 3275.0041    3.6770  1.5234 14.6036 -0.0012      0.667205  0.0155   0.0231   0.0286    0.0370   0.0000      0.202886   439.2202       8.98566       13.8928       2.74121      -1.22500     -0.875295      0.408446      -1.75074     -0.138888      -1.79070      0.626121     -0.996030      0.919364     -0.908500      0.387020      0.231714      0.305392    -0.0510292      0.559234      0.741968      0.810610      0.879355      0.878934      0.892626      0.840638      0.785352      0.725437      0.644153      0.567943      0.488804      0.404850      0.338151      0.274661      0.217824      0.169634      0.130912
  31  15 3427.6506    3.1112  2.3263 14.0180  0.0002       1.01834  0.0196   0.0155   0.0355    0.0246   0.0000      0.107971   439.6980       10.5282       13.1652       3.21985      0.458402      0.504082      0.273711     -0.624098      0.887088      -2.78906     0.0791911      -1.73373     -0.621875     -0.651410     0.0447057     0.0987603     -0.662791     -0.127546      0.679454      0.905595      0.999293       1.07367       1.09311       1.08130       1.05224      0.966284      0.892683      0.789295      0.710299      0.603714      0.512301      0.423953      0.339894      0.274565      0.211347      0.162812
  31  16 3579.6363    2.5853  3.4442 13.5093 -0.0003      0.896702  0.0249   0.0109   0.0449    0.0202   0.0000     0.0695827   440.2127       12.4464       13.7609       3.94368      -2.28949      -1.40429       1.98407      -4.20629     -0.984252      -4.21481      0.226424     -0.858108     0.0364850      0.363841      0.783981     -0.584486     -0.710694     -0.493636      0.860494       1.14450       1.25059       1.35595       1.37963       1.35392       1.30912       1.23140       1.13036       1.01226      0.893431      0.764389      0.645022      0.537479      0.431768      0.347350      0.269223      0.207143
  31  17 3730.8305    2.1229  5.1547 12.9254 -0.0002      0.670721  0.0324   0.0076   0.0582    0.0172   0.0000     0.0444369   440.0057       13.3317       14.1071       6.73117      -2.15796      0.703997      0.512827      -2.02827      -1.97644      -3.55577      0.457261      -1.05007     -0.236072      -1.10878     0.0546015     -0.255185     0.0722347     -0.359751       1.10159       1.44809       1.59248       1.70496       1.75186       1.74479       1.66421       1.57088       1.44799       1.28929       1.13464      0.976701      0.823524      0.679543      0.549178      0.441449      0.345934      0.264545
  31  18 3881.4089    1.7624  7.4300 12.5475 -0.0001      0.418515  0.0428   0.0055   0.0774    0.0145   0.0000     0.0316799   438.8585       15.4703       13.1065       6.87264      -1.81646       1.42610       1.47838      0.411290     -0.307078      -3.24926      -1.41629     -0.978130      -1.62148      -1.11470     -0.670202     -0.916737     -0.511237      0.321740       1.42168       1.89494       2.09863       2.25978       2.30084       2.27345       2.18345       2.06347       1.87284       1.68655       1.47802       1.27807       1.07359      0.893551      0.722899      0.576509      0.445684      0.342493
  31  19 4031.5178    1.4587  9.9313 12.3522 -0.0001      0.383511  0.0590   0.0042   0.1035    0.0133   0.0000     0.0298985   438.5605       14.6706       19.1361       4.11129     -0.736518      0.795709       1.83064      -6.19318       1.79749      -2.40591      -1.94043      -2.70633       2.04886      -2.45928      0.288193     0.0847814      -1.07551     -0.820208       1.85315       2.42752       2.72132       2.88692       2.94548       2.93255       2.81664       2.66774       2.41598       2.18581       1.90255       1.66130       1.40037       1.15473      0.947053      0.750178      0.580347      0.448839
  31  20 4181.0704    1.2212 12.8048 12.2453 -0.0000      0.232850  0.0837   0.0033   0.1351    0.0120   0.0000     0.0327680   442.2269       11.8763       16.0305       7.73058      -13.0641      -4.29365      -4.37560      -6.46796     -0.253020     0.0407070     -0.475521       1.20515       2.44137      -3.67946      -1.31142      -1.00071      0.897036     -0.771365       2.37000       3.13739       3.50487       3.72748       3.83204       3.78104       3.61201       3.42650       3.11895       2.81722       2.47676       2.13925       1.80880       1.49584       1.21053      0.971597      0.748879      0.578343
  32   3 1409.4326    0.1202  0.0560 11.6672 -0.0023       35.1681  0.0032   0.0041   0.0057    0.0105   0.0000       27.2704   440.7644     -0.271304       21.2725     0.0210618      -2.86156      0.142425      0.274708     -0.217228     -0.133747     0.0641574    -0.0729581    -0.0102199    0.00392202    -0.0854616    -0.0240434    0.00962644    0.00779724    0.00873083      0.150386      0.161010      0.213318      0.224270      0.197727      0.236083      0.228694      0.180121      0.210046      0.182106      0.130181      0.132679      0.124380     0.0790297     0.0698214     0.0616537     0.0416964     0.0450641
  32   4 1616.4573    0.2461  0.1713 11.5518 -0.0016       30.7388  0.0043   0.0043   0.0089    0.0134   0.0000       3.59654   441.0120      0.267590       20.5597     0.0289049      -2.21531    -0.0444900      0.442394     -0.168050     -0.224430   -0.00133577    0.00353491     -0.191776      0.137512      0.114360     0.0967313     -0.126617     0.0426208     0.0748766      0.203535      0.262176      0.293361      0.310514      0.304376      0.305548      0.286345      0.271147      0.256544      0.236172      0.204560      0.188512      0.164078      0.137098      0.111072     0.0892922     0.0702024     0.0528414
  32   5 1806.2333    0.4160  0.3363 11.5226 -0.0009       16.1797  0.0058   0.0050   0.0119    0.0180   0.0000       1.08272   441.1155      0.449356       20.7319     -0.588437      -2.65443      0.115930      0.353535    -0.0854022     -0.436503     0.0987850      0.245922      0.420696     -0.423430      0.118308      0.181698    -0.0177882    -0.0799187    -0.0275531      0.249854      0.336042      0.357066      0.397058      0.393023      0.395234      0.369227      0.366044      0.332582      0.310982      0.261229      0.238542      0.187779      0.165075      0.132145      0.106087     0.0836079     0.0659990
  32   6 1988.7558    0.6201  0.5701 11.5535 -0.0003       11.0927  0.0078   0.0058   0.0158    0.0266   0.0000      0.560739   441.1827      0.861375       20.8925      0.502370      -2.71992     -0.518139      0.247504     -0.133275     -0.437040     -0.194344      0.197005    -0.0171855     -0.182619    -0.0508408      0.257692     -0.100694    -0.0970522      0.113087      0.319332      0.427202      0.468804      0.509376      0.520988      0.526778      0.486223      0.466864      0.424762      0.385718      0.338196      0.290719      0.242586      0.200376      0.168196      0.132338      0.104770     0.0802436
  32   7 2167.4737    0.9178  0.7547 11.8668 -0.0005       7.63516  0.0091   0.0075   0.0182    0.0362   0.0000      0.406749   441.1367      0.486169       19.3686      0.353039      -1.38080    -0.0596516     -0.417487     -0.117840     0.0219788     -0.180435      0.168352      0.619947     -0.137276     0.0853658     -0.532196     -0.206030     0.0515084     -0.116036      0.361242      0.463605      0.508251      0.551331      0.569798      0.552940      0.542468      0.504020      0.471414      0.419743      0.377725      0.321465      0.273567      0.227245      0.184674      0.148160      0.119451     0.0935581
  32   8 2340.1863    1.3409  1.0036 12.3170 -0.0008       4.32719  0.0114   0.0097   0.0216    0.0482   0.0000      0.324761   440.2423       2.33849       20.0723      0.369266      -2.11264     -0.208484      0.816003     -0.102888      0.265665      0.632336      0.267426     0.0483822     -0.105711     -0.324186    -0.0233182   -0.00799194    -0.0439747    -0.0758639      0.420275      0.547663      0.599208      0.657118      0.663005      0.649852      0.632009      0.586245      0.550169      0.489861      0.438297      0.380562      0.320077      0.269381      0.218228      0.176711      0.139734      0.107846
  32   9 2507.4032    1.8717  1.0825 13.1051 -0.0001       2.82016  0.0121   0.0134   0.0233    0.0487   0.0000      0.312792   440.7782       1.80681       19.3927       1.82278     -0.835382      0.320880      0.566387     -0.543623      0.881115      0.134367     -0.115800     -0.307962     -0.155024    -0.0770752     -0.166822     -0.410080     0.0704332     -0.141387      0.447792      0.591483      0.647595      0.711196      0.700185      0.696522      0.669024      0.625691      0.579251      0.526531      0.468073      0.403224      0.349147      0.290461      0.238000      0.192264      0.148714      0.113503
  32  10 2671.7488    2.4967  1.0300 13.6625 -0.0002       1.92088  0.0113   0.0181   0.0222    0.0478   0.0000      0.293363   440.7956       3.87671       17.8404       1.70390      -1.22425     -0.132559      0.266188     -0.914584      0.456148      -1.34850     -0.444768      0.262466      0.101323     -0.549930     0.0225802    -0.0797086     -0.207456    -0.0145612      0.427961      0.552974      0.607983      0.652857      0.654264      0.651680      0.638566      0.595296      0.555197      0.493880      0.437964      0.379245      0.322893      0.270508      0.217803      0.174434      0.140189      0.107686
  32  11 2833.8527    3.1582  0.9679 14.3288 -0.0012       1.87616  0.0109   0.0235   0.0207    0.0430   0.0000      0.299546   440.0696       5.19544       17.3981       2.33922      -1.55060     -0.691847       1.02156      -1.48378      0.537505     -0.355173      0.292746      -1.62846    -0.0600386     -0.795369      0.187023     -0.165052   -0.00212453     -0.391505      0.413671      0.542707      0.589079      0.637066      0.645941      0.636023      0.623643      0.581182      0.549368      0.478291      0.425840      0.371725      0.315103      0.260017      0.213791      0.171582      0.136579      0.105283
  32  12 2992.8279    3.7505  0.9406 14.7649 -0.0007       1.10288  0.0107   0.0281   0.0201    0.0412   0.0000      0.283331   439.7613       6.15995       15.7796       2.23011      -1.92218      0.444292     -0.153189      -1.79547    -0.0286524      -1.63519      0.231450     -0.433988     -0.452570     -0.551774      0.180847     0.0735713     -0.213446     -0.271791      0.405051      0.521016      0.568823      0.622702      0.620918      0.628152      0.612699      0.563433      0.522416      0.468384      0.420421      0.361209      0.309571      0.259370      0.210466      0.167465      0.132829      0.103241
  32  13 3149.0746    3.9920  1.1946 14.8303  0.0001       1.52765  0.0132   0.0279   0.0245    0.0463   0.0000      0.273852   440.0163       7.99269       15.7466       3.16439      -1.94882     -0.448967      -1.41106      -1.81167       1.46494      -2.38993      -1.20308      -1.56180      0.231842     -0.137015      0.171299     0.0503708     0.0547935     -0.215208      0.459294      0.600645      0.654973      0.710703      0.716286      0.715133      0.697711      0.650417      0.613682      0.544685      0.474677      0.411691      0.351593      0.294296      0.236193      0.190037      0.150096      0.118597
  32  14 3303.4908    3.6228  1.6969 14.4554 -0.0013      0.805689  0.0161   0.0210   0.0296    0.0342   0.0000      0.170420   439.8317       9.88757       16.3431       2.32827     -0.501328      0.706870      -1.64032     -0.454712      -1.10382      -3.78347      0.210254     -0.670431      0.131141      -1.36843      0.287794     -0.168689    -0.0639701     -0.164145      0.556200      0.735173      0.808116      0.869814      0.888216      0.874499      0.838796      0.791680      0.741474      0.662634      0.587933      0.506597      0.432319      0.359984      0.293585      0.236793      0.187361      0.141570
  32  15 3457.0451    3.0056  2.5155 13.8968 -0.0001       1.01142  0.0201   0.0142   0.0367    0.0239   0.0000     0.0972166   441.1856       10.4436       13.5064       4.15498      -1.92297     0.0223371      -3.10125      -2.17964     -0.782056      0.196696     -0.971906      -1.23787     -0.482109     -0.233557      0.133115    0.00866105    -0.0795478      0.251459      0.680961      0.901822       1.00195       1.07786       1.09428       1.08080       1.03686      0.985976      0.904199      0.819062      0.717665      0.629427      0.543916      0.446279      0.366305      0.295417      0.230547      0.176338
  32  16 3609.8079    2.4713  3.7788 13.3926 -0.0002      0.815310  0.0256   0.0098   0.0471    0.0184   0.0000     0.0615178   440.0684       13.5421       15.7899       3.38066      -1.18971      -1.60590      0.218113      -1.64820     -0.504695      0.732767       1.36549      -2.15706      0.103916     -0.581920     -0.284203     -0.127307   -0.00729424      0.298050      0.873765       1.14461       1.26735       1.35427       1.38714       1.37234       1.33565       1.25117       1.15416       1.03777      0.914267      0.805373      0.681939      0.570504      0.468803      0.371580      0.294792      0.227631
  32  17 3761.7598    2.0322  5.5385 12.8995 -0.0001      0.612551  0.0337   0.0070   0.0610    0.0160   0.0000     0.0413293   439.3411       8.11355       13.2479       3.23710      -3.20266       1.79481       1.51892      -2.37846     -0.461027      -1.69396      0.419430      -1.88535     -0.139992      -1.60742      0.212690     -0.480815     -0.636632    -0.0964602       1.12063       1.48240       1.64173       1.75493       1.80119       1.77232       1.72550       1.61059       1.50009       1.35246       1.19141       1.04061      0.876388      0.734813      0.600528      0.482362      0.380909      0.293560
  32  18 3912.9349    1.6981  7.9892 12.4938 -0.0003      0.378289  0.0453   0.0050   0.0813    0.0139   0.0000     0.0303427   438.8868       14.6674       11.8498       4.37936       1.03651      -3.25777       1.06472      -1.82270      0.109603      -1.43653       1.13645      -2.19472       1.47006       1.30797     -0.911366     -0.307312      0.653503     0.0888816       1.45444       1.91843       2.13044       2.27960       2.31941       2.31686       2.22767       2.11096       1.93646       1.75463       1.54894       1.34158       1.14562      0.956438      0.787435      0.629210      0.490377      0.380122
  32  19 4063.7310    1.4184 10.7936 12.3273  0.0002      0.395446  0.0643   0.0039   0.1105    0.0127   0.0000     0.0293426   438.7489       10.3191       13.3268       4.75024      -5.32139       2.54610      -2.81849      -1.61784   -0.00928029      -1.79084      0.223470       1.47904       1.76465       1.71369      0.105350     -0.320828      0.349970      0.204654       1.89494       2.50471       2.78085       2.97931       3.04713       3.03124       2.93667       2.76911       2.54867       2.28656       2.02865       1.75931       1.49565       1.24355       1.02426      0.821474      0.641894      0.496566
  32  20 4213.8694    1.1547 13.4829 12.2356 -0.0004      0.235231  0.0922   0.0031   0.1444    0.0115   0.0000     0.0339113   441.8173       16.5826       16.8015       4.52825       3.37519      0.602838       2.68869      -4.30371      -2.88456     -0.758559       3.55086      -5.01982       1.54017      -1.50395     0.0453583       1.55102      -1.08019    -0.0884033       2.44250       3.27563       3.64473       3.88125       3.99266       3.93859       3.81900       3.59288       3.31648       3.00975       2.65505       2.30633       1.96865       1.63922       1.33984       1.07794      0.836840      0.653464
  33   3 1425.4288    0.1362  0.0659 11.6523 -0.0054       42.3670  0.0032   0.0043   0.0059    0.0107   0.0000       18.7679   441.2791    -0.0473726       20.9829     0.0958467      -2.79869     -0.121628      0.390787      0.105023     -0.252919     -0.441195      0.118602      0.237645     -0.326605    -0.0912718      0.118391    -0.0529320     -0.116524    -0.0348936      0.139733      0.182808      0.209959      0.200177      0.232816      0.224797      0.218074      0.218466      0.182828      0.174571      0.144738      0.131569      0.117989     0.0839549     0.0777856     0.0596484     0.0485151     0.0394506
  33   4 1633.2534    0.2664  0.1730 11.5680 -0.0028       28.0683  0.0042   0.0046   0.0085    0.0134   0.0000       3.14383   440.8965     -0.398672       20.9316      0.248994      -2.84030    -0.0832276      0.902229    -0.0109103     -0.525566     -0.142802    0.00362140     -0.199508     -0.241557     0.0945297      0.108719    0.00544240     -0.101417     0.0327229      0.186966      0.240176      0.270482      0.289816      0.297699      0.295716      0.284793      0.269248      0.243790      0.224306      0.196025      0.176509      0.146759      0.127883     0.0995619     0.0871097     0.0637130     0.0513360
  33   5 1823.9012    0.4306  0.3693 11.5470 -0.0010       15.1622  0.0060   0.0050   0.0128    0.0180   0.0000       1.01731   441.2512     -0.140378       20.8915     -0.125660      -1.97230     -0.431893   0.000130046      0.809692     -0.216634     -0.231798      0.313978     0.0345856     0.0704068      0.373448     -0.297429    -0.0990436     0.0554364     -0.161923      0.259723      0.329735      0.383147      0.411341      0.405963      0.413765      0.394613      0.378387      0.349456      0.314955      0.269692      0.234953      0.206693      0.166530      0.137557      0.111736     0.0879146     0.0698897
  33   6 2007.7117    0.6615  0.5918 11.5666  0.0002       9.24531  0.0077   0.0059   0.0157    0.0282   0.0000      0.511329   440.7866     -0.104667       20.3880     -0.523713      -1.90555      0.264638     -0.292611     -0.383456    -0.0109033      0.142584     -0.140298      0.114200   -0.00667254      0.261899    -0.0120420      0.230110    -0.0389903    -0.0255674      0.313771      0.414648      0.452538      0.493167      0.503385      0.489914      0.478087      0.447586      0.424645      0.383741      0.335287      0.291124      0.247272      0.213095      0.175870      0.140786      0.110484     0.0855451
  33   7 2187.4656    0.9609  0.7817 12.0157 -0.0003       6.93177  0.0093   0.0076   0.0186    0.0356   0.0000      0.400302   440.4670       1.26535       19.6282     -0.596726      -1.62603     -0.344533    0.00207972     -0.398891      0.173382     -0.687272     -0.230377      0.199038    -0.0174827     -0.431812     -0.348579     0.0994992    -0.0917684    0.00662839      0.352657      0.469177      0.511111      0.556274      0.568198      0.571033      0.546485      0.510096      0.476306      0.431198      0.386796      0.325872      0.280398      0.236581      0.192551      0.155395      0.123553     0.0962349
  33   8 2360.9698    1.3918  1.0135 12.5711  0.0001       4.18042  0.0115   0.0100   0.0220    0.0442   0.0000      0.331870   440.7776       2.95089       19.6924      0.559933      -2.61231       1.14695     -0.155745      -1.07295      0.788751     -0.754142     -0.248843     -0.195828    -0.0377443     -0.272090    -0.0406939    -0.0406970     -0.107263     0.0199585      0.402903      0.545726      0.597448      0.668574      0.665902      0.662652      0.633628      0.605846      0.552872      0.499528      0.439956      0.381329      0.329401      0.277600      0.226675      0.184698      0.140976      0.113890
  33   9 2529.2658    1.9072  1.1077 13.2400 -0.0011       2.94134  0.0124   0.0135   0.0234    0.0464   0.0000      0.317301   440.5847       2.13852       19.6181       1.28129      -2.49666       1.13647      0.284031     -0.567163      0.169846      -1.20509      0.245356      -1.37257      0.298566     -0.144398     0.0672500     -0.114894      0.250601     -0.204263      0.427321      0.564966      0.616884      0.671244      0.668256      0.676738      0.661019      0.624242      0.584774      0.520488      0.457225      0.397196      0.339276      0.282821      0.235563      0.190142      0.152854      0.118926
  33  10 2695.1495    2.5845  1.0606 13.7631 -0.0010       2.36396  0.0117   0.0182   0.0218    0.0478   0.0000      0.289615   440.7946       3.85841       18.8685       2.41588      -2.16610     -0.948776     -0.325285      -1.86011     -0.818672     -0.471766      0.546191     -0.994719     0.0607170     -0.233026      0.369750      0.215172     -0.110649     0.0488100      0.417028      0.550534      0.601150      0.653301      0.660541      0.646749      0.639876      0.593650      0.563607      0.505839      0.449874      0.385886      0.331749      0.278358      0.228260      0.183488      0.146741      0.115337
  33  11 2858.7050    3.2674  0.9866 14.4094 -0.0007       2.18668  0.0108   0.0238   0.0210    0.0422   0.0000      0.330645   440.0892       5.81371       16.8637       1.03832      -2.70611     -0.789661      0.118304      -1.75445      0.212788      -1.19459      0.281176     -0.265044     -0.362502     -0.401021      0.541237      0.143399    -0.0503491     0.0348103      0.397726      0.520010      0.573020      0.614765      0.624616      0.620098      0.615285      0.573291      0.522058      0.471495      0.425277      0.373195      0.317333      0.263333      0.218443      0.175860      0.137257      0.109919
  33  12 3018.9331    3.9717  0.9854 14.7804 -0.0001      0.324361  0.0108   0.0288   0.0207    0.0433   0.0000      0.290854   440.3931       6.18246       17.2470       2.50365      -3.47111      0.231149      0.323589      -1.37765      0.748797      -1.65591     -0.216564      -1.01216      0.209710     -0.336491     -0.181406     -0.370692    -0.0271188     -0.122345      0.395068      0.523755      0.581052      0.626680      0.632547      0.638731      0.611553      0.586764      0.532752      0.485341      0.421946      0.364284      0.311229      0.258968      0.215530      0.173285      0.136164      0.106602
  33  13 3176.2179    3.9615  1.2591 14.7771 -0.0004       1.04135  0.0134   0.0262   0.0244    0.0428   0.0000      0.226264   439.4739       7.36127       15.7549       3.54625      -2.13480      -1.24122      0.353517      -2.10245       1.10218      -1.72603     -0.597244      -1.18337     0.0304728     -0.335792     0.0332053     -0.439949     0.0798416      0.156085      0.450674      0.594766      0.655681      0.709937      0.712758      0.715271      0.686935      0.654957      0.610235      0.550428      0.493594      0.421119      0.361703      0.307207      0.249125      0.203828      0.163263      0.125971
  33  14 3331.6543    3.5388  1.7758 14.4271  0.0004      0.941952  0.0166   0.0196   0.0294    0.0308   0.0000      0.160294   440.1963       8.41133       15.2745       4.18108     -0.936965     -0.796054     -0.547828     -0.748639      0.718173      -1.04069      0.133032      -1.34069       1.06543     -0.152480    -0.0686647     -0.302236     -0.200401     -0.100875      0.548714      0.731373      0.806975      0.872328      0.886219      0.877064      0.858066      0.805891      0.750938      0.678259      0.595534      0.515954      0.442355      0.371808      0.301491      0.245893      0.194537      0.153448
  33  15 3486.0277    2.9332  2.8059 13.7099 -0.0002      0.786462  0.0208   0.0130   0.0380    0.0232   0.0000     0.0834018   440.0362       9.76749       15.0257       3.60877     -0.967245     -0.977194      0.383799      -1.44351     -0.730576      -1.14689      0.265621      -2.18615     -0.280923     -0.430719     -0.749848     -0.466444      0.150719    -0.0405250      0.693036      0.913306       1.01026       1.09486       1.12203       1.11791       1.07402       1.01374      0.941289      0.853893      0.748106      0.653664      0.557578      0.472107      0.384387      0.308686      0.247674      0.192048
  33  16 3639.6413    2.3638  4.1614 13.2689 -0.0003      0.721655  0.0271   0.0088   0.0488    0.0171   0.0000     0.0540493   438.0258       12.9356       15.2687       5.50313      0.444103      -1.15086      -1.90037      -6.47498      0.171198      -1.96660      0.760913      -1.88724     -0.285099     -0.913755     -0.184316     -0.514054     -0.235760     -0.259889      0.880720       1.15766       1.28817       1.38109       1.41901       1.40741       1.36870       1.29054       1.20248       1.08995      0.960015      0.836423      0.710514      0.604614      0.495609      0.403615      0.317804      0.247776
  33  17 3792.3449    1.9678  6.1238 12.8014 -0.0001      0.544219  0.0354   0.0063   0.0644    0.0148   0.0000     0.0365839   438.5306       11.2621       14.9948       5.85412       2.78031       1.90046      -1.43706      -3.78417      0.163281      -2.77677      -2.87093     -0.686834     -0.106487     -0.287643      0.209257     -0.314174     0.0414526     -0.441771       1.13540       1.48600       1.66410       1.78489       1.84467       1.80778       1.76162       1.66481       1.55053       1.39826       1.23870       1.07885      0.932098      0.778867      0.635925      0.521480      0.410581      0.320243
  33  18 3944.2799    1.6339  8.7097 12.4590 -0.0002      0.390031  0.0487   0.0047   0.0870    0.0134   0.0000     0.0296570   438.8740       8.70739       12.4024       3.86502      -4.35611      -3.81455      -1.74480      -9.76517       1.57522      -2.19754      -1.87021      -2.64346      -2.22990      -2.30037     -0.642658      0.228947     -0.383174     -0.467304       1.49495       1.98095       2.18928       2.36460       2.42431       2.40471       2.33934       2.20315       2.04893       1.85247       1.64271       1.43154       1.22132       1.03458      0.845631      0.687098      0.542719      0.423352
  33  19 4095.5614    1.3772 11.5062 12.3078 -0.0001      0.278831  0.0694   0.0036   0.1169    0.0123   0.0000     0.0288652   438.3020       11.8693       18.6307       10.8694      -2.46368     -0.467733      0.385987      -3.32852      0.247270      -2.13670       1.64878      -2.43299      0.683988      -1.26333      -1.55840      -1.42410      0.605851      0.426258       1.92103       2.55964       2.86015       3.03968       3.14955       3.11323       3.01952       2.87009       2.64319       2.40355       2.13593       1.86095       1.59406       1.34175       1.10059      0.895986      0.700446      0.550275
  33  20 4246.7509    1.1150 14.4462 12.2291  0.0002      0.406631  0.0981   0.0029   0.1518    0.0108   0.0000     0.0334748   438.3483       17.6341       21.9595       2.64361      -10.1664      0.599988       3.11137       3.22376       4.87880      -3.90137      -1.47346      0.234894     -0.315254       1.54691      0.871781      0.667889      0.345470      0.627577       2.43855       3.22826       3.63588       3.87663       3.99738       3.94484       3.83202       3.62629       3.37568       3.04856       2.72553       2.38214       2.04503       1.70652       1.42311       1.14433      0.900406      0.706518
[truncated: 907,270 more chars]
