# Supplementary material for: Global-Mode Analysis of Full-Disk Data from the Michelson Doppler Imager and the Helioseismic and Magnetic Imager
Source: Sol Phys. 2018 Jan 31;293(2):29. doi: 10.1007/s11207-017-1201-5 (PMC6566312; doi:10.1007/s11207-017-1201-5)
Supplement: Supplementary file 2 — (TAR 362.4 MB) [file 11207_2017_1201_MOESM2_ESM.tar › HMI/hmiv72d.6760.36]

   0  13 1957.3946    0.6078  0.8620  8.3640  0.0000  0.1472   0.0922   0.3817    2.4066   0.0000    -0.0000       0.00000       0.00000       0.00000       0.00000       0.00000       0.00000       0.00000       0.00000       0.00000       0.00000       0.00000       0.00000       0.00000       0.00000       0.00000       0.00000       0.00000       0.00000       0.00000       0.00000       0.00000       0.00000       0.00000       0.00000       0.00000       0.00000       0.00000       0.00000       0.00000       0.00000       0.00000       0.00000       0.00000       0.00000       0.00000       0.00000       0.00000       0.00000       0.00000       0.00000       0.00000       0.00000       0.00000       0.00000       0.00000       0.00000       0.00000       0.00000       0.00000       0.00000       0.00000       0.00000       0.00000       0.00000       0.00000       0.00000       0.00000       0.00000       0.00000       0.00000       0.00000       0.00000       0.00000       0.00000       0.00000       0.00000       0.00000       0.00000       0.00000       0.00000       0.00000
   0  14 2093.5015    0.6877  0.6940 10.3293  0.0000  0.1423   0.1146   0.3119    0.5256   0.0000    -0.0000       0.00000       0.00000       0.00000       0.00000       0.00000       0.00000       0.00000       0.00000       0.00000       0.00000       0.00000       0.00000       0.00000       0.00000       0.00000       0.00000       0.00000       0.00000       0.00000       0.00000       0.00000       0.00000       0.00000       0.00000       0.00000       0.00000       0.00000       0.00000       0.00000       0.00000       0.00000       0.00000       0.00000       0.00000       0.00000       0.00000       0.00000       0.00000       0.00000       0.00000       0.00000       0.00000       0.00000       0.00000       0.00000       0.00000       0.00000       0.00000       0.00000       0.00000       0.00000       0.00000       0.00000       0.00000       0.00000       0.00000       0.00000       0.00000       0.00000       0.00000       0.00000       0.00000       0.00000       0.00000       0.00000       0.00000       0.00000       0.00000       0.00000       0.00000       0.00000
   0  15 2228.4710    0.8647  0.8665 10.5732  0.0000  0.1499   0.1396   0.4252    0.7991   0.0000    -0.0000       0.00000       0.00000       0.00000       0.00000       0.00000       0.00000       0.00000       0.00000       0.00000       0.00000       0.00000       0.00000       0.00000       0.00000       0.00000       0.00000       0.00000       0.00000       0.00000       0.00000       0.00000       0.00000       0.00000       0.00000       0.00000       0.00000       0.00000       0.00000       0.00000       0.00000       0.00000       0.00000       0.00000       0.00000       0.00000       0.00000       0.00000       0.00000       0.00000       0.00000       0.00000       0.00000       0.00000       0.00000       0.00000       0.00000       0.00000       0.00000       0.00000       0.00000       0.00000       0.00000       0.00000       0.00000       0.00000       0.00000       0.00000       0.00000       0.00000       0.00000       0.00000       0.00000       0.00000       0.00000       0.00000       0.00000       0.00000       0.00000       0.00000       0.00000       0.00000
   0  21 3033.7415    3.7844  1.1921 -1.3451  0.0000  0.1688   0.6213   0.4680 1000.0000   0.0000    -0.0000       0.00000       0.00000       0.00000       0.00000       0.00000       0.00000       0.00000       0.00000       0.00000       0.00000       0.00000       0.00000       0.00000       0.00000       0.00000       0.00000       0.00000       0.00000       0.00000       0.00000       0.00000       0.00000       0.00000       0.00000       0.00000       0.00000       0.00000       0.00000       0.00000       0.00000       0.00000       0.00000       0.00000       0.00000       0.00000       0.00000       0.00000       0.00000       0.00000       0.00000       0.00000       0.00000       0.00000       0.00000       0.00000       0.00000       0.00000       0.00000       0.00000       0.00000       0.00000       0.00000       0.00000       0.00000       0.00000       0.00000       0.00000       0.00000       0.00000       0.00000       0.00000       0.00000       0.00000       0.00000       0.00000       0.00000       0.00000       0.00000       0.00000       0.00000       0.00000
   1  12 1885.1253    0.4650  0.2216 10.3777  0.0000  0.0760   0.0884   0.1477    0.1451   0.0000   467.2764       7.00897       0.00000       0.00000       0.00000       0.00000       0.00000       0.00000       0.00000       0.00000       0.00000       0.00000       0.00000       0.00000       0.00000       0.00000       0.00000       0.00000       0.00000       0.00000       0.00000       0.00000       0.00000       0.00000       0.00000       0.00000       0.00000       0.00000       0.00000       0.00000       0.00000       0.00000       0.00000       0.00000       0.00000       0.00000       99.1627       41.3161       0.00000       0.00000       0.00000       0.00000       0.00000       0.00000       0.00000       0.00000       0.00000       0.00000       0.00000       0.00000       0.00000       0.00000       0.00000       0.00000       0.00000       0.00000       0.00000       0.00000       0.00000       0.00000       0.00000       0.00000       0.00000       0.00000       0.00000       0.00000       0.00000       0.00000       0.00000       0.00000       0.00000       0.00000
   1  13 2020.7464    0.7588  0.5648  9.9762  0.0000  0.2788   0.0818   0.2033    0.4053   0.0000   446.4389       20.9452       0.00000       0.00000       0.00000       0.00000       0.00000       0.00000       0.00000       0.00000       0.00000       0.00000       0.00000       0.00000       0.00000       0.00000       0.00000       0.00000       0.00000       0.00000       0.00000       0.00000       0.00000       0.00000       0.00000       0.00000       0.00000       0.00000       0.00000       0.00000       0.00000       0.00000       0.00000       0.00000       0.00000       0.00000       418.305       147.204       0.00000       0.00000       0.00000       0.00000       0.00000       0.00000       0.00000       0.00000       0.00000       0.00000       0.00000       0.00000       0.00000       0.00000       0.00000       0.00000       0.00000       0.00000       0.00000       0.00000       0.00000       0.00000       0.00000       0.00000       0.00000       0.00000       0.00000       0.00000       0.00000       0.00000       0.00000       0.00000       0.00000       0.00000
   1  14 2156.7600    0.8695  0.5902 10.3043  0.0000  0.1176   0.0893   0.1916    0.3419   0.0000   492.4081      -18.5184       0.00000       0.00000       0.00000       0.00000       0.00000       0.00000       0.00000       0.00000       0.00000       0.00000       0.00000       0.00000       0.00000       0.00000       0.00000       0.00000       0.00000       0.00000       0.00000       0.00000       0.00000       0.00000       0.00000       0.00000       0.00000       0.00000       0.00000       0.00000       0.00000       0.00000       0.00000       0.00000       0.00000       0.00000       160.040       72.7946       0.00000       0.00000       0.00000       0.00000       0.00000       0.00000       0.00000       0.00000       0.00000       0.00000       0.00000       0.00000       0.00000       0.00000       0.00000       0.00000       0.00000       0.00000       0.00000       0.00000       0.00000       0.00000       0.00000       0.00000       0.00000       0.00000       0.00000       0.00000       0.00000       0.00000       0.00000       0.00000       0.00000       0.00000
   1  15 2291.8626    1.2733  0.6291 10.3347  0.0000  0.0689   0.1120   0.1603    0.5681   0.0000   384.9052      -10.0298       0.00000       0.00000       0.00000       0.00000       0.00000       0.00000       0.00000       0.00000       0.00000       0.00000       0.00000       0.00000       0.00000       0.00000       0.00000       0.00000       0.00000       0.00000       0.00000       0.00000       0.00000       0.00000       0.00000       0.00000       0.00000       0.00000       0.00000       0.00000       0.00000       0.00000       0.00000       0.00000       0.00000       0.00000       90.3044       43.1506       0.00000       0.00000       0.00000       0.00000       0.00000       0.00000       0.00000       0.00000       0.00000       0.00000       0.00000       0.00000       0.00000       0.00000       0.00000       0.00000       0.00000       0.00000       0.00000       0.00000       0.00000       0.00000       0.00000       0.00000       0.00000       0.00000       0.00000       0.00000       0.00000       0.00000       0.00000       0.00000       0.00000       0.00000
   1  17 2558.9448    1.8449  1.4715  3.1210  0.0000  0.0940   0.1360   0.3365 1000.0000   0.0000   401.6204      -37.9922       0.00000       0.00000       0.00000       0.00000       0.00000       0.00000       0.00000       0.00000       0.00000       0.00000       0.00000       0.00000       0.00000       0.00000       0.00000       0.00000       0.00000       0.00000       0.00000       0.00000       0.00000       0.00000       0.00000       0.00000       0.00000       0.00000       0.00000       0.00000       0.00000       0.00000       0.00000       0.00000       0.00000       0.00000       104.209       69.4349       0.00000       0.00000       0.00000       0.00000       0.00000       0.00000       0.00000       0.00000       0.00000       0.00000       0.00000       0.00000       0.00000       0.00000       0.00000       0.00000       0.00000       0.00000       0.00000       0.00000       0.00000       0.00000       0.00000       0.00000       0.00000       0.00000       0.00000       0.00000       0.00000       0.00000       0.00000       0.00000       0.00000       0.00000
   1  18 2693.4529    2.6017  0.8021 10.0618  0.0000  0.0779   0.2154   0.2231    4.0183   0.0000   573.8926      -36.5164       0.00000       0.00000       0.00000       0.00000       0.00000       0.00000       0.00000       0.00000       0.00000       0.00000       0.00000       0.00000       0.00000       0.00000       0.00000       0.00000       0.00000       0.00000       0.00000       0.00000       0.00000       0.00000       0.00000       0.00000       0.00000       0.00000       0.00000       0.00000       0.00000       0.00000       0.00000       0.00000       0.00000       0.00000       105.030       50.0642       0.00000       0.00000       0.00000       0.00000       0.00000       0.00000       0.00000       0.00000       0.00000       0.00000       0.00000       0.00000       0.00000       0.00000       0.00000       0.00000       0.00000       0.00000       0.00000       0.00000       0.00000       0.00000       0.00000       0.00000       0.00000       0.00000       0.00000       0.00000       0.00000       0.00000       0.00000       0.00000       0.00000       0.00000
   1  20 2963.4028    3.9181  0.8957  6.5070  0.0000  0.0771   0.3674   0.3037  369.5696   0.0000   451.2681       23.7320       0.00000       0.00000       0.00000       0.00000       0.00000       0.00000       0.00000       0.00000       0.00000       0.00000       0.00000       0.00000       0.00000       0.00000       0.00000       0.00000       0.00000       0.00000       0.00000       0.00000       0.00000       0.00000       0.00000       0.00000       0.00000       0.00000       0.00000       0.00000       0.00000       0.00000       0.00000       0.00000       0.00000       0.00000       90.8789       60.4631       0.00000       0.00000       0.00000       0.00000       0.00000       0.00000       0.00000       0.00000       0.00000       0.00000       0.00000       0.00000       0.00000       0.00000       0.00000       0.00000       0.00000       0.00000       0.00000       0.00000       0.00000       0.00000       0.00000       0.00000       0.00000       0.00000       0.00000       0.00000       0.00000       0.00000       0.00000       0.00000       0.00000       0.00000
   1  22 3232.9936    3.7562  1.7073 10.9962  0.0000  0.1169   0.2600   0.3882    4.4291   0.0000   399.8534       11.7610       0.00000       0.00000       0.00000       0.00000       0.00000       0.00000       0.00000       0.00000       0.00000       0.00000       0.00000       0.00000       0.00000       0.00000       0.00000       0.00000       0.00000       0.00000       0.00000       0.00000       0.00000       0.00000       0.00000       0.00000       0.00000       0.00000       0.00000       0.00000       0.00000       0.00000       0.00000       0.00000       0.00000       0.00000       162.628       72.5912       0.00000       0.00000       0.00000       0.00000       0.00000       0.00000       0.00000       0.00000       0.00000       0.00000       0.00000       0.00000       0.00000       0.00000       0.00000       0.00000       0.00000       0.00000       0.00000       0.00000       0.00000       0.00000       0.00000       0.00000       0.00000       0.00000       0.00000       0.00000       0.00000       0.00000       0.00000       0.00000       0.00000       0.00000
   1  23 3368.3890    3.2835  1.8564 10.9622  0.0027  0.1209   0.2351   0.4609    1.9012   0.0000   336.5182       220.645       0.00000       0.00000       0.00000       0.00000       0.00000       0.00000       0.00000       0.00000       0.00000       0.00000       0.00000       0.00000       0.00000       0.00000       0.00000       0.00000       0.00000       0.00000       0.00000       0.00000       0.00000       0.00000       0.00000       0.00000       0.00000       0.00000       0.00000       0.00000       0.00000       0.00000       0.00000       0.00000       0.00000       0.00000       134.454       84.2850       0.00000       0.00000       0.00000       0.00000       0.00000       0.00000       0.00000       0.00000       0.00000       0.00000       0.00000       0.00000       0.00000       0.00000       0.00000       0.00000       0.00000       0.00000       0.00000       0.00000       0.00000       0.00000       0.00000       0.00000       0.00000       0.00000       0.00000       0.00000       0.00000       0.00000       0.00000       0.00000       0.00000       0.00000
   1  24 3504.0353    2.8771  2.9804  8.4734  0.0000  0.1475   0.1553   0.5064   16.9817   0.0000   650.1029       96.2288       0.00000       0.00000       0.00000       0.00000       0.00000       0.00000       0.00000       0.00000       0.00000       0.00000       0.00000       0.00000       0.00000       0.00000       0.00000       0.00000       0.00000       0.00000       0.00000       0.00000       0.00000       0.00000       0.00000       0.00000       0.00000       0.00000       0.00000       0.00000       0.00000       0.00000       0.00000       0.00000       0.00000       0.00000       175.019       108.992       0.00000       0.00000       0.00000       0.00000       0.00000       0.00000       0.00000       0.00000       0.00000       0.00000       0.00000       0.00000       0.00000       0.00000       0.00000       0.00000       0.00000       0.00000       0.00000       0.00000       0.00000       0.00000       0.00000       0.00000       0.00000       0.00000       0.00000       0.00000       0.00000       0.00000       0.00000       0.00000       0.00000       0.00000
   1  25 3640.4356    2.5261  3.6944 10.5885  0.0000  0.1872   0.1475   0.5942    1.7461   0.0000   347.0274      -14.5110       0.00000       0.00000       0.00000       0.00000       0.00000       0.00000       0.00000       0.00000       0.00000       0.00000       0.00000       0.00000       0.00000       0.00000       0.00000       0.00000       0.00000       0.00000       0.00000       0.00000       0.00000       0.00000       0.00000       0.00000       0.00000       0.00000       0.00000       0.00000       0.00000       0.00000       0.00000       0.00000       0.00000       0.00000       241.692       127.774       0.00000       0.00000       0.00000       0.00000       0.00000       0.00000       0.00000       0.00000       0.00000       0.00000       0.00000       0.00000       0.00000       0.00000       0.00000       0.00000       0.00000       0.00000       0.00000       0.00000       0.00000       0.00000       0.00000       0.00000       0.00000       0.00000       0.00000       0.00000       0.00000       0.00000       0.00000       0.00000       0.00000       0.00000
   2  11 1810.1809    0.3652  0.2770  9.9379  0.0000  0.0492   0.0413   0.0878    0.1149   0.0000   373.7071      -39.9777      -15.5990      -6.96335       0.00000       0.00000       0.00000       0.00000       0.00000       0.00000       0.00000       0.00000       0.00000       0.00000       0.00000       0.00000       0.00000       0.00000       0.00000       0.00000       0.00000       0.00000       0.00000       0.00000       0.00000       0.00000       0.00000       0.00000       0.00000       0.00000       0.00000       0.00000       0.00000       0.00000       0.00000       0.00000       32.7187       27.8124       18.5735       6.91184       0.00000       0.00000       0.00000       0.00000       0.00000       0.00000       0.00000       0.00000       0.00000       0.00000       0.00000       0.00000       0.00000       0.00000       0.00000       0.00000       0.00000       0.00000       0.00000       0.00000       0.00000       0.00000       0.00000       0.00000       0.00000       0.00000       0.00000       0.00000       0.00000       0.00000       0.00000       0.00000
   2  12 1945.7664    0.5871  0.4934  9.8812  0.0000  0.0987   0.0501   0.1092    0.1966   0.0000   448.7092      -14.0327       36.8886      -2.94452       0.00000       0.00000       0.00000       0.00000       0.00000       0.00000       0.00000       0.00000       0.00000       0.00000       0.00000       0.00000       0.00000       0.00000       0.00000       0.00000       0.00000       0.00000       0.00000       0.00000       0.00000       0.00000       0.00000       0.00000       0.00000       0.00000       0.00000       0.00000       0.00000       0.00000       0.00000       0.00000       57.6902       44.2148       48.8210       14.5180       0.00000       0.00000       0.00000       0.00000       0.00000       0.00000       0.00000       0.00000       0.00000       0.00000       0.00000       0.00000       0.00000       0.00000       0.00000       0.00000       0.00000       0.00000       0.00000       0.00000       0.00000       0.00000       0.00000       0.00000       0.00000       0.00000       0.00000       0.00000       0.00000       0.00000       0.00000       0.00000
   2  13 2081.9087    0.6589  0.6996 10.2201  0.0000  0.0613   0.0494   0.1754    0.2383   0.0000   457.9810       20.7842       8.07630       9.54444       0.00000       0.00000       0.00000       0.00000       0.00000       0.00000       0.00000       0.00000       0.00000       0.00000       0.00000       0.00000       0.00000       0.00000       0.00000       0.00000       0.00000       0.00000       0.00000       0.00000       0.00000       0.00000       0.00000       0.00000       0.00000       0.00000       0.00000       0.00000       0.00000       0.00000       0.00000       0.00000       46.2141       35.3657       22.3368       6.84986       0.00000       0.00000       0.00000       0.00000       0.00000       0.00000       0.00000       0.00000       0.00000       0.00000       0.00000       0.00000       0.00000       0.00000       0.00000       0.00000       0.00000       0.00000       0.00000       0.00000       0.00000       0.00000       0.00000       0.00000       0.00000       0.00000       0.00000       0.00000       0.00000       0.00000       0.00000       0.00000
   2  14 2217.6328    0.8711  0.8141 10.3438  0.0000  0.0626   0.0611   0.1735    0.3687   0.0000   499.6503      -14.7528      -47.9120      -12.6272       0.00000       0.00000       0.00000       0.00000       0.00000       0.00000       0.00000       0.00000       0.00000       0.00000       0.00000       0.00000       0.00000       0.00000       0.00000       0.00000       0.00000       0.00000       0.00000       0.00000       0.00000       0.00000       0.00000       0.00000       0.00000       0.00000       0.00000       0.00000       0.00000       0.00000       0.00000       0.00000       45.9668       37.1985       24.4043       8.05196       0.00000       0.00000       0.00000       0.00000       0.00000       0.00000       0.00000       0.00000       0.00000       0.00000       0.00000       0.00000       0.00000       0.00000       0.00000       0.00000       0.00000       0.00000       0.00000       0.00000       0.00000       0.00000       0.00000       0.00000       0.00000       0.00000       0.00000       0.00000       0.00000       0.00000       0.00000       0.00000
   2  15 2352.1088    1.2980  1.2364  9.4604  0.0003  0.0787   0.0749   0.2500    1.3262   0.0000   452.5754      -36.3968       10.4559       7.49789       0.00000       0.00000       0.00000       0.00000       0.00000       0.00000       0.00000       0.00000       0.00000       0.00000       0.00000       0.00000       0.00000       0.00000       0.00000       0.00000       0.00000       0.00000       0.00000       0.00000       0.00000       0.00000       0.00000       0.00000       0.00000       0.00000       0.00000       0.00000       0.00000       0.00000       0.00000       0.00000       70.7988       51.9259       29.3687       10.1877       0.00000       0.00000       0.00000       0.00000       0.00000       0.00000       0.00000       0.00000       0.00000       0.00000       0.00000       0.00000       0.00000       0.00000       0.00000       0.00000       0.00000       0.00000       0.00000       0.00000       0.00000       0.00000       0.00000       0.00000       0.00000       0.00000       0.00000       0.00000       0.00000       0.00000       0.00000       0.00000
   2  16 2485.9045    1.6592  0.8547 11.3183  0.0000  0.0650   0.1116   0.1872    0.4872   0.0000   369.6948       10.3680      -12.8296      -5.35729       0.00000       0.00000       0.00000       0.00000       0.00000       0.00000       0.00000       0.00000       0.00000       0.00000       0.00000       0.00000       0.00000       0.00000       0.00000       0.00000       0.00000       0.00000       0.00000       0.00000       0.00000       0.00000       0.00000       0.00000       0.00000       0.00000       0.00000       0.00000       0.00000       0.00000       0.00000       0.00000       51.5006       42.4219       22.0955       7.92069       0.00000       0.00000       0.00000       0.00000       0.00000       0.00000       0.00000       0.00000       0.00000       0.00000       0.00000       0.00000       0.00000       0.00000       0.00000       0.00000       0.00000       0.00000       0.00000       0.00000       0.00000       0.00000       0.00000       0.00000       0.00000       0.00000       0.00000       0.00000       0.00000       0.00000       0.00000       0.00000
   2  17 2619.6743    2.2489  0.8997 11.8081  0.0000  0.0617   0.1443   0.1851    0.4972   0.0000   411.5346      -56.0439      -17.1542      -3.70633       0.00000       0.00000       0.00000       0.00000       0.00000       0.00000       0.00000       0.00000       0.00000       0.00000       0.00000       0.00000       0.00000       0.00000       0.00000       0.00000       0.00000       0.00000       0.00000       0.00000       0.00000       0.00000       0.00000       0.00000       0.00000       0.00000       0.00000       0.00000       0.00000       0.00000       0.00000       0.00000       47.0345       36.1385       23.3688       7.48941       0.00000       0.00000       0.00000       0.00000       0.00000       0.00000       0.00000       0.00000       0.00000       0.00000       0.00000       0.00000       0.00000       0.00000       0.00000       0.00000       0.00000       0.00000       0.00000       0.00000       0.00000       0.00000       0.00000       0.00000       0.00000       0.00000       0.00000       0.00000       0.00000       0.00000       0.00000       0.00000
   2  18 2754.6004    2.4679  1.0504 11.7726  0.0000  0.0682   0.1487   0.1925    0.6904   0.0000   392.1236       9.67084       3.58052       10.1901       0.00000       0.00000       0.00000       0.00000       0.00000       0.00000       0.00000       0.00000       0.00000       0.00000       0.00000       0.00000       0.00000       0.00000       0.00000       0.00000       0.00000       0.00000       0.00000       0.00000       0.00000       0.00000       0.00000       0.00000       0.00000       0.00000       0.00000       0.00000       0.00000       0.00000       0.00000       0.00000       52.4729       44.9138       21.5406       8.88171       0.00000       0.00000       0.00000       0.00000       0.00000       0.00000       0.00000       0.00000       0.00000       0.00000       0.00000       0.00000       0.00000       0.00000       0.00000       0.00000       0.00000       0.00000       0.00000       0.00000       0.00000       0.00000       0.00000       0.00000       0.00000       0.00000       0.00000       0.00000       0.00000       0.00000       0.00000       0.00000
   2  19 2889.5563    3.5665  0.9669  5.3722  0.0000  0.0622   0.2163   0.2098  696.5041   0.0000   454.1347       32.5931      -7.27011      -8.84982       0.00000       0.00000       0.00000       0.00000       0.00000       0.00000       0.00000       0.00000       0.00000       0.00000       0.00000       0.00000       0.00000       0.00000       0.00000       0.00000       0.00000       0.00000       0.00000       0.00000       0.00000       0.00000       0.00000       0.00000       0.00000       0.00000       0.00000       0.00000       0.00000       0.00000       0.00000       0.00000       35.0290       37.9224       17.8535       9.68920       0.00000       0.00000       0.00000       0.00000       0.00000       0.00000       0.00000       0.00000       0.00000       0.00000       0.00000       0.00000       0.00000       0.00000       0.00000       0.00000       0.00000       0.00000       0.00000       0.00000       0.00000       0.00000       0.00000       0.00000       0.00000       0.00000       0.00000       0.00000       0.00000       0.00000       0.00000       0.00000
   2  20 3024.7350    3.5870  0.8764 12.2582  0.0000  0.0593   0.2255   0.1925    0.7870   0.0000   452.8474       42.4204       25.4336      -2.00924       0.00000       0.00000       0.00000       0.00000       0.00000       0.00000       0.00000       0.00000       0.00000       0.00000       0.00000       0.00000       0.00000       0.00000       0.00000       0.00000       0.00000       0.00000       0.00000       0.00000       0.00000       0.00000       0.00000       0.00000       0.00000       0.00000       0.00000       0.00000       0.00000       0.00000       0.00000       0.00000       42.4469       36.6016       18.9245       8.09367       0.00000       0.00000       0.00000       0.00000       0.00000       0.00000       0.00000       0.00000       0.00000       0.00000       0.00000       0.00000       0.00000       0.00000       0.00000       0.00000       0.00000       0.00000       0.00000       0.00000       0.00000       0.00000       0.00000       0.00000       0.00000       0.00000       0.00000       0.00000       0.00000       0.00000       0.00000       0.00000
   2  22 3295.0381    3.4845  1.1027 13.2040  0.0016  0.0751   0.2169   0.2348    0.5199   0.0000   451.2910       10.7057      -56.9449       3.78642       0.00000       0.00000       0.00000       0.00000       0.00000       0.00000       0.00000       0.00000       0.00000       0.00000       0.00000       0.00000       0.00000       0.00000       0.00000       0.00000       0.00000       0.00000       0.00000       0.00000       0.00000       0.00000       0.00000       0.00000       0.00000       0.00000       0.00000       0.00000       0.00000       0.00000       0.00000       0.00000       51.9364       44.0112       28.5011       10.5365       0.00000       0.00000       0.00000       0.00000       0.00000       0.00000       0.00000       0.00000       0.00000       0.00000       0.00000       0.00000       0.00000       0.00000       0.00000       0.00000       0.00000       0.00000       0.00000       0.00000       0.00000       0.00000       0.00000       0.00000       0.00000       0.00000       0.00000       0.00000       0.00000       0.00000       0.00000       0.00000
   2  23 3430.7227    2.9861  2.6289 10.7972  0.0000  0.1109   0.1161   0.2980    1.0368   0.0000   428.9400       115.057       4.12375      -14.4061       0.00000       0.00000       0.00000       0.00000       0.00000       0.00000       0.00000       0.00000       0.00000       0.00000       0.00000       0.00000       0.00000       0.00000       0.00000       0.00000       0.00000       0.00000       0.00000       0.00000       0.00000       0.00000       0.00000       0.00000       0.00000       0.00000       0.00000       0.00000       0.00000       0.00000       0.00000       0.00000       75.2490       67.3652       37.3013       16.3902       0.00000       0.00000       0.00000       0.00000       0.00000       0.00000       0.00000       0.00000       0.00000       0.00000       0.00000       0.00000       0.00000       0.00000       0.00000       0.00000       0.00000       0.00000       0.00000       0.00000       0.00000       0.00000       0.00000       0.00000       0.00000       0.00000       0.00000       0.00000       0.00000       0.00000       0.00000       0.00000
   2  24 3566.9031    2.4252  2.7912 11.5318 -0.0122  0.1165   0.0969   0.3460    0.4994   0.0000   516.4143       71.5842      -26.8567       27.0087       0.00000       0.00000       0.00000       0.00000       0.00000       0.00000       0.00000       0.00000       0.00000       0.00000       0.00000       0.00000       0.00000       0.00000       0.00000       0.00000       0.00000       0.00000       0.00000       0.00000       0.00000       0.00000       0.00000       0.00000       0.00000       0.00000       0.00000       0.00000       0.00000       0.00000       0.00000       0.00000       80.2970       69.4804       42.0035       16.1033       0.00000       0.00000       0.00000       0.00000       0.00000       0.00000       0.00000       0.00000       0.00000       0.00000       0.00000       0.00000       0.00000       0.00000       0.00000       0.00000       0.00000       0.00000       0.00000       0.00000       0.00000       0.00000       0.00000       0.00000       0.00000       0.00000       0.00000       0.00000       0.00000       0.00000       0.00000       0.00000
   3  12 2001.1976    0.6093  0.3407 10.4358  0.0000  0.0508   0.0459   0.0715    0.1221   0.0000   415.2688      -8.15785       6.94617       7.01223     -0.249743       1.32851       0.00000       0.00000       0.00000       0.00000       0.00000       0.00000       0.00000       0.00000       0.00000       0.00000       0.00000       0.00000       0.00000       0.00000       0.00000       0.00000       0.00000       0.00000       0.00000       0.00000       0.00000       0.00000       0.00000       0.00000       0.00000       0.00000       0.00000       0.00000       0.00000       0.00000       23.5027       16.0507       18.5618       12.6783       5.34743       1.30767       0.00000       0.00000       0.00000       0.00000       0.00000       0.00000       0.00000       0.00000       0.00000       0.00000       0.00000       0.00000       0.00000       0.00000       0.00000       0.00000       0.00000       0.00000       0.00000       0.00000       0.00000       0.00000       0.00000       0.00000       0.00000       0.00000       0.00000       0.00000       0.00000       0.00000
   3  13 2137.6922    0.7261  0.4898 10.7075  0.0000  0.0499   0.0527   0.0997    0.1524   0.0000   451.0327      -42.0446       46.5783      -23.3188      -1.31329      -1.30187       0.00000       0.00000       0.00000       0.00000       0.00000       0.00000       0.00000       0.00000       0.00000       0.00000       0.00000       0.00000       0.00000       0.00000       0.00000       0.00000       0.00000       0.00000       0.00000       0.00000       0.00000       0.00000       0.00000       0.00000       0.00000       0.00000       0.00000       0.00000       0.00000       0.00000       28.8290       26.4169       18.1219       8.69856       4.00150       1.12867       0.00000       0.00000       0.00000       0.00000       0.00000       0.00000       0.00000       0.00000       0.00000       0.00000       0.00000       0.00000       0.00000       0.00000       0.00000       0.00000       0.00000       0.00000       0.00000       0.00000       0.00000       0.00000       0.00000       0.00000       0.00000       0.00000       0.00000       0.00000       0.00000       0.00000
   3  14 2273.4039    1.0712  0.8861 10.4700  0.0000  0.0564   0.0589   0.1533    0.3035   0.0000   429.5299      -1.43991       8.34726       12.1735      -9.40962      -1.06672       0.00000       0.00000       0.00000       0.00000       0.00000       0.00000       0.00000       0.00000       0.00000       0.00000       0.00000       0.00000       0.00000       0.00000       0.00000       0.00000       0.00000       0.00000       0.00000       0.00000       0.00000       0.00000       0.00000       0.00000       0.00000       0.00000       0.00000       0.00000       0.00000       0.00000       33.2507       32.4113       20.6652       11.1011       4.54140       1.39366       0.00000       0.00000       0.00000       0.00000       0.00000       0.00000       0.00000       0.00000       0.00000       0.00000       0.00000       0.00000       0.00000       0.00000       0.00000       0.00000       0.00000       0.00000       0.00000       0.00000       0.00000       0.00000       0.00000       0.00000       0.00000       0.00000       0.00000       0.00000       0.00000       0.00000
   3  15 2407.6113    1.4289  0.8573 10.6818  0.0000  0.0603   0.0787   0.1269    0.4889   0.0000   474.6388       1.21047       14.6510       15.6192       1.15773       1.06642       0.00000       0.00000       0.00000       0.00000       0.00000       0.00000       0.00000       0.00000       0.00000       0.00000       0.00000       0.00000       0.00000       0.00000       0.00000       0.00000       0.00000       0.00000       0.00000       0.00000       0.00000       0.00000       0.00000       0.00000       0.00000       0.00000       0.00000       0.00000       0.00000       0.00000       26.3805       30.2624       18.6243       14.0590       4.73145       2.11210       0.00000       0.00000       0.00000       0.00000       0.00000       0.00000       0.00000       0.00000       0.00000       0.00000       0.00000       0.00000       0.00000       0.00000       0.00000       0.00000       0.00000       0.00000       0.00000       0.00000       0.00000       0.00000       0.00000       0.00000       0.00000       0.00000       0.00000       0.00000       0.00000       0.00000
   3  17 2676.2252    2.4775  0.8848 11.6877  0.0000  0.0526   0.1301   0.1461    0.5321   0.0000   463.7480      0.598405       16.3016      -18.9203      -1.78418     -0.674513       0.00000       0.00000       0.00000       0.00000       0.00000       0.00000       0.00000       0.00000       0.00000       0.00000       0.00000       0.00000       0.00000       0.00000       0.00000       0.00000       0.00000       0.00000       0.00000       0.00000       0.00000       0.00000       0.00000       0.00000       0.00000       0.00000       0.00000       0.00000       0.00000       0.00000       27.4613       26.9320       19.7012       10.7670       5.27570       1.52907       0.00000       0.00000       0.00000       0.00000       0.00000       0.00000       0.00000       0.00000       0.00000       0.00000       0.00000       0.00000       0.00000       0.00000       0.00000       0.00000       0.00000       0.00000       0.00000       0.00000       0.00000       0.00000       0.00000       0.00000       0.00000       0.00000       0.00000       0.00000       0.00000       0.00000
   3  18 2811.3452    3.1796  0.9535  5.2866  0.0000  0.0483   0.1593   0.1395  370.4531   0.0000   418.9513       22.0571      -5.58302      -2.68584       2.94667     -0.333700       0.00000       0.00000       0.00000       0.00000       0.00000       0.00000       0.00000       0.00000       0.00000       0.00000       0.00000       0.00000       0.00000       0.00000       0.00000       0.00000       0.00000       0.00000       0.00000       0.00000       0.00000       0.00000       0.00000       0.00000       0.00000       0.00000       0.00000       0.00000       0.00000       0.00000       22.5359       23.2672       16.5417       10.3570       4.62306       1.53646       0.00000       0.00000       0.00000       0.00000       0.00000       0.00000       0.00000       0.00000       0.00000       0.00000       0.00000       0.00000       0.00000       0.00000       0.00000       0.00000       0.00000       0.00000       0.00000       0.00000       0.00000       0.00000       0.00000       0.00000       0.00000       0.00000       0.00000       0.00000       0.00000       0.00000
   3  19 2946.9334    3.6679  0.8200 12.1297  0.0000  0.0485   0.1954   0.1343    0.6557   0.0000   458.5316       23.1732       10.9252      -1.10100      -3.43998      -3.28296       0.00000       0.00000       0.00000       0.00000       0.00000       0.00000       0.00000       0.00000       0.00000       0.00000       0.00000       0.00000       0.00000       0.00000       0.00000       0.00000       0.00000       0.00000       0.00000       0.00000       0.00000       0.00000       0.00000       0.00000       0.00000       0.00000       0.00000       0.00000       0.00000       0.00000       25.7289       22.8242       18.3248       10.9221       4.80199       1.23532       0.00000       0.00000       0.00000       0.00000       0.00000       0.00000       0.00000       0.00000       0.00000       0.00000       0.00000       0.00000       0.00000       0.00000       0.00000       0.00000       0.00000       0.00000       0.00000       0.00000       0.00000       0.00000       0.00000       0.00000       0.00000       0.00000       0.00000       0.00000       0.00000       0.00000
   3  20 3082.3382    4.3720  0.8875 11.5437  0.0000  0.0544   0.2221   0.1267    1.8029   0.0000   447.3153       21.1559      -21.8599      -8.89490      -5.77165      -1.99360       0.00000       0.00000       0.00000       0.00000       0.00000       0.00000       0.00000       0.00000       0.00000       0.00000       0.00000       0.00000       0.00000       0.00000       0.00000       0.00000       0.00000       0.00000       0.00000       0.00000       0.00000       0.00000       0.00000       0.00000       0.00000       0.00000       0.00000       0.00000       0.00000       0.00000       29.2589       26.5780       19.0934       13.3549       4.69165       1.52451       0.00000       0.00000       0.00000       0.00000       0.00000       0.00000       0.00000       0.00000       0.00000       0.00000       0.00000       0.00000       0.00000       0.00000       0.00000       0.00000       0.00000       0.00000       0.00000       0.00000       0.00000       0.00000       0.00000       0.00000       0.00000       0.00000       0.00000       0.00000       0.00000       0.00000
   3  21 3217.7792    3.7831  0.9586 13.1301 -0.0009  0.0850   0.2000   0.1454    0.4250   0.0000   479.7036       16.7010       4.57446      -9.00224      -10.9587      -1.02603       0.00000       0.00000       0.00000       0.00000       0.00000       0.00000       0.00000       0.00000       0.00000       0.00000       0.00000       0.00000       0.00000       0.00000       0.00000       0.00000       0.00000       0.00000       0.00000       0.00000       0.00000       0.00000       0.00000       0.00000       0.00000       0.00000       0.00000       0.00000       0.00000       0.00000       26.5495       45.1707       19.3482       23.4367       5.26159       3.76279       0.00000       0.00000       0.00000       0.00000       0.00000       0.00000       0.00000       0.00000       0.00000       0.00000       0.00000       0.00000       0.00000       0.00000       0.00000       0.00000       0.00000       0.00000       0.00000       0.00000       0.00000       0.00000       0.00000       0.00000       0.00000       0.00000       0.00000       0.00000       0.00000       0.00000
   3  22 3353.4357    3.4354  1.7501 11.0126  0.0000  0.0695   0.1318   0.2103    1.2159   0.0000   393.5896       31.2583       46.3668       6.05358      -1.86058      0.421565       0.00000       0.00000       0.00000       0.00000       0.00000       0.00000       0.00000       0.00000       0.00000       0.00000       0.00000       0.00000       0.00000       0.00000       0.00000       0.00000       0.00000       0.00000       0.00000       0.00000       0.00000       0.00000       0.00000       0.00000       0.00000       0.00000       0.00000       0.00000       0.00000       0.00000       37.1763       35.8795       24.4968       15.4669       5.87415       1.95721       0.00000       0.00000       0.00000       0.00000       0.00000       0.00000       0.00000       0.00000       0.00000       0.00000       0.00000       0.00000       0.00000       0.00000       0.00000       0.00000       0.00000       0.00000       0.00000       0.00000       0.00000       0.00000       0.00000       0.00000       0.00000       0.00000       0.00000       0.00000       0.00000       0.00000
   3  24 3625.8739    2.4912  4.5288  9.6832  0.0000  0.1152   0.0609   0.3471    0.7954   0.0000   434.2456      -4.52435       7.98584       30.2340       7.91589      -5.05876       0.00000       0.00000       0.00000       0.00000       0.00000       0.00000       0.00000       0.00000       0.00000       0.00000       0.00000       0.00000       0.00000       0.00000       0.00000       0.00000       0.00000       0.00000       0.00000       0.00000       0.00000       0.00000       0.00000       0.00000       0.00000       0.00000       0.00000       0.00000       0.00000       0.00000       57.3171       55.2918       40.8035       24.2668       10.7760       3.29954       0.00000       0.00000       0.00000       0.00000       0.00000       0.00000       0.00000       0.00000       0.00000       0.00000       0.00000       0.00000       0.00000       0.00000       0.00000       0.00000       0.00000       0.00000       0.00000       0.00000       0.00000       0.00000       0.00000       0.00000       0.00000       0.00000       0.00000       0.00000       0.00000       0.00000
   3  25 3762.8450    2.0954  5.1804 10.5633  0.0000  0.1367   0.0522   0.3969    0.2909   0.0000   490.7350       8.92049      -16.6175       10.9811       8.47478      -2.56593       0.00000       0.00000       0.00000       0.00000       0.00000       0.00000       0.00000       0.00000       0.00000       0.00000       0.00000       0.00000       0.00000       0.00000       0.00000       0.00000       0.00000       0.00000       0.00000       0.00000       0.00000       0.00000       0.00000       0.00000       0.00000       0.00000       0.00000       0.00000       0.00000       0.00000       66.6859       65.6328       48.3979       29.9971       12.9158       4.14345       0.00000       0.00000       0.00000       0.00000       0.00000       0.00000       0.00000       0.00000       0.00000       0.00000       0.00000       0.00000       0.00000       0.00000       0.00000       0.00000       0.00000       0.00000       0.00000       0.00000       0.00000       0.00000       0.00000       0.00000       0.00000       0.00000       0.00000       0.00000       0.00000       0.00000
   4  11 1914.6901    0.4532  0.4224 10.1248 -0.0154  0.0433   0.0341   0.1044    0.1121   0.0000   452.1850       4.49158      -5.28925      -1.88865      -1.68262     -0.155998      -1.11605     -0.239288       0.00000       0.00000       0.00000       0.00000       0.00000       0.00000       0.00000       0.00000       0.00000       0.00000       0.00000       0.00000       0.00000       0.00000       0.00000       0.00000       0.00000       0.00000       0.00000       0.00000       0.00000       0.00000       0.00000       0.00000       0.00000       0.00000       0.00000       0.00000       20.4535       19.3819       15.6425       10.5182       6.12953       2.45279      0.914795      0.192440       0.00000       0.00000       0.00000       0.00000       0.00000       0.00000       0.00000       0.00000       0.00000       0.00000       0.00000       0.00000       0.00000       0.00000       0.00000       0.00000       0.00000       0.00000       0.00000       0.00000       0.00000       0.00000       0.00000       0.00000       0.00000       0.00000       0.00000       0.00000
   4  12 2051.6316    0.6102  0.7668 10.1994 -0.0058  0.0516   0.0351   0.1340    0.1622   0.0000   447.8865      -48.1869       2.36823      -27.2394      -5.04013      0.205619     -0.728967     0.0205240       0.00000       0.00000       0.00000       0.00000       0.00000       0.00000       0.00000       0.00000       0.00000       0.00000       0.00000       0.00000       0.00000       0.00000       0.00000       0.00000       0.00000       0.00000       0.00000       0.00000       0.00000       0.00000       0.00000       0.00000       0.00000       0.00000       0.00000       0.00000       16.2593       19.0911       15.2845       11.4326       6.61279       3.48648       1.35428      0.389190       0.00000       0.00000       0.00000       0.00000       0.00000       0.00000       0.00000       0.00000       0.00000       0.00000       0.00000       0.00000       0.00000       0.00000       0.00000       0.00000       0.00000       0.00000       0.00000       0.00000       0.00000       0.00000       0.00000       0.00000       0.00000       0.00000       0.00000       0.00000
   4  13 2188.3461    0.9378  0.6385  9.9700 -0.0027  0.0469   0.0515   0.0965    0.3075   0.0000   436.4438      -20.8542       11.6963       20.5703       11.4951       1.91586     -0.231436      0.128923       0.00000       0.00000       0.00000       0.00000       0.00000       0.00000       0.00000       0.00000       0.00000       0.00000       0.00000       0.00000       0.00000       0.00000       0.00000       0.00000       0.00000       0.00000       0.00000       0.00000       0.00000       0.00000       0.00000       0.00000       0.00000       0.00000       0.00000       0.00000       19.1805       16.1244       14.7014       11.9113       7.30695       3.33943       1.08356      0.245703       0.00000       0.00000       0.00000       0.00000       0.00000       0.00000       0.00000       0.00000       0.00000       0.00000       0.00000       0.00000       0.00000       0.00000       0.00000       0.00000       0.00000       0.00000       0.00000       0.00000       0.00000       0.00000       0.00000       0.00000       0.00000       0.00000       0.00000       0.00000
   4  14 2324.0849    1.1839  0.8793 10.7067 -0.0083  0.0523   0.0617   0.1247    0.4122   0.0000   410.7750       19.7360       54.8176       13.5310       10.6963       1.89364      0.691067    -0.0975820       0.00000       0.00000       0.00000       0.00000       0.00000       0.00000       0.00000       0.00000       0.00000       0.00000       0.00000       0.00000       0.00000       0.00000       0.00000       0.00000       0.00000       0.00000       0.00000       0.00000       0.00000       0.00000       0.00000       0.00000       0.00000       0.00000       0.00000       0.00000       21.9805       21.9820       18.0768       12.7141       7.43903       3.52609       1.28509      0.316486       0.00000       0.00000       0.00000       0.00000       0.00000       0.00000       0.00000       0.00000       0.00000       0.00000       0.00000       0.00000       0.00000       0.00000       0.00000       0.00000       0.00000       0.00000       0.00000       0.00000       0.00000       0.00000       0.00000       0.00000       0.00000       0.00000       0.00000       0.00000
   4  15 2458.6007    1.5558  1.1759  7.2236  0.0051  0.0550   0.0748   0.1610    7.4185   0.0000   455.2261       25.3007      -21.2383       3.25233      -7.80460       3.16154       2.15437     -0.248484       0.00000       0.00000       0.00000       0.00000       0.00000       0.00000       0.00000       0.00000       0.00000       0.00000       0.00000       0.00000       0.00000       0.00000       0.00000       0.00000       0.00000       0.00000       0.00000       0.00000       0.00000       0.00000       0.00000       0.00000       0.00000       0.00000       0.00000       0.00000       19.7887       22.2145       18.6614       12.8345       7.75416       3.93620       1.54596      0.411185       0.00000       0.00000       0.00000       0.00000       0.00000       0.00000       0.00000       0.00000       0.00000       0.00000       0.00000       0.00000       0.00000       0.00000       0.00000       0.00000       0.00000       0.00000       0.00000       0.00000       0.00000       0.00000       0.00000       0.00000       0.00000       0.00000       0.00000       0.00000
   4  17 2728.3757    2.4784  0.7944 11.9810 -0.0015  0.0458   0.1170   0.1108    0.3687   0.0000   448.0771      -4.09546      -5.35188      -3.85000      -11.0829      0.860249      0.851910     -0.116092       0.00000       0.00000       0.00000       0.00000       0.00000       0.00000       0.00000       0.00000       0.00000       0.00000       0.00000       0.00000       0.00000       0.00000       0.00000       0.00000       0.00000       0.00000       0.00000       0.00000       0.00000       0.00000       0.00000       0.00000       0.00000       0.00000       0.00000       0.00000       18.4815       20.2201       15.9497       10.6677       6.30236       2.80532       1.17534      0.304331       0.00000       0.00000       0.00000       0.00000       0.00000       0.00000       0.00000       0.00000       0.00000       0.00000       0.00000       0.00000       0.00000       0.00000       0.00000       0.00000       0.00000       0.00000       0.00000       0.00000       0.00000       0.00000       0.00000       0.00000       0.00000       0.00000       0.00000       0.00000
   4  18 2864.1922    3.3436  0.7354 12.3116  0.0002  0.0472   0.1635   0.1012    0.4607   0.0000   444.7491       17.7478      -6.10095      -7.89197       6.24723      0.578178      0.764621      0.316853       0.00000       0.00000       0.00000       0.00000       0.00000       0.00000       0.00000       0.00000       0.00000       0.00000       0.00000       0.00000       0.00000       0.00000       0.00000       0.00000       0.00000       0.00000       0.00000       0.00000       0.00000       0.00000       0.00000       0.00000       0.00000       0.00000       0.00000       0.00000       19.5307       15.7436       13.7277       13.0283       8.12575       3.27005       1.04542      0.249043       0.00000       0.00000       0.00000       0.00000       0.00000       0.00000       0.00000       0.00000       0.00000       0.00000       0.00000       0.00000       0.00000       0.00000       0.00000       0.00000       0.00000       0.00000       0.00000       0.00000       0.00000       0.00000       0.00000       0.00000       0.00000       0.00000       0.00000       0.00000
   4  19 3000.0794    3.9322  0.8377 12.7043 -0.0048  0.0465   0.1927   0.1103    0.4532   0.0000   416.4888       13.7656       8.60583      -7.18642       5.20672      -3.55788      0.203342      0.305075       0.00000       0.00000       0.00000       0.00000       0.00000       0.00000       0.00000       0.00000       0.00000       0.00000       0.00000       0.00000       0.00000       0.00000       0.00000       0.00000       0.00000       0.00000       0.00000       0.00000       0.00000       0.00000       0.00000       0.00000       0.00000       0.00000       0.00000       0.00000       18.1411       16.7059       16.0298       11.1635       6.82983       3.45429       1.26422      0.279409       0.00000       0.00000       0.00000       0.00000       0.00000       0.00000       0.00000       0.00000       0.00000       0.00000       0.00000       0.00000       0.00000       0.00000       0.00000       0.00000       0.00000       0.00000       0.00000       0.00000       0.00000       0.00000       0.00000       0.00000       0.00000       0.00000       0.00000       0.00000
   4  20 3135.9216    3.9807  0.9373 12.8696 -0.0022  0.0622   0.1928   0.1335    0.4598   0.0000   446.6595       40.4610       4.07846     -0.885857       5.33418      0.976381      -2.69668    0.00557171       0.00000       0.00000       0.00000       0.00000       0.00000       0.00000       0.00000       0.00000       0.00000       0.00000       0.00000       0.00000       0.00000       0.00000       0.00000       0.00000       0.00000       0.00000       0.00000       0.00000       0.00000       0.00000       0.00000       0.00000       0.00000       0.00000       0.00000       0.00000       32.2265       32.6818       24.9309       13.9309       7.21851       3.27256       1.32607      0.303095       0.00000       0.00000       0.00000       0.00000       0.00000       0.00000       0.00000       0.00000       0.00000       0.00000       0.00000       0.00000       0.00000       0.00000       0.00000       0.00000       0.00000       0.00000       0.00000       0.00000       0.00000       0.00000       0.00000       0.00000       0.00000       0.00000       0.00000       0.00000
   4  21 3271.6809    3.8185  1.5059 11.5245  0.0019  0.0554   0.1461   0.1622    0.9353   0.0000   423.0767       13.9979       30.1170      -19.8989       13.7196      -8.61374       1.04103     -0.378612       0.00000       0.00000       0.00000       0.00000       0.00000       0.00000       0.00000       0.00000       0.00000       0.00000       0.00000       0.00000       0.00000       0.00000       0.00000       0.00000       0.00000       0.00000       0.00000       0.00000       0.00000       0.00000       0.00000       0.00000       0.00000       0.00000       0.00000       0.00000       21.9463       21.5720       18.3931       13.4790       8.11584       3.82146       1.42380      0.351878       0.00000       0.00000       0.00000       0.00000       0.00000       0.00000       0.00000       0.00000       0.00000       0.00000       0.00000       0.00000       0.00000       0.00000       0.00000       0.00000       0.00000       0.00000       0.00000       0.00000       0.00000       0.00000       0.00000       0.00000       0.00000       0.00000       0.00000       0.00000
   4  22 3407.9846    3.2349  2.1551 10.8472 -0.0047  0.0734   0.1027   0.1886    1.0503   0.0000   451.8911       17.4039       63.0011      -10.0472       2.56172      -8.97232      -1.57562      -1.07694       0.00000       0.00000       0.00000       0.00000       0.00000       0.00000       0.00000       0.00000       0.00000       0.00000       0.00000       0.00000       0.00000       0.00000       0.00000       0.00000       0.00000       0.00000       0.00000       0.00000       0.00000       0.00000       0.00000       0.00000       0.00000       0.00000       0.00000       0.00000       27.2190       28.7300       24.2576       16.4305       10.6598       4.60979       2.01852      0.512317       0.00000       0.00000       0.00000       0.00000       0.00000       0.00000       0.00000       0.00000       0.00000       0.00000       0.00000       0.00000       0.00000       0.00000       0.00000       0.00000       0.00000       0.00000       0.00000       0.00000       0.00000       0.00000       0.00000       0.00000       0.00000       0.00000       0.00000       0.00000
   4  23 3544.7735    2.6434  3.3471 11.0140  0.0016  0.0921   0.0705   0.2592    0.3801   0.0000   357.5708      -9.70715       23.3737       10.2930       1.82696       1.97538      -2.20884     -0.319026       0.00000       0.00000       0.00000       0.00000       0.00000       0.00000       0.00000       0.00000       0.00000       0.00000       0.00000       0.00000       0.00000       0.00000       0.00000       0.00000       0.00000       0.00000       0.00000       0.00000       0.00000       0.00000       0.00000       0.00000       0.00000       0.00000       0.00000       0.00000       33.3082       35.2195       29.5537       21.6567       12.4945       6.48125       2.37971      0.649018       0.00000       0.00000       0.00000       0.00000       0.00000       0.00000       0.00000       0.00000       0.00000       0.00000       0.00000       0.00000       0.00000       0.00000       0.00000       0.00000       0.00000       0.00000       0.00000       0.00000       0.00000       0.00000       0.00000       0.00000       0.00000       0.00000       0.00000       0.00000
   4  24 3681.5040    2.2520  4.4175 10.9321  0.0001  0.1160   0.0590   0.3071    0.2849   0.0000   501.4630       52.6905       38.0665       19.1735      -2.24390     -0.286689      0.439099      0.465903       0.00000       0.00000       0.00000       0.00000       0.00000       0.00000       0.00000       0.00000       0.00000       0.00000       0.00000       0.00000       0.00000       0.00000       0.00000       0.00000       0.00000       0.00000       0.00000       0.00000       0.00000       0.00000       0.00000       0.00000       0.00000       0.00000       0.00000       0.00000       45.4099       45.9431       38.9796       26.7591       16.5810       7.51528       3.07026      0.745440       0.00000       0.00000       0.00000       0.00000       0.00000       0.00000       0.00000       0.00000       0.00000       0.00000       0.00000       0.00000       0.00000       0.00000       0.00000       0.00000       0.00000       0.00000       0.00000       0.00000       0.00000       0.00000       0.00000       0.00000       0.00000       0.00000       0.00000       0.00000
   4  25 3818.7480    1.9331  5.7397 10.5305 -0.0019  0.1291   0.0418   0.3671    0.2226   0.0000   467.6352       49.0482       45.7375       41.3019       17.5740       3.37709      -5.86155      -3.49396       0.00000       0.00000       0.00000       0.00000       0.00000       0.00000       0.00000       0.00000       0.00000       0.00000       0.00000       0.00000       0.00000       0.00000       0.00000       0.00000       0.00000       0.00000       0.00000       0.00000       0.00000       0.00000       0.00000       0.00000       0.00000       0.00000       0.00000       0.00000       47.0073       51.3914       41.9765       29.5894       17.5385       8.63607       3.41445      0.934774       0.00000       0.00000       0.00000       0.00000       0.00000       0.00000       0.00000       0.00000       0.00000       0.00000       0.00000       0.00000       0.00000       0.00000       0.00000       0.00000       0.00000       0.00000       0.00000       0.00000       0.00000       0.00000       0.00000       0.00000       0.00000       0.00000       0.00000       0.00000
   4  26 3955.8026    1.5844  7.9523 10.1544  0.0002  0.1658   0.0322   0.4748    0.2100   0.0000   381.4746      -9.29146      -22.7919      -45.8488       10.7997      -2.15589      0.571364     -0.337113       0.00000       0.00000       0.00000       0.00000       0.00000       0.00000       0.00000       0.00000       0.00000       0.00000       0.00000       0.00000       0.00000       0.00000       0.00000       0.00000       0.00000       0.00000       0.00000       0.00000       0.00000       0.00000       0.00000       0.00000       0.00000       0.00000       0.00000       0.00000       62.4027       65.8622       54.0576       39.9141       23.5275       11.4999       4.26990       1.15744       0.00000       0.00000       0.00000       0.00000       0.00000       0.00000       0.00000       0.00000       0.00000       0.00000       0.00000       0.00000       0.00000       0.00000       0.00000       0.00000       0.00000       0.00000       0.00000       0.00000       0.00000       0.00000       0.00000       0.00000       0.00000       0.00000       0.00000       0.00000
   4  27 4094.0770    1.3003  9.3495 10.1274  0.0004  0.2002   0.0279   0.5832    0.1745   0.0000   464.4324       33.7243      -31.8700       15.5941       21.0435      0.390249      -3.74570      0.335519       0.00000       0.00000       0.00000       0.00000       0.00000       0.00000       0.00000       0.00000       0.00000       0.00000       0.00000       0.00000       0.00000       0.00000       0.00000       0.00000       0.00000       0.00000       0.00000       0.00000       0.00000       0.00000       0.00000       0.00000       0.00000       0.00000       0.00000       0.00000       73.4029       80.9619       67.4279       46.0789       28.2728       13.5661       5.60787       1.45451       0.00000       0.00000       0.00000       0.00000       0.00000       0.00000       0.00000       0.00000       0.00000       0.00000       0.00000       0.00000       0.00000       0.00000       0.00000       0.00000       0.00000       0.00000       0.00000       0.00000       0.00000       0.00000       0.00000       0.00000       0.00000       0.00000       0.00000       0.00000
   5  11 1960.5377    0.4664  0.4268 10.1352 -0.0147  0.0353   0.0302   0.0826    0.1009   0.0000   426.8554      -7.26618       4.54184       10.7984       7.72569      0.674186       1.55601       1.51978     0.0109904    -0.0202076       0.00000       0.00000       0.00000       0.00000       0.00000       0.00000       0.00000       0.00000       0.00000       0.00000       0.00000       0.00000       0.00000       0.00000       0.00000       0.00000       0.00000       0.00000       0.00000       0.00000       0.00000       0.00000       0.00000       0.00000       0.00000       0.00000       11.6694       12.1346       10.1764       8.49166       6.39309       3.60827       1.71200      0.689875      0.223249     0.0534038       0.00000       0.00000       0.00000       0.00000       0.00000       0.00000       0.00000       0.00000       0.00000       0.00000       0.00000       0.00000       0.00000       0.00000       0.00000       0.00000       0.00000       0.00000       0.00000       0.00000       0.00000       0.00000       0.00000       0.00000       0.00000       0.00000
   5  12 2098.4822    0.7922  0.4980 10.2354  0.0012  0.0449   0.0424   0.0695    0.1432   0.0000   439.7054      -25.9987      -2.62773       8.91811      -4.96989      -2.50033       1.23404     -0.234829     -0.161892     0.0375354       0.00000       0.00000       0.00000       0.00000       0.00000       0.00000       0.00000       0.00000       0.00000       0.00000       0.00000       0.00000       0.00000       0.00000       0.00000       0.00000       0.00000       0.00000       0.00000       0.00000       0.00000       0.00000       0.00000       0.00000       0.00000       0.00000       12.4771       14.2083       10.7594       11.0865       6.62515       4.63786       2.04793      0.948749      0.240649     0.0843293       0.00000       0.00000       0.00000       0.00000       0.00000       0.00000       0.00000       0.00000       0.00000       0.00000       0.00000       0.00000       0.00000       0.00000       0.00000       0.00000       0.00000       0.00000       0.00000       0.00000       0.00000       0.00000       0.00000       0.00000       0.00000       0.00000
   5  13 2235.4043    1.0622  0.5525 10.6213  0.0034  0.0381   0.0560   0.0860    0.1727   0.0000   430.3262       21.2121      -3.02740      0.737193      -5.03642      -5.92076      -1.31063      0.341914      0.220342     0.0504762       0.00000       0.00000       0.00000       0.00000       0.00000       0.00000       0.00000       0.00000       0.00000       0.00000       0.00000       0.00000       0.00000       0.00000       0.00000       0.00000       0.00000       0.00000       0.00000       0.00000       0.00000       0.00000       0.00000       0.00000       0.00000       0.00000       9.21407       12.9636       10.6195       8.65098       5.77591       3.33312       1.81260      0.768232      0.295757     0.0766834       0.00000       0.00000       0.00000       0.00000       0.00000       0.00000       0.00000       0.00000       0.00000       0.00000       0.00000       0.00000       0.00000       0.00000       0.00000       0.00000       0.00000       0.00000       0.00000       0.00000       0.00000       0.00000       0.00000       0.00000       0.00000       0.00000
   5  15 2506.0822    1.8044  1.0495 10.2227  0.0006  0.0450   0.0732   0.1256    0.6428   0.0000   438.9835    -0.0553021       23.3569      -4.78592      -4.66771      -10.0715       1.71928      0.565394     -0.246587     -0.113348       0.00000       0.00000       0.00000       0.00000       0.00000       0.00000       0.00000       0.00000       0.00000       0.00000       0.00000       0.00000       0.00000       0.00000       0.00000       0.00000       0.00000       0.00000       0.00000       0.00000       0.00000       0.00000       0.00000       0.00000       0.00000       0.00000       14.3968       15.5235       12.9804       10.5430       8.18913       4.50785       2.22291      0.863319      0.317927     0.0695046       0.00000       0.00000       0.00000       0.00000       0.00000       0.00000       0.00000       0.00000       0.00000       0.00000       0.00000       0.00000       0.00000       0.00000       0.00000       0.00000       0.00000       0.00000       0.00000       0.00000       0.00000       0.00000       0.00000       0.00000       0.00000       0.00000
   5  16 2641.2210    2.2270  1.0061 10.6500 -0.0066  0.0426   0.0880   0.1184    0.9038   0.0000   440.5905       17.1979       13.0102      -9.56057      -2.73290     -0.985594      -2.78943     0.0366640     -0.140876    -0.0491757       0.00000       0.00000       0.00000       0.00000       0.00000       0.00000       0.00000       0.00000       0.00000       0.00000       0.00000       0.00000       0.00000       0.00000       0.00000       0.00000       0.00000       0.00000       0.00000       0.00000       0.00000       0.00000       0.00000       0.00000       0.00000       0.00000       14.4715       15.6485       13.9334       10.2367       6.52974       3.90592       1.93805      0.843698      0.271762     0.0593914       0.00000       0.00000       0.00000       0.00000       0.00000       0.00000       0.00000       0.00000       0.00000       0.00000       0.00000       0.00000       0.00000       0.00000       0.00000       0.00000       0.00000       0.00000       0.00000       0.00000       0.00000       0.00000       0.00000       0.00000       0.00000       0.00000
   5  19 3049.9802    4.0532  0.9280 10.8886  0.0025  0.0450   0.1781   0.1127    3.0909   0.0000   437.2956       31.4978       55.1109       6.45352      -9.61175       4.53461       1.97049      -1.05165     0.0732735     0.0452181       0.00000       0.00000       0.00000       0.00000       0.00000       0.00000       0.00000       0.00000       0.00000       0.00000       0.00000       0.00000       0.00000       0.00000       0.00000       0.00000       0.00000       0.00000       0.00000       0.00000       0.00000       0.00000       0.00000       0.00000       0.00000       0.00000       12.8087       14.7020       13.8489       9.86451       7.70491       4.42767       2.14575       1.01615      0.374419     0.0777516       0.00000       0.00000       0.00000       0.00000       0.00000       0.00000       0.00000       0.00000       0.00000       0.00000       0.00000       0.00000       0.00000       0.00000       0.00000       0.00000       0.00000       0.00000       0.00000       0.00000       0.00000       0.00000       0.00000       0.00000       0.00000       0.00000
   5  21 3322.6686    3.4255  1.7515 11.8430 -0.0013  0.0642   0.1128   0.1737    0.6144   0.0000   459.6793       3.10727       34.6578       20.2075      -1.90378       1.83878      -1.42549      0.130903     -0.184226    -0.0582538       0.00000       0.00000       0.00000       0.00000       0.00000       0.00000       0.00000       0.00000       0.00000       0.00000       0.00000       0.00000       0.00000       0.00000       0.00000       0.00000       0.00000       0.00000       0.00000       0.00000       0.00000       0.00000       0.00000       0.00000       0.00000       0.00000       17.9747       21.2848       17.7946       15.3910       9.78748       6.29018       3.13787       1.40909      0.436091      0.116151       0.00000       0.00000       0.00000       0.00000       0.00000       0.00000       0.00000       0.00000       0.00000       0.00000       0.00000       0.00000       0.00000       0.00000       0.00000       0.00000       0.00000       0.00000       0.00000       0.00000       0.00000       0.00000       0.00000       0.00000       0.00000       0.00000
   5  22 3459.4139    3.0135  2.2679 12.0177  0.0042  0.0742   0.0957   0.2017    0.3495   0.0000   469.5567       20.3428      -8.63688       6.18121       18.8205      -8.24007       2.62285      -3.18641     -0.661782     -0.155931       0.00000       0.00000       0.00000       0.00000       0.00000       0.00000       0.00000       0.00000       0.00000       0.00000       0.00000       0.00000       0.00000       0.00000       0.00000       0.00000       0.00000       0.00000       0.00000       0.00000       0.00000       0.00000       0.00000       0.00000       0.00000       0.00000       23.6681       26.3060       22.5000       18.3377       11.7786       7.23243       3.52322       1.58942      0.488846      0.123342       0.00000       0.00000       0.00000       0.00000       0.00000       0.00000       0.00000       0.00000       0.00000       0.00000       0.00000       0.00000       0.00000       0.00000       0.00000       0.00000       0.00000       0.00000       0.00000       0.00000       0.00000       0.00000       0.00000       0.00000       0.00000       0.00000
   5  23 3596.7526    2.4013  3.4029 11.2195 -0.0122  0.0926   0.0623   0.2485    0.3545   0.0000   447.1390      -37.2235       32.1287      -32.5365      -18.5080      -4.27561       10.3870      -3.20885      -1.81360      0.256224       0.00000       0.00000       0.00000       0.00000       0.00000       0.00000       0.00000       0.00000       0.00000       0.00000       0.00000       0.00000       0.00000       0.00000       0.00000       0.00000       0.00000       0.00000       0.00000       0.00000       0.00000       0.00000       0.00000       0.00000       0.00000       0.00000       27.5410       30.7281       29.0954       20.8993       15.2381       8.63754       4.63998       1.96740      0.729670      0.152867       0.00000       0.00000       0.00000       0.00000       0.00000       0.00000       0.00000       0.00000       0.00000       0.00000       0.00000       0.00000       0.00000       0.00000       0.00000       0.00000       0.00000       0.00000       0.00000       0.00000       0.00000       0.00000       0.00000       0.00000       0.00000       0.00000
   5  24 3733.9751    2.0481  4.2669 10.7934 -0.0036  0.1055   0.0458   0.2825    0.2591   0.0000   430.2949       51.8657       22.5176       21.5741       11.5350       5.59143       7.36488       2.72116      0.663806     -0.291492       0.00000       0.00000       0.00000       0.00000       0.00000       0.00000       0.00000       0.00000       0.00000       0.00000       0.00000       0.00000       0.00000       0.00000       0.00000       0.00000       0.00000       0.00000       0.00000       0.00000       0.00000       0.00000       0.00000       0.00000       0.00000       0.00000       29.8494       33.8445       29.6122       24.8963       16.8816       10.3237       5.42250       2.27890      0.752182      0.184571       0.00000       0.00000       0.00000       0.00000       0.00000       0.00000       0.00000       0.00000       0.00000       0.00000       0.00000       0.00000       0.00000       0.00000       0.00000       0.00000       0.00000       0.00000       0.00000       0.00000       0.00000       0.00000       0.00000       0.00000       0.00000       0.00000
   5  27 4148.1467    1.2144 10.0721 10.0947 -0.0005  0.1919   0.0219   0.5637    0.1210   0.0000   334.8972      -56.0422       27.3195       16.1842      -20.3830      -5.13405       4.41625      -4.71865    -0.0826899    -0.0177290       0.00000       0.00000       0.00000       0.00000       0.00000       0.00000       0.00000       0.00000       0.00000       0.00000       0.00000       0.00000       0.00000       0.00000       0.00000       0.00000       0.00000       0.00000       0.00000       0.00000       0.00000       0.00000       0.00000       0.00000       0.00000       0.00000       57.6929       65.0440       57.6939       46.1617       31.9456       19.0703       9.95610       4.22383       1.43149      0.328180       0.00000       0.00000       0.00000       0.00000       0.00000       0.00000       0.00000       0.00000       0.00000       0.00000       0.00000       0.00000       0.00000       0.00000       0.00000       0.00000       0.00000       0.00000       0.00000       0.00000       0.00000       0.00000       0.00000       0.00000       0.00000       0.00000
   6  11 2004.0683    0.5662  0.4472 10.3538 -0.0106  0.0399   0.0348   0.0776    0.0971   0.0000   436.1499      -3.66501       16.7343      -1.07693      -12.4388       6.16795    -0.0865397      0.903458     -0.577651     -0.335156     -0.103013    0.00233197       0.00000       0.00000       0.00000       0.00000       0.00000       0.00000       0.00000       0.00000       0.00000       0.00000       0.00000       0.00000       0.00000       0.00000       0.00000       0.00000       0.00000       0.00000       0.00000       0.00000       0.00000       0.00000       0.00000       0.00000       8.19758       11.2391       10.6217       7.37351       6.94269       3.91607       2.72967       1.32818      0.668988      0.247141     0.0929443     0.0177487       0.00000       0.00000       0.00000       0.00000       0.00000       0.00000       0.00000       0.00000       0.00000       0.00000       0.00000       0.00000       0.00000       0.00000       0.00000       0.00000       0.00000       0.00000       0.00000       0.00000       0.00000       0.00000       0.00000       0.00000
   6  12 2142.4610    0.8103  0.7913 10.0938 -0.0060  0.0409   0.0355   0.1098    0.1717   0.0000   440.9112       3.81810       2.41161      -2.93250      -8.83454      -3.80686       1.96790       3.11429     -0.989054     0.0356212     0.0239425   -0.00726105       0.00000       0.00000       0.00000       0.00000       0.00000       0.00000       0.00000       0.00000       0.00000       0.00000       0.00000       0.00000       0.00000       0.00000       0.00000       0.00000       0.00000       0.00000       0.00000       0.00000       0.00000       0.00000       0.00000       0.00000       10.1843       10.8422       12.0978       9.01483       6.16858       4.51065       2.52661       1.37002      0.704376      0.288702     0.0790267     0.0148187       0.00000       0.00000       0.00000       0.00000       0.00000       0.00000       0.00000       0.00000       0.00000       0.00000       0.00000       0.00000       0.00000       0.00000       0.00000       0.00000       0.00000       0.00000       0.00000       0.00000       0.00000       0.00000       0.00000       0.00000
   6  13 2279.8328    1.0522  0.7404 10.5144 -0.0088  0.0470   0.0462   0.0954    0.2066   0.0000   440.1900      -9.09527      -3.20413       7.67922       1.06156    -0.0233301      -1.91830       1.19578     -0.541501     0.0248796   -0.00710295    -0.0103922       0.00000       0.00000       0.00000       0.00000       0.00000       0.00000       0.00000       0.00000       0.00000       0.00000       0.00000       0.00000       0.00000       0.00000       0.00000       0.00000       0.00000       0.00000       0.00000       0.00000       0.00000       0.00000       0.00000       0.00000       11.2972       11.2669       13.0126       11.0091       7.21753       4.88077       3.29722       1.70067      0.885000      0.315116     0.0908016     0.0170101       0.00000       0.00000       0.00000       0.00000       0.00000       0.00000       0.00000       0.00000       0.00000       0.00000       0.00000       0.00000       0.00000       0.00000       0.00000       0.00000       0.00000       0.00000       0.00000       0.00000       0.00000       0.00000       0.00000       0.00000
   6  14 2415.4886    1.5443  0.8821 11.0178 -0.0004  0.0454   0.0634   0.0969    0.2492   0.0000   436.3256      0.312749       14.2379      -1.77336      -11.2985      0.279611      -2.12971      0.371950      0.431486     -0.227456    -0.0421964    -0.0136078       0.00000       0.00000       0.00000       0.00000       0.00000       0.00000       0.00000       0.00000       0.00000       0.00000       0.00000       0.00000       0.00000       0.00000       0.00000       0.00000       0.00000       0.00000       0.00000       0.00000       0.00000       0.00000       0.00000       0.00000       11.1363       11.4970       11.8813       10.2067       7.04870       4.29800       2.92413       1.69313      0.735672      0.266383     0.0792695     0.0155051       0.00000       0.00000       0.00000       0.00000       0.00000       0.00000       0.00000       0.00000       0.00000       0.00000       0.00000       0.00000       0.00000       0.00000       0.00000       0.00000       0.00000       0.00000       0.00000       0.00000       0.00000       0.00000       0.00000       0.00000
   6  15 2551.1106    1.8047  0.9321 11.7223 -0.0036  0.0697   0.0776   0.1116    0.2357   0.0000   431.4632      -15.8605       1.69536       17.5446      0.583801     -0.591929      0.405736      -3.37546      0.854549     -0.354402     0.0684323    0.00586087       0.00000       0.00000       0.00000       0.00000       0.00000       0.00000       0.00000       0.00000       0.00000       0.00000       0.00000       0.00000       0.00000       0.00000       0.00000       0.00000       0.00000       0.00000       0.00000       0.00000       0.00000       0.00000       0.00000       0.00000       11.9760       21.6890       16.0906       14.0343       10.9561       5.65792       4.85438       1.75623       1.26175      0.312468      0.154355     0.0373459       0.00000       0.00000       0.00000       0.00000       0.00000       0.00000       0.00000       0.00000       0.00000       0.00000       0.00000       0.00000       0.00000       0.00000       0.00000       0.00000       0.00000       0.00000       0.00000       0.00000       0.00000       0.00000       0.00000       0.00000
   6  16 2687.0637    2.5520  0.9158 11.8620  0.0050  0.0414   0.0985   0.0987    0.2856   0.0000   434.5020      -8.90870       18.7450       16.7416       3.21373      -3.85663       2.36665      -1.46511     -0.396365    -0.0121559     0.0433994  -0.000206796       0.00000       0.00000       0.00000       0.00000       0.00000       0.00000       0.00000       0.00000       0.00000       0.00000       0.00000       0.00000       0.00000       0.00000       0.00000       0.00000       0.00000       0.00000       0.00000       0.00000       0.00000       0.00000       0.00000       0.00000       10.6876       12.5497       11.9803       9.02416       7.38714       4.07288       2.71609       1.45517      0.621628      0.231478     0.0844453     0.0154120       0.00000       0.00000       0.00000       0.00000       0.00000       0.00000       0.00000       0.00000       0.00000       0.00000       0.00000       0.00000       0.00000       0.00000       0.00000       0.00000       0.00000       0.00000       0.00000       0.00000       0.00000       0.00000       0.00000       0.00000
   6  17 2823.7420    2.9924  0.8996 12.1896 -0.0050  0.0383   0.1207   0.1080    0.3133   0.0000   439.7949       27.1454       9.00270      -2.97936       2.64634      -3.43568      0.811321      -1.83552      0.260488      0.418622     0.0395496    -0.0106977       0.00000       0.00000       0.00000       0.00000       0.00000       0.00000       0.00000       0.00000       0.00000       0.00000       0.00000       0.00000       0.00000       0.00000       0.00000       0.00000       0.00000       0.00000       0.00000       0.00000       0.00000       0.00000       0.00000       0.00000       9.91965       11.5809       10.4433       8.88849       6.16664       4.26819       2.48785       1.12542      0.618118      0.226973     0.0667464     0.0158001       0.00000       0.00000       0.00000       0.00000       0.00000       0.00000       0.00000       0.00000       0.00000       0.00000       0.00000       0.00000       0.00000       0.00000       0.00000       0.00000       0.00000       0.00000       0.00000       0.00000       0.00000       0.00000       0.00000       0.00000
   6  18 2960.6647    3.8096  0.8228 12.2362 -0.0035  0.0363   0.1433   0.0844    0.3810   0.0000   430.5963       17.5184       1.05852       3.86818      -1.60143      -6.94080       1.44370     -0.770218      0.206019    -0.0244446    0.00305897   0.000123920       0.00000       0.00000       0.00000       0.00000       0.00000       0.00000       0.00000       0.00000       0.00000       0.00000       0.00000       0.00000       0.00000       0.00000       0.00000       0.00000       0.00000       0.00000       0.00000       0.00000       0.00000       0.00000       0.00000       0.00000       9.90062       10.5361       10.1853       8.42031       6.27271       3.79773       2.45580       1.32650      0.561149      0.204398     0.0650269     0.0123203       0.00000       0.00000       0.00000       0.00000       0.00000       0.00000       0.00000       0.00000       0.00000       0.00000       0.00000       0.00000       0.00000       0.00000       0.00000       0.00000       0.00000       0.00000       0.00000       0.00000       0.00000       0.00000       0.00000       0.00000
   6  19 3097.2061    4.0218  0.8704 12.3214 -0.0015  0.0380   0.1564   0.0896    0.5058   0.0000   437.0266      -5.79133       14.7801      -11.6120      -8.85335       1.90155     -0.741989     0.0918649     -0.683483     -0.282275    -0.0414189    0.00492166       0.00000       0.00000       0.00000       0.00000       0.00000       0.00000       0.00000       0.00000       0.00000       0.00000       0.00000       0.00000       0.00000       0.00000       0.00000       0.00000       0.00000       0.00000       0.00000       0.00000       0.00000       0.00000       0.00000       0.00000       10.1925       11.5441       9.96509       8.56028       6.62338       4.57754       2.50693       1.24824      0.564141      0.220608     0.0639799     0.0147477       0.00000       0.00000       0.00000       0.00000       0.00000       0.00000       0.00000       0.00000       0.00000       0.00000       0.00000       0.00000       0.00000       0.00000       0.00000       0.00000       0.00000       0.00000       0.00000       0.00000       0.00000       0.00000       0.00000       0.00000
   6  20 3233.9543    3.6771  1.3907 12.1387 -0.0038  0.0487   0.1239   0.1355    0.6176   0.0000   443.2064       4.14344      -17.4909       3.05235       8.90164     -0.145509      -4.13236      -1.30230      0.368716     -0.112023     0.0334475    -0.0232856       0.00000       0.00000       0.00000       0.00000       0.00000       0.00000       0.00000       0.00000       0.00000       0.00000       0.00000       0.00000       0.00000       0.00000       0.00000       0.00000       0.00000       0.00000       0.00000       0.00000       0.00000       0.00000       0.00000       0.00000       12.9542       14.8662       13.7035       11.1514       8.11604       5.68056       3.11665       1.64305      0.723198      0.303344     0.0860241     0.0185465       0.00000       0.00000       0.00000       0.00000       0.00000       0.00000       0.00000       0.00000       0.00000       0.00000       0.00000       0.00000       0.00000       0.00000       0.00000       0.00000       0.00000       0.00000       0.00000       0.00000       0.00000       0.00000       0.00000       0.00000
   6  21 3371.1071    3.4053  1.6322 12.6760  0.0036  0.0577   0.1141   0.1573    0.3084   0.0000   467.5936      -23.4322       11.6950      -1.86837     -0.410934      -9.22910      -1.37902     -0.824982      0.605115    -0.0772414     0.0101155    -0.0164547       0.00000       0.00000       0.00000       0.00000       0.00000       0.00000       0.00000       0.00000       0.00000       0.00000       0.00000       0.00000       0.00000       0.00000       0.00000       0.00000       0.00000       0.00000       0.00000       0.00000       0.00000       0.00000       0.00000       0.00000       15.2786       16.9799       15.8453       13.3022       9.74963       6.72329       3.92227       2.04467      0.923210      0.341517      0.101589     0.0220351       0.00000       0.00000       0.00000       0.00000       0.00000       0.00000       0.00000       0.00000       0.00000       0.00000       0.00000       0.00000       0.00000       0.00000       0.00000       0.00000       0.00000       0.00000       0.00000       0.00000       0.00000       0.00000       0.00000       0.00000
   6  22 3508.2244    2.9287  2.6765 10.8649 -0.0027  0.0746   0.0691   0.1875    0.6075   0.0000   434.7597       54.8668       37.9708       17.4107       4.07338       4.48868       1.86003     -0.179086       2.04579     -0.896008     -0.118669     0.0244357       0.00000       0.00000       0.00000       0.00000       0.00000       0.00000       0.00000       0.00000       0.00000       0.00000       0.00000       0.00000       0.00000       0.00000       0.00000       0.00000       0.00000       0.00000       0.00000       0.00000       0.00000       0.00000       0.00000       0.00000       18.8185       22.5227       21.7471       16.4243       12.9421       8.09632       4.77562       2.71169       1.12863      0.478118      0.156409     0.0294798       0.00000       0.00000       0.00000       0.00000       0.00000       0.00000       0.00000       0.00000       0.00000       0.00000       0.00000       0.00000       0.00000       0.00000       0.00000       0.00000       0.00000       0.00000       0.00000       0.00000       0.00000       0.00000       0.00000       0.00000
   6  23 3646.0899    2.3705  4.1988 10.4678 -0.0044  0.0927   0.0456   0.2552    0.3236   0.0000   447.2105       40.5294       13.2828      -10.9386      0.909026      0.516680     -0.423664      -2.93635       2.76693     0.0205849     0.0275973    0.00288257       0.00000       0.00000       0.00000       0.00000       0.00000       0.00000       0.00000       0.00000       0.00000       0.00000       0.00000       0.00000       0.00000       0.00000       0.00000       0.00000       0.00000       0.00000       0.00000       0.00000       0.00000       0.00000       0.00000       0.00000       22.2003       26.0910       24.4378       21.6976       14.8236       10.4430       6.09017       3.44425       1.53693      0.614041      0.173769     0.0398122       0.00000       0.00000       0.00000       0.00000       0.00000       0.00000       0.00000       0.00000       0.00000       0.00000       0.00000       0.00000       0.00000       0.00000       0.00000       0.00000       0.00000       0.00000       0.00000       0.00000       0.00000       0.00000       0.00000       0.00000
   6  24 3783.9346    1.9864  4.9101 10.8170  0.0015  0.1102   0.0391   0.2854    0.1792   0.0000   471.5175      -2.07339       32.7423      -2.06389       21.9364       3.78254      -12.3763      -6.17081    -0.0332011      0.581287      0.147781    -0.0795065       0.00000       0.00000       0.00000       0.00000       0.00000       0.00000       0.00000       0.00000       0.00000       0.00000       0.00000       0.00000       0.00000       0.00000       0.00000       0.00000       0.00000       0.00000       0.00000       0.00000       0.00000       0.00000       0.00000       0.00000       26.7720       31.1504       30.5244       25.0784       18.9285       12.2724       7.59567       4.04383       1.86346      0.726408      0.231211     0.0459913       0.00000       0.00000       0.00000       0.00000       0.00000       0.00000       0.00000       0.00000       0.00000       0.00000       0.00000       0.00000       0.00000       0.00000       0.00000       0.00000       0.00000       0.00000       0.00000       0.00000       0.00000       0.00000       0.00000       0.00000
   6  25 3922.1097    1.6438  7.2462 10.0796 -0.0012  0.1324   0.0265   0.3657    0.1666   0.0000   451.3648      -25.9942       61.1277      -40.3925      -19.5762      -1.82642      -4.45025      -3.50617      -1.00887       2.00465     -0.464062    -0.0748869       0.00000       0.00000       0.00000       0.00000       0.00000       0.00000       0.00000       0.00000       0.00000       0.00000       0.00000       0.00000       0.00000       0.00000       0.00000       0.00000       0.00000       0.00000       0.00000       0.00000       0.00000       0.00000       0.00000       0.00000       34.8302       40.3797       37.4349       30.5510       23.2722       15.4491       9.09200       4.51222       2.15472      0.822988      0.265385     0.0528946       0.00000       0.00000       0.00000       0.00000       0.00000       0.00000       0.00000       0.00000       0.00000       0.00000       0.00000       0.00000       0.00000       0.00000       0.00000       0.00000       0.00000       0.00000       0.00000       0.00000       0.00000       0.00000       0.00000       0.00000
   6  27 4199.1037    1.1196 11.8269  9.9392  0.0003  0.2050   0.0172   0.5984    0.0968   0.0000   448.8413       12.4423       40.0637      -7.99561       27.7908       12.6841      -6.12021      -1.16444      -1.51446       1.20381      0.635560     -0.108464       0.00000       0.00000       0.00000       0.00000       0.00000       0.00000       0.00000       0.00000       0.00000       0.00000       0.00000       0.00000       0.00000       0.00000       0.00000       0.00000       0.00000       0.00000       0.00000       0.00000       0.00000       0.00000       0.00000       0.00000       48.5243       60.4046       55.6413       46.6289       35.1682       23.6231       14.5675       7.30881       3.68070       1.35595      0.437332     0.0919737       0.00000       0.00000       0.00000       0.00000       0.00000       0.00000       0.00000       0.00000       0.00000       0.00000       0.00000       0.00000       0.00000       0.00000       0.00000       0.00000       0.00000       0.00000       0.00000       0.00000       0.00000       0.00000       0.00000       0.00000
   7  10 1906.8598    0.4855  0.4714 10.0902 -0.0012  0.0482   0.0257   0.0815    0.0859   0.0000   436.1311      -4.10337       17.6581      -10.1839       2.85202       3.31176      0.813173     0.0647231     0.0384412     0.0660541     0.0271845    -0.0209754   -0.00121991   -0.00136599       0.00000       0.00000       0.00000       0.00000       0.00000       0.00000       0.00000       0.00000       0.00000       0.00000       0.00000       0.00000       0.00000       0.00000       0.00000       0.00000       0.00000       0.00000       0.00000       0.00000       0.00000       0.00000       10.4387       8.89054       12.9427       11.0544       4.97996       5.97966       4.56137       1.70672      0.951954      0.752847      0.324639     0.0886462     0.0170469    0.00333901       0.00000       0.00000       0.00000       0.00000       0.00000       0.00000       0.00000       0.00000       0.00000       0.00000       0.00000       0.00000       0.00000       0.00000       0.00000       0.00000       0.00000       0.00000       0.00000       0.00000       0.00000       0.00000
   7  12 2184.5363    0.8900  0.6046 10.3598 -0.0056  0.0342   0.0424   0.0827    0.1475   0.0000   426.7325       7.38140       10.3272       6.13762      -1.98867      -6.13240    -0.0253888       2.71512       2.22680     -0.201447      0.226140     0.0145427   -0.00848740   0.000774833       0.00000       0.00000       0.00000       0.00000       0.00000       0.00000       0.00000       0.00000       0.00000       0.00000       0.00000       0.00000       0.00000       0.00000       0.00000       0.00000       0.00000       0.00000       0.00000       0.00000       0.00000       0.00000       7.89949       7.86247       7.35580       7.59843       5.85653       3.99972       2.72205       1.80848      0.983410      0.429526      0.166932     0.0503840     0.0135734    0.00296206       0.00000       0.00000       0.00000       0.00000       0.00000       0.00000       0.00000       0.00000       0.00000       0.00000       0.00000       0.00000       0.00000       0.00000       0.00000       0.00000       0.00000       0.00000       0.00000       0.00000       0.00000       0.00000
   7  15 2594.2820    2.0411  1.1147 11.1676 -0.0107  0.0435   0.0683   0.1106    0.3281   0.0000   430.0775       15.6135       8.99731       1.42592      -11.4487       3.89283      -1.29123      -2.64142      -1.39422     -0.942816    -0.0122630  -0.000782881    0.00285360    0.00266315       0.00000       0.00000       0.00000       0.00000       0.00000       0.00000       0.00000       0.00000       0.00000       0.00000       0.00000       0.00000       0.00000       0.00000       0.00000       0.00000       0.00000       0.00000       0.00000       0.00000       0.00000       0.00000       9.49963       10.2144       11.4811       9.10416       6.85101       5.27882       3.28523       1.95839       1.06450      0.527609      0.227620     0.0811981     0.0204262    0.00345197       0.00000       0.00000       0.00000       0.00000       0.00000       0.00000       0.00000       0.00000       0.00000       0.00000       0.00000       0.00000       0.00000       0.00000       0.00000       0.00000       0.00000       0.00000       0.00000       0.00000       0.00000       0.00000
   7  16 2731.1788    2.4472  1.0048 11.7989 -0.0149  0.0402   0.0892   0.1035    0.2834   0.0000   434.5654       14.9926       5.36318      -2.33351      -1.82708      -1.10897      -5.16774      -2.28663     -0.732826      0.818555     -0.157180    -0.0235162     0.0181028    0.00198751       0.00000       0.00000       0.00000       0.00000       0.00000       0.00000       0.00000       0.00000       0.00000       0.00000       0.00000       0.00000       0.00000       0.00000       0.00000       0.00000       0.00000       0.00000       0.00000       0.00000       0.00000       0.00000       9.25479       10.7867       9.61698       9.31124       6.90608       4.81011       2.99871       1.95898      0.986596      0.466451      0.167283     0.0633813     0.0163142    0.00382821       0.00000       0.00000       0.00000       0.00000       0.00000       0.00000       0.00000       0.00000       0.00000       0.00000       0.00000       0.00000       0.00000       0.00000       0.00000       0.00000       0.00000       0.00000       0.00000       0.00000       0.00000       0.00000
   7  17 2868.3098    3.2356  0.8260 12.0947  0.0016  0.0341   0.1214   0.0863    0.2988   0.0000   435.8707       13.6935       6.49424      -4.09183      0.165845      0.991899       3.18725      -1.30420     -0.412899      0.252795    -0.0186922     0.0116929    -0.0140962    0.00719530       0.00000       0.00000       0.00000       0.00000       0.00000       0.00000       0.00000       0.00000       0.00000       0.00000       0.00000       0.00000       0.00000       0.00000       0.00000       0.00000       0.00000       0.00000       0.00000       0.00000       0.00000       0.00000       8.11697       8.84025       8.61282       7.22158       6.05033       4.44892       2.80397       1.62434      0.865423      0.377144      0.163029     0.0567401     0.0160303    0.00285702       0.00000       0.00000       0.00000       0.00000       0.00000       0.00000       0.00000       0.00000       0.00000       0.00000       0.00000       0.00000       0.00000       0.00000       0.00000       0.00000       0.00000       0.00000       0.00000       0.00000       0.00000       0.00000
   7  18 3005.7280    3.7593  0.7847 12.6238 -0.0038  0.0372   0.1501   0.0884    0.2673   0.0000   432.5962       17.1001       14.1140      -1.68541      0.225403      -1.38849       6.02600      -2.39487      0.225594     -0.831005     -0.268118   -0.00179549     0.0284797   -0.00228737       0.00000       0.00000       0.00000       0.00000       0.00000       0.00000       0.00000       0.00000       0.00000       0.00000       0.00000       0.00000       0.00000       0.00000       0.00000       0.00000       0.00000       0.00000       0.00000       0.00000       0.00000       0.00000       7.80345       10.2123       9.38091       8.22580       5.99995       5.08337       2.36837       1.91422      0.831165      0.439717      0.155741     0.0767459     0.0172276    0.00408303       0.00000       0.00000       0.00000       0.00000       0.00000       0.00000       0.00000       0.00000       0.00000       0.00000       0.00000       0.00000       0.00000       0.00000       0.00000       0.00000       0.00000       0.00000       0.00000       0.00000       0.00000       0.00000
   7  19 3142.7633    3.8255  0.9751 12.9103  0.0012  0.0415   0.1354   0.1041    0.2603   0.0000   431.9532      0.305458       11.6524       9.27672      -3.66589      -7.09535      -1.00075    -0.0559815     -0.168621     -0.302593     -0.305921   -0.00806094    0.00278491    0.00138273       0.00000       0.00000       0.00000       0.00000       0.00000       0.00000       0.00000       0.00000       0.00000       0.00000       0.00000       0.00000       0.00000       0.00000       0.00000       0.00000       0.00000       0.00000       0.00000       0.00000       0.00000       0.00000       9.77594       11.8213       10.3521       9.09466       7.28960       5.10253       3.35960       1.86655       1.02377      0.429481      0.189831     0.0614317     0.0189200    0.00384541       0.00000       0.00000       0.00000       0.00000       0.00000       0.00000       0.00000       0.00000       0.00000       0.00000       0.00000       0.00000       0.00000       0.00000       0.00000       0.00000       0.00000       0.00000       0.00000       0.00000       0.00000       0.00000
   7  20 3279.9197    3.5608  1.2576 12.9498 -0.0179  0.0486   0.1178   0.1132    0.2630   0.0000   449.6012       6.40025      0.529642      -11.1168      -12.0337      -6.10575       5.36499      0.718203       1.94342     -0.184689     0.0859341     0.0867717     0.0296023   -0.00843677       0.00000       0.00000       0.00000       0.00000       0.00000       0.00000       0.00000       0.00000       0.00000       0.00000       0.00000       0.00000       0.00000       0.00000       0.00000       0.00000       0.00000       0.00000       0.00000       0.00000       0.00000       0.00000       10.6135       12.3452       12.4267       10.5115       7.70429       5.69305       3.81382       2.11464       1.13252      0.602764      0.241659     0.0832576     0.0227407    0.00444415       0.00000       0.00000       0.00000       0.00000       0.00000       0.00000       0.00000       0.00000       0.00000       0.00000       0.00000       0.00000       0.00000       0.00000       0.00000       0.00000       0.00000       0.00000       0.00000       0.00000       0.00000       0.00000
   7  21 3417.5077    3.2784  2.1554 11.6028 -0.0014  0.0581   0.0820   0.1481    0.3252   0.0000   419.2595       22.6028       10.0334      -1.07705       15.4419     -0.224479      -3.96275      -3.47904      -1.56719      0.271800      0.334537    -0.0504885    -0.0351832    0.00573876       0.00000       0.00000       0.00000       0.00000       0.00000       0.00000       0.00000       0.00000       0.00000       0.00000       0.00000       0.00000       0.00000       0.00000       0.00000       0.00000       0.00000       0.00000       0.00000       0.00000       0.00000       0.00000       12.4250       14.9817       13.6504       13.1076       9.22378       7.26319       4.23290       2.85880       1.41207      0.713472      0.269174      0.106820     0.0252133    0.00618498       0.00000       0.00000       0.00000       0.00000       0.00000       0.00000       0.00000       0.00000       0.00000       0.00000       0.00000       0.00000       0.00000       0.00000       0.00000       0.00000       0.00000       0.00000       0.00000       0.00000       0.00000       0.00000
   7  22 3555.2892    2.6047  3.0549 11.3722  0.0001  0.0718   0.0552   0.1866    0.2295   0.0000   488.9063       62.8615      -4.13024       15.8943       4.23331      -4.58170       8.05046      -1.35692      -2.81291      0.421779     0.0216884      0.160535    -0.0117668   0.000600959       0.00000       0.00000       0.00000       0.00000       0.00000       0.00000       0.00000       0.00000       0.00000       0.00000       0.00000       0.00000       0.00000       0.00000       0.00000       0.00000       0.00000       0.00000       0.00000       0.00000       0.00000       0.00000       16.2195       19.0754       17.9341       15.6456       12.4099       8.97828       5.80422       3.42506       1.78400      0.860499      0.343454      0.124823     0.0345334    0.00674823       0.00000       0.00000       0.00000       0.00000       0.00000       0.00000       0.00000       0.00000       0.00000       0.00000       0.00000       0.00000       0.00000       0.00000       0.00000       0.00000       0.00000       0.00000       0.00000       0.00000       0.00000       0.00000
   7  23 3693.7379    2.2579  4.4872 10.3490 -0.0022  0.0908   0.0395   0.2279    0.2835   0.0000   409.5652      -31.0424     -0.789889       11.6971      -8.49924      -20.3873       12.8382      -7.86137       4.32989       1.23261      0.215530      0.326767    -0.0112235  -6.15580e-05       0.00000       0.00000       0.00000       0.00000       0.00000       0.00000       0.00000       0.00000       0.00000       0.00000       0.00000       0.00000       0.00000       0.00000       0.00000       0.00000       0.00000       0.00000       0.00000       0.00000       0.00000       0.00000       19.9999       23.2354       22.9115       19.1384       15.5692       11.3114       7.26457       4.33141       2.21810       1.08686      0.440926      0.164315     0.0461091    0.00838304       0.00000       0.00000       0.00000       0.00000       0.00000       0.00000       0.00000       0.00000       0.00000       0.00000       0.00000       0.00000       0.00000       0.00000       0.00000       0.00000       0.00000       0.00000       0.00000       0.00000       0.00000       0.00000
   7  25 3970.2835    1.5606  7.6704 10.2064 -0.0009  0.1290   0.0232   0.3688    0.1209   0.0000   456.0287      -9.07646       7.82352       4.72844      -45.1314      -3.37667       16.1284      -2.24167      -4.54293       3.55599   -0.00833758     -0.305194    0.00497669    -0.0144462       0.00000       0.00000       0.00000       0.00000       0.00000       0.00000       0.00000       0.00000       0.00000       0.00000       0.00000       0.00000       0.00000       0.00000       0.00000       0.00000       0.00000       0.00000       0.00000       0.00000       0.00000       0.00000       27.7568       32.6881       31.5282       28.0417       21.9883       16.1811       10.7990       6.21560       3.43694       1.59495      0.696406      0.235666     0.0670828     0.0129310       0.00000       0.00000       0.00000       0.00000       0.00000       0.00000       0.00000       0.00000       0.00000       0.00000       0.00000       0.00000       0.00000       0.00000       0.00000       0.00000       0.00000       0.00000       0.00000       0.00000       0.00000       0.00000
   7  29 4527.5780    0.7190 16.2671 10.0450 -0.0005  0.3234   0.0127   0.9264    0.0593   0.0000   450.3789       21.6071       83.9338       77.5789       77.0540       37.0775      -74.0206      -8.40117       13.8073      -3.81337      -2.19067      0.645177    -0.0503566    -0.0126881       0.00000       0.00000       0.00000       0.00000       0.00000       0.00000       0.00000       0.00000       0.00000       0.00000       0.00000       0.00000       0.00000       0.00000       0.00000       0.00000       0.00000       0.00000       0.00000       0.00000       0.00000       0.00000       70.0009       85.8089       83.6118       72.2713       57.3124       40.9506       27.7989       16.7396       9.10262       4.49542       1.84766      0.648953      0.179295     0.0327184       0.00000       0.00000       0.00000       0.00000       0.00000       0.00000       0.00000       0.00000       0.00000       0.00000       0.00000       0.00000       0.00000       0.00000       0.00000       0.00000       0.00000       0.00000       0.00000       0.00000       0.00000       0.00000
   8   9 1806.1626    0.3773  0.2265 10.0596 -0.0160  0.0235   0.0309   0.0505    0.0619   0.0000   439.4660       2.80304       18.8821      -1.79158       4.09413      0.882492      -1.95401     -0.630914      0.301637     -0.201190   -0.00480734      0.145702     0.0143795    0.00345609    0.00897144   5.51446e-05       0.00000       0.00000       0.00000       0.00000       0.00000       0.00000       0.00000       0.00000       0.00000       0.00000       0.00000       0.00000       0.00000       0.00000       0.00000       0.00000       0.00000       0.00000       0.00000       0.00000       4.85213       6.36787       5.59731       5.12153       3.69005       2.83658       2.00297       1.23394      0.617636      0.391377      0.185791     0.0980349     0.0312914     0.0106510    0.00307588   0.000630438       0.00000       0.00000       0.00000       0.00000       0.00000       0.00000       0.00000       0.00000       0.00000       0.00000       0.00000       0.00000       0.00000       0.00000       0.00000       0.00000       0.00000       0.00000       0.00000       0.00000
   8  10 1946.0630    0.5188  0.4142 10.2053  0.0039  0.0272   0.0273   0.0716    0.0786   0.0000   431.9753       8.21574       8.00056      0.331572      -3.48674       4.45825     -0.189259      0.863227       1.08306      0.145526     -0.324986     0.0288192    0.00592271     0.0176330    0.00357361  -0.000166346       0.00000       0.00000       0.00000       0.00000       0.00000       0.00000       0.00000       0.00000       0.00000       0.00000       0.00000       0.00000       0.00000       0.00000       0.00000       0.00000       0.00000       0.00000       0.00000       0.00000       5.20015       6.34184       6.52588       5.33456       4.28883       3.52704       2.25894       1.41611      0.972937      0.440833      0.214962     0.0923613     0.0427330     0.0133220    0.00332372   0.000602593       0.00000       0.00000       0.00000       0.00000       0.00000       0.00000       0.00000       0.00000       0.00000       0.00000       0.00000       0.00000       0.00000       0.00000       0.00000       0.00000       0.00000       0.00000       0.00000       0.00000
   8  11 2086.1553    0.6527  0.4260 10.3578 -0.0136  0.0315   0.0395   0.0667    0.0955   0.0000   443.1058       2.39075       8.58629       1.75126       4.46387      -2.10110       2.62010      -1.11012      0.578971     -0.490948     -0.323202     -0.142211     0.0345995   -0.00635400   -0.00161952  -0.000312989       0.00000       0.00000       0.00000       0.00000       0.00000       0.00000       0.00000       0.00000       0.00000       0.00000       0.00000       0.00000       0.00000       0.00000       0.00000       0.00000       0.00000       0.00000       0.00000       0.00000       6.62722       8.11596       7.03169       6.86665       5.68146       4.12828       2.76388       1.84784       1.11869      0.616262      0.268755      0.123458     0.0416688     0.0137750    0.00368272   0.000765652       0.00000       0.00000       0.00000       0.00000       0.00000       0.00000       0.00000       0.00000       0.00000       0.00000       0.00000       0.00000       0.00000       0.00000       0.00000       0.00000       0.00000       0.00000       0.00000       0.00000
   8  12 2225.1817    0.9582  0.6556 10.4254  0.0008  0.0326   0.0422   0.0749    0.1363   0.0000   441.2756      -9.21672       2.88325      -3.66183       2.45794      -2.18437      0.764993      -4.34963     -0.717218      0.403673      0.233687      0.310978    -0.0507332    -0.0330888    0.00236915   0.000594415       0.00000       0.00000       0.00000       0.00000       0.00000       0.00000       0.00000       0.00000       0.00000       0.00000       0.00000       0.00000       0.00000       0.00000       0.00000       0.00000       0.00000       0.00000       0.00000       0.00000       6.30329       7.31481       7.50988       6.71926       5.30297       3.90444       2.35818       1.78367       1.04339      0.580466      0.277453      0.121042     0.0442249     0.0158625    0.00353574   0.000679748       0.00000       0.00000       0.00000       0.00000       0.00000       0.00000       0.00000       0.00000       0.00000       0.00000       0.00000       0.00000       0.00000       0.00000       0.00000       0.00000       0.00000       0.00000       0.00000       0.00000
   8  13 2362.8673    1.3443  0.9411 10.4211 -0.0177  0.0360   0.0466   0.0879    0.2625   0.0000   437.3554       6.27996       1.16220       5.20883      -8.94319      -3.35378      -1.07659      -2.87504      -2.14684     -0.204251    -0.0266763    -0.0506051    -0.0447946   -0.00860348    0.00812220    0.00110245       0.00000       0.00000       0.00000       0.00000       0.00000       0.00000       0.00000       0.00000       0.00000       0.00000       0.00000       0.00000       0.00000       0.00000       0.00000       0.00000       0.00000       0.00000       0.00000       0.00000       7.85791       8.93838       8.59536       7.49742       6.47492       4.71151       3.26480       2.16007       1.22947      0.639061      0.292950      0.125735     0.0451653     0.0157508    0.00418133   0.000695946       0.00000       0.00000       0.00000       0.00000       0.00000       0.00000       0.00000       0.00000       0.00000       0.00000       0.00000       0.00000       0.00000       0.00000       0.00000       0.00000       0.00000       0.00000       0.00000       0.00000
   8  14 2499.4808    1.7745  0.8704 11.2267 -0.0078  0.0377   0.0613   0.0826    0.1979   0.0000   439.4853      0.685586       21.8208       2.37918      -13.4426      -8.19752       2.11339       1.52874     -0.453258      -1.10887     0.0483858     0.0344904    -0.0198987   -0.00317222   -0.00268560   0.000650879       0.00000       0.00000       0.00000       0.00000       0.00000       0.00000       0.00000       0.00000       0.00000       0.00000       0.00000       0.00000       0.00000       0.00000       0.00000       0.00000       0.00000       0.00000       0.00000       0.00000       6.27235       8.39834       7.65600       7.49461       5.67684       4.56621       3.14572       1.86941       1.31731      0.628702      0.334157      0.131996     0.0615213     0.0172285    0.00481446    0.00101857       0.00000       0.00000       0.00000       0.00000       0.00000       0.00000       0.00000       0.00000       0.00000       0.00000       0.00000       0.00000       0.00000       0.00000       0.00000       0.00000       0.00000       0.00000       0.00000       0.00000
   8  15 2636.1056    2.1149  0.9849 11.6299 -0.0038  0.0486   0.0741   0.0995    0.2310   0.0000   444.3509       11.4417       14.2023       7.05084      -5.09697     -0.590044     -0.952745       4.66895      0.804921     -0.583256     -0.483275     -0.217290     0.0672164    0.00203771    0.00254481  -0.000393554       0.00000       0.00000       0.00000       0.00000       0.00000       0.00000       0.00000       0.00000       0.00000       0.00000       0.00000       0.00000       0.00000       0.00000       0.00000       0.00000       0.00000       0.00000       0.00000       0.00000       13.4328       16.3721       15.7992       13.7881       9.77501       6.11780       3.57152       2.22061       1.37345      0.715864      0.317774      0.129120     0.0444899     0.0142713    0.00389032   0.000711610       0.00000       0.00000       0.00000       0.00000       0.00000       0.00000       0.00000       0.00000       0.00000       0.00000       0.00000       0.00000       0.00000       0.00000       0.00000       0.00000       0.00000       0.00000       0.00000       0.00000
   8  16 2773.7500    2.7680  0.8616 12.1874  0.0022  0.0354   0.0965   0.0876    0.2158   0.0000   437.0385      -2.10860       3.44723       1.10196      -2.24406      -4.16022       1.39063       2.44194       1.29877     -0.487982     -0.325122     -0.117169     0.0290895     0.0187067   -0.00119012   0.000298670       0.00000       0.00000       0.00000       0.00000       0.00000       0.00000       0.00000       0.00000       0.00000       0.00000       0.00000       0.00000       0.00000       0.00000       0.00000       0.00000       0.00000       0.00000       0.00000       0.00000       6.70488       8.04722       7.60717       7.46523       5.80937       4.45911       3.15864       1.91773       1.29038      0.630461      0.332422      0.132820     0.0565369     0.0160476    0.00441346   0.000847896       0.00000       0.00000       0.00000       0.00000       0.00000       0.00000       0.00000       0.00000       0.00000       0.00000       0.00000       0.00000       0.00000       0.00000       0.00000       0.00000       0.00000       0.00000       0.00000       0.00000
   8  17 2911.5799    3.2841  0.7432 13.0036 -0.0062  0.0319   0.1263   0.0839    0.1615   0.0000   439.5218       4.91522      -6.91496      -1.41481   -0.00999381     -0.199891      -1.18500      -3.01003      -1.31972      0.729193      0.220760     0.0212896     0.0243535   -0.00308522    0.00485757    0.00191969       0.00000       0.00000       0.00000       0.00000       0.00000       0.00000       0.00000       0.00000       0.00000       0.00000       0.00000       0.00000       0.00000       0.00000       0.00000       0.00000       0.00000       0.00000       0.00000       0.00000       7.29393       8.17399       8.44923       7.46871       5.69556       4.11898       2.66416       1.72816       1.08636      0.587826      0.257783      0.116869     0.0443496     0.0136152    0.00327001   0.000563581       0.00000       0.00000       0.00000       0.00000       0.00000       0.00000       0.00000       0.00000       0.00000       0.00000       0.00000       0.00000       0.00000       0.00000       0.00000       0.00000       0.00000       0.00000       0.00000       0.00000
   8  18 3049.1491    3.6822  0.8675 13.4714 -0.0102  0.0385   0.1355   0.0926    0.1691   0.0000   424.2985       1.67875       3.67244       16.3964       1.43843      -4.57470       5.72231      -2.69019      -1.27584    -0.0352431      0.335359     -0.167174     -0.138242   -0.00113017    0.00727134    0.00178601       0.00000       0.00000       0.00000       0.00000       0.00000       0.00000       0.00000       0.00000       0.00000       0.00000       0.00000       0.00000       0.00000       0.00000       0.00000       0.00000       0.00000       0.00000       0.00000       0.00000       8.52321       10.3193       9.69034       8.72079       6.65408       5.19158       3.37836       2.14208       1.27120      0.656984      0.307963      0.132205     0.0541016     0.0165792    0.00397188   0.000828421       0.00000       0.00000       0.00000       0.00000       0.00000       0.00000       0.00000       0.00000       0.00000       0.00000       0.00000       0.00000       0.00000       0.00000       0.00000       0.00000       0.00000       0.00000       0.00000       0.00000
   8  19 3186.7384    3.7869  1.0321 13.3816 -0.0189  0.0411   0.1360   0.1024    0.2145   0.0000   455.2122       18.0839       2.22201      -4.66475       6.54718      -6.30566      -5.02322      -8.16335      -1.15153     -0.311504      0.221466     -0.266975     0.0632933   -0.00386705    -0.0106168   0.000275399       0.00000       0.00000       0.00000       0.00000       0.00000       0.00000       0.00000       0.00000       0.00000       0.00000       0.00000       0.00000       0.00000       0.00000       0.00000       0.00000       0.00000       0.00000       0.00000       0.00000       8.19115       10.1252       9.62547       8.45277       7.00088       5.17455       3.76785       2.40595       1.29677      0.715617      0.337606      0.155527     0.0579580     0.0186529    0.00558429   0.000977400       0.00000       0.00000       0.00000       0.00000       0.00000       0.00000       0.00000       0.00000       0.00000       0.00000       0.00000       0.00000       0.00000       0.00000       0.00000       0.00000       0.00000       0.00000       0.00000       0.00000
   8  20 3324.4501    3.4433  1.5189 12.7062 -0.0029  0.0471   0.1006   0.1253    0.1942   0.0000   438.6594      -5.90521       19.8414      -11.7281      -6.33679      -5.48995       1.06712      -5.14104     -0.797420      -2.42965      0.358632     -0.303729     0.0420290     0.0192479   -0.00257549  -0.000236071       0.00000       0.00000       0.00000       0.00000       0.00000       0.00000       0.00000       0.00000       0.00000       0.00000       0.00000       0.00000       0.00000       0.00000       0.00000       0.00000       0.00000       0.00000       0.00000       0.00000       9.51268       10.3909       10.6529       9.54796       8.24251       6.06287       3.88036       2.72417       1.74129      0.935866      0.395724      0.174346     0.0676310     0.0231103    0.00567385   0.000943648       0.00000       0.00000       0.00000       0.00000       0.00000       0.00000       0.00000       0.00000       0.00000       0.00000       0.00000       0.00000       0.00000       0.00000       0.00000       0.00000       0.00000       0.00000       0.00000       0.00000
   8  21 3462.4856    3.0624  2.1989 12.0353 -0.0029  0.0565   0.0710   0.1475    0.1709   0.0000   432.2899      -11.2634     -0.173617      -6.99259       10.7778       7.14550      -4.98243      -5.70670       1.38144       1.54729     -0.913519     -0.281653     -0.145376     0.0285295   -0.00367714  -0.000733153       0.00000       0.00000       0.00000       0.00000       0.00000       0.00000       0.00000       0.00000       0.00000       0.00000       0.00000       0.00000       0.00000       0.00000       0.00000       0.00000       0.00000       0.00000       0.00000       0.00000       10.8836       13.3561       12.6225       11.3137       9.36242       7.23992       5.07581       3.21806       1.85378      0.979185      0.485243      0.207914     0.0810351     0.0267484    0.00715054    0.00135061       0.00000       0.00000       0.00000       0.00000       0.00000       0.00000       0.00000       0.00000       0.00000       0.00000       0.00000       0.00000       0.00000       0.00000       0.00000       0.00000       0.00000       0.00000       0.00000       0.00000
   8  22 3600.9472    2.4632  3.4734 11.1179  0.0032  0.0728   0.0478   0.1875    0.1979   0.0000   463.3507       33.7809       1.83789       10.4467       24.0514      -11.4273      0.551807      0.338455       2.60571       1.09079      0.312689     0.0747161     0.0109028     0.0265524    -0.0113256  -0.000675546       0.00000       0.00000       0.00000       0.00000       0.00000       0.00000       0.00000       0.00000       0.00000       0.00000       0.00000       0.00000       0.00000       0.00000       0.00000       0.00000       0.00000       0.00000       0.00000       0.00000       13.9509       16.0735       15.9941       14.5498       12.2032       9.05245       6.34649       4.07930       2.51484       1.31080      0.658744      0.271479      0.108646     0.0339933    0.00915282    0.00162081       0.00000       0.00000       0.00000       0.00000       0.00000       0.00000       0.00000       0.00000       0.00000       0.00000       0.00000       0.00000       0.00000       0.00000       0.00000       0.00000       0.00000       0.00000       0.00000       0.00000
   8  23 3739.3471    2.0723  4.9798 10.6426 -0.0016  0.0905   0.0326   0.2371    0.1523   0.0000   439.6617       36.0859       26.4497       28.4820      -18.7975      -5.45437      -9.35901      -8.44497      0.352581       1.27808     -0.657205     -0.790728    -0.0730960    -0.0343170    0.00363859   0.000375575       0.00000       0.00000       0.00000       0.00000       0.00000       0.00000       0.00000       0.00000       0.00000       0.00000       0.00000       0.00000       0.00000       0.00000       0.00000       0.00000       0.00000       0.00000       0.00000       0.00000       17.4378       20.7152       20.1781       18.2757       15.2522       11.5211       8.11716       5.29538       3.09761       1.59556      0.865052      0.335133      0.138006     0.0443332     0.0116939    0.00208185       0.00000       0.00000       0.00000       0.00000       0.00000       0.00000       0.00000       0.00000       0.00000       0.00000       0.00000       0.00000       0.00000       0.00000       0.00000       0.00000       0.00000       0.00000       0.00000       0.00000
   8  24 3878.1885    1.7781  6.4636 10.5510 -0.0021  0.1079   0.0261   0.2985    0.1116   0.0000   466.4452       43.3106       31.8374       9.08166       28.0479      -3.21081      -19.8527       2.97260       5.52471       1.86292     -0.913275     -0.156707     -0.163425    -0.0413840    0.00738852    0.00158933       0.00000       0.00000       0.00000       0.00000       0.00000       0.00000       0.00000       0.00000       0.00000       0.00000       0.00000       0.00000       0.00000       0.00000       0.00000       0.00000       0.00000       0.00000       0.00000       0.00000       20.8037       25.2137       24.6878       21.4402       18.9022       13.9211       9.77613       6.27378       3.73791       1.99185      0.945446      0.414726      0.159955     0.0545866     0.0149497    0.00249222       0.00000       0.00000       0.00000       0.00000       0.00000       0.00000       0.00000       0.00000       0.00000       0.00000       0.00000       0.00000       0.00000       0.00000       0.00000       0.00000       0.00000       0.00000       0.00000       0.00000
   8  25 4017.2664    1.4029  8.6855 10.3247 -0.0036  0.1425   0.0199   0.3785    0.0884   0.0000   360.8139      -15.1805       18.4623       3.20907      -28.0361       19.4847      -12.3260       10.7903     -0.631736      0.388415      0.491909     -0.537843     -0.188180     0.0971830    -0.0357711   -0.00347156       0.00000       0.00000       0.00000       0.00000       0.00000       0.00000       0.00000       0.00000       0.00000       0.00000       0.00000       0.00000       0.00000       0.00000       0.00000       0.00000       0.00000       0.00000       0.00000       0.00000       27.5514       34.5617       32.8644       29.7403       24.6987       18.5018       12.7845       8.30633       4.84674       2.66754       1.24233      0.566331      0.210794     0.0726586     0.0193596    0.00350397       0.00000       0.00000       0.00000       0.00000       0.00000       0.00000       0.00000       0.00000       0.00000       0.00000       0.00000       0.00000       0.00000       0.00000       0.00000       0.00000       0.00000       0.00000       0.00000       0.00000
   8  26 4156.7347    1.2125  9.8009 10.1214 -0.0045  0.1578   0.0171   0.4419    0.0836   0.0000   353.7203       52.1680      -20.1834      -21.5339    -0.0971282       32.3148       26.3976      -10.0573      -1.51621     -0.844064      0.146823     -0.133092     -0.322420     -0.131401    -0.0124236    0.00291422       0.00000       0.00000       0.00000       0.00000       0.00000       0.00000       0.00000       0.00000       0.00000       0.00000       0.00000       0.00000       0.00000       0.00000       0.00000       0.00000       0.00000       0.00000       0.00000       0.00000       29.5363       37.0534       34.8141       32.5202       26.8744       20.3593       14.2979       9.16711       5.53442       3.01767       1.40913      0.641483      0.241094     0.0798417     0.0217265    0.00400646       0.00000       0.00000       0.00000       0.00000       0.00000       0.00000       0.00000       0.00000       0.00000       0.00000       0.00000       0.00000       0.00000       0.00000       0.00000       0.00000       0.00000       0.00000       0.00000       0.00000
   9  10 1984.1588    0.5860  0.3659 10.1055  0.0035  0.0355   0.0334   0.0579    0.0857   0.0000   425.7318       6.34767       16.0294       4.39804       1.78488      0.382443      -2.10206      0.496691      -1.09915    -0.0949066      0.303878      0.235448     0.0925697     0.0339377    0.00640836    0.00121766    0.00129252  -4.76915e-05       0.00000       0.00000       0.00000       0.00000       0.00000       0.00000       0.00000       0.00000       0.00000       0.00000       0.00000       0.00000       0.00000       0.00000       0.00000       0.00000       0.00000       0.00000       6.88778       5.15427       7.20883       7.60576       5.26301       3.35938       3.61641       2.64478       1.31530      0.699575      0.494898      0.305642      0.149355     0.0530215     0.0144631    0.00389574   0.000878367   0.000117820       0.00000       0.00000       0.00000       0.00000       0.00000       0.00000       0.00000       0.00000       0.00000       0.00000       0.00000       0.00000       0.00000       0.00000       0.00000       0.00000       0.00000       0.00000
   9  11 2125.1410    0.7930  0.5232 10.5351 -0.0164  0.0322   0.0356   0.0612    0.1053   0.0000   441.2955      -7.41654       8.37070       1.91393       3.58457      -1.71508      -1.60594       3.10647     -0.633138      0.865249      0.465235     -0.463888    -0.0662631    -0.0208875    -0.0103760    0.00288257   -0.00207585   0.000269970       0.00000       0.00000       0.00000       0.00000       0.00000       0.00000       0.00000       0.00000       0.00000       0.00000       0.00000       0.00000       0.00000       0.00000       0.00000       0.00000       0.00000       0.00000       4.89231       6.51272       6.56400       5.83107       4.83581       4.08077       2.67328       2.05522       1.21814      0.717189      0.384013      0.224348     0.0829681     0.0397987     0.0142429    0.00477640    0.00105541   0.000198104       0.00000       0.00000       0.00000       0.00000       0.00000       0.00000       0.00000       0.00000       0.00000       0.00000       0.00000       0.00000       0.00000       0.00000       0.00000       0.00000       0.00000       0.00000
   9  12 2264.5261    1.0472  0.7180 10.6987 -0.0020  0.0333   0.0400   0.0780    0.1298   0.0000   437.8783      -3.91258       12.5100       4.01286      -4.06977      0.579391       3.70818       1.10804     -0.920129      -1.81973    -0.0843738      0.282975      0.144570    0.00316498   -0.00739810   -0.00534921   -0.00114598  -2.97039e-05       0.00000       0.00000       0.00000       0.00000       0.00000       0.00000       0.00000       0.00000       0.00000       0.00000       0.00000       0.00000       0.00000       0.00000       0.00000       0.00000       0.00000       0.00000       6.22474       7.29931       7.35062       6.48040       5.42817       4.37612       3.56025       2.05825       1.37017      0.823284      0.372208      0.198191     0.0836143     0.0414770     0.0136590    0.00353878    0.00102550   0.000160025       0.00000       0.00000       0.00000       0.00000       0.00000       0.00000       0.00000       0.00000       0.00000       0.00000       0.00000       0.00000       0.00000       0.00000       0.00000       0.00000       0.00000       0.00000
   9  13 2402.3179    1.3911  0.7763 11.1659 -0.0024  0.0338   0.0482   0.0793    0.1458   0.0000   434.5736      -6.26575       24.4816      0.215267     0.0681113     -0.999164      -6.13934       2.00425      -1.56731     -0.251129      0.288641    -0.0273301    -0.0376143     0.0135273   -0.00867886    0.00127191   0.000520316   0.000205597       0.00000       0.00000       0.00000       0.00000       0.00000       0.00000       0.00000       0.00000       0.00000       0.00000       0.00000       0.00000       0.00000       0.00000       0.00000       0.00000       0.00000       0.00000       5.73645       6.74510       6.72618       6.49790       5.10735       4.58597       3.31699       2.22630       1.37102      0.925794      0.441660      0.212739      0.104361     0.0457649     0.0147450    0.00480233    0.00101036   0.000198505       0.00000       0.00000       0.00000       0.00000       0.00000       0.00000       0.00000       0.00000       0.00000       0.00000       0.00000       0.00000       0.00000       0.00000       0.00000       0.00000       0.00000       0.00000
   9  14 2539.5582    1.8610  0.7995 11.7229 -0.0075  0.0364   0.0660   0.0773    0.1574   0.0000   441.6157      -5.41235      -3.95756       5.20064     -0.505276      -10.9670      -7.49591       3.40231       1.34424     -0.581121     -0.852340    -0.0287692      0.124911   -0.00353175     0.0110810  -0.000235333  -6.79266e-05   0.000282455       0.00000       0.00000       0.00000       0.00000       0.00000       0.00000       0.00000       0.00000       0.00000       0.00000       0.00000       0.00000       0.00000       0.00000       0.00000       0.00000       0.00000       0.00000       7.10356       8.59550       8.05147       6.45841       6.25477       5.22416       4.16567       2.81900       1.55204      0.844153      0.446149      0.185979      0.100791     0.0360288     0.0142376    0.00464931    0.00117660   0.000181233       0.00000       0.00000       0.00000       0.00000       0.00000       0.00000       0.00000       0.00000       0.00000       0.00000       0.00000       0.00000       0.00000       0.00000       0.00000       0.00000       0.00000       0.00000
   9  15 2677.0363    2.4500  0.8988 11.8110 -0.0027  0.0314   0.0799   0.0801    0.2015   0.0000   442.8711      -5.07958       14.0664       5.91467      0.953594     -0.400821      0.997573      -5.89461       1.16217     -0.175795    -0.0689117     -0.153773     0.0214101    -0.0189918    0.00349532    0.00373196  -0.000674181  -0.000130318       0.00000       0.00000       0.00000       0.00000       0.00000       0.00000       0.00000       0.00000       0.00000       0.00000       0.00000       0.00000       0.00000       0.00000       0.00000       0.00000       0.00000       0.00000       5.57907       6.55657       6.90151       6.22716       5.00319       4.09947       3.05324       1.93989       1.27455      0.762620      0.389381      0.197298     0.0902442     0.0406822     0.0139641    0.00394258   0.000988707   0.000165823       0.00000       0.00000       0.00000       0.00000       0.00000       0.00000       0.00000       0.00000       0.00000       0.00000       0.00000       0.00000       0.00000       0.00000       0.00000       0.00000       0.00000       0.00000
   9  17 2953.5235    3.5273  0.6934 12.9965  0.0017  0.0283   0.1261   0.0659    0.1448   0.0000   439.8555       3.31452       7.85351      -6.74314      -6.73744      -1.88661       1.32220      -1.47740      0.346955      0.118212     -0.518580     -0.134885      0.155457    -0.0120623    -0.0161940   -0.00393258   0.000806844  -0.000240361       0.00000       0.00000       0.00000       0.00000       0.00000       0.00000       0.00000       0.00000       0.00000       0.00000       0.00000       0.00000       0.00000       0.00000       0.00000       0.00000       0.00000       0.00000       4.89221       5.84519       5.76941       5.28902       4.59326       3.63630       2.64960       1.84119       1.14023      0.684918      0.373544      0.174432     0.0857870     0.0325883     0.0118388    0.00372275   0.000897271   0.000155007       0.00000       0.00000       0.00000       0.00000       0.00000       0.00000       0.00000       0.00000       0.00000       0.00000       0.00000       0.00000       0.00000       0.00000       0.00000       0.00000       0.00000       0.00000
   9  18 3091.5086    3.9368  0.8928 13.1320 -0.0003  0.0388   0.1263   0.0830    0.1785   0.0000   430.6390       13.3737       15.1517      -5.33958      -6.90471       1.24584      -4.34817       1.27908       1.28436     -0.797839      0.573939    -0.0970894    -0.0116288    -0.0857553    0.00998709    0.00273810   -0.00114543  -9.50178e-06       0.00000       0.00000       0.00000       0.00000       0.00000       0.00000       0.00000       0.00000       0.00000       0.00000       0.00000       0.00000       0.00000       0.00000       0.00000       0.00000       0.00000       0.00000       7.16573       6.67957       8.06646       8.24143       5.93053       4.15592       3.98797       2.81361       1.47411      0.758386      0.528578      0.313683      0.138831     0.0524916     0.0155564    0.00410972    0.00101736   0.000160017       0.00000       0.00000       0.00000       0.00000       0.00000       0.00000       0.00000       0.00000       0.00000       0.00000       0.00000       0.00000       0.00000       0.00000       0.00000       0.00000       0.00000       0.00000
   9  19 3229.6186    3.5138  1.1070 13.4090 -0.0077  0.0420   0.1149   0.1072    0.1781   0.0000   458.6391       1.78545       23.6898       5.24476      -1.84945      -16.0730      -5.98574      -6.88319     -0.543140      -1.29664     -0.639297     -0.201486    -0.0961531    -0.0497145     0.0202287    0.00459041   -0.00124785   9.35785e-05       0.00000       0.00000       0.00000       0.00000       0.00000       0.00000       0.00000       0.00000       0.00000       0.00000       0.00000       0.00000       0.00000       0.00000       0.00000       0.00000       0.00000       0.00000       7.22122       8.74616       9.07634       8.01796       6.70179       5.47675       3.79914       2.63944       1.74836      0.927610      0.546994      0.279913      0.115801     0.0487531     0.0196865    0.00544935    0.00129219   0.000226758       0.00000       0.00000       0.00000       0.00000       0.00000       0.00000       0.00000       0.00000       0.00000       0.00000       0.00000       0.00000       0.00000       0.00000       0.00000       0.00000       0.00000       0.00000
   9  20 3367.8282    3.3254  1.5831 12.9319 -0.0056  0.0502   0.0899   0.1208    0.1465   0.0000   442.0099       10.4285       17.2231      0.820438      -5.57420      -3.71333      -7.84034      0.239416     0.0322679      -2.41937      -1.11348     -0.210577      0.220542    -0.0270535     0.0335371   -0.00126389  -0.000918458  -0.000278876       0.00000       0.00000       0.00000       0.00000       0.00000       0.00000       0.00000       0.00000       0.00000       0.00000       0.00000       0.00000       0.00000       0.00000       0.00000       0.00000       0.00000       0.00000       8.56830       10.8893       10.7088       9.59731       7.97611       6.66260       4.60480       3.21667       1.96335       1.27093      0.626505      0.311358      0.141407     0.0618843     0.0216479    0.00707950    0.00159423   0.000292942       0.00000       0.00000       0.00000       0.00000       0.00000       0.00000       0.00000       0.00000       0.00000       0.00000       0.00000       0.00000       0.00000       0.00000       0.00000       0.00000       0.00000       0.00000
   9  21 3506.3284    2.8681  2.5849 11.8218 -0.0014  0.0564   0.0573   0.1486    0.1393   0.0000   434.3837       5.22020       8.66465       2.41456      -10.4302      -3.33496      -1.65544      -5.21430      -2.09203      0.475574     -0.555257      0.188471     0.0141839    -0.0857711    -0.0343424    0.00831643  -0.000760396  -0.000156140       0.00000       0.00000       0.00000       0.00000       0.00000       0.00000       0.00000       0.00000       0.00000       0.00000       0.00000       0.00000       0.00000       0.00000       0.00000       0.00000       0.00000       0.00000       10.0912       11.7835       12.0062       10.8879       9.49773       7.26316       5.26182       3.66301       2.31732       1.37597      0.748873      0.363417      0.166101     0.0657836     0.0236682    0.00736265    0.00180920   0.000292235       0.00000       0.00000       0.00000       0.00000       0.00000       0.00000       0.00000       0.00000       0.00000       0.00000       0.00000       0.00000       0.00000       0.00000       0.00000       0.00000       0.00000       0.00000
   9  22 3645.0990    2.3711  3.8864 11.1341  0.0003  0.0715   0.0402   0.1892    0.1356   0.0000   437.9156       44.1588       23.8289      -5.64078       27.9468      -9.15599      0.124969       2.67439      -2.26102      -3.59380     -0.237813     -0.214336      0.469083   -0.00997532    0.00109866   -0.00202161   -0.00302866  -9.99480e-05       0.00000       0.00000       0.00000       0.00000       0.00000       0.00000       0.00000       0.00000       0.00000       0.00000       0.00000       0.00000       0.00000       0.00000       0.00000       0.00000       0.00000       0.00000       12.6285       15.2464       14.8176       13.8447       11.8759       9.41354       6.82679       4.60506       2.97009       1.83583      0.940174      0.473815      0.207467     0.0886068     0.0298922    0.00933958    0.00232392   0.000402851       0.00000       0.00000       0.00000       0.00000       0.00000       0.00000       0.00000       0.00000       0.00000       0.00000       0.00000       0.00000       0.00000       0.00000       0.00000       0.00000       0.00000       0.00000
   9  23 3784.2307    1.9490  4.9124 11.1394 -0.0009  0.0878   0.0318   0.2401    0.1013   0.0000   444.7170       22.7497       16.9690       11.6455     -0.231519      -27.4721      -7.07789      -3.42194       2.83065       4.93178    -0.0314953     -0.329594     0.0571938     0.0888395    -0.0203909    0.00901091  -4.95508e-05  -0.000485741       0.00000       0.00000       0.00000       0.00000       0.00000       0.00000       0.00000       0.00000       0.00000       0.00000       0.00000       0.00000       0.00000       0.00000       0.00000       0.00000       0.00000       0.00000       15.2968       18.1332       18.4164       17.4982       14.4393       11.1284       8.40482       5.43753       3.65127       2.19133       1.20113      0.564876      0.278396      0.109455     0.0395204     0.0112073    0.00290970   0.000485699       0.00000       0.00000       0.00000       0.00000       0.00000       0.00000       0.00000       0.00000       0.00000       0.00000       0.00000       0.00000       0.00000       0.00000       0.00000       0.00000       0.00000       0.00000
   9  24 3923.5620    1.6337  6.9380 10.4926 -0.0015  0.1106   0.0229   0.2959    0.0986   0.0000   428.6152       52.3360      -4.10662      -9.81286      -13.2461       9.77936       8.35289      -13.8774       4.07819      -1.97643     -0.151767      -1.03280     -0.483043     -0.146717     0.0665503     0.0105818   -0.00185960  -0.000602440       0.00000       0.00000       0.00000       0.00000       0.00000       0.00000       0.00000       0.00000       0.00000       0.00000       0.00000       0.00000       0.00000       0.00000       0.00000       0.00000       0.00000       0.00000       19.8468       24.7661       23.8089       22.4413       18.8441       14.6636       10.6247       7.27116       4.67260       2.69068       1.50214      0.724809      0.335527      0.130563     0.0488063     0.0146241    0.00368763   0.000642219       0.00000       0.00000       0.00000       0.00000       0.00000       0.00000       0.00000       0.00000       0.00000       0.00000       0.00000       0.00000       0.00000       0.00000       0.00000       0.00000       0.00000       0.00000
   9  26 4202.9524    1.1438 11.6049 10.0418 -0.0020  0.1681   0.0144   0.4700    0.0704   0.0000   436.5876       3.45801       18.4520      -17.2967       20.8905      -12.9321      -22.7905      -18.6191       4.45265      -3.95115      -3.37770     -0.434638      0.508080     0.0984144     0.0557893     0.0415204    0.00133855  -0.000350438       0.00000       0.00000       0.00000       0.00000       0.00000       0.00000       0.00000       0.00000       0.00000       0.00000       0.00000       0.00000       0.00000       0.00000       0.00000       0.00000       0.00000       0.00000       28.5317       35.0859       35.4619       32.1957       28.0454       22.0652       16.5879       11.5672       7.16987       4.21595       2.35262       1.17476      0.546158      0.216554     0.0786680     0.0246716    0.00604069   0.000961839       0.00000       0.00000       0.00000       0.00000       0.00000       0.00000       0.00000       0.00000       0.00000       0.00000       0.00000       0.00000       0.00000       0.00000       0.00000       0.00000       0.00000       0.00000
   9  27 4343.4165    0.8982 13.1259 10.1584 -0.0013  0.2107   0.0130   0.6150    0.0575   0.0000   443.3498      -41.6780      -45.5487       47.2865      -2.27965     -0.632015      -9.07563       13.8122      -4.21796       1.99511       1.40987       1.78942     -0.236801     0.0622505     -0.128623    -0.0326968  -0.000843846   -0.00155736       0.00000       0.00000       0.00000       0.00000       0.00000       0.00000       0.00000       0.00000       0.00000       0.00000       0.00000       0.00000       0.00000       0.00000       0.00000       0.00000       0.00000       0.00000       33.9574       42.6382       43.8119       40.4894       33.8594       27.5216       20.5491       14.1583       8.87435       5.40577       2.94077       1.46225      0.707391      0.288144      0.103244     0.0318984    0.00764536    0.00127900       0.00000       0.00000       0.00000       0.00000       0.00000       0.00000       0.00000       0.00000       0.00000       0.00000       0.00000       0.00000       0.00000       0.00000       0.00000       0.00000       0.00000       0.00000
  10  11 2162.9762    0.8901  0.4978 10.5326  0.0007  0.0303   0.0378   0.0545    0.1062   0.0000   435.4651      0.674255       8.08624      -3.84500      0.242769       1.95890     -0.721469      0.414084      0.611245      0.118100      0.272918    -0.0484166    -0.0964898    -0.0466933    -0.0177607     0.0121180    0.00192208   -0.00124371  -0.000161362   5.22506e-06       0.00000       0.00000       0.00000       0.00000       0.00000       0.00000       0.00000       0.00000       0.00000       0.00000       0.00000       0.00000       0.00000       0.00000       0.00000       0.00000       4.51645       5.76094       5.23185       5.12439       3.95459       3.78083       3.12626       2.21946       1.39032      0.830495      0.517824      0.227371      0.129182     0.0600833     0.0288324    0.00960379    0.00358774   0.000913696   0.000220011   4.34903e-05       0.00000       0.00000       0.00000       0.00000       0.00000       0.00000       0.00000       0.00000       0.00000       0.00000       0.00000       0.00000       0.00000       0.00000       0.00000       0.00000
  10  12 2302.7737    1.1285  0.8388 10.5390 -0.0038  0.0313   0.0368   0.0792    0.1665   0.0000   437.9487      -2.61953       14.8269       4.96702      0.964910     -0.800914       4.19022      -2.06986      0.427981      0.181830      0.510219     -0.106777      0.215377      0.104511     0.0194523    0.00391800   -0.00657288  -0.000298027   5.91037e-05   8.31898e-06       0.00000       0.00000       0.00000       0.00000       0.00000       0.00000       0.00000       0.00000       0.00000       0.00000       0.00000       0.00000       0.00000       0.00000       0.00000       0.00000       4.66151       5.96338       5.98627       5.74120       4.62560       4.04536       2.93350       2.10237       1.48720      0.856527      0.530654      0.282681      0.152494     0.0667767     0.0302287     0.0112942    0.00418773    0.00109858   0.000250741   4.62821e-05       0.00000       0.00000       0.00000       0.00000       0.00000       0.00000       0.00000       0.00000       0.00000       0.00000       0.00000       0.00000       0.00000       0.00000       0.00000       0.00000
  10  13 2440.8507    1.5627  0.8172 11.1982  0.0018  0.0331   0.0523   0.0807    0.1580   0.0000   444.9308       6.24495       10.7302     -0.285217      -3.33609       5.14869      -6.19526      -6.95877      -2.75754     -0.134183     -0.720553     -0.733204     -0.101556     0.0272501     0.0398001   -0.00487011   -0.00203592   -0.00120697   0.000164646   4.12829e-05       0.00000       0.00000       0.00000       0.00000       0.00000       0.00000       0.00000       0.00000       0.00000       0.00000       0.00000       0.00000       0.00000       0.00000       0.00000       0.00000       6.14693       7.42765       6.86508       6.70881       5.69490       4.83698       3.83165       2.68951       1.68481       1.02954      0.576885      0.294456      0.144283     0.0622342     0.0280197    0.00995530    0.00326886   0.000954922   0.000212075   4.05436e-05       0.00000       0.00000       0.00000       0.00000       0.00000       0.00000       0.00000       0.00000       0.00000       0.00000       0.00000       0.00000       0.00000       0.00000       0.00000       0.00000
  10  14 2578.6576    1.9991  0.9454 11.6460  0.0041  0.0324   0.0616   0.0871    0.1601   0.0000   432.0403       8.12816       12.9244       7.56691      -1.48044      -4.67262     0.0492209     -0.768053     0.0537915      0.662934     -0.448704      0.435133     -0.191913    0.00833832    -0.0254508    -0.0102694   -0.00153224    0.00216518   0.000388117   1.81245e-05       0.00000       0.00000       0.00000       0.00000       0.00000       0.00000       0.00000       0.00000       0.00000       0.00000       0.00000       0.00000       0.00000       0.00000       0.00000       0.00000       5.62673       6.48080       6.60166       6.36455       5.56090       4.17575       3.17930       2.26400       1.54134      0.964508      0.569287      0.325064      0.161869     0.0741094     0.0293582     0.0110861    0.00353661    0.00102623   0.000246893   4.03644e-05       0.00000       0.00000       0.00000       0.00000       0.00000       0.00000       0.00000       0.00000       0.00000       0.00000       0.00000       0.00000       0.00000       0.00000       0.00000       0.00000
  10  15 2717.0581    2.5850  0.7417 12.3336 -0.0122  0.0333   0.0904   0.0692    0.1521   0.0000   443.1051      -11.1047       14.5694       2.13538     -0.137184      -10.7337       2.41861      0.567280      0.876464    -0.0652134     -0.861814    -0.0157513     -0.351860    -0.0449991    -0.0324414     0.0148717    0.00118804  -6.58377e-05   2.06117e-06   3.08768e-05       0.00000       0.00000       0.00000       0.00000       0.00000       0.00000       0.00000       0.00000       0.00000       0.00000       0.00000       0.00000       0.00000       0.00000       0.00000       0.00000       4.46361       6.23711       5.92963       5.59086       4.97695       4.03067       3.16507       2.17888       1.51709      0.965940      0.514291      0.325264      0.148266     0.0737428     0.0280822     0.0131473    0.00394843    0.00123353   0.000310823   5.14793e-05       0.00000       0.00000       0.00000       0.00000       0.00000       0.00000       0.00000       0.00000       0.00000       0.00000       0.00000       0.00000       0.00000       0.00000       0.00000       0.00000
  10  16 2855.7531    3.3393  0.8341 11.9558  0.0013  0.0282   0.1085   0.0726    0.2428   0.0000   438.8523       6.34227       22.5902       6.05635      -4.79870      -3.97664     -0.763998      -3.30179      0.565228       1.28340     -0.114728     -0.192140     0.0594645    -0.0728589    0.00200053  -0.000242872    0.00227392    0.00102540  -0.000368055   7.00979e-05       0.00000       0.00000       0.00000       0.00000       0.00000       0.00000       0.00000       0.00000       0.00000       0.00000       0.00000       0.00000       0.00000       0.00000       0.00000       0.00000       4.71316       5.64609       5.70373       5.34709       4.80633       3.67542       2.71415       1.91849       1.28613      0.855351      0.507736      0.266037      0.134303     0.0594692     0.0261516    0.00932280    0.00321207   0.000953890   0.000227826   3.42226e-05       0.00000       0.00000       0.00000       0.00000       0.00000       0.00000       0.00000       0.00000       0.00000       0.00000       0.00000       0.00000       0.00000       0.00000       0.00000       0.00000
  10  17 2994.5413    3.6256  0.8686 13.2065 -0.0052  0.0340   0.1195   0.0818    0.1476   0.0000   437.0770       2.71785       11.7798       2.09397      -5.55805      -7.71508      -5.19314      0.789221       1.82662      0.380316      -1.06958     -0.373991    -0.0132277      0.119863     0.0416057     0.0153129   -0.00808094   7.33460e-05  -0.000158443  -6.68128e-06       0.00000       0.00000       0.00000       0.00000       0.00000       0.00000       0.00000       0.00000       0.00000       0.00000       0.00000       0.00000       0.00000       0.00000       0.00000       0.00000       5.14977       6.36299       6.41924       6.08050       4.75831       4.70495       3.41654       2.40481       1.79150      0.950624      0.545277      0.320394      0.173039     0.0641182     0.0323028     0.0133019    0.00491813    0.00120256   0.000275415   4.93309e-05       0.00000       0.00000       0.00000       0.00000       0.00000       0.00000       0.00000       0.00000       0.00000       0.00000       0.00000       0.00000       0.00000       0.00000       0.00000       0.00000
  10  18 3132.9655    3.9750  0.8993 12.9230 -0.0041  0.0324   0.1220   0.0745    0.1942   0.0000   437.3269      -3.02668       1.71031       4.12727       2.62372      -5.06112      -5.65883       1.18501      -1.23845      0.568816      0.709034     -0.114269      0.209911      0.160258    -0.0403652    0.00910147   -0.00273182   0.000577560   0.000293083   8.81456e-05       0.00000       0.00000       0.00000       0.00000       0.00000       0.00000       0.00000       0.00000       0.00000       0.00000       0.00000       0.00000       0.00000       0.00000       0.00000       0.00000       5.48284       6.25297       6.49030       5.47465       4.91606       4.45683       3.61988       2.63822       1.66052      0.956797      0.587875      0.278628      0.143588     0.0758676     0.0309163     0.0112584    0.00416120    0.00114073   0.000250630   3.68112e-05       0.00000       0.00000       0.00000       0.00000       0.00000       0.00000       0.00000       0.00000       0.00000       0.00000       0.00000       0.00000       0.00000       0.00000       0.00000       0.00000
  10  19 3271.2658    3.6399  1.2621 13.0342 -0.0037  0.0411   0.0987   0.1015    0.1658   0.0000   438.8340       13.0907       21.2694       3.29234       6.04184      -10.4298      -5.45989      0.595749       1.54956      -1.51847     -0.180250     -0.412847      0.162210      0.109537    -0.0411763     0.0155691    0.00375087   0.000987356   7.39139e-05   8.16139e-05       0.00000       0.00000       0.00000       0.00000       0.00000       0.00000       0.00000       0.00000       0.00000       0.00000       0.00000       0.00000       0.00000       0.00000       0.00000       0.00000       5.82016       8.04002       7.78260       7.25284       6.37295       4.98098       4.16062       2.74014       1.93483       1.20063      0.656548      0.396668      0.188804     0.0944232     0.0382005     0.0165297    0.00516026    0.00150712   0.000394528   6.33022e-05       0.00000       0.00000       0.00000       0.00000       0.00000       0.00000       0.00000       0.00000       0.00000       0.00000       0.00000       0.00000       0.00000       0.00000       0.00000       0.00000
  10  20 3410.1730    3.2290  1.5673 12.8665 -0.0036  0.0456   0.0809   0.1169    0.1388   0.0000   446.0378      0.923588       20.8458       19.5211      -11.5497      -2.85229      -4.71588      -1.76271      -1.82605       1.67982     -0.559180     -0.199243    -0.0815906     0.0728538     0.0277445    -0.0219094     0.0121536   0.000130705  -0.000602391  -8.04841e-05       0.00000       0.00000       0.00000       0.00000       0.00000       0.00000       0.00000       0.00000       0.00000       0.00000       0.00000       0.00000       0.00000       0.00000       0.00000       0.00000       6.63295       8.68137       8.18099       8.42035       6.91256       5.80521       4.35053       3.08268       2.09511       1.33259      0.802450      0.424989      0.220804      0.100844     0.0445253     0.0164118    0.00573750    0.00160450   0.000382682   7.06964e-05       0.00000       0.00000       0.00000       0.00000       0.00000       0.00000       0.00000       0.00000       0.00000       0.00000       0.00000       0.00000       0.00000       0.00000       0.00000       0.00000
  10  21 3549.0845    2.7365  2.8991 11.8756 -0.0016  0.0594   0.0502   0.1586    0.1066   0.0000   436.6677      -3.94024      -22.5829       14.5182      -5.22169      -13.9274      -5.09358      -2.79587       2.60936      -1.12029      -1.81377     -0.292061      0.273607    -0.0777246     0.0139570     0.0260581   -0.00450137   0.000609448  -0.000309418   8.70611e-06       0.00000       0.00000       0.00000       0.00000       0.00000       0.00000       0.00000       0.00000       0.00000       0.00000       0.00000       0.00000       0.00000       0.00000       0.00000       0.00000       8.85541       11.4905       11.2536       10.8066       8.98570       7.84265       5.75267       4.21331       2.81191       1.77557       1.03460      0.568995      0.289786      0.134033     0.0581814     0.0228371    0.00775745    0.00225734   0.000500064   8.91844e-05       0.00000       0.00000       0.00000       0.00000       0.00000       0.00000       0.00000       0.00000       0.00000       0.00000       0.00000       0.00000       0.00000       0.00000       0.00000       0.00000
  10  22 3688.2692    2.1878  4.2625 11.2691 -0.0023  0.0746   0.0346   0.2008    0.0944   0.0000   428.1485       16.6767       19.2434       4.19777       6.74513      -5.40759      -11.1611      -6.92925       3.32586      -1.18606      -1.76038      0.854614      0.350226    0.00644030    -0.0582528    -0.0162956     0.0192545    0.00653966  -0.000139523  -6.69271e-05       0.00000       0.00000       0.00000       0.00000       0.00000       0.00000       0.00000       0.00000       0.00000       0.00000       0.00000       0.00000       0.00000       0.00000       0.00000       0.00000       12.1449       14.8106       15.2344       13.5161       11.8858       9.86314       7.75595       5.52916       3.51472       2.28559       1.26468      0.689635      0.346607      0.163202     0.0724884     0.0280264    0.00903802    0.00276090   0.000616954   9.48711e-05       0.00000       0.00000       0.00000       0.00000       0.00000       0.00000       0.00000       0.00000       0.00000       0.00000       0.00000       0.00000       0.00000       0.00000       0.00000       0.00000
  10  23 3827.7628    1.8570  5.9360 10.8718 -0.0000  0.0902   0.0255   0.2502    0.0841   0.0000   426.6942      -9.08837      -7.55174      -39.8926       4.70269       13.7359       3.69629      -12.9026      0.873817      0.925743    -0.0274773      0.208752   -0.00905926     -0.355629      0.147907     0.0379223    0.00455920   -0.00353585   0.000934529  -0.000156970       0.00000       0.00000       0.00000       0.00000       0.00000       0.00000       0.00000       0.00000       0.00000       0.00000       0.00000       0.00000       0.00000       0.00000       0.00000       0.00000       14.0019       17.1645       17.9084       16.4275       14.5552       11.6992       8.73222       6.37917       4.23149       2.70369       1.58280      0.876062      0.442410      0.206908     0.0881497     0.0339449     0.0115984    0.00346817   0.000780957   0.000120689       0.00000       0.00000       0.00000       0.00000       0.00000       0.00000       0.00000       0.00000       0.00000       0.00000       0.00000       0.00000       0.00000       0.00000       0.00000       0.00000
  10  25 4107.5966    1.2710  9.3834 10.3594 -0.0004  0.1329   0.0162   0.3796    0.0651   0.0000   404.1042       16.4769       62.0046       34.3278       3.69185       9.63729       5.27797      -5.65046      -12.4951      -3.05301       2.09026     -0.998339     -0.892362      0.224355      0.136755     0.0221199    -0.0272947   -0.00146909   0.000823940  -9.19595e-05       0.00000       0.00000       0.00000       0.00000       0.00000       0.00000       0.00000       0.00000       0.00000       0.00000       0.00000       0.00000       0.00000       0.00000       0.00000       0.00000       20.2869       25.0803       25.4911       24.2102       21.3462       17.1397       13.4741       9.41145       6.44969       4.16630       2.43797       1.34943      0.675793      0.321439      0.137158     0.0531222     0.0174762    0.00507104    0.00121074   0.000186394       0.00000       0.00000       0.00000       0.00000       0.00000       0.00000       0.00000       0.00000       0.00000       0.00000       0.00000       0.00000       0.00000       0.00000       0.00000       0.00000
  10  26 4247.5898    1.0569 11.1856 10.1873 -0.0035  0.1621   0.0137   0.4579    0.0607   0.0000   455.3254       33.9423       14.5774       8.57240       11.3322      -3.49376      -2.81200       7.86309       18.0215      -9.11216       2.45056       1.13754     0.0257751     -0.150741    -0.0614992     0.0246466    0.00731842   -0.00280706   -0.00183593   8.76201e-05       0.00000       0.00000       0.00000       0.00000       0.00000       0.00000       0.00000       0.00000       0.00000       0.00000       0.00000       0.00000       0.00000       0.00000       0.00000       0.00000       24.5086       30.6130       31.2287       29.3680       26.5164       20.8559       16.4729       11.6989       7.95114       5.09624       2.98953       1.66043      0.827877      0.399699      0.165875     0.0651790     0.0217409    0.00644563    0.00153461   0.000228453       0.00000       0.00000       0.00000       0.00000       0.00000       0.00000       0.00000       0.00000       0.00000       0.00000       0.00000       0.00000       0.00000       0.00000       0.00000       0.00000
  10  28 4528.6490    0.7557 16.0751 10.0778 -0.0028  0.2686   0.0105   0.7329    0.0473   0.0000   506.9840       14.8514       29.3680      -37.9963      -27.9546      -23.5634       1.67163       12.1635      -16.5948      -5.10140       9.09142      -3.81961      -2.96338     0.0195799     -0.570058     -0.147378    -0.0227745     0.0165247   0.000593449  -0.000265209       0.00000       0.00000       0.00000       0.00000       0.00000       0.00000       0.00000       0.00000       0.00000       0.00000       0.00000       0.00000       0.00000       0.00000       0.00000       0.00000       38.8215       50.9677       49.9509       47.3691       43.1586       34.6689       27.9653       20.0308       13.5531       8.66024       5.03460       2.83908       1.41399      0.686038      0.285217      0.112892     0.0373328     0.0111659    0.00266822   0.000409124       0.00000       0.00000       0.00000       0.00000       0.00000       0.00000       0.00000       0.00000       0.00000       0.00000       0.00000       0.00000       0.00000       0.00000       0.00000       0.00000
  11   8 1772.1929    0.3403  0.2351 10.0058 -0.0172  0.0240   0.0310   0.0620    0.0529   0.0000   440.8515      -2.67194       6.12610       6.95827       1.46052       1.57004     -0.426012      -1.00369     -0.804993     -0.606602     -0.236864      0.334991     -0.221020    -0.0410947     0.0334855    -0.0365533    0.00958739   0.000192640  -0.000660359   0.000226677   5.78508e-05   1.62262e-07       0.00000       0.00000       0.00000       0.00000       0.00000       0.00000       0.00000       0.00000       0.00000       0.00000       0.00000       0.00000       0.00000       0.00000       3.64298       3.37985       4.12046       4.18809       4.03170       2.80027       2.08094       2.00166       1.23642      0.863637      0.478894      0.356499      0.166528      0.100222     0.0498121     0.0197309    0.00722833    0.00222424   0.000740676   0.000179938   3.94302e-05   5.59454e-06       0.00000       0.00000       0.00000       0.00000       0.00000       0.00000       0.00000       0.00000       0.00000       0.00000       0.00000       0.00000       0.00000       0.00000
  11  12 2340.0093    1.2247  0.9043 10.7929 -0.0117  0.0348   0.0383   0.0792    0.1763   0.0000   438.7796       2.14902       2.33691       3.07098      -13.6286      -5.71667       1.84125       1.46310     -0.434698      -1.29089      0.571004      0.755724    -0.0328692    -0.0626734    -0.0555979     0.0112679    0.00143306    0.00217938   0.000904161   0.000271615   7.03632e-05   8.38478e-07       0.00000       0.00000       0.00000       0.00000       0.00000       0.00000       0.00000       0.00000       0.00000       0.00000       0.00000       0.00000       0.00000       0.00000       5.27102       5.61326       6.00738       6.01280       5.48440       4.20698       3.50743       2.71979       1.92932       1.29473      0.710062      0.440783      0.274647      0.138486     0.0627204     0.0263132     0.0109448    0.00358116    0.00108767   0.000315310   6.78602e-05   9.19785e-06       0.00000       0.00000       0.00000       0.00000       0.00000       0.00000       0.00000       0.00000       0.00000       0.00000       0.00000       0.00000       0.00000       0.00000
  11  13 2478.4941    1.5786  0.9348 11.5026  0.0012  0.0395   0.0507   0.0870    0.1585   0.0000   442.3356       3.85240       26.1047      -5.20865      -1.74989      0.780241      -7.93213       1.67749       2.08030     -0.283673     -0.383659     -0.245290      0.372528      0.135362     0.0912330    -0.0303934  -0.000306192  -8.20696e-05    0.00175107  -0.000300516   1.47387e-05   8.14155e-07       0.00000       0.00000       0.00000       0.00000       0.00000       0.00000       0.00000       0.00000       0.00000       0.00000       0.00000       0.00000       0.00000       0.00000       7.01415       9.01565       9.78963       8.94956       7.47466       5.64296       4.06778       2.82135       1.79179       1.15673      0.741800      0.409362      0.242849      0.118754     0.0625616     0.0259454     0.0112271    0.00366913    0.00129793   0.000345492   7.22533e-05   1.09935e-05       0.00000       0.00000       0.00000       0.00000       0.00000       0.00000       0.00000       0.00000       0.00000       0.00000       0.00000       0.00000       0.00000       0.00000
  11  14 2617.0029    2.0887  0.7093 12.0439 -0.0130  0.0382   0.0790   0.0675    0.1411   0.0000   439.0335      -4.73493       14.8222       3.32521      -6.13612      -7.69621      -3.20621      -2.07826      -2.79883      0.960016       1.90534     -0.369584   -0.00700541     -0.161153   -0.00922306    0.00736862    0.00641982  -0.000753571    0.00135464   0.000707155  -0.000111245  -7.29143e-06       0.00000       0.00000       0.00000       0.00000       0.00000       0.00000       0.00000       0.00000       0.00000       0.00000       0.00000       0.00000       0.00000       0.00000       5.25215       5.71676       7.16980       5.56621       4.94695       5.62748       3.12002       2.90960       2.31407       1.15040      0.878262      0.568117      0.210603      0.133618     0.0747958     0.0251743    0.00902329    0.00517373    0.00178320   0.000410528   6.16862e-05   1.11182e-05       0.00000       0.00000       0.00000       0.00000       0.00000       0.00000       0.00000       0.00000       0.00000       0.00000       0.00000       0.00000       0.00000       0.00000
  11  15 2756.1151    2.6696  0.9486 12.3588 -0.0043  0.0359   0.0786   0.0794    0.1528   0.0000   438.0056       13.5668       7.31348      -6.68506      -2.68806       3.46605      -4.33565       1.33224     -0.481683       1.01687     -0.731639     0.0194478     0.0939039     0.0324869    -0.0577387    -0.0331403   -0.00815287    0.00424446    0.00224342  -0.000377961   1.44660e-05   3.99540e-07       0.00000       0.00000       0.00000       0.00000       0.00000       0.00000       0.00000       0.00000       0.00000       0.00000       0.00000       0.00000       0.00000       0.00000       5.60721       6.18850       5.43049       5.46242       5.91320       5.19732       3.58749       2.63210       1.86962       1.48136      0.966153      0.551686      0.278747      0.135014     0.0524747     0.0258186    0.00889763    0.00345028    0.00115081   0.000338563   6.70151e-05   1.07088e-05       0.00000       0.00000       0.00000       0.00000       0.00000       0.00000       0.00000       0.00000       0.00000       0.00000       0.00000       0.00000       0.00000       0.00000
  11  16 2895.3598    3.5180  0.7415 12.8917 -0.0007  0.0273   0.1157   0.0686    0.1350   0.0000   436.7484       14.1557       17.3909      -3.92629      -6.15266      -8.79102      -2.34884     -0.810739     -0.932707     -0.709737     -0.479867    0.00246992     0.0170428    0.00697685    -0.0845316    0.00645562    0.00890840   -0.00101256   -0.00115173   3.59136e-05   2.15801e-06  -2.00385e-05       0.00000       0.00000       0.00000       0.00000       0.00000       0.00000       0.00000       0.00000       0.00000       0.00000       0.00000       0.00000       0.00000       0.00000       3.70282       4.67416       4.58189       4.64467       4.05630       3.57164       2.70496       1.94140       1.31740      0.971168      0.643068      0.356449      0.197304     0.0915214     0.0482568     0.0204331    0.00919617    0.00286989   0.000976545   0.000266788   5.78200e-05   9.88037e-06       0.00000       0.00000       0.00000       0.00000       0.00000       0.00000       0.00000       0.00000       0.00000       0.00000       0.00000       0.00000       0.00000       0.00000
  11  17 3034.5270    3.8390  0.8761 12.8499 -0.0010  0.0289   0.1149   0.0714    0.1773   0.0000   424.9427      -4.59367       20.1808      -6.91048      -8.66400      -3.17709       1.93928      -1.51147      0.159523      -1.21298     -0.876337     -0.105761     -0.110416     0.0522186    0.00441303   -0.00159430    0.00864722   0.000535568   0.000214809  -0.000455244   1.43996e-05  -3.24406e-06       0.00000       0.00000       0.00000       0.00000       0.00000       0.00000       0.00000       0.00000       0.00000       0.00000       0.00000       0.00000       0.00000       0.00000       4.12057       5.12634       5.42208       4.97564       4.56437       3.67339       2.86413       2.03733       1.51060       1.00142      0.595268      0.362856      0.209026      0.101220     0.0496138     0.0198199    0.00896384    0.00326152    0.00102570   0.000282689   6.32447e-05   8.97674e-06       0.00000       0.00000       0.00000       0.00000       0.00000       0.00000       0.00000       0.00000       0.00000       0.00000       0.00000       0.00000       0.00000       0.00000
  11  18 3173.4927    3.8936  0.9711 13.4361 -0.0128  0.0314   0.1208   0.0920    0.1448   0.0000   433.9593       4.02156       1.22176      -3.43315       7.74086      -3.62713       2.00141       1.33669       1.47028     -0.104907      0.550477      0.111786    -0.0911822     0.0334675    -0.0677144    -0.0218795     0.0172380    0.00838827    0.00115769   3.88553e-05  -3.53851e-05   5.78599e-06       0.00000       0.00000       0.00000       0.00000       0.00000       0.00000       0.00000       0.00000       0.00000       0.00000       0.00000       0.00000       0.00000       0.00000       4.74581       5.93167       5.85123       5.55692       4.87800       4.20094       3.24967       2.43393       1.76955       1.09761      0.654003      0.388629      0.218201      0.107350     0.0525326     0.0206408    0.00914583    0.00336874    0.00107815   0.000284543   6.36619e-05   1.03813e-05       0.00000       0.00000       0.00000       0.00000       0.00000       0.00000       0.00000       0.00000       0.00000       0.00000       0.00000       0.00000       0.00000       0.00000
  11  19 3312.3723    3.6071  1.3589 13.0604 -0.0156  0.0416   0.0919   0.0983    0.1473   0.0000   438.0347      -2.89545      0.673030       6.70069       2.33434       2.72047      -3.08245      -14.8428      -1.44719       4.49491     -0.134668      -2.02571    -0.0145260      0.155599     0.0783885    -0.0464481    -0.0219261    0.00455257    0.00161375  -0.000580934   0.000121188   3.32601e-05       0.00000       0.00000       0.00000       0.00000       0.00000       0.00000       0.00000       0.00000       0.00000       0.00000       0.00000       0.00000       0.00000       0.00000       6.08554       7.42866       7.35501       7.10052       6.12870       5.76417       4.18704       3.36552       2.34265       1.47508      0.955496      0.574147      0.278510      0.148012     0.0747920     0.0299700     0.0118732    0.00471561    0.00156273   0.000400770   8.11145e-05   1.42756e-05       0.00000       0.00000       0.00000       0.00000       0.00000       0.00000       0.00000       0.00000       0.00000       0.00000       0.00000       0.00000       0.00000       0.00000
  11  20 3451.5984    3.0003  2.0987 12.1824 -0.0062  0.0503   0.0617   0.1178    0.1236   0.0000   448.7679       13.0205       12.6295       1.19494      -1.33657      -9.94423      -15.4700      -3.99518     -0.152906     -0.679583      0.911173     -0.524081      0.165352      0.257292    -0.0324557     0.0346066    -0.0233555   -0.00787938    0.00351281  -7.49126e-05  -0.000225470   9.26839e-06       0.00000       0.00000       0.00000       0.00000       0.00000       0.00000       0.00000       0.00000       0.00000       0.00000       0.00000       0.00000       0.00000       0.00000       6.99605       8.69969       9.06991       8.61158       7.27783       6.66764       4.99866       3.68823       2.67327       1.69895       1.10669      0.657209      0.339750      0.177322     0.0897522     0.0367235     0.0153963    0.00599133    0.00189846   0.000482469   0.000103404   1.73163e-05       0.00000       0.00000       0.00000       0.00000       0.00000       0.00000       0.00000       0.00000       0.00000       0.00000       0.00000       0.00000       0.00000       0.00000
  11  21 3591.1584    2.4887  3.0248 11.8403 -0.0030  0.0596   0.0439   0.1558    0.0897   0.0000   424.4778      -3.65699       15.1722      -2.93268      -14.3909      -16.4457       3.52849       1.58548       5.68890       1.80658      -1.56143      0.467299      0.331539      0.256227    -0.0652692     0.0586877     0.0134851    0.00194536  -0.000203331   0.000101309  -0.000102028  -6.89187e-07       0.00000       0.00000       0.00000       0.00000       0.00000       0.00000       0.00000       0.00000       0.00000       0.00000       0.00000       0.00000       0.00000       0.00000       8.06017       10.4516       10.2895       10.2060       8.78170       7.49557       5.98405       4.45723       3.20167       2.01337       1.30654      0.733225      0.421574      0.212009      0.105079     0.0451387     0.0186171    0.00650367    0.00221148   0.000570539   0.000134909   2.20103e-05       0.00000       0.00000       0.00000       0.00000       0.00000       0.00000       0.00000       0.00000       0.00000       0.00000       0.00000       0.00000       0.00000       0.00000
  11  22 3730.7646    2.0480  4.6169 11.2391 -0.0016  0.0754   0.0306   0.2010    0.0781   0.0000   430.5395       25.7299       9.40940       2.86442     -0.938242      -7.53476      -9.80597      -2.84233       7.07875      -5.04777       2.74015      0.858631     -0.778420     0.0982784    -0.0395249    0.00828262    -0.0203603    0.00333212    0.00658182  -0.000317769  -0.000124749  -1.23912e-05       0.00000       0.00000       0.00000       0.00000       0.00000       0.00000       0.00000       0.00000       0.00000       0.00000       0.00000       0.00000       0.00000       0.00000       10.6567       13.2373       13.6556       13.0431       11.7200       9.53492       7.60406       5.75906       3.93033       2.63845       1.67127      0.942315      0.550153      0.274242      0.132462     0.0588758     0.0240769    0.00811609    0.00273184   0.000755577   0.000168480   2.51311e-05       0.00000       0.00000       0.00000       0.00000       0.00000       0.00000       0.00000       0.00000       0.00000       0.00000       0.00000       0.00000       0.00000       0.00000
  11  23 3871.0074    1.7088  5.7937 10.9576 -0.0019  0.0900   0.0238   0.2416    0.0721   0.0000   430.7786       4.19747       2.90105       3.82097      -12.0609      -5.07162      -2.06129       8.73727       4.01258      -2.91680      -2.00606     -0.732153     -0.235988      0.191021     0.0439732    -0.0968781    0.00992057     0.0161815   -0.00513500   -0.00107545  -0.000227072   2.61839e-06       0.00000       0.00000       0.00000       0.00000       0.00000       0.00000       0.00000       0.00000       0.00000       0.00000       0.00000       0.00000       0.00000       0.00000       12.7717       15.7253       16.1272       15.4299       13.8136       11.6203       9.28493       6.96294       4.85406       3.30030       1.94872       1.18685      0.651428      0.338790      0.157195     0.0704156     0.0283365     0.0105134    0.00320641   0.000922189   0.000201565   3.04000e-05       0.00000       0.00000       0.00000       0.00000       0.00000       0.00000       0.00000       0.00000       0.00000       0.00000       0.00000       0.00000       0.00000       0.00000
  11  24 4010.8814    1.4674  8.5900 10.3090  0.0000  0.1143   0.0173   0.3191    0.0754   0.0000   458.2654       24.2900       36.5904      -4.13583      -16.3755      -9.98240    -0.0632933      -4.28572      -3.08632      -3.27763     -0.128952      0.514888     -0.581036     -0.991918     0.0550445     0.0893233     0.0173737    -0.0114031    0.00291703   0.000217407   0.000320393   4.89399e-05       0.00000       0.00000       0.00000       0.00000       0.00000       0.00000       0.00000       0.00000       0.00000       0.00000       0.00000       0.00000       0.00000       0.00000       16.0041       20.2229       20.5481       19.8695       18.0019       14.5319       11.6299       8.42949       6.12250       3.98930       2.57415       1.51785      0.825500      0.445117      0.198529     0.0943642     0.0351206     0.0134048    0.00425718    0.00113874   0.000266263   3.90809e-05       0.00000       0.00000       0.00000       0.00000       0.00000       0.00000       0.00000       0.00000       0.00000       0.00000       0.00000       0.00000       0.00000       0.00000
  11  25 4151.2246    1.1926 10.1737 10.3270 -0.0033  0.1401   0.0146   0.3911    0.0589   0.0000   439.8089      -14.6559       22.2473       18.4581      -8.32434      -44.7090      -8.16199       6.10785      -11.2924      -5.40577      -3.57767     0.0211258      0.677216      -1.21091     -0.272276    0.00745293     0.0194816    -0.0183806   -0.00232262   0.000469791  -5.61590e-05  -0.000144930       0.00000       0.00000       0.00000       0.00000       0.00000       0.00000       0.00000       0.00000       0.00000       0.00000       0.00000       0.00000       0.00000       0.00000       19.2286       24.3623       24.6463       23.9594       21.2449       18.1128       14.3692       10.7916       7.56307       5.10817       3.16300       1.89496       1.01382      0.540400      0.248980      0.115404     0.0447556     0.0169950    0.00529312    0.00148348   0.000322998   4.99237e-05       0.00000       0.00000       0.00000       0.00000       0.00000       0.00000       0.00000       0.00000       0.00000       0.00000       0.00000       0.00000       0.00000       0.00000
  11  26 4291.7781    1.0043 12.7489 10.1814 -0.0007  0.1748   0.0122   0.4960    0.0521   0.0000   455.3190       23.3317       35.0864       4.25360       1.91388       20.6930       5.30686      -21.3538      -14.8394       7.62928       5.03365      -5.51125     -0.735079       1.10452     -0.358430     -0.101029     0.0604328   0.000228781   -0.00178856  -0.000318239   0.000927512  -1.63183e-05       0.00000       0.00000       0.00000       0.00000       0.00000       0.00000       0.00000       0.00000       0.00000       0.00000       0.00000       0.00000       0.00000       0.00000       23.5569       30.0535       30.7307       29.9258       26.5743       22.8278       17.7917       13.5064       9.48257       6.56444       4.00832       2.45048       1.33421      0.709279      0.325599      0.151121     0.0592046     0.0224780    0.00689730    0.00194674   0.000410566   6.31117e-05       0.00000       0.00000       0.00000       0.00000       0.00000       0.00000       0.00000       0.00000       0.00000       0.00000       0.00000       0.00000       0.00000       0.00000
  11  27 4432.4924    0.8540 14.9501 10.0828 -0.0049  0.2183   0.0107   0.6169    0.0498   0.0000   492.1809      -46.6788      -12.6019      -43.0031      -8.81874       35.9378       12.5074      -7.58558      -13.1705       6.08307      -4.49904       2.02814       1.57807     -0.515400      0.186886     0.0926892      0.142425    -0.0887254    -0.0129029  -0.000640465   6.25674e-05   1.49762e-05       0.00000       0.00000       0.00000       0.00000       0.00000       0.00000       0.00000       0.00000       0.00000       0.00000       0.00000       0.00000       0.00000       0.00000       29.8094       37.1007       38.9485       36.8932       33.3210       28.8041       22.0469       17.0308       11.8954       7.97853       5.20250       2.98444       1.69595      0.852711      0.424011      0.182862     0.0761734     0.0267347    0.00905270    0.00242606   0.000503981   7.55747e-05       0.00000       0.00000       0.00000       0.00000       0.00000       0.00000       0.00000       0.00000       0.00000       0.00000       0.00000       0.00000       0.00000       0.00000
  12   9 1949.9938    0.5554  0.4037 10.2486 -0.0117  0.0233   0.0267   0.0528    0.0690   0.0000   439.1410     -0.412406       9.40097      -5.57426      0.762682     -0.921549      -3.22470      -2.17445      0.252328      0.199649      0.253231      0.163166      0.467786    -0.0576164     0.0693172    -0.0121742     0.0227171   -0.00726770    0.00290557   1.12114e-05  -8.26537e-05  -9.06850e-06   3.45091e-06   8.32529e-07       0.00000       0.00000       0.00000       0.00000       0.00000       0.00000       0.00000       0.00000       0.00000       0.00000       0.00000       0.00000       2.87192       3.73210       3.67313       3.71365       3.11619       2.73697       2.41227       1.87230       1.27443      0.895442      0.596988      0.334975      0.208575      0.112665     0.0581707     0.0290099     0.0139222    0.00611688    0.00221534   0.000703855   0.000223093   5.83533e-05   1.26948e-05   2.16268e-06       0.00000       0.00000       0.00000       0.00000       0.00000       0.00000       0.00000       0.00000       0.00000       0.00000       0.00000       0.00000
  12  11 2235.8630    0.9564  0.8153 10.4638 -0.0047  0.0333   0.0289   0.0727    0.1195   0.0000   432.4835      -2.31238       10.0177      -4.30031       2.48854    -0.0523519      -1.45730       3.07163     -0.287792     -0.368195     0.0219507    -0.0614435     -0.502437     -0.213766      0.142940     0.0328805  -0.000465167   -0.00543517   -0.00491262   0.000526006   0.000255758  -0.000147213  -1.83705e-05   1.28876e-06       0.00000       0.00000       0.00000       0.00000       0.00000       0.00000       0.00000       0.00000       0.00000       0.00000       0.00000       0.00000       4.09030       5.27570       5.23631       4.53702       4.95091       3.89965       3.32817       2.77932       1.78817       1.37196      0.889110      0.491225      0.345900      0.155020     0.0871844     0.0459570     0.0162144    0.00848946    0.00322448   0.000846072   0.000349498   0.000100044   1.96985e-05   2.62864e-06       0.00000       0.00000       0.00000       0.00000       0.00000       0.00000       0.00000       0.00000       0.00000       0.00000       0.00000       0.00000
  12  12 2376.2938    1.3080  0.8825 11.0056 -0.0191  0.0338   0.0408   0.0761    0.1595   0.0000   436.7582     -0.770927       23.2536       6.82933       5.96570      -3.42988     -0.491655      -3.46739      0.624307       1.20397      0.320202      0.444417     -0.187516      0.159454     -0.193911    -0.0151795    -0.0159697    0.00846014  -0.000972539   -0.00209051   0.000340981   1.51377e-05  -7.12357e-06   6.82300e-07       0.00000       0.00000       0.00000       0.00000       0.00000       0.00000       0.00000       0.00000       0.00000       0.00000       0.00000       0.00000       4.63036       5.35579       5.97905       5.46528       5.15812       4.32723       3.39559       2.72133       1.75764       1.25190      0.934300      0.561663      0.326849      0.160565     0.0910141     0.0454460     0.0204710    0.00841487    0.00311441    0.00102652   0.000350782   8.72584e-05   1.63225e-05   2.19330e-06       0.00000       0.00000       0.00000       0.00000       0.00000       0.00000       0.00000       0.00000       0.00000       0.00000       0.00000       0.00000
  12  13 2515.4465    1.8218  0.8175 11.6534 -0.0018  0.0295   0.0584   0.0738    0.1485   0.0000   436.1505      -3.10433       15.6133      -2.42671      -2.17484      -6.69785      -2.50583      -3.47015       1.37384   -0.00112753     -0.336360      0.880392     0.0889295    -0.0199842    -0.0683422     0.0466449     0.0254499   0.000747519    0.00109898  -9.57461e-05  -0.000112512  -4.25465e-05  -1.41780e-05  -3.28484e-06       0.00000       0.00000       0.00000       0.00000       0.00000       0.00000       0.00000       0.00000       0.00000       0.00000       0.00000       0.00000       3.98068       4.57553       5.18275       4.53940       4.20607       3.99833       3.02050       2.29989       1.81989       1.11809      0.783532      0.520363      0.267641      0.148400     0.0795158     0.0393933     0.0177027    0.00685699    0.00272966    0.00108190   0.000319535   7.31094e-05   1.48649e-05   1.99549e-06       0.00000       0.00000       0.00000       0.00000       0.00000       0.00000       0.00000       0.00000       0.00000       0.00000       0.00000       0.00000
  12  14 2654.6202    2.4204  0.8371 11.8584 -0.0103  0.0276   0.0718   0.0682    0.1849   0.0000   435.8832     -0.212199      0.636863       1.07689       2.35088      -7.03439      -5.65429      -3.47442     -0.410204       1.54195      0.549235     -0.126654      0.199694     0.0996533    -0.0552075  -0.000262302    0.00763873   -0.00745725    0.00369205   0.000575705  -0.000436541   2.63141e-05  -1.14716e-05   6.53113e-07       0.00000       0.00000       0.00000       0.00000       0.00000       0.00000       0.00000       0.00000       0.00000       0.00000       0.00000       0.00000       3.49738       4.41888       4.54527       4.67152       3.98507       3.33875       2.92204       2.04205       1.62939       1.05995      0.694766      0.426965      0.258056      0.145108     0.0751470     0.0382299     0.0160713    0.00732064    0.00270930   0.000943409   0.000275017   6.52927e-05   1.61122e-05   2.33347e-06       0.00000       0.00000       0.00000       0.00000       0.00000       0.00000       0.00000       0.00000       0.00000       0.00000       0.00000       0.00000
  12  15 2794.4697    2.9067  0.8574 12.5153 -0.0110  0.0294   0.0877   0.0700    0.1646   0.0000   440.2825       5.76700       7.83183       4.46501      -5.87339      -1.25852      -1.05481       2.34712       1.73066      -2.63768      0.556385      0.335700     -0.693256      0.251314     -0.117624     0.0548804    -0.0244109    0.00943812   0.000392531    0.00109193  -5.89090e-07   2.38395e-05   2.90487e-05  -6.59524e-07       0.00000       0.00000       0.00000       0.00000       0.00000       0.00000       0.00000       0.00000       0.00000       0.00000       0.00000       0.00000       3.88324       4.63521       5.09239       4.84002       4.26126       3.68291       2.93688       2.21711       1.78643       1.12413      0.706490      0.446130      0.273635      0.146241     0.0810733     0.0402602     0.0162261    0.00692660    0.00279124   0.000998969   0.000299070   7.02181e-05   1.58687e-05   2.17734e-06       0.00000       0.00000       0.00000       0.00000       0.00000       0.00000       0.00000       0.00000       0.00000       0.00000       0.00000       0.00000
  12  16 2934.3591    3.4914  0.8056 13.0229 -0.0073  0.0293   0.1115   0.0696    0.1507   0.0000   445.8533       12.8259       13.2790      -1.38506       3.32194      -5.66159      0.613268       3.89248       4.64573    -0.0585913      -1.10494     0.0586748     -0.263666     0.0791537     0.0802274     0.0330011     0.0140010    0.00232939    0.00376557  -0.000606820  -0.000300941  -0.000156367  -5.97600e-06  -6.21134e-07       0.00000       0.00000       0.00000       0.00000       0.00000       0.00000       0.00000       0.00000       0.00000       0.00000       0.00000       0.00000       3.80689       4.64372       5.19906       4.96334       3.90775       3.86870       3.03696       2.15986       1.74269       1.14750      0.702705      0.452886      0.267267      0.146190     0.0750669     0.0382860     0.0158622    0.00747699    0.00301832    0.00108501   0.000297259   7.21961e-05   1.46310e-05   2.37179e-06       0.00000       0.00000       0.00000       0.00000       0.00000       0.00000       0.00000       0.00000       0.00000       0.00000       0.00000       0.00000
  12  17 3073.8659    4.0061  0.9197 12.9673  0.0079  0.0301   0.1132   0.0775    0.1622   0.0000   434.2304       12.3548       12.0928      -7.83097       9.08809      0.942043      -4.09820      -1.56413       4.80898      0.200019      -1.25024      0.511235      0.299952      0.111987    -0.0799252     0.0369447    0.00722657    -0.0199938   0.000659735   0.000454842  -0.000562660  -9.98026e-05   1.39497e-05  -1.26175e-06       0.00000       0.00000       0.00000       0.00000       0.00000       0.00000       0.00000       0.00000       0.00000       0.00000       0.00000       0.00000       4.17733       4.78893       4.92678       4.95512       4.32151       3.42026       3.35177       2.60626       1.87256       1.16832      0.816425      0.489835      0.270471      0.139673     0.0777255     0.0429495     0.0184985    0.00787860    0.00265858   0.000876299   0.000269916   6.59337e-05   1.61059e-05   2.16297e-06       0.00000       0.00000       0.00000       0.00000       0.00000       0.00000       0.00000       0.00000       0.00000       0.00000       0.00000       0.00000
  12  18 3213.2844    3.7544  0.9813 13.4674 -0.0049  0.0344   0.1090   0.0813    0.1343   0.0000   442.7884       9.89032       13.3135     -0.564491       1.46459      0.266269       5.30433      -4.59612      -1.09646     -0.881132     -0.531916    -0.0721633     -0.495667      0.200166     0.0242044    0.00244765    0.00498562     0.0124534   0.000814115   0.000400793   0.000571328  -6.52583e-05   4.63998e-06   3.31208e-07       0.00000       0.00000       0.00000       0.00000       0.00000       0.00000       0.00000       0.00000       0.00000       0.00000       0.00000       0.00000       4.70483       5.88710       5.55139       5.90944       5.46931       4.50664       3.59578       2.56623       1.93693       1.35380      0.988380      0.554498      0.358410      0.185467     0.0982739     0.0424830     0.0207673    0.00809223    0.00322123   0.000967606   0.000342737   8.02021e-05   1.93772e-05   2.95353e-06       0.00000       0.00000       0.00000       0.00000       0.00000       0.00000       0.00000       0.00000       0.00000       0.00000       0.00000       0.00000
  12  19 3352.7304    3.3738  1.6203 12.6494 -0.0068  0.0399   0.0745   0.1039    0.1300   0.0000   441.2568       2.58959       13.3857      -3.57829       5.21547     -0.150346      -10.8450     -0.651284       3.87237      -1.79942     0.0187384     -0.251913      0.247086    -0.0664610    0.00289398    0.00451996     0.0384301    0.00425985   -0.00506930  -0.000581710  -0.000614186   4.67734e-05   2.36142e-05   2.84200e-06       0.00000       0.00000       0.00000       0.00000       0.00000       0.00000       0.00000       0.00000       0.00000       0.00000       0.00000       0.00000       5.30900       6.38472       6.78030       6.48921       5.78778       5.19986       4.16549       3.05573       2.30434       1.56544       1.08328      0.650101      0.395593      0.204707      0.108575     0.0536598     0.0232179     0.0100505    0.00398083    0.00132536   0.000419562   9.91325e-05   2.09792e-05   3.09676e-06       0.00000       0.00000       0.00000       0.00000       0.00000       0.00000       0.00000       0.00000       0.00000       0.00000       0.00000       0.00000
  12  20 3492.4625    2.7926  2.3962 12.2386  0.0000  0.0528   0.0532   0.1251    0.0974   0.0000   433.9794       13.1039       1.85129       4.06442       6.75598      -9.24440      -6.06889      0.887610      0.511318      -4.03724     -0.390434      0.940946     -0.448575      0.210863     -0.179665    0.00535271    -0.0185787    -0.0132218   -0.00188849   0.000572282   0.000555421  -9.15723e-05   4.20218e-06   2.31060e-06       0.00000       0.00000       0.00000       0.00000       0.00000       0.00000       0.00000       0.00000       0.00000       0.00000       0.00000       0.00000       7.08460       9.10429       9.09294       9.16169       8.01871       6.51599       5.82633       4.23052       3.13604       1.98438       1.42213      0.873079      0.477152      0.259121      0.135743     0.0723196     0.0320875     0.0135165    0.00474254    0.00168023   0.000509731   0.000125693   3.16909e-05   4.46026e-06       0.00000       0.00000       0.00000       0.00000       0.00000       0.00000       0.00000       0.00000       0.00000       0.00000       0.00000       0.00000
  12  21 3632.4519    2.4379  3.7014 11.1958 -0.0021  0.0588   0.0359   0.1597    0.0957   0.0000   440.6929       15.1065     0.0556091      -7.38039       3.23006      -6.43698      -8.68296      -4.95001       1.48151      -4.26690       1.93349     -0.832643     -0.174120     -0.549651    -0.0747043     0.0101593     0.0391909    0.00971768    0.00394233    0.00104242   0.000211614   0.000104469   6.17697e-06  -6.99477e-06       0.00000       0.00000       0.00000       0.00000       0.00000       0.00000       0.00000       0.00000       0.00000       0.00000       0.00000       0.00000       8.04681       9.33753       9.93580       9.89757       9.10729       7.27167       6.04295       4.69065       3.42661       2.33939       1.50913      0.957869      0.553871      0.319413      0.164962     0.0814190     0.0360237     0.0148000    0.00541189    0.00188764   0.000549167   0.000149097   3.17634e-05   4.30799e-06       0.00000       0.00000       0.00000       0.00000       0.00000       0.00000       0.00000       0.00000       0.00000       0.00000       0.00000       0.00000
  12  22 3772.5575    1.9073  4.8905 11.2976 -0.0003  0.0820   0.0272   0.2086    0.0665   0.0000   424.8366      -13.6477       3.29895      -3.67900       27.2506       21.9182       5.70594     -0.547258       3.01764       3.74810       2.67771      -1.63940   -0.00988993     0.0471655      0.322616     0.0784496     0.0384042     0.0133591    0.00953666  -0.000937978  -0.000624263  -6.21716e-05   5.67132e-05   7.55941e-06       0.00000       0.00000       0.00000       0.00000       0.00000       0.00000       0.00000       0.00000       0.00000       0.00000       0.00000       0.00000       10.1936       13.8891       12.9609       13.7163       11.6115       10.6305       8.34696       6.38751       4.58382       3.25131       2.14456       1.32283      0.785781      0.404520      0.227522     0.0973007     0.0509635     0.0185670    0.00817311    0.00258290   0.000828420   0.000215340   4.67086e-05   7.99753e-06       0.00000       0.00000       0.00000       0.00000       0.00000       0.00000       0.00000       0.00000       0.00000       0.00000       0.00000       0.00000
  12  23 3912.7471    1.6491  6.9700 10.6871 -0.0022  0.0930   0.0196   0.2595    0.0654   0.0000   415.9242       11.3881       6.29976       4.85908      -5.28570      -21.1369      -10.5179       1.03194      -16.2924      -2.16069       2.02834     -0.344550      0.718352      0.220239     -0.146509   -0.00668411     0.0591452    0.00818294   -0.00163766  -0.000943217   4.03209e-06   4.81599e-05   8.52766e-05  -1.03811e-05       0.00000       0.00000       0.00000       0.00000       0.00000       0.00000       0.00000       0.00000       0.00000       0.00000       0.00000       0.00000       11.9541       15.1846       15.5414       15.2178       13.6990       11.8012       9.55034       7.52167       5.42240       3.77194       2.39689       1.56239      0.888561      0.483070      0.260913      0.128993     0.0574646     0.0235062    0.00924510    0.00319425   0.000945779   0.000259403   5.30573e-05   7.92416e-06       0.00000       0.00000       0.00000       0.00000       0.00000       0.00000       0.00000       0.00000       0.00000       0.00000       0.00000       0.00000
  12  24 4053.5767    1.3553  8.9308 10.4710 -0.0038  0.1169   0.0157   0.3271    0.0602   0.0000   429.9938     -0.877974      -3.32061      -30.2257      -11.0774       16.7282       14.0363      -18.2922       2.40721      -2.74788       3.25050       1.28843      0.870197     -0.195179     0.0519324     0.0916160    -0.0223772    0.00956784     0.0241182   -0.00831928   -0.00110822  -0.000108698   5.25939e-05   5.64710e-06       0.00000       0.00000       0.00000       0.00000       0.00000       0.00000       0.00000       0.00000       0.00000       0.00000       0.00000       0.00000       14.7938       19.3272       19.6293       19.7080       17.3099       15.1309       11.8189       9.34201       6.66627       4.69558       3.06460       1.89101       1.13436      0.625799      0.330566      0.156772     0.0732399     0.0300482     0.0118413    0.00400388    0.00125091   0.000330099   6.76059e-05   1.05058e-05       0.00000       0.00000       0.00000       0.00000       0.00000       0.00000       0.00000       0.00000       0.00000       0.00000       0.00000       0.00000
  12  25 4194.5125    1.1362 10.7818 10.3077 -0.0042  0.1389   0.0132   0.4024    0.0537   0.0000   415.9337      -27.9937       17.3737       20.0859      0.937666      -12.1107      -4.41843       1.58573      -4.28301       7.02423       4.72153      -3.51412       1.44944      0.996327      0.180158     -0.321725    0.00165188     0.0901246    -0.0160130   -0.00322418   -0.00172535  -0.000383780  -8.64530e-06  -8.38595e-06       0.00000       0.00000       0.00000       0.00000       0.00000       0.00000       0.00000       0.00000       0.00000       0.00000       0.00000       0.00000       18.0479       22.2896       22.9494       22.5432       20.6897       17.7664       14.3574       11.1728       8.29304       5.69723       3.76994       2.38012       1.39200      0.791663      0.409345      0.199994     0.0904994     0.0377322     0.0141773    0.00500189    0.00149662   0.000384588   8.01002e-05   1.14756e-05       0.00000       0.00000       0.00000       0.00000       0.00000       0.00000       0.00000       0.00000       0.00000       0.00000       0.00000       0.00000
  12  26 4335.2405    0.9438 12.5810 10.2218 -0.0051  0.1716   0.0117   0.4962    0.0501   0.0000   442.6843       8.88774       26.2522      -22.2289       24.9264       24.0106      -9.55122       1.41907      -9.32811      -1.96667     -0.793434       2.09036       1.89429      -1.18961     -0.583776      0.509729      0.256964    0.00730722    -0.0184613    0.00216028   -0.00282539   0.000129622  -5.02817e-05  -2.11749e-05       0.00000       0.00000       0.00000       0.00000       0.00000       0.00000       0.00000       0.00000       0.00000       0.00000       0.00000       0.00000       22.3015       28.0393       29.3280       28.5543       25.8406       22.4822       17.7595       13.6616       10.1115       7.01421       4.61239       2.95964       1.69870      0.962378      0.503340      0.237936      0.113064     0.0450852     0.0177056    0.00629950    0.00187690   0.000485992   9.93211e-05   1.43654e-05       0.00000       0.00000       0.00000       0.00000       0.00000       0.00000       0.00000       0.00000       0.00000       0.00000       0.00000       0.00000
  12  28 4618.2911    0.6130 17.6795 10.1541 -0.0042  0.3085   0.0083   0.8209    0.0356   0.0000   499.8883       27.0885       37.1181      -36.3442      -46.5779       42.8357       31.8689      -19.7902      -4.62419       5.48851      -5.43379      -3.10837      -2.36323       1.89172       1.05213      0.437294      0.291649     0.0200656    -0.0412560    0.00474404   -0.00123569  -0.000144912   0.000255420  -1.26978e-06       0.00000       0.00000       0.00000       0.00000       0.00000       0.00000       0.00000       0.00000       0.00000       0.00000       0.00000       0.00000       39.1878       48.9013       51.7638       49.8539       45.5389       38.9538       32.8349       25.7364       18.4287       13.3721       8.70832       5.39136       3.30800       1.81146      0.969008      0.475320      0.217270     0.0926683     0.0359001     0.0116737    0.00356441   0.000929810   0.000184331   2.55446e-05       0.00000       0.00000       0.00000       0.00000       0.00000       0.00000       0.00000       0.00000       0.00000       0.00000       0.00000       0.00000
  13  11 2271.0946    1.0365  0.7551 10.7066 -0.0028  0.0304   0.0320   0.0620    0.1109   0.0000   433.6619    -0.0773971       11.4682       7.66115      -3.92353      -4.87671      -5.64406      0.443183      0.831654      -1.31744      -1.27792      -1.12831    -0.0382757     0.0377330      0.110856     0.0765283     0.0400724   -0.00369595   0.000197504    0.00410613   0.000797250  -0.000240450   0.000170548   1.91568e-05  -4.30308e-06   1.30524e-07       0.00000       0.00000       0.00000       0.00000       0.00000       0.00000       0.00000       0.00000       0.00000       0.00000       3.43411       4.61122       4.28018       4.43769       4.05695       3.77942       3.07496       2.48715       1.78813       1.40061      0.906529      0.638318      0.358731      0.228372      0.120351     0.0607700     0.0311197     0.0131197    0.00646925    0.00238483   0.000913674   0.000318112   8.64650e-05   2.43004e-05   4.49144e-06   7.06732e-07       0.00000       0.00000       0.00000       0.00000       0.00000       0.00000       0.00000       0.00000       0.00000       0.00000
  13  12 2411.8429    1.4279  0.8630 10.9788 -0.0122  0.0316   0.0407   0.0669    0.1514   0.0000   439.1363      -1.14639       10.9249     -0.997650      -1.61839       5.29974       1.24218      -1.26402      0.908081     -0.807469      0.358438     -0.959680      0.256238     -0.164958    0.00790665    -0.0468646     0.0486769    0.00934355   -0.00668326   -0.00435058   0.000873252   0.000630366  -3.38886e-05  -2.21720e-05  -1.20345e-07  -6.10297e-08       0.00000       0.00000       0.00000       0.00000       0.00000       0.00000       0.00000       0.00000       0.00000       0.00000       3.97905       4.96551       4.73526       4.66775       4.74428       4.08008       3.42557       2.38149       1.97408       1.39528      0.962717      0.707532      0.372810      0.245581      0.127098     0.0614214     0.0299905     0.0126688    0.00585858    0.00204063   0.000821079   0.000320125   7.35122e-05   2.15743e-05   4.70824e-06   5.98364e-07       0.00000       0.00000       0.00000       0.00000       0.00000       0.00000       0.00000       0.00000       0.00000       0.00000
  13  13 2551.7509    1.8747  0.9037 11.5229 -0.0134  0.0295   0.0558   0.0724    0.1781   0.0000   440.1896       2.15764       12.1691      -5.58799      -1.29187       3.14418     0.0625974      -4.48891     -0.127384       1.93569       2.05949      0.420090      0.407189      0.185006      0.177677   -0.00109769   -0.00884947   -0.00173147   0.000587221    0.00256769   0.000900162  -0.000418203   0.000166651   3.11115e-05   4.94090e-07  -6.09186e-07       0.00000       0.00000       0.00000       0.00000       0.00000       0.00000       0.00000       0.00000       0.00000       0.00000       3.57858       4.39273       4.22525       4.85941       4.22963       3.69089       2.78222       2.45227       1.83012       1.38152      0.822716      0.563791      0.340595      0.219599      0.125249     0.0683138     0.0314967     0.0149308    0.00565598    0.00247689   0.000834962   0.000283991   7.36586e-05   2.16714e-05   3.74643e-06   6.60552e-07       0.00000       0.00000       0.00000       0.00000       0.00000       0.00000       0.00000       0.00000       0.00000       0.00000
  13  14 2691.7103    2.5794  0.8105 11.9245  0.0016  0.0328   0.0774   0.0664    0.1837   0.0000   439.0852       5.77833       12.1400      -5.28598       1.96061       1.68339      -4.63834      -2.42974      0.693026      -1.09115      0.381476     -0.240184     -0.182779     0.0757459     0.0410044    -0.0742578    -0.0316829    0.00343243    0.00414349    0.00244195  -0.000103711   0.000190467   1.66487e-05  -2.58132e-05   5.74331e-06  -3.29608e-07       0.00000       0.00000       0.00000       0.00000       0.00000       0.00000       0.00000       0.00000       0.00000       0.00000       3.76051       4.98294       5.27662       4.73528       5.33644       3.78289       3.28853       2.50391       1.76282       1.49930      0.858990      0.605212      0.392871      0.222007      0.143930     0.0670642     0.0309594     0.0166142    0.00587286    0.00255683    0.00101696   0.000273070   9.04361e-05   2.77068e-05   5.26420e-06   5.74392e-07       0.00000       0.00000       0.00000       0.00000       0.00000       0.00000       0.00000       0.00000       0.00000       0.00000
  13  15 2832.1388    3.2310  0.7502 12.3734 -0.0073  0.0258   0.1018   0.0593    0.1823   0.0000   444.1757       2.12544       17.9405      -8.17556       1.42284      -6.46449       2.91575      -1.54078       1.31517      -1.58782      0.599313     0.0747287     -0.171065     -0.229056     0.0132896     -0.130153    -0.0177837    0.00545731    0.00448838   -0.00111852   0.000619907   0.000522357   6.51261e-05   9.78767e-06   2.78933e-06  -6.17786e-07       0.00000       0.00000       0.00000       0.00000       0.00000       0.00000       0.00000       0.00000       0.00000       0.00000       3.24003       3.77868       4.04172       4.01733       3.58561       3.18578       2.58378       2.18254       1.66870       1.11067      0.768870      0.503720      0.303553      0.175003      0.105839     0.0522978     0.0268865     0.0127603    0.00519704    0.00188210   0.000770682   0.000245011   7.11822e-05   1.61163e-05   3.24806e-06   4.77649e-07       0.00000       0.00000       0.00000       0.00000       0.00000       0.00000       0.00000       0.00000       0.00000       0.00000
  13  16 2972.6614    3.7456  0.7314 13.1980 -0.0003  0.0253   0.1173   0.0663    0.1376   0.0000   438.4139     -0.958136       8.32480      -1.16445      0.957505      -3.26944      -2.73265      0.327444       2.74088       1.52168      0.526955      0.346210      0.357969      0.148687    -0.0732061     0.0179940   -0.00639581     0.0126479    0.00444614   -0.00446666   0.000246157   0.000534543  -7.77183e-06  -1.24945e-05  -7.48250e-06   1.23567e-08       0.00000       0.00000       0.00000       0.00000       0.00000       0.00000       0.00000       0.00000       0.00000       0.00000       3.28461       3.65756       3.61632       3.87606       3.59692       3.18650       2.70343       2.01773       1.49728       1.13189      0.804815      0.506773      0.328203      0.185978      0.107038     0.0515848     0.0252740     0.0113104    0.00509635    0.00194851   0.000703441   0.000200302   6.06623e-05   1.49053e-05   3.18223e-06   4.56546e-07       0.00000       0.00000       0.00000       0.00000       0.00000       0.00000       0.00000       0.00000       0.00000       0.00000
  13  17 3112.5410    3.9586  0.9381 12.9840  0.0004  0.0273   0.1107   0.0767    0.1653   0.0000   441.0626       4.02982       6.21945       1.41397       7.17827      -1.95355      0.744387      -2.23314       3.08362      -1.20761     -0.786624     -0.439503     -0.186847     -0.112849      0.159820     0.0895210     0.0102685   -0.00639390    0.00530959   -0.00233470  -0.000284120  -0.000660156   0.000124269   8.12866e-06   3.21996e-06   3.66375e-07       0.00000       0.00000       0.00000       0.00000       0.00000       0.00000       0.00000       0.00000       0.00000       0.00000       3.41390       3.97373       4.43222       4.22111       3.81914       3.36158       2.88465       2.16239       1.69894       1.18356      0.816806      0.523715      0.304606      0.190151      0.107726     0.0520987     0.0253320     0.0128443    0.00544961    0.00215915   0.000795550   0.000272574   7.32111e-05   1.71521e-05   3.61512e-06   4.69383e-07       0.00000       0.00000       0.00000       0.00000       0.00000       0.00000       0.00000       0.00000       0.00000       0.00000
  13  18 3252.3571    3.7466  1.1332 13.3587 -0.0106  0.0356   0.0983   0.0847    0.1478   0.0000   429.7570       5.93238       8.13334      0.893333       3.84094      -9.17270      -6.91521       1.23453      0.760983      -2.85077      -1.45227      0.810447      0.135911      0.119043   -0.00536330     0.0112451    -0.0686893    -0.0143534    0.00636737   -0.00212609  -0.000236683   6.88699e-05  -0.000105743   2.16791e-06  -1.51446e-07   1.27534e-06       0.00000       0.00000       0.00000       0.00000       0.00000       0.00000       0.00000       0.00000       0.00000       0.00000       3.81885       5.51191       5.23900       5.52998       4.78469       4.46374       3.42852       3.03332       1.98324       1.63212       1.00583      0.718102      0.412670      0.243221      0.139756     0.0677069     0.0369885     0.0159901    0.00759170    0.00270481    0.00109198   0.000351312   0.000102053   2.98349e-05   5.13911e-06   9.01565e-07       0.00000       0.00000       0.00000       0.00000       0.00000       0.00000       0.00000       0.00000       0.00000       0.00000
  13  19 3392.4044    3.2776  1.9258 12.4025 -0.0043  0.0431   0.0632   0.1049    0.1121   0.0000   437.3587      -3.72333       4.22396       5.74574      -1.68727      -1.82648      -9.85871      -4.25899       5.84385      -2.94413      0.384790      0.905669     -0.466523      0.282858    -0.0320946    -0.0421503     0.0132767   0.000417099    0.00271639  -0.000130339   0.000707863   1.40620e-05   1.15056e-05   1.52248e-05  -7.72997e-06  -9.16821e-07       0.00000       0.00000       0.00000       0.00000       0.00000       0.00000       0.00000       0.00000       0.00000       0.00000       5.35607       6.50136       6.74828       7.07165       6.06813       5.40043       4.50982       3.61692       2.64676       1.84235       1.30976      0.864954      0.531006      0.293738      0.171396     0.0854479     0.0455507     0.0211003    0.00929529    0.00336271    0.00129706   0.000395294   0.000119230   2.82958e-05   5.76694e-06   8.72950e-07       0.00000       0.00000       0.00000       0.00000       0.00000       0.00000       0.00000       0.00000       0.00000       0.00000
  13  20 3532.6038    2.7328  2.7888 11.9976 -0.0035  0.0538   0.0451   0.1329    0.0841   0.0000   440.3185       11.5370       15.0556       13.8630      -11.3035      -12.8180      -8.07500      -4.25308      -1.66382      -4.66520     -0.445140    -0.0235854     -0.553596     -0.387100     0.0768509     0.0510161   -0.00503419    0.00931378    -0.0262733  -0.000822721   -0.00178729   0.000516617   4.63577e-05  -2.44193e-05  -5.60954e-06   7.51104e-07       0.00000       0.00000       0.00000       0.00000       0.00000       0.00000       0.00000       0.00000       0.00000       0.00000       6.51714       8.48381       8.52443       9.17470       7.55090       6.93973       5.44630       4.51812       3.10532       2.38067       1.51363       1.07487      0.603613      0.389858      0.193129      0.115017     0.0523687     0.0267536     0.0106635    0.00464981    0.00147398   0.000545459   0.000134482   3.93721e-05   7.02035e-06   1.24095e-06       0.00000       0.00000       0.00000       0.00000       0.00000       0.00000       0.00000       0.00000       0.00000       0.00000
  13  21 3673.1161    2.2118  3.7689 11.4348 -0.0010  0.0650   0.0318   0.1554    0.0755   0.0000   425.9557       9.18889       12.5407      -4.03728      0.319111     -0.771440      -1.55666      -7.87395     -0.270725      0.789971     0.0146327    -0.0376907      0.483985      0.265178     0.0904826     0.0626131    -0.0207044    -0.0264250    0.00242132    0.00149226    0.00128621  -0.000110430   0.000133620   4.17150e-05  -2.46391e-06   4.15244e-07       0.00000       0.00000       0.00000       0.00000       0.00000       0.00000       0.00000       0.00000       0.00000       0.00000       7.52060       10.1555       9.76356       10.1549       8.91277       8.23201       6.56369       5.44162       3.93544       2.90004       1.88532       1.28925      0.762869      0.451380      0.240033      0.132747     0.0636659     0.0300469     0.0123782    0.00515178    0.00184117   0.000637712   0.000177723   4.87163e-05   9.40460e-06   1.52043e-06       0.00000       0.00000       0.00000       0.00000       0.00000       0.00000       0.00000       0.00000       0.00000       0.00000
  13  22 3813.7266    1.8248  5.4689 11.0312 -0.0017  0.0790   0.0233   0.2035    0.0647   0.0000   426.8268       7.08847       33.2284      -10.1952     -0.637493       10.7306      -1.76442      -8.04773      -4.03674      -1.95166       1.57169     0.0968755     -0.373563     -0.588310     -0.188354     0.0975165     0.0824652     0.0151802     0.0127867    0.00337018    0.00201055  -0.000462386   0.000179748   9.37942e-05  -1.98109e-06  -1.11910e-06       0.00000       0.00000       0.00000       0.00000       0.00000       0.00000       0.00000       0.00000       0.00000       0.00000       9.51580       11.9692       12.4616       12.5937       11.2901       9.98552       8.23278       6.45560       4.87616       3.49166       2.36246       1.56193      0.972006      0.560074      0.305184      0.167836     0.0807007     0.0382108     0.0157175    0.00666121    0.00236159   0.000788522   0.000226124   5.68735e-05   1.14547e-05   1.63409e-06       0.00000       0.00000       0.00000       0.00000       0.00000       0.00000       0.00000       0.00000       0.00000       0.00000
  13  23 3954.2701    1.5089  7.4213 10.8097 -0.0021  0.0996   0.0179   0.2780    0.0551   0.0000   449.8520       2.24136       21.7683       12.5075      -21.7281      -21.1938       4.58554      -14.8640       1.25561       2.12397      -2.46114       3.59716      0.593318     0.0660169    -0.0932164     0.0757395     -0.172348     0.0101145    0.00731718   -0.00645492    0.00243185   0.000154818  -1.29965e-07   4.16135e-07   3.99796e-06  -5.91430e-08       0.00000       0.00000       0.00000       0.00000       0.00000       0.00000       0.00000       0.00000       0.00000       0.00000       11.7391       15.5300       15.7137       15.6302       14.2902       12.2914       10.4534       8.20782       6.26293       4.44146       2.97645       1.97335       1.19979      0.701609      0.386027      0.209856      0.101408     0.0485626     0.0199490    0.00831049    0.00299519    0.00101395   0.000290527   7.46785e-05   1.54523e-05   2.14526e-06       0.00000       0.00000       0.00000       0.00000       0.00000       0.00000       0.00000       0.00000       0.00000       0.00000
  13  24 4095.5249    1.2765  9.3386 10.4433 -0.0047  0.1220   0.0145   0.3302    0.0558   0.0000   423.2961       12.4192       8.43679       2.46819       32.5142      -10.2823       22.7585      -17.4281       2.71535      -1.13314     -0.998647      -2.01919      -3.40110     -0.664087     0.0110093     -0.785854     -0.128910      0.147557    0.00193496     0.0166183   -0.00173664    0.00210343  -0.000270595   6.92985e-05   3.87904e-05  -5.99034e-06       0.00000       0.00000       0.00000       0.00000       0.00000       0.00000       0.00000       0.00000       0.00000       0.00000       13.9779       17.9818       18.8648       18.3861       17.3010       14.7856       12.5545       10.1376       7.51030       5.28868       3.68110       2.45448       1.48958      0.858545      0.475149      0.257419      0.126500     0.0616912     0.0251768     0.0102477    0.00369477    0.00125180   0.000367992   9.42600e-05   1.90045e-05   2.55659e-06       0.00000       0.00000       0.00000       0.00000       0.00000       0.00000       0.00000       0.00000       0.00000       0.00000
  13  25 4236.5839    1.0659 11.3890 10.3049 -0.0044  0.1461   0.0123   0.4221    0.0503   0.0000   446.8736      -13.3313     -0.848723       7.56156       15.8189       2.69139       3.93021      -22.4765      -16.1868      -1.54408       3.52426       3.80653     -0.845806      0.418931     -0.129601       1.05241    -0.0508088    -0.0700443     0.0531072    0.00552525   -0.00464258  -0.000926847   0.000231657  -6.12144e-06   1.71104e-05  -1.77905e-06       0.00000       0.00000       0.00000       0.00000       0.00000       0.00000       0.00000       0.00000       0.00000       0.00000       17.0298       22.3290       23.1438       22.7144       21.1343       18.4003       15.0381       12.0991       8.91710       6.52014       4.40385       2.93015       1.80530       1.04714      0.604170      0.305150      0.156650     0.0710858     0.0316231     0.0120593    0.00466928    0.00150412   0.000447304   0.000114533   2.22874e-05   3.11922e-06       0.00000       0.00000       0.00000       0.00000       0.00000       0.00000       0.00000       0.00000       0.00000       0.00000
  13  26 4377.6757    0.9118 14.3960 10.1813 -0.0017  0.1912   0.0101   0.5326    0.0443   0.0000   429.8165      0.709446       20.8256      -13.1446       14.1280      -21.9800       28.6198       25.8233    -0.0990246     -0.446432      -3.99858      -4.98863      0.761985       1.39352      0.467224    -0.0570101     -0.198770     0.0307341    -0.0245041     0.0212240   -0.00474954  -0.000206847  -0.000400714  -1.22600e-06  -1.40489e-05   9.38611e-07       0.00000       0.00000       0.00000       0.00000       0.00000       0.00000       0.00000       0.00000       0.00000       0.00000       22.5515       28.6377       30.1429       29.5508       27.8190       24.0091       19.7889       15.6659       11.7337       8.66462       5.80500       3.98782       2.40116       1.45652      0.814013      0.424685      0.214087     0.0977841     0.0431026     0.0167417    0.00627475    0.00208993   0.000582383   0.000150552   2.88266e-05   3.90761e-06       0.00000       0.00000       0.00000       0.00000       0.00000       0.00000       0.00000       0.00000       0.00000       0.00000
  13  27 4519.4778    0.7334 16.7829 10.1524 -0.0012  0.2532   0.0084   0.6719    0.0376   0.0000   424.1516       55.5497      -3.09341      -57.4685       25.2843      -16.5930       49.2513       29.3561      -7.68504       7.54186      -2.66386      -11.1258       1.38074      -1.00899     -0.449710     -0.700673      0.256108      0.152218     0.0780155    0.00351310    -0.0116406    0.00127976   0.000287263   9.48200e-05  -4.25720e-06  -2.94718e-06       0.00000       0.00000       0.00000       0.00000       0.00000       0.00000       0.00000       0.00000       0.00000       0.00000       28.5597       37.2407       38.8709       38.5667       36.0555       31.4558       25.7127       20.6581       15.5924       11.3416       7.83718       5.20250       3.29443       1.91346       1.12834      0.568568      0.296999      0.133111     0.0600569     0.0225452    0.00883540    0.00277789   0.000822954   0.000202233   3.95408e-05   5.45364e-06       0.00000       0.00000       0.00000       0.00000       0.00000       0.00000       0.00000       0.00000       0.00000       0.00000
  13  28 4660.5800    0.6012 19.2901 10.0732  0.0040  0.3264   0.0074   0.8300    0.0322   0.0000   481.9077       11.8224       42.3063      -50.7085      -1.61635      -42.3095       3.76573       54.0678      -6.72507       2.25388       5.39282       6.82094      -1.40617     -0.159312       1.60775     -0.488557     -0.650351      0.198262   -0.00902258    -0.0316515   -0.00602736    0.00200292   0.000631565  -0.000136015   2.28630e-05  -1.09525e-05       0.00000       0.00000       0.00000       0.00000       0.00000       0.00000       0.00000       0.00000       0.00000       0.00000       37.2688       48.7795       50.1613       50.7530       45.5934       41.6017       33.2489       27.1510       20.4386       15.0320       10.1569       6.99110       4.25800       2.60910       1.44395      0.795205      0.381533      0.188904     0.0765272     0.0321004     0.0112902    0.00383545    0.00104978   0.000262444   4.90728e-05   7.27317e-06       0.00000       0.00000       0.00000       0.00000       0.00000       0.00000       0.00000       0.00000       0.00000       0.00000
  14  10 2162.5444    0.8048  0.6871 10.5473 -0.0095  0.0317   0.0254   0.0620    0.0897   0.0000   431.3529       4.70831       12.7022       1.12341      -2.35014       2.65365      0.344785      -3.42184      0.414299       1.10381     -0.412052     -0.143933      0.530129      0.422552     -0.158773     0.0153417   -0.00242295    -0.0384535    0.00724804   -0.00215590    0.00188863   2.91529e-05  -2.39980e-05  -0.000101047   6.18420e-05  -2.07285e-06   9.23830e-07  -1.79334e-07       0.00000       0.00000       0.00000       0.00000       0.00000       0.00000       0.00000       0.00000       3.22744       4.80469       4.70055       4.91403       4.51547       3.79983       3.28531       2.32558       2.09115       1.19294       1.08740      0.604665      0.478858      0.258060      0.160965     0.0911075     0.0458527     0.0252140     0.0111729    0.00505745    0.00196111   0.000834360   0.000269738   8.97349e-05   2.89932e-05   5.01408e-06   1.42814e-06   1.83181e-07       0.00000       0.00000       0.00000       0.00000       0.00000       0.00000       0.00000       0.00000
  14  12 2446.6876    1.5447  0.8204 11.2236 -0.0053  0.0339   0.0434   0.0627    0.1365   0.0000   438.7860     0.0754179       17.1015      -4.46162      -3.99400     -0.256963      -2.87379      -5.62075      -2.09862      -1.17776     -0.503146      0.745325      0.364600     0.0693056    -0.0573489     -0.136641   -0.00779283   -0.00284576    -0.0126608   0.000949585  -0.000737720  -0.000319489  -0.000201457   2.13182e-05   1.00383e-05  -6.50242e-06   7.60737e-08  -1.47534e-07       0.00000       0.00000       0.00000       0.00000       0.00000       0.00000       0.00000       0.00000       3.74589       4.86831       5.20299       4.58495       5.08415       3.69973       3.43219       3.00359       2.23921       1.57142       1.14501      0.699322      0.504293      0.293540      0.145781      0.105173     0.0476260     0.0259860     0.0137997    0.00447175    0.00219701   0.000865425   0.000231191   9.19345e-05   2.93179e-05   7.06887e-06   1.40256e-06   1.42967e-07       0.00000       0.00000       0.00000       0.00000       0.00000       0.00000       0.00000       0.00000
  14  13 2587.3685    2.0420  0.8715 11.8599 -0.0026  0.0287   0.0553   0.0660    0.1336   0.0000   434.9335      -2.47207       9.44351       5.83118      -1.90125      -1.57233       3.57380       1.70296    -0.0982915     -0.918802     -0.690377     0.0925016      0.227064      0.153409     0.0169821     0.0545286     0.0134602   0.000561139   -0.00792218  -0.000483788   0.000112822  -0.000193369  -1.98723e-05   7.47048e-05  -3.83852e-05  -7.88363e-06   4.67473e-07  -8.84785e-08       0.00000       0.00000       0.00000       0.00000       0.00000       0.00000       0.00000       0.00000       3.20119       4.32677       4.31598       4.39244       4.04896       3.67788       3.10040       2.24647       1.65388       1.28617      0.869961      0.670370      0.409858      0.266233      0.141708     0.0800068     0.0413933     0.0198736    0.00982278    0.00407633    0.00186331   0.000690241   0.000243860   7.97484e-05   1.93112e-05   5.59458e-06   1.05196e-06   1.52530e-07       0.00000       0.00000       0.00000       0.00000       0.00000       0.00000       0.00000       0.00000
  14  14 2728.2333    2.6483  0.8474 12.2772 -0.0050  0.0455   0.0779   0.0661    0.1513   0.0000   432.2612      -4.91835       10.8267      -4.52204       8.86521      -1.85561     -0.537314     0.0941878      0.439015      0.337514    -0.0422019     -0.463042     -0.487636     -0.381332     -0.238915    0.00265428    -0.0967004    -0.0208842    0.00509919    0.00326597   -0.00225076   0.000236045   0.000175978   0.000158277   3.22152e-06  -8.24719e-07   1.56104e-07   6.08677e-08       0.00000       0.00000       0.00000       0.00000       0.00000       0.00000       0.00000       0.00000       3.51191       6.60585       5.28978       6.55464       5.83528       4.22701       4.89677       2.68951       3.18871       1.29199       1.66341      0.691848      0.674766      0.326123      0.226287      0.130135     0.0528005     0.0404592     0.0113376    0.00952841    0.00207508    0.00136954   0.000352741   0.000124424   4.21889e-05   5.21746e-06   2.62327e-06   3.10573e-07       0.00000       0.00000       0.00000       0.00000       0.00000       0.00000       0.00000       0.00000
  14  15 2869.2595    3.3315  0.8092 12.6888  0.0012  0.0284   0.0953   0.0655    0.1708   0.0000   439.6159       11.1797       5.89404       3.24488     -0.671151      -5.60133      -2.01685      -1.79524      0.324987      0.874984     -0.686212     -0.379954     -0.353487     -0.401979      0.118448     0.0701740    -0.0259121    -0.0216732    -0.0108886    0.00394471   -0.00189830   0.000378876   0.000100793  -2.13295e-06  -2.40793e-06  -4.78548e-07   1.92484e-07  -1.21205e-07       0.00000       0.00000       0.00000       0.00000       0.00000       0.00000       0.00000       0.00000       2.88821       4.06229       3.78631       4.38894       3.31577       3.45777       2.80043       2.37410       1.75137       1.35933      0.915362      0.611929      0.407218      0.244117      0.145448     0.0741559     0.0447009     0.0201838     0.0101056    0.00430533    0.00204732   0.000703539   0.000268399   7.53717e-05   2.17845e-05   5.17837e-06   9.86725e-07   1.79914e-07       0.00000       0.00000       0.00000       0.00000       0.00000       0.00000       0.00000       0.00000
  14  16 3010.1735    3.7360  0.8886 13.2014 -0.0023  0.0310   0.1018   0.0653    0.1537   0.0000   437.8101       17.3654       16.5614      -1.10842      -1.94828      -3.42291      -4.06897     -0.876347       4.22458     0.0970906    -0.0154657     -0.555935    -0.0863676      0.286772     -0.202779     0.0323902     0.0199664     0.0193155   -0.00240009   -0.00562361    0.00241811  -0.000143473  -7.61140e-05  -3.57359e-05  -1.93390e-05   2.44041e-06  -1.05923e-06   9.23717e-08       0.00000       0.00000       0.00000       0.00000       0.00000       0.00000       0.00000       0.00000       3.76587       4.73982       4.27279       4.63267       4.41171       4.22669       3.36726       2.57952       1.79588       1.33222       1.03866      0.789898      0.521548      0.311306      0.166534     0.0857350     0.0468051     0.0217269     0.0103475    0.00425351    0.00187720   0.000639107   0.000237268   7.47616e-05   2.10668e-05   5.19599e-06   9.99217e-07   1.62480e-07       0.00000       0.00000       0.00000       0.00000       0.00000       0.00000       0.00000       0.00000
  14  17 3150.5948    3.9198  1.0834 13.3189 -0.0065  0.0304   0.1014   0.0843    0.1609   0.0000   428.4494       9.78745       15.7586      0.745917      -10.8114      -2.58811      -1.40990      -5.96706       1.26630   -0.00678844      -1.29029      0.884525      0.175763     0.0334587      0.287139    -0.0394536     0.0507980    -0.0196477    0.00602267    0.00119596   -0.00196346  -0.000907879   0.000157206   7.54715e-06  -2.86742e-05  -2.52728e-06  -1.11182e-07   3.32698e-08       0.00000       0.00000       0.00000       0.00000       0.00000       0.00000       0.00000       0.00000       3.53363       4.37243       4.51243       4.71527       4.35265       3.61772       3.24011       2.47133       1.96048       1.38251       1.02252      0.664764      0.424973      0.269273      0.157456     0.0877668     0.0463903     0.0229864     0.0107340    0.00487099    0.00198278   0.000741675   0.000245791   7.83305e-05   2.15547e-05   5.07747e-06   1.13675e-06   1.43548e-07       0.00000       0.00000       0.00000       0.00000       0.00000       0.00000       0.00000       0.00000
  14  18 3290.8708    3.6575  1.2441 13.3238 -0.0031  0.0353   0.0893   0.0876    0.1356   0.0000   438.3712       11.1719       12.5622       4.27760       1.33275      -5.02726      -3.47959      -4.70637     -0.519214      -1.27733      -1.20255      -1.91569     -0.791359      0.170121     -0.120339    -0.0588246    -0.0675922     0.0478399     0.0196527    0.00437773   -0.00296066   0.000484007   0.000522959   1.81283e-06  -3.68994e-05  -1.24167e-06   9.48248e-08  -4.61602e-08       0.00000       0.00000       0.00000       0.00000       0.00000       0.00000       0.00000       0.00000       3.91323       5.17161       5.26532       5.37327       4.98470       4.22790       3.66142       2.83772       2.20348       1.63532       1.14485      0.760233      0.484019      0.303344      0.180666      0.103051     0.0520900     0.0260976     0.0125399    0.00542092    0.00227239   0.000863356   0.000300159   9.36227e-05   2.60287e-05   6.50718e-06   1.32740e-06   1.77676e-07       0.00000       0.00000       0.00000       0.00000       0.00000       0.00000       0.00000       0.00000
  14  19 3431.5273    3.0197  1.8954 12.5340 -0.0069  0.0425   0.0598   0.1038    0.1045   0.0000   450.9003       5.19958       14.9356       2.31455      -5.30732      -7.29814       4.13025      -9.37256      -2.56791      -2.30493     -0.498034     -0.288038       1.36606      0.138047     -0.483380    -0.0182609    -0.0381375     0.0254316   -0.00346275    -0.0113531  -0.000102886    0.00268526   0.000460451   0.000181250   1.40480e-06  -2.68846e-06   1.08514e-06  -7.82368e-08       0.00000       0.00000       0.00000       0.00000       0.00000       0.00000       0.00000       0.00000       4.88620       6.24666       5.94358       6.30418       5.49210       5.45956       4.36070       3.90322       2.74940       2.18312       1.43700       1.04968      0.655491      0.408810      0.213323      0.126397     0.0636545     0.0338691     0.0146946    0.00681794    0.00264513    0.00110781   0.000351426   0.000121620   3.14048e-05   8.53643e-06   1.38914e-06   2.38554e-07       0.00000       0.00000       0.00000       0.00000       0.00000       0.00000       0.00000       0.00000
  14  20 3572.2290    2.5335  2.9729 11.8877 -0.0005  0.0512   0.0395   0.1370    0.0793   0.0000   433.8324      -9.48252       14.6507      -15.1933      -20.7966      -1.73413      -1.47705      -3.83892       2.63282      -2.20565       1.25249     -0.422955      -2.22832      0.961053      0.153169      0.257448    -0.0411969     0.0334723   -0.00642638   -0.00610627   -0.00209153  -0.000523938    0.00120012   1.68154e-05  -1.51372e-05  -2.12437e-06   1.81102e-06  -1.70398e-08       0.00000       0.00000       0.00000       0.00000       0.00000       0.00000       0.00000       0.00000       6.16906       7.59250       8.04134       7.99547       7.55196       6.38888       5.30509       4.40844       3.41376       2.47422       1.72817       1.12247      0.745957      0.450160      0.262213      0.152289     0.0794385     0.0406424     0.0186817    0.00807940    0.00324865    0.00125532   0.000421847   0.000135397   3.91788e-05   9.23036e-06   1.77525e-06   2.30713e-07       0.00000       0.00000       0.00000       0.00000       0.00000       0.00000       0.00000       0.00000
  14  21 3713.0877    2.0947  4.3660 11.4495 -0.0016  0.0668   0.0282   0.1744    0.0648   0.0000   434.6490       8.93561       4.78747       3.41450      -8.32880      -1.53253      -1.51738      -10.7155      -4.94904     -0.630609     -0.358313     -0.431829     -0.662029      0.622723      0.215177     0.0299017     -0.163562     0.0275695    -0.0314555  -0.000147615   -0.00157580  -0.000594129   0.000632061   2.73441e-05   6.50366e-06  -8.10868e-06   8.16447e-07   5.01667e-08       0.00000       0.00000       0.00000       0.00000       0.00000       0.00000       0.00000       0.00000       7.29671       9.25913       9.54392       9.73017       8.96249       7.77557       6.81566       5.51595       4.40618       3.16587       2.25263       1.45666      0.955000      0.571630      0.352168      0.197092      0.102470     0.0525186     0.0247954     0.0110366    0.00439018    0.00171887   0.000591237   0.000182753   5.26091e-05   1.22550e-05   2.57297e-06   3.40095e-07       0.00000       0.00000       0.00000       0.00000       0.00000       0.00000       0.00000       0.00000
  14  22 3854.3174    1.7747  5.8160 11.0110 -0.0018  0.0784   0.0211   0.2119    0.0586   0.0000   443.1246       8.52362       24.8221      0.841531       5.16895       14.4321      -4.15778      -2.18833      -6.95647      -2.13665      -3.36263       1.15758      0.695713      0.158555    -0.0969413      0.223267    -0.0313063     0.0366636    -0.0139584     0.0219368    -0.0171544  -0.000293844    0.00116717  -0.000202935  -3.48108e-05  -2.40771e-06   4.62954e-06  -2.21228e-07       0.00000       0.00000       0.00000       0.00000       0.00000       0.00000       0.00000       0.00000       8.56263       11.0973       11.4825       11.5671       10.7148       9.56734       8.08311       6.60558       4.92504       3.74755       2.63608       1.75892       1.15059      0.708895      0.406410      0.232038      0.120959     0.0603814     0.0291800     0.0125710    0.00545583    0.00206298   0.000699985   0.000223472   6.35822e-05   1.56527e-05   2.98236e-06   4.12092e-07       0.00000       0.00000       0.00000       0.00000       0.00000       0.00000       0.00000       0.00000
  14  23 3995.3770    1.4456  8.4659 10.5778 -0.0057  0.1041   0.0158   0.2837    0.0573   0.0000   449.9684       8.25981       27.2729      -15.5565       19.2638       20.1150       18.3324      -17.1282      -9.70968      -4.85497      0.409687       2.00764     -0.153360      -1.04706      0.183397     -0.754064     -0.381801     -0.110505    0.00168399   -0.00679352    0.00135623    0.00564457   -0.00111193  -0.000436419   1.46927e-05   2.64837e-05  -1.13875e-06   2.00388e-08       0.00000       0.00000       0.00000       0.00000       0.00000       0.00000       0.00000       0.00000       11.6412       14.9828       15.3791       15.2682       13.9604       12.6704       10.9413       8.99171       6.91275       5.15402       3.58415       2.40800       1.53317      0.937785      0.548501      0.306490      0.160318     0.0801299     0.0384405     0.0168726    0.00706084    0.00270971   0.000949690   0.000299991   8.39351e-05   2.04442e-05   3.90942e-06   5.35117e-07       0.00000       0.00000       0.00000       0.00000       0.00000       0.00000       0.00000       0.00000
  14  24 4136.4575    1.2022  9.8558 10.5536 -0.0017  0.1222   0.0135   0.3510    0.0475   0.0000   456.3846       51.9287       22.6696      -39.9102      -22.5235       20.9648      -8.78177      -5.48547      -3.52795       14.2126       2.00882      -8.10478      0.137461      0.302998      0.976469     -0.799178    -0.0635976      0.188034     0.0257471    -0.0286264    -0.0133939   -0.00143974    0.00135994  -0.000119677  -0.000166763   5.63406e-05  -7.77681e-08  -4.78006e-07       0.00000       0.00000       0.00000       0.00000       0.00000       0.00000       0.00000       0.00000       13.6022       17.4983       18.3261       18.5879       16.8530       15.2334       12.6150       10.4079       7.84014       5.92576       4.11376       2.81474       1.81621       1.13675      0.654142      0.368361      0.201082     0.0995280     0.0469304     0.0208557    0.00881386    0.00330022    0.00115551   0.000364722   0.000100695   2.44852e-05   4.51041e-06   6.36683e-07       0.00000       0.00000       0.00000       0.00000       0.00000       0.00000       0.00000       0.00000
  14  25 4277.9919    1.0266 12.9261 10.2779  0.0001  0.1586   0.0111   0.4468    0.0471   0.0000   434.2759       11.3861       5.87199      -30.4059       20.4632      -8.65605       4.33293      -17.9271      -3.74238       9.36560       3.27242      -6.48512     -0.775023     -0.301727    -0.0398178     -0.295583      0.245670     -0.247133     0.0371495     0.0227985   -0.00983277    0.00166440   0.000860648  -0.000600879  -9.13412e-06   3.14406e-05   2.39235e-06   9.93181e-08       0.00000       0.00000       0.00000       0.00000       0.00000       0.00000       0.00000       0.00000       17.3458       22.0624       23.3487       23.1880       21.7594       19.3074       16.6815       12.9925       10.3834       7.54663       5.55399       3.63853       2.38921       1.49665      0.879499      0.482338      0.264038      0.125921     0.0614060     0.0266000     0.0117260    0.00427602    0.00154278   0.000485178   0.000136846   3.12393e-05   6.28601e-06   7.93388e-07       0.00000       0.00000       0.00000       0.00000       0.00000       0.00000       0.00000       0.00000
  14  26 4419.7110    0.8538 15.3634 10.2387 -0.0030  0.2115   0.0091   0.5653    0.0392   0.0000   442.3753       29.4826       3.00745      -4.24065       14.5793       16.2931       5.69977      -51.0250      -10.3596      -4.71001       9.99283      -9.44137      0.870853      -1.13830      -1.79456    -0.0503547      0.859485     -0.130797     0.0100066     0.0172511    0.00895930   -0.00165363  -0.000698063   0.000553688  -7.61802e-06  -7.74046e-05   6.63232e-06   3.96672e-07       0.00000       0.00000       0.00000       0.00000       0.00000       0.00000       0.00000       0.00000       22.5249       29.0720       30.3464       29.8254       29.1552       25.7545       21.4676       17.6240       13.4771       10.1946       7.31412       4.94059       3.26415       2.05105       1.19707      0.670186      0.366424      0.178700     0.0852312     0.0371602     0.0159513    0.00589724    0.00208657   0.000660304   0.000187375   4.45194e-05   8.30960e-06   1.08436e-06       0.00000       0.00000       0.00000       0.00000       0.00000       0.00000       0.00000       0.00000
  15   9 2049.6128    0.6859  0.5324 10.2046 -0.0054  0.0251   0.0281   0.0583    0.0783   0.0000   440.3574      -1.89383       8.69345      -5.87983      -5.18482      -2.01964       3.73700      0.196547     -0.603928      0.924161      -1.14946     -0.647290      0.628724      0.377163      0.246335    -0.0668486    -0.0257515    -0.0201141    0.00764990    0.00392838  -9.38525e-05   -0.00171575  -6.92081e-05  -4.41676e-05   8.04646e-05  -3.53810e-05   3.49565e-06   9.48897e-07  -8.18638e-08   4.08112e-09       0.00000       0.00000       0.00000       0.00000       0.00000       0.00000       2.51947       3.43786       3.49855       3.75277       3.09892       3.20421       2.62610       1.85433       1.74613       1.12244      0.873393      0.578540      0.442907      0.239439      0.166149     0.0927490     0.0530109     0.0275260     0.0145356    0.00762567    0.00268195    0.00137549   0.000498407   0.000215726   7.02700e-05   2.03113e-05   5.49313e-06   9.34880e-07   2.43820e-07   3.35380e-08       0.00000       0.00000       0.00000       0.00000       0.00000       0.00000
  15  10 2195.8138    0.9035  0.6649 10.5620 -0.0030  0.0343   0.0282   0.0614    0.0953   0.0000   437.5648      0.854363       9.75447      -2.32274      -3.98315      -6.30862     -0.932006       2.38069      0.613267      -1.76949     -0.686226      0.419632      0.165881     -0.144741     -0.105004     0.0245206    0.00881729     0.0247781    0.00803237    0.00218832  -0.000618062   0.000317703  -0.000299987   8.73780e-05  -5.02879e-05   4.32420e-05  -5.02235e-06  -8.16342e-07   1.74941e-07  -3.58242e-08       0.00000       0.00000       0.00000       0.00000       0.00000       0.00000       2.69876       4.75021       4.16098       4.89120       4.11471       3.91329       3.20169       2.78199       1.86293       1.57041       1.11116      0.705547      0.555528      0.274940      0.226652      0.106171     0.0717099     0.0301929     0.0205847    0.00649962    0.00504831    0.00129862   0.000826210   0.000223435   9.58595e-05   2.12332e-05   8.36875e-06   1.80428e-06   3.53687e-07   5.80198e-08       0.00000       0.00000       0.00000       0.00000       0.00000       0.00000
  15  11 2339.5564    1.2362  0.7845 11.0332 -0.0086  0.0278   0.0351   0.0624    0.1068   0.0000   435.6307      -4.69237       11.9068      -1.80064      -1.25991      0.948858      0.903863      -2.36698       1.13595      -1.87999     -0.845949      0.336996     -0.372544     -0.214211     -0.122773    -0.0161778     0.0261956     0.0374055     0.0154287   -0.00786636  -2.61602e-05  -0.000116540  -0.000147437   0.000115503  -8.17816e-05   1.57924e-06  -4.52681e-06   4.85763e-07   3.11004e-08   1.88261e-08       0.00000       0.00000       0.00000       0.00000       0.00000       0.00000       3.04143       3.33609       3.49143       4.01900       3.73195       3.12912       2.65835       2.22217       1.87059       1.44241      0.985273      0.669284      0.475795      0.299618      0.185183      0.111812     0.0644152     0.0372514     0.0180235    0.00863871    0.00353865    0.00151874   0.000573987   0.000216914   6.66449e-05   1.97935e-05   5.36416e-06   1.19518e-06   2.38778e-07   3.09977e-08       0.00000       0.00000       0.00000       0.00000       0.00000       0.00000
  15  12 2481.0274    1.7458  0.8424 11.4993 -0.0012  0.0299   0.0481   0.0649    0.1277   0.0000   437.5174      0.302993       13.6741      -3.22305      -3.17581       2.03106    -0.0150927      -1.28109       2.96872     -0.112826     -0.479184      0.129543      0.332822    -0.0699540     -0.100887    -0.0149145    -0.0258589    -0.0551452    -0.0184651     0.0188654    0.00463473   -0.00104224   4.46866e-05   0.000203008   2.68979e-05  -1.82412e-05   1.11196e-05  -1.07261e-06  -2.65608e-07   4.95725e-09       0.00000       0.00000       0.00000       0.00000       0.00000       0.00000       3.23832       3.53317       3.79164       4.34043       3.79084       3.30355       2.99406       2.46773       1.92445       1.37417       1.11811      0.789728      0.452738      0.293957      0.211756      0.131107     0.0661923     0.0315074     0.0176790    0.00893564    0.00446430    0.00167877   0.000647809   0.000211770   7.32674e-05   2.13170e-05   5.23557e-06   1.17576e-06   2.36878e-07   3.24516e-08       0.00000       0.00000       0.00000       0.00000       0.00000       0.00000
  15  13 2622.3811    2.1925  0.8618 12.0829 -0.0068  0.0275   0.0608   0.0656    0.1186   0.0000   437.1961      -2.36139       4.49536      -5.13315      -2.20038      -3.84811      -3.79019      -2.42236      -2.77158      -3.06472     -0.116964      0.707385      0.635126     -0.120349     -0.342681      0.189261     0.0247102     0.0103198     0.0185450   -0.00908924   -0.00146431  -8.05678e-05  -0.000436243  -0.000347623  -8.55617e-06  -9.15857e-08   2.44890e-06  -1.48502e-06  -1.88625e-07  -1.37333e-08       0.00000       0.00000       0.00000       0.00000       0.00000       0.00000       3.07230       3.70782       3.80365       4.07705       3.65468       3.31699       2.63842       2.46241       1.96104       1.40601      0.972224      0.696174      0.478178      0.300625      0.171615     0.0965239     0.0567526     0.0337693     0.0164447    0.00808643    0.00323665    0.00144896   0.000498619   0.000195458   6.33637e-05   2.02242e-05   5.38091e-06   1.18818e-06   2.09175e-07   3.28618e-08       0.00000       0.00000       0.00000       0.00000       0.00000       0.00000
  15  14 2764.1343    2.6405  0.9462 12.6587 -0.0092  0.0309   0.0696   0.0694    0.1218   0.0000   438.4411       7.76845       7.80661       1.78799      -5.57399      -8.73758      -1.85817      0.837584      -3.03263     0.0274759      0.168385      0.221022      0.208989      0.124603     0.0833588     0.0342329     -0.130813    -0.0306764    0.00448760    0.00950215   -0.00778832   -0.00137761  -0.000787631   0.000327717   0.000113225   1.52176e-06  -8.02817e-06  -1.47353e-06  -1.20413e-07  -3.59644e-08       0.00000       0.00000       0.00000       0.00000       0.00000       0.00000       2.97180       4.17319       4.12833       4.23523       4.22777       3.48849       3.13535       2.32557       2.00018       1.42863       1.07782      0.727871      0.460816      0.334600      0.178114      0.124880     0.0618351     0.0352590     0.0174242    0.00754514    0.00391696    0.00141327   0.000645226   0.000230167   6.86704e-05   2.65585e-05   6.17456e-06   1.58211e-06   3.32047e-07   4.01366e-08       0.00000       0.00000       0.00000       0.00000       0.00000       0.00000
  15  15 2905.8226    3.3518  0.8382 12.6847 -0.0101  0.0288   0.0883   0.0609    0.1690   0.0000   436.8226       8.95231       9.56206       2.95542       2.16928      -2.30263      -5.60200      -3.29269     -0.370532      -2.25932      -1.06570     -0.522788     -0.899387     -0.394009      0.159987      0.126211    -0.0121553   -0.00207951    -0.0237899   -0.00374268   -0.00428804  -0.000747212  -5.10423e-05  -0.000258669  -0.000124834  -2.72023e-05   6.42093e-06   2.53980e-07  -4.02954e-07   6.80556e-09       0.00000       0.00000       0.00000       0.00000       0.00000       0.00000       2.95189       4.11461       3.93927       4.51083       3.67897       3.62991       2.90692       2.51507       1.82468       1.34568       1.04261      0.684818      0.525639      0.291426      0.203617     0.0987211     0.0675231     0.0275627     0.0189383    0.00700652    0.00427975    0.00131550   0.000726834   0.000190775   8.55397e-05   1.92981e-05   6.82499e-06   1.27763e-06   2.57812e-07   4.38616e-08       0.00000       0.00000       0.00000       0.00000       0.00000       0.00000
  15  16 3047.0984    3.7911  0.7815 13.1820 -0.0075  0.0277   0.1062   0.0589    0.1481   0.0000   438.1898       6.44161       6.12866      -2.75477      -2.94531      -1.60912      -1.77495      -1.79502       3.09578      -1.81283     -0.316932      -1.01774    -0.0394657      0.440137      0.128276     0.0444192    0.00200971   -0.00893074     0.0162201     0.0134451   -0.00455407   -0.00246506   -0.00125370  -0.000180660   5.69739e-06   1.11765e-05   1.59196e-06  -1.57413e-06  -1.95798e-07  -1.36522e-08       0.00000       0.00000       0.00000       0.00000       0.00000       0.00000       2.77099       3.64156       3.79134       3.88221       3.54851       3.36315       2.64980       2.16454       1.80872       1.38390      0.964086      0.667706      0.435944      0.281996      0.172123      0.110198     0.0597546     0.0292071     0.0166727    0.00700158    0.00352157    0.00118401   0.000610350   0.000208915   7.35284e-05   2.26792e-05   5.88034e-06   1.32738e-06   2.48540e-07   3.60306e-08       0.00000       0.00000       0.00000       0.00000       0.00000       0.00000
  15  17 3188.0614    3.9569  0.9964 13.2280  0.0007  0.0298   0.1027   0.0734    0.1650   0.0000   436.1917       1.70635       11.1677       2.58991      -7.91852      -13.5553     -0.181885     -0.181672      -2.02975      -3.86662       1.69504     -0.881195     -0.108494     -0.208512      0.222515     0.0282194     -0.119876    0.00620693   -0.00425355   -0.00378065   -0.00508437    0.00216570   0.000308154  -3.11787e-05  -0.000162730   1.51105e-05   8.36365e-06  -1.11445e-07  -8.17571e-07   1.95567e-08       0.00000       0.00000       0.00000       0.00000       0.00000       0.00000       3.14718       4.12817       4.29135       4.64845       3.87193       3.60808       3.06387       2.48438       1.90677       1.51570       1.01028      0.722645      0.498467      0.307064      0.188394      0.103927     0.0612670     0.0325941     0.0169535    0.00785767    0.00369242    0.00151846   0.000630202   0.000228177   7.87284e-05   2.11950e-05   5.86395e-06   1.36977e-06   2.61649e-07   3.94745e-08       0.00000       0.00000       0.00000       0.00000       0.00000       0.00000
  15  18 3328.8052    3.5518  1.5209 13.0681 -0.0019  0.0404   0.0791   0.0934    0.1247   0.0000   442.3216       11.0061       7.86743       2.32993      -7.72585      -2.47567      -6.45937      -3.09705       3.49782     -0.959125    -0.0866995     -0.771309     -0.275898     -0.767503     -0.339041      0.160812     -0.146516    -0.0154835   0.000808997   0.000504959   -0.00738131   -0.00127891   0.000572417   0.000410439   2.87587e-05   2.37071e-05  -7.75382e-06  -2.78345e-06   4.13863e-07   2.65048e-09       0.00000       0.00000       0.00000       0.00000       0.00000       0.00000       4.24227       6.02991       5.78394       6.38076       5.60401       5.37184       4.16358       3.44441       2.64668       1.96237       1.43552      0.996428      0.686231      0.419204      0.274067      0.148588     0.0909016     0.0419408     0.0246550    0.00985498    0.00537873    0.00179707   0.000883428   0.000272371   0.000110057   3.02281e-05   9.09842e-06   1.97551e-06   3.91399e-07   6.12628e-08       0.00000       0.00000       0.00000       0.00000       0.00000       0.00000
  15  19 3469.9455    2.8812  2.4377 12.2988 -0.0030  0.0475   0.0490   0.1168    0.0951   0.0000   434.2238       1.57020       5.62983       7.60699       5.45408      -9.40225       1.88265      -2.79049       2.82013      -4.20968      0.240935      0.249149      0.210305     -0.525679     0.0807941    -0.0755687    -0.0201785    -0.0730926    -0.0152041    0.00168950   -0.00577624   0.000535544  -0.000254804   0.000395319   0.000102039  -0.000123118  -9.27629e-06   2.28914e-06  -7.30590e-08  -4.57253e-08       0.00000       0.00000       0.00000       0.00000       0.00000       0.00000       5.34671       6.69500       6.78521       6.43067       6.02720       5.61821       4.95018       4.31583       3.51641       2.58550       1.85202       1.30451      0.821855      0.527774      0.313208      0.176151     0.0995977     0.0533308     0.0262353     0.0131231    0.00553400    0.00249358   0.000904282   0.000340407   0.000120222   3.78502e-05   9.60117e-06   2.24646e-06   4.13048e-07   5.40329e-08       0.00000       0.00000       0.00000       0.00000       0.00000       0.00000
  15  20 3611.2571    2.4511  3.3328 11.6971  0.0002  0.0530   0.0354   0.1397    0.0792   0.0000   445.5779     -0.680920       5.91252      0.182134      0.914610      -13.0975      -4.56413      -6.28870       2.21005      -1.92159      -2.56009     -0.683381     0.0855378     -0.397841      0.744421     0.0525685     -0.102378      0.115813   -0.00809600    0.00808228     0.0160237   -0.00645045   0.000776491  -0.000169458  -1.46285e-05  -3.80667e-05   3.34331e-06  -1.87200e-06   3.29001e-08   1.79165e-07       0.00000       0.00000       0.00000       0.00000       0.00000       0.00000       5.86134       7.26869       7.81392       7.62334       7.30037       6.55618       5.41939       4.55848       3.58459       2.73937       1.96765       1.35083      0.865221      0.569343      0.354522      0.207339      0.116631     0.0623722     0.0302462     0.0147784    0.00648723    0.00286688    0.00107432   0.000400723   0.000136877   4.22734e-05   1.11305e-05   2.59699e-06   4.56556e-07   5.91698e-08       0.00000       0.00000       0.00000       0.00000       0.00000       0.00000
  15  21 3752.4257    2.0534  4.8928 11.1634 -0.0016  0.0664   0.0249   0.1802    0.0661   0.0000   432.8587      -6.00956       21.2228       1.74171      -1.30182       2.78726      0.305362      -1.77745      -4.82433     -0.585918     -0.262007      -1.61123    -0.0797191    -0.0208059     -0.140274     0.0479169      0.106375   0.000844138     0.0375868    0.00569706    0.00279644    0.00160658    0.00196257  -0.000813525   0.000158996  -2.87576e-06   1.64206e-05   2.37437e-06   1.55065e-08  -9.34313e-08       0.00000       0.00000       0.00000       0.00000       0.00000       0.00000       7.05891       8.90447       9.19534       9.37790       8.99873       7.97258       6.87494       5.63769       4.46724       3.27679       2.45877       1.68800       1.15815      0.736043      0.444882      0.257066      0.144760     0.0773752     0.0389522     0.0185310    0.00828755    0.00350775    0.00137306   0.000499259   0.000167407   5.19056e-05   1.45374e-05   3.27763e-06   6.41096e-07   8.14245e-08       0.00000       0.00000       0.00000       0.00000       0.00000       0.00000
  15  22 3894.2317    1.6707  6.5175 10.7734 -0.0026  0.0816   0.0183   0.2220    0.0578   0.0000   428.8909       15.7642       19.0507       2.22511      -3.59877      0.480036      -5.74522      -11.3941      0.874992       1.21098       2.22071      -1.86010     -0.387229     -0.816154     -0.718953     -0.385679     0.0884073    -0.0954072    -0.0256740    -0.0352958   -0.00370544    0.00299382   -0.00429027  -0.000647060   0.000132713   8.90587e-05  -2.32676e-05   4.10004e-06  -1.61207e-06   1.40989e-07       0.00000       0.00000       0.00000       0.00000       0.00000       0.00000       8.87653       11.0961       11.8405       11.9275       11.0418       10.1171       8.45907       7.04673       5.58398       4.08173       3.00729       2.13368       1.38681      0.904074      0.545167      0.321557      0.173393     0.0975706     0.0466416     0.0233820     0.0102542    0.00450085    0.00164654   0.000645014   0.000211835   6.77807e-05   1.73643e-05   3.99194e-06   7.37922e-07   9.66543e-08       0.00000       0.00000       0.00000       0.00000       0.00000       0.00000
  15  23 4035.7096    1.3660  8.3348 10.6726 -0.0022  0.1036   0.0151   0.2826    0.0502   0.0000   440.3032       10.1595       9.22624       9.16706       2.95947      -2.30585       21.7317       7.81743      -5.53306      -2.23448       1.01103       1.65872     -0.112445      -1.39806      0.410180      0.705696      0.377222      0.100080    -0.0718499    -0.0578356     0.0303344   -0.00309641   -0.00150516  -7.85711e-05  -9.06501e-05   1.97405e-05   2.76131e-05   1.53051e-06  -4.67729e-08   1.69174e-07       0.00000       0.00000       0.00000       0.00000       0.00000       0.00000       10.8716       13.6874       14.7052       14.6402       13.5822       12.3694       10.6800       8.78428       7.11649       5.27362       3.88338       2.61672       1.80528       1.12757      0.693389      0.406999      0.230394      0.122706     0.0629401     0.0301296     0.0135169    0.00572709    0.00230633   0.000843878   0.000283580   8.55025e-05   2.35468e-05   5.14376e-06   9.86328e-07   1.25041e-07       0.00000       0.00000       0.00000       0.00000       0.00000       0.00000
  15  24 4177.5400    1.1279 10.5658 10.5262 -0.0024  0.1307   0.0126   0.3635    0.0443   0.0000   421.4005      -6.33038       25.6293       11.0791       8.16122       31.6095       1.30228      -12.1451     -0.938130       14.5262      0.460088       1.42517     -0.812209      0.832030     -0.706081      0.929462     -0.485317     0.0975153     0.0263891    0.00465802    0.00481804   -0.00687776    0.00128876  -0.000343239   0.000384605  -3.47499e-06   1.08849e-05  -2.17850e-06   1.59494e-06   1.62213e-07       0.00000       0.00000       0.00000       0.00000       0.00000       0.00000       13.6129       17.6140       18.7082       18.3274       17.4352       15.5792       13.5581       11.1985       8.93656       6.65603       4.90201       3.39074       2.25254       1.46371      0.872910      0.521640      0.287967      0.155418     0.0796983     0.0370800     0.0176232    0.00716960    0.00294810    0.00106461   0.000357232   0.000112638   2.97948e-05   6.87072e-06   1.28803e-06   1.59229e-07       0.00000       0.00000       0.00000       0.00000       0.00000       0.00000
  15  25 4319.6620    0.9782 12.2391 10.3032 -0.0052  0.1563   0.0108   0.4263    0.0437   0.0000   446.1996       41.9447       22.9626      -10.2675       17.1232      -21.5090      -28.4378      -34.1970       7.79838       7.03394       10.9310      -11.6844       1.82245       2.98303      0.781355      -1.24915     -0.386721     0.0141399     0.0695914     0.0397395    -0.0258965    0.00147188   -0.00221331  -0.000556066   0.000797121  -3.64961e-05  -2.36331e-05  -1.85493e-05   1.80343e-07   2.55478e-07       0.00000       0.00000       0.00000       0.00000       0.00000       0.00000       15.6188       20.7488       21.6496       21.8705       20.7981       18.1417       16.1701       13.0026       10.4873       7.88229       5.76627       4.00036       2.70437       1.74252       1.05932      0.635375      0.354147      0.191482     0.0988829     0.0462730     0.0218345    0.00889639    0.00366483    0.00132515   0.000441786   0.000135251   3.62783e-05   8.46718e-06   1.62642e-06   2.00097e-07       0.00000       0.00000       0.00000       0.00000       0.00000       0.00000
  15  26 4461.5860    0.7702 14.7960 10.2737 -0.0039  0.2109   0.0087   0.5624    0.0358   0.0000   447.5783       60.8447       55.3836      -29.6206      -15.7508      -11.6738      -39.4097      -26.2088      -8.79159       21.7296       5.86282      -6.69254      -1.54217     -0.314071      -1.58571      0.436226      0.101718      0.101131     -0.287668      0.135521    -0.0287022    -0.0140748   0.000840752    0.00393057  -0.000406894   7.97972e-05   8.38400e-05  -7.82985e-06  -1.07624e-07   3.13049e-07       0.00000       0.00000       0.00000       0.00000       0.00000       0.00000       21.0457       27.1488       29.2213       29.0099       27.6446       25.2897       21.3113       17.6629       14.0170       10.7592       7.79771       5.51293       3.69500       2.43677       1.46621      0.879852      0.493030      0.264769      0.135241     0.0634191     0.0293877     0.0122342    0.00501617    0.00182891   0.000616905   0.000192084   5.02217e-05   1.15483e-05   2.06500e-06   2.65429e-07       0.00000       0.00000       0.00000       0.00000       0.00000       0.00000
  16   8 1933.1637    0.5049  0.3750 10.1591 -0.0131  0.0301   0.0226   0.0461    0.0565   0.0000   440.5045      -5.08049       16.9691      -1.23926      -3.96675      -5.78295     -0.670121      -2.32863      0.342967     -0.701543      0.480388      0.164023      0.284619      0.202953      0.118101     0.0492849     -0.106159    -0.0368320     0.0129225    0.00973559   0.000182395  -0.000226889   4.12323e-06   0.000460967   0.000239908   2.20730e-05  -6.44233e-08   5.17244e-06   4.73506e-07  -1.61636e-07  -2.77665e-08   2.93097e-09       0.00000       0.00000       0.00000       0.00000       2.92425       3.03103       3.77904       4.36985       3.46097       3.07928       3.42784       2.23718       2.05802       1.39992       1.12566      0.815448      0.631126      0.383475      0.198721      0.177748     0.0925242     0.0450730     0.0206350     0.0144988    0.00838188    0.00303447    0.00148844   0.000599145   0.000255357   8.68965e-05   2.04151e-05   6.94853e-06   1.31799e-06   3.02763e-07   7.78206e-08   7.58449e-09       0.00000       0.00000       0.00000       0.00000
  16  10 2228.3527    0.9728  0.7171 10.5554  0.0007  0.0278   0.0279   0.0589    0.1081   0.0000   439.8298      -1.64214       15.9827      -2.39868       2.33391      -3.41927      -1.36675      0.658575      -1.59830      -1.09469     -0.306015     -0.733328     -0.157773   -0.00986389     -0.192845     0.0359422     0.0640610   -0.00256961    -0.0236716     0.0239125    0.00373949   -0.00203942  -0.000418834   0.000150291  -0.000198211   1.70270e-05   6.77503e-06   2.40016e-06  -5.68499e-08  -4.28622e-08   9.08333e-08  -7.63070e-09       0.00000       0.00000       0.00000       0.00000       2.72246       3.59406       3.60903       3.88333       3.36003       3.07536       2.74313       2.34984       1.94817       1.46980       1.11959      0.764296      0.491608      0.340771      0.212815      0.117879     0.0721446     0.0426784     0.0236039     0.0111620    0.00572519    0.00232629    0.00124066   0.000440381   0.000176792   5.68936e-05   2.00276e-05   5.68628e-06   1.44149e-06   3.18415e-07   6.33113e-08   8.84615e-09       0.00000       0.00000       0.00000       0.00000
  16  11 2372.5600    1.2965  0.9757 11.1316 -0.0081  0.0298   0.0328   0.0782    0.1149   0.0000   436.1110       6.96834       14.6740      0.421581      -7.09364      -1.21204      -2.02661      -1.55875     -0.112229      -1.40238      0.797150     0.0202682      0.254285     -0.350393     -0.412053    -0.0869595     0.0238048    -0.0658066     0.0606927    -0.0159149    0.00371217  -0.000581423   -0.00218232   0.000616448   2.29545e-05  -8.63710e-05   1.35801e-06  -1.73926e-06  -2.13611e-07   3.68470e-07  -3.74191e-08  -8.87347e-09       0.00000       0.00000       0.00000       0.00000       2.77340       3.85213       3.55135       3.95328       3.37977       3.41139       2.87935       2.61472       2.00557       1.58541       1.18121      0.841579      0.597670      0.370642      0.248180      0.140709     0.0878330     0.0438320     0.0263038     0.0120246    0.00653028    0.00278247    0.00130111   0.000477596   0.000206182   6.37708e-05   2.35974e-05   6.23182e-06   1.83929e-06   3.96874e-07   7.09824e-08   1.10615e-08       0.00000       0.00000       0.00000       0.00000
  16  12 2514.8193    1.7860  0.8588 11.6272 -0.0090  0.0269   0.0472   0.0620    0.1196   0.0000   439.9239       4.23325       11.7160       6.04664       8.51037       1.13198      0.674797      -2.81503      -3.48055     -0.845393       2.29424     -0.608735     -0.698428      0.135236      0.133844     -0.229327    -0.0854278     0.0734061     0.0502576    0.00841873    0.00200504   -0.00119227   0.000925126   0.000665942   0.000240638  -0.000107136  -3.03168e-05   1.37232e-08  -2.27321e-08  -3.68296e-08  -7.48219e-08   9.40995e-09       0.00000       0.00000       0.00000       0.00000       2.72206       3.59991       3.67496       3.83087       3.62138       3.18088       2.82266       2.26947       1.79151       1.37243      0.984838      0.737248      0.488072      0.346052      0.201507      0.131895     0.0713593     0.0422020     0.0221771     0.0111698    0.00547611    0.00244707    0.00109266   0.000432468   0.000168026   5.86451e-05   1.77066e-05   5.66494e-06   1.30572e-06   3.43879e-07   6.23550e-08   7.98631e-09       0.00000       0.00000       0.00000       0.00000
  16  13 2656.9666    2.2959  0.9710 11.7918 -0.0115  0.0276   0.0573   0.0689    0.1579   0.0000   439.0696     0.0937032       19.5709       11.0414      -5.29388       1.02744      0.628653       1.30037      -3.13022      -1.48410       1.20205      0.953675    -0.0123336      0.650357      0.300365    -0.0149225    -0.0777188    -0.0109512     0.0185327    -0.0189381   -0.00891576   -0.00120116  -0.000417880  -9.74076e-05   0.000222591  -2.25002e-05   2.10818e-05  -5.71379e-06  -3.06222e-06   2.61598e-07   5.76585e-08   6.60882e-09       0.00000       0.00000       0.00000       0.00000       2.95350       3.59380       3.58558       3.72337       3.67483       3.17325       2.87621       2.37988       2.04118       1.42538       1.13289      0.796397      0.545549      0.379301      0.220543      0.137907     0.0778028     0.0439136     0.0234608     0.0122485    0.00590383    0.00259923    0.00111135   0.000437314   0.000164501   5.60575e-05   1.81331e-05   5.89158e-06   1.37204e-06   3.06823e-07   6.39565e-08   7.52106e-09       0.00000       0.00000       0.00000       0.00000
  16  14 2799.5188    3.0707  0.7910 12.4759  0.0023  0.0257   0.0830   0.0555    0.1356   0.0000   439.8560       1.70685       14.2422      -3.93110      0.615567      -2.09526      -8.95125      -1.05082       2.56085     -0.960543     -0.908179      0.810538     -0.243262     -0.579237     -0.184072     0.0238943    -0.0302664   -0.00349173    -0.0399562   -0.00147683    0.00650180    0.00237036   0.000792755  -0.000804920  -0.000397049   1.14272e-05   2.10958e-05  -4.04789e-06  -1.32464e-06  -3.49422e-07   7.34972e-08  -3.05832e-09       0.00000       0.00000       0.00000       0.00000       2.41567       3.23890       3.16631       3.36823       3.22717       2.67753       2.62741       2.12908       1.84164       1.30788       1.00352      0.722570      0.495237      0.324452      0.205038      0.116700     0.0735380     0.0378849     0.0217093     0.0114551    0.00544418    0.00264176    0.00100277   0.000455306   0.000159648   5.43567e-05   1.95930e-05   5.33311e-06   1.45824e-06   3.33727e-07   6.95248e-08   8.20021e-09       0.00000       0.00000       0.00000       0.00000
  16  15 2941.7617    3.5915  0.8161 13.1262 -0.0001  0.0263   0.0967   0.0614    0.1120   0.0000   437.0409       3.84534       14.1680       4.63211      -3.78458     -0.116645      -2.00895     -0.936932      0.745786      -2.71284    -0.0780935      0.267075    -0.0795387     -0.509531     -0.121899     0.0510745     0.0302958     0.0247697    0.00106357    0.00328657   -0.00539390   0.000246790  -0.000497268   7.21659e-05  -0.000104312   3.12890e-06  -8.33859e-06   5.42648e-06  -1.20917e-06  -1.57429e-07  -1.86391e-08  -6.51043e-09       0.00000       0.00000       0.00000       0.00000       2.63200       3.56018       3.56274       4.03861       3.45815       3.13817       2.78986       2.27548       1.65176       1.32748      0.964096      0.671460      0.486172      0.335631      0.211420      0.112520     0.0665280     0.0417229     0.0210858     0.0114853    0.00481885    0.00254853    0.00106348   0.000492678   0.000157275   6.00039e-05   1.73298e-05   4.93784e-06   1.38326e-06   3.20823e-07   5.97202e-08   8.99970e-09       0.00000       0.00000       0.00000       0.00000
  16  16 3083.4795    3.9352  0.8444 13.3458 -0.0045  0.0261   0.1029   0.0599    0.1371   0.0000   435.3092       8.99935       11.5425      -2.21290      0.448606      -7.62728       1.36495     -0.852299       1.36018      -2.35208     -0.853949      -1.14588      0.366804     -0.179950    -0.0156230     0.0794579    -0.0169405    -0.0629918    -0.0389995     0.0188921    0.00380548    0.00310458   0.000136284   6.18598e-05   0.000275433  -3.59947e-05  -3.53049e-05  -4.80457e-07  -1.13076e-06  -2.47524e-07  -3.18980e-09  -1.00443e-08       0.00000       0.00000       0.00000       0.00000       2.64103       3.47605       3.56871       3.45333       3.39024       3.02205       2.63168       2.25464       1.78824       1.43371       1.03084      0.726422      0.506371      0.309311      0.210184      0.123135     0.0712292     0.0410923     0.0215000     0.0107889    0.00515220    0.00240992    0.00103906   0.000408893   0.000157049   5.79004e-05   1.86811e-05   5.24639e-06   1.52368e-06   3.32224e-07   5.92123e-08   7.67255e-09       0.00000       0.00000       0.00000       0.00000
  16  17 3224.9408    3.7857  1.1666 13.1361 -0.0089  0.0335   0.0896   0.0826    0.1940   0.0000   439.3845     -0.839472       13.7465      -3.18480      -3.25411     0.0687927      -2.01286      -2.27005      -2.25584      0.556917       2.66596     0.0218972      0.194023      0.311583    -0.0458317     -0.327305     0.0350763     0.0170229   -0.00481942   -0.00460921   -0.00411961    0.00259204    0.00107755   0.000193755  -4.08726e-05  -5.96871e-05   8.11720e-06  -2.02454e-07  -2.32563e-06  -6.54911e-07   1.82787e-07  -8.58344e-09       0.00000       0.00000       0.00000       0.00000       3.63006       4.01368       4.05243       4.44909       4.64048       4.05627       3.29110       2.70041       2.21266       1.76969       1.34775      0.940725      0.615206      0.427743      0.277862      0.182427      0.110118     0.0605240     0.0314023     0.0159239    0.00718897    0.00338562    0.00132482   0.000565608   0.000192632   6.77318e-05   2.16166e-05   6.59056e-06   1.63872e-06   3.81537e-07   6.58826e-08   8.14077e-09       0.00000       0.00000       0.00000       0.00000
  16  18 3366.4707    3.3662  1.7918 12.5999 -0.0054  0.0394   0.0650   0.0954    0.1391   0.0000   442.8521       9.82547       9.24664      -2.34558      -1.54254     -0.429586       1.55636      -1.83169     0.0284192     -0.624170     0.0505680      0.132654     -0.629343      0.272566     0.0144318     -0.202215     -0.110436     0.0665203    -0.0316039  -0.000361223   0.000159171   -0.00299428   0.000428257   0.000140802   0.000137016  -6.74376e-05   1.93670e-05  -1.63976e-05  -6.43037e-07   6.16697e-07   7.83706e-08  -6.96725e-09       0.00000       0.00000       0.00000       0.00000       4.06807       5.24992       5.53425       5.83035       5.44412       4.88492       4.08526       3.32220       2.58828       1.98420       1.51363       1.06273      0.711141      0.493327      0.311068      0.195039      0.112856     0.0642819     0.0334091     0.0167583    0.00819645    0.00365062    0.00167059   0.000658679   0.000250001   8.68443e-05   2.77493e-05   8.62371e-06   2.13691e-06   4.82538e-07   8.85415e-08   1.18324e-08       0.00000       0.00000       0.00000       0.00000
  16  19 3507.9661    2.8882  2.5031 12.1891 -0.0006  0.0458   0.0472   0.1189    0.0991   0.0000   440.4427       10.7562       9.00257      0.281953       4.69982      -6.57229      -1.50451       2.69598       3.85026      -2.21095      0.410871      -1.69060      0.504294      0.329445     -0.139256     0.0391276      0.126881      0.138897    0.00623833    0.00870988    0.00732572   -0.00148591  -1.37844e-05   8.94566e-05  -0.000297654   6.47746e-05  -4.72639e-07  -1.90597e-06  -2.65481e-06  -7.10189e-08  -6.91342e-08   9.80970e-09       0.00000       0.00000       0.00000       0.00000       4.78225       5.96587       6.36678       6.51494       6.14809       5.39216       4.79708       3.90942       3.17905       2.48437       1.75853       1.27166      0.874970      0.588583      0.374018      0.210982      0.128595     0.0732325     0.0409583     0.0200018    0.00958840    0.00439219    0.00192263   0.000778458   0.000297465   0.000101903   3.39186e-05   9.21849e-06   2.47660e-06   5.81287e-07   1.03679e-07   1.25957e-08       0.00000       0.00000       0.00000       0.00000
  16  20 3649.7867    2.2718  3.8593 11.5160 -0.0028  0.0571   0.0302   0.1552    0.0719   0.0000   431.9530       7.96535       15.0226      -1.58991      -1.71869      -4.49975     -0.745162       4.60808      -4.73019       5.83211      -2.60699      -2.36945      0.889950       1.11109    -0.0358564      0.209368     -0.367160    -0.0139013    -0.0371844    -0.0206303    -0.0165353    0.00143643    0.00126072  -0.000892411   0.000198819  -2.55144e-05   8.92336e-05   1.20001e-06  -1.91573e-06  -1.15755e-07  -1.16075e-08   7.34275e-09       0.00000       0.00000       0.00000       0.00000       5.61951       7.05315       7.84112       7.66400       7.38840       6.76686       5.76381       4.78600       3.86712       2.97787       2.16964       1.59950       1.08492      0.725929      0.460680      0.280710      0.164700     0.0928256     0.0490847     0.0256872     0.0120014    0.00579385    0.00237944    0.00102094   0.000377100   0.000139388   4.54537e-05   1.32801e-05   3.38331e-06   7.66427e-07   1.31845e-07   1.59676e-08       0.00000       0.00000       0.00000       0.00000
  16  21 3791.5432    1.9452  5.2587 11.0076 -0.0006  0.0688   0.0223   0.1818    0.0649   0.0000   437.6820      -7.05543       23.5356      -16.0329      -3.40001      -10.1832       5.06701       4.02304       3.87256      -2.28459      -4.16174     -0.791546     -0.738754      0.258402     -0.125688      0.154776      0.179841   -0.00953422     0.0451358    -0.0608142     0.0112324    0.00772629   -0.00133234  -0.000776091   0.000330051   0.000345359  -5.10929e-05  -1.13516e-05   8.83997e-07  -4.52317e-07  -5.50136e-08  -1.90783e-08       0.00000       0.00000       0.00000       0.00000       6.83292       8.58597       9.49625       9.32555       8.67564       8.14852       6.96622       5.86995       4.78797       3.66640       2.66852       1.96116       1.33993      0.851973      0.565292      0.336100      0.192187      0.111113     0.0590979     0.0298268     0.0144761    0.00688763    0.00293933    0.00118228   0.000454582   0.000170878   5.53321e-05   1.56801e-05   4.09377e-06   9.02405e-07   1.59387e-07   1.99265e-08       0.00000       0.00000       0.00000       0.00000
  16  22 3933.4705    1.6247  6.7633 10.7729 -0.0003  0.0842   0.0175   0.2211    0.0545   0.0000   434.7666      -9.43105       15.1229       1.38963     -0.689766      -28.7411      -2.19410      -8.76692       5.40565      -5.19400     -0.586006       3.07132       2.12746      -2.16016      0.144989      0.604112     -0.430078     0.0690148   -0.00346639     -0.101427     0.0249943    0.00345439    0.00473605    0.00214687   0.000420001   0.000122203   7.54977e-08   9.18783e-06   4.41115e-06   7.71649e-07   1.32910e-08   1.88929e-08       0.00000       0.00000       0.00000       0.00000       8.25284       10.7534       11.3208       11.6407       10.8477       9.97257       8.65795       7.13040       5.73185       4.38413       3.29496       2.34448       1.62430       1.07852      0.686845      0.413285      0.249752      0.135868     0.0724854     0.0380944     0.0183601    0.00832392    0.00365783    0.00152985   0.000572377   0.000200576   6.64418e-05   1.91012e-05   5.02263e-06   1.11357e-06   2.06811e-07   2.62047e-08       0.00000       0.00000       0.00000       0.00000
  16  24 4217.9235    1.0873 10.6593 10.4794 -0.0051  0.1293   0.0116   0.3576    0.0419   0.0000   429.1185      -3.37589       29.1693       23.1236     -0.626445      -35.0435       10.5957       1.95359      -3.16532      -7.97189       6.16868     -0.182422      -1.14448      0.167157      -1.04069     -0.715652      0.674690      0.323519    -0.0663331    -0.0625729     0.0266852     0.0256519     0.0185180   0.000297940   0.000738283   -0.00106594  -8.72278e-05   4.80321e-05  -5.42639e-06  -9.04807e-07   3.30044e-07  -5.41025e-08       0.00000       0.00000       0.00000       0.00000       12.6228       15.9409       17.1396       17.5715       16.6281       15.0721       12.9598       11.0180       8.94026       6.93364       5.14685       3.64880       2.53700       1.66179       1.08179      0.650559      0.387855      0.220537      0.118648     0.0609642     0.0291913     0.0136866    0.00585835    0.00241736   0.000904233   0.000325979   0.000105636   3.04839e-05   8.08993e-06   1.75216e-06   3.11655e-07   3.90367e-08       0.00000       0.00000       0.00000       0.00000
  16  26 4502.3431    0.7435 16.5214 10.2588  0.0008  0.2243   0.0079   0.6045    0.0329   0.0000   484.5744       2.67467       2.10839      -7.05337       25.1273      -58.5794       21.1332      -2.43193      -13.8548      -7.31767       4.37449      -7.16113       3.10775     -0.964786      -2.55708      -1.29168       1.69219     -0.163429     -0.341964    -0.0339142     0.0817610    0.00882537    -0.0164147   -0.00363208  -0.000439971  -0.000399922  -0.000152518  -0.000105216   4.01944e-06   3.15317e-06   7.97916e-07   2.32571e-08       0.00000       0.00000       0.00000       0.00000       21.4112       27.8261       29.8391       29.7003       28.6691       26.2130       22.7630       19.3061       15.2613       11.9618       9.00991       6.43695       4.56721       2.99039       1.92765       1.20690      0.705257      0.394766      0.214338      0.110339     0.0536602     0.0254821     0.0107309    0.00448263    0.00171803   0.000605503   0.000192619   5.66427e-05   1.48835e-05   3.20541e-06   5.56763e-07   6.86901e-08       0.00000       0.00000       0.00000       0.00000
  16  27 4644.5627    0.5880 17.2578 10.1526 -0.0033  0.2749   0.0070   0.6996    0.0294   0.0000   453.9069       47.3519       127.188      -16.5208      -23.2579      -28.7002       19.7845       36.9248     0.0696793      -32.3509      -7.86224      0.250571      -1.99186      -1.75387      -3.10928       2.51729      0.169928     -0.888410      0.139596     0.0884009   -0.00397260    -0.0443486  -0.000944187   -0.00126839    0.00330926    0.00154522  -2.35120e-05  -0.000136975   6.37344e-07  -6.72292e-07   8.53875e-07  -1.49534e-08       0.00000       0.00000       0.00000       0.00000       25.9773       34.1634       36.4583       37.1196       35.2934       32.0008       27.5758       23.5640       19.0237       14.6051       11.0195       7.93492       5.53304       3.70383       2.35713       1.48829      0.878970      0.496889      0.271438      0.141955     0.0692082     0.0327271     0.0138614    0.00576666    0.00218445   0.000767861   0.000245171   7.23686e-05   1.82784e-05   3.94081e-06   6.92943e-07   8.64643e-08       0.00000       0.00000       0.00000       0.00000
  17   9 2112.9718    0.7907  0.5822 10.2989 -0.0080  0.0254   0.0254   0.0506    0.0824   0.0000   440.6918      -2.88973       14.5459       3.24816      -5.74835      -1.58155       1.45406    -0.0728030       1.53506     -0.958818      0.462519    -0.0705499     -0.787745    -0.0206855     0.0129008     0.0541242   -0.00745328     0.0267559     0.0200353    -0.0127069    0.00284070   0.000571799    0.00340890    0.00102994  -0.000499005   5.50711e-05  -1.51472e-05   9.31589e-06  -2.77893e-06   3.14389e-08  -4.30038e-08   3.00425e-08   4.14822e-09   5.28224e-10       0.00000       0.00000       2.31673       2.82624       2.86264       3.42985       3.08393       2.51963       2.53626       2.13691       1.82513       1.21746       1.02211      0.735431      0.604904      0.343783      0.226713      0.150725      0.104243     0.0526897     0.0270992     0.0153235    0.00909019    0.00511903    0.00207192    0.00101494   0.000343976   0.000155286   5.00690e-05   1.65605e-05   5.09592e-06   1.29439e-06   3.84976e-07   6.99545e-08   1.68963e-08   1.90627e-09       0.00000       0.00000
  17  11 2405.0007    1.4225  0.8795 11.4202 -0.0104  0.0289   0.0362   0.0631    0.1043   0.0000   437.4668     -0.393987       10.1954      -1.50881      0.279020      -1.38090      -1.09079      -2.36738      0.598581      -1.16292      0.168384      -1.68888     -0.779380      0.162518      0.124477   -0.00931261    -0.0723578     0.0455234    -0.0289646    -0.0444415   -0.00532000    0.00214506    0.00189658   -0.00217066  -4.59961e-06   0.000252114   4.52168e-05  -4.00485e-05  -1.04613e-06   1.36427e-06  -3.86361e-07  -1.49689e-07   3.82345e-08  -1.38306e-11       0.00000       0.00000       3.21871       3.75794       3.80376       4.01849       3.64980       3.18349       2.84402       2.69913       2.36833       1.91832       1.36630      0.941315      0.656201      0.466107      0.291926      0.159539     0.0930123     0.0573063     0.0370494     0.0207638     0.0102338    0.00480712    0.00216889   0.000924943   0.000382252   0.000147076   5.14408e-05   1.62432e-05   5.16412e-06   1.37587e-06   3.45181e-07   7.52360e-08   1.29530e-08   1.72201e-09       0.00000       0.00000
  17  12 2548.0317    1.9839  0.8840 11.4348 -0.0034  0.0253   0.0475   0.0603    0.1349   0.0000   437.1232       4.61336       13.6611      0.977156      -2.11248      0.128597      0.420058      -1.86965     -0.764483      -1.47757      -1.59730     -0.143453     -0.117230     -0.323445      0.530635      0.228128    0.00280561    -0.0471476     0.0383860    -0.0263389   -0.00431836   0.000901170  -0.000608146  -0.000567743   0.000148365  -5.87056e-06  -0.000112659  -1.54289e-05  -1.29729e-06  -2.57646e-06   2.34525e-07  -8.84501e-08  -1.43338e-09  -8.51402e-10       0.00000       0.00000       2.21530       2.94235       3.11784       3.15453       3.09555       2.75956       2.59317       1.97323       1.74352       1.24716      0.967655      0.724982      0.545974      0.354115      0.243290      0.155209     0.0909700     0.0517947     0.0305220     0.0163612    0.00783246    0.00423505    0.00192054   0.000880076   0.000324680   0.000142406   5.24570e-05   1.87620e-05   5.71213e-06   1.57591e-06   4.04598e-07   8.48272e-08   1.70379e-08   1.85980e-09       0.00000       0.00000
  17  13 2691.0279    2.5026  0.9129 12.1073 -0.0085  0.0297   0.0622   0.0636    0.1293   0.0000   434.8020       5.56374       13.6480     0.0713948     -0.931503      -1.66155       5.97905    -0.0761236      -2.77173      -1.60160      0.281279      0.973585      0.640558      0.306747     0.0171032      0.223074     0.0841307    -0.0808471    -0.0258292    -0.0488586     0.0129501    0.00209228   -0.00326523  -0.000574520  -0.000499586  -6.46450e-05  -9.27498e-06  -8.90714e-06   1.26741e-06   1.27268e-06   9.21213e-08  -5.22011e-08   4.18393e-09   8.80656e-10       0.00000       0.00000       2.60158       3.81791       3.75765       3.93580       3.64660       3.46567       2.87483       2.61705       1.86017       1.67045       1.04470      0.911023      0.588721      0.415699      0.267126      0.170169     0.0979708     0.0644355     0.0281183     0.0204899    0.00815020    0.00505718    0.00196051    0.00100722   0.000360244   0.000172236   4.65397e-05   2.29608e-05   5.76430e-06   1.82147e-06   4.43634e-07   1.17487e-07   1.58265e-08   2.66091e-09       0.00000       0.00000
  17  14 2834.3619    3.0436  0.8960 12.6744 -0.0073  0.0338   0.0774   0.0660    0.1183   0.0000   433.4438       2.79894       13.7723       2.71989       3.61032      -6.81249      -3.09314      -2.35277     -0.835968      -2.75614    -0.0782656      0.320287      0.685340     -0.157114     0.0395855     0.0403115     0.0747257    -0.0242568    -0.0169155     0.0107419     0.0122614   -0.00199629   0.000997482   -0.00128248   0.000204189   0.000154350   1.59795e-05  -8.76229e-06   1.16262e-05  -2.31526e-06  -1.01939e-06  -7.23029e-08   1.20671e-08   6.58405e-10       0.00000       0.00000       3.81886       4.13951       3.47600       3.91837       4.76080       4.47459       3.30320       2.38770       2.16809       2.18838       1.81287       1.12132      0.651694      0.397994      0.299694      0.243974      0.164894     0.0999787     0.0535718     0.0252606     0.0119617    0.00486614    0.00214162   0.000876609   0.000368671   0.000134927   5.54483e-05   1.71372e-05   5.07682e-06   1.55875e-06   4.10184e-07   8.53276e-08   1.38037e-08   1.65362e-09       0.00000       0.00000
  17  15 2977.2713    3.5843  0.8704 13.0533 -0.0063  0.0250   0.0890   0.0619    0.1250   0.0000   438.9864       3.84367       11.9303      -9.24395      -2.43062      -2.69475      -3.98542      -2.31321      -1.64891     -0.607144      -1.22589      0.890546      0.725781     -0.542547     0.0208012     0.0740346    -0.0110951      0.104058     0.0159538     0.0224620   -0.00335416    0.00645980  -0.000569267  -5.88589e-06  -4.29916e-05  -7.79012e-05  -3.38744e-05  -1.48000e-05  -2.26915e-06  -9.56712e-07  -1.75969e-07   2.94390e-08   1.02894e-08   2.80563e-10       0.00000       0.00000       2.33174       2.72501       3.06888       3.04061       2.96323       2.83947       2.43235       1.99880       1.70655       1.33492       1.01174      0.757860      0.515105      0.349415      0.246669      0.146175     0.0906523     0.0568824     0.0301979     0.0163039    0.00847343    0.00385604    0.00185999   0.000811089   0.000365977   0.000128618   4.92875e-05   1.80247e-05   5.62062e-06   1.49354e-06   3.77942e-07   7.91813e-08   1.36015e-08   1.64544e-09       0.00000       0.00000
  17  16 3119.4357    3.8598  0.9632 13.2341 -0.0001  0.0352   0.0945   0.0680    0.1299   0.0000   440.9898       4.49384       25.5583       1.90402      -3.75235      -3.32710      0.991770     -0.611773       2.48627       1.05432     -0.697481      0.230761      0.598315     0.0197600    -0.0738030      0.193477     0.0146773     0.0165606     0.0447947    -0.0316266   -0.00569840    0.00182697  -0.000290437  -9.32423e-05  -0.000271514   2.71175e-05  -8.44792e-05   2.87231e-05   2.06140e-06  -5.51065e-07   4.44214e-08   1.24331e-07   2.38132e-08   5.67146e-09       0.00000       0.00000       3.26548       3.21650       4.57817       4.73463       3.36143       3.55274       3.96220       2.49872       2.08404       2.17705       1.41616      0.864080      0.769338      0.563010      0.279383      0.179138      0.148126     0.0761242     0.0340870     0.0213757     0.0137857    0.00642512    0.00198903    0.00112860   0.000576018   0.000277187   9.59122e-05   2.83134e-05   7.83410e-06   1.74408e-06   4.24742e-07   1.02885e-07   1.77045e-08   1.88591e-09       0.00000       0.00000
  17  17 3261.4047    3.7533  1.1200 13.3549 -0.0183  0.0336   0.0910   0.0754    0.1585   0.0000   437.1035       7.48818       18.8047     -0.903534      -2.52113      -2.57323       10.2098      -5.23047     0.0705167      -2.21912      0.820128    -0.0645230      -1.99043      0.204868      0.225534      0.205633   0.000180728     0.0649704    -0.0295824     0.0336686    0.00695237    0.00399757  -0.000841506  -0.000782531  -0.000267746  -4.81429e-05   8.37510e-05   8.63305e-06  -5.95799e-06  -6.23677e-07  -3.95659e-07   5.58920e-08   1.93561e-08  -2.37167e-09       0.00000       0.00000       2.96672       3.91241       4.06816       4.53637       3.66584       3.72025       3.36572       2.64978       2.25391       1.80274       1.41231      0.907925      0.728561      0.438873      0.298743      0.178997      0.123294     0.0705062     0.0353393     0.0216459     0.0106516    0.00574080    0.00218369    0.00115745   0.000449193   0.000214972   6.78290e-05   2.50076e-05   7.15283e-06   1.86766e-06   5.17719e-07   9.18688e-08   2.01893e-08   2.78437e-09       0.00000       0.00000
  17  18 3403.4451    3.2058  1.9266 12.6193 -0.0029  0.0389   0.0592   0.1018    0.1203   0.0000   438.0069       13.0090       7.69767      -1.43649       1.65999      -2.26227      -1.88840     -0.679653       1.08426      -2.53127      0.424217      0.504540     -0.139281     -0.910439     -0.562083      0.270977     0.0720262     0.0643373   -0.00182203    0.00201764   -0.00759525   -0.00409320    0.00369475   -0.00229611   0.000274145  -0.000201517  -3.27849e-05  -1.96975e-05  -5.97430e-06  -2.37076e-06   1.04161e-06  -1.72042e-08  -5.10720e-08   3.64608e-10       0.00000       0.00000       3.59276       4.63414       4.82792       4.95253       4.60447       4.46965       3.85833       3.26655       2.66840       2.09719       1.52486       1.16763      0.844444      0.578673      0.372449      0.238186      0.140734     0.0794193     0.0465191     0.0250109     0.0124528    0.00623512    0.00304572    0.00125322   0.000526952   0.000214310   8.08308e-05   2.73250e-05   8.62240e-06   2.37865e-06   5.88613e-07   1.30316e-07   2.22430e-08   2.96850e-09       0.00000       0.00000
  17  19 3545.3803    2.6803  2.9771 12.0183 -0.0001  0.0506   0.0408   0.1256    0.0911   0.0000   431.4024      0.425677       18.1517      -7.53773       1.54221      -5.99749      -9.89182      -7.47283       1.96166      -1.34972      0.987766      0.255434     -0.436753     -0.954229     -0.351451    -0.0256697     0.0436549      0.162760     -0.121658    -0.0337117    0.00955168   -0.00670339   -0.00283064   0.000702194  -0.000417778   0.000191477  -7.58657e-05  -1.98309e-05  -4.55832e-06   1.08414e-06   3.70669e-07  -1.43313e-09   3.88141e-08  -3.34151e-09       0.00000       0.00000       4.60122       5.94857       6.05735       6.50339       6.08069       5.50599       5.04028       4.25579       3.44343       2.74606       2.12194       1.52371       1.08739      0.725321      0.488489      0.302952      0.189716      0.108888     0.0621634     0.0333919     0.0170232    0.00839818    0.00404988    0.00173911   0.000754596   0.000290672   0.000105013   3.53084e-05   1.10721e-05   3.01545e-06   8.07800e-07   1.74041e-07   3.16552e-08   3.96076e-09       0.00000       0.00000
  17  20 3687.7739    2.1990  4.0725 11.4526 -0.0064  0.0590   0.0289   0.1560    0.0744   0.0000   433.7279       3.32069       5.31064      -3.72254       2.60903      -5.18941      -13.0758      -3.55574      -6.21130       4.55239     -0.737893      -5.47254      -1.58608      0.475703       1.19859     -0.392556     0.0265875   -0.00354484     0.0626263   -0.00383885     0.0129641     0.0180129   -0.00617805    0.00140868   0.000813881   3.21645e-05  -0.000143248  -1.16157e-05   1.24297e-05  -3.34264e-07   1.62870e-06   5.31906e-07  -4.39081e-08   1.91734e-09       0.00000       0.00000       5.68968       7.27205       7.73734       8.00214       7.50744       7.10709       5.98059       5.03718       4.09272       3.32601       2.44226       1.83628       1.23449      0.837419      0.556135      0.355265      0.222269      0.129778     0.0713965     0.0379775     0.0196175    0.00940837    0.00442503    0.00191154   0.000826557   0.000317520   0.000119645   4.12767e-05   1.30436e-05   3.61447e-06   9.01538e-07   2.02072e-07   3.32541e-08   4.39073e-09       0.00000       0.00000
  17  21 3830.1710    1.7822  5.6489 11.0500 -0.0012  0.0735   0.0204   0.1934    0.0585   0.0000   430.2638       7.38605       1.19325       1.48922       17.7519      -5.39032      -15.0279      -6.71534     0.0650675      -1.81265       1.96862      -4.58188     -0.455474      0.163065     0.0227025      0.429812     -0.423042    -0.0940408     0.0620055     0.0300275    -0.0434744    -0.0259871    0.00704344   -0.00278431   -0.00161745   0.000353872   9.33038e-05   3.29613e-05   1.33298e-05  -2.28100e-06  -6.71865e-07   2.13063e-07   5.79244e-08   2.86418e-09       0.00000       0.00000       6.98190       8.84644       9.33639       9.63892       8.99764       8.53796       7.44186       6.33996       5.22946       4.00938       3.12444       2.23344       1.64076       1.07620      0.722990      0.451366      0.273603      0.158122     0.0895070     0.0474244     0.0244686     0.0122419    0.00549274    0.00256442    0.00100921   0.000411832   0.000152118   5.21069e-05   1.62368e-05   4.57739e-06   1.19073e-06   2.38591e-07   4.42455e-08   5.51230e-09       0.00000       0.00000
  17  22 3972.2856    1.5293  7.8952 10.6503 -0.0006  0.0882   0.0149   0.2483    0.0487   0.0000   420.0741       20.5517       10.3339      -12.8959       2.88780       16.7867       11.6038      -8.81294      -7.88336      -2.13745       6.94464      -1.77784     -0.392103      -1.01994     -0.302910     -0.493143     -0.620578     -0.104985     0.0650329     0.0642781    -0.0468144    -0.0367449    0.00433131  -0.000165961   -0.00374983  -0.000594607  -0.000118557   3.78623e-05   2.87100e-05   7.82326e-07  -1.17114e-06  -1.79258e-07   2.22170e-08  -8.15086e-09       0.00000       0.00000       8.21398       10.3002       11.0544       11.4027       10.7553       10.1521       8.87335       7.43854       6.10000       4.84692       3.63867       2.70231       1.92010       1.30908      0.868969      0.542018      0.337296      0.194000      0.109818     0.0584242     0.0305778     0.0147260    0.00697749    0.00302216    0.00130720   0.000507101   0.000190692   6.46426e-05   2.06135e-05   5.58759e-06   1.41506e-06   3.06244e-07   5.28827e-08   6.58078e-09       0.00000       0.00000
  17  23 4114.9563    1.2514  9.6586 10.4759 -0.0018  0.1115   0.0123   0.2959    0.0451   0.0000   424.6850      -7.13539      -6.51773      -4.46078      -16.5252     -0.549537      -10.7390      -3.07062      -7.27221       3.02005      0.363364       3.48985      -2.76676      0.785468       1.93919      0.115621     -0.619902      0.250825     -0.126223     0.0240089     0.0272962   -0.00851629    0.00852694   -0.00182932   0.000769528  -6.42961e-05  -0.000326677  -0.000109006   3.51040e-05   1.61620e-07  -1.93131e-06  -2.49727e-07   3.87238e-08   4.54066e-09       0.00000       0.00000       10.1503       12.9587       14.1482       14.3638       14.0306       12.7036       11.0519       9.36436       7.69151       6.01945       4.54828       3.37137       2.39421       1.60569       1.09723      0.674437      0.417877      0.244932      0.138588     0.0751209     0.0384543     0.0188434    0.00890628    0.00390032    0.00164073   0.000637679   0.000235684   8.24326e-05   2.62141e-05   7.25528e-06   1.88538e-06   4.01630e-07   6.94445e-08   8.17141e-09       0.00000       0.00000
  17  24 4257.4428    1.0606 12.4135 10.3967 -0.0030  0.1452   0.0103   0.3981    0.0396   0.0000   460.9277       20.7177      -5.41209       14.7388       3.80712       3.41912      -11.4366      -7.27137      -10.2843      -8.10735       9.28340       2.02912     -0.407805      -4.75141       2.76862       1.38548      0.261935     -0.207268      0.170589    -0.0743990     0.0176301   -0.00281008   0.000604714    0.00404242  -0.000597882   -0.00172303   0.000106111   5.28978e-07  -3.33637e-05  -5.98886e-06   1.05703e-06   4.96600e-07  -2.14362e-08  -7.59799e-09       0.00000       0.00000       12.8452       16.9258       18.1070       18.6914       17.8349       16.5007       14.4729       12.3122       9.90296       7.67624       6.02315       4.37899       3.16505       2.13629       1.43419      0.912331      0.555191      0.326666      0.184047     0.0979783     0.0516178     0.0253985     0.0119689    0.00542123    0.00225224   0.000881880   0.000327941   0.000111257   3.48867e-05   9.97628e-06   2.54388e-06   5.28632e-07   9.33146e-08   1.13764e-08       0.00000       0.00000
  17  26 4543.2619    0.7097 16.5030 10.2370 -0.0040  0.2286   0.0074   0.5897    0.0308   0.0000   432.1543       3.74003       44.0559      -14.1974       4.62912       26.0846      -22.2832      -4.81807      -12.1393       5.10232       23.8060      -2.56561       3.02464      -2.71635       3.75452      -1.58198      -1.34080      0.637150     -0.259419      0.137997     -0.158278     0.0505771   -0.00160943  -0.000615840    0.00190550   -0.00101837  -0.000111690   0.000332424  -6.23099e-05   1.05469e-05   8.02629e-07   1.09882e-06   1.14171e-08  -1.68322e-08       0.00000       0.00000       20.5568       26.9157       28.4771       29.5615       28.0704       25.9772       22.9588       19.8014       15.7811       12.6005       9.61292       7.11229       5.10996       3.50687       2.32372       1.47865      0.899798      0.527179      0.300776      0.161406     0.0834937     0.0419028     0.0191916    0.00891056    0.00358234    0.00145494   0.000528967   0.000179489   5.61040e-05   1.58956e-05   4.00549e-06   8.52758e-07   1.44515e-07   1.79698e-08       0.00000       0.00000
  18   8 1992.8285    0.6352  0.4723 10.1523 -0.0105  0.0219   0.0243   0.0527    0.0674   0.0000   439.5501      0.564924       10.8072       5.71127      -3.23471      0.819337     -0.254378      -1.07504       2.24565      -1.04119     -0.126536    -0.0643677    -0.0100703      0.553705     -0.450361    -0.0435193    -0.0344637     0.0746743     0.0238333   -0.00984972  -2.32851e-05    0.00421825    0.00136344  -0.000624680   0.000351614  -0.000165073  -5.36710e-05   2.43465e-05  -2.82990e-06  -3.54707e-06  -1.67804e-06  -1.79771e-07   7.14704e-08   1.26545e-08  -2.11602e-09   2.53124e-10       1.97567       2.67568       2.57512       2.63284       2.30410       2.11498       2.01840       1.85884       1.75195       1.38795       1.06762      0.782079      0.557747      0.344370      0.226193      0.138353     0.0931756     0.0546226     0.0307249     0.0173132    0.00873975    0.00533050    0.00251239    0.00124275   0.000495021   0.000215658   7.60193e-05   3.45124e-05   1.11102e-05   4.11354e-06   1.27268e-06   3.18419e-07   8.44116e-08   1.68394e-08   3.39406e-09   4.14667e-10
  18   9 2143.6526    0.8666  0.6282 10.4430 -0.0065  0.0225   0.0257   0.0509    0.0796   0.0000   436.2100      -2.75922       14.2653      0.332985      -2.56939      -1.41800       4.70264      -1.12986      -1.54182      0.710599      0.629515     -0.392793      -1.23928     -0.503859     -0.273090    -0.0120608    -0.0325676     0.0534184    -0.0662955    -0.0433949   -0.00183172    0.00702135    0.00106561  -0.000550135   6.62967e-05  -0.000221724   1.91780e-05  -7.56257e-06  -7.13722e-06  -4.71419e-06  -5.56266e-07   1.93407e-07   1.34247e-07   1.03996e-08   2.22004e-11   1.60816e-10       1.82997       2.47248       2.55543       2.51958       2.63524       2.38609       2.14321       1.82184       1.43813       1.17637      0.922262      0.659906      0.516202      0.352583      0.237055      0.155277     0.0992977     0.0600548     0.0350856     0.0199047     0.0101712    0.00556637    0.00264422    0.00119987   0.000585541   0.000232710   9.86460e-05   3.85428e-05   1.33710e-05   4.37687e-06   1.33641e-06   3.87484e-07   1.00661e-07   2.03367e-08   3.44208e-09   4.04259e-10
  18  10 2291.6395    1.1294  0.7724 10.8559 -0.0081  0.0253   0.0309   0.0584    0.0959   0.0000   436.4826      -1.70290       17.7369       1.02284      -6.14681     -0.179936      0.696122       1.43171       1.88840      -1.37657      0.523068      0.938054      0.605603    0.00869288      0.325136      0.116058   -0.00478809    -0.0627349    -0.0203283     0.0176407    -0.0131054   -0.00640710    0.00205036   4.14344e-05  -0.000196340  -0.000541752   0.000286519  -7.12926e-05  -2.15265e-05  -5.68476e-06   1.51470e-06  -6.08261e-08  -4.23687e-08  -1.24641e-08  -1.87376e-09   7.82205e-10       2.35525       2.83227       3.12612       3.22995       2.88928       2.44355       2.54099       2.14946       1.87293       1.53242       1.20077      0.841046      0.605642      0.419986      0.261323      0.161453      0.108873     0.0702500     0.0356768     0.0199219     0.0114024    0.00643359    0.00318164    0.00135196   0.000642739   0.000281330   0.000121983   4.37929e-05   1.45069e-05   4.65919e-06   1.29315e-06   3.62986e-07   8.61829e-08   1.91797e-08   3.64723e-09   3.86455e-10
  18  11 2436.8637    1.6065  0.8857 11.0698 -0.0096  0.0289   0.0402   0.0611    0.1342   0.0000   436.3211       3.20326       14.0904      0.499299      -3.01632     -0.468148     -0.850843      -7.99618      -6.28877       1.23179      0.533045     -0.320860      0.557346    -0.0288278     0.0614086    -0.0873681     0.0696402    0.00301694     0.0274120    -0.0135917    0.00508047   -0.00608621  -0.000551452    0.00335565  -0.000604047  -0.000162391  -0.000141142  -2.28327e-05   3.98176e-06  -1.35936e-06  -6.99164e-07   4.79740e-07  -1.09922e-07  -9.45968e-09   1.99994e-09   6.23276e-10       2.39432       3.06080       3.49851       3.20534       3.33382       3.03941       2.62536       2.41967       2.15162       1.45956       1.21295      0.956212      0.585311      0.503060      0.293176      0.188689      0.133216     0.0711905     0.0425172     0.0246352     0.0141397    0.00633237    0.00370286    0.00185032   0.000638353   0.000334655   0.000134804   4.73642e-05   1.64936e-05   5.47932e-06   2.14845e-06   5.57701e-07   1.11502e-07   2.57048e-08   4.34908e-09   4.56803e-10
  18  12 2580.7978    2.0059  1.0036 11.7194 -0.0069  0.0266   0.0449   0.0641    0.1240   0.0000   438.7933      0.935693       11.6720      0.711608      0.731436     0.0675183     -0.110485       3.45542       1.72851      -1.85976     -0.208910      0.513363      0.158143     -0.675073    -0.0882041     0.0225349     -0.149140    -0.0145411    -0.0868856    0.00478874     0.0196752   -0.00457616   -0.00342226  -0.000126502   0.000380206   4.09289e-05  -0.000166917   1.27611e-05   4.06267e-06  -5.18448e-06  -1.17455e-06  -6.31776e-07  -1.23283e-07   3.55765e-08   5.14952e-09   1.16825e-10       2.28436       2.88902       3.05253       3.31487       3.10331       2.83928       2.55590       2.26451       1.80621       1.37346       1.12507      0.853933      0.600353      0.430592      0.290800      0.192280      0.121552     0.0717958     0.0426750     0.0240553     0.0129448    0.00646404    0.00344992    0.00159294   0.000770856   0.000305591   0.000131117   4.53936e-05   1.63023e-05   5.25607e-06   1.67872e-06   4.57522e-07   1.10940e-07   2.31913e-08   4.01010e-09   4.98661e-10
  18  13 2724.7018    2.5563  0.9131 12.1889 -0.0026  0.0290   0.0608   0.0610    0.1233   0.0000   440.6291       7.19198       16.7762      -1.44454       1.10060      -4.35488      -5.07448      -2.43009    -0.0976926      0.159038     -0.133612      0.588771      -1.06924     -0.424288      0.377716      0.225688    -0.0809124   -0.00788179   -0.00915179    0.00438630    0.00243078    0.00348049  -5.74401e-06   0.000825709   0.000177195   0.000122571   1.74819e-06  -1.16612e-05  -2.01910e-06   3.56051e-06   3.04557e-06   1.72625e-07  -2.21516e-08  -4.04201e-08   1.47686e-09   8.37741e-10       2.75099       3.81147       3.85082       3.56737       3.50665       2.83949       3.01915       2.50266       2.40733       1.88644       1.46264       1.10553      0.727107      0.499719      0.282707      0.205558      0.118838     0.0706605     0.0446290     0.0206357     0.0135130    0.00618632    0.00323452    0.00159458   0.000626273   0.000313997   0.000111130   4.32994e-05   1.78787e-05   4.64415e-06   1.73894e-06   4.83567e-07   1.02091e-07   2.76876e-08   4.92680e-09   4.68026e-10
  18  14 2868.6400    3.3419  0.7955 12.6782  0.0052  0.0226   0.0859   0.0602    0.1154   0.0000   435.3601       7.82511       14.7628      -2.38557      -4.75855      -1.79012      -2.35896     -0.280379       2.06114      0.615670      -1.22270     -0.185554    -0.0423371      0.295907     -0.131626      0.149183    -0.0426802     0.0161096     0.0642196     0.0284154    -0.0161682    0.00109760    0.00290291    0.00141190   1.49771e-05   0.000516838   0.000147225   4.22752e-06   8.23452e-06  -5.64370e-06   5.71091e-07  -1.85672e-07   1.08589e-07  -3.50439e-08  -3.02987e-09  -2.19156e-10       2.06183       2.47188       2.53921       2.68320       2.69344       2.46142       2.23021       1.90854       1.52643       1.33649      0.973496      0.697168      0.545116      0.399136      0.260747      0.163222      0.103051     0.0667304     0.0356431     0.0202718     0.0117667    0.00593187    0.00291973    0.00128099   0.000527627   0.000251558   0.000105670   3.72882e-05   1.35433e-05   4.41709e-06   1.21612e-06   3.60025e-07   9.26872e-08   1.99467e-08   3.14189e-09   3.89095e-10
  18  15 3012.1379    3.8227  0.8789 13.1929  0.0018  0.0254   0.0899   0.0579    0.1103   0.0000   437.8400       7.09999       9.38844      -3.10017      -1.89112       2.65590       3.12746     -0.420516       1.49452      -3.56442      0.394789       1.05855      0.845083     -0.387724      0.403372      0.347963   -0.00513338    -0.0619614   -0.00705390     0.0196319   -0.00738141    0.00547229    0.00191225   -0.00107314  -0.000275784   3.66693e-05  -0.000129045  -1.11179e-05   1.49422e-05   2.12152e-06  -2.47781e-06  -2.62938e-07   5.02505e-08  -2.09353e-08  -5.13094e-09   4.04119e-10       2.30528       2.83836       2.93456       3.14925       2.83225       2.83861       2.31782       2.19206       1.87276       1.52985       1.10118      0.853639      0.606187      0.436177      0.284882      0.181925      0.112478     0.0667583     0.0415636     0.0217366     0.0132478    0.00651635    0.00343967    0.00142384   0.000723438   0.000265712   0.000118943   3.98625e-05   1.65734e-05   4.88702e-06   1.64019e-06   4.17924e-07   9.83178e-08   2.12623e-08   3.27022e-09   4.89002e-10
  18  16 3154.8655    3.8622  1.0089 13.4606 -0.0085  0.0275   0.0894   0.0672    0.1123   0.0000   440.4534       1.76363       13.2721      -5.73000       1.23676      -5.39423      -2.95380     -0.128454       1.45224     -0.604249      -1.64880      0.388716     -0.378425      0.570945     0.0765656      0.103285    -0.0309855      0.120561    -0.0347391     0.0547558    0.00377033     0.0175139   -0.00322539    0.00153365  -4.91964e-05  -6.26054e-05  -0.000104031   8.10819e-05  -1.77128e-05  -4.88583e-06  -7.07034e-07   1.51236e-07  -2.47782e-07  -3.25111e-08   2.49837e-09   1.86102e-10       2.37486       3.10722       3.25118       3.32326       3.31599       2.99618       2.73528       2.21647       1.86744       1.50022       1.24073      0.916277      0.606105      0.435364      0.285879      0.196547      0.126595     0.0782639     0.0462464     0.0254517     0.0135780    0.00687771    0.00326105    0.00167547   0.000685267   0.000335939   0.000124416   4.90085e-05   1.71207e-05   5.52927e-06   1.77120e-06   4.89264e-07   1.13490e-07   2.51337e-08   4.41062e-09   4.95379e-10
  18  17 3297.4240    3.3943  1.3828 13.1833 -0.0076  0.0335   0.0712   0.0849    0.1099   0.0000   443.9314       6.31281       13.3064      -5.74188      0.344501       1.67125       1.88712      -1.69112      -3.41905      -2.74850     -0.259103      0.672648     -0.866995      0.639022      0.764333     0.0842902     -0.253129     0.0828658      0.166902     0.0504046    -0.0301878  -0.000181262    0.00419501  -0.000287747    0.00110432   0.000544848  -0.000118718  -1.23287e-05  -1.36256e-05   1.36912e-06   6.77077e-08  -5.46643e-07   1.09216e-07  -9.11543e-09   2.24990e-09  -8.19550e-10       2.78591       3.84996       3.85594       4.04951       3.77757       3.54472       3.16705       2.76012       2.27854       1.87419       1.46769       1.05848      0.759442      0.527617      0.352953      0.227758      0.145040     0.0871277     0.0528191     0.0285363     0.0161466    0.00780816    0.00421409    0.00174891   0.000925603   0.000344822   0.000162307   5.51419e-05   2.12697e-05   6.44352e-06   2.06675e-06   5.65833e-07   1.42389e-07   2.99973e-08   5.21981e-09   6.81965e-10
  18  18 3440.0788    3.0057  2.1472 12.4809 -0.0087  0.0412   0.0522   0.1008    0.1044   0.0000   439.2193      0.489874       7.30714      0.324623     0.0931546       4.70533       6.27868    -0.0268971      0.456994      -1.71973     -0.191740      -4.36498       1.86595     -0.495710      0.310159     -0.136034      0.302878     0.0222299    -0.0627398    -0.0561152     0.0282639     0.0268999   -0.00217640   -0.00154518   0.000157447    0.00137304   5.80855e-05   4.94729e-05  -3.01435e-05  -1.16684e-05   6.56866e-06  -2.15778e-07  -1.21838e-07  -3.86959e-08   4.54663e-10  -1.30468e-10       3.64091       4.56925       4.90110       5.17122       4.86638       4.43319       4.03535       3.41020       2.88774       2.22353       1.80723       1.35576      0.930237      0.649256      0.445096      0.290072      0.182331      0.110476     0.0672589     0.0367089     0.0202246     0.0102348    0.00505910    0.00251381    0.00109941   0.000501261   0.000189779   7.16658e-05   2.54457e-05   8.23217e-06   2.57473e-06   6.86479e-07   1.62642e-07   3.40385e-08   6.18575e-09   7.26590e-10
  18  19 3582.5693    2.5548  3.1862 11.7806 -0.0007  0.0489   0.0363   0.1306    0.0918   0.0000   439.8862       8.23701       21.7476      0.480641       2.81246       2.70519      -3.63554      -1.65701     -0.691258       1.37820     -0.496114     -0.774288      -1.10154    0.00442763     -0.700020      0.550319    -0.0944521     0.0221151    0.00199229     0.0403190   -0.00400124   -0.00775872     0.0111721    0.00308989    0.00166850   0.000449307   0.000306472   6.70808e-05  -4.64726e-05  -4.91613e-06   3.17997e-06   1.06321e-06   1.12837e-07  -3.47091e-08  -6.78790e-09   1.28338e-10       4.39025       5.71001       6.06068       6.05101       5.99978       5.42945       4.95013       4.21889       3.47205       2.80474       2.15334       1.62156       1.17020      0.801449      0.546221      0.359414      0.219891      0.134521     0.0786320     0.0437186     0.0235580     0.0120669    0.00604236    0.00281484    0.00131942   0.000545428   0.000222391   8.34937e-05   3.07160e-05   9.96122e-06   3.01685e-06   8.52209e-07   2.11602e-07   4.53495e-08   7.61509e-09   8.64846e-10
  18  20 3725.3972    2.0973  4.5745 11.2270 -0.0048  0.0596   0.0249   0.1645    0.0702   0.0000   437.4542      0.620080       10.3241       11.8913       14.0397      -24.1355     -0.402510       4.85431      -5.81398      -5.09312      -5.46803       1.70645     -0.819826       1.02266      -1.30950     -0.539705      0.116728     -0.227507     0.0156186     0.0463442     0.0219325    0.00267149   0.000878494   -0.00151473    0.00190123  -0.000309181  -0.000410432  -7.17096e-06   5.80506e-05   8.42660e-06   1.59140e-06  -8.13147e-07   2.35314e-07   3.92540e-08  -1.36243e-08   7.37297e-10       5.21071       6.60938       7.09673       7.30588       7.09530       6.59612       5.86107       5.03698       4.15849       3.34337       2.53143       1.97070       1.38994      0.983994      0.663097      0.433786      0.276341      0.163889     0.0981405     0.0527543     0.0295795     0.0148307    0.00753069    0.00353814    0.00159041   0.000681905   0.000274058   0.000103148   3.85230e-05   1.22651e-05   3.91470e-06   1.03249e-06   2.54078e-07   5.55548e-08   9.07714e-09   1.08647e-09
  18  21 3868.1889    1.7469  6.2210 10.9441 -0.0004  0.0754   0.0185   0.2007    0.0537   0.0000   427.1536       7.15927       30.9545       4.27047       3.08269      -12.9053       1.31209       5.80774      -5.56562      -3.86032      -1.85604      -1.87082      0.867462     -0.951116      -1.30773    -0.0948805     0.0360299     0.0490363     0.0782908      0.106766    -0.0936774    0.00275830     0.0116789    0.00251329   -0.00222044    0.00129642  -0.000101841  -5.14857e-05  -5.83903e-06  -1.30387e-05  -1.12178e-06   2.07709e-07   6.23988e-07  -6.68705e-08  -1.13110e-08  -1.60597e-09       6.69298       8.47836       8.99359       9.26578       9.12717       8.27259       7.42097       6.39004       5.34748       4.32202       3.36049       2.50472       1.77052       1.24185      0.847317      0.557991      0.336619      0.208480      0.123567     0.0711186     0.0376911     0.0190470    0.00936660    0.00453602    0.00202374   0.000874456   0.000344660   0.000131487   4.67296e-05   1.57306e-05   4.71278e-06   1.33398e-06   3.23931e-07   6.98789e-08   1.17356e-08   1.34278e-09
  18  22 4010.8036    1.4588  8.4551 10.4786 -0.0012  0.0918   0.0136   0.2532    0.0492   0.0000   433.4072       8.03078      -3.52755       13.3233     -0.169209      -7.42109     -0.594532       3.99866       2.54932       2.38827      -1.71624      0.772665      -2.30403      -2.26154      0.252243      0.697184     -0.163336      0.410110    -0.0642730      0.153182     0.0154419    -0.0304220   0.000237205   -0.00569475   -0.00126508   0.000543357   1.35696e-05   0.000106381   6.79234e-06  -8.53619e-06   2.47008e-06  -1.45287e-07  -1.13484e-07  -9.07032e-08  -1.39454e-08  -2.95676e-09       8.06421       10.3710       11.1093       11.4820       11.1035       10.3157       9.10165       7.89616       6.33046       5.20167       3.91171       3.01535       2.15279       1.50113       1.04340      0.674105      0.419033      0.252909      0.150417     0.0848851     0.0452233     0.0231695     0.0115448    0.00545148    0.00253835    0.00105292   0.000430495   0.000162268   5.86647e-05   1.95433e-05   5.92598e-06   1.60649e-06   4.05503e-07   8.67559e-08   1.39105e-08   1.70874e-09
  18  26 4582.9970    0.6433 17.5953 10.2409 -0.0060  0.2582   0.0067   0.6513    0.0282   0.0000   475.4661       38.5698      -8.70429      -59.4650       34.5321       10.9678      -59.2717      -31.6867      -33.2151      -14.9986       12.5688      -13.0922     -0.919717       6.10575      -5.43830      -1.37422       1.88688    -0.0497806     -0.730254    -0.0846313      0.231701      0.283110   0.000132104    -0.0482672    0.00913530     0.0102041  -0.000227375  -7.26549e-05  -0.000148741   1.44902e-05   3.91235e-05  -5.84532e-06  -1.09526e-06  -2.52870e-07   6.86649e-09  -3.78341e-09       21.6624       28.2253       31.4810       31.6686       31.0133       28.6181       25.2846       22.0140       17.8439       14.5265       11.0614       8.43582       6.22390       4.31413       3.00394       1.98070       1.22525      0.769152      0.451858      0.255282      0.140929     0.0740216     0.0369700     0.0176043    0.00814637    0.00347862    0.00140388   0.000531132   0.000193370   6.37059e-05   1.87541e-05   5.16144e-06   1.25505e-06   2.54682e-07   4.04590e-08   4.74393e-09
  19   8 2021.7446    0.6556  0.5029 10.2968 -0.0045  0.0197   0.0207   0.0439    0.0639   0.0000   440.3643      -1.83881       11.1073      0.678189      -2.12958       2.46766      -4.94106      -3.54927       1.88803     -0.872576     -0.978958     -0.294550      0.426941     -0.238806    -0.0593419      0.172257      0.105412     0.0288382    -0.0466676    -0.0174653     0.0164767    0.00219933    0.00214620   -0.00198068  -0.000116547  -0.000289992  -0.000105251   8.08989e-06  -1.29047e-05   6.83484e-06   2.53151e-06  -1.42398e-06  -1.36104e-07   7.13009e-08   6.81621e-09  -1.78717e-09       1.68935       2.06631       2.11387       2.39232       2.25400       2.10892       1.89191       1.74899       1.42715       1.09048      0.863498      0.685472      0.504789      0.370075      0.260458      0.168159      0.112332     0.0704629     0.0416302     0.0235321     0.0132972    0.00720178    0.00400030    0.00190001   0.000959571   0.000408637   0.000190248   7.11153e-05   2.92206e-05   9.43001e-06   3.43224e-06   1.12209e-06   3.33999e-07   8.91029e-08   2.08859e-08   4.33387e-09
  19   9 2173.7644    0.8931  0.7305 10.4519 -0.0071  0.0229   0.0234   0.0546    0.0888   0.0000   439.4668      -3.38474       12.1791     -0.607871       3.05746       1.49942     -0.813056      -1.07693      0.284820      -2.87194     0.0731248    -0.0130499      -1.02928     0.0640281     -0.149393     0.0183973     0.0396000    -0.0691638     0.0697458     0.0263404    0.00896606    -0.0154641   -0.00610557   -0.00239041  -0.000647823  -0.000472699   3.78047e-05   3.04013e-05  -1.55608e-05   5.08953e-06  -3.55808e-06  -3.32489e-07  -8.39523e-08   3.69316e-08  -1.42206e-08   2.11389e-09       1.78177       2.30044       2.43948       2.62449       2.36004       2.33818       2.12044       1.74824       1.57187       1.25352      0.924126      0.740088      0.554263      0.392212      0.270912      0.190669      0.113223     0.0736427     0.0444836     0.0263226     0.0138621    0.00820066    0.00421720    0.00201967    0.00101989   0.000456626   0.000210334   7.65838e-05   3.26816e-05   1.23828e-05   4.42445e-06   1.40443e-06   3.82619e-07   1.03706e-07   2.21882e-08   4.94844e-09
  19  10 2322.3179    1.2648  0.8413 11.0532 -0.0048  0.0250   0.0317   0.0607    0.0989   0.0000   436.5114       1.14571       10.6161       4.38234      -5.92418       1.75600      -1.69629     -0.919343       3.62959     -0.863276      0.673201      -1.26532     -0.357181      0.213907     -0.264229     0.0475438     -0.100026     0.0750568    -0.0132609    0.00112862    0.00827145   -0.00172724    0.00651721    0.00124732   8.38314e-05  -0.000379925  -8.20991e-05   3.51316e-05   4.17209e-06   3.46248e-06   9.56658e-06   1.24713e-06   2.08061e-07   6.69685e-08   4.48857e-09   4.80645e-10       2.05180       2.44782       2.82971       2.76764       2.69358       2.52987       2.36223       1.95359       1.75702       1.44664       1.07056      0.892113      0.617678      0.426467      0.306829      0.196979      0.129784     0.0803671     0.0535017     0.0273566     0.0159595    0.00896487    0.00478259    0.00222777    0.00106483   0.000510335   0.000229553   9.06203e-05   3.47223e-05   1.35931e-05   5.10068e-06   1.53163e-06   4.55347e-07   1.03841e-07   2.59873e-08   5.57639e-09
  19  12 2613.1125    2.1186  0.8898 11.9895 -0.0057  0.0261   0.0507   0.0569    0.1194   0.0000   443.2360       3.35603       14.5468      -3.43641       3.93855     -0.306861      -4.31531      0.164239     -0.153042      -1.65057      -1.01582      -1.00646     -0.395496     -0.560429     -0.162319      0.197152    -0.0427974     0.0698799   -0.00101713    -0.0112689    -0.0334429   -0.00704278  -0.000888146   -0.00170682  -0.000979862  -0.000101551  -0.000143819  -0.000122295  -3.24260e-05   1.53470e-05  -2.68604e-06  -1.26363e-06   6.99927e-08  -2.14296e-08  -1.95195e-08  -1.19242e-08       2.25040       2.99946       3.07104       3.22842       3.03627       2.67297       2.67026       2.16723       1.89730       1.57147       1.22344      0.973071      0.672847      0.463380      0.307316      0.216448      0.135622     0.0865092     0.0502802     0.0318021     0.0168453    0.00901654    0.00446711    0.00232268    0.00118236   0.000523949   0.000236981   9.26209e-05   3.65621e-05   1.39460e-05   4.37492e-06   1.55925e-06   3.88542e-07   1.11299e-07   2.63221e-08   6.37563e-09
  19  13 2757.9979    2.7419  0.8286 12.3730 -0.0010  0.0240   0.0672   0.0559    0.1162   0.0000   440.1976       4.32721       12.7249    -0.0830534       2.23995      0.103125      -1.38215      0.406513       2.62834     -0.954461      -1.19413     -0.421276      0.479350     -0.487409     -0.450440      0.314985     0.0674538     -0.161258    -0.0160411    0.00246572    -0.0237606    0.00874476   -0.00468893    0.00165065    0.00110554   0.000144253  -1.23025e-05  -2.68836e-05   2.33618e-06   3.95178e-07  -6.05551e-06  -2.87317e-06  -2.11733e-08  -4.58413e-09   1.67018e-08  -4.62559e-09       1.98750       2.47725       2.67138       2.90262       2.68750       2.59144       2.28373       1.86267       1.72912       1.36431       1.07462      0.841828      0.580026      0.424949      0.283043      0.189187      0.128611     0.0820687     0.0489068     0.0279623     0.0166265    0.00867040    0.00447813    0.00234870    0.00109953   0.000468548   0.000217073   8.98825e-05   3.54726e-05   1.26074e-05   4.72714e-06   1.47187e-06   4.51435e-07   1.09929e-07   2.33690e-08   5.46112e-09
  19  14 2902.5377    3.4079  0.9210 12.7544 -0.0056  0.0240   0.0776   0.0604    0.1245   0.0000   438.0149       7.13066       15.5123      -1.17319      -2.11577      -3.15599      0.100208      -3.67809       2.18242     -0.977657       1.47883       1.05227      0.258665     -0.148177     -0.382559     0.0677730     0.0962586      0.104410     0.0178712     0.0454318   -0.00260182    -0.0184688   -0.00224878  -5.73008e-05  -0.000284279  -2.89308e-05  -3.27944e-05  -1.02427e-05  -7.60638e-05  -3.98449e-06  -2.42903e-07   9.62590e-07  -2.02946e-07  -5.23483e-10   2.37739e-09   7.52060e-10       2.12849       2.52495       2.72798       2.77537       2.86809       2.61389       2.42761       1.98790       1.69219       1.35423       1.09130      0.850281      0.608693      0.446634      0.284303      0.203265      0.138309     0.0862262     0.0538903     0.0290970     0.0169469    0.00881153    0.00452522    0.00235346    0.00108153   0.000495467   0.000202477   9.13184e-05   3.35436e-05   1.29506e-05   4.39171e-06   1.25749e-06   4.17304e-07   1.06885e-07   2.37847e-08   5.37979e-09
  19  15 3046.5319    3.9123  0.8263 13.3409 -0.0029  0.0231   0.0947   0.0569    0.1029   0.0000   440.0704       5.52115       15.7406     -0.348784      -1.55201      -3.99724     -0.902283       1.23460      0.373835     -0.915185     -0.152190     -0.140837     -0.535756     -0.169681     -0.219749     -0.118084     0.0896689    -0.0616357     0.0615459    -0.0227236   -0.00780518   -0.00763014     0.0125485  -0.000569248   0.000802436  -0.000817129  -8.48393e-05   1.57542e-05   2.42240e-05   1.72997e-06  -1.14374e-06   5.19902e-07  -3.88424e-07   5.48743e-08  -9.65868e-09   2.91511e-09       2.07493       2.55879       2.59509       2.79106       2.85310       2.63348       2.22315       1.85308       1.67791       1.38746       1.06753      0.762892      0.570080      0.411614      0.303637      0.197283      0.121624     0.0724358     0.0464998     0.0298248     0.0165814    0.00943818    0.00447363    0.00221408   0.000992047   0.000448300   0.000191312   7.48530e-05   2.96521e-05   1.14443e-05   3.84082e-06   1.26202e-06   3.76614e-07   9.66847e-08   2.43845e-08   4.71803e-09
  19  16 3189.8872    3.8831  1.0438 13.4848 -0.0098  0.0275   0.0863   0.0658    0.1163   0.0000   441.6339       7.74863       11.5981      0.713814       1.10587      -3.28810     -0.259327      -3.88513      -4.29776       1.50807      0.623893      0.491702    -0.0506983      0.660851      0.386691     -0.157514      0.308759     -0.130619     0.0590108   -0.00129676     0.0215853     0.0117833   -0.00147604    0.00254150   -0.00132181   0.000785405  -0.000468055  -4.39461e-05  -3.48478e-05   1.45021e-05   1.65369e-06   3.00640e-07   5.38947e-07   7.67620e-08  -2.08147e-08   1.54010e-09       2.36598       3.10545       3.20978       3.27974       3.11881       2.98839       2.77982       2.31091       2.10681       1.55408       1.32820      0.973010      0.731582      0.502341      0.344032      0.241277      0.147236     0.0974652     0.0554788     0.0336339     0.0178429    0.00974118    0.00497645    0.00244892    0.00124365   0.000537328   0.000255541   9.68605e-05   3.90381e-05   1.44761e-05   5.02846e-06   1.70326e-06   4.59858e-07   1.36406e-07   2.87665e-08   5.69023e-09
  19  17 3332.9242    3.4843  1.5257 12.9999 -0.0106  0.0336   0.0656   0.0834    0.1009   0.0000   435.6164       1.64772       15.5546      0.719346     -0.591443       4.90930     -0.777410      0.397854      0.930602   -0.00549470       1.70245      0.777486     -0.181471      -1.31357     0.0956274     0.0303924      0.324431    -0.0787773    -0.0715541   -0.00682412    -0.0127492    0.00501947    0.00101411   -0.00572044   -0.00156319   -0.00186206   0.000442700  -8.93598e-05  -4.52045e-05   1.73545e-05  -1.23705e-06   2.54135e-07   3.64541e-07   1.73081e-07   1.91737e-08  -4.40321e-09       2.62271       3.67447       3.79886       3.89825       3.86955       3.46892       3.34491       2.70696       2.39417       1.89299       1.50393       1.17289      0.791746      0.647842      0.392755      0.289644      0.175412      0.115369     0.0687246     0.0393949     0.0230143     0.0119371    0.00657699    0.00313813    0.00147404   0.000713386   0.000289069   0.000129662   4.99074e-05   1.81950e-05   6.55905e-06   2.03075e-06   6.28586e-07   1.75786e-07   3.63627e-08   8.86230e-09
  19  18 3476.1081    2.8985  2.3586 12.3758 -0.0091  0.0410   0.0444   0.1055    0.0891   0.0000   436.2875       5.41972       5.72452      -4.11908      0.552888      -1.58159       1.74692      -4.03804      -1.28671      -2.45284       2.17734     -0.627952      -3.24901      0.356579    -0.0984468      0.283538    -0.0931956     0.0543304    0.00951594    -0.0375962    -0.0149740    0.00413924    0.00328232    0.00472000   0.000999452  -0.000905553   0.000185040  -6.54954e-05  -4.64927e-06  -2.11708e-05   4.72537e-06   2.85650e-06  -7.38196e-07  -3.90242e-07  -2.44350e-08   6.82508e-09       3.40585       4.52956       4.89856       4.99285       4.91089       4.50135       3.96394       3.45172       2.88170       2.38573       1.85510       1.38201       1.02713      0.723426      0.493505      0.336740      0.212431      0.133809     0.0811202     0.0485842     0.0275842     0.0146732    0.00775760    0.00381484    0.00182651   0.000848332   0.000355778   0.000151256   5.98147e-05   2.19875e-05   7.80197e-06   2.44988e-06   7.29815e-07   2.00102e-07   4.76115e-08   9.69631e-09
  19  19 3619.3155    2.4305  3.7518 11.4322 -0.0034  0.0517   0.0296   0.1357    0.0823   0.0000   439.1733      0.837909       9.99067      -1.05303      -2.14565      -3.99051      0.450964      -12.1616     -0.671274       4.03526     -0.181307     -0.268564      -2.92126      0.119028   -0.00470008    -0.0126167    -0.0112344      0.183574     -0.218172    -0.0693387    -0.0186823     0.0303725   -0.00199511   -0.00854088    0.00553184  -0.000775768  -0.000410267   1.30428e-05  -6.13023e-05   1.73140e-05   5.22701e-06  -5.24575e-06   3.94539e-07  -1.72731e-07   2.52627e-08   2.52045e-08       4.31908       5.68259       5.94436       6.09676       6.00511       5.49405       5.17977       4.39314       3.70685       3.00222       2.34185       1.82647       1.32482      0.949485      0.665497      0.444066      0.282920      0.178291      0.107086     0.0627043     0.0349059     0.0188340    0.00980602    0.00485391    0.00231698    0.00109561   0.000467653   0.000195607   7.63666e-05   2.76192e-05   9.83999e-06   3.16585e-06   9.18447e-07   2.47152e-07   5.94987e-08   1.28313e-08
  19  20 3762.4334    2.0559  5.0474 11.0388 -0.0024  0.0619   0.0222   0.1653    0.0679   0.0000   436.9771       7.00159       11.5384      -9.69002       3.05721      -12.6536      -2.77489      -2.32287     -0.547905       5.22585       6.15452      -1.59341   -0.00943788      0.610761      0.450627     -0.897058     -0.105742     0.0549675    -0.0638633     0.0397997    -0.0348170   -0.00351342   -0.00363928    0.00139659  -0.000627711   -0.00133075  -0.000689700  -0.000476976   0.000107843  -2.65015e-06  -8.04093e-06  -6.33698e-07  -1.03563e-06  -1.41712e-07  -1.09910e-08  -8.60713e-09       5.37237       6.73847       6.99555       7.26678       7.08351       6.65640       5.90749       5.29999       4.49490       3.76074       2.88706       2.20304       1.62443       1.16758      0.801218      0.533644      0.336861      0.213236      0.130189     0.0739079     0.0425193     0.0233791     0.0123051    0.00598690    0.00284500    0.00128041   0.000567359   0.000229415   8.93719e-05   3.29849e-05   1.16280e-05   3.62130e-06   1.07220e-06   2.87738e-07   6.82556e-08   1.40739e-08
  19  21 3905.6046    1.6917  6.9837 10.6876 -0.0010  0.0769   0.0158   0.2065    0.0520   0.0000   438.3464      -5.42736       11.4895       4.58963       18.5173      -11.2705       4.65539     -0.174560      -3.34716       1.57076      -5.82953     0.0648310     -0.714354     0.0743945      0.260435      0.157748      0.483298     0.0271712     0.0415257     0.0335794    0.00412087     0.0228434     0.0159875    0.00895072   0.000901713    0.00137735   0.000293631   0.000221573  -9.01659e-05   4.06019e-05  -3.05286e-05   2.69317e-06   2.43574e-06   6.84077e-08   2.41089e-08  -1.49291e-08       6.58373       8.28937       9.05750       9.34032       8.98730       8.32528       7.53336       6.69238       5.53879       4.44901       3.56176       2.69785       1.99547       1.41313      0.982829      0.648464      0.430639      0.263244      0.159317     0.0940183     0.0521236     0.0282673     0.0147339    0.00745821    0.00361522    0.00165988   0.000720343   0.000298900   0.000117385   4.30360e-05   1.44532e-05   4.72943e-06   1.40592e-06   3.71677e-07   8.89313e-08   1.76186e-08
  19  22 4049.0810    1.3908  8.7658 10.5243 -0.0015  0.0924   0.0124   0.2607    0.0436   0.0000   445.7014       6.20085       19.4419       2.93929      -16.8040      -16.6844      -13.1510      -6.65044      -3.85495      -6.94758      -4.85594      0.945354      0.287633      -1.46431      0.362767       1.41332      -1.18768    -0.0183335      0.223368      0.148938     0.0630883     0.0153568    -0.0279492    0.00507888   2.69601e-05    0.00321241  -0.000623556   0.000650888   0.000259860  -4.25606e-05  -4.10685e-06   7.30129e-06   1.73361e-06  -8.36323e-07   1.98132e-08   3.17133e-09       7.92017       10.1244       10.8182       11.0812       10.8522       10.3027       9.29351       7.80732       6.63525       5.37767       4.27554       3.20895       2.38521       1.72475       1.18016      0.804209      0.518268      0.325294      0.196805      0.115455     0.0653194     0.0345440     0.0182277    0.00892426    0.00425799    0.00196972   0.000838759   0.000355411   0.000142026   5.17886e-05   1.81530e-05   5.70882e-06   1.69883e-06   4.57721e-07   1.04413e-07   2.17038e-08
  19  23 4192.3365    1.1404 11.3386 10.4664 -0.0001  0.1237   0.0102   0.3387    0.0376   0.0000   437.4190       14.0210       15.7195      -27.8832      -17.1639      -3.47358       1.49023       2.09035       4.70094      -5.19809       1.31109      -7.07509      -3.06367     -0.696878       2.30274     -0.396500      0.811538     -0.616985     -0.113471      0.171227    -0.0266505    0.00367053    0.00667240    0.00449776   -0.00654447   -0.00299824  -0.000501839  -0.000367586  -0.000330086  -4.36971e-06   3.35406e-05  -2.49824e-06  -6.06807e-07   7.22097e-07   7.91350e-08  -5.05676e-08       10.1502       12.9965       14.3543       14.6676       14.2370       13.3864       11.9511       10.5003       8.72323       7.11930       5.57701       4.30629       3.15055       2.27489       1.59555       1.04405      0.700216      0.431587      0.262699      0.153836     0.0885242     0.0471213     0.0248381     0.0127077    0.00603300    0.00281135    0.00119804   0.000519605   0.000199134   7.32818e-05   2.53376e-05   8.15120e-06   2.43689e-06   6.27969e-07   1.50499e-07   3.01205e-08
  19  24 4335.7966    0.9374 13.0952 10.4252  0.0002  0.1561   0.0091   0.4223    0.0350   0.0000   470.6641     -0.972679     0.0210008      -33.6223       15.8282       1.72184      -10.0576      -15.2173      -6.49643       5.89782      -9.08441      -10.5494     -0.212065       2.87223       2.93777       1.68430      -2.19229      0.398107      0.454491     -0.104026     -0.135285    -0.0233088    0.00673636   -0.00238436    -0.0121770  -0.000300438    0.00398171   0.000472720  -0.000459964   0.000158607   3.72938e-05   1.69735e-06  -2.30222e-06  -1.09993e-06  -5.14119e-08   3.56015e-09       12.7658       16.4787       18.1890       18.4211       18.0537       16.8864       15.2068       13.1446       11.0171       9.13179       7.02777       5.43160       3.94439       2.92794       2.01113       1.36023      0.875382      0.544831      0.333475      0.197985      0.112754     0.0613422     0.0318788     0.0161112    0.00761961    0.00358311    0.00152759   0.000655504   0.000253884   9.54291e-05   3.26229e-05   1.04778e-05   3.09522e-06   8.17734e-07   1.89384e-07   3.92588e-08
  19  25 4479.4476    0.7764 16.0192 10.2844 -0.0022  0.2005   0.0072   0.5279    0.0311   0.0000   452.5254      -47.5509      -17.9859      -3.23449       10.0613      -15.4742       13.5521      -13.0075       30.5492      -11.2113      -4.82409      -3.79362       10.6852      -3.88435      -4.80822      -1.28604       1.51297     -0.308263      0.457188     -0.267996   -0.00138641  -0.000916367     0.0146314   -0.00996371    -0.0178059   -0.00760062    0.00453217    0.00102944  -0.000395938   0.000115825   3.51248e-05  -8.20615e-06  -4.20466e-06   9.25406e-07   3.73893e-07  -5.30777e-08       16.0279       21.1415       22.9565       23.7256       23.3543       21.5385       19.4836       16.7352       14.1401       11.4578       9.14394       6.98470       5.11572       3.69145       2.58360       1.73847       1.13453      0.722790      0.439531      0.260224      0.146592     0.0806729     0.0417288     0.0212429     0.0100136    0.00474017    0.00203082   0.000869783   0.000330689   0.000124854   4.24475e-05   1.38077e-05   4.05415e-06   1.07218e-06   2.50431e-07   5.08294e-08
  20   7 1893.8795    0.4833  0.4089 10.1531 -0.0145  0.0246   0.0201   0.0455    0.0526   0.0000   437.7666     0.0242944       20.2380      -1.30819      -6.94634      -1.18298     -0.284246     -0.997867      -1.11550     -0.187986      -1.75605     -0.931359      0.187074     0.0708999     -0.206016     0.0439436    -0.0927681    -0.0189055     0.0541358    -0.0177760     0.0285004     0.0217781    0.00496892    0.00199417    0.00179367  -4.90028e-05  -0.000173827  -5.41668e-06  -5.77282e-05  -3.09310e-05   2.47515e-06   2.54143e-06   6.04393e-07   5.88352e-07  -1.20941e-07   3.83453e-08       1.74563       2.61945       2.72434       2.53125       3.05212       2.41921       2.43857       1.84786       1.68220       1.35342       1.01003      0.804320      0.542720      0.425547      0.327100      0.198341      0.144896     0.0808122     0.0526396     0.0347779     0.0180968     0.0125370    0.00563902    0.00314519    0.00152328   0.000660033   0.000330782   0.000136585   6.60526e-05   2.39297e-05   9.73167e-06   3.66709e-06   1.06152e-06   4.11206e-07   1.08413e-07   2.92418e-08
  20   9 2203.1637    0.9556  0.7352 10.3987 -0.0042  0.0224   0.0246   0.0530    0.0926   0.0000   439.9676      0.198176       13.2236       1.83006      -4.68498      0.545055       2.51330       2.74317       1.12061     -0.228358      -1.65300      -1.11345      0.528059      0.236180      0.384841     0.0103398     -0.155175    -0.0519528    -0.0843908    -0.0183741    -0.0322561    0.00221098    0.00507166   -0.00183393   0.000770000   0.000833724   0.000467484   0.000152985   8.57836e-06   3.36021e-05  -8.64234e-06  -6.09012e-07   5.56249e-07   6.09123e-08  -5.38450e-09  -2.29771e-08       1.65876       2.20368       2.29768       2.52378       2.43994       2.28049       2.03234       1.88269       1.46149       1.16393       1.01306      0.730989      0.596981      0.391490      0.294037      0.203088      0.144369     0.0832678     0.0574860     0.0330797     0.0209746     0.0113689    0.00593071    0.00302601    0.00168033   0.000773287   0.000393430   0.000158901   7.34409e-05   2.59470e-05   1.06350e-05   3.75901e-06   1.22412e-06   3.58709e-07   1.16080e-07   2.91826e-08
  20  10 2352.3809    1.3494  0.8375 10.9822 -0.0075  0.0228   0.0310   0.0546    0.1016   0.0000   437.8307      0.293939       17.6303      0.211991      -3.83894       1.37613      -1.29000      0.624397       2.69805     -0.764384     -0.781599     -0.591093     -0.960237     -0.203757     -0.195469      0.223897    -0.0484944      0.119070    -0.0323754     0.0539559    0.00873514     0.0234190   -0.00132864  -0.000337374   -0.00213499    0.00138803   0.000175296  -0.000127252  -8.38496e-05  -3.59184e-05   1.31363e-05   3.40535e-06  -1.41159e-06  -1.12845e-07  -3.56063e-08  -1.01118e-08       1.77196       2.21540       2.49600       2.53580       2.44434       2.33961       2.08785       1.85099       1.64111       1.28630       1.05274      0.816693      0.573996      0.457695      0.313769      0.206794      0.142490     0.0905753     0.0561890     0.0335416     0.0198474     0.0110376    0.00637405    0.00325946    0.00167478   0.000790065   0.000368785   0.000160332   7.15808e-05   2.82453e-05   1.09587e-05   3.63425e-06   1.26310e-06   4.12130e-07   1.26280e-07   2.94109e-08
  20  11 2498.8879    1.7906  0.9369 11.3375 -0.0041  0.0243   0.0393   0.0587    0.1314   0.0000   439.3784      0.752988       14.8857      -2.51011       3.49142      -1.18333       1.84448     -0.317143       2.25096      0.394681      -1.60852     -0.293584     -0.529438      0.502572     -0.627717     -0.152090     -0.345729     0.0500997    -0.0457560    -0.0601357     0.0329224   -0.00742924  -0.000555537  -0.000816590   -0.00179657  -0.000353531  -0.000166653  -8.77902e-05  -1.78980e-05  -1.48188e-05   2.80475e-05   2.82173e-07  -1.79020e-06   4.36185e-08  -1.03190e-07   4.00755e-08       1.98850       2.65576       2.62709       2.85143       2.63872       2.46375       2.35252       1.99487       1.82330       1.48155       1.28567      0.920561      0.697248      0.496006      0.348328      0.234220      0.151725     0.0990080     0.0589516     0.0383921     0.0213764     0.0125612    0.00651501    0.00356230    0.00160944   0.000851318   0.000370115   0.000177165   6.92013e-05   3.12401e-05   1.05899e-05   4.07025e-06   1.21018e-06   4.10303e-07   1.09228e-07   2.93321e-08
  20  12 2644.8558    2.2523  1.0238 11.9798 -0.0053  0.0281   0.0495   0.0598    0.1271   0.0000   442.7052      -2.27409       10.3908       2.17188      -4.16707      -3.50534      -4.07905      -6.08107       1.57842      -1.73332      0.446147      0.187583    -0.0374403      0.244067     -0.204477      0.156780      0.244557    -0.0405127     0.0425642    -0.0476074     0.0107836     0.0111581   -0.00603219    0.00244757  -2.22613e-05  -0.000857564   0.000241097   0.000177903  -4.46505e-05  -5.01678e-06   7.05016e-06   5.88073e-06   6.58262e-07  -1.64512e-07   7.57343e-08  -8.61579e-08       2.33265       2.84860       3.00304       3.34539       3.40350       3.05342       2.67956       2.44771       1.98791       1.55117       1.31474      0.986269      0.757326      0.567807      0.363511      0.250660      0.170218      0.128780     0.0793642     0.0457941     0.0249659     0.0138703    0.00833321    0.00439715    0.00217635    0.00100587   0.000465240   0.000200903   8.55909e-05   3.43397e-05   1.23398e-05   4.19857e-06   1.47612e-06   4.40556e-07   1.33060e-07   3.84767e-08
  20  13 2790.6847    2.9617  0.8917 12.5304 -0.0017  0.0246   0.0668   0.0549    0.1140   0.0000   439.0164      -3.55123       13.2652      -4.23690      -1.79974      -7.83671      0.265104       1.28040       1.41172      -1.88175     0.0181409      -1.63055    -0.0719138     -0.350396      0.648529      0.255828      0.139319     -0.163642    0.00263423   -0.00438004   0.000690266     0.0114668    0.00534041    0.00113382  -0.000450320  -0.000612657  -0.000223602   9.28505e-05   9.98635e-05  -1.67126e-05  -6.57834e-06   3.34061e-06  -1.15791e-06   1.35915e-07  -1.36758e-07   8.56035e-09       2.09639       2.77235       3.11606       3.02812       2.95046       2.82607       2.37066       2.20393       1.84750       1.49285       1.24421      0.909090      0.674939      0.499160      0.334016      0.221668      0.153991     0.0948855     0.0598267     0.0358740     0.0201178     0.0115372    0.00625199    0.00337002    0.00160731   0.000818936   0.000364715   0.000164287   6.60162e-05   2.91000e-05   1.04601e-05   3.88593e-06   1.22977e-06   4.12333e-07   1.27442e-07   3.25945e-08
  20  14 2935.9429    3.6128  0.7652 13.1702 -0.0056  0.0218   0.0887   0.0508    0.0948   0.0000   433.3408       3.99081       14.5189      -1.24839     -0.807993       1.24538      -1.81050      -2.39803       4.18121      -2.07964       1.04228     0.0911361     -0.518729       1.07059     -0.222279      0.117442     0.0482961     -0.145276     0.0749075     0.0367841   -0.00655349    0.00295798    0.00311781    0.00318318   0.000652180   0.000284068   0.000117088   2.25511e-05   3.60659e-05   4.07131e-05  -2.64031e-05  -4.22682e-06  -1.47610e-06   4.85811e-07  -9.68268e-08   1.75175e-08       1.66954       2.27270       2.38735       2.54995       2.38919       2.23325       2.05117       1.82494       1.50895       1.30418      0.986734      0.793555      0.558391      0.449143      0.276712      0.209365      0.130259     0.0854020     0.0520489     0.0320707     0.0179447     0.0108195    0.00541993    0.00305497    0.00150188   0.000757781   0.000329415   0.000154654   6.49753e-05   2.60806e-05   1.04015e-05   3.85274e-06   1.11911e-06   3.72704e-07   1.06386e-07   2.71204e-08
  20  15 3080.4895    4.0477  0.7702 13.4091 -0.0024  0.0216   0.0989   0.0527    0.0965   0.0000   435.5397       7.04173       11.0726    -0.0303409       2.05555      -1.38153      -1.73576      -2.88087       1.88307     -0.929233      0.259569      0.944558      -1.28500      0.390610      0.107593     0.0810481     -0.187351    -0.0774735    -0.0388307   -0.00626230   -0.00279370     0.0112953    -0.0159908   -0.00144759  -4.89124e-05  -9.44850e-05  -0.000422245   0.000118847  -5.16871e-05  -3.23952e-05   1.45740e-06   1.66408e-06   3.70706e-07  -3.08360e-08   3.51130e-08  -2.62350e-09       1.73726       2.28573       2.40422       2.41173       2.37276       2.22775       1.93585       1.91202       1.50970       1.30132       1.02085      0.755070      0.608950      0.429130      0.303420      0.205882      0.131428     0.0875432     0.0553269     0.0294294     0.0188494    0.00990907    0.00579186    0.00306831    0.00149058   0.000711514   0.000328847   0.000142020   6.07945e-05   2.49749e-05   8.73903e-06   3.19240e-06   1.15711e-06   3.27327e-07   9.82825e-08   2.62587e-08
  20  16 3224.4087    3.9002  1.1692 13.1630 -0.0057  0.0292   0.0786   0.0676    0.1384   0.0000   446.6789       4.87071       12.1296      -2.77839      -1.34234      -3.72901       1.61089      -3.17924       1.35651      -3.33784      -1.85316       1.85496     -0.902223    -0.0928612     0.0844194    -0.0567529     -0.209473    -0.0631444    -0.0164456    -0.0383002    -0.0349881   -0.00501537    -0.0108850    0.00298611   -0.00294885    0.00112868   0.000247885   0.000193565  -4.36616e-05   9.94576e-06   6.81473e-07  -1.16319e-06  -2.48753e-06  -2.68245e-07   3.79394e-08  -5.04087e-08       2.30150       2.91599       2.93403       3.32047       3.02439       3.05254       2.73108       2.39916       1.92849       1.73540       1.32486       1.04242      0.754406      0.582448      0.398053      0.291109      0.181663      0.122430     0.0711178     0.0456608     0.0274085     0.0158002    0.00776120    0.00423946    0.00210428    0.00105598   0.000435948   0.000214563   8.64720e-05   3.76812e-05   1.31846e-05   5.04776e-06   1.59372e-06   4.93524e-07   1.30026e-07   3.68500e-08
  20  17 3368.0890    3.2739  1.8196 12.9148 -0.0007  0.0346   0.0553   0.0915    0.0741   0.0000   441.8958       6.24816       12.6750      -3.56172      -9.17724       3.74614       2.19009      -3.34847      0.510063      -1.34241       1.12368      0.262337       1.47803     -0.382400       1.60573      0.599559     -0.512690      0.296180      0.102694    -0.0915035     0.0325642    -0.0123837   -0.00808312     0.0143485    0.00417647   0.000556177  -0.000173003  -0.000223537  -4.97494e-05   2.64344e-05  -2.34061e-05   1.33530e-06   1.10577e-06  -5.36326e-07  -7.27091e-08   4.43846e-08       2.77384       3.48480       3.79843       3.96362       3.79999       3.58197       3.34051       2.77588       2.44732       2.07573       1.60147       1.24794      0.932541      0.684982      0.479798      0.337263      0.219717      0.140541     0.0862863     0.0545505     0.0318262     0.0178451    0.00995740    0.00502905    0.00259673    0.00124710   0.000576608   0.000258556   0.000106020   4.35357e-05   1.74150e-05   6.04759e-06   2.06485e-06   6.17220e-07   1.69422e-07   4.34750e-08
  20  18 3511.8517    2.7992  2.6091 12.3169 -0.0004  0.0427   0.0399   0.1106    0.0694   0.0000   438.0885       3.85899       17.7127       3.23736       1.24729      -1.96532      -4.93970      -8.81111       4.89329      -2.03733      -2.03472       1.15107       1.19698     -0.635108     -0.237928      0.188541     -0.363401    -0.0459050    -0.0572306     0.0941819    -0.0259622    -0.0238926   -0.00209160   0.000136116   -0.00479430   6.71902e-05    0.00204521  -0.000299328   5.65325e-05   4.72972e-05   2.90694e-05  -1.15703e-05  -2.44026e-06   1.16044e-06   8.32663e-09   3.09045e-08       3.47615       4.55186       4.72570       4.87840       4.80884       4.54293       4.19068       3.66371       3.07085       2.52128       1.99011       1.51576       1.16884      0.856249      0.628973      0.417471      0.281242      0.176865      0.108730     0.0653948     0.0384222     0.0217948     0.0115726    0.00618196    0.00306585    0.00148391   0.000683147   0.000299696   0.000128915   5.25918e-05   1.94217e-05   7.09865e-06   2.31817e-06   7.40912e-07   2.04612e-07   5.43110e-08
  20  19 3655.6154    2.2721  3.9097 11.5802 -0.0065  0.0531   0.0276   0.1427    0.0670   0.0000   436.2573       11.9543       13.7544     -0.128474      -16.0398      -1.52504     0.0390048      -11.9764      -1.63066       4.11041       1.40701     -0.267429       2.07922      -1.44718      0.519710    -0.0609253     -0.654283     0.0387421      0.184810    -0.0324157    -0.0652676  -0.000206964     0.0111054   -0.00342019   -0.00117695    0.00181763    0.00393100  -0.000646499  -0.000566362   0.000114401   2.84736e-05   1.73418e-05   3.35115e-07   1.43191e-06  -7.65518e-07  -9.76204e-08       4.36368       5.39270       5.88561       6.03465       5.91942       5.50210       5.14067       4.43115       3.83851       3.18794       2.54801       1.95920       1.46943       1.06230      0.765806      0.523295      0.344986      0.216755      0.136901     0.0840719     0.0482731     0.0278012     0.0149007    0.00788266    0.00380934    0.00188242   0.000897779   0.000388602   0.000165008   6.65173e-05   2.50304e-05   9.22312e-06   2.96785e-06   9.45819e-07   2.60448e-07   6.73271e-08
  20  20 3799.4059    1.9475  5.2180 11.0142 -0.0009  0.0611   0.0201   0.1700    0.0603   0.0000   441.4074       9.84902       34.2873       4.47228      -8.47252      -8.90636       15.5245      -9.82167       3.74209       1.87600      -4.84162       4.93107       3.33035      -1.42660     -0.126216      0.412218     -0.171578      0.134238    -0.0806584    -0.0212595     0.0404183    -0.0149563     0.0256955    -0.0101820   0.000758395   0.000408687    0.00162834  -0.000241460  -0.000320076  -9.78155e-05   1.86010e-06  -1.55817e-06   3.01572e-07  -2.03655e-06   1.59493e-07   8.32349e-08       5.00140       6.36721       6.86132       7.33811       7.01093       6.68432       6.00051       5.21299       4.44396       3.57920       2.87108       2.25212       1.65208       1.20875      0.869362      0.597868      0.386293      0.257922      0.156093     0.0956298     0.0563193     0.0316526     0.0171255    0.00892433    0.00451253    0.00218203    0.00100864   0.000453598   0.000192322   7.65837e-05   2.84505e-05   1.01126e-05   3.50617e-06   1.09234e-06   3.02449e-07   7.91136e-08
  20  21 3943.0534    1.6007  7.3799 10.7356 -0.0021  0.0807   0.0148   0.2171    0.0461   0.0000   435.8466       12.0895       10.4040       3.95310      -10.6338      -2.02480      -9.46860      -2.54128       6.41983      -13.2688      -1.74218     -0.379475       2.29451    -0.0996027      0.150854     -0.286971     0.0315873      0.622174     -0.361287    -0.0674740     0.0387693     0.0219689     0.0109145    -0.0156671   -0.00658593  -0.000684945  -0.000230929   0.000366497   0.000169722  -4.94422e-05  -4.83086e-05  -9.08581e-06   3.85369e-06   1.11607e-07  -7.41913e-07   1.09882e-07       6.41132       8.08291       8.91738       9.40049       9.16929       8.47550       7.65613       6.79859       5.81149       4.75221       3.70368       2.88375       2.19528       1.62636       1.11706      0.761917      0.511621      0.337557      0.206887      0.125145     0.0708151     0.0410755     0.0226757     0.0120581    0.00626513    0.00294832    0.00137290   0.000597283   0.000256729   0.000100853   3.95500e-05   1.38166e-05   4.61186e-06   1.46357e-06   4.08777e-07   1.08129e-07
  20  22 4086.8352    1.3264  9.8940 10.4794 -0.0020  0.1005   0.0111   0.2831    0.0394   0.0000   442.0639       43.0786       10.8483      -24.4764       7.48371      -4.89331       6.67863       10.6508       14.8580      -3.73957       6.67618      0.300694      0.398043      -1.22369      0.966290      0.286451      0.172473     -0.153785    -0.0807968     -0.109614      0.159557     0.0188581     0.0238684     0.0176484     0.0131965   -0.00275665   -0.00203634   0.000542537   0.000295913   0.000220886  -0.000108759  -9.74429e-06  -3.78686e-06   8.72312e-07   1.01062e-07   5.59335e-08       7.91372       10.1744       10.9990       11.3349       11.2843       10.5016       9.50192       8.42430       7.18518       5.96121       4.73032       3.67424       2.78568       2.00247       1.44235      0.964623      0.657213      0.420473      0.267158      0.158842     0.0931235     0.0529579     0.0288571     0.0152338    0.00771701    0.00370559    0.00171561   0.000760865   0.000323668   0.000129033   4.92190e-05   1.78032e-05   5.95081e-06   1.87484e-06   5.28834e-07   1.36835e-07
  20  23 4230.1973    1.0652 11.9367 10.4541 -0.0012  0.1331   0.0094   0.3600    0.0353   0.0000   445.5207      0.614236      -4.06959      -18.3336       1.87288       11.1012       3.32699      -4.76702      -18.5007       10.2691      -5.41187      -2.77314      0.136920       6.58227       2.42599     -0.838091     -0.456030     -0.638596     -0.702276     0.0950449      0.165924     0.0607096    0.00254571   -0.00435140    0.00768072    0.00438557    0.00307322  -0.000289051   6.08925e-05  -0.000138631  -4.33437e-06  -1.13164e-05   1.33191e-05   8.48393e-07  -6.61159e-07  -3.88388e-07       10.0986       13.3905       14.4782       14.7002       14.7315       13.7308       12.5186       11.0689       9.24704       7.87366       6.36008       4.74752       3.70705       2.65331       1.89214       1.29561      0.876346      0.559384      0.353125      0.212658      0.128507     0.0698528     0.0394198     0.0200741     0.0102994    0.00493557    0.00232444    0.00100986   0.000436540   0.000177465   6.95397e-05   2.40869e-05   8.34272e-06   2.49962e-06   7.28897e-07   1.94763e-07
  20  24 4374.0809    0.8689 14.1402 10.4011  0.0005  0.1662   0.0079   0.4555    0.0315   0.0000   429.2310       14.3580       19.6438      -25.6726       12.4455      -20.4695     -0.462478      -13.3724       10.0662      -7.47182      -7.05453       4.93985       8.41782       3.23558     -0.913992     -0.942688      0.763096       1.05348     -0.247278    -0.0363202      0.384731   -0.00862503    -0.0373839     0.0263134   -0.00960033   -0.00313001    0.00461696   0.000303787  -0.000397544  -0.000344097  -5.11789e-05   1.84697e-05   4.10211e-06  -3.65059e-06  -3.27061e-07   6.18015e-07       12.8848       16.6694       18.1767       18.9300       18.5235       17.4731       15.9343       13.8961       11.8581       9.54732       7.88523       6.08555       4.58306       3.33232       2.37805       1.65047       1.09063      0.722734      0.455868      0.273981      0.160654     0.0911523     0.0495875     0.0264715     0.0131214    0.00651469    0.00300364    0.00137303   0.000572406   0.000233366   8.59518e-05   3.15296e-05   1.04786e-05   3.26818e-06   9.17905e-07   2.38291e-07
  21   7 1919.8324    0.5284  0.3758 10.1858 -0.0145  0.0205   0.0218   0.0441    0.0505   0.0000   437.8299     -0.800083       16.7215       1.97650      0.747083       1.36255    -0.0342723       3.03677      0.229921      -1.07564     0.0187408     -0.548804      0.466519     -0.588941     -0.399828     -0.233857      0.172065     0.0168594     0.0975869    -0.0460477   -0.00973586     0.0108675    0.00608114   -0.00156155   0.000727030   -0.00102539  -3.91933e-05   0.000238392  -0.000209496  -3.61190e-05  -1.84045e-05  -4.70948e-06   8.77465e-07  -7.70503e-07   6.14815e-07  -8.59274e-08       1.58236       1.93962       2.14679       2.37637       1.96805       2.36011       1.92830       1.69862       1.54097       1.30497       1.04240      0.826822      0.627357      0.449017      0.344728      0.228782      0.153084      0.116167     0.0617639     0.0403181     0.0279269     0.0130752    0.00749517    0.00526518    0.00238919   0.000983847   0.000728738   0.000379342   0.000107972   5.66079e-05   2.38722e-05   8.58810e-06   2.85275e-06   1.15735e-06   3.98971e-07   1.19564e-07
  21   8 2077.6913    0.7487  0.6013 10.2962 -0.0086  0.0308   0.0212   0.0459    0.0762   0.0000   439.0720      0.147656       14.8605    -0.0377746      -3.97369      -2.00928      -1.26211      -3.34111      -1.95630      0.965960      0.661278     0.0111084     -0.913497     -0.780330     0.0870404     -0.332273      0.146721     0.0549868    -0.0318837     0.0399292   -0.00657697     0.0136305     0.0115758   -0.00245958   -0.00133745    0.00247231   0.000468133  -0.000183707  -0.000143858   9.70587e-05   3.74664e-06   4.04864e-06  -3.47136e-06  -5.25638e-07  -1.70284e-07   6.52362e-08       1.61978       3.16975       2.48351       3.55542       3.05151       3.07750       3.12200       2.20765       2.71336       1.29413       1.99813      0.896842       1.21721      0.673611      0.565557      0.457670      0.198031      0.253698     0.0694241      0.106410     0.0384849     0.0305469     0.0190595    0.00572943    0.00651083    0.00126493    0.00147600   0.000560764   0.000197368   0.000140648   2.23138e-05   1.92636e-05   5.83745e-06   1.34594e-06   7.41159e-07   1.30830e-07
  21   9 2231.8595    1.0315  0.6895 10.8158 -0.0051  0.0231   0.0265   0.0499    0.0819   0.0000   438.6946      -2.55353       8.79019     -0.210486      -3.31668      0.478344      -2.69844       1.35899      0.324637     -0.807563      -1.40768       1.05353     -0.444210     -0.265828     -0.874375    -0.0387320     -0.105333    0.00860804    -0.0222399    0.00746232    -0.0319192    -0.0298577    0.00981587  -0.000630126   -0.00170949  -0.000290571  -0.000160432   0.000354292  -0.000140342  -2.14480e-05  -1.40179e-05   8.31728e-06   1.90978e-06  -6.47649e-07   3.15663e-07  -1.53378e-07       1.82374       2.28609       2.69698       2.59297       2.50876       2.47607       2.09150       1.95825       1.65271       1.34843       1.19569      0.845910      0.610440      0.498535      0.349874      0.235485      0.163482      0.100435     0.0623937     0.0407615     0.0233485     0.0150678    0.00872089    0.00408124    0.00239002    0.00119853   0.000524546   0.000247655   0.000121965   4.86789e-05   2.22752e-05   8.83144e-06   3.23582e-06   9.87308e-07   3.55959e-07   1.13919e-07
  21  10 2381.8937    1.4053  0.7667 11.1739 -0.0045  0.0217   0.0332   0.0518    0.0896   0.0000   436.0242       2.56311       18.3279      -4.07128      -5.36098      -1.42559      -1.94859       4.59094      -1.45941      0.416881      -1.82616     -0.526743      0.375647     -0.204651      0.187963      0.363951      0.207173    -0.0493065    -0.0361708     0.0877265    0.00229991   -0.00152943    0.00165381    0.00547516   -0.00203812   0.000306450   2.85368e-05   0.000203480  -9.52207e-05  -0.000193724  -1.18223e-06  -2.86112e-06  -3.92407e-06   4.18353e-07  -1.72954e-07   1.62087e-07       1.67888       2.03971       2.21445       2.33796       2.27191       2.22161       1.94066       1.68677       1.55350       1.28126       1.02655      0.830240      0.620849      0.434755      0.329378      0.229736      0.148711      0.100984     0.0653186     0.0404879     0.0239934     0.0150950    0.00817306    0.00435366    0.00237291    0.00124002   0.000581787   0.000255934   0.000125907   5.24695e-05   2.05058e-05   7.26612e-06   3.00120e-06   1.04585e-06   3.61829e-07   1.09478e-07
  21  11 2529.2983    1.8371  1.0165 11.5837 -0.0009  0.0289   0.0384   0.0604    0.1151   0.0000   439.3882      0.134504       18.2593      -3.15433     -0.940962      0.546518      -1.61424      -1.51261       1.24170      0.674608      -1.74100     -0.395030     -0.213912      0.452389      0.946974      0.275170     -0.198827    -0.0630555     0.0752456     0.0123747     0.0283391    0.00705138   -0.00386000   -0.00404814   -0.00343687  -0.000472306   0.000143058  -0.000305868   4.56520e-05   1.09372e-05   1.48925e-05  -7.05387e-06  -2.23681e-08   5.85725e-07   9.96704e-08  -8.92832e-09       2.65172       3.45964       3.29969       2.89173       2.80522       3.04806       3.17713       2.96320       2.45557       1.79419       1.36156       1.05256      0.905902      0.746215      0.587645      0.409868      0.280925      0.167074      0.100951     0.0562210     0.0312900     0.0171825    0.00913324    0.00479914    0.00246761    0.00131064   0.000613470   0.000295424   0.000132585   5.58516e-05   2.24318e-05   9.10601e-06   3.37461e-06   1.17274e-06   3.70006e-07   1.21743e-07
  21  12 2676.1865    2.4409  0.9204 12.1801 -0.0068  0.0244   0.0543   0.0545    0.1126   0.0000   438.1551      0.753744       14.2046       2.45335      0.260964      -1.00895      -1.03592      -1.36827       1.17938     -0.143204     -0.637796      -1.00394     -0.671314       1.64081     -0.360944     0.0360036    -0.0778621      0.131421    0.00617123    -0.0725215     0.0171769    0.00191836   -0.00558929   0.000466682    0.00276587  -3.78025e-05  -0.000538445   0.000132791   0.000147794   0.000124230  -3.27670e-05  -1.06626e-05  -3.54556e-06   2.23373e-06   6.94272e-07   6.35540e-08       1.90838       2.31525       2.69509       2.72122       2.70790       2.65460       2.35078       1.94231       1.73039       1.39301       1.12472      0.924243      0.692434      0.512224      0.355551      0.232229      0.164370      0.117958     0.0806561     0.0487814     0.0280112     0.0170583    0.00888851    0.00505879    0.00276189    0.00138187   0.000654011   0.000307817   0.000130744   6.44140e-05   2.44935e-05   9.57995e-06   3.59419e-06   1.32472e-06   4.20768e-07   1.32037e-07
  21  13 2822.9768    3.0995  0.7734 12.7182 -0.0055  0.0203   0.0722   0.0506    0.1025   0.0000   439.4374      -1.08192       10.4366      -5.20478      0.470640      -1.65065       1.53197      0.366959      0.892160      -1.80608      0.308679     -0.698047      -1.09417      0.529390    -0.0510901      0.110563     -0.193484     0.0303347   -0.00610239     0.0312620     0.0210394    -0.0126572    -0.0137850    0.00208933   0.000975880  -0.000932224  -0.000385099   9.49382e-05  -0.000170794   4.93632e-05  -4.15458e-06  -9.40629e-06  -8.09095e-07  -5.49684e-07  -7.30969e-07   7.43761e-08       1.55634       1.91227       2.13031       2.21848       2.26734       2.03496       1.88791       1.66026       1.43147       1.17991      0.947286      0.701944      0.564402      0.437877      0.296738      0.206284      0.143013     0.0955258     0.0632775     0.0374760     0.0221082     0.0132574    0.00736013    0.00410705    0.00230902    0.00113262   0.000557064   0.000254589   0.000107444   4.90589e-05   1.99610e-05   7.63586e-06   2.93406e-06   1.00159e-06   3.08688e-07   9.34525e-08
  21  14 2968.9165    3.6642  0.8616 13.0658 -0.0063  0.0213   0.0823   0.0538    0.1039   0.0000   441.4116       3.27088       11.6733      -2.46529      -1.61450      -5.53514      -2.71899      -2.67036       1.40310    -0.0668121      0.884160     -0.992567     -0.491404      0.601920     -0.112376      0.187251     -0.217099      0.174274    -0.0789723     0.0456993   -0.00842712   -0.00766820    0.00701969    0.00772753  -0.000404748   0.000292353   0.000385899  -4.70552e-05  -7.97019e-05   2.40622e-05   1.51056e-05   1.65862e-05  -1.24338e-06  -2.16298e-07   1.61067e-09  -4.19919e-08       1.64788       2.14067       2.36531       2.39663       2.36884       2.33798       2.05627       1.80374       1.52211       1.19477      0.991790      0.785205      0.586624      0.447913      0.314368      0.215338      0.149656      0.104859     0.0647211     0.0422069     0.0234717     0.0136381    0.00760745    0.00430695    0.00223997    0.00107739   0.000560283   0.000255061   0.000114618   4.92737e-05   2.06481e-05   7.99526e-06   3.06374e-06   1.00215e-06   3.40424e-07   1.14617e-07
  21  15 3113.9445    4.1271  0.9637 13.1401 -0.0037  0.0246   0.0873   0.0564    0.1245   0.0000   437.6759       3.57401       16.1534       4.75089       6.36820      -6.58212      -1.18667      -1.29226      -1.18186     0.0549214     -0.949730     -0.977380      0.765311     0.0234924      0.454886    -0.0803892     -0.352494      0.121245    0.00335278     0.0434388   -0.00110547    -0.0100327    0.00236214     0.0101274   -0.00350998    0.00128203   9.33615e-05   0.000108262  -2.56955e-05   2.39603e-05   3.67969e-05  -2.37539e-06  -6.21381e-06  -1.25738e-07  -8.04044e-07  -1.88667e-07       1.89076       2.31208       2.62646       2.70258       2.72006       2.64145       2.18260       2.00237       1.81651       1.46183       1.16063      0.943011      0.678134      0.549663      0.381497      0.269482      0.190784      0.117423     0.0725508     0.0474724     0.0286179     0.0170263     0.0104255    0.00513998    0.00276018    0.00158035   0.000672353   0.000318624   0.000158701   5.90602e-05   2.36116e-05   1.01219e-05   3.75856e-06   1.26887e-06   4.27277e-07   1.48063e-07
  21  16 3258.5535    3.6860  1.2709 13.2426 -0.0091  0.0285   0.0706   0.0702    0.1060   0.0000   439.0778       7.10713       12.3050       7.07525      -3.48015      -2.58494       1.37599      -3.95292      -2.76959      -2.18484      -1.16873      -1.99671       1.63709      0.646055      0.100510     0.0813585      0.143390    -0.0442535     0.0823869     0.0170827     0.0136209    -0.0137191    0.00341310    0.00313573   -0.00235991   0.000270751    0.00111732  -0.000167037  -4.35372e-05   4.91809e-05  -2.17703e-05  -2.75164e-06  -1.89444e-06   2.10958e-07   1.06910e-07   6.60524e-08       2.21321       2.74494       2.96739       3.09229       2.91432       2.94508       2.77827       2.32947       1.98180       1.67665       1.35495       1.06602      0.841153      0.607660      0.437395      0.308591      0.209850      0.143964     0.0912114     0.0570982     0.0328292     0.0206493     0.0105148    0.00567652    0.00305201    0.00156196   0.000753312   0.000344267   0.000156781   7.08654e-05   2.90165e-05   1.10152e-05   4.34525e-06   1.51085e-06   4.71739e-07   1.40854e-07
  21  17 3402.8647    3.2318  2.0131 12.7213 -0.0041  0.0359   0.0500   0.0963    0.0731   0.0000   443.1532      -1.46658       13.6020      0.894936       1.36105     -0.529024       1.28676      -6.29719     -0.576037      -1.10078       1.15776     -0.809328    -0.0669597     -0.759318      0.544202      0.288549     -0.676536     -0.176408   -0.00900980      0.121147     0.0462541     0.0400227     0.0116709   -0.00136590   -0.00232199   -0.00350032   -0.00149769   8.98333e-05   3.63937e-05   3.15594e-05   1.59900e-05   3.21900e-06  -1.14975e-05  -7.18312e-08  -5.45807e-08   1.79059e-07       2.80315       3.43924       3.54797       4.13361       3.94351       3.74104       3.25327       3.03376       2.52879       2.12226       1.63958       1.32622      0.989325      0.756665      0.537155      0.399515      0.261068      0.176233      0.106361     0.0689703     0.0418368     0.0254320     0.0140646    0.00766841    0.00403072    0.00213934    0.00102195   0.000481254   0.000213041   9.05980e-05   3.56950e-05   1.39318e-05   4.96469e-06   1.72646e-06   5.54001e-07   1.62998e-07
  21  18 3547.2081    2.6824  2.7958 12.3045  0.0016  0.0443   0.0361   0.1117    0.0602   0.0000   437.0253       7.00064       20.5886      -6.16416      -1.06369      -4.52744      -1.01051      -5.63191      -2.03908       1.92346     -0.388962      -1.00252      0.955850       1.87757     -0.574095     -0.196647     0.0160854      0.209463     -0.109342    -0.0244371    -0.0772497    0.00483047     0.0289356   -0.00410308   0.000455712    0.00269750   0.000149804   5.34711e-05  -0.000147244  -0.000136765   2.13544e-05   1.67438e-05  -7.71151e-06   7.16127e-07   3.29978e-07  -5.36468e-07       3.50138       4.58590       4.80214       4.95767       4.91136       4.58974       4.25153       3.70977       3.24715       2.76977       2.27146       1.76720       1.32821      0.991768      0.690308      0.479211      0.334086      0.211348      0.140219     0.0860714     0.0521391     0.0305943     0.0170475    0.00925338    0.00487613    0.00242083    0.00118251   0.000564255   0.000241065   0.000109142   4.31950e-05   1.75166e-05   6.42096e-06   2.24731e-06   6.94526e-07   2.16086e-07
  21  19 3691.5478    2.2093  4.2956 11.4177 -0.0021  0.0529   0.0241   0.1438    0.0584   0.0000   440.0460       3.09914       13.4352      -2.80494      -4.70661       1.43622       10.9555      -2.35760       1.93900      -4.89288       1.54295      -2.44490      0.722386      0.785238       1.09296     -0.320529     -0.122196      0.361883      0.207837    -0.0151885    -0.0310006     0.0387351     0.0118763    -0.0106930   6.25139e-05    0.00254877    0.00187642   1.05183e-05  -0.000221394  -5.66142e-06  -1.08285e-05  -1.93876e-07  -4.75583e-06   5.00936e-07   2.06197e-06  -1.84589e-07       4.06150       5.28318       5.68701       5.86396       5.73712       5.43154       5.02240       4.46914       3.80985       3.19957       2.57121       2.04427       1.55561       1.13885      0.825492      0.572454      0.391863      0.256994      0.165896      0.101046     0.0623650     0.0359186     0.0199399     0.0111266    0.00572680    0.00291857    0.00146183   0.000670800   0.000311293   0.000128194   5.60189e-05   2.09223e-05   7.80785e-06   2.76305e-06   8.87920e-07   2.69005e-07
  21  20 3835.6720    1.8811  5.9317 11.0051 -0.0032  0.0654   0.0181   0.1818    0.0507   0.0000   437.0930      -4.88585       8.32250       4.04482       6.89498      -7.34925       7.71246      -12.2973       3.90846      -3.09948      -2.12251       1.21011      -1.22333     -0.394627      0.556327      0.799786     -0.894640      0.528844     0.0585434      0.201053    -0.0626248     0.0425314   -0.00640421     0.0146214    -0.0111073    0.00665366  -0.000352442   7.66423e-05   0.000358030  -1.22293e-05  -7.69506e-06  -3.52716e-06  -9.10116e-06  -5.96285e-06  -1.21296e-07   9.07021e-07       4.88200       6.32289       6.75071       7.30128       7.07177       6.75338       6.09005       5.38098       4.58322       3.88276       3.19966       2.37237       1.85946       1.38179       1.01368      0.692680      0.479108      0.314042      0.199213      0.126526     0.0749668     0.0452793     0.0254317     0.0139600    0.00741382    0.00374217    0.00178918   0.000852079   0.000368912   0.000168133   6.72555e-05   2.70142e-05   9.92031e-06   3.35368e-06   1.05920e-06   3.29208e-07
  21  21 3979.8468    1.5085  7.6390 10.6918 -0.0017  0.0810   0.0135   0.2233    0.0439   0.0000   450.3201       8.18150       10.8882      -19.7028      -15.9683       1.23993       10.5938      -6.10168       2.31428      -2.75778       8.34295      -1.70066      -1.71982       1.28166       2.03659       1.00769     -0.890004   0.000834548      0.744071      0.162940    -0.0774903     0.0217545    -0.0639507    0.00162006    0.00229942   -0.00799715   0.000631565   0.000794348   0.000329573  -5.89369e-05   2.46131e-05  -2.42666e-06   6.97250e-06   9.32714e-06  -3.05022e-07   3.04974e-07       6.16521       8.01554       8.60165       9.10282       8.94993       8.42299       7.64650       6.85556       5.80374       4.89243       3.88522       3.09428       2.34450       1.73864       1.26695      0.883739      0.605325      0.397312      0.253143      0.158355     0.0957606     0.0567553     0.0313571     0.0175114    0.00912059    0.00462838    0.00229866    0.00108536   0.000476578   0.000209022   8.56374e-05   3.31969e-05   1.21855e-05   4.31207e-06   1.35903e-06   4.21406e-07
  21  22 4124.0747    1.2491  9.9736 10.5225 -0.0002  0.1031   0.0107   0.2863    0.0374   0.0000   426.1399       20.1196       3.83626       9.75371       5.86337      -13.8963       6.83464      -8.66016      -2.37219       14.9213      -2.59620      -1.77218       5.44989      0.230832      -1.01363       1.68800      0.821479      0.673961      0.142014      0.103185     0.0798696    -0.0108668   -0.00898980    0.00277602    -0.0153390    0.00537477    0.00449340    0.00282564  -0.000521165  -0.000465435   0.000101778  -5.64390e-05  -6.19772e-06  -5.96096e-06  -2.10002e-06  -2.06781e-07       7.75398       10.0369       11.0391       11.5054       10.9587       10.4000       9.68611       8.63658       7.33912       6.27775       5.08848       3.96599       3.01249       2.22894       1.62077       1.13834      0.755243      0.507046      0.317645      0.200292      0.120744     0.0706847     0.0399688     0.0220921     0.0115609    0.00580815    0.00286752    0.00138282   0.000607282   0.000274369   0.000111482   4.41031e-05   1.59446e-05   5.58800e-06   1.79511e-06   5.37014e-07
  22   7 1945.0734    0.5525  0.4289 10.2067 -0.0157  0.0187   0.0183   0.0410    0.0545   0.0000   438.9643      -2.24634       21.0517       2.29717     -0.464018      0.556064       1.38652      0.520669     0.0320639    0.00320269     -0.895750     -0.330782      0.843866     -0.399757      0.505141    -0.0724700      0.152772     0.0177687    -0.0701447    -0.0214439   0.000667262    -0.0188950    -0.0147222   -0.00290686   -0.00223910   -0.00156809  -0.000339142   4.56804e-06   3.79689e-06  -4.78788e-05   3.26237e-05   1.18393e-05   8.26777e-06  -9.14362e-07   8.52652e-07   8.75362e-08       1.28296       1.68989       1.77726       2.09216       1.81679       1.86022       1.66472       1.47493       1.21307       1.09002      0.878514      0.682285      0.512034      0.427554      0.283179      0.222731      0.151505     0.0952811     0.0597194     0.0419361     0.0265280     0.0154310    0.00870607    0.00593497    0.00293070    0.00158837   0.000641479   0.000404732   0.000186305   8.80536e-05   3.38753e-05   1.59030e-05   6.38656e-06   2.53800e-06   8.19387e-07   3.00764e-07
  22   8 2104.7052    0.7519  0.6725 10.3613 -0.0094  0.0215   0.0196   0.0491    0.0693   0.0000   437.9027      -1.70544       15.9051       4.80640      -2.26377       1.61386       3.02067    -0.0549265       2.05651     0.0633930      -2.34834     -0.176102     0.0773434     -0.515509    -0.0746054      0.286614     -0.205467     -0.233437    -0.0128186    -0.0156418     0.0598628     0.0290363   -0.00339847  -0.000334116  -0.000328597   -0.00132064   0.000754954  -0.000717602   3.59869e-05  -0.000108401   4.11304e-05  -2.70199e-05  -7.84166e-06   2.34167e-06  -5.04488e-07  -1.54999e-07       1.59510       2.02865       2.14999       2.21233       2.06918       1.97264       2.10617       1.77178       1.64177       1.28723      0.981245      0.798491      0.646512      0.496182      0.377002      0.275018      0.196471      0.128233     0.0810790     0.0487984     0.0308673     0.0174505     0.0105741    0.00554804    0.00310525    0.00166128   0.000832101   0.000444235   0.000200888   9.68130e-05   3.98829e-05   1.75781e-05   6.72002e-06   2.67306e-06   9.34176e-07   3.28372e-07
  22   9 2259.9564    1.0926  0.8006 10.7962 -0.0067  0.0285   0.0249   0.0517    0.0849   0.0000   434.4058      -2.00478       12.1423      -1.47391      -2.56700      -2.53768       2.05711       1.68468      0.850644      -1.38877       2.20664       2.06424     -0.929493     0.0599787      0.292653     0.0600754     0.0226332    -0.0870464    -0.0818320    -0.0643052     0.0267977     0.0444381    -0.0189903   -0.00459620    0.00158058  -0.000557726   2.64713e-05   0.000115881   0.000198226  -8.52503e-05   3.34078e-05   8.90844e-07  -8.66458e-07  -3.39503e-06   1.14963e-06  -1.27096e-07       2.83781       3.67445       3.77019       3.45522       2.77957       2.24357       2.24653       2.49106       2.70170       2.54122       2.21648       1.76208       1.33187      0.946428      0.605528      0.383346      0.237824      0.151374     0.0953615     0.0602229     0.0340909     0.0197389     0.0110632    0.00637422    0.00375387    0.00195973    0.00104123   0.000502266   0.000229488   9.96439e-05   4.04418e-05   1.70059e-05   6.53066e-06   2.65505e-06   1.00665e-06   3.13488e-07
  22  10 2410.7808    1.4774  0.8725 11.3559 -0.0022  0.0225   0.0328   0.0528    0.0960   0.0000   442.3547       4.58581       11.8397       2.33936      -2.18265     0.0488524      -1.70283     -0.332728       1.44304       1.04975      0.512726      -1.44552      0.475610     -0.260864      0.436843    -0.0956530     -0.138961     0.0176833    -0.0234477     0.0975018    -0.0506998     0.0156284    -0.0279445    0.00608117  -0.000793943   0.000545790   2.33311e-05   0.000335308  -0.000146557  -6.50595e-05   4.10489e-05  -1.19833e-06   7.26369e-06  -1.18442e-06   1.71375e-06   5.56203e-08       1.69384       2.12166       2.32616       2.46570       2.47025       2.22949       2.02039       1.83308       1.66247       1.35724       1.15520      0.885632      0.687328      0.525715      0.377063      0.254991      0.183960      0.118921     0.0831523     0.0507539     0.0318136     0.0196287     0.0109746    0.00647997    0.00358711    0.00192792   0.000955125   0.000494261   0.000226843   9.81075e-05   4.50532e-05   1.83947e-05   7.27562e-06   2.68778e-06   9.63781e-07   3.22252e-07
  22  11 2559.2068    2.0026  0.9328 11.8343 -0.0022  0.0235   0.0422   0.0569    0.1005   0.0000   435.5685       2.43451       17.6896     0.0478917       3.94498      -2.01605      -2.19289     -0.858837     -0.260639      -1.31502     -0.951562      0.362985      0.530736    -0.0383058      0.575030     -0.240134     -0.181843      0.113579    -0.0259818    -0.0160755   -0.00969313   -0.00539720    -0.0107533   -0.00528894    0.00129976    0.00161199    0.00119216   0.000658331   1.85753e-05   6.74929e-05  -2.66615e-05  -1.57025e-05   3.11939e-07   3.48984e-06  -3.60394e-07  -8.46261e-07       1.81208       2.25568       2.51720       2.54613       2.42034       2.44726       2.23871       1.87290       1.71705       1.47353       1.21625      0.956735      0.743113      0.543413      0.395949      0.271145      0.193943      0.129956     0.0824336     0.0533117     0.0351087     0.0196762     0.0115591    0.00667599    0.00368975    0.00179137   0.000910505   0.000481415   0.000216458   0.000101317   3.75310e-05   1.91481e-05   7.33501e-06   2.91519e-06   1.02010e-06   3.52032e-07
  22  12 2707.1035    2.5541  0.8585 12.4941 -0.0118  0.0231   0.0587   0.0559    0.1037   0.0000   439.2728       1.13214       13.9646      -1.15005      -2.90541     -0.902418       1.24532      -3.56160      -1.17632      -3.11335     -0.974361     0.0192932    -0.0274390      0.650321     0.0546566     -0.191048     -0.500815      0.100157   -0.00158982    -0.0557307     0.0321679     0.0322681   -0.00950367   -0.00389804   0.000585701    0.00457946   0.000739209   4.85626e-05  -6.25714e-05   0.000210821  -1.73366e-06   1.16393e-05   6.22846e-06  -1.15013e-06  -1.54971e-06  -2.13997e-07       1.83662       2.28507       2.25588       2.60362       2.47863       2.39582       2.19690       2.07188       1.64901       1.35557       1.18840       1.00343      0.748066      0.517150      0.382804      0.284169      0.193613      0.127327     0.0878310     0.0589217     0.0362391     0.0207468     0.0116775    0.00697821    0.00369420    0.00176938   0.000848308   0.000453269   0.000231303   0.000107936   4.65103e-05   1.84489e-05   7.08469e-06   2.47304e-06   8.91269e-07   3.00267e-07
  22  13 2854.7692    3.3339  0.7985 12.8502 -0.0004  0.0212   0.0730   0.0495    0.1001   0.0000   436.0187     -0.593890       15.4044       2.34703      -2.26340      -5.23440     -0.991425      0.570701     -0.274887      0.442990       1.38399     -0.788422      0.704741      0.720076     0.0232614     -0.117933    -0.0402788    -0.0891422     0.0129052     0.0407537     0.0292401   -0.00661975    -0.0140721   -0.00212016   0.000528891   -0.00166926  -3.32019e-05  -0.000606859  -0.000105691   3.60971e-05  -1.47053e-05  -3.29200e-05   2.16839e-05   1.16799e-06  -1.75847e-07  -2.65460e-07       1.71628       1.97941       2.08102       2.30929       2.34487       2.13828       1.96603       1.75477       1.55769       1.34988       1.07668      0.798073      0.647702      0.502843      0.380803      0.263185      0.176645      0.119753     0.0821212     0.0530434     0.0315183     0.0170917     0.0106272    0.00645195    0.00377055    0.00190542   0.000934638   0.000453203   0.000211869   9.35050e-05   4.04090e-05   1.68324e-05   6.65686e-06   2.50573e-06   9.03691e-07   2.86718e-07
  22  14 3001.4342    3.6416  0.9470 13.2334 -0.0013  0.0234   0.0762   0.0550    0.1025   0.0000   443.4281       2.83869       11.3093       1.63492       1.48711     -0.969740      0.903538      -3.88860      -1.71761      0.437860     -0.885695      0.581071      0.518870  -0.000228721     -0.202951    -0.0846063    -0.0788729     0.0258349     0.0195050     0.0690418    -0.0175253    -0.0157050     0.0170944    0.00135267    0.00279521  -5.40525e-05  -0.000864383  -0.000634345   0.000211981   2.83295e-05   2.62907e-06   4.22684e-06   1.36551e-05  -1.67542e-06  -6.57462e-08  -1.26776e-07       1.70713       2.08717       2.28831       2.42348       2.45709       2.36985       2.04292       1.87380       1.67009       1.36460       1.15101      0.910070      0.682075      0.499803      0.386284      0.285835      0.198063      0.130510     0.0808402     0.0514268     0.0336415     0.0221413     0.0124452    0.00722132    0.00377439    0.00198807    0.00101739   0.000508111   0.000241985   0.000107990   4.71292e-05   1.98562e-05   7.91546e-06   2.77918e-06   1.01627e-06   3.78896e-07
  22  15 3147.0695    3.8243  0.9536 13.5020 -0.0094  0.0251   0.0824   0.0566    0.1015   0.0000   437.6132       4.39511       12.9269      -1.40319       1.01470      -5.03150      -1.68892     -0.275834      -1.60305     -0.586410     -0.543485      -2.45487     -0.745170     -0.167263      0.310444     -0.320152     0.0735842      0.176678   0.000893505     0.0202211   -0.00444028     0.0265046   -0.00188942   0.000278964    0.00179466   -0.00298941    0.00171917   0.000429078  -8.03986e-05  -6.51461e-05   4.20445e-05  -1.08702e-05   6.40767e-06   6.97149e-07  -2.11586e-08  -8.18308e-07       1.84582       2.34771       2.46185       2.68770       2.70096       2.47242       2.42059       1.99299       1.84207       1.38007       1.26619      0.969067      0.780201      0.565035      0.410606      0.283707      0.206172      0.140287     0.0915382     0.0624267     0.0361794     0.0222072     0.0123063    0.00714779    0.00392141    0.00198100    0.00106342   0.000502698   0.000254742   0.000109527   4.89679e-05   1.99529e-05   8.08524e-06   3.03708e-06   1.08422e-06   3.45804e-07
  22  16 3292.2158    3.6701  1.4740 12.9358  0.0001  0.0292   0.0626   0.0733    0.0933   0.0000   437.1665       9.40249       15.3109       2.13343     -0.256448      0.570161      -4.16899      -2.21966       2.53072      -1.67870     -0.422320      -1.81354     -0.722366      -1.41711      0.202882      0.973738     -0.983553     -0.113685      0.107243      0.120466     0.0116345     0.0351837   -0.00644996    -0.0200265   -0.00385399    0.00463934  -0.000337992   7.94112e-05   0.000114758  -6.75184e-05  -4.70834e-07  -1.81342e-05  -2.28219e-06   2.01216e-06   6.08931e-07   2.61733e-07       2.17913       2.83215       3.09260       3.26301       3.17369       2.98466       2.74227       2.40715       2.11571       1.79891       1.45566       1.14603      0.887002      0.681804      0.453140      0.356363      0.237804      0.158578      0.101954     0.0658862     0.0415990     0.0249321     0.0143444    0.00835433    0.00448391    0.00237504    0.00117881   0.000616990   0.000288191   0.000125705   5.67862e-05   2.27909e-05   9.39004e-06   3.61502e-06   1.31699e-06   4.51364e-07
  22  17 3437.3657    3.0321  2.1517 12.4751 -0.0024  0.0363   0.0434   0.0917    0.0696   0.0000   443.4866       6.70403       10.0088      -1.30571       4.73412      -6.53080     -0.965214      -3.23509       3.06330      -1.00005       2.10597      -3.09855     -0.114502      0.889233      0.744114      0.297041     -0.579403     0.0835910    -0.0367795      0.135378    -0.0214541   -0.00952244    0.00704099     0.0151722    -0.0137309   -0.00303418   0.000685430  -0.000331117   0.000118897  -0.000132713  -6.42413e-05   4.07382e-06   8.50519e-06  -3.08796e-06  -1.63134e-06   6.09049e-08       2.70993       3.42632       3.56246       3.83321       3.79818       3.64283       3.31824       3.05647       2.63256       2.18922       1.74569       1.34431       1.08276      0.818592      0.638404      0.461008      0.312766      0.204266      0.139186     0.0866942     0.0522713     0.0303262     0.0180653     0.0107144    0.00592477    0.00310966    0.00155851   0.000745261   0.000361771   0.000166240   7.28032e-05   2.88660e-05   1.17749e-05   4.31764e-06   1.58922e-06   5.45273e-07
  22  18 3582.1401    2.5270  3.3189 11.8899  0.0012  0.0452   0.0296   0.1183    0.0543   0.0000   432.5631       6.77638       20.7717       1.44197       4.85440      -6.66179       2.54112      -8.75222      -4.59772    -0.0242582      0.269438      0.627741      -1.78930      0.522505     -0.200467      0.485908    -0.0790737     -0.147368      0.397104     -0.158857   -0.00454650    -0.0171744     0.0165037   0.000860610   -0.00561096   -0.00267702    0.00193298   0.000546807   0.000622703   0.000234456  -4.43390e-06  -4.53036e-05   4.96145e-06   3.95322e-06   2.17711e-06   1.53191e-07       3.29789       4.21414       4.55707       4.87576       4.86668       4.57422       4.17596       3.70702       3.26909       2.71618       2.14505       1.76236       1.35601       1.02534      0.736254      0.548368      0.371421      0.255794      0.164750      0.104509     0.0659091     0.0396149     0.0235734     0.0128955    0.00710025    0.00377974    0.00197093   0.000960189   0.000460061   0.000206267   9.01849e-05   3.64731e-05   1.47123e-05   5.53328e-06   2.01924e-06   6.95284e-07
  22  19 3726.9619    2.0832  4.4908 11.3951 -0.0017  0.0550   0.0219   0.1459    0.0518   0.0000   435.4839       7.64721       11.6734      0.472225       7.87267      -4.79239     -0.595543      -4.65329       5.35569       6.08465      -2.70051       2.08761      -1.16075      0.521184     -0.686599     -0.473478     -0.113884       1.04300      0.134068     -0.104908    -0.0776368     0.0376158    0.00970894     0.0292411    -0.0172866    0.00384917   0.000669317    0.00157871  -0.000570994  -0.000253872   0.000142854   4.01937e-05  -2.38381e-05   1.25814e-06   3.73776e-07   5.11567e-07       3.93188       5.12935       5.50206       5.86204       5.60116       5.35132       5.07668       4.46716       3.89387       3.32632       2.73128       2.14360       1.71435       1.25567      0.922159      0.654925      0.449928      0.310686      0.201929      0.130372     0.0797091     0.0479410     0.0282262     0.0156362    0.00881847    0.00456151    0.00242715    0.00115061   0.000571204   0.000251667   0.000114494   4.67183e-05   1.89856e-05   7.12125e-06   2.60739e-06   8.55427e-07
  22  20 3871.7352    1.7221  6.2752 11.0503 -0.0017  0.0701   0.0164   0.1876    0.0440   0.0000   442.4382       5.11136       10.1504       2.53359     -0.176954     -0.685391       7.26581      0.607937      -9.75187      -1.85065       2.26295       1.50631      -2.54556      0.201810      0.999148      -1.43346     -0.833964     -0.337442    -0.0991854     -0.218053    0.00673053    -0.0688884    -0.0440064     0.0172379   -0.00574927   -0.00345802    0.00300676  -4.34423e-05    0.00173215   8.02042e-06  -1.42817e-05  -9.67736e-05   6.08957e-06  -1.14422e-06  -2.08120e-06   1.78924e-06       5.04671       6.65621       7.00110       7.53721       7.32184       7.04406       6.51971       5.78125       5.00324       4.28343       3.38220       2.77949       2.13764       1.61987       1.18491      0.840221      0.582624      0.401530      0.261076      0.167372      0.102020     0.0626654     0.0358209     0.0203016     0.0109178    0.00595090    0.00304594    0.00148902   0.000702971   0.000321061   0.000139856   5.88099e-05   2.33299e-05   8.85249e-06   3.14038e-06   1.08429e-06
  22  21 4016.3780    1.4655  8.3423 10.6095 -0.0008  0.0847   0.0123   0.2270    0.0403   0.0000   434.1037      -4.93890       14.7081      -8.75205       1.40328      -16.0511       5.10065      -5.59798       1.13048      -5.63155       12.4411      -2.16887      -1.00103     -0.462637     -0.668927      0.477417       1.22489     -0.140647     -0.125517      0.275753     0.0304403     0.0177841     0.0424408    0.00617223    -0.0190679   -0.00774196    0.00207267   0.000774136  -4.02860e-05  -1.99319e-06  -0.000148157  -6.92769e-05   6.97558e-05  -2.56494e-06   1.85975e-06   7.04517e-07       6.16354       7.83917       8.56504       8.82030       8.84559       8.53944       7.73378       7.02683       5.89992       5.13320       4.26388       3.37959       2.62178       1.92569       1.45498       1.00538      0.711659      0.476819      0.319441      0.203488      0.125835     0.0764401     0.0452498     0.0247466     0.0137008    0.00724029    0.00367392    0.00179649   0.000835605   0.000393786   0.000172009   7.33902e-05   2.85160e-05   1.10770e-05   3.87549e-06   1.31082e-06
  22  22 4160.7974    1.2078 10.6641 10.4821 -0.0018  0.1087   0.0100   0.3006    0.0357   0.0000   431.7027       17.0255       6.45291      -6.95489       13.1079      -16.9625      -1.95458      -6.66064      -13.6909      -1.46704      -6.28917      -9.14874      0.977595      -3.41867      -3.86126      0.765847      0.148130     -0.813344     -0.785793      0.369251     0.0681259    -0.0417946     0.0884582   0.000678850     0.0210114    -0.0160509   -0.00336048    0.00177064    0.00160859   0.000410155  -0.000298781   1.48766e-05   0.000111038   8.27523e-06  -1.76817e-05  -8.52944e-09       7.67010       10.0030       10.9151       11.4570       11.3800       10.8220       10.0112       8.96960       7.66213       6.48315       5.34523       4.19974       3.32206       2.46390       1.84046       1.31815      0.905386      0.619208      0.413440      0.257115      0.162582     0.0975747     0.0575542     0.0319987     0.0177266    0.00940172    0.00486105    0.00235325    0.00114237   0.000504745   0.000234133   9.47091e-05   3.86948e-05   1.42977e-05   5.19188e-06   1.75814e-06
  22  23 4305.5945    1.0100 13.7403 10.3194 -0.0005  0.1421   0.0076   0.3896    0.0328   0.0000   434.6514       11.6216      -15.0371       2.26634       3.04499      -9.19058      -6.08281      -16.0823    -0.0972106       3.68000      -3.47104       2.37863      -6.63152       7.35759      -1.60811      -3.90406      0.513809      0.141624     -0.244674      0.204528     -0.180666   -0.00116014      0.137484     0.0348545    -0.0249635    -0.0259609    0.00659616    0.00433703   0.000714018   0.000195010  -0.000125549  -8.57212e-05  -6.10638e-05   4.72501e-06  -7.93622e-06  -1.61256e-06       9.97914       13.0842       14.2480       14.8556       14.9118       14.1235       13.0732       11.6719       10.0315       8.54092       6.90458       5.51976       4.30499       3.26243       2.39895       1.74324       1.20793      0.820065      0.536234      0.345476      0.215237      0.130196     0.0752210     0.0436589     0.0237552     0.0125788    0.00638094    0.00321193    0.00152639   0.000692024   0.000302828   0.000128193   5.10156e-05   1.94940e-05   6.85648e-06   2.34813e-06
  23   7 1969.6372    0.5810  0.4155 10.3309 -0.0051  0.0199   0.0212   0.0401    0.0493   0.0000   437.1588      -1.45550       16.5071       1.62094      -3.40322      -1.96128       1.95537     -0.333937      -1.23869      -1.01446       1.13245      0.263794    -0.0364443     -0.117379    0.00901015     -0.391026     0.0244124     0.0521867    -0.0140044     0.0207436    -0.0295605   -0.00663924     0.0168648   -0.00676321   -0.00298572   -0.00513961  -0.000165815   0.000691814  -0.000173620   0.000360633   3.16972e-05   1.94759e-05   2.51337e-05  -3.96844e-06   3.06561e-06   1.11568e-07       1.48221       1.77677       1.67286       2.11571       2.09532       2.00275       1.88506       1.64397       1.24479       1.15185       1.02680      0.865653      0.571666      0.415969      0.335808      0.279199      0.177359      0.123713     0.0770197     0.0537021     0.0346901     0.0234880     0.0142481    0.00938225    0.00500421    0.00279846    0.00130673   0.000641489   0.000295903   0.000165942   6.78301e-05   3.82360e-05   1.38769e-05   6.15827e-06   1.92458e-06   7.02459e-07
  23   8 2131.0802    0.8499  0.6481 10.2864 -0.0016  0.0234   0.0203   0.0428    0.0754   0.0000   440.3243      -1.65232       16.9933       2.55015      -2.27390      -1.69025     -0.292135      -1.20346      0.889778      0.414526     0.0859719      0.379149     -0.186726      0.299725     -0.354998      0.291836    -0.0957720     -0.112004     0.0905749    0.00308651    0.00851259    -0.0132107    0.00752548   0.000533471    0.00448811   0.000395877  -0.000664345  -0.000170086   7.01203e-05   0.000120415   7.52456e-05   2.77604e-06   7.07091e-06   2.82118e-07  -4.32673e-07  -4.38014e-08       1.48823       2.29024       2.15673       2.44363       2.07818       2.07228       1.88056       1.68548       1.63007       1.35252       1.19873      0.967894      0.749159      0.554428      0.399728      0.293653      0.181567      0.132786     0.0858454     0.0578510     0.0366622     0.0211513     0.0130934    0.00784906    0.00431336    0.00262648    0.00124474   0.000767535   0.000296292   0.000186316   7.10023e-05   3.94648e-05   1.31833e-05   6.64302e-06   2.05099e-06   8.66588e-07
  23   9 2287.4394    1.1372  0.8325 10.8561 -0.0064  0.0210   0.0252   0.0532    0.0845   0.0000   439.3884       2.84977       16.5773       2.00659      0.465572       2.42000       1.76659      -1.33398       2.38274       1.27858     -0.103490      -1.08450     -0.100025      0.947472     -0.453068    -0.0198838      0.102229    -0.0706905     -0.125506     0.0518206    -0.0196053    0.00731635    0.00424802   -0.00847703    0.00234690    0.00433404   -0.00101402   -0.00116445  -0.000345652   0.000180939  -0.000190202  -2.23979e-05   3.10475e-06   3.73585e-06   1.06051e-06   6.93100e-07       1.43666       1.83645       2.05797       2.04218       2.14723       2.09440       1.81592       1.72572       1.43851       1.19663       1.03306      0.816594      0.638926      0.503457      0.368599      0.256706      0.184317      0.126961     0.0909368     0.0583187     0.0371838     0.0226091     0.0142627    0.00753329    0.00449379    0.00247419    0.00128691   0.000669898   0.000339941   0.000148969   7.26052e-05   3.15892e-05   1.43580e-05   5.42622e-06   2.14754e-06   7.67825e-07
  23  10 2439.2024    1.6256  0.9075 11.2484 -0.0018  0.0218   0.0340   0.0549    0.1094   0.0000   437.3401      0.154416       13.4175     0.0954209      0.817085      0.196955       2.30438      -3.23055       2.16478      -1.93331      -1.33701      0.137655      0.179241     0.0476605     0.0714779      0.322851     -0.165246     0.0911350    -0.0528421    -0.0144019     0.0435315    0.00105069     0.0143859  -0.000856370    0.00329547   0.000582685  -0.000144455  -0.000407897  -0.000201079   8.56830e-06   2.28776e-05   4.66035e-06  -2.84913e-06   1.11288e-05  -1.26329e-06   9.24395e-07       1.59039       2.09130       2.25439       2.34305       2.22952       2.08278       1.91848       1.76728       1.63177       1.41605       1.20671      0.962036      0.754662      0.558459      0.408586      0.288389      0.190400      0.135888     0.0902603     0.0568817     0.0378761     0.0228471     0.0132506    0.00817053    0.00454158    0.00245646    0.00139506   0.000676940   0.000343603   0.000167601   7.29196e-05   3.51268e-05   1.33624e-05   6.31677e-06   2.24445e-06   7.91899e-07
  23  11 2588.6489    2.0619  0.9935 11.8634 -0.0045  0.0237   0.0418   0.0586    0.1081   0.0000   439.8544       1.35277       16.4595       1.51481      -2.25406      -3.93076      0.991403       1.71399      0.726578       1.50267       2.44998      0.363451      0.216081      0.248628     -0.122784     -0.794790    -0.0563320     0.0723231   -0.00500185      0.119929     0.0452946    -0.0474527    -0.0186561    0.00742099    0.00839678    0.00293004  -0.000506029  -0.000463602   0.000299723   1.01058e-05   5.47542e-05  -4.42454e-05  -2.39255e-06  -5.29390e-06  -3.45583e-06   1.45112e-07       1.67119       2.14249       2.18872       2.49758       2.54082       2.30005       2.09877       1.93757       1.78911       1.42250       1.16340      0.883657      0.719630      0.584051      0.433896      0.312329      0.223158      0.154798      0.105173     0.0664861     0.0411689     0.0260516     0.0152278    0.00901470    0.00498660    0.00280104    0.00164681   0.000815172   0.000423808   0.000186879   8.61211e-05   3.77095e-05   1.52530e-05   6.24999e-06   2.41791e-06   8.03695e-07
  23  12 2737.6367    2.6286  0.8982 12.5024 -0.0062  0.0220   0.0569   0.0550    0.0969   0.0000   439.4866       6.97181       18.2142      -1.74852       1.56349      -3.42597      -1.09605      -3.03691      -1.59172     -0.676511      -1.10354     -0.532094      0.133721     -0.788250     -0.463469    -0.0515801      0.107650      0.306108     -0.123328      0.166517     0.0375573     0.0340118    -0.0118182     0.0115655    0.00382223  -0.000845936   9.06490e-05  -0.000132305   4.69521e-05   0.000172011   4.04985e-05  -1.66927e-05  -1.14809e-05  -3.65776e-06   1.12950e-06   5.70236e-07       1.56907       2.00500       2.10086       2.30092       2.23563       2.15218       2.01877       1.77213       1.59764       1.32197       1.07436      0.887094      0.695691      0.522038      0.394901      0.288894      0.196478      0.132334     0.0952475     0.0628606     0.0395237     0.0230572     0.0134456    0.00827488    0.00466762    0.00261767    0.00135222   0.000683090   0.000334735   0.000163578   7.89885e-05   3.35005e-05   1.42383e-05   5.66354e-06   2.20680e-06   7.97037e-07
  23  13 2886.0532    3.4868  0.8750 12.6735 -0.0028  0.0218   0.0736   0.0505    0.1205   0.0000   437.9855       6.03407       18.8016       1.79049      -1.30413      -1.71099      -2.47577      -3.18307       3.81575      -1.46630     -0.624425     -0.800101      0.460375     -0.133562      0.790142     0.0267404     -0.122723     -0.102093     0.0795958    -0.0698248    -0.0193352     0.0131202   -0.00493514   -0.00506476    0.00868140   0.000853746  -0.000722812   0.000411601  -0.000226542  -4.17877e-05  -2.68327e-05   4.31313e-05   2.48503e-05  -6.29559e-06   4.59886e-06  -9.50262e-07       1.61847       1.96064       2.11303       2.25794       2.15151       2.02345       2.03089       1.92777       1.61080       1.28439       1.08183      0.876136      0.680682      0.514302      0.415145      0.301732      0.220935      0.141329     0.0957666     0.0628155     0.0400017     0.0230409     0.0131139    0.00808469    0.00482968    0.00247756    0.00130874   0.000634514   0.000329611   0.000174043   8.12068e-05   3.56210e-05   1.47132e-05   6.30749e-06   2.34338e-06   8.04770e-07
  23  14 3033.4524    3.8774  0.8557 13.3011 -0.0015  0.0213   0.0835   0.0528    0.1011   0.0000   436.0732       3.53686       14.6590      0.193532      -4.15415      -2.54687     -0.475763     -0.125194       2.30063     -0.324072      -1.08624      0.874053     -0.705787     -0.241373     -0.287016      0.410519      0.185718      0.154502      0.101323    -0.0502058     0.0290695     0.0313478    0.00626316    0.00362251    0.00230462   0.000732324  -0.000209756   -0.00132411  -0.000132429  -7.31403e-05  -2.56524e-05   3.54525e-05  -5.59566e-06   1.16661e-05   2.87145e-06  -3.96470e-07       1.68513       2.01540       2.10292       2.23948       2.24171       2.19264       1.99441       1.77933       1.59784       1.36473       1.17514      0.881310      0.688976      0.531096      0.403461      0.304998      0.224381      0.148835     0.0909118     0.0570182     0.0374559     0.0239188     0.0151435    0.00877702    0.00483330    0.00257691    0.00136348   0.000679942   0.000350000   0.000160654   6.99554e-05   3.27785e-05   1.28919e-05   5.46547e-06   2.21782e-06   7.98939e-07
  23  15 3179.7457    3.9817  1.0906 13.3767 -0.0091  0.0248   0.0805   0.0600    0.1112   0.0000   438.9820       7.14936       12.7986       1.83141      -2.87172      -1.12126      -3.07949      -1.54087      -2.62501      -5.82086      -2.75079      -1.03236       1.04604      0.368717      0.114671      0.502968      0.249814      0.265398     0.0184023      0.133928    -0.0357156   -0.00275646     0.0312239   0.000803362   -0.00694868    0.00237028   0.000195230   0.000493842  -3.91348e-05   0.000130739   0.000117851  -1.25472e-05   4.79287e-06  -1.20938e-05  -2.91450e-06   1.13991e-06       1.77398       2.26083       2.28957       2.59306       2.55172       2.52083       2.23682       2.06799       1.71864       1.54497       1.22521      0.994324      0.765321      0.616332      0.434284      0.326942      0.227701      0.163333      0.105057     0.0706237     0.0446384     0.0284418     0.0163283    0.00977751    0.00556393    0.00299332    0.00157939   0.000801480   0.000416508   0.000191846   8.79494e-05   3.69359e-05   1.62459e-05   6.58890e-06   2.63669e-06   9.18553e-07
  23  16 3325.5696    3.4289  1.4778 13.2631 -0.0096  0.0299   0.0605   0.0754    0.0785   0.0000   438.0463       6.24202       16.1328      -4.14264      -1.32040       3.94714       1.50176      0.752278      -2.28492      -1.91853     -0.286660     -0.851133      -1.40039     -0.919723      0.268758    -0.0626177    -0.0437898     -0.175568    -0.0572394    -0.0561256    -0.0445864    -0.0648248     0.0132706    0.00431984    0.00120682   -0.00445328   -0.00280064   0.000404202  -0.000661397  -0.000140360  -1.88985e-05   8.95804e-05   1.98282e-05  -1.72020e-05  -5.31574e-06  -1.02578e-06       2.25829       2.81712       3.03124       3.06559       3.07996       3.20602       2.84585       2.48589       2.22274       1.77099       1.53857       1.24708      0.978523      0.759566      0.546127      0.383759      0.282780      0.193219      0.134334     0.0908210     0.0572327     0.0344081     0.0207855     0.0115001    0.00661696    0.00351834    0.00188344   0.000928587   0.000471246   0.000217666   9.93962e-05   4.49370e-05   1.84113e-05   7.64422e-06   3.00279e-06   1.12301e-06
  23  17 3471.3119    2.9563  2.1986 12.4680 -0.0033  0.0350   0.0412   0.0930    0.0650   0.0000   438.4327     -0.847926       13.3451      -8.38187      -2.18581      -6.72036      -2.02325       1.60582     0.0644628      -1.07662       1.11621      -3.48827     -0.646055     0.0997148      0.884536      0.701173     -0.543404      0.229926    -0.0669984     0.0478748     0.0674831    -0.0539088    -0.0318016     0.0110207   -0.00891540   0.000507844  -0.000994915  -0.000816861   0.000505270  -0.000340969  -0.000324645  -5.53245e-05   1.38043e-05   1.62824e-05  -8.00712e-06  -3.10552e-07       2.43624       3.17107       3.34598       3.51979       3.45799       3.32747       3.07315       2.84155       2.49559       2.13764       1.77833       1.39324       1.13024      0.872115      0.645600      0.458108      0.323721      0.226615      0.153603     0.0981326     0.0632276     0.0376892     0.0230696     0.0126682    0.00759990    0.00410680    0.00221171    0.00114022   0.000580509   0.000268191   0.000122119   5.43456e-05   2.32803e-05   9.54234e-06   3.65654e-06   1.36280e-06
  23  18 3616.7198    2.4071  3.5220 11.7715 -0.0002  0.0460   0.0269   0.1206    0.0519   0.0000   431.6465       5.29509       7.81029      0.823892      -5.31721     -0.282836      0.379299      -5.85278      0.318942    -0.0640614       3.32054       1.17615    -0.0277340     -0.354047    -0.0845686    -0.0233649     -0.467677     -0.425023      0.162721     0.0805088     0.0178285    -0.0273158     0.0334183     0.0250818    -0.0327970    0.00305828  -0.000696119   0.000271060   0.000518275  -0.000203676  -0.000156466   4.24732e-05   1.72957e-06   2.01103e-05  -7.13998e-06  -1.12341e-06       3.32042       4.37253       4.50491       4.77216       4.78837       4.72205       4.24114       3.81716       3.26486       2.86499       2.37147       1.96231       1.50653       1.17812      0.829496      0.606456      0.421559      0.298826      0.201122      0.134700     0.0845603     0.0532281     0.0310289     0.0182400     0.0101127    0.00550864    0.00288624    0.00149684   0.000711915   0.000349356   0.000154859   6.99129e-05   2.87226e-05   1.22731e-05   4.51198e-06   1.72171e-06
  23  19 3762.0304    1.9947  5.2751 11.2134 -0.0011  0.0593   0.0188   0.1558    0.0458   0.0000   431.6736       11.8927       16.2264      0.293412      -10.9475       7.68768     -0.689736       2.83246      0.702598      -1.70691      -2.36456       1.03080      -1.95830      -1.03412      0.818548    -0.0728566     -0.957485      0.335617      0.307577     -0.166037    -0.0164311    -0.0758016    -0.0709147   0.000973935   -0.00950577    0.00595627   -0.00375745   -0.00341091   0.000135731  -1.12833e-05  -0.000274402  -8.67097e-05   2.10795e-05   1.57064e-05  -2.98073e-06  -1.20060e-06       4.00865       5.41200       5.59369       6.09131       6.00272       5.69386       5.30256       4.81064       4.20066       3.58897       3.03394       2.40973       1.87097       1.46287       1.07384      0.793093      0.545252      0.384648      0.251747      0.167791      0.106208     0.0649883     0.0391557     0.0228187     0.0133191    0.00721244    0.00379220    0.00198128   0.000955302   0.000472513   0.000216164   9.47374e-05   4.05022e-05   1.67042e-05   6.23848e-06   2.30302e-06
[truncated: 1,600,454 more chars]
