# Supplementary material for: Global-Mode Analysis of Full-Disk Data from the Michelson Doppler Imager and the Helioseismic and Magnetic Imager
Source: Sol Phys. 2018 Jan 31;293(2):29. doi: 10.1007/s11207-017-1201-5 (PMC6566312; doi:10.1007/s11207-017-1201-5)
Supplement: Supplementary file 2 — (TAR 362.4 MB) [file 11207_2017_1201_MOESM2_ESM.tar › HMI/hmivw72d.7840]

   0  15 2228.5925    0.8693  0.8905  9.0801  0.0000  0.1534   0.1237   0.3626    1.9165   0.0000    -0.0000       0.00000       0.00000       0.00000       0.00000       0.00000       0.00000       0.00000       0.00000       0.00000       0.00000       0.00000
   0  17 2496.0922    1.5448  1.4298  1.8341  0.0000  0.1696   0.1994   0.5336 1000.0000   0.0000    -0.0000       0.00000       0.00000       0.00000       0.00000       0.00000       0.00000       0.00000       0.00000       0.00000       0.00000       0.00000
   0  19 2764.1231    2.1956  0.8642 12.3572  0.0000  0.1583   0.4118   0.4865    1.1084   0.0000    -0.0000       0.00000       0.00000       0.00000       0.00000       0.00000       0.00000       0.00000       0.00000       0.00000       0.00000       0.00000
   0  21 3033.8426    3.9195  0.7428 13.3658  0.0000  0.1915   0.6316   0.2639    0.8302   0.0000    -0.0000       0.00000       0.00000       0.00000       0.00000       0.00000       0.00000       0.00000       0.00000       0.00000       0.00000       0.00000
   0  24 3439.2529    2.6114  1.7414 13.0655  0.0000  0.3136   0.5324   0.7985    0.9972   0.0000    -0.0000       0.00000       0.00000       0.00000       0.00000       0.00000       0.00000       0.00000       0.00000       0.00000       0.00000       0.00000
   1  11 1749.2458    0.4259  0.1315  9.8583  0.0000  0.0857   0.0862   0.0622    0.1254   0.0000   476.4441       11.9562       0.00000       0.00000       0.00000       0.00000       99.3217       70.6943       0.00000       0.00000       0.00000       0.00000
   1  12 1885.0192    0.4679  0.2722  9.8123  0.0000  0.0598   0.0713   0.1314    0.1499   0.0000   373.7941      -42.8082       0.00000       0.00000       0.00000       0.00000       89.6406       33.7291       0.00000       0.00000       0.00000       0.00000
   1  14 2156.9021    0.7994  0.7524 10.0662  0.0000  0.0970   0.0743   0.2162    0.3709   0.0000   471.4614      -22.6184       0.00000       0.00000       0.00000       0.00000       113.469       63.0936       0.00000       0.00000       0.00000       0.00000
   1  15 2291.8094    1.2670  1.1949 -0.8171  0.0000  0.0874   0.0984   0.3456 1000.0000   0.0000   390.8059      -20.0130       0.00000       0.00000       0.00000       0.00000       120.881       56.2601       0.00000       0.00000       0.00000       0.00000
   1  17 2559.1121    2.1375  0.8575 10.3120 -0.0049  0.0748   0.1711   0.2068    1.6005   0.0000   419.8235       59.2088       0.00000       0.00000       0.00000       0.00000       98.9422       48.6873       0.00000       0.00000       0.00000       0.00000
   1  18 2693.5345    2.4632  1.0058 10.1809  0.0000  0.0818   0.1978   0.2642    3.3662   0.0000   573.6237      -53.4349       0.00000       0.00000       0.00000       0.00000       107.418       52.3369       0.00000       0.00000       0.00000       0.00000
   1  19 2828.2219    3.2130  0.8123 12.6646  0.0000  0.1025   0.2987   0.2169    0.5811   0.0000   455.2445      -5.22929       0.00000       0.00000       0.00000       0.00000       138.454       72.1738       0.00000       0.00000       0.00000       0.00000
   1  21 3098.3898    3.3605  1.0285 12.9623  0.0000  0.1176   0.3400   0.2885    0.8481   0.0000   509.9264       49.2756       0.00000       0.00000       0.00000       0.00000       123.912       93.4515       0.00000       0.00000       0.00000       0.00000
   1  23 3368.4138    3.2454  2.6053 11.2516  0.0110  0.1503   0.1980   0.5618    1.3744   0.0000   648.0382       136.243       0.00000       0.00000       0.00000       0.00000       190.631       101.125       0.00000       0.00000       0.00000       0.00000
   1  24 3504.1813    2.7752  2.4221 11.9260 -0.0394  0.1592   0.1898   0.4838    0.9312   0.0000   678.5444      -117.260       0.00000       0.00000       0.00000       0.00000       195.405       110.175       0.00000       0.00000       0.00000       0.00000
   1  26 3776.5167    2.1873  6.4805  8.2431  0.0000  0.3288   0.0712   0.8697    4.2536   0.0000   298.3255      -93.5030       0.00000       0.00000       0.00000       0.00000       405.327       222.393       0.00000       0.00000       0.00000       0.00000
   2  12 1945.8044    0.5054  0.5253  9.9392  0.0047  0.0719   0.0466   0.1683    0.2018   0.0000   441.3065       6.26521       8.94247       5.08006       0.00000       0.00000       59.0098       45.2062       21.5897       7.28036       0.00000       0.00000
   2  13 2082.2158    0.6451  0.3292 10.2116  0.0000  0.0687   0.0740   0.1248    0.1611   0.0000   440.0070      -28.9514      -7.05936       6.96305       0.00000       0.00000       40.3545       32.7766       34.3475       11.0046       0.00000       0.00000
   2  14 2217.5749    1.0197  0.6130 10.5477  0.0000  0.0514   0.0773   0.1581    0.2452   0.0000   428.0414       27.2310       3.05085       11.9425       0.00000       0.00000       37.4604       31.5239       17.7810       6.63376       0.00000       0.00000
   2  15 2352.2686    1.2957  0.6307 11.0837  0.0000  0.0589   0.0973   0.1389    0.2634   0.0000   538.4609      -4.11601      -24.9961     -0.104174       0.00000       0.00000       37.1274       36.6156       19.7110       9.08910       0.00000       0.00000
   2  17 2619.7693    2.2705  0.8136 11.0667  0.0000  0.0643   0.1521   0.1472    0.6943   0.0000   455.4420       36.7792       30.2450       5.56078       0.00000       0.00000       43.1341       33.5491       23.6052       7.79572       0.00000       0.00000
   2  18 2754.4937    2.7581  0.8220 11.3649  0.0000  0.0637   0.1757   0.1608    0.6226   0.0000   468.2781       21.1219       45.4120       12.7430       0.00000       0.00000       39.4614       32.4425       26.1682       8.55682       0.00000       0.00000
   2  19 2889.5264    2.8640  1.1203 12.6021  0.0000  0.0787   0.1948   0.2253    0.4390   0.0000   411.7763       16.0193      -33.5547      -12.9486       0.00000       0.00000       59.2340       49.3903       26.9382       9.80586       0.00000       0.00000
   2  21 3159.8968    4.3360  0.8352 12.2606  0.0000  0.0566   0.2676   0.1572    0.6863   0.0000   383.1168       52.2308       7.16871       9.33529       0.00000       0.00000       39.6953       34.2486       18.7282       7.62642       0.00000       0.00000
   2  24 3566.9162    2.6417  3.4458 11.1365  0.0000  0.1372   0.1010   0.3888    0.4471   0.0000   467.8826       46.5720       27.6037       23.5176       0.00000       0.00000       101.490       82.1251       48.1039       17.3266       0.00000       0.00000
   3  11 1865.2793    0.4658  0.2556  9.6858  0.0000  0.0337   0.0372   0.0689    0.1362   0.0000   403.7722       19.1660       5.03851       5.64278      -1.44892       1.09605       15.4430       16.3988       12.7456       5.71846       3.94043       1.00263
   3  12 2001.1833    0.5779  0.3601 10.1945  0.0000  0.0572   0.0470   0.1004    0.1342   0.0000   444.4940       4.10273      -18.0660      -14.5172      -8.07125       1.64027       38.6132       37.5179       23.7219       9.88943       4.49133       1.06245
   3  13 2137.6966    0.7378  0.6487 10.2470  0.0000  0.0485   0.0480   0.1297    0.1955   0.0000   424.9623       16.5208      -1.85337       15.2913      0.927011      -1.21755       22.7617       22.7774       17.2790       9.83656       4.79743       1.43406
   3  14 2273.4571    1.1618  0.8841 10.3484  0.0000  0.0642   0.0627   0.1512    0.3088   0.0000   487.0048       5.91863      -29.2953      -6.69734      -4.73723      0.787538       26.2900       26.2577       21.5728       14.8880       6.29824       2.04493
   3  15 2407.6548    1.4093  0.8620 10.9873  0.0000  0.0694   0.0821   0.1510    0.3487   0.0000   470.4355      -14.3643      -23.4351       3.71723      0.404724     -0.146339       42.2109       40.3679       26.2024       12.8240       5.47356       1.56935
   3  17 2676.1847    2.4732  1.0386 10.6891  0.0029  0.0582   0.1411   0.1579    1.3607   0.0000   385.3326       37.6799       20.0189      -9.65950       5.61316       2.75132       31.2903       30.3089       21.8238       12.6513       5.29930       1.62519
   3  18 2811.4369    2.9958  0.6889 12.1132  0.0000  0.0552   0.1882   0.1334    0.4061   0.0000   348.2319       16.6529       35.4940      -9.17875       6.19579       4.01736       31.3187       28.7292       19.3038       10.0556       4.29803       1.20824
   3  19 2947.0483    3.5254  0.7199 12.2728  0.0000  0.0470   0.2005   0.1084    0.4233   0.0000   460.8277       58.4706      -16.3552      -1.01884      0.182887       1.27598       24.4620       23.6621       16.6425       10.1591       4.27460       1.38421
   3  20 3082.3263    3.6944  1.0900 12.4086  0.0000  0.0571   0.1962   0.1680    0.5035   0.0000   422.6100       33.2040       46.7398       1.30908      0.313543       1.26419       28.7834       27.8239       19.9632       12.1103       5.23657       1.68354
   3  21 3217.9584    3.9085  1.1965 11.0743  0.0000  0.0597   0.1832   0.1625    1.7814   0.0000   419.5517       14.3593       38.5683       17.0266       4.89435     -0.911950       28.7462       30.3522       19.7719       13.5987       5.06737       1.95734
   3  22 3353.6395    3.2150  1.9698 12.2321  0.0000  0.0870   0.1254   0.2425    0.2547   0.0000   484.9965       123.288      -30.3677      -2.08098       7.77913     -0.634623       41.8071       39.3439       30.6980       21.4079       8.50081       2.62795
   3  23 3489.6262    2.7987  2.2587 11.9040 -0.0036  0.1005   0.1046   0.2451    0.2594   0.0000   485.3412       33.8591       35.0678       41.5298      0.155602      -3.36211       48.7544       49.9029       37.1555       20.3274       10.3307       3.13662
   3  24 3626.2277    2.2648  3.8677 11.4198  0.0000  0.1264   0.0712   0.3826    0.1809   0.0000   502.1258      -73.7594      -5.41720       34.7655      0.506781      -5.87384       57.7219       60.3914       45.2740       26.9966       12.8696       4.06080
   3  25 3763.2607    1.9047  4.5744 11.4019  0.0000  0.1602   0.0583   0.4325    0.1439   0.0000   549.8772      -18.6049       10.6632       31.6602       4.89154      -3.79771       68.2590       75.9261       55.1944       34.3108       16.1712       5.46661
   4  11 1914.6826    0.4924  0.3973  9.9659  0.0000  0.0327   0.0372   0.1073    0.1044   0.0000   421.7615       20.4978      -1.77774      -21.6391      0.590124      0.632775       13.3354       14.0713       10.8530       8.07478       4.32086       2.02171
   4  12 2051.6958    0.6651  0.4707 10.2351  0.0000  0.0419   0.0449   0.0986    0.1168   0.0000   424.8250       37.5358       35.4811      0.979346       12.8615      0.675611       18.1796       18.8346       15.7667       9.07795       5.04589       2.40535
   4  13 2188.3396    0.8987  0.7023 10.3012  0.0000  0.0523   0.0524   0.1186    0.2855   0.0000   408.0571      -29.6960       9.29137       12.0607       9.29279       3.49239       18.8511       21.3678       16.5994       11.8860       6.96012       3.30891
   4  14 2324.1323    1.2675  0.7501  9.8942  0.0000  0.0568   0.0654   0.1376    0.7665   0.0000   458.7118       40.5859      -60.2927      -6.07738      0.255227      -3.92013       23.1213       25.7950       18.6186       12.7646       6.97383       2.85904
   4  15 2458.5942    1.6942  0.5720 11.5064  0.0000  0.0490   0.0894   0.0992    0.3439   0.0000   444.5313       28.7116       8.83730      -6.09520       1.25691       1.45553       16.9771       19.8459       15.6226       11.5776       6.84178       3.50863
   4  17 2728.5015    2.8395  0.8249 12.0260  0.0046  0.0530   0.1321   0.1295    0.4030   0.0000   417.6123      -8.21747      0.707597       6.93734       4.63867       1.83388       16.5909       16.7151       17.5802       11.2236       7.16531       4.31788
   4  18 2864.3325    2.9803  0.9855 12.0298  0.0000  0.0518   0.1340   0.1472    0.4816   0.0000   456.2142       46.7513      -7.45664       9.01434       7.40903       5.57558       21.6764       23.0532       17.5133       12.4713       7.42142       3.30995
   4  19 3000.1847    3.9765  0.9868 11.6370  0.0000  0.0534   0.1968   0.1110    1.2720   0.0000   430.3934       18.5882       24.2766       8.72556       6.27111      -2.73240       24.8720       25.4979       20.3245       12.9175       6.70432       3.53426
   4  21 3271.9064    3.5396  1.3214 12.8990  0.0000  0.0665   0.1707   0.1759    0.4116   0.0000   433.4158      -22.1815      -12.2454       25.0171       4.90133     0.0563784       25.2457       27.7955       23.3051       16.7032       8.10600       5.70792
   4  22 3408.2242    3.3424  2.0575 11.5973  0.0182  0.0816   0.1232   0.2200    0.5119   0.0000   444.6626       23.2126      -15.5669       25.0223       8.62386      -3.22547       28.1485       31.9126       25.4290       18.8411       11.2306       5.53827
   4  24 3681.6538    2.1080  4.2676 11.3770  0.0000  0.1361   0.0572   0.3598    0.1740   0.0000   379.1095       22.1310      -6.30592       3.83156       15.8670      -6.40475       53.6583       59.2398       48.8018       31.2985       18.5022       9.21068
   4  26 3956.4239    1.5569  6.5076 10.8186  0.0008  0.1674   0.0373   0.5248    0.1403   0.0000   445.5792     -0.294124      -98.7282       35.6005      -10.9532       9.38453       59.2437       64.8279       56.2535       40.4020       24.4041       12.4968
   4  27 4094.1986    1.1441  7.1121 10.7845 -0.0009  0.2171   0.0329   0.5986    0.1233   0.0000   499.5782       190.513       36.0744       43.6937       10.7619       4.67652       78.0003       86.2427       75.5344       52.2801       32.5270       15.9869
   5   9 1685.8281    0.2736  0.1347  9.9096  0.0000  0.0427   0.0478   0.0870    0.0656   0.0000   434.1434       6.28588       11.5800      -1.41740       3.90915       3.46176       11.2946       11.9845       9.51724       5.86004       8.61209       3.43157
   5  10 1823.3837    0.3673  0.2772  9.9238  0.0000  0.0330   0.0288   0.0705    0.0729   0.0000   418.6769      -7.30822       9.91454      -1.65001       4.05514       2.47939       10.6635       10.5336       10.8638       6.87333       4.29992       2.73865
   5  11 1960.5230    0.5291  0.4005 10.0692  0.0000  0.0302   0.0358   0.0865    0.0876   0.0000   441.9647     -0.394774     -0.473559      -2.47177      -4.28735      -2.60918       8.49663       10.4360       8.63544       7.64731       4.53280       2.94856
   5  12 2098.4899    0.7656  0.4460 10.4277  0.0000  0.0381   0.0477   0.0769    0.1114   0.0000   437.2761      -7.41287       8.16368      -1.36549       4.34367       4.56842       12.1760       10.9830       10.4152       9.15494       7.01891       5.25907
   5  13 2235.4497    1.0158  0.5738 10.7570  0.0000  0.0458   0.0606   0.1120    0.1319   0.0000   427.6822       1.70089      -2.29373       1.35879      -10.6418       1.69782       14.7815       12.1964       9.89323       11.1093       8.05177       4.61330
   5  14 2371.1144    1.3235  0.7621 11.1543  0.0000  0.0470   0.0633   0.1043    0.1651   0.0000   434.9044      -24.8484      -31.2891      -5.94400      -6.37984      -2.39454       12.2285       15.3878       12.4167       11.0167       7.25969       4.75682
   5  16 2641.2076    2.1998  0.8144 11.8127  0.0000  0.0448   0.1066   0.1056    0.2643   0.0000   438.4933       7.36503      -3.08750       12.9326      -5.69678      0.425347       15.1717       14.7681       12.7651       11.2134       8.03497       4.73196
   5  19 3050.0599    3.9242  0.8449 12.9272  0.0000  0.0478   0.1731   0.1221    0.5416   0.0000   451.1890       39.4265      -33.8225       16.5038    0.00113595      -2.46688       14.8975       15.9026       14.6599       11.6407       8.29792       4.73986
   5  21 3322.7114    3.6818  1.6230 11.0268 -0.0006  0.0655   0.1189   0.1806    1.7840   0.0000   428.4843       26.5932       34.7377       4.37027       9.36923      -14.6331       19.3763       23.2387       20.6049       15.7375       11.4383       6.43254
   5  23 3596.8008    2.4963  3.3237 10.7654  0.0000  0.1061   0.0678   0.2924    0.6424   0.0000   452.3321       42.2856       10.1592      -28.4663       8.72060      -9.02637       28.6536       36.2155       30.2770       25.8231       16.0450       10.2413
   5  24 3734.0125    2.0527  4.9766 11.0240  0.0000  0.1376   0.0451   0.3699    0.1942   0.0000   397.8449       3.00433       28.9103       40.6973      -23.4955      -4.01992       38.3567       44.9095       42.6105       33.4063       22.7265       14.1061
   6   9 1727.7475    0.2898  0.2396  9.8066  0.0000  0.0340   0.0218   0.0546    0.0644   0.0000   429.4432      -10.0060       8.92709       3.75586      0.290768      -1.52536       8.09711       8.55985       8.65628       6.76091       6.54476       4.94947
   6  10 1866.0689    0.4094  0.3353 10.0107  0.0000  0.0256   0.0261   0.0716    0.0712   0.0000   431.9713       14.4801       27.2445       1.21650      -4.01757      -3.12696       7.13205       8.03018       6.84446       5.44022       5.16055       4.36816
   6  11 2004.1186    0.5910  0.3264 10.1976  0.0000  0.0298   0.0362   0.0551    0.0843   0.0000   433.9929      -11.3231       11.5851      -4.98119       7.22267      -6.43413       8.37016       10.4823       8.65954       7.10371       4.68442       3.01119
   6  12 2142.5433    0.8605  0.4946 10.1798  0.0000  0.0415   0.0441   0.0710    0.1158   0.0000   430.1023      -8.98037       6.50019       4.88975     -0.785506       1.37523       15.5437       17.9171       15.4316       11.8204       7.22605       3.75604
   6  13 2279.8976    1.0780  0.7078 10.5902  0.0000  0.0361   0.0461   0.0833    0.1321   0.0000   443.7459       13.0955       39.9896       1.59579      -8.37970      0.219227       9.08428       10.7747       10.2138       8.32126       6.13694       4.36958
   6  14 2415.5520    1.4374  0.8722 11.4052  0.0000  0.0459   0.0612   0.1069    0.1386   0.0000   453.4242      -24.1057       14.2769       1.28442       2.45456      -10.2174       10.0667       13.1379       11.3532       8.88359       8.19535       5.11990
   6  15 2551.0593    1.8365  0.8590 11.9275  0.0000  0.0413   0.0773   0.1105    0.1395   0.0000   426.0399       27.2538       24.7742       12.8511     -0.288391       3.65985       9.53850       12.0610       10.7223       8.58487       6.85069       4.53637
   6  16 2687.1233    2.3047  0.8079 12.1371  0.0000  0.0405   0.0936   0.0949    0.1502   0.0000   432.1281       31.1826      -12.5375       10.7225       6.49728      -1.77559       10.5305       12.1156       11.4103       8.71050       7.33632       4.83303
   6  17 2823.8898    2.9998  0.9049 12.4451  0.0000  0.0404   0.1202   0.1035    0.1899   0.0000   435.1229       35.0765       4.19217       9.07352      -7.75375      -3.11787       10.6420       12.0975       10.8689       8.89052       6.69156       4.44556
   6  18 2960.7618    3.3147  0.8698 12.7261  0.0000  0.0408   0.1325   0.0996    0.1975   0.0000   435.8086       2.67343       10.2814       3.71961     -0.111956       8.07416       9.94441       12.2774       10.8861       8.67502       6.62602       4.17715
   6  19 3097.4140    4.0404  0.7988 12.9427  0.0000  0.0437   0.1731   0.0889    0.2371   0.0000   420.5606     -0.248887       8.50521      -4.18939       5.33227      -4.16152       10.6692       13.0060       11.1558       9.29254       6.66381       4.39859
   6  20 3234.0137    3.6549  1.4598 11.6898  0.0000  0.0551   0.1152   0.1412    0.6345   0.0000   461.1644       17.3867       24.5836       17.1876      -10.7308      -7.05581       13.5066       16.0081       14.7258       13.0628       8.26003       5.93862
   6  21 3371.0967    3.1654  1.7914 12.6808  0.0000  0.0693   0.1076   0.1847    0.2838   0.0000   456.4423       51.0117       46.4143       14.3521      -9.50071     -0.558174       17.4656       20.2389       19.2501       15.6209       11.6133       8.14386
   6  23 3646.3150    2.3163  3.6327 11.6388  0.0000  0.1048   0.0587   0.3060    0.1906   0.0000   460.1584       23.0670      -9.96721       11.1859       7.87182       5.61069       26.6148       31.0161       29.4727       24.9712       18.5473       12.7808
   7  10 1906.8242    0.4779  0.3946  9.8516  0.0000  0.0322   0.0300   0.0800    0.0740   0.0000   440.8073      -5.60831       3.61857      -1.88096       2.46451      -4.76882       8.88771       11.4055       10.1511       8.00238       5.38592       3.53262
   7  11 2045.8865    0.6009  0.5060 10.3423  0.0000  0.0314   0.0307   0.0785    0.0818   0.0000   436.9636      -21.7489       9.07384       8.70615       5.52531       2.79040       7.02962       6.89651       7.45435       6.38387       5.21537       3.49090
   7  12 2184.5891    0.8478  0.6977 10.3259  0.0000  0.0371   0.0341   0.0807    0.1235   0.0000   443.9085      -1.15231       2.63976     -0.226019      -4.62497      -3.83681       7.74075       10.1734       8.99069       8.35851       6.17487       4.15681
   7  13 2322.2431    1.1393  0.8024 10.6145  0.0000  0.0382   0.0428   0.0852    0.1461   0.0000   426.2327      -9.92304       5.38179       12.6366       1.52190      -7.47831       8.39731       9.88670       9.22113       7.89559       6.91681       4.91403
   7  14 2458.2346    1.5527  0.8815 11.2126 -0.0004  0.0390   0.0571   0.1007    0.1495   0.0000   434.6536      -1.41064       6.83161       13.4494      -12.9628       1.60384       9.10313       10.4725       10.8033       8.77893       6.77766       4.35999
   7  15 2594.3540    1.9206  0.9221 11.7637  0.0000  0.0437   0.0683   0.0958    0.1489   0.0000   433.7042       5.24676       5.59002       6.21619       2.91655      0.986636       9.83892       12.2223       11.3415       9.32237       7.08297       5.18851
   7  16 2731.1908    2.2538  0.8322 12.7369  0.0000  0.0459   0.0876   0.1010    0.1145   0.0000   429.3244       1.47781       3.93678       2.46809       1.32411       5.11583       9.90962       11.8838       11.7197       10.1141       7.19100       4.97410
   7  17 2868.3770    3.1505  0.7569 12.9513  0.0000  0.0335   0.1232   0.0899    0.1244   0.0000   434.9635       30.8591      -3.59352      -5.51250     -0.889555      -4.36461       7.02071       8.85429       7.53119       7.22318       5.63859       3.81105
   7  18 3005.7231    3.3949  0.8795 13.4287  0.0000  0.0382   0.1345   0.1085    0.1232   0.0000   445.1643       1.48639       11.7848       11.2798      0.439913      -1.36177       8.36714       10.1309       9.38928       8.28768       6.39433       4.37285
   7  19 3142.9143    3.6860  1.0685 12.8956  0.0000  0.0402   0.1278   0.1103    0.1918   0.0000   437.5232       32.4790      -11.9022       16.7416       8.11787      0.580159       8.45806       10.3216       9.76671       8.47255       6.62351       5.37993
   7  20 3280.0648    3.7362  1.2187 12.9124  0.0000  0.0452   0.1250   0.1153    0.2071   0.0000   431.7410       21.3122       25.9377       5.35458      -17.7063      -8.45949       10.2375       11.0788       11.8250       10.3568       7.45846       5.54243
   7  22 3555.4432    2.6020  2.8590 11.8406  0.0000  0.0790   0.0619   0.2178    0.1772   0.0000   447.9804       23.8833      -25.1755       4.53071       32.1462       5.06461       16.0215       20.6375       18.5749       16.7136       13.1970       8.99930
   7  23 3693.7909    2.1823  3.9591 11.3546  0.0000  0.0994   0.0443   0.2732    0.1468   0.0000   437.9516      0.907428       28.0868      -3.80128      -4.90708       14.1148       21.3593       26.5513       25.4510       22.2068       16.5120       12.1357
   7  24 3832.1830    1.8280  5.1027 11.1488  0.0000  0.1257   0.0363   0.3356    0.1192   0.0000   461.0554       72.5899       29.8740      -31.0546       10.2068       27.5750       25.1574       31.8637       31.4729       26.7128       20.5604       15.1637
   7  26 4109.7837    1.2534  9.0541 10.6022  0.0000  0.2046   0.0220   0.5511    0.0746   0.0000   436.7188       20.3760      -40.5036      -16.1397      -2.87953       18.4131       38.6874       52.6205       48.5205       42.7856       33.2405       23.7591
   8   7 1521.1966    0.1762  0.1334  9.6839  0.0000  0.0355   0.0170   0.0428    0.0467   0.0000   436.9913       1.44278      -2.87408       2.26012       7.00676       1.08588       3.90081       6.59721       7.22796       3.83997       6.66902       2.62780
   8  10 1946.0705    0.4995  0.3823 10.2809  0.0000  0.0275   0.0247   0.0523    0.0719   0.0000   434.2778      -6.02939       13.6696      -2.27294       4.21499      -1.28573       4.74296       6.14635       5.69582       4.91989       4.58529       3.67878
   8  11 2086.1093    0.6839  0.6537 10.3287  0.0000  0.0344   0.0284   0.0816    0.0887   0.0000   431.0811     -0.768379       17.1508      -1.53369       1.08989       3.24401       6.87026       8.11289       8.81398       6.51951       6.00340       4.25452
   8  12 2225.1691    0.9015  0.6672 10.6122  0.0000  0.0315   0.0362   0.0765    0.0983   0.0000   439.9119     -0.953424       8.50648       5.38660       4.23368       4.25809       6.21542       6.93324       6.76199       6.56558       5.39289       3.93460
   8  13 2362.9146    1.2149  0.8673 10.8751  0.0000  0.0384   0.0435   0.0893    0.1376   0.0000   440.7675       12.0012       10.6893       7.84021      0.393986      -5.19336       7.83200       10.0233       9.53620       8.12264       6.18225       5.11649
   8  14 2499.5325    1.6427  0.9925 11.4133  0.0000  0.0389   0.0564   0.0989    0.1423   0.0000   442.5719       15.6181       7.32211      -9.76861       4.84051       5.11979       7.53503       9.77199       8.71993       7.81724       6.22556       5.11730
   8  15 2636.1787    2.1223  0.8415 11.9441  0.0000  0.0344   0.0753   0.0869    0.1405   0.0000   439.4885      -1.42878       13.2293      0.750817      -4.60490      -1.91436       7.13062       9.20894       8.81555       8.04859       6.08616       4.44154
   8  16 2773.8538    2.7682  0.7416 12.3757  0.0000  0.0319   0.0953   0.0702    0.1351   0.0000   429.1657       3.77427       9.09149       9.74738      -8.53368      0.365954       6.06710       7.57903       6.90994       6.65710       5.56376       3.70381
   8  17 2911.5387    3.2380  0.9351 12.8848  0.0000  0.0358   0.1077   0.1024    0.1470   0.0000   444.0858       19.3101       7.10107      -1.17098      -2.21418     -0.773118       7.28912       8.91008       8.32711       7.77130       5.92888       4.41001
   8  18 3049.2885    3.5647  1.2102 13.2471  0.0000  0.0443   0.1162   0.1311    0.1548   0.0000   427.0442       16.4526       3.25051       18.0068       7.22268       3.69258       8.79989       10.0904       10.3310       8.80321       7.26767       6.08469
   8  19 3186.8380    3.7821  1.0094 13.5075  0.0000  0.0433   0.1264   0.1106    0.1364   0.0000   428.9881       4.21958       27.9728       1.53810       3.28461       4.66705       8.83983       9.74582       8.46379       8.53850       7.21873       5.84020
   8  20 3324.5116    3.3667  1.5090 13.0332  0.0049  0.0490   0.0968   0.1381    0.1307   0.0000   442.9024       33.8511     0.0547138      -6.53401      -3.90854      -11.6753       9.53836       11.6862       10.9435       10.2580       8.16876       6.06339
   8  21 3462.6566    2.8775  1.9882 12.5685  0.0097  0.0644   0.0763   0.1606    0.1156   0.0000   431.4611       31.1541       9.42778      -10.9411       1.70801       6.47781       12.0292       15.0890       13.9542       13.3871       10.4853       7.86489
   8  22 3601.0055    2.4521  2.9473 11.7994  0.0000  0.0765   0.0529   0.1908    0.1247   0.0000   429.6980       37.8607      -8.96098      -9.79506       20.1933     -0.554852       13.8925       17.6097       16.4104       15.5563       12.4071       9.42991
   8  23 3739.7229    2.0593  4.3242 11.2650  0.0000  0.0954   0.0369   0.2599    0.1109   0.0000   425.9507       56.5255       20.5117     -0.815793       8.23997      -5.34509       18.2043       23.1332       22.0336       19.6235       15.8743       12.1303
   8  24 3878.6047    1.7596  5.5543 11.0019  0.0101  0.1185   0.0307   0.3360    0.0993   0.0000   407.3772       58.3247       65.4370       31.2567       9.05692       27.7358       21.6125       27.2419       26.3322       24.7178       19.1990       14.3594
   9   8 1702.4339    0.2693  0.2705  9.8615  0.0000  0.0262   0.0171   0.0528    0.0515   0.0000   437.8304      -1.53472       15.0476      -6.56157      -4.69567      0.304371       4.71864       5.37159       5.77311       4.75281       3.93313       2.97357
   9   9 1843.6374    0.3958  0.3089  9.9776  0.0000  0.0320   0.0216   0.0455    0.0615   0.0000   435.6948      -9.03477       7.88727       1.32321       3.31075       4.96797       6.69385       7.83850       6.38627       5.93956       4.71243       3.86857
   9  10 1984.2181    0.5826  0.4584 10.0426  0.0000  0.0301   0.0270   0.0611    0.0943   0.0000   435.9861      -7.62007       19.1071       1.92700      -4.17078     -0.327583       5.01512       6.26834       6.44176       5.38703       4.62630       3.62478
   9  11 2125.0727    0.6953  0.7473 10.0774  0.0000  0.0333   0.0254   0.0806    0.1342   0.0000   441.1824      -6.48243       13.7452       9.30631      -11.7238      -9.52905       6.25172       7.77694       7.74472       6.96353       5.79471       4.52351
   9  12 2264.5117    1.0267  0.7406 10.6944  0.0000  0.0305   0.0393   0.0904    0.1097   0.0000   436.6202       5.55875       11.9836       9.40001      -1.75542       1.39518       5.10725       6.43271       5.83213       6.18150       4.79891       3.85521
   9  13 2402.3626    1.4368  0.7358 11.3683  0.0000  0.0295   0.0530   0.0820    0.1044   0.0000   433.9241       3.18405       6.31313       9.08697      -5.35522      -3.89978       5.25834       6.17409       5.76282       5.98541       4.80256       3.75144
   9  14 2539.6214    1.7604  0.9121 11.6339  0.0000  0.0364   0.0570   0.0837    0.1258   0.0000   435.0851       8.90170       5.62992     -0.748355      -4.62436      -6.87390       6.73875       8.21154       8.57098       7.66345       6.36384       4.53857
   9  15 2677.0591    2.1934  1.0252 12.1943  0.0000  0.0389   0.0721   0.0958    0.1315   0.0000   434.9086       6.55705      -2.96090       1.75437      -1.85367       9.95857       6.51502       8.52223       7.77131       7.02288       6.10233       5.31298
   9  16 2815.2463    2.9919  0.8243 12.4655  0.0000  0.0309   0.0977   0.0789    0.1297   0.0000   433.5469       13.4022       19.8391      -4.41917       3.03585      -4.98169       5.07625       6.46297       6.47928       5.83787       5.07004       3.65618
   9  17 2953.5923    3.7636  0.7999 12.6503  0.0000  0.0300   0.1242   0.0706    0.1492   0.0000   443.3237       18.5359       28.3048       11.7107       4.43458      -1.84962       5.60352       7.24796       6.97854       6.82304       5.33730       3.98657
   9  18 3091.5616    3.8296  0.9742 12.9573  0.0000  0.0335   0.1197   0.0912    0.1500   0.0000   440.0124       34.6874       14.3817       25.1229       11.9777       2.95970       5.74874       7.49063       7.29578       6.44336       5.62621       4.16195
   9  19 3229.6587    3.4927  1.2606 13.4846  0.0000  0.0423   0.1076   0.1222    0.1166   0.0000   429.7951       26.2115       8.02794      0.192639       3.51498      -2.25726       7.54343       9.23936       9.33887       8.62625       7.16103       5.46307
   9  20 3367.8609    3.0879  1.6421 13.1244  0.0000  0.0588   0.0830   0.1319    0.1011   0.0000   437.0414       17.8750       4.69206       17.3292       7.57383      -17.7426       9.28477       12.4384       10.8541       10.7214       8.90283       7.64215
   9  21 3506.4302    2.7500  2.3984 12.3908  0.0000  0.0647   0.0601   0.1658    0.0865   0.0000   418.2483       10.1648       13.9203       33.3295      -1.61279      -21.1896       10.4181       14.1559       13.0059       12.4261       10.0298       8.13210
   9  22 3645.4255    2.1857  3.5931 11.9383  0.0043  0.0824   0.0446   0.2215    0.0760   0.0000   421.5458       16.5467       4.63650       37.5680      -2.47907      0.445213       14.2638       17.2325       17.4696       15.8953       13.8155       10.9499
   9  23 3784.1065    1.9131  4.6340 11.5227 -0.0049  0.0975   0.0346   0.2706    0.0790   0.0000   401.9680       55.9199       14.3379       8.36690       4.36500       11.6897       16.1152       19.6904       20.5285       18.2675       15.8491       12.4149
   9  24 3923.4215    1.5290  6.1319 11.1914  0.0000  0.1251   0.0263   0.3548    0.0681   0.0000   406.1907       80.1765       11.1898       2.50982       24.6965      -15.3591       20.6198       24.9794       26.1078       24.1266       19.8325       16.2235
   9  26 4203.2124    1.0515  9.9300 10.6066  0.0000  0.1920   0.0177   0.5610    0.0543   0.0000   406.3823       39.7532       19.7055       29.6617      -39.5383      -22.0357       30.7900       38.8155       40.0165       36.3853       30.6751       24.6587
  10   8 1737.8091    0.3053  0.1939  9.9401  0.0000  0.0555   0.0333   0.0896    0.0515   0.0000   439.1519      -3.08735       14.1059      -1.34760     -0.592633     -0.775285       20.8519       19.1121       18.2005       20.4258       10.5522       10.8656
  10   9 1879.9897    0.4531  0.2904  9.9518  0.0000  0.0219   0.0230   0.0399    0.0569   0.0000   437.2795      -4.05119       4.74475       4.80403       3.65452      -1.42842       3.17855       4.09396       3.49934       3.49687       3.32975       2.93263
  10  10 2021.4582    0.6083  0.4849 10.1912  0.0000  0.0260   0.0257   0.0631    0.0859   0.0000   435.6096      -2.14468       15.6931       2.91428       5.83444      -6.16470       3.57446       4.58053       4.39131       4.61770       3.65432       2.90886
  10  11 2162.9418    0.8228  0.7085 10.3621  0.0000  0.0311   0.0324   0.0861    0.1392   0.0000   436.4883       2.91997       14.7454       4.30715       6.03220      0.344682       4.28160       5.61501       5.58401       5.18394       4.64599       3.65635
  10  12 2302.8047    1.1958  0.8077 10.5443  0.0000  0.0326   0.0390   0.0734    0.1906   0.0000   432.7759       1.09361       14.6804       7.48833     -0.670246      -1.51357       5.69735       7.16602       6.88409       6.68002       5.54642       4.54507
  10  13 2440.8281    1.5103  0.8419 11.3065  0.0000  0.0324   0.0502   0.0783    0.1336   0.0000   446.4902       1.85495       13.0142       3.68683      -3.95988      -2.09041       4.81192       6.30227       5.58878       5.82030       4.82539       3.86616
  10  14 2578.6765    1.8514  0.7325 12.0145  0.0000  0.0293   0.0653   0.0754    0.0975   0.0000   447.7773       16.7178       10.2002       8.94901      -9.08681       8.08073       4.69554       5.45879       5.64636       5.47531       4.63904       3.74404
  10  15 2717.0506    2.4688  0.8198 12.2421  0.0000  0.0324   0.0787   0.0727    0.1202   0.0000   428.1638       11.7304       16.0166       5.83425      -4.70997       2.46352       5.78285       7.63264       7.50627       6.86936       5.66230       4.47657
  10  16 2855.7910    2.9716  0.9230 12.4343  0.0000  0.0338   0.0887   0.0773    0.1438   0.0000   435.7972       3.26290       13.4440      -3.35215       3.70660       17.5232       5.31930       6.72991       6.76157       5.97781       5.60686       4.27754
  10  17 2994.5776    3.7080  0.8598 12.8605  0.0000  0.0341   0.1145   0.0778    0.1332   0.0000   437.1408       16.1386       6.19273       10.1451     -0.607274      -3.16134       6.68076       8.43077       8.02033       6.88769       5.84384       4.60778
  10  18 3133.0197    3.6923  1.0410 12.8638  0.0000  0.0351   0.1069   0.0841    0.1488   0.0000   439.5462       14.1835       9.77608       17.4031      -3.53119      -1.72991       5.28346       6.67446       6.83094       6.68676       5.35148       4.37500
  10  19 3271.4430    3.4388  1.0472 13.2967  0.0000  0.0391   0.1034   0.0930    0.1237   0.0000   424.7859       27.6427       6.87348       9.13596      -16.8930       5.28297       6.45575       8.54342       7.85825       7.44426       6.32618       5.09877
  10  20 3410.3406    3.0041  1.6336 12.9865  0.0000  0.0504   0.0793   0.1269    0.1011   0.0000   449.8424       9.52618       13.9679       5.38782       25.9298       4.38338       7.92003       10.4374       10.1254       9.69836       7.98563       6.70279
  10  21 3549.2286    2.5336  2.7725 12.3726 -0.0009  0.0641   0.0524   0.1807    0.0741   0.0000   445.7681       29.2632      -21.6296      -10.1941      0.199258      -5.34321       9.66918       12.0369       12.0629       11.7527       10.0022       8.26527
  10  22 3688.5485    2.0546  3.4709 12.1399  0.0000  0.0785   0.0409   0.2170    0.0619   0.0000   419.3656       46.4348       18.4224       33.3704       12.4956       9.39268       12.0185       14.5187       15.0359       13.9362       12.7926       9.98516
  10  24 3967.7050    1.4318  6.7798 11.1377  0.0000  0.1314   0.0235   0.3567    0.0595   0.0000   420.2214       31.0661      -11.7420       32.3580       14.7598       2.61218       19.0147       24.9483       24.2152       23.6889       20.5833       16.4432
  10  27 4388.1744    0.7839 10.8868 10.5477  0.0001  0.2380   0.0166   0.6734    0.0488   0.0000   448.8248      -4.54448       1.30451       28.8103      -9.72305      -1.11901       34.3121       43.4938       45.6236       42.2430       36.5413       29.9134
  11   7 1627.0904    0.2499  0.1398  9.8878  0.0000  0.0129   0.0189   0.0334    0.0418   0.0000   436.6583       4.46007       13.7255     -0.478902     -0.776463       1.05749       1.95202       2.17893       2.38775       2.23500       2.10347       1.46423
  11   8 1772.1977    0.3505  0.2561  9.9680  0.0000  0.0183   0.0192   0.0416    0.0480   0.0000   434.6864      -1.51916       12.6148       1.37391      -2.08698      -3.00709       2.76587       3.22706       3.56022       3.00063       2.57878       2.65658
  11   9 1915.4421    0.4624  0.4139  9.9863  0.0000  0.0227   0.0203   0.0551    0.0609   0.0000   439.5252      -3.64070       15.9508      0.342210      -1.87092      -2.63797       3.48288       3.84664       4.14873       3.77582       3.38570       3.02136
  11  10 2057.9301    0.6724  0.4593 10.2099  0.0000  0.0234   0.0266   0.0494    0.0705   0.0000   439.8349     -0.831882       11.6965     -0.702611      -1.57816      0.109371       3.15106       3.77500       3.89837       4.12620       3.20797       2.86588
  11  11 2199.8667    0.9489  0.6015 10.4444  0.0000  0.0237   0.0349   0.0681    0.1147   0.0000   437.6542      -9.87351       11.5970     -0.874842       8.84358       3.66639       3.55708       4.33304       4.42353       4.28352       3.71145       3.02904
  11  12 2339.9975    1.2260  0.8198 10.6575  0.0000  0.0302   0.0410   0.0716    0.2120   0.0000   440.4259       3.52240       11.9107      -3.06607       1.10342       9.55106       4.39555       5.55790       5.36548       5.13397       4.50247       4.01230
  11  13 2478.4934    1.6094  0.7724 11.3984  0.0000  0.0304   0.0524   0.0716    0.1814   0.0000   435.4502       16.9997       10.7050      -2.67140       2.34406       1.02770       4.38223       5.36372       5.44252       5.32346       4.45557       3.86666
  11  14 2616.9589    2.0293  1.0106 11.9016  0.0018  0.0321   0.0589   0.0903    0.1501   0.0000   443.7745       7.23337       12.4563       8.77989       7.79018      -3.24997       4.41532       5.30461       5.89242       5.20859       4.76934       3.94688
  11  15 2756.1869    2.7373  0.8180 12.4392  0.0000  0.0284   0.0863   0.0749    0.1131   0.0000   437.3245       10.2445       12.5010      -2.61682       6.50054       3.44303       4.04031       5.58656       5.21298       5.27026       4.31291       3.52363
  11  16 2895.4774    3.1089  0.8094 12.8806  0.0000  0.0285   0.0969   0.0742    0.1113   0.0000   437.0967       14.5221       11.1170     -0.550617      -1.79189     -0.570184       3.99998       4.90379       5.01134       4.63813       4.15060       3.50680
  11  17 3034.6068    3.8759  0.9210 12.9921  0.0000  0.0311   0.1107   0.0720    0.1312   0.0000   440.5204       20.2371       6.85636       4.64665      -4.97691     -0.918418       4.39115       5.18215       5.69772       5.30990       4.64234       3.80664
  11  18 3173.6394    3.6766  1.1071 13.1249 -0.0002  0.0369   0.1030   0.0897    0.1326   0.0000   430.1864       22.0695       13.3021       2.17088      -4.67855       1.64228       4.88915       6.52477       5.71536       5.89782       5.29099       4.64370
  11  19 3312.4671    3.5581  1.4091 12.8908  0.0000  0.0404   0.0867   0.1045    0.1220   0.0000   443.9407       29.1679       3.31714       11.2430      -7.14085      -6.51863       5.95358       7.74430       7.78776       7.27062       6.33671       5.23298
  11  20 3451.7974    2.9556  2.0841 12.2538  0.0000  0.0484   0.0625   0.1275    0.0971   0.0000   430.6080       24.9552       18.8682      -1.87461      -9.40388      -11.4718       6.77219       8.60718       8.77128       8.57809       7.50284       6.10663
  11  21 3591.3479    2.4671  2.9887 11.9678  0.0000  0.0636   0.0456   0.1632    0.0744   0.0000   427.3901       18.3766       29.2402       3.39758       2.40840       4.10911       8.50406       10.9131       11.3613       10.9297       9.44835       7.84364
  11  22 3730.8094    1.9813  4.1454 11.8108  0.0000  0.0819   0.0344   0.2213    0.0595   0.0000   420.4784       59.4618       25.2775       27.6075       6.54355       7.85956       11.1323       13.9276       14.5130       13.6982       12.5403       10.1431
  11  23 3871.0496    1.6125  5.5936 11.4603  0.0000  0.1059   0.0271   0.2944    0.0568   0.0000   446.3614       48.7710       19.4722       7.75460       8.85012      -8.69389       14.0534       18.3060       18.5614       18.2552       15.8737       13.0462
  11  26 4291.8026    0.9401 11.7693 10.5730  0.0000  0.2111   0.0163   0.6056    0.0494   0.0000   410.6532       38.3378       86.3028       73.3639       5.32858       6.26686       27.9114       35.7413       38.1110       35.4485       31.2035       26.0330
  12   8 1805.8168    0.3705  0.3102  9.9228  0.0000  0.0259   0.0185   0.0491    0.0503   0.0000   440.3130      -3.52814       7.99130      -2.49770      -3.34115      -1.29192       4.61293       3.95446       3.10667       3.55992       4.12139       3.76892
  12   9 1950.0246    0.5292  0.3952 10.0974  0.0000  0.0208   0.0227   0.0519    0.0598   0.0000   437.4589      -5.00522       16.2199       2.86997      -4.08347       3.10205       2.42395       3.32564       3.00804       3.24331       2.62260       2.54631
  12  10 2093.6602    0.7385  0.4885 10.3216  0.0000  0.0221   0.0278   0.0517    0.0671   0.0000   442.0956      -3.42404       8.66580      0.200359      -4.29734      -1.99396       2.97481       3.92617       3.99812       3.75110       3.36926       2.65913
  12  11 2235.8713    1.0025  0.6291 10.8341  0.0000  0.0247   0.0345   0.0611    0.0827   0.0000   430.1941      -1.12408       5.74317       7.53847      -1.87128       2.26081       3.18631       3.86271       4.26629       3.96216       3.93611       2.92566
  12  12 2376.3024    1.3369  0.8239 11.1397  0.0000  0.0316   0.0401   0.0698    0.1349   0.0000   437.7510       8.58542       10.5809     -0.506000     -0.321265       3.92917       3.61199       4.87015       5.06722       4.89659       4.04424       3.55502
  12  13 2515.4929    1.7642  0.9004 11.2978  0.0000  0.0323   0.0555   0.0769    0.2510   0.0000   438.4875       6.61984       19.5498      -8.53564      -3.69279      -1.47957       3.93520       5.71906       5.40126       5.50011       4.85384       3.89083
  12  14 2654.6497    2.1495  0.9142 12.0866  0.0000  0.0313   0.0641   0.0796    0.1858   0.0000   434.9337       17.5239       14.5994      -5.25532      -8.01813       6.98645       4.39364       5.71703       5.85863       5.96203       5.29742       4.31490
  12  15 2794.5508    2.7448  0.7515 12.9614  0.0000  0.0262   0.0849   0.0669    0.1045   0.0000   442.1999       3.24890       15.7932      -1.92128      -5.21464       1.26691       3.75181       4.54749       4.47222       4.26998       3.95591       3.57715
  12  16 2934.4281    3.3144  0.9047 12.8569  0.0000  0.0332   0.0937   0.0688    0.1230   0.0000   447.1014       22.1475       5.51915      -7.31214      -4.80656      -5.24528       4.84792       7.03057       6.68953       6.83687       5.77472       4.52510
  12  17 3073.9697    3.8739  0.8790 13.2083  0.0000  0.0286   0.1103   0.0700    0.1216   0.0000   439.0820       14.6910     0.0612709      -1.09223      -5.18749      0.330308       3.89245       4.67327       4.80588       4.78612       3.97615       3.69783
  12  18 3213.2964    3.8088  1.2139 13.2028 -0.0017  0.0345   0.1001   0.0942    0.1299   0.0000   431.5576       9.14687       20.6016      0.496433       2.68766       1.81916       4.41235       5.63985       5.78743       5.41352       5.08190       4.18353
  12  19 3352.7679    3.2709  1.5669 12.6511  0.0000  0.0414   0.0740   0.0989    0.1085   0.0000   449.7922       17.8820       9.41800       9.80149      -2.44805       1.03418       5.30644       6.55632       6.64121       6.43933       5.84435       5.30616
  12  20 3492.6226    2.7550  2.4226 12.3931  0.0000  0.0539   0.0545   0.1413    0.0763   0.0000   446.0592       3.19945      -2.16958       15.3954      -5.80945      0.745930       7.09058       9.13652       9.48071       8.97503       7.91563       6.80265
  12  21 3632.6866    2.2417  3.7100 11.8477  0.0000  0.0703   0.0376   0.1837    0.0616   0.0000   450.3971       24.1747       29.9366       15.3108      -12.1361      -4.63486       9.27741       12.2638       12.3125       11.7420       10.7194       9.00053
  12  22 3772.7350    1.8639  5.2560 11.4945  0.0000  0.0884   0.0280   0.2398    0.0559   0.0000   463.8508       4.67573      -31.2015      -10.7175      -8.16184       1.96761       11.0427       14.4341       14.4947       13.8931       12.9001       11.0173
  12  23 3913.1240    1.5149  6.3612 11.2614  0.0000  0.1074   0.0233   0.2959    0.0536   0.0000   440.7067       8.94241       18.0388      -22.8552       30.0707      -22.7797       13.5041       16.9996       17.9630       17.1931       15.3522       13.3964
  12  24 4053.6229    1.2567  7.4558 11.0834  0.0000  0.1311   0.0202   0.3571    0.0514   0.0000   448.0815       75.7216       29.5227      -17.9974      -22.3828       11.1814       16.1423       20.3676       21.6063       21.0406       18.0355       16.1175
  12  25 4194.1426    1.0247  8.9587 10.8334  0.0000  0.1591   0.0174   0.4557    0.0489   0.0000   432.7574       37.1490       18.3408      -31.1401       36.9023      -26.6535       19.8216       25.7788       26.8865       26.1079       23.4117       19.8549
  12  26 4335.5579    0.8787 11.6990 10.6053  0.0000  0.2060   0.0161   0.6192    0.0471   0.0000   411.7993       29.4788       92.4589       50.8470       61.9941      -21.0317       25.7110       32.5400       34.2721       33.0867       29.7991       25.7171
  12  29 4758.2782    0.4136 17.6471 10.2441  0.0000  0.5216   0.0101   1.3692    0.0324   0.0000   468.2192       121.021       202.766       57.0718       26.0600      -5.43584       63.1560       81.1867       86.0692       84.2006       73.4784       64.5444
  13   7 1692.3614    0.2985  0.2006  9.8475  0.0000  0.0204   0.0171   0.0358    0.0413   0.0000   436.3348      -1.98189       14.2126      -3.04665      -4.82199     -0.997235       3.44039       5.55690       5.68528       5.86865       5.30034       3.93992
  13   8 1838.6445    0.4223  0.3508 10.0270  0.0000  0.0202   0.0191   0.0525    0.0532   0.0000   443.1919       3.87682       5.66581       2.56825       4.13064      -1.26283       2.02627       3.18507       2.87131       3.00900       2.87040       2.36242
  13   9 1983.8402    0.5597  0.4676  9.9925  0.0000  0.0215   0.0205   0.0507    0.0645   0.0000   433.7343       2.60552       15.1073       1.11935      -4.19374      0.145005       2.54219       3.18357       3.30498       3.08998       3.02424       2.55335
  13  10 2128.5439    0.7978  0.5540 10.3589  0.0000  0.0261   0.0278   0.0547    0.0769   0.0000   437.8161       1.32506       14.5860      0.809933      0.404331     -0.304463       4.25820       5.25183       5.89880       5.58677       4.74053       3.98907
  13  12 2411.7786    1.3627  0.8754 11.1998  0.0000  0.0295   0.0392   0.0670    0.1084   0.0000   438.5473       3.07196       11.6811       3.00970       5.39689      -1.35222       3.52091       4.35404       4.43210       4.39034       4.17335       3.74660
  13  13 2551.7106    1.8560  0.9779 11.3874 -0.0016  0.0296   0.0497   0.0735    0.2073   0.0000   439.0641       3.53127       9.37790       1.85297      -4.58511      -4.91233       3.62556       4.36304       4.66848       4.62817       4.18321       3.60606
  13  14 2691.6793    2.5185  0.9302 11.8405 -0.0028  0.0279   0.0725   0.0730    0.2572   0.0000   438.0390       5.36238       5.78283       9.23833       1.19747      -8.78476       3.52216       4.21967       4.59027       4.24333       4.09689       3.55344
  13  15 2832.2430    3.0789  1.0137 11.7163 -0.0001  0.0287   0.0853   0.0785    0.4381   0.0000   441.2393       9.45411       12.8255       6.12115       1.53742      0.162637       3.62370       4.45773       4.50064       4.62010       4.17865       3.62035
  13  16 2972.6683    3.5928  0.7460 13.1487  0.0000  0.0241   0.1044   0.0609    0.1249   0.0000   438.3875       10.9359       15.4394       3.73805      -3.86258       2.10548       2.93130       3.74956       3.90143       3.74543       3.14932       3.16545
  13  17 3112.5355    3.8925  0.8991 13.1519  0.0000  0.0285   0.1047   0.0682    0.1281   0.0000   441.2563       12.0056       9.59295       12.1466      0.671108     -0.541503       3.45563       4.32630       4.60758       4.32876       4.01923       3.60220
  13  18 3252.4781    3.4903  1.1200 13.4283  0.0000  0.0364   0.0962   0.0853    0.1139   0.0000   439.2035       14.0868       8.70393       13.7168       5.37687       4.44586       4.20435       5.97759       5.76675       5.86511       5.13168       4.35928
  13  19 3392.5541    3.0321  1.9288 12.7268  0.0000  0.0471   0.0654   0.1237    0.0848   0.0000   445.7112       22.5033       8.43280       13.4612      -3.45006      -1.92815       4.94183       7.08572       6.78836       7.17478       5.98393       5.34355
  13  20 3532.6844    2.5943  2.4552 12.3852  0.0000  0.0521   0.0498   0.1397    0.0693   0.0000   435.1873       21.0923       15.3019       3.46204      -15.3359      -10.9847       6.27973       7.96964       8.12641       8.38486       7.47209       6.48800
  13  21 3673.2898    2.1961  3.8397 11.5935  0.0000  0.0659   0.0339   0.1780    0.0644   0.0000   432.2400       18.7697       7.45341       7.99949      -1.30333       5.27746       7.80449       10.0625       10.2554       10.2041       9.21366       8.13965
  13  23 3954.6065    1.4364  7.2942 11.1009 -0.0001  0.1121   0.0210   0.3200    0.0536   0.0000   419.2673      -7.35690       22.8344      -2.50083      -32.4810      -12.7424       12.8569       16.5066       17.3531       16.8908       15.8153       13.8074
  13  24 4095.7783    1.1792  8.6173 10.8895  0.0000  0.1309   0.0179   0.4101    0.0512   0.0000   415.6276       19.7947       13.7939      -35.7946       27.6318      -16.1457       15.1793       18.8008       20.6192       19.8218       18.9983       15.7295
  13  27 4519.0402    0.6422 13.0537 10.4599 -0.0038  0.2719   0.0145   0.7739    0.0429   0.0000   456.5211       68.5485      -15.7802       10.9717       46.6576       8.35361       30.5328       39.1397       42.5800       40.6514       37.2992       32.7110
  14   5 1411.7044    0.1037  0.0706  9.8687  0.0000  0.0182   0.0146   0.0356    0.0327   0.0000   435.5005       1.39338       14.9320      -2.73009      -2.61765      0.933667       2.30222       2.59051       2.36462       2.69173       2.86817       2.08207
  14   6 1571.5631    0.1891  0.1277  9.8792  0.0000  0.0166   0.0139   0.0300    0.0357   0.0000   440.0741       1.34545       11.2364       3.47479      -2.84549      -2.70035       1.72501       2.45142       2.74795       2.65059       2.02427       1.72841
  14   7 1723.5079    0.2906  0.2776  9.9153  0.0000  0.0181   0.0143   0.0421    0.0425   0.0000   434.2452       2.13006       15.8291      -3.76794       1.04177      -3.41887       2.05913       2.54542       2.92867       2.79681       2.29093       2.32213
  14   8 1870.8346    0.4428  0.4004  9.9450  0.0000  0.0205   0.0189   0.0543    0.0545   0.0000   436.6608     -0.669948       12.2169      -2.32296      -1.15414       10.8979       2.09153       2.71671       2.74601       2.61769       2.78377       2.15565
  14   9 2017.0515    0.6145  0.5457 10.2329  0.0000  0.0229   0.0201   0.0537    0.0679   0.0000   433.3250      -2.40543       16.0225       1.76531     0.0624833       4.43797       2.52832       3.09509       3.50092       3.17213       3.11306       3.06418
  14  10 2162.5210    0.8564  0.5992 10.5191  0.0000  0.0218   0.0275   0.0552    0.0760   0.0000   436.0444      -3.87119       11.1543       2.01334      -5.92008       2.57831       2.49124       3.23241       3.25302       3.08245       2.96729       2.68490
  14  11 2305.7635    1.1378  0.8167 10.7437  0.0000  0.0268   0.0312   0.0651    0.0959   0.0000   435.8515       9.74433       19.0099      0.272159      -10.1431       4.50980       2.92348       3.66552       3.75804       3.65040       3.63664       3.09878
  14  12 2446.6968    1.5322  0.9934 11.3326  0.0000  0.0303   0.0393   0.0741    0.1052   0.0000   441.6545       4.91799       12.0341      0.256901       6.34755       5.72681       3.78274       4.89048       5.13913       4.92985       4.50179       3.88645
  14  13 2587.3467    2.0806  0.9575 11.8456  0.0000  0.0271   0.0562   0.0797    0.1211   0.0000   438.8012       3.99380       5.33681       2.33382       2.89670     -0.897400       2.97117       4.01445       4.07918       3.87636       3.54691       3.22659
  14  14 2728.2728    2.5461  1.0170 11.7498  0.0000  0.0279   0.0636   0.0756    0.2559   0.0000   439.2609       13.2298       7.58425       4.33310       2.68743       1.07387       3.14286       3.97170       4.10543       4.08969       3.95967       3.54765
  14  15 2869.2837    3.3057  0.9472 12.7019  0.0000  0.0282   0.0974   0.0768    0.2172   0.0000   438.1791       16.6720       6.93209       5.03023   -0.00921242     -0.539755       3.27905       3.98289       4.10248       4.15082       3.96885       3.44408
  14  16 3010.2828    3.6957  0.8553 13.2318  0.0000  0.0269   0.1064   0.0714    0.1735   0.0000   443.1786       16.8882       4.54836       13.0946       4.49577      -5.34151       2.94582       3.86863       3.93450       3.99207       3.55752       3.24280
  14  17 3150.6671    3.8045  1.0393 13.3856  0.0000  0.0307   0.0988   0.0838    0.1465   0.0000   433.3969       10.2314       15.2108       8.91769      -6.60804      -5.50926       3.10093       4.39728       4.40524       4.39942       3.99203       3.24275
  14  18 3290.9390    3.4584  1.4610 13.2538  0.0000  0.0382   0.0802   0.0968    0.1082   0.0000   442.2091       5.81183       10.3193       11.8100       6.54130      -1.09189       4.18763       5.41135       5.79840       5.67992       5.31253       4.88326
  14  19 3431.4960    2.9625  2.0721 12.7340  0.0000  0.0448   0.0588   0.1245    0.0797   0.0000   428.9314       18.0098       29.7933      -11.9008      -4.09544      -8.14366       5.13612       6.38853       6.77502       6.87841       6.42335       5.59631
  14  20 3572.2964    2.4627  2.7903 12.2449  0.0000  0.0535   0.0432   0.1500    0.0693   0.0000   450.4810       15.5232       7.29972       19.7842       10.4548      -6.51352       5.83228       7.64254       7.98555       7.66691       7.12040       6.64197
  14  21 3713.2311    1.9841  4.2317 11.6710  0.0000  0.0707   0.0298   0.1954    0.0587   0.0000   427.0435       10.4547       1.55751       15.8157      -12.8861      -13.0456       7.53008       9.84174       10.4694       10.2925       9.50353       8.30341
  14  22 3854.4430    1.6799  6.0953 11.2943  0.0000  0.0883   0.0230   0.2596    0.0529   0.0000   445.8911       18.6336       12.7756       9.36172       8.69738       1.01606       9.66026       12.3380       13.3863       12.6358       11.9663       10.8308
  14  23 3995.3288    1.3197  7.2050 11.1914  0.0007  0.1111   0.0201   0.3235    0.0485   0.0000   419.9250       64.7295       33.1549      -7.17747      -14.6462       17.7594       11.7697       15.2566       16.5820       15.8749       14.8402       13.0201
  14  24 4136.6505    1.1191  9.0442 10.9226  0.0000  0.1385   0.0178   0.4085    0.0495   0.0000   468.5178       23.8462       20.9169       3.78473       15.3996       6.82003       14.8087       19.3092       20.4339       20.3112       18.6886       16.7156
  14  26 4419.8810    0.7695 12.9395 10.5999  0.0000  0.2267   0.0150   0.6813    0.0424   0.0000   437.7814       41.8051       33.0235       29.4660       5.68419       16.4667       23.3425       30.5905       32.5094       31.9886       29.2992       26.2388
  15   5 1440.0674    0.1379  0.0622  9.8307  0.0000  0.0193   0.0160   0.0229    0.0319   0.0000   435.8061     -0.541407       13.6502      -1.18303      0.858089      -2.62729       2.89607       2.60508       2.21329       2.77656       3.15501       2.81338
  15   6 1601.0123    0.2355  0.1275  9.8519  0.0000  0.0151   0.0161   0.0276    0.0355   0.0000   437.4711       1.48140       12.7894     -0.724530      -2.65916     -0.796046       1.35196       1.76983       2.05750       2.15054       1.55177       1.63074
  15   7 1753.7882    0.3287  0.2696  9.9255  0.0000  0.0149   0.0160   0.0454    0.0417   0.0000   441.2864      -3.41378       19.3094      -3.06029      0.778825      -3.33847       1.63010       2.25166       2.08590       2.20134       1.89518       1.81775
  15   8 1902.3616    0.4972  0.3354 10.0878  0.0000  0.0189   0.0199   0.0367    0.0498   0.0000   436.1933     -0.207339       16.8760      0.798947      -1.87348      -2.43184       1.71911       2.49775       2.31482       2.43099       2.24688       1.84590
  15   9 2049.6555    0.6399  0.4819 10.3189  0.0000  0.0199   0.0223   0.0490    0.0641   0.0000   435.0353      -5.21896       12.8504       1.32355       2.61597       6.52122       2.08099       2.71244       2.78448       2.84125       2.87094       2.52408
  15  10 2195.7969    0.8952  0.6746 10.6893  0.0000  0.0254   0.0266   0.0575    0.0756   0.0000   438.3445      -2.77246       16.4429       9.85239      -2.50874      -1.66561       2.58284       3.47057       3.44288       3.52483       3.45539       3.04108
  15  11 2339.4878    1.2475  0.8322 10.9074  0.0000  0.0242   0.0336   0.0681    0.0901   0.0000   441.2938       7.55332       13.4014       3.62797      -4.09811      -1.65861       2.55916       3.30052       3.32514       3.39041       3.19369       2.90393
  15  12 2481.0272    1.6592  0.8074 11.5792  0.0000  0.0256   0.0457   0.0626    0.0949   0.0000   438.5163       6.57349       14.8487      -1.07749      -3.86910       5.54371       2.80385       3.63378       3.75732       3.84059       3.64893       3.17936
  15  13 2622.4036    2.1572  0.8962 11.7168  0.0000  0.0265   0.0542   0.0649    0.1123   0.0000   435.7298       5.80095       10.5431       7.11365      -1.66766      0.256913       2.53650       3.37089       3.47427       3.43851       3.27595       2.83806
  15  14 2764.1444    2.6944  0.9118 12.4892  0.0000  0.0270   0.0692   0.0667    0.1192   0.0000   437.0331       17.7870       16.4412      0.974136       1.59435      -7.14814       2.68645       3.59020       3.57299       3.58285       3.41244       3.12776
  15  15 2905.8430    3.3022  0.8177 13.0447  0.0000  0.0265   0.0917   0.0649    0.1379   0.0000   438.6153       7.63770       15.7232       5.44359       5.87157      -5.05686       2.59751       3.65981       3.51718       3.70357       3.14283       2.95883
  15  16 3047.2201    3.7208  1.0197 13.1371  0.0000  0.0290   0.1026   0.0795    0.1959   0.0000   434.7047       8.01649       11.1465     -0.699271       2.60613     -0.348611       3.20493       3.96224       4.17620       4.16619       3.99105       3.57770
  15  17 3188.0772    3.9052  1.2990 12.7378  0.0000  0.0330   0.0977   0.0875    0.2852   0.0000   437.6454       6.13278       13.8304     0.0770081       1.16773       1.95366       3.46756       4.37790       4.71898       4.56149       4.29818       3.91050
  15  18 3328.9568    3.0152  1.5148 13.4445  0.0014  0.0424   0.0807   0.1140    0.1130   0.0000   431.2152       12.0256       14.7270       2.01596       14.1535      -10.1675       4.34919       5.64149       5.97254       6.07069       5.45053       4.90168
  15  19 3470.0342    2.8315  2.0655 12.7540  0.0000  0.0460   0.0569   0.1171    0.0891   0.0000   437.8465       24.6149       16.6938       6.38954      -5.54107      -4.79600       4.64710       6.21264       6.27650       6.50350       6.06150       5.37071
  15  20 3611.3859    2.3767  3.1044 12.0623  0.0000  0.0564   0.0394   0.1520    0.0747   0.0000   427.5475       11.6059       7.61707      0.596559      -7.83756      -4.87390       5.73487       7.70944       7.91934       7.88519       7.47810       6.72434
  15  21 3752.7632    1.9203  4.6724 11.4964  0.0000  0.0730   0.0273   0.1965    0.0611   0.0000   453.9984       20.5118       8.45723      -6.66010       10.3961     -0.526897       7.23964       9.22502       10.2919       10.0761       9.57626       8.31023
  15  22 3894.4566    1.5489  5.9154 11.3100  0.0002  0.0883   0.0222   0.2525    0.0516   0.0000   438.4814       4.12055       35.4045      -8.90503      -7.19534       6.57774       9.07700       11.3562       12.6364       12.1352       11.9183       10.4837
  15  23 4036.0012    1.2693  7.8704 11.0308  0.0000  0.1139   0.0185   0.3332    0.0479   0.0000   406.6301      -5.38863      -16.2495       16.6545      -3.81956       6.82967       11.2356       14.8232       15.5082       15.7733       14.3851       13.1414
  15  24 4177.4681    1.0525  9.6532 10.8060  0.0000  0.1441   0.0165   0.4254    0.0472   0.0000   435.0643       52.8960       18.8499      -60.0133       15.5405       5.64999       14.2963       18.3554       19.8453       19.9620       18.4902       16.5559
  15  26 4461.6307    0.7118 13.5864 10.5221  0.0000  0.2435   0.0142   0.7037    0.0414   0.0000   449.4294       8.50290      -11.4395      -16.6154       27.1877       1.75619       23.4779       30.7541       34.0843       33.2575       30.2783       27.7430
  16   5 1467.3007    0.1259  0.0661  9.8547  0.0000  0.0198   0.0129   0.0184    0.0311   0.0000   438.6351       1.50804       15.4107       1.13089      -2.96613      -2.99181       2.08848       2.96562       3.11979       3.00166       2.52985       2.31813
  16   6 1629.5129    0.2409  0.1783  9.8720  0.0000  0.0152   0.0139   0.0326    0.0360   0.0000   437.5269      0.926787       14.1514       1.39423      -2.28429    -0.0656091       1.34718       1.58176       2.10565       1.88637       1.95662       2.01617
  16   8 1933.1776    0.5110  0.3648 10.0452  0.0000  0.0189   0.0193   0.0399    0.0506   0.0000   434.8478     -0.511965       13.5907       2.77697      -2.80670       3.72798       1.68619       2.49284       2.57759       2.79114       2.53715       1.99135
  16   9 2081.6050    0.7202  0.5593 10.3255  0.0000  0.0209   0.0225   0.0509    0.0695   0.0000   443.1287       4.52822       9.47366      -5.19612       2.95109       1.68687       1.99635       2.61198       2.93580       2.75759       2.54300       2.27118
  16  10 2228.4165    0.9648  0.7368 10.6998  0.0000  0.0243   0.0276   0.0624    0.0922   0.0000   436.5125       6.57474       14.7160      -1.86853      -3.06065       1.75171       2.24015       2.93214       3.05341       3.05566       3.02011       2.64522
  16  11 2372.6433    1.3055  0.8970 11.0917  0.0000  0.0261   0.0327   0.0674    0.0894   0.0000   438.8571       3.64764       19.4759       4.04699      0.210385      0.701728       2.47767       3.30925       3.24635       3.41808       3.13253       2.73921
  16  12 2514.8955    1.8032  0.8923 11.7259  0.0000  0.0265   0.0449   0.0654    0.0905   0.0000   436.7765       7.42543       13.9823       1.52960      0.275752       2.72981       2.45796       3.30372       3.26716       3.61877       3.17496       2.85963
  16  13 2656.9891    2.3160  0.9610 12.0182  0.0000  0.0280   0.0568   0.0689    0.1046   0.0000   436.1991      0.702169       14.5236       3.47609      0.392077       2.71861       2.55207       3.70347       3.53321       3.73255       3.53193       3.10461
  16  14 2799.6054    2.8191  0.8637 12.4644  0.0000  0.0246   0.0715   0.0622    0.1025   0.0000   437.6438       5.57072       14.3231       2.92995       8.31748      -1.01420       2.33048       2.96631       3.03985       3.30081       3.00189       2.64442
  16  15 2941.9021    3.4587  0.8555 12.9092  0.0000  0.0244   0.0872   0.0618    0.1169   0.0000   436.4090       10.2223       19.9472      -1.86494      -4.38639      0.642568       2.53875       3.01330       3.07276       3.26055       2.94865       2.74641
  16  16 3083.5234    3.8944  0.9905 13.0549  0.0000  0.0271   0.0980   0.0755    0.1870   0.0000   442.8508       9.86253       7.73163       3.73544       3.07563       1.87987       2.51674       3.23848       3.29568       3.46170       3.23569       2.90024
  16  17 3225.0319    3.8257  1.2183 12.9450 -0.0014  0.0341   0.1000   0.0832    0.2602   0.0000   431.7469       18.0102       18.0742      -3.01523      -4.03526       4.17289       3.14978       4.18328       4.62793       4.54179       4.27932       3.62349
  16  18 3366.4393    3.2917  1.6381 12.8106  0.0000  0.0385   0.0749   0.1023    0.1736   0.0000   443.9505       12.0257       14.0555       8.08020      -7.33894       2.96387       3.70265       4.82656       5.30270       5.24563       5.04833       4.38663
  16  19 3508.0515    2.6213  2.4984 12.4607  0.0000  0.0493   0.0492   0.1360    0.0951   0.0000   440.7061       19.1544       9.45700       18.8283       12.3373       3.73595       4.94453       6.57596       6.88065       7.14211       6.56695       6.14732
  16  20 3650.0032    2.1262  3.5018 11.9982  0.0000  0.0615   0.0347   0.1651    0.0707   0.0000   439.4803       14.4155       15.6679       30.5024      -6.38776       3.33453       5.67347       7.55646       7.82850       8.20161       7.49566       6.86666
  16  21 3791.6735    1.8310  5.0903 11.3988  0.0000  0.0744   0.0253   0.2081    0.0611   0.0000   430.9993       23.8550       23.5157      -16.1653      -9.61052     -0.703312       7.14535       9.16471       9.77455       9.65594       9.16619       8.48588
  16  22 3933.8568    1.4748  6.6202 11.1290  0.0000  0.0933   0.0200   0.2717    0.0522   0.0000   453.9372       16.1977       11.5637       7.65617      -12.4227       8.86898       8.73708       11.4796       12.3218       12.2121       12.0663       10.5892
  16  23 4075.7422    1.2293  8.2735 10.8883  0.0000  0.1121   0.0173   0.3292    0.0496   0.0000   447.8678       18.0940       12.5233       24.1142       4.91099      -19.9333       10.9266       14.2556       15.1069       15.6241       14.9009       13.2758
  16  24 4218.0138    0.9930 10.6226 10.7707  0.0000  0.1480   0.0152   0.4631    0.0433   0.0000   423.6914       48.3442       13.8391      -3.08496      -2.10317       4.69650       14.0718       18.3503       19.4704       20.2454       18.7088       17.0517
  16  25 4360.0900    0.7909 11.6766 10.6652  0.0002  0.1907   0.0146   0.5726    0.0417   0.0000   443.2496       19.6389       52.9184      -2.10935      -18.5208      0.645940       17.4660       23.2732       25.0405       25.3756       23.1723       21.6809
  16  27 4644.6601    0.5268 17.9691 10.3612 -0.0031  0.3736   0.0091   0.9667    0.0286   0.0000   360.3162       30.4615       85.4643      -1.21278       5.92527      -3.85806       34.9060       44.9642       48.5723       48.5624       46.1992       42.3121
  17   6 1657.0536    0.2636  0.1967  9.8650  0.0000  0.0131   0.0138   0.0317    0.0351   0.0000   437.8153      -2.26745       15.1456       1.53904    -0.0178701      -1.74754       1.44490       1.59386       1.53982       1.51830       1.67556       1.65003
  17   7 1811.9908    0.4093  0.2767  9.8791  0.0000  0.0161   0.0167   0.0311    0.0427   0.0000   436.5174      -1.26174       16.4965       2.36279     -0.109062       2.24899       1.49144       1.91362       2.14684       2.17025       2.30919       1.67349
  17   8 1963.3310    0.5364  0.4463 10.1247  0.0000  0.0187   0.0181   0.0447    0.0509   0.0000   436.1632      -2.27097       16.5049       4.95623      -2.48271      0.584428       1.65428       2.16438       2.22260       2.40238       2.06447       2.03983
  17   9 2112.9633    0.7695  0.5404 10.3589  0.0000  0.0220   0.0228   0.0437    0.0639   0.0000   442.9964      -3.77206       15.0857       4.53509     -0.675265       1.21766       2.18957       3.16898       3.09233       3.13717       2.82427       2.67953
  17  10 2260.3681    1.1048  0.7542 10.5999  0.0000  0.0243   0.0295   0.0584    0.1063   0.0000   438.3032      -1.13546       6.37007      0.840283      -3.21812       2.15976       2.28194       2.94486       3.14257       3.21065       3.02717       2.83172
  17  11 2405.0269    1.4083  0.9753 11.2725  0.0004  0.0270   0.0334   0.0673    0.0930   0.0000   435.0973       1.85834       8.60213      -2.10872      0.671785      -3.13470       2.61575       3.47978       3.62373       3.48578       3.33544       3.02303
  17  12 2548.0891    1.9298  0.9291 11.6639  0.0000  0.0265   0.0451   0.0630    0.0959   0.0000   441.8922       4.49772       13.3594       5.95269      -2.18428       1.89908       2.33753       3.15231       3.10778       3.23485       3.04804       2.89957
  17  13 2691.0824    2.2921  0.8371 12.3482  0.0000  0.0241   0.0578   0.0635    0.0858   0.0000   435.8139       5.93350       15.0769       3.05286       1.73538       1.90472       2.07531       2.77903       2.88172       2.98535       2.82612       2.59848
  17  14 2834.3662    3.0424  0.8828 12.7930  0.0000  0.0262   0.0749   0.0603    0.0928   0.0000   437.0302       11.8775       14.0154       7.98726     -0.207518     -0.296099       2.56865       3.60991       3.48523       3.73369       3.27301       2.97965
  17  15 2977.3022    3.7641  0.8530 12.9003  0.0000  0.0235   0.0900   0.0554    0.1090   0.0000   440.1365       7.95087       8.14125       9.81240     -0.653116      -2.99327       2.29044       3.06247       3.13350       3.36580       3.14645       2.84614
  17  16 3119.5072    3.7040  0.9741 13.2736  0.0000  0.0257   0.0897   0.0678    0.1218   0.0000   441.1660       3.17004       9.51155       2.81581      -2.81800     -0.958174       2.34852       3.00503       2.94369       3.11800       2.93710       2.83680
  17  17 3261.5590    3.5911  1.3013 13.2751  0.0000  0.0319   0.0860   0.0934    0.1552   0.0000   439.2874       10.1547       12.3789       5.62455      0.495389      -1.42029       2.90001       3.77451       3.85101       3.82274       3.95137       3.30887
  17  18 3403.4880    3.1615  2.1820 11.9353  0.0000  0.0415   0.0584   0.1130    0.2377   0.0000   433.9338       7.39402       10.5351       7.65780      0.376927       2.80315       3.77985       5.06796       5.03763       5.33442       5.00690       4.69932
  17  19 3545.6161    2.5997  2.9346 12.0696 -0.0055  0.0522   0.0421   0.1414    0.1040   0.0000   437.6880       23.2776       12.8352       2.82998      -9.94572     0.0698422       4.54044       6.16836       6.27726       6.47746       6.13982       5.76739
  17  20 3687.9740    2.1177  3.9511 11.7162  0.0000  0.0621   0.0311   0.1693    0.0755   0.0000   443.9126       30.3554       16.0414       8.39732      -13.7485       8.70267       5.63952       7.37562       7.90658       7.83212       7.68570       7.11784
  17  21 3830.1749    1.7672  5.6649 11.1408  0.0000  0.0755   0.0224   0.2146    0.0645   0.0000   438.6105       11.3706       7.54457      -7.40211      -5.71862       20.6189       6.99953       9.12912       9.78737       9.90462       9.28117       8.64428
  17  22 3972.5487    1.4290  7.2097 11.0006 -0.0002  0.0945   0.0184   0.2733    0.0512   0.0000   434.9889       10.1572       9.05263      -11.8743     -0.735812      0.432084       8.58548       11.1626       12.1032       12.2140       11.4289       10.6168
  17  23 4115.2769    1.1674  9.4481 10.8145  0.0003  0.1213   0.0158   0.3689    0.0460   0.0000   406.5424       3.53762       38.0671       17.2569      -27.1410       3.75292       10.9660       14.0602       15.4421       15.6308       14.6970       13.4653
  17  26 4542.6370    0.6261 15.7471 10.5026  0.0007  0.2900   0.0109   0.7743    0.0317   0.0000   449.1841       55.0645      -41.6350       5.57687       26.6661      -2.18725       24.4132       32.8615       35.5004       36.3741       33.6387       30.9566
  17  27 4685.4285    0.5086 19.3146 10.3027  0.0024  0.3945   0.0084   0.9996    0.0260   0.0000   418.8637       10.2902       5.08270       12.0898       26.9802      -10.5058       34.2767       43.4660       48.6114       48.6777       45.4765       41.9921
  18   5 1518.6987    0.1863  0.1214  9.7925  0.0000  0.0132   0.0127   0.0273    0.0311   0.0000   437.7044     -0.281088       16.6903      -1.50953      -2.56084      0.979471       1.34902       1.81327       1.88721       1.99863       1.75911       1.27136
  18   6 1683.6600    0.2737  0.1992  9.9387  0.0000  0.0151   0.0138   0.0293    0.0343   0.0000   438.7337      -1.08641       16.6226    -0.0594947      -3.75791       3.52903       1.05586       1.66072       1.62372       1.75401       1.60412       1.48654
  18   7 1839.9844    0.3941  0.4124  9.9815  0.0000  0.0210   0.0142   0.0488    0.0450   0.0000   438.5976     -0.328825       17.3467       1.13954       1.36033    -0.0312974       1.94526       2.73077       2.76025       2.90963       2.82934       2.45055
  18   8 1992.8486    0.5993  0.4524 10.2195  0.0000  0.0173   0.0197   0.0453    0.0552   0.0000   437.9445      -1.67071       13.4558      -4.39881      -3.56802     -0.197646       1.53991       1.90970       1.94977       2.11168       1.90421       1.89462
  18  10 2291.6599    1.1697  0.7935 10.6347  0.0000  0.0231   0.0292   0.0566    0.1067   0.0000   439.3583       1.42826       12.3733       3.35302      -5.79594      -6.71586       1.88977       2.57860       2.59387       2.72559       2.77681       2.41823
  18  11 2436.8942    1.4625  0.9940 11.5431  0.0000  0.0288   0.0365   0.0705    0.1053   0.0000   437.3338     -0.235944       10.7730      -3.89652      -2.07467       1.26161       2.48508       3.38418       3.42254       3.53665       3.33495       3.08434
  18  12 2580.8492    2.0611  0.9293 11.7143  0.0000  0.0246   0.0465   0.0591    0.1027   0.0000   440.8525       7.17259       8.75478       3.62144      -2.67453      -1.28357       2.21138       2.82174       2.92690       3.15030       3.07931       2.77965
  18  13 2724.7821    2.5858  0.9471 12.1658  0.0000  0.0242   0.0589   0.0630    0.1005   0.0000   438.3443       3.78812       9.97820      -2.80287      -3.05019      -3.20383       2.17574       2.59356       2.98802       2.98347       2.88345       2.62263
  18  14 2868.7434    3.1661  0.8348 12.8321  0.0000  0.0223   0.0776   0.0596    0.0907   0.0000   436.4172       5.04302       11.6182       3.68506       3.29692      -4.34944       1.99450       2.56219       2.62865       2.80310       2.56948       2.39582
  18  15 3012.2699    3.7227  0.8984 13.2026  0.0000  0.0250   0.0866   0.0611    0.0902   0.0000   435.6410       9.35052       12.1104       3.16042       3.13418       4.76932       2.26239       3.04739       3.16811       3.24983       3.14845       2.77937
  18  16 3154.9603    3.8691  1.1146 13.2223  0.0000  0.0282   0.0834   0.0708    0.1089   0.0000   439.8563       6.48066       13.1183       4.13481      -3.25010     -0.410506       2.41707       3.17915       3.49369       3.48281       3.24617       3.02986
  18  17 3297.4743    3.4954  1.4270 13.2198  0.0000  0.0330   0.0743   0.0866    0.1149   0.0000   437.4142       8.86794       12.2480       2.93640      -3.38745       5.39891       2.92208       3.80108       4.05704       4.18739       4.03359       3.63971
  18  18 3440.0893    2.9424  2.2249 12.3423  0.0000  0.0419   0.0528   0.1155    0.1339   0.0000   438.5179       17.9071       12.4810      -4.18516       9.23293      -2.06023       3.44477       4.54460       4.78070       4.86432       4.63641       4.37310
  18  19 3582.7348    2.5065  3.3378 11.8623  0.0000  0.0523   0.0378   0.1450    0.1043   0.0000   434.8126       24.4841       12.7688       4.77391     -0.115996       4.71705       4.42460       5.78999       6.33319       6.40062       6.16449       5.76786
  18  20 3725.5612    2.0164  4.5339 11.4677  0.0000  0.0642   0.0273   0.1796    0.0767   0.0000   430.4185       9.24956       14.5500       6.70674      -4.61729      -6.56579       5.57423       7.38820       7.76432       7.93386       7.49109       7.01822
  18  21 3868.3571    1.6445  6.1424 11.1030  0.0000  0.0800   0.0200   0.2285    0.0574   0.0000   442.4922       9.38494       28.1193       15.3911      -7.95647      -1.18792       6.70851       9.02293       9.50833       9.85309       9.36617       8.69453
  18  22 4011.1484    1.3533  7.7924 10.9140 -0.0001  0.0966   0.0166   0.2874    0.0479   0.0000   428.4830       15.6120       25.8350       14.8156       4.54811      -8.31945       8.21480       10.5035       11.5289       12.0077       11.1678       10.4513
  18  23 4154.0376    1.0954 10.0190 10.8076 -0.0012  0.1282   0.0146   0.3842    0.0414   0.0000   436.2092       24.5669       6.63789      -4.02174      -16.1244       15.6496       10.8210       14.0719       15.0286       15.3954       14.9722       13.9805
  18  24 4297.1190    0.8923 12.0655 10.7015  0.0000  0.1733   0.0139   0.5030    0.0396   0.0000   453.8241       24.7961       3.66160       21.3073       40.9719      -20.9090       14.0869       18.7741       20.1905       20.9934       19.4906       18.2762
  18  25 4440.1299    0.7036 13.8823 10.6072 -0.0010  0.2257   0.0119   0.6605    0.0346   0.0000   442.8849       27.4295       4.77100       47.5975       26.8558       5.33255       18.7011       24.1214       26.7019       27.0172       25.8452       23.6766
  18  26 4582.9664    0.5690 16.5244 10.4839  0.0042  0.3151   0.0095   0.8225    0.0280   0.0000   433.5996       16.2220       31.5240      -25.0685      -15.2004      -3.79003       25.9551       33.3078       37.0434       37.3710       35.4926       32.8653
  18  27 4725.9919    0.4513 18.3325 10.3147 -0.0057  0.4118   0.0082   1.0441    0.0248   0.0000   420.9107       41.7804       57.6376       52.1813      -37.7444      -31.1216       33.2349       44.0557       48.3129       50.3836       46.2659       42.6504
  19   4 1364.3401    0.1066  0.0496  9.8576  0.0000  0.0195   0.0127   0.0221    0.0280   0.0000   437.7433     -0.697631       21.2989      -3.00460      -3.53458       1.27745       1.61948       1.53904       3.05712       1.51961       1.92134       2.47695
  19   5 1543.0576    0.1635  0.1249  9.8591  0.0000  0.0133   0.0116   0.0316    0.0303   0.0000   439.6269    0.00326666       19.2246      -2.07871      -3.17265      0.780997       1.19094       1.52153       1.90048       1.77109       1.48027       1.57322
  19   7 1867.3028    0.4220  0.4006  9.9248  0.0000  0.0186   0.0143   0.0421    0.0460   0.0000   439.6562      -2.13074       13.4494      0.712955     -0.839545       2.76915       1.46157       2.04083       2.17778       2.30512       1.95851       1.89202
  19   8 2021.7845    0.6358  0.4609 10.1705  0.0000  0.0188   0.0201   0.0416    0.0582   0.0000   439.7816     0.0487134       11.0341      -2.35671      -1.54089      0.893621       1.38326       1.89683       2.00584       2.03389       2.05701       1.88437
  19   9 2173.7834    0.8989  0.7290 10.3932  0.0000  0.0211   0.0232   0.0552    0.0725   0.0000   437.6439     -0.242898       7.62100     -0.342477     -0.277811     -0.707491       1.82420       2.26610       2.31795       2.41365       2.37895       2.05079
  19  10 2322.3499    1.2045  0.8627 10.6882  0.0000  0.0237   0.0278   0.0568    0.0877   0.0000   433.9545       1.33745       9.73899     -0.740429       2.84136       2.17185       1.87140       2.50450       2.46484       2.79571       2.52479       2.50060
  19  11 2468.2007    1.6603  0.9513 11.3128  0.0000  0.0247   0.0389   0.0645    0.1230   0.0000   433.4319       6.71972       12.5515      0.114565      0.698126      -2.64529       2.05919       2.81853       2.92977       3.12534       2.97252       2.62244
  19  12 2613.1023    2.0904  0.9391 12.1490  0.0000  0.0254   0.0500   0.0621    0.0986   0.0000   439.6102       7.65451       12.5902      0.828898      -4.55307      -3.16447       2.09211       2.66287       2.99844       3.12730       2.85297       2.64909
  19  13 2757.9800    2.7855  0.9196 12.3815  0.0000  0.0231   0.0621   0.0590    0.0946   0.0000   441.6178       5.02107       13.2439      -2.27166      -1.11793       1.61897       1.92853       2.52395       2.63319       2.87115       2.71830       2.47707
  19  14 2902.6079    3.5222  0.7798 12.9708  0.0003  0.0214   0.0829   0.0522    0.0840   0.0000   435.5233       5.31484       15.1599       4.50806     -0.210445      -1.43737       1.80454       2.44008       2.56607       2.48062       2.53425       2.54033
  19  15 3046.6377    3.7773  0.9358 13.1135  0.0000  0.0233   0.0850   0.0625    0.0939   0.0000   438.1754       12.3626       17.5486       2.05497      -2.45555   -0.00327470       1.92955       2.48994       2.67812       2.74993       2.66888       2.38948
  19  16 3189.9657    3.7113  1.2841 13.1180  0.0003  0.0300   0.0747   0.0767    0.1022   0.0000   436.8066       10.9509       11.2153       5.90195      -3.54667      -1.36643       2.59212       3.42957       3.72676       3.82720       3.60878       3.34616
  19  17 3333.0825    3.3882  1.6240 12.8677  0.0000  0.0327   0.0623   0.0907    0.0887   0.0000   441.8226       6.94561       11.8700      -7.14455      -11.2454       1.19841       2.62999       3.47768       3.71019       3.75447       3.59355       3.44439
  19  18 3476.1597    2.7911  2.6751 12.1407  0.0000  0.0437   0.0430   0.1195    0.0992   0.0000   438.3974       24.0587       7.88401       9.59131      -2.37739       4.20859       3.57800       4.78200       4.98670       5.24959       5.23718       4.67898
  19  19 3619.5085    2.3511  3.7158 11.5253  0.0000  0.0531   0.0316   0.1469    0.0956   0.0000   429.1985       21.3622      -1.62112     -0.489975      -1.22991       5.14312       4.50292       5.84851       6.49045       6.55205       6.40418       6.06501
  19  20 3762.7496    1.9363  5.3868 11.0775  0.0000  0.0677   0.0225   0.1877    0.0717   0.0000   439.0507       17.9829       18.6371       6.76994       2.12928      -8.17017       5.36306       7.00971       7.78661       7.61645       7.41715       7.01207
  19  21 3905.8281    1.5720  6.6241 10.9576  0.0000  0.0844   0.0183   0.2377    0.0552   0.0000   434.6703       16.1357       10.3151       11.2313      0.419267       2.94471       6.44204       8.61583       9.52632       9.59917       9.10389       8.47367
  19  22 4049.4004    1.2644  8.8753 10.7909  0.0000  0.1065   0.0151   0.3167    0.0450   0.0000   442.3497       21.9617       13.9345       28.7812       11.4999       15.4663       8.52075       11.2761       12.3303       12.5285       11.8585       11.1492
  19  23 4192.6820    1.0182 10.0261 10.7875  0.0000  0.1336   0.0142   0.3913    0.0390   0.0000   421.6243       7.86600       47.1974      -31.9502       8.10286      -27.9811       10.4356       13.9812       15.3901       15.7477       15.2191       13.9636
  19  24 4336.0747    0.8124 12.2794 10.7127  0.0000  0.1775   0.0131   0.5420    0.0353   0.0000   423.3580       40.1832       3.93126       22.5001      0.595615      -2.20311       13.8824       18.3136       20.0910       20.6208       19.4474       18.3943
  19  25 4478.9398    0.6741 14.2659 10.5864 -0.0074  0.2384   0.0110   0.6473    0.0306   0.0000   436.9196       14.4027      -1.67591      -4.78824       37.4313      -3.88764       18.2643       24.3329       26.8632       27.1117       25.5156       24.0336
  20   4 1386.4742    0.1124  0.0932  9.8412  0.0000  0.0143   0.0108   0.0342    0.0279   0.0000   438.5009       1.35627       22.1165      0.271286     0.0585699      0.682400       1.17956       1.63669       1.67852       1.96966       1.86015       1.48478
  20   5 1566.5433    0.1892  0.1465  9.8165  0.0000  0.0189   0.0113   0.0268    0.0300   0.0000   439.0199       1.80146       14.4396      -1.34931      -1.99517       3.28296       1.33397       1.85824       1.75507       2.49577       3.06884       2.13418
  20   6 1734.2071    0.3422  0.2401 10.0270  0.0000  0.0135   0.0145   0.0293    0.0356   0.0000   440.3248      -1.84531       15.4206       1.63529      -4.40219      -1.69498       1.17440       1.60494       1.77707       1.84570       1.73423       1.48600
  20   7 1893.9156    0.4996  0.3479 10.0735  0.0000  0.0170   0.0177   0.0368    0.0430   0.0000   437.8657      -2.82567       14.9160     -0.706878      -3.15164       1.53600       1.94933       2.57169       2.63964       3.08250       2.72617       2.51949
  20   8 2050.0742    0.6906  0.5122 10.3565  0.0000  0.0174   0.0201   0.0450    0.0529   0.0000   434.3164      0.313521       12.4420      0.373718      -3.93754      -1.91188       1.37168       1.88905       1.99330       2.18335       2.07377       1.80478
  20   9 2203.1472    0.9691  0.6911 10.5802  0.0000  0.0206   0.0241   0.0483    0.0760   0.0000   441.8138       3.01292       14.8264      0.160346      -2.27406       2.83389       1.58797       2.11381       2.15031       2.31546       2.30002       2.16308
  20  10 2352.3868    1.2687  1.0011 11.0044  0.0000  0.0255   0.0280   0.0644    0.0861   0.0000   438.8770       2.34300       11.2633       4.28993     -0.632201     -0.972977       1.94537       2.66678       2.84619       2.91866       2.80205       2.52950
  20  11 2498.9602    1.7613  0.9561 11.6750  0.0000  0.0250   0.0394   0.0635    0.0960   0.0000   439.9713       2.86959       11.7045       4.92715      -1.17761       2.31958       2.21686       3.02246       3.21164       3.27724       3.40197       2.85384
  20  12 2644.8558    2.1691  0.9825 12.2599  0.0000  0.0273   0.0491   0.0650    0.1035   0.0000   439.7861       5.85850       15.1179      -6.31170      -1.73736      0.352370       1.99555       2.94139       2.78751       3.12545       2.94500       2.79329
  20  13 2790.7663    2.8052  0.8162 12.9268  0.0000  0.0215   0.0669   0.0578    0.0729   0.0000   440.7205       5.49718       11.6876       3.83734     -0.835426       1.21599       1.82873       2.41895       2.48287       2.55845       2.57198       2.29681
  20  14 2936.0023    3.3186  0.9585 12.9206  0.0000  0.0235   0.0721   0.0603    0.0933   0.0000   438.9536       9.79740       14.9943       2.11956     -0.690392     -0.514279       1.90477       2.49465       2.63230       2.76019       2.67383       2.31377
  20  15 3080.5291    3.8972  0.8902 13.3201  0.0000  0.0235   0.0873   0.0562    0.0894   0.0000   439.7998       9.19090       14.1256       2.31768      0.776392      -2.82309       2.09276       2.79992       2.98701       3.08416       2.98601       2.83273
  20  16 3224.5627    3.7058  1.1738 13.4484  0.0000  0.0277   0.0785   0.0760    0.0939   0.0000   436.4415       10.7991       15.1232       7.70506       1.30642     -0.359001       2.23600       2.92320       3.00203       3.13945       3.04103       2.85754
  20  17 3368.1038    3.2140  1.8470 12.7940 -0.0025  0.0361   0.0535   0.0926    0.0729   0.0000   439.4766       9.52535       10.8619      0.922152       1.44548      -1.67658       2.88360       3.92109       4.19556       4.22608       4.22032       3.79517
  20  18 3511.9661    2.5219  2.4469 12.6788  0.0000  0.0444   0.0421   0.1237    0.0643   0.0000   437.2366       5.68924       7.35665       13.1146      -2.26903       2.18247       3.29325       4.48148       4.96112       4.82785       4.85558       4.38669
  20  19 3655.7591    2.2144  3.9395 11.7131  0.0000  0.0562   0.0288   0.1508    0.0711   0.0000   428.7224       13.0128       13.6448       6.10324      -12.5675      -3.93927       4.21872       5.55388       6.22778       6.22092       6.08180       5.69077
  20  20 3799.5179    1.7906  5.5993 11.3028  0.0000  0.0706   0.0209   0.2003    0.0555   0.0000   433.1168       13.2088       13.2248       18.7175      -5.58173       6.18189       5.31949       7.27848       7.72912       8.03997       7.96075       7.55590
  20  21 3943.1025    1.4657  7.2876 11.0244  0.0000  0.0871   0.0168   0.2531    0.0473   0.0000   428.1975       15.6096       28.4124       3.72931      -18.7860      -9.75245       6.56820       8.69293       9.54787       9.94718       9.38314       8.99060
  20  22 4087.0152    1.2206  9.7248 10.8034  0.0016  0.1119   0.0141   0.3346    0.0410   0.0000   445.2825       14.4449       36.0198       13.3174      -4.40486      0.997874       8.54468       11.1609       12.2916       12.6882       12.3104       11.3385
  20  24 4374.9332    0.7688 12.1290 10.7710  0.0000  0.1832   0.0129   0.5418    0.0325   0.0000   444.6927       11.0917       40.7441       16.9583      -14.0338      -13.4072       13.2542       17.7479       19.8364       20.0225       19.4340       18.0438
  20  25 4518.0070    0.6056 14.0901 10.6316 -0.0011  0.2474   0.0110   0.7031    0.0290   0.0000   403.0890       15.5590       69.2325      -3.67443       13.0696       17.9910       18.1758       24.4185       26.4662       27.4503       26.3933       24.7039
  21   6 1758.2389    0.3588  0.2694  9.9018  0.0000  0.0152   0.0139   0.0298    0.0364   0.0000   440.6289     -0.976363       15.9076      0.540532      -2.23227       1.50950       1.20056       1.42312       1.54930       1.71811       1.67411       1.64023
  21   7 1919.7943    0.5129  0.4465  9.9914  0.0000  0.0178   0.0157   0.0404    0.0473   0.0000   436.1124      -2.42588       17.6923     -0.484878      -4.22760       2.28515       1.29311       1.79007       1.84641       1.91926       1.94274       1.69287
  21   8 2077.7278    0.7208  0.6108 10.2964  0.0000  0.0180   0.0188   0.0489    0.0577   0.0000   436.7553       5.09226       14.2502     -0.701410      -2.89008       1.83282       1.39671       1.83825       1.93581       2.15990       2.13591       1.97754
  21   9 2231.8982    1.0077  0.7422 10.7819  0.0000  0.0211   0.0249   0.0562    0.0717   0.0000   440.1341     -0.353934       13.3191     -0.781300      -3.46325      -2.98984       1.58043       2.08981       2.12905       2.32715       2.36629       2.11867
  21  10 2381.9719    1.3942  0.8199 11.0348  0.0000  0.0206   0.0314   0.0547    0.0793   0.0000   436.3756       4.01455       11.5039      0.464124      -4.34238       1.93280       1.45637       1.99157       2.05903       2.13256       2.22734       1.93335
  21  11 2529.3246    1.8490  1.0145 11.5350 -0.0004  0.0243   0.0382   0.0615    0.0961   0.0000   439.3058       4.42123       12.7499      -4.17880       4.13202       4.13414       1.75092       2.36635       2.44207       2.67376       2.63099       2.38288
  21  12 2676.2503    2.3973  0.9183 12.1257  0.0000  0.0235   0.0527   0.0602    0.1175   0.0000   436.3976       2.95698       13.4904      -1.51393      0.156229      -4.36943       2.04684       2.79135       2.94275       2.99916       2.89093       2.65948
  21  13 2823.0192    2.9073  0.8185 12.7734  0.0000  0.0214   0.0653   0.0515    0.0914   0.0000   437.8100       5.04969       15.0950      0.491852       1.29038      -2.27497       1.58319       2.10471       2.21816       2.40692       2.30554       2.08749
  21  14 2968.9937    3.5818  0.8418 12.9754  0.0000  0.0210   0.0787   0.0522    0.0872   0.0000   440.2060       5.13741       11.1994       3.18186     -0.298570     -0.867873       1.59002       2.10940       2.20232       2.23861       2.19889       2.23030
  21  15 3114.0281    3.8937  1.0787 13.1200  0.0000  0.0240   0.0798   0.0661    0.1028   0.0000   440.4445       5.22734       5.98180       2.91190      0.752885      0.505921       1.81938       2.39748       2.67274       2.83754       2.90135       2.63752
  21  16 3258.6077    3.6312  1.3441 13.1875 -0.0031  0.0303   0.0690   0.0746    0.0864   0.0000   442.5250       3.59281       7.94349       3.14360       3.98570       3.72664       2.22458       3.07990       3.17478       3.43089       3.30265       3.01758
  21  17 3402.9109    3.1021  1.9410 12.7789  0.0000  0.0360   0.0502   0.0965    0.0657   0.0000   439.0297       11.5154       9.74441      -2.99749      -4.36444       5.00901       2.53189       3.53537       3.65993       3.88111       3.66357       3.45454
  21  18 3547.3476    2.4991  2.7853 12.4092  0.0000  0.0444   0.0364   0.1221    0.0585   0.0000   439.0449       20.4728       18.9785      -2.14825      -6.25283      -1.50290       3.24657       4.16259       4.61972       4.59900       4.72806       4.43675
  21  19 3691.6888    2.0704  4.1148 11.8171  0.0000  0.0563   0.0271   0.1625    0.0582   0.0000   443.9200       13.3845       13.9227       11.9856       11.5283       5.53536       4.05534       5.34217       5.89620       6.06282       5.87214       5.82561
  21  20 3835.9086    1.7022  5.9689 11.1732  0.0000  0.0718   0.0191   0.2009    0.0529   0.0000   441.2952       5.05185       23.7892       13.4096       18.0196      -15.4333       5.28388       6.91108       7.69529       7.68245       7.64658       7.41647
  21  21 3980.0718    1.4280  7.7336 10.9647  0.0000  0.0895   0.0159   0.2566    0.0443   0.0000   442.0395       23.8338       29.4263       17.4358      -9.67729      -3.88968       6.44474       8.50707       9.28969       9.68771       9.15581       8.84396
  21  22 4124.1217    1.1110  9.5251 10.9193  0.0000  0.1168   0.0139   0.3407    0.0360   0.0000   428.0214       25.0040       43.1251       1.32697      -5.24307       24.6599       8.35984       11.1350       12.2859       12.6864       12.0650       11.6914
  21  23 4268.3590    0.8850 11.2682 10.8232  0.0000  0.1507   0.0133   0.4666    0.0337   0.0000   429.0830       23.2725       12.8489      -2.57967       22.3197      -16.2600       10.7831       14.4679       15.6192       16.2775       15.9041       14.9820
  21  25 4556.8054    0.5512 14.3233 10.6431 -0.0024  0.2682   0.0105   0.7517    0.0253   0.0000   432.3176       36.8569       11.6481       72.9894       24.0512      -7.75306       18.8288       25.1017       27.7650       28.9597       28.2034       26.1247
  22   6 1781.5099    0.3686  0.3248  9.9317  0.0000  0.0158   0.0129   0.0319    0.0369   0.0000   440.0209    0.00683716       19.4418       1.64507      -4.91364       1.19877       1.05343       1.44937       1.44732       1.55421       1.49034       1.39891
  22   7 1945.0263    0.5521  0.5661  9.9998  0.0003  0.0186   0.0150   0.0470    0.0537   0.0000   438.0900       1.20669       15.0865      -1.75705     -0.159162      0.300115       1.32948       1.66835       1.72592       1.93383       1.89477       1.72908
  22   8 2104.7590    0.7611  0.6416 10.4180  0.0011  0.0193   0.0193   0.0462    0.0555   0.0000   437.3356      -2.65877       13.8499       1.02963      -1.31841     -0.535712       1.44485       1.94381       2.04413       2.22767       2.13519       2.17235
  22   9 2260.0515    1.0547  0.7902 10.8541  0.0000  0.0223   0.0239   0.0539    0.0725   0.0000   438.8790       2.40646       15.1856       2.88090      -4.38197      -2.63745       1.50125       2.08316       2.11091       2.28474       2.13657       2.09760
  22  10 2410.8755    1.4293  0.9355 11.3048  0.0000  0.0238   0.0306   0.0598    0.0875   0.0000   439.3771   -0.00295939       17.4380     -0.129962      -1.29740      -3.12410       1.63312       2.15890       2.42199       2.46744       2.47514       2.29063
  22  11 2559.2402    1.9214  0.9955 11.8200  0.0000  0.0236   0.0396   0.0598    0.0845   0.0000   438.0855       3.43282       10.6491      0.565694     -0.388832      -1.91664       1.69142       2.25447       2.49213       2.60297       2.46199       2.29966
  22  12 2707.1375    2.6113  0.8890 12.5103  0.0000  0.0226   0.0571   0.0554    0.0911   0.0000   438.4266       2.48991       9.73716       2.33897      -3.90923      0.184829       1.70933       2.36077       2.45318       2.64057       2.38234       2.24777
  22  13 2854.7967    3.3068  0.7806 12.7987  0.0000  0.0201   0.0746   0.0506    0.1080   0.0000   438.0828       10.2784       12.5003       1.22911      0.614742       3.72260       1.44653       1.85912       2.05141       2.21962       2.14332       1.98863
  22  14 3001.4873    3.5956  0.9249 13.4660  0.0000  0.0224   0.0794   0.0588    0.0796   0.0000   437.2142       5.94074       11.9360       3.14375       4.93250       2.49789       1.64572       2.07587       2.24670       2.48215       2.43917       2.31601
  22  15 3147.0973    3.6520  1.1504 13.3732  0.0000  0.0263   0.0724   0.0678    0.0874   0.0000   441.3785       9.80210       13.5245     -0.390434       1.96468     -0.544164       1.96423       2.57740       2.78561       2.85347       2.88665       2.62190
  22  16 3292.3442    3.5843  1.5368 12.8717 -0.0020  0.0302   0.0606   0.0782    0.0916   0.0000   438.9998       15.2402       14.4555       1.82811      0.179989     -0.346221       2.07096       2.78647       3.02732       3.05426       3.12567       2.98863
  22  17 3437.3813    2.9047  1.9308 12.7767  0.0000  0.0350   0.0463   0.0955    0.0619   0.0000   432.3711       9.43059       14.0557      -1.14257      -1.08477       1.02778       2.36738       3.23887       3.46891       3.58790       3.41989       3.35222
  22  18 3582.2843    2.3475  3.2021 12.2091  0.0000  0.0480   0.0310   0.1294    0.0521   0.0000   446.8677       18.7735       9.90667       7.70930       13.1908       2.22698       3.25769       4.54074       4.78388       4.97666       4.91353       4.58677
  22  19 3727.0048    1.9560  4.7184 11.5366  0.0000  0.0586   0.0227   0.1652    0.0535   0.0000   438.6218       8.52736       14.9174       15.3413      -4.42847      -10.3095       4.11027       5.50682       6.03253       6.29017       6.13652       5.79402
  22  20 3871.9686    1.5760  5.9256 11.3805  0.0000  0.0733   0.0190   0.2107    0.0455   0.0000   436.1071      -4.48392       12.1896      -3.07720      -5.00761      -5.54397       5.11514       6.66957       7.42481       7.63727       7.44575       7.16400
  22  21 4016.3549    1.3181  8.1011 11.0472  0.0012  0.0931   0.0148   0.2724    0.0383   0.0000   433.1313       20.8498       40.0228      -7.07387     -0.996523       2.44054       6.47165       8.58906       9.40324       9.75833       9.48529       9.04130
  22  22 4161.0947    1.0604  9.4703 10.9528  0.0000  0.1141   0.0134   0.3447    0.0332   0.0000   431.1817       17.1871       23.1181       15.9430      -14.2789      -9.13277       7.95241       10.3339       11.4648       11.7703       11.7635       11.1890
  23   4 1449.6993    0.1345  0.1351  9.8617  0.0000  0.0178   0.0093   0.0376    0.0270   0.0000   438.4363      0.180759       20.9065       1.97156      -2.07396     -0.143869      0.953072       1.56969       1.61305       1.80307       1.88125       1.80394
  23   5 1632.7923    0.2627  0.1821  9.8052  0.0000  0.0105   0.0123   0.0262    0.0300   0.0000   438.7846      -1.07648       18.9183      0.676924      -1.08147      0.842630      0.728498      0.985445       1.03292       1.12884       1.07018      0.931135
  23   6 1804.2124    0.4076  0.3089  9.9873  0.0000  0.0140   0.0142   0.0310    0.0366   0.0000   439.3734      -1.37055       19.9995       3.25644     -0.976935      -2.44922       1.09925       1.47231       1.62746       1.66675       1.61184       1.38300
  23   7 1969.6546    0.5728  0.5002 10.1558  0.0000  0.0176   0.0158   0.0407    0.0479   0.0000   439.9142       1.98182       16.2929      -1.47683      -2.92711       1.71469       1.14377       1.65174       1.68398       1.79029       1.82506       1.71977
  23   8 2131.1178    0.8273  0.5996 10.3181  0.0000  0.0173   0.0207   0.0436    0.0587   0.0000   438.1093      0.893386       16.5411       1.93337      -2.20599      -2.26148       1.27633       1.56462       1.65201       1.84040       1.72606       1.64211
  23   9 2287.5251    1.1671  0.7644 10.9391  0.0000  0.0199   0.0258   0.0489    0.0705   0.0000   441.2742       1.32849       13.3908     -0.172960    -0.0119993       3.69579       1.36480       1.78838       1.84536       1.94220       2.00997       1.83701
  23  10 2439.2358    1.4883  0.8953 11.4974  0.0000  0.0230   0.0315   0.0571    0.0802   0.0000   438.6975     -0.442040       15.5277       1.75936     -0.543141     -0.433719       1.56519       1.95924       2.11981       2.26519       2.25031       2.19668
  23  11 2588.7103    2.0468  0.9795 11.9901  0.0000  0.0232   0.0419   0.0602    0.0810   0.0000   442.1303       3.54664       14.2931      -3.49921       1.31631       2.21635       1.49319       2.13143       2.06598       2.32911       2.33855       2.08437
  23  12 2737.6415    2.6998  0.9077 12.2944  0.0000  0.0213   0.0553   0.0542    0.0877   0.0000   435.8745       1.66115       15.5088      0.366755      0.927296       3.67332       1.42400       1.96569       1.89135       2.23065       2.23225       2.06132
  23  13 2886.1692    3.2293  0.8927 13.0038  0.0000  0.0219   0.0695   0.0549    0.0950   0.0000   438.5986       4.35936       13.8651       6.36807      -1.22293      -3.20162       1.50467       1.93491       2.17517       2.32320       2.15735       2.10368
  23  14 3033.5189    3.8718  0.8745 13.5271  0.0000  0.0231   0.0820   0.0526    0.0866   0.0000   439.8631       9.61842       18.0427       2.34731      -3.16859      -2.51880       1.54010       2.22327       2.14391       2.32391       2.31737       2.22755
  23  15 3179.8453    3.6981  1.1062 13.5720  0.0000  0.0257   0.0753   0.0683    0.0818   0.0000   436.2238       10.1335       17.8470       5.72495     -0.443545       1.46071       1.75840       2.38766       2.44550       2.59634       2.72246       2.55806
  23  16 3325.6794    3.3553  1.4759 13.3094 -0.0001  0.0302   0.0618   0.0814    0.0716   0.0000   434.3760       6.83885       14.0367       8.92183      -4.58536      -6.61913       2.00094       2.68369       2.79536       3.02947       3.02743       2.82421
  23  17 3471.3848    2.7424  2.3705 12.5048  0.0000  0.0388   0.0385   0.1012    0.0577   0.0000   448.4369       13.9490       6.70542       4.36168       15.3899     -0.962140       2.55433       3.52357       3.72605       3.85666       4.01109       3.74893
  23  18 3616.8746    2.2020  3.6158 12.1241  0.0000  0.0502   0.0277   0.1368    0.0455   0.0000   440.1802       22.7662       13.9133      -1.70714       8.04820       8.87988       3.43107       4.34440       4.96653       5.10809       5.19718       4.82483
  23  19 3762.3141    1.8463  5.1218 11.5551  0.0000  0.0613   0.0208   0.1774    0.0457   0.0000   440.9855       19.4367       27.6546       9.43904      -1.91440      -11.1002       4.08745       5.44706       5.97962       6.29057       6.11686       6.09387
  23  20 3907.4145    1.5217  6.6826 11.1891  0.0000  0.0759   0.0170   0.2240    0.0438   0.0000   431.4894       30.5574       20.0891      -12.6687      -12.6359      -8.98243       4.94460       6.64989       7.34717       7.37124       7.36387       7.18649
  23  21 4052.6330    1.2294  8.9289 11.0109  0.0000  0.1003   0.0143   0.3002    0.0363   0.0000   440.2540       15.6826       23.8565       9.77021      -18.4192       7.43463       6.59039       8.76888       9.63040       9.91840       9.90109       9.41589
  23  22 4197.6820    0.9739  9.8926 10.9661 -0.0000  0.1239   0.0132   0.3748    0.0313   0.0000   449.7491       28.2792       27.9234       14.3063      -15.2652      0.885686       7.93848       10.5348       11.7313       12.0581       11.6684       11.4813
  23  23 4343.1742    0.7706 11.2213 10.8657  0.0000  0.1613   0.0129   0.4941    0.0298   0.0000   446.8286       25.5824      -12.5930      -8.97160       16.0920       25.6364       10.3898       13.6535       15.2146       15.8645       15.5354       15.1450
  23  24 4488.2215    0.5738 12.4852 10.8017  0.0000  0.2304   0.0122   0.6765    0.0259   0.0000   419.0625       26.7511       31.9249      -24.1010      -31.9949       13.3458       14.6040       19.0968       21.3569       22.3386       21.3311       20.7869
  23  25 4632.8392    0.4622 14.2658 10.6496  0.0054  0.3056   0.0104   0.8472    0.0214   0.0000   451.0179       59.6971       71.7623       13.9197      -36.1010      -32.5683       19.4933       25.8751       28.3294       30.0678       28.9121       27.9512
  24   3 1270.9520    0.0765  0.0582  9.8611  0.0000  0.0198   0.0101   0.0239    0.0248   0.0000   439.6120      0.948608       20.2577     -0.246091      -1.68068       2.90833       1.13825       1.75222       1.75468       1.97689       1.66001       1.70590
  24   4 1469.7724    0.1288  0.0963  9.8297  0.0000  0.0135   0.0098   0.0254    0.0259   0.0000   438.9275       1.31493       20.3054       2.02898      -4.26746      0.443854      0.872795       1.14359       1.34349       1.45283       1.51712       1.26450
  24   6 1826.2747    0.4120  0.3460  9.9840  0.0000  0.0145   0.0136   0.0352    0.0372   0.0000   441.2439     -0.264254       18.9663       2.01940     -0.836258     -0.368560      0.945199       1.21228       1.38716       1.37837       1.33717       1.35930
  24   7 1993.5417    0.5921  0.6107 10.1145  0.0000  0.0199   0.0148   0.0447    0.0508   0.0000   438.6909      0.869181       17.9772    -0.0235851      -2.43630       2.33853       1.17732       1.65217       1.73867       1.93123       1.88487       1.77144
  24   8 2156.8013    0.8543  0.5996 10.6231  0.0000  0.0178   0.0213   0.0437    0.0530   0.0000   440.9980     -0.891119       18.6400      -1.06826      -2.85590       1.43094       1.08525       1.57055       1.51254       1.74786       1.61356       1.58725
  24   9 2314.3166    1.2172  0.7952 11.0089  0.0000  0.0195   0.0265   0.0532    0.0656   0.0000   440.9581       1.13338       16.7316      0.904383       2.69554     -0.736929       1.22139       1.66732       1.76246       1.78705       1.87759       1.78404
  24  10 2467.0591    1.6561  0.9706 11.4997  0.0000  0.0223   0.0329   0.0583    0.0875   0.0000   439.4839       3.69528       11.5669       2.62710      0.415440      0.564695       1.41939       1.91549       2.04651       2.17147       2.23917       2.11899
  24  11 2617.7166    2.1632  0.9919 12.0535  0.0000  0.0225   0.0433   0.0593    0.0878   0.0000   440.7525       3.50921       15.3673       1.16664      -4.01115      -3.24785       1.43387       1.93510       1.99496       2.14888       2.16123       2.04407
  24  12 2767.7208    2.7779  0.9255 12.5135  0.0000  0.0206   0.0565   0.0549    0.0799   0.0000   438.6539       9.51448       11.2100       4.61257     -0.100252       4.50878       1.37771       1.77060       1.89466       2.05859       2.05439       1.96578
  24  13 2917.0237    3.4855  0.7978 13.1491  0.0000  0.0197   0.0750   0.0477    0.0800   0.0000   436.3994       9.20323       13.5720       1.87730      -2.50740      0.474001       1.34097       1.76460       1.82969       1.86914       1.94329       1.82183
  24  14 3065.1410    3.8594  1.0271 13.2846  0.0000  0.0231   0.0767   0.0619    0.1040   0.0000   440.7594       3.30734       16.0490       5.89627       3.10831      -1.85361       1.55928       2.05762       2.24497       2.30562       2.34511       2.17796
  24  15 3212.1001    3.6688  1.2163 13.5258  0.0000  0.0267   0.0727   0.0717    0.0915   0.0000   440.6974       10.9968       18.9740     -0.725980      -1.99189     -0.328818       1.75266       2.36140       2.50047       2.62325       2.75081       2.62936
  24  16 3358.5860    3.2867  1.7768 12.9503  0.0000  0.0313   0.0519   0.0855    0.0645   0.0000   441.9194       8.69578       8.38910       7.52131     -0.470712       1.80566       2.13885       2.74909       3.01805       3.16082       3.10955       3.00255
  24  17 3504.9904    2.5760  2.5971 12.4182  0.0000  0.0405   0.0342   0.1037    0.0514   0.0000   441.6683       12.2883       6.05132       3.85302      -1.12769       1.15092       2.55763       3.45235       3.83003       3.92854       3.92611       3.70635
  24  18 3651.1651    2.0827  3.9697 11.9653  0.0000  0.0518   0.0247   0.1431    0.0426   0.0000   432.6499       17.1796       10.7159      -2.15047      -5.39926       8.46676       3.32563       4.33727       4.98036       4.96796       5.08986       4.86699
  24  19 3796.8775    1.7297  5.4679 11.4749  0.0000  0.0619   0.0191   0.1839    0.0426   0.0000   435.5995       19.2659       13.2083       10.8199       1.23024      -4.69132       4.05695       5.28911       5.90866       6.11025       6.02342       5.86450
  24  20 3942.5823    1.4369  7.2382 11.1263  0.0000  0.0793   0.0155   0.2337    0.0396   0.0000   429.8383       25.2381       7.07489       10.8294      -1.86874      -7.95169       5.01366       6.54293       7.35330       7.55323       7.54649       7.33306
  24  22 4233.9955    0.9117 10.5341 10.9550 -0.0000  0.1358   0.0137   0.4084    0.0310   0.0000   434.8337       28.9931       26.9443       1.44537      -7.52404       4.26369       8.41842       11.2255       12.5709       12.7923       13.0799       12.4602
  24  23 4379.7846    0.7146 11.5546 10.8948  0.0000  0.1717   0.0129   0.5347    0.0274   0.0000   426.7977     -0.650186      -12.3887       4.43281       21.8100      -8.17626       10.7226       14.1348       15.9798       16.7714       16.3103       15.8404
  24  24 4524.5503    0.5475 13.1864 10.8069  0.0012  0.2510   0.0116   0.7225    0.0220   0.0000   428.5494       34.7605       33.2225       18.0349     -0.353711      -44.0473       15.1433       20.0131       22.6339       23.6325       22.3467       22.2452
  25   5 1674.1000    0.2806  0.2071  9.8651  0.0000  0.0110   0.0114   0.0246    0.0295   0.0000   439.6384      -2.15207       18.4392     0.0225865      -2.40182     0.0744395      0.677469      0.914827       1.02071       1.09949       1.13956       1.07936
  25   6 1847.9047    0.4408  0.3859  9.9931  0.0000  0.0151   0.0133   0.0343    0.0386   0.0000   440.0417    -0.0749688       17.6663       1.08770      -2.43785      -1.57996      0.984997       1.27911       1.44886       1.50048       1.40598       1.38456
  25   7 2016.9758    0.6451  0.5192 10.1480  0.0000  0.0160   0.0163   0.0383    0.0509   0.0000   437.7878     0.0973002       17.7440       2.40628      -2.40587      0.284508       1.00719       1.28962       1.44495       1.55659       1.53757       1.43112
  25   8 2181.7429    0.9017  0.7264 10.6494  0.0000  0.0192   0.0200   0.0489    0.0580   0.0000   438.1204       1.32903       14.3224     -0.246985      -4.59115      -1.27850       1.24769       1.66622       1.82713       1.90329       1.96261       1.76397
  25   9 2340.5105    1.2749  0.8660 11.0453  0.0000  0.0208   0.0260   0.0517    0.0710   0.0000   439.5125      0.740039       13.1339      0.439862      0.940525      -1.59237       1.33915       1.81540       1.94221       2.09115       2.05144       2.00931
  25  10 2494.4035    1.7968  0.9669 11.4279  0.0001  0.0222   0.0339   0.0520    0.0904   0.0000   438.0706       5.90027       18.9503     -0.339969      -4.59232      0.821751       1.40370       1.88904       2.01688       2.11463       2.07912       1.96368
  25  11 2646.2395    2.2519  0.9697 12.1710  0.0000  0.0215   0.0443   0.0589    0.0838   0.0000   440.0549       5.07894       13.6933     -0.896809       2.04688     -0.249518       1.33677       1.78018       1.91514       2.08377       2.06329       1.91982
  25  12 2797.4007    2.9188  0.8471 12.5117  0.0000  0.0193   0.0587   0.0484    0.0795   0.0000   437.4021       4.54807       15.1982       3.03488      -2.84684      -3.51820       1.27218       1.57395       1.67207       1.81818       1.82494       1.76617
  25  13 2947.4923    3.5210  0.8518 13.0331  0.0000  0.0198   0.0709   0.0488    0.0756   0.0000   441.6566       8.43725       14.5694       1.44208      -2.64139      -1.81142       1.27953       1.72534       1.81365       2.03779       2.10476       1.96656
  25  14 3096.3242    3.8636  1.0432 13.3983  0.0000  0.0225   0.0761   0.0644    0.0988   0.0000   439.4295       5.07930       9.08560       3.81246      -1.41583      -2.90698       1.41103       1.87923       2.08246       2.15107       2.19145       2.13513
  25  15 3243.9883    3.6573  1.2714 13.2542 -0.0065  0.0262   0.0668   0.0689    0.0988   0.0000   444.4300       8.85397       18.2329       1.14393      -2.31234       3.11991       1.69213       2.20695       2.42655       2.57209       2.78605       2.67274
  25  16 3391.1695    3.0284  1.7889 13.0524  0.0000  0.0324   0.0494   0.0884    0.0643   0.0000   440.0299       12.1306       8.77584       1.96464      -1.87191      -1.81310       1.99031       2.67384       2.91461       3.08273       3.03043       2.95024
  25  17 3538.2548    2.4237  2.7354 12.5122  0.0000  0.0419   0.0327   0.1117    0.0469   0.0000   441.2565       14.2614      -1.53060       2.65746       11.1105      -2.45664       2.54735       3.44304       3.75180       3.93972       4.00525       3.72988
  25  18 3684.8889    2.0234  4.2894 11.8082  0.0000  0.0523   0.0223   0.1457    0.0417   0.0000   440.3736       15.7250       7.72272       5.61681       10.6088       1.61174       3.20078       4.25527       4.69237       4.99162       4.76701       4.66216
  25  19 3831.4625    1.6657  5.9571 11.4031  0.0000  0.0657   0.0179   0.1910    0.0407   0.0000   434.3191       8.27286       17.5865       5.33454      -9.70547      -1.58334       3.99255       5.31053       6.00847       6.16997       6.20732       6.01254
  25  20 3977.9138    1.3367  7.7184 11.1937  0.0007  0.0843   0.0153   0.2557    0.0363   0.0000   451.6929       19.6045       9.81523       7.44805      -19.9102      0.229628       5.11220       6.79200       7.57586       7.91256       7.62525       7.54735
  25  21 4123.7851    1.0669  9.0896 11.0719  0.0000  0.1049   0.0141   0.3269    0.0325   0.0000   435.0507       8.11371       6.47254       7.29965       1.46133      -7.50711       6.43085       8.50075       9.53631       9.91305       9.60143       9.37528
  25  22 4270.1012    0.8371 10.5797 11.0142  0.0000  0.1404   0.0143   0.4534    0.0301   0.0000   421.9905      -4.86158       35.9682       13.6836       6.21407      -7.20684       8.54719       11.1469       12.6780       12.9070       12.9333       12.4093
  25  23 4415.7967    0.6690 12.2781 10.9329  0.0009  0.1946   0.0129   0.6018    0.0248   0.0000   417.5725       2.83507       20.3321       3.72489       29.6458      -28.5110       11.4902       14.9277       17.2278       17.5286       17.4886       16.8229
  26   3 1307.4813    0.1065  0.0824  9.8581  0.0000  0.0143   0.0107   0.0316    0.0243   0.0000   440.7059      -1.98444       19.3846       1.32094      -1.44282      -1.14455      0.898369       1.27118       1.07978       1.24558       1.62897       1.15052
  26   5 1694.0228    0.2905  0.2822  9.8742  0.0000  0.0143   0.0106   0.0313    0.0312   0.0000   438.3771     -0.834269       20.1834     -0.539995      -2.41985      0.212947      0.816146       1.17128       1.17767       1.39251       1.17786       1.26179
  26   6 1869.0262    0.4791  0.4104 10.0101  0.0000  0.0146   0.0137   0.0348    0.0397   0.0000   438.8410      -1.56727       17.1315     -0.158039     -0.633268     -0.220894      0.998527       1.19644       1.20237       1.38747       1.48812       1.42347
  26   7 2039.7357    0.6899  0.5897 10.3064  0.0000  0.0168   0.0167   0.0417    0.0496   0.0000   440.3688     -0.225288       18.0382       1.10983      -1.80512      0.196455      0.989358       1.35922       1.45832       1.55819       1.65874       1.53286
  26   8 2206.0555    0.9705  0.7327 10.7003  0.0000  0.0187   0.0210   0.0472    0.0600   0.0000   438.3146      -1.36513       18.8447       1.26281      0.693008      0.510174       1.11603       1.46858       1.53423       1.67900       1.62526       1.64885
  26   9 2366.0949    1.3403  0.8425 11.2619  0.0000  0.0209   0.0271   0.0499    0.0670   0.0000   441.3833      0.186422       18.0514     -0.609024      -1.92386      -2.55816       1.18179       1.62491       1.79922       1.89603       1.95739       1.80328
  26  10 2521.2521    1.8309  1.0075 11.7096  0.0000  0.0214   0.0346   0.0584    0.0756   0.0000   440.3899       3.30131       14.3497       2.36047      -1.99273     -0.626234       1.36114       1.69944       1.87403       1.97412       1.91558       1.93504
  26  11 2674.4059    2.3395  1.0952 12.2079  0.0000  0.0240   0.0432   0.0621    0.0928   0.0000   438.6984       6.84807       16.9474       1.04047      -6.57878      -1.93960       1.40182       1.98112       2.10330       2.26580       2.20147       2.06547
  26  12 2826.6536    3.0621  0.8480 12.8725  0.0000  0.0200   0.0605   0.0477    0.0750   0.0000   439.1260       1.90454       15.0118       2.61591      -1.81544     -0.833796       1.30720       1.77257       1.88544       1.95615       1.92249       1.88351
  26  13 2977.5731    3.6690  0.9453 13.0066  0.0000  0.0203   0.0700   0.0512    0.0827   0.0000   441.3487       6.87172       14.6783       2.52667     -0.709923       4.15516       1.27260       1.62376       1.72742       1.86366       1.84942       1.71602
  26  14 3127.0574    3.8079  1.0406 13.4761  0.0000  0.0215   0.0748   0.0635    0.0777   0.0000   438.7296       5.52212       12.9853       6.88406     -0.587209     -0.191045       1.31861       1.76759       1.91584       2.04535       2.02065       1.93719
  26  15 3275.5060    3.6554  1.4292 13.2357  0.0000  0.0282   0.0638   0.0737    0.0915   0.0000   443.6113       10.6313       12.7273       2.41383       1.42363      -3.45762       1.68093       2.34938       2.37028       2.61853       2.62831       2.42017
  26  16 3423.4155    2.9034  2.1898 12.8905  0.0000  0.0359   0.0422   0.0989    0.0571   0.0000   441.5063       8.04117       9.38094       4.93040       7.62158     -0.502192       2.05994       2.78897       2.96541       3.07123       3.13276       3.03309
  26  17 3571.1558    2.3080  2.9870 12.4481  0.0000  0.0421   0.0299   0.1188    0.0447   0.0000   446.4916       3.99623       1.68413       1.27474       8.73751      -1.24051       2.62258       3.31055       3.77060       3.77438       3.88557       3.85320
  26  18 3718.5302    1.9158  4.7580 11.6666  0.0000  0.0551   0.0204   0.1524    0.0416   0.0000   439.1989       13.7167       16.9259       7.28857      -6.01321      -9.29181       3.22761       4.30701       4.84047       4.99991       4.83427       4.79229
  26  19 3865.5982    1.5080  6.2820 11.4874  0.0000  0.0699   0.0171   0.2096    0.0359   0.0000   435.1050       12.3785       13.5784       4.47216       6.56337       6.36928       4.16883       5.48213       6.12866       6.37972       6.22450       6.17099
  26  20 4012.4069    1.2343  7.7855 11.2841  0.0000  0.0870   0.0152   0.2655    0.0334   0.0000   443.7642       15.5488       23.6009       11.2183      -11.4716      -25.8964       5.19416       6.66761       7.62233       7.82885       7.96219       7.83442
  26  21 4158.9293    0.9933  9.1388 11.1156  0.0000  0.1112   0.0142   0.3420    0.0308   0.0000   436.4868       11.6138       10.5827       33.6499       16.5766      -18.0250       6.39774       8.32170       9.64260       9.80590       9.79759       9.65114
  26  22 4305.5504    0.7546 10.6324 11.0465  0.0002  0.1540   0.0155   0.5129    0.0303   0.0000   432.5549       20.9676       20.4435       10.7445      -20.8698       1.60884       8.87302       11.4635       13.3914       13.8441       13.8663       13.6091
  27   4 1527.5511    0.1901  0.1286  9.8094  0.0000  0.0105   0.0106   0.0224    0.0256   0.0000   439.7404     0.0758173       20.9316       1.25863      -2.82961      0.598114      0.963265       1.19766       1.69853       2.02731       1.90903       1.88521
  27   5 1713.6176    0.3321  0.2465  9.8749  0.0000  0.0113   0.0121   0.0270    0.0309   0.0000   441.4740      -1.99874       20.2228       2.69972      -1.06325      0.258716      0.681141      0.953797      0.989265       1.10527       1.05298      0.972759
  27   6 1889.7568    0.4996  0.4716  9.9390  0.0000  0.0152   0.0134   0.0388    0.0425   0.0000   439.6654     -0.245818       18.5814       1.91323      -4.91931       3.37042      0.897061       1.17945       1.29404       1.41645       1.40975       1.33153
  27   7 2062.0538    0.7221  0.6329 10.2095  0.0000  0.0169   0.0168   0.0440    0.0541   0.0000   441.3574      -1.30564       19.7832      -2.53195      -4.07976     -0.142213      0.972187       1.19297       1.42563       1.40678       1.43312       1.37442
  27   8 2229.7473    1.0486  0.7301 10.8256  0.0000  0.0185   0.0222   0.0455    0.0616   0.0000   439.4495       1.55415       18.3089       1.14504      -2.79700       3.10700       1.16217       1.52022       1.68054       1.81417       1.66429       1.70297
  27   9 2390.9877    1.4426  1.0210 11.2893  0.0000  0.0215   0.0271   0.0598    0.0695   0.0000   441.2299       3.01271       16.0308      -1.57379      0.522613      0.117325       1.22523       1.70540       1.86169       1.86039       1.96537       1.91166
  27  10 2547.6053    1.9551  0.8753 11.9643  0.0001  0.0196   0.0384   0.0500    0.0660   0.0000   439.9189      -1.17546       16.6997       2.60018     -0.915074     -0.621227       1.10863       1.53926       1.56763       1.76914       1.79792       1.75425
  27  11 2702.1197    2.5747  1.0119 12.2371  0.0007  0.0205   0.0464   0.0547    0.0855   0.0000   440.3842       5.51554       16.1604       3.60011      -5.83602      -4.76271       1.21529       1.62332       1.78191       1.85475       1.97092       1.88829
  27  12 2855.4325    3.2145  0.8701 12.9000  0.0000  0.0197   0.0624   0.0504    0.0790   0.0000   438.2660      0.822786       12.4633       3.25285     -0.816019       2.14664       1.16701       1.59855       1.60809       1.80493       1.77211       1.76492
  27  13 3007.1488    3.7330  1.0470 12.9688  0.0000  0.0213   0.0664   0.0565    0.0881   0.0000   439.0023       6.55852       13.3048       2.40160      -1.11816       4.29487       1.25816       1.70260       1.84591       1.92746       1.99920       1.91409
  27  14 3157.3385    3.8455  1.1102 13.3172 -0.0001  0.0226   0.0691   0.0598    0.0831   0.0000   441.5559       12.4082       16.1722       2.68318      -1.34356      0.405300       1.33938       1.72088       1.89630       1.97319       2.03301       1.94842
  27  15 3306.5755    3.3132  1.5358 13.4272  0.0000  0.0294   0.0582   0.0842    0.0717   0.0000   438.1938       10.0580       11.0631       6.36014     -0.569123      -3.91821       1.64196       2.18062       2.41388       2.51890       2.51097       2.37708
  27  16 3455.3409    2.8285  2.0865 12.9450  0.0000  0.0353   0.0438   0.0974    0.0625   0.0000   443.7896       10.5948       10.3115       2.46256       6.38023       1.08075       2.00765       2.71892       2.89207       3.05382       3.08435       2.96475
  27  17 3603.6751    2.2443  3.2549 12.2967  0.0000  0.0453   0.0280   0.1226    0.0459   0.0000   440.4857       13.0449       8.29755       9.20221      -1.79540      -1.33545       2.49658       3.35642       3.74594       3.89305       3.89717       3.68687
  27  18 3751.6097    1.7796  4.9883 11.7708  0.0000  0.0579   0.0195   0.1648    0.0361   0.0000   447.0784       6.03026       4.07045       4.10440       8.02751       4.87243       3.36955       4.27062       5.08466       5.05941       5.18317       5.01197
  27  19 3899.4413    1.4567  6.6724 11.3832  0.0000  0.0719   0.0161   0.2147    0.0355   0.0000   434.2569       10.3234       27.9157      -12.3701      -1.05935       4.49911       4.04737       5.45379       6.05028       6.39654       6.30504       6.05959
  27  20 4046.7000    1.1578  7.9734 11.2744  0.0014  0.0928   0.0155   0.2793    0.0333   0.0000   439.0294       12.0701     -0.285482       8.62572     -0.926800      -14.1000       5.18343       6.90521       7.80580       8.04758       8.00982       7.90295
  27  21 4193.7865    0.9156 10.1811 11.1326  0.0000  0.1269   0.0152   0.4150    0.0307   0.0000   438.5420       16.0773       36.8428       1.25797      -3.23435      -17.9821       6.86486       9.20961       10.3735       10.8934       10.7187       10.4574
  27  22 4341.0415    0.6786 10.3366 11.0915  0.0036  0.1617   0.0166   0.5709    0.0287   0.0000   445.2383       11.3265     -0.587850      -7.90446       18.2961      -13.0766       8.88252       11.9454       13.5125       14.1394       14.0060       13.6043
  28   3 1342.6372    0.1063  0.0858  9.8073  0.0000  0.0142   0.0088   0.0251    0.0236   0.0000   442.2723     0.0288191       19.8372       1.51647      -4.08216      0.940921       1.21747       1.19055       1.22578       1.08464       1.36101       1.52936
  28   4 1546.0262    0.1950  0.1365  9.8651  0.0000  0.0102   0.0103   0.0239    0.0252   0.0000   440.8377      0.473921       20.2070      -1.21689      -2.01307      -1.12813      0.713699      0.888136       1.07102       1.04143       1.02516      0.841770
  28   5 1732.7441    0.3371  0.2741  9.8897  0.0000  0.0123   0.0115   0.0270    0.0309   0.0000   440.5548      -2.40792       20.4806      -2.67641      -2.23684    -0.0418350      0.742236      0.987980       1.06832       1.15695       1.23454       1.15384
  28   6 1910.1287    0.5375  0.4635 10.0035  0.0000  0.0141   0.0139   0.0366    0.0418   0.0000   439.8108      0.576688       20.7835      -3.86976     0.0228861     -0.382792      0.811349       1.00265       1.15244       1.27082       1.22088       1.17622
  28   7 2083.9030    0.7753  0.5758 10.4161  0.0000  0.0162   0.0177   0.0368    0.0491   0.0000   439.6917      0.804287       16.1994      -1.78201      -2.45408      -1.51654       1.00953       1.28664       1.43016       1.45605       1.46956       1.39176
  28   8 2252.7956    1.1124  0.8581 10.7458 -0.0001  0.0194   0.0217   0.0493    0.0667   0.0000   440.2293       2.68973       20.8885      -1.63146      0.941526      -3.06913       1.09313       1.47821       1.65283       1.58277       1.64086       1.65827
  28   9 2415.2971    1.4905  1.0536 11.2524  0.0000  0.0223   0.0269   0.0569    0.0796   0.0000   440.4018       1.59476       16.7667      0.170308      -2.46246     -0.582483       1.30137       1.76763       1.88401       2.05095       2.07729       1.98980
  28  10 2573.3987    2.0336  0.9451 11.9604  0.0000  0.0204   0.0380   0.0512    0.0720   0.0000   439.8120       3.57518       15.8043       1.19519     0.0431493       1.37185       1.18336       1.58423       1.70697       1.78985       1.81179       1.83605
  28  11 2729.3569    2.6416  0.9256 12.4511 -0.0002  0.0198   0.0496   0.0501    0.0731   0.0000   438.5899       5.12584       13.7996       1.98332     -0.998195      -2.80493       1.09202       1.48933       1.58765       1.75605       1.69280       1.65532
  28  12 2883.7950    3.3532  0.8715 13.1146  0.0000  0.0192   0.0645   0.0505    0.0734   0.0000   439.5856       4.36716       14.6024       1.90179       1.01378       3.46962       1.14315       1.57431       1.72806       1.83263       1.75259       1.70713
  28  13 3036.3596    3.8135  0.9749 13.3679  0.0000  0.0207   0.0704   0.0536    0.0787   0.0000   440.7246       5.99489       15.6994       3.21909      0.880191      0.741791       1.18513       1.61188       1.72048       1.89166       1.96590       1.82926
  28  14 3187.2791    3.9150  1.1290 13.4149  0.0000  0.0227   0.0696   0.0605    0.0794   0.0000   439.9173       5.78012       14.4886       1.49508       1.68816     0.0428339       1.30500       1.89402       1.93500       2.22992       2.21700       2.06804
  28  15 3337.3842    3.3055  1.5921 13.1897  0.0000  0.0291   0.0529   0.0761    0.0678   0.0000   440.8313       10.3053       13.2883       4.71496     -0.454939      -2.03915       1.59827       2.08068       2.41949       2.50297       2.52384       2.48978
  28  16 3486.8949    2.6872  2.4642 12.6982  0.0000  0.0379   0.0383   0.1013    0.0597   0.0000   443.6817       7.04735       7.17073       8.97198       9.26633      -3.06385       2.06043       2.77901       3.06557       3.19983       3.30154       3.20007
  28  17 3635.8015    2.1770  4.0433 11.9332  0.0000  0.0478   0.0240   0.1370    0.0453   0.0000   436.8056       11.8292       20.3655      0.449600       3.97185       6.65669       2.67194       3.45742       3.95186       4.10035       4.12605       4.08123
  28  18 3784.4626    1.7732  5.4997 11.5662  0.0000  0.0597   0.0179   0.1690    0.0373   0.0000   440.0711       6.98384       15.4574       4.84937       9.53751       3.48066       3.23807       4.30838       4.88375       5.07982       5.12550       5.08445
  28  19 3932.6480    1.4074  6.9588 11.4296  0.0000  0.0748   0.0156   0.2226    0.0323   0.0000   438.3972       19.9938       13.1930       8.04697      -1.99689      -5.89727       4.11978       5.55559       6.18927       6.49722       6.52670       6.49939
  28  20 4080.5085    1.0774  8.2099 11.2985  0.0000  0.0975   0.0153   0.2984    0.0314   0.0000   446.9172       23.2572       11.9977       2.07229      -18.5233      0.488562       5.21181       6.86130       7.78050       8.18064       8.05644       7.88316
  28  22 4376.0871    0.6105 10.7328 11.1444  0.0016  0.1889   0.0189   0.7064    0.0279   0.0000   433.5872       57.0649      -11.5090      -14.5743       24.4189       6.30834       9.88635       13.0567       15.3859       15.5338       15.6530       15.0389
  29   4 1564.1328    0.1928  0.1949  9.8324  0.0000  0.0119   0.0087   0.0290    0.0259   0.0000   441.1483     -0.414510       19.8048      0.767595      -1.92065    -0.0589749      0.673219      0.965469       1.02174      0.980208       1.05899      0.955369
  29   5 1751.5754    0.3716  0.3491  9.9082  0.0000  0.0133   0.0112   0.0319    0.0324   0.0000   439.7117     -0.384835       20.0901      -1.22011      -1.76346      -1.02936      0.750454      0.943424       1.05139       1.03065       1.10299       1.07888
  29   6 1930.1886    0.5404  0.4718 10.0723  0.0000  0.0143   0.0139   0.0378    0.0406   0.0000   440.1984      0.188168       18.8380     -0.107867      0.175482     -0.276668      0.750390       1.02587       1.08358       1.18910       1.22154       1.16700
  29   7 2105.2883    0.7928  0.6984 10.3249  0.0007  0.0174   0.0168   0.0434    0.0537   0.0000   440.3523       1.45984       21.2395     0.0236208      -1.83990      0.540669      0.899808       1.25048       1.34538       1.50693       1.54754       1.48067
  29   8 2275.3438    1.1473  0.9007 10.7722  0.0002  0.0194   0.0213   0.0512    0.0680   0.0000   440.2606       2.21772       19.1413       1.26919      -4.77795     -0.470871       1.02490       1.38011       1.48688       1.61221       1.63451       1.61262
  29   9 2439.1033    1.6107  1.0653 11.5132  0.0000  0.0221   0.0287   0.0580    0.0721   0.0000   440.1884       2.25655       18.5164      -1.98476     -0.942726       1.94989       1.16843       1.57379       1.66823       1.84252       1.82830       1.84756
  29  10 2598.7134    2.1053  1.1032 11.9555  0.0000  0.0224   0.0366   0.0584    0.0770   0.0000   439.0130      0.916782       16.1817      0.483853      -1.71521      -1.25604       1.14851       1.65733       1.70312       1.78418       1.78138       1.69312
  29  11 2756.2202    2.7408  0.8867 12.6971  0.0000  0.0194   0.0512   0.0478    0.0659   0.0000   440.6355       2.31941       16.1689       3.62442      -3.33056       1.40061       1.09232       1.42744       1.55786       1.59106       1.71807       1.61150
  29  12 2911.7079    3.3075  0.9918 13.0765  0.0000  0.0203   0.0593   0.0515    0.0790   0.0000   441.2362       5.21433       17.2753       4.43340      0.652000       2.97868       1.17375       1.47571       1.66736       1.73636       1.78931       1.66442
  29  13 3065.1209    3.8021  0.9761 13.5207 -0.0009  0.0206   0.0680   0.0534    0.0747   0.0000   438.3310       5.53391       16.6532       2.11085     -0.213095      0.919639       1.13014       1.51482       1.66207       1.78123       1.78713       1.72253
  29  14 3216.9053    3.7783  1.2034 13.3695  0.0000  0.0242   0.0647   0.0611    0.0857   0.0000   439.2638       9.09325       13.7842       2.50576      0.819932       2.63298       1.30295       1.72648       1.91340       1.90321       2.09761       1.90637
  29  15 3367.7824    3.1800  1.7627 13.0876 -0.0000  0.0303   0.0469   0.0788    0.0578   0.0000   440.3252       4.75976       14.6082       2.87645      -1.31692      -4.08463       1.55568       2.15024       2.41449       2.49653       2.52618       2.45246
  29  16 3518.0495    2.5938  2.7392 12.4928  0.0000  0.0372   0.0323   0.1053    0.0530   0.0000   442.2324       15.7388       9.35383       4.54133       5.38634       1.73308       2.00374       2.69969       2.97075       3.15925       3.23154       3.16827
  29  17 3667.8450    2.0694  4.1433 11.9788  0.0000  0.0497   0.0233   0.1399    0.0428   0.0000   443.6488       12.7544       10.6749      0.978770       7.65367      -3.73220       2.65486       3.49185       4.03377       4.15566       4.27918       4.10836
  29  18 3816.9448    1.6306  5.7267 11.6148  0.0013  0.0624   0.0176   0.1809    0.0357   0.0000   435.7850       11.2127       21.5238       4.22440      -11.2745       14.3567       3.34100       4.41424       5.00934       5.18494       5.33590       5.16572
  29  19 3965.8513    1.3009  7.6534 11.3688  0.0000  0.0810   0.0146   0.2487    0.0306   0.0000   439.6273       15.5823       11.6479     -0.896949      0.860452      0.312723       4.18661       5.64883       6.46798       6.50925       6.64206       6.51375
  29  20 4114.2305    1.0318  8.7239 11.2860  0.0000  0.1035   0.0150   0.3172    0.0297   0.0000   447.3928       8.62527       6.33130       15.9979       14.0640       5.96482       5.30594       7.19143       8.19392       8.47381       8.49237       8.26831
  29  21 4262.5273    0.7571  9.9459 11.2315  0.0000  0.1425   0.0183   0.5140    0.0320   0.0000   445.3106       6.48173       23.7158       20.6417      0.175586       6.24356       7.23043       9.81796       11.0800       11.5158       11.4587       11.2274
  30   4 1581.8925    0.2261  0.2216  9.7786  0.0000  0.0106   0.0090   0.0294    0.0266   0.0000   440.1283      0.838299       20.5030      -1.45013      -1.12888       1.54564      0.616679      0.783733      0.818675      0.935365      0.922635      0.939468
  30   5 1770.0528    0.3716  0.3332  9.8802  0.0000  0.0132   0.0111   0.0306    0.0330   0.0000   440.2177     -0.101010       20.5390      0.587770      -2.74295      0.101579      0.707744      0.990196       1.11749       1.20697       1.19729       1.11839
  30   6 1949.9510    0.5655  0.5650 10.0935  0.0000  0.0154   0.0132   0.0412    0.0432   0.0000   439.0016       1.50189       20.4468      -2.80197      -4.17809      0.992627      0.824287       1.13161       1.25276       1.28445       1.35934       1.29257
  30   7 2126.3479    0.8015  0.7422 10.5121  0.0000  0.0188   0.0164   0.0454    0.0527   0.0000   441.9357     -0.136306       18.5395      -1.42114     -0.760148     -0.427633      0.959078       1.32581       1.37553       1.53850       1.52640       1.51436
  30   8 2297.4047    1.1825  0.8259 11.1089  0.0000  0.0189   0.0228   0.0470    0.0588   0.0000   439.6610       2.90510       17.7093      0.411126     -0.924173      0.111145      0.961019       1.33344       1.40070       1.52018       1.50442       1.46304
  30   9 2462.2730    1.6536  1.1004 11.4580  0.0000  0.0221   0.0280   0.0575    0.0779   0.0000   439.4932       2.21940       17.6132       1.83511      -1.72732      -1.37242       1.09582       1.55707       1.60784       1.82834       1.82029       1.79854
  30  10 2623.4800    2.1932  1.0804 12.2004  0.0000  0.0217   0.0384   0.0560    0.0735   0.0000   441.1401      0.705179       18.9207      -1.72633      0.789271      -3.94258       1.17865       1.59543       1.68605       1.78669       1.88572       1.79551
  30  11 2782.5248    2.9483  0.8937 12.5491 -0.0000  0.0187   0.0527   0.0451    0.0745   0.0000   441.7325       5.67259       15.4348       2.89156      -4.44669     -0.383375      0.992967       1.28097       1.40056       1.48054       1.50161       1.49971
  30  12 2939.1608    3.3868  0.9661 13.1793 -0.0006  0.0198   0.0609   0.0524    0.0667   0.0000   440.5945       2.46747       13.8341       1.40098      -1.84464       1.87899       1.01765       1.39536       1.43690       1.57366       1.55848       1.53550
  30  13 3093.4451    3.9326  1.0831 13.3122  0.0000  0.0213   0.0666   0.0556    0.0882   0.0000   440.7778       4.53556       13.0984       2.22983      0.339949      -3.35772       1.16651       1.50119       1.75246       1.79583       1.84293       1.80049
  30  14 3246.0516    3.5975  1.3930 13.3493  0.0002  0.0258   0.0564   0.0689    0.0687   0.0000   439.6387       6.20073       12.3497       2.91022     -0.416852       1.15415       1.34487       1.87164       1.98208       2.22196       2.26425       2.15164
  30  15 3397.8036    3.0567  1.9658 12.9044  0.0000  0.0301   0.0418   0.0850    0.0545   0.0000   439.9472       9.70171       8.59115       6.25902       7.55717       4.95951       1.53440       2.06554       2.28337       2.35423       2.43571       2.37054
  30  16 3548.9444    2.4284  3.2281 12.3492  0.0000  0.0401   0.0276   0.1159    0.0441   0.0000   446.9782       14.6252       16.2025       6.42354       3.63007       7.34131       2.06145       2.72100       3.05824       3.08435       3.27758       3.18112
  30  17 3699.2419    2.0127  4.3892 11.8817  0.0000  0.0498   0.0216   0.1412    0.0411   0.0000   438.9302       5.54471       14.6449       5.86823       4.23104      -6.68499       2.55121       3.41118       3.79975       3.99953       4.09748       4.08364
  30  18 3849.1091    1.5688  6.0779 11.5217  0.0000  0.0636   0.0163   0.1867    0.0343   0.0000   437.1384       10.6603       20.3604       6.60316      -7.11732       5.29194       3.30566       4.36580       4.86327       5.15338       5.28937       5.12207
  30  19 3998.5908    1.2919  7.7211 11.3290  0.0001  0.0803   0.0143   0.2378    0.0307   0.0000   439.9531       1.13050       24.0951       4.19783      -3.97185      -7.42793       4.09093       5.44980       6.14364       6.46726       6.39589       6.37311
  30  20 4147.6039    0.9234  8.8244 11.3344  0.0000  0.1117   0.0155   0.3601    0.0292   0.0000   441.0706      -1.39318       15.4981       20.6233       3.10211       1.01073       5.45345       7.37014       8.38175       8.67983       8.62863       8.41889
  30  21 4296.3909    0.7088 10.1116 11.2437  0.0046  0.1478   0.0198   0.5846    0.0325   0.0000   435.8977       13.7112       24.5568       6.12191       2.12809      -1.93885       7.32583       9.73599       10.9322       11.6949       11.5969       11.3233
  31   4 1599.3337    0.2281  0.2027  9.8387  0.0000  0.0102   0.0092   0.0259    0.0256   0.0000   441.3279      0.720853       21.3381     0.0798366      -1.62867     -0.163518      0.573451      0.739438      0.795583      0.855077      0.896730      0.826671
  31   5 1788.2670    0.4096  0.3348  9.8602  0.0000  0.0122   0.0117   0.0279    0.0338   0.0000   440.4592     -0.650774       19.8757     -0.549001      -3.87790       1.51960      0.616489      0.848850      0.882831      0.983787      0.955352      0.988646
  31   6 1969.4381    0.5854  0.5558 10.0769  0.0001  0.0150   0.0134   0.0391    0.0436   0.0000   438.2856      0.859166       20.9408       1.76075      -3.16454      0.384667      0.818380       1.05280       1.17555       1.21738       1.26400       1.20697
  31   7 2147.0556    0.8883  0.7049 10.5176  0.0000  0.0168   0.0180   0.0426    0.0536   0.0000   440.7075      0.667746       22.2144      0.879973      -1.89581     -0.150312      0.854512       1.05258       1.24632       1.32907       1.33830       1.22427
  31   8 2318.9107    1.2773  1.0211 10.9589  0.0000  0.0214   0.0220   0.0531    0.0704   0.0000   440.7978       1.63357       19.5020      0.282788      -3.67703       1.92524       1.01991       1.44090       1.53458       1.65028       1.66938       1.63379
  31   9 2485.0504    1.7428  1.0232 11.6248 -0.0003  0.0209   0.0300   0.0519    0.0704   0.0000   439.1863       3.12175       19.4696     0.0695602      -5.68581      -1.02410       1.10252       1.51066       1.59650       1.68792       1.81298       1.70841
  31  10 2647.8888    2.2825  1.0041 12.3297  0.0000  0.0207   0.0400   0.0523    0.0677   0.0000   441.2128       4.15156       18.4795       2.90567     -0.946865      -1.65431       1.03046       1.42397       1.46628       1.67431       1.72943       1.70393
  31  11 2808.4156    3.0282  0.9602 12.5962  0.0000  0.0188   0.0524   0.0490    0.0770   0.0000   439.6273       4.03288       19.8741       1.84741    -0.0982693      0.709588      0.958800       1.25423       1.37632       1.45890       1.50963       1.49021
  31  12 2966.2256    3.6814  0.9740 13.0833 -0.0000  0.0194   0.0635   0.0492    0.0730   0.0000   439.8102       3.79596       12.5973       3.35481      -3.48424     -0.249754      0.942921       1.35477       1.42285       1.54662       1.59212       1.52168
  31  13 3121.4754    3.8749  1.1077 13.4577  0.0000  0.0219   0.0657   0.0555    0.0805   0.0000   439.3505       9.63765       14.5229     -0.582787      -1.72482      0.760710       1.16534       1.58302       1.77628       1.91293       1.99545       1.86859
  31  14 3274.9515    3.5511  1.4178 13.3728  0.0000  0.0254   0.0549   0.0680    0.0647   0.0000   437.0644       8.14293       12.9560       4.83910     -0.873772      0.564362       1.26703       1.76613       1.89792       2.00049       2.08048       2.04249
  31  15 3427.4427    3.0375  2.0752 12.7457  0.0000  0.0303   0.0386   0.0814    0.0534   0.0000   440.9046       8.56086       11.8619       2.55521       4.56643       3.69237       1.49618       2.05049       2.27726       2.39266       2.51706       2.39024
  31  16 3579.4485    2.3936  3.2679 12.2553  0.0000  0.0402   0.0262   0.1100    0.0445   0.0000   442.0908       10.7698       7.67678       5.14904       1.75881      -6.87802       1.98989       2.69322       3.02072       3.12011       3.19291       3.11131
  31  17 3730.4401    1.9194  4.7553 11.7671  0.0004  0.0519   0.0195   0.1470    0.0392   0.0000   440.4825       10.5733       19.9563       2.68728       2.85905       2.90614       2.52457       3.41049       3.85599       3.92710       4.07231       4.04543
  31  18 3881.0868    1.5450  6.4952 11.4743  0.0000  0.0675   0.0160   0.1912    0.0334   0.0000   435.3362       16.0733       23.0555       10.9947      -2.33076       6.67415       3.27202       4.39959       4.98830       5.18312       5.29801       5.21065
  31  19 4031.1216    1.1770  8.1642 11.3186  0.0001  0.0875   0.0143   0.2685    0.0302   0.0000   432.6933       9.05782       38.7199     -0.113945      -10.2145      0.912709       4.27926       5.66422       6.53386       6.77116       6.78962       6.70612
  31  20 4180.5430    0.8910  9.0965 11.3147 -0.0013  0.1150   0.0165   0.3846    0.0297   0.0000   436.3388       5.46060       7.72302       3.63977     -0.698850      0.697299       5.54962       7.33004       8.53733       8.87428       9.00308       8.79497
  31  21 4329.8608    0.6349  9.1719 11.2611 -0.0037  0.1505   0.0207   0.6145    0.0308   0.0000   441.6003       7.19879       15.8518       31.0615       3.09264      -24.8938       7.12591       9.48390       11.0651       11.3298       11.3408       10.9122
  32   3 1409.4206    0.1241  0.1206  9.8212  0.0000  0.0105   0.0082   0.0305    0.0226   0.0000   442.0073     -0.145115       20.1074      0.600033      -2.74744      0.132041      0.558369      0.735854      0.861514      0.987777      0.853565      0.928050
  32   4 1616.4395    0.2528  0.2137  9.8144  0.0000  0.0101   0.0096   0.0254    0.0258   0.0000   441.4814    -0.0226166       20.2006     -0.397910      -2.20513     -0.579907      0.555623      0.603272      0.733550      0.787931      0.817262      0.744087
  32   5 1806.1772    0.4181  0.3739  9.9507  0.0000  0.0132   0.0114   0.0300    0.0332   0.0000   440.5096     -0.200229       20.1863      -2.18242      -2.56570      0.842395      0.624288      0.898332      0.963739       1.02230       1.05579       1.03132
  32   6 1988.6447    0.6356  0.5649 10.1710  0.0000  0.0156   0.0141   0.0366    0.0436   0.0000   440.5894     0.0664403       21.0005      0.625854      -2.85640       1.16843      0.710507      0.985238       1.06390       1.19479       1.17364       1.19020
  32   7 2167.3432    0.9371  0.8518 10.3564  0.0000  0.0182   0.0170   0.0456    0.0633   0.0000   441.2853      0.768220       19.8942      0.701656     -0.368365      0.367980      0.892022       1.18079       1.33566       1.41225       1.47042       1.40959
  32   8 2340.0721    1.3542  0.8757 11.1462  0.0000  0.0189   0.0242   0.0458    0.0636   0.0000   441.4436       2.48471       17.5202     -0.918755      0.306696   -0.00195263      0.895056       1.24431       1.32387       1.40800       1.46178       1.41329
  32   9 2507.3269    1.8138  1.1018 11.7482  0.0000  0.0208   0.0305   0.0572    0.0710   0.0000   439.4009       2.59026       20.9179       2.82957      -4.65548       3.18625       1.03263       1.41162       1.52813       1.68150       1.67301       1.65338
  32  10 2671.6821    2.5089  0.9914 12.2365  0.0000  0.0191   0.0427   0.0497    0.0752   0.0000   441.4518       3.05921       20.6849       2.90772     -0.717019     -0.630786      0.919546       1.23901       1.33115       1.42855       1.44095       1.42327
  32  11 2833.7807    3.0380  0.9743 12.9419 -0.0000  0.0192   0.0529   0.0510    0.0643   0.0000   440.1626       6.88966       16.1715       2.73724      -4.37829       2.17832      0.969351       1.35814       1.42090       1.56003       1.62964       1.53013
  32  12 2992.7726    3.7094  0.9956 13.1698  0.0000  0.0197   0.0627   0.0485    0.0715   0.0000   439.3795       3.01180       13.5832       3.40960       1.01452       1.10820      0.982815       1.31038       1.37198       1.46136       1.52271       1.55997
  32  13 3148.9742    3.7996  1.0870 13.5933  0.0000  0.0210   0.0649   0.0567    0.0679   0.0000   439.8153       6.74601       16.8846     -0.765474      -2.00972      -2.63201       1.01776       1.34520       1.50383       1.57539       1.58605       1.58454
  32  14 3303.3508    3.4901  1.5129 13.3304  0.0000  0.0258   0.0520   0.0708    0.0666   0.0000   439.8224       11.5951       18.6224       3.31345       2.09798      0.909134       1.25622       1.70395       1.90374       1.99612       2.04640       1.99131
  32  15 3456.9231    2.8281  2.3532 12.6509 -0.0000  0.0325   0.0342   0.0896    0.0491   0.0000   441.5968       7.93931       7.46158       1.68587       4.85980       5.36979       1.55981       2.13694       2.39859       2.45607       2.57144       2.48747
  32  16 3609.4445    2.1930  3.6370 12.3090  0.0002  0.0437   0.0234   0.1212    0.0359   0.0000   439.1646       12.8073       15.8809       3.27464       5.10869      -6.83854       2.09362       2.82511       3.23348       3.27907       3.34184       3.27656
  32  17 3761.2918    1.8120  4.8902 11.8041  0.0000  0.0537   0.0184   0.1516    0.0355   0.0000   444.7425       4.17509       12.1651       12.2427     -0.209215      0.890281       2.52918       3.44067       3.88038       3.99442       4.09542       3.94453
  32  18 3912.5394    1.4347  6.6923 11.4632  0.0000  0.0699   0.0149   0.2002    0.0314   0.0000   434.5162       19.7198       11.0825      -7.19076      -7.28013      -2.49841       3.34058       4.53998       5.07748       5.25612       5.45614       5.34076
  32  19 4063.2209    1.1132  8.2001 11.3678 -0.0002  0.0921   0.0146   0.2805    0.0291   0.0000   430.2288       6.09527       12.3587       9.69939      -1.83986      -2.49914       4.30775       5.66200       6.60387       6.77769       7.06779       6.93576
  33   4 1633.2342    0.2629  0.1927  9.8395  0.0000  0.0090   0.0104   0.0245    0.0255   0.0000   440.4469      0.193538       21.3848     -0.597666      -2.39217     -0.616661      0.453182      0.614445      0.669341      0.728699      0.754255      0.720167
  33   5 1823.8207    0.4501  0.3929  9.9035  0.0000  0.0125   0.0116   0.0296    0.0348   0.0000   440.6242      0.281224       20.5710      -1.57185      -3.04874     -0.272193      0.613779      0.798811      0.916848      0.991972       1.01370      0.999491
  33   6 2007.5992    0.6735  0.5608 10.2298  0.0000  0.0148   0.0146   0.0350    0.0433   0.0000   441.0922      -1.58310       19.7444     -0.419578     -0.184407      0.144308      0.787619       1.07345       1.16213       1.26212       1.30546       1.24946
  33   7 2187.3513    0.9510  0.8459 10.6902 -0.0000  0.0184   0.0177   0.0479    0.0565   0.0000   441.4079       1.00726       17.9357      -1.66042      -1.86792      0.406096      0.864814       1.20110       1.30186       1.37532       1.41876       1.41468
  33   8 2360.8689    1.3595  1.0574 11.1818  0.0000  0.0212   0.0227   0.0527    0.0658   0.0000   438.9413       1.20063       19.4162      0.463930      -1.01637      0.197642      0.958261       1.32168       1.42266       1.58236       1.57485       1.57558
  33   9 2529.1818    1.8999  1.0409 11.9767  0.0000  0.0200   0.0325   0.0542    0.0664   0.0000   440.2638      0.988687       19.6279      -1.64217      -1.77265       2.06935       1.01441       1.34467       1.47497       1.58851       1.58055       1.54758
  33  10 2695.0532    2.5545  0.9463 12.5029  0.0000  0.0195   0.0442   0.0483    0.0647   0.0000   441.6621       4.07274       16.5942       2.05354      -4.93636      0.743679      0.932027       1.34779       1.41304       1.55826       1.59897       1.49269
  33  11 2858.6255    3.1716  0.9113 13.0445  0.0000  0.0180   0.0560   0.0487    0.0642   0.0000   442.2120       6.93724       19.3817     0.0206141      -1.71594     -0.889053      0.859595       1.17759       1.27381       1.41860       1.39527       1.35809
  33  12 3018.9191    3.8598  0.8644 13.5266  0.0000  0.0178   0.0686   0.0448    0.0597   0.0000   438.5924       6.39622       15.6781       3.06567      -1.73949      -1.01960      0.859036       1.16251       1.24430       1.38232       1.44491       1.44049
  33  13 3176.1439    3.9510  1.1236 13.5571  0.0000  0.0214   0.0649   0.0550    0.0685   0.0000   438.9200       3.78501       16.7292       4.58005      -3.69136     -0.801160      0.998814       1.36325       1.48271       1.55871       1.59266       1.54127
  33  14 3331.5946    3.3585  1.6071 13.1777  0.0000  0.0267   0.0486   0.0704    0.0649   0.0000   440.7919       5.44788       18.1163       2.34585      -1.78171       6.65770       1.23174       1.68677       1.81077       1.94093       1.99002       1.99433
  33  15 3485.8763    2.6783  2.4195 12.7981  0.0000  0.0333   0.0330   0.0932    0.0446   0.0000   442.0543       9.05396       12.0102       2.00459       3.88922       3.31404       1.56501       2.08746       2.31261       2.45522       2.61097       2.53995
  33  16 3639.3606    2.1365  4.0013 12.1308  0.0000  0.0439   0.0213   0.1255    0.0340   0.0000   436.0240       11.9684       16.0408       1.14237       6.85221      -2.89058       2.07808       2.76538       3.16579       3.30017       3.44948       3.28338
  33  17 3791.9115    1.7609  5.7548 11.6184  0.0000  0.0573   0.0162   0.1614    0.0323   0.0000   437.6474       9.42893       16.4774       3.23464      0.509551      0.930248       2.65943       3.44871       4.03367       4.15167       4.33930       4.22088
  33  18 3943.8746    1.3622  7.3504 11.4412  0.0000  0.0747   0.0145   0.2213    0.0295   0.0000   438.5216       11.1645       12.3280      -2.31475      -16.6828      -13.8700       3.47917       4.64821       5.29956       5.54496       5.71711       5.62904
  33  19 4095.1101    1.0606  8.9079 11.3341 -0.0002  0.0979   0.0146   0.3158    0.0284   0.0000   425.0504       3.74392       25.6557       7.06474      -7.62684     -0.514727       4.38486       5.90883       6.84727       6.99836       7.11518       7.06851
  33  20 4245.9577    0.7894  9.7216 11.2961  0.0097  0.1324   0.0188   0.4910    0.0309   0.0000   433.0866       16.8519       26.1009      -2.71072      -1.98954       4.60506       5.88259       7.87821       9.10945       9.34270       9.53741       9.28312
  34   3 1441.1509    0.1523  0.1008  9.8017  0.0000  0.0103   0.0091   0.0189    0.0221   0.0000   441.7117     -0.850036       21.0800      0.869390      -2.08929     -0.183622      0.538930      0.617333      0.652613      0.704931      0.719014      0.633841
  34   4 1649.7302    0.2853  0.1970  9.8093  0.0000  0.0085   0.0104   0.0221    0.0255   0.0000   441.3008       1.23902       20.3037      0.693283      -2.30925     -0.447293      0.405643      0.498517      0.589999      0.608871      0.604292      0.623717
  34   5 1841.2508    0.4347  0.4431  9.9484  0.0000  0.0129   0.0109   0.0357    0.0342   0.0000   441.6256      -1.61342       21.5587      0.960672      -4.22837      0.560463      0.600078      0.787132      0.874846      0.912888       1.00729      0.967332
  34   6 2026.3594    0.6986  0.5704 10.2343  0.0001  0.0143   0.0148   0.0358    0.0437   0.0000   442.3726      0.687661       20.2411       1.56521      -1.82491      -2.48465      0.698769      0.962689       1.07376       1.18387       1.22053       1.21256
  34   7 2207.0561    0.9936  0.7696 10.8596  0.0000  0.0173   0.0191   0.0450    0.0508   0.0000   440.2359       1.30627       20.7332     -0.770302     -0.542035       2.34418      0.727088       1.06264       1.09465       1.21831       1.24866       1.21411
  34   8 2381.2483    1.4385  1.0827 11.2936  0.0000  0.0215   0.0237   0.0531    0.0695   0.0000   440.5365       3.03621       18.8963      -1.33365       1.56965      -1.77988      0.960913       1.35745       1.44581       1.52053       1.48128       1.54339
  34   9 2550.6914    1.9885  1.0747 11.9260 -0.0000  0.0203   0.0325   0.0542    0.0703   0.0000   440.7154       3.91452       17.4291       1.11949     -0.559272     -0.900409      0.935500       1.27239       1.35864       1.49257       1.54206       1.54727
  34  10 2718.0415    2.7103  0.9284 12.6980  0.0000  0.0179   0.0473   0.0486    0.0596   0.0000   440.3523       4.79052       18.7186       1.75848      -3.83560      -1.55363      0.807840       1.11353       1.18490       1.30909       1.38656       1.30922
  34  11 2883.0214    3.3740  0.9493 12.8883  0.0000  0.0182   0.0559   0.0467    0.0732   0.0000   438.9325       3.48359       15.1022       4.29639      -2.50497      -1.17706      0.846478       1.15261       1.26872       1.32371       1.38321       1.32623
  34  12 3044.5805    3.9031  0.9950 13.3365  0.0000  0.0190   0.0649   0.0491    0.0687   0.0000   442.3343       6.41648       14.4755       1.74884     0.0594626       1.19117      0.850936       1.18638       1.25931       1.36658       1.40656       1.35888
  34  13 3202.8859    3.7822  1.3541 13.2797  0.0002  0.0218   0.0570   0.0648    0.0687   0.0000   440.1997       9.34857       15.4784       3.09825      -1.69975       2.65096       1.04760       1.40225       1.53706       1.69118       1.81185       1.82484
  34  14 3359.3699    3.1371  1.7006 13.2832 -0.0006  0.0276   0.0451   0.0760    0.0533   0.0000   438.1527       7.32614       15.2312       3.80363       1.38167      -1.03982       1.22675       1.72566       1.85088       1.97615       2.04206       1.98934
  34  15 3514.4531    2.5653  2.7930 12.5548  0.0001  0.0361   0.0288   0.0976    0.0436   0.0000   442.0000       8.65191       6.99386       4.42371       5.09207      0.337264       1.58682       2.20248       2.43823       2.56091       2.60831       2.53122
  34  16 3668.7941    2.0359  4.4999 11.9880  0.0000  0.0467   0.0194   0.1351    0.0328   0.0000   437.3798       6.69393       8.32492       4.42434      -3.25500      -1.86572       2.11501       2.86355       3.18850       3.39584       3.50837       3.44077
  34  17 3822.1433    1.6321  5.8818 11.6186 -0.0002  0.0584   0.0157   0.1710    0.0316   0.0000   441.2417       14.9126       21.5292       12.1451      -18.2766     -0.529014       2.67440       3.51189       4.03609       4.14015       4.32692       4.27369
  34  18 3974.6409    1.2765  7.8586 11.4187  0.0001  0.0798   0.0142   0.2430    0.0288   0.0000   439.1386       8.38728       23.2121       9.82728      -13.1995      -6.99508       3.54657       4.70115       5.45042       5.64426       5.83752       5.78851
  34  19 4126.3502    0.9572  8.8591 11.3689  0.0000  0.1060   0.0157   0.3475    0.0290   0.0000   435.4471       13.4529       15.5604      -1.84021       6.95071     -0.960235       4.63210       6.31392       7.18530       7.42345       7.78618       7.60016
  34  20 4277.6034    0.6873  9.5473 11.3382  0.0000  0.1487   0.0263   0.6976    0.0399   0.0000   437.9945       10.1180       33.0575      -12.9468      -20.0468       1.70858       6.38020       8.63204       9.73520       10.2772       10.4480       10.2266
  35   2 1221.9201    0.0706  0.0667  9.9321  0.0000  0.0168   0.0091   0.0293    0.0206   0.0000   440.6078      0.687804       20.8516      -1.72651      -2.24119      0.450013      0.760591      0.998528       1.14006       1.11258       1.15269       1.24213
  35   3 1456.6243    0.1457  0.1182  9.8338  0.0000  0.0096   0.0083   0.0241    0.0218   0.0000   440.6472     -0.188435       21.6619       1.10526      -3.58626     -0.720420      0.400392      0.565928      0.647264      0.683500      0.643629      0.614276
  35   4 1665.9593    0.3086  0.2364  9.8057  0.0000  0.0098   0.0102   0.0236    0.0265   0.0000   441.0475     -0.298737       22.2416      0.305095      -3.36870     -0.627620      0.480256      0.604252      0.742194      0.698118      0.741722      0.706467
  35   5 1858.4461    0.4777  0.4673 10.0024 -0.0002  0.0137   0.0114   0.0352    0.0355   0.0000   440.7721       1.03335       21.2657      0.732113      -2.95262      0.103903      0.586293      0.804599      0.878378      0.971220      0.995818      0.974270
  35   6 2044.8468    0.7419  0.5527 10.3267  0.0000  0.0134   0.0158   0.0346    0.0441   0.0000   440.1995     -0.927765       21.8772     -0.974759      -5.00849      0.384413      0.623678      0.811031      0.885762      0.940300      0.970526      0.952013
  35   7 2226.4365    1.0253  0.8871 10.7786  0.0000  0.0184   0.0181   0.0466    0.0572   0.0000   440.0275      -1.90893       19.9039       3.51548      -2.38183     0.0722173      0.842449       1.12499       1.21969       1.29987       1.36369       1.33924
  35   8 2401.3816    1.5059  1.0125 11.5353  0.0000  0.0200   0.0253   0.0512    0.0610   0.0000   439.6099       2.68893       20.1707       3.53319      -3.69962      -2.17415      0.888733       1.22270       1.33617       1.42091       1.52537       1.44344
  35   9 2571.8549    2.0985  1.0836 11.8114  0.0000  0.0204   0.0330   0.0484    0.0767   0.0000   442.0099       3.74571       20.7169       2.03046      -3.86772      0.677839      0.893988       1.23301       1.35505       1.44907       1.55166       1.52639
  35  10 2740.5994    2.7458  1.0188 12.6163  0.0000  0.0195   0.0447   0.0487    0.0657   0.0000   440.1069       4.69063       19.1171       1.45038       1.55513       1.35980      0.858211       1.20546       1.26693       1.39482       1.39506       1.38181
  35  11 2906.9111    3.4874  0.8962 13.1533  0.0000  0.0172   0.0591   0.0455    0.0635   0.0000   441.2335       5.16888       18.0663       4.93671      -2.85640     -0.573960      0.821931       1.09180       1.16668       1.23090       1.31743       1.27598
  35  12 3069.7368    3.8834  1.0935 13.5378  0.0000  0.0205   0.0632   0.0538    0.0654   0.0000   442.1929       7.54729       18.2603       1.81628     -0.968675      -1.09411      0.880176       1.23146       1.28891       1.44284       1.43161       1.43121
  35  13 3229.2669    3.7153  1.3324 13.6481  0.0000  0.0236   0.0576   0.0634    0.0566   0.0000   441.7064       7.77332       17.3638       3.33794      0.676055      0.250335       1.09264       1.50481       1.65965       1.83014       1.85537       1.79778
  35  14 3386.6877    3.0733  1.9602 13.1155  0.0000  0.0292   0.0405   0.0788    0.0480   0.0000   439.7162       7.94309       14.0479       3.23640       2.86311       4.93685       1.28335       1.75983       1.94608       2.08944       2.16707       2.13011
  35  15 3542.9091    2.5070  2.9692 12.5907 -0.0000  0.0368   0.0282   0.0997    0.0411   0.0000   437.7746       9.21254       9.79398       1.88806     -0.219438       1.90166       1.62141       2.20238       2.38397       2.65811       2.76239       2.76917
  35  16 3697.8373    1.9417  4.6077 11.9990  0.0000  0.0490   0.0189   0.1375    0.0318   0.0000   438.8616       11.5275       13.8925       6.42785      -2.67570     -0.797583       2.11056       2.90013       3.26382       3.38981       3.57151       3.46934
  35  17 3851.9153    1.5671  6.3687 11.5574 -0.0000  0.0615   0.0148   0.1796    0.0301   0.0000   445.5966       11.1038       20.2777       8.77686       2.02830       3.65555       2.68246       3.59609       4.13330       4.31552       4.46054       4.39733
  35  18 4005.2787    1.2362  8.1566 11.4227  0.0000  0.0825   0.0141   0.2526    0.0280   0.0000   437.9310       14.9928       27.9677      -1.94044      -8.04297      -7.25282       3.58707       4.78643       5.46727       5.77926       5.98579       5.93105
  35  19 4157.9660    0.9251  8.8522 11.3745  0.0064  0.1074   0.0166   0.3616    0.0293   0.0000   431.1669       13.5793       25.0703      -5.13667      -12.2085      -8.12461       4.59497       6.21309       7.09509       7.43511       7.53991       7.62921
  36   2 1235.6542    0.0900  0.0767  9.9054  0.0000  0.0126   0.0088   0.0278    0.0204   0.0000   441.4007     0.0245255       19.4095      0.616786      -1.80713      0.127292      0.478849      0.738894      0.832310      0.797649      0.861402      0.941671
  36   3 1471.8476    0.1665  0.1351  9.7758  0.0000  0.0104   0.0080   0.0207    0.0221   0.0000   441.4892      -1.21271       21.2601      0.169687      -2.78838     -0.324495      0.481401      0.622297      0.758990      0.855242      0.948529      0.913877
  36   4 1681.9049    0.3181  0.2427  9.8118  0.0000  0.0100   0.0100   0.0225    0.0269   0.0000   441.2690     0.0524189       21.0380     -0.375739      -2.76118      0.349342      0.425310      0.552618      0.672135      0.717088      0.722501      0.724091
  36   5 1875.4308    0.5118  0.4127  9.9873  0.0000  0.0126   0.0123   0.0294    0.0354   0.0000   441.5172     -0.385192       20.2510      0.848709      -1.09798      -1.97800      0.532510      0.792723      0.774401      0.881245      0.888684      0.889114
  36   6 2063.1178    0.7349  0.6714 10.3382 -0.0000  0.0162   0.0144   0.0383    0.0456   0.0000   441.6948      0.683269       20.9024      -1.30482      -2.56379      0.446291      0.706749      0.950321       1.07784       1.13288       1.13415       1.14284
  36   7 2245.5322    1.0933  0.8717 10.8716  0.0000  0.0176   0.0191   0.0463    0.0564   0.0000   442.8921       1.78175       22.4515       2.03574      -3.09255     -0.486274      0.748616      0.999732       1.14688       1.20753       1.25134       1.20256
  36   8 2421.1611    1.5366  1.1188 11.3680  0.0000  0.0202   0.0244   0.0545    0.0716   0.0000   442.2263       2.36082       19.3485    -0.0532074      -2.57693      0.753752      0.886185       1.17657       1.33752       1.43402       1.46025       1.44284
  36   9 2592.7592    2.1454  1.2125 11.8512 -0.0000  0.0212   0.0323   0.0542    0.0799   0.0000   441.2261       2.40661       19.1964       2.96641      0.382892      -1.78031      0.923206       1.24287       1.35523       1.40562       1.48204       1.49347
  36  10 2762.7868    2.7967  1.0458 12.5582  0.0000  0.0195   0.0442   0.0498    0.0717   0.0000   442.1232       3.90589       19.1079      0.930765     -0.760534      -1.95964      0.852923       1.15156       1.27170       1.36944       1.40096       1.33887
  36  11 2930.3647    3.5936  1.0109 13.1500  0.0000  0.0187   0.0583   0.0488    0.0670   0.0000   441.1501       4.54514       16.4364     -0.922612      -1.88436      -1.39619      0.807786       1.16994       1.20986       1.35336       1.34487       1.36666
  36  12 3094.3898    4.0198  0.9760 13.5853  0.0000  0.0185   0.0658   0.0488    0.0612   0.0000   440.3186       5.84589       18.0336       3.03417      0.468417     -0.324864      0.818569       1.10996       1.17679       1.32195       1.37217       1.35543
  36  13 3255.1983    3.7943  1.3595 13.4002  0.0000  0.0227   0.0554   0.0608    0.0604   0.0000   441.1676       4.23813       15.1149      0.856008       1.06005       2.12046      0.966839       1.32278       1.42551       1.54188       1.58430       1.64817
  36  14 3413.8147    2.9395  2.0545 13.0445 -0.0001  0.0292   0.0384   0.0831    0.0469   0.0000   443.4326       10.8771       14.7452       5.78412       2.99813       6.35484       1.28609       1.75424       1.92919       2.06820       2.19870       2.13030
  36  15 3570.9322    2.3603  3.6202 12.2179  0.0000  0.0389   0.0233   0.1107    0.0389   0.0000   442.4456       9.99773       13.9177     -0.820809      0.655582      -2.14931       1.68258       2.23971       2.51684       2.66361       2.73359       2.74868
  36  16 3726.7816    1.9043  5.0457 11.8121  0.0001  0.0494   0.0169   0.1400    0.0307   0.0000   440.2675       4.44023       20.3758      -1.59887     -0.736341      -2.23399       2.13321       2.89109       3.28562       3.44934       3.57355       3.55221
  36  17 3881.7195    1.4658  6.8093 11.6013  0.0000  0.0670   0.0150   0.1980    0.0294   0.0000   436.6735       13.6103       23.2175       6.30605      -13.9034       2.77757       2.83760       3.74822       4.32900       4.49788       4.70297       4.62610
  36  18 4035.5086    1.1240  8.1286 11.4668  0.0000  0.0894   0.0149   0.2714    0.0285   0.0000   429.6981       15.3609       13.6866      -7.81237      -5.08354       5.66282       3.66602       5.02244       5.68693       6.12857       6.21975       6.16407
  36  19 4188.7641    0.8572  9.2957 11.4150 -0.0110  0.1205   0.0190   0.4329    0.0315   0.0000   438.5615       9.97527       28.0547      -2.59553      -12.5471      -1.01736       4.86257       6.68898       7.67891       7.92317       8.26629       8.19540
  37   2 1249.1839    0.0768  0.0566  9.8268  0.0000  0.0111   0.0082   0.0209    0.0199   0.0000   440.9985     -0.551737       20.9459       1.14301      -1.21523      0.144778      0.536638      0.677857      0.795851      0.960061      0.776912      0.863295
  37   3 1486.8043    0.1650  0.1269  9.7673  0.0000  0.0088   0.0089   0.0269    0.0216   0.0000   441.1721     -0.792245       21.9782    -0.0698387      -2.65255     -0.451360      0.432554      0.487089      0.616870      0.667364      0.707422      0.811528
  37   4 1697.5750    0.3104  0.2996  9.8326  0.0000  0.0113   0.0091   0.0263    0.0267   0.0000   440.8695     -0.467562       21.2717     -0.198636      -1.88039       2.35340      0.476445      0.622774      0.715221      0.718570      0.899750      0.977034
  37   5 1892.2070    0.5267  0.4897  9.9716  0.0000  0.0136   0.0117   0.0326    0.0358   0.0000   441.4113      -2.11830       19.6102    -0.0935281      -2.68377       1.19006      0.543924      0.737476      0.855890      0.848670      0.961717      0.938817
  37   6 2081.1485    0.7779  0.7041 10.3557  0.0000  0.0154   0.0148   0.0417    0.0477   0.0000   441.1735      0.956661       22.8559       1.17922      -3.74596      0.616391      0.646329      0.858922      0.988041       1.09557       1.14973       1.11415
  37   7 2264.3547    1.1429  1.0592 10.7423  0.0000  0.0204   0.0181   0.0504    0.0659   0.0000   441.9680       2.06558       19.4551     -0.320531      -2.91320      0.765334      0.805481       1.17535       1.25343       1.34603       1.39071       1.38306
  37   8 2440.6956    1.6328  1.1166 11.4598  0.0000  0.0200   0.0253   0.0518    0.0672   0.0000   442.0197       4.22772       20.9222       1.16197      -2.30694      0.442877      0.849183       1.15542       1.24633       1.36262       1.42302       1.41706
  37   9 2613.4264    2.2474  1.1108 12.1658 -0.0000  0.0195   0.0350   0.0540    0.0670   0.0000   441.6609       1.01067       19.9152       1.93174     -0.620691       2.97334      0.811235       1.11209       1.25141       1.32647       1.39831       1.37342
  37  10 2784.6204    2.9547  1.0559 12.6785  0.0000  0.0194   0.0463   0.0491    0.0693   0.0000   441.3426       5.28297       20.0047       2.05939      -1.88672       1.71824      0.813526       1.16924       1.22212       1.34298       1.36216       1.35430
  37  11 2953.3851    3.7227  0.9737 13.2145  0.0000  0.0182   0.0595   0.0450    0.0638   0.0000   441.6583       6.10278       18.7857       2.97235     -0.733935      0.420356      0.738241       1.05013       1.10942       1.21616       1.25421       1.26926
  37  12 3118.6368    3.9743  1.0847 13.5633  0.0002  0.0195   0.0629   0.0530    0.0656   0.0000   438.9992       8.46958       18.9970       2.37369      -1.08737       1.35731      0.834130       1.13968       1.23643       1.32887       1.32791       1.35675
  37  13 3280.7310    3.5312  1.4982 13.3887  0.0000  0.0241   0.0497   0.0640    0.0539   0.0000   441.9191       7.58992       16.6409       5.41991      -3.04070      -1.44842       1.01782       1.35410       1.51680       1.59802       1.65028       1.69512
  37  14 3440.5732    2.8749  2.2123 12.8833 -0.0000  0.0299   0.0346   0.0843    0.0438   0.0000   442.7823       6.80927       9.70230       5.08721       4.04854       5.11502       1.23392       1.71135       1.89248       1.96677       2.07297       2.03087
  37  15 3598.5813    2.2393  3.9169 12.2018  0.0000  0.0410   0.0216   0.1156    0.0344   0.0000   438.7864       11.2319       14.2353       1.81400      -2.71243      -1.80998       1.72506       2.33274       2.58401       2.80304       2.93190       2.89546
  37  16 3755.3152    1.8143  5.3096 11.7108  0.0000  0.0519   0.0161   0.1454    0.0307   0.0000   439.7475       7.11587       19.8159       8.10477      -1.39268      -1.88305       2.09343       2.86817       3.28703       3.41287       3.61992       3.50547
  37  17 3910.8176    1.3930  6.9897 11.5898  0.0000  0.0690   0.0147   0.2077    0.0279   0.0000   435.1534       10.6984       22.5730       3.48651      -7.62445       9.94089       2.85750       3.87840       4.40845       4.61205       4.81794       4.82307
  37  18 4065.6026    1.0564  8.4780 11.4899  0.0000  0.0937   0.0164   0.3093    0.0294   0.0000   438.1787       3.75189       11.7354       1.73427      -8.70155     -0.955030       3.85442       5.15098       5.89802       6.17674       6.36288       6.33034
  37  19 4219.6463    0.7404  8.5695 11.4694  0.0016  0.1274   0.0263   0.5956    0.0377   0.0000   438.1196       29.0960       14.0564      -10.1126      -16.5958       4.13505       5.00775       6.81066       7.86850       8.11030       8.55222       8.33219
  38   2 1262.5344    0.0839  0.0635  9.8538  0.0000  0.0126   0.0076   0.0200    0.0198   0.0000   441.9418     -0.834292       22.7464     -0.773037     -0.814745     -0.666492      0.495228      0.820380      0.792305      0.904137      0.888291      0.804764
  38   3 1501.5507    0.1856  0.1426  9.7791  0.0000  0.0089   0.0084   0.0223    0.0219   0.0000   441.6580    -0.0895403       22.8075       1.53291      -2.96685      0.429316      0.337376      0.431859      0.568523      0.526453      0.553561      0.566023
  38   4 1713.0465    0.3365  0.3209  9.8627  0.0000  0.0111   0.0094   0.0278    0.0277   0.0000   441.3262      -1.44434       19.9393     -0.343418      -3.57851     0.0824867      0.498196      0.645201      0.737714      0.802365      0.847109      0.818848
  38   5 1908.8166    0.5225  0.5211 10.0448  0.0000  0.0136   0.0114   0.0350    0.0371   0.0000   441.1134     -0.647171       21.2949      0.626336      -3.64194      0.495501      0.570188      0.779789      0.807108      0.904485      0.921229      0.905833
  38   6 2098.9388    0.7810  0.8084 10.2516  0.0000  0.0165   0.0136   0.0436    0.0518   0.0000   441.3158       1.30276       20.3665      0.237703     -0.731846       1.08483      0.676287      0.900737       1.02118       1.10092       1.14331       1.08764
  38   7 2282.9268    1.1691  0.9434 11.0270  0.0000  0.0180   0.0195   0.0478    0.0562   0.0000   441.7006       1.26618       20.2170      -1.77431      -1.26824      -1.72182      0.764617       1.05150       1.13660       1.21437       1.24892       1.26007
  38   8 2460.0612    1.7400  1.0902 11.4665  0.0000  0.0197   0.0262   0.0499    0.0696   0.0000   441.0560       1.88776       20.5236      0.988866     -0.754794       2.40462      0.811313       1.13603       1.27234       1.32751       1.43122       1.36253
  38   9 2633.7932    2.3162  1.0597 12.3864 -0.0000  0.0185   0.0365   0.0517    0.0605   0.0000   441.0570       5.15087       22.8242      -2.09837      0.161189       1.53369      0.796137       1.05889       1.17240       1.26330       1.28319       1.29451
  38  10 2806.1400    3.0478  1.0648 12.8259  0.0000  0.0189   0.0471   0.0493    0.0650   0.0000   441.9562       4.13877       19.1109       2.09407      -4.18688      0.651602      0.797405       1.07638       1.15430       1.27870       1.35244       1.34143
  38  11 2976.0001    3.7739  0.9209 13.4591 -0.0002  0.0174   0.0614   0.0434    0.0567   0.0000   440.2593       4.98067       19.3674      0.317833      -2.94154       1.21614      0.721294      0.996369       1.08970       1.17972       1.24160       1.18455
  38  12 3142.4374    3.9319  1.1418 13.6016  0.0000  0.0200   0.0603   0.0539    0.0636   0.0000   441.3444       4.78994       17.2681      0.982551      0.474276     -0.940977      0.842482       1.14698       1.29307       1.33700       1.44674       1.40505
  38  13 3305.8688    3.5110  1.6559 13.1876  0.0000  0.0247   0.0460   0.0670    0.0550   0.0000   439.9071       7.43345       17.8126       1.55469       1.60022       2.26251       1.01231       1.42668       1.53293       1.65192       1.69611       1.77431
  38  14 3466.9153    2.7542  2.3930 12.8529 -0.0000  0.0309   0.0316   0.0854    0.0395   0.0000   443.3220       9.20216       8.90681      0.720635       3.49627      0.202958       1.28186       1.74529       1.91094       2.06996       2.12798       2.14407
  38  15 3625.9553    2.1655  3.9635 12.1785 -0.0002  0.0413   0.0207   0.1162    0.0334   0.0000   439.3030       7.67242       14.6415      0.123142       2.80234      -2.19489       1.69215       2.27726       2.58532       2.78617       2.91492       2.88542
  38  16 3783.5235    1.6949  5.6095 11.7692 -0.0000  0.0547   0.0155   0.1550    0.0285   0.0000   437.6447       5.31491       22.1219       10.8456      -10.4988      -8.20101       2.16958       2.92729       3.35695       3.52330       3.61329       3.62016
  38  17 3939.7103    1.3667  7.4610 11.5323 -0.0000  0.0721   0.0141   0.2130    0.0273   0.0000   440.4891       4.56472       9.56892       8.13961      -6.38406     -0.625128       2.86242       3.89316       4.41549       4.64038       4.87683       4.78786
  38  18 4095.4504    1.0367  8.8027 11.4818  0.0016  0.0997   0.0172   0.3313    0.0308   0.0000   437.5325       14.1489       15.4709      -1.79510      -1.55725       8.42976       3.84031       5.23660       6.04845       6.28636       6.48779       6.49787
  39   2 1275.7553    0.0969  0.0596  9.7981  0.0000  0.0106   0.0082   0.0150    0.0196   0.0000   441.4113      0.158408       22.5672     -0.335430      -2.65975      0.875752      0.505125      0.650560      0.774379      0.785157      0.767930      0.919224
  39   3 1516.0623    0.1840  0.1472  9.7982  0.0000  0.0084   0.0080   0.0207    0.0215   0.0000   441.3884     -0.427987       22.1306      0.401276      -2.29904      0.652581      0.349530      0.438197      0.549786      0.570222      0.578901      0.545478
  39   4 1728.2747    0.3296  0.3041  9.8785  0.0000  0.0110   0.0093   0.0264    0.0267   0.0000   440.0975     -0.838001       22.2609     -0.282145      -3.83922     -0.840769      0.448849      0.639572      0.678617      0.663663      0.726763      0.764363
  39   5 1925.2181    0.5614  0.5002 10.0429  0.0000  0.0124   0.0120   0.0329    0.0374   0.0000   441.4158     -0.488481       20.0763    -0.0892872      -1.20799       2.25908      0.529543      0.676234      0.745823      0.827394      0.888074      0.859529
  39   6 2116.5868    0.8630  0.7212 10.4731  0.0000  0.0155   0.0154   0.0379    0.0497   0.0000   442.9923      0.336800       20.0495     0.0502252      -1.10354      0.422093      0.634419      0.855331      0.955593       1.02840       1.04606       1.04529
  39   7 2301.2577    1.2285  0.9204 11.1691  0.0000  0.0175   0.0202   0.0457    0.0532   0.0000   441.4201     -0.274912       20.1235      0.766417      -2.34440       2.65433      0.705442      0.957356       1.05513       1.08951       1.15719       1.15808
  39   8 2479.0726    1.7398  1.1101 11.7034  0.0000  0.0195   0.0268   0.0534    0.0633   0.0000   440.9051       2.13142       19.8788       3.04268      -1.29189     -0.654722      0.746831       1.05295       1.12910       1.23319       1.26046       1.26990
  39   9 2653.8993    2.4561  0.9578 12.4331  0.0000  0.0171   0.0392   0.0459    0.0600   0.0000   441.8466       3.40890       22.0192      0.646821     -0.896572     0.0234553      0.713466      0.958132       1.04793       1.10914       1.19286       1.15943
  39  10 2827.3613    3.1211  1.1115 12.8921 -0.0000  0.0193   0.0474   0.0522    0.0659   0.0000   440.9117       5.41512       18.6460       1.39017      -3.29752       1.52907      0.797585       1.11899       1.20945       1.32141       1.39698       1.37095
  39  11 2998.2489    3.8845  0.9593 13.3549 -0.0000  0.0172   0.0608   0.0449    0.0612   0.0000   440.4182       4.36769       19.7748       2.39565      -3.33753       2.23099      0.692018      0.964527       1.03320       1.11965       1.17031       1.14947
  39  12 3165.8038    3.8509  1.2006 13.6907  0.0000  0.0210   0.0589   0.0576    0.0598   0.0000   441.4793       7.40758       18.1245       2.59749      0.104782      -1.41950      0.823740       1.15795       1.22027       1.33832       1.40063       1.39435
  39  13 3330.4971    3.4074  1.7302 13.2243  0.0003  0.0261   0.0436   0.0688    0.0488   0.0000   443.2408       9.96492       17.2369       1.30799       2.10648     -0.626787       1.00076       1.41580       1.53187       1.69696       1.77528       1.75779
  39  14 3492.7419    2.6697  2.8076 12.6675  0.0000  0.0331   0.0277   0.0913    0.0373   0.0000   443.3875       7.20857       9.89996       2.48987       7.49320     -0.183396       1.30760       1.76514       2.00495       2.11024       2.16957       2.18836
  39  15 3652.8527    2.1009  4.4499 12.0834  0.0000  0.0439   0.0187   0.1227    0.0301   0.0000   442.3132       8.92331       15.6473       7.64841       5.58271       2.49820       1.71150       2.38022       2.59284       2.80815       2.92917       2.90467
  39  16 3811.4201    1.6506  6.0767 11.6962  0.0000  0.0572   0.0150   0.1629    0.0285   0.0000   443.3742       8.44763       19.9326     -0.876355      -6.47153     -0.408510       2.21352       3.04764       3.36290       3.64488       3.80508       3.74459
  39  17 3968.6117    1.3079  7.6974 11.5192  0.0000  0.0753   0.0142   0.2255    0.0279   0.0000   429.3295       7.34591       30.9358      -1.30790      -15.9751       1.08828       2.91603       3.93830       4.49479       4.75186       4.83395       4.86825
  39  18 4124.8758    0.9804  9.1459 11.5028  0.0057  0.1070   0.0180   0.3703    0.0306   0.0000   441.5391       18.0064       27.0299      0.314155       1.97770      -4.07908       4.00778       5.56167       6.29723       6.69389       6.84102       6.87012
  40   2 1288.7187    0.0951  0.1031  9.8060  0.0000  0.0151   0.0078   0.0275    0.0198   0.0000   441.4171      0.425174       21.7740     -0.152483      -3.31196     -0.281675      0.705697       1.04274       1.15390       1.05032       1.25745       1.31105
  40   3 1530.3219    0.1997  0.1493  9.7729  0.0000  0.0108   0.0086   0.0235    0.0217   0.0000   441.7252      0.206660       21.4678      0.419631      -4.02968      0.400761      0.489361      0.412832      0.534578      0.725932      0.730529      0.685754
  40   4 1743.2630    0.3686  0.3798  9.8310  0.0000  0.0118   0.0092   0.0294    0.0287   0.0000   441.5569      -1.44181       21.3690       1.39404      -2.82680    0.00475927      0.461102      0.626828      0.718775      0.763926      0.804719      0.809224
  40   5 1941.4266    0.5901  0.5616  9.9927  0.0000  0.0134   0.0118   0.0335    0.0400   0.0000   441.1253     -0.181591       21.4538       1.19795      -1.69512       1.07306      0.563502      0.742212      0.828052      0.880019      0.933324      0.929320
  40   6 2133.9988    0.8867  0.7803 10.4072  0.0000  0.0155   0.0153   0.0399    0.0511   0.0000   440.2852    -0.0942400       20.4445       1.55589      -2.41943      0.231592      0.598352      0.824716      0.906359      0.978028       1.03723      0.997675
  40   7 2319.3295    1.2635  0.9812 11.1246  0.0000  0.0188   0.0199   0.0460    0.0555   0.0000   440.2715       1.58134       23.0823       1.25413      -2.10192      -2.90042      0.699376      0.994994       1.04341       1.15111       1.16752       1.16701
  40   8 2497.9638    1.8075  1.0395 11.9213  0.0000  0.0188   0.0281   0.0498    0.0579   0.0000   440.8715       1.53371       21.2379       2.74087      -1.79502     -0.842175      0.745959       1.04182       1.13820       1.25144       1.24646       1.27063
  40   9 2673.8739    2.5154  1.0066 12.5951  0.0000  0.0181   0.0392   0.0468    0.0568   0.0000   441.4572       4.16771       19.8187       2.13594      -3.44897      0.565454      0.727668      0.974047       1.07862       1.18095       1.24354       1.21573
  40  10 2848.3329    3.2395  1.0110 12.9003  0.0000  0.0177   0.0494   0.0454    0.0636   0.0000   441.1084       5.29927       20.2064       1.34120      -3.22390       1.94787      0.700806      0.960978       1.06361       1.15381       1.21970       1.19533
  40  11 3020.1081    3.9849  1.0267 13.3355  0.0000  0.0179   0.0604   0.0465    0.0638   0.0000   441.0504       6.26616       20.4555      0.389615     -0.796796      0.548228      0.672898      0.945183       1.01027       1.11349       1.14583       1.15002
  40  12 3188.8403    3.9192  1.2669 13.5569 -0.0000  0.0215   0.0562   0.0564    0.0613   0.0000   439.1362       6.47778       17.9458       2.67126      0.712221      -1.51884      0.819231       1.16081       1.24079       1.37186       1.37266       1.36970
  40  13 3354.7845    3.3212  1.8042 13.2084  0.0000  0.0252   0.0410   0.0707    0.0455   0.0000   440.1012       7.92562       15.4552       2.21606       3.50397     -0.766439      0.967120       1.30107       1.47925       1.56150       1.63311       1.63178
  40  14 3518.2354    2.5293  2.9647 12.6116  0.0003  0.0342   0.0257   0.0962    0.0346   0.0000   446.1812       5.19546       12.7628       4.74240       3.36873      -1.48107       1.29270       1.74921       2.02437       2.06449       2.17871       2.16036
  40  15 3679.5506    1.9935  4.6366 12.0228  0.0000  0.0460   0.0176   0.1248    0.0282   0.0000   442.3316       8.52007       12.1148       4.57833       1.74796      0.274821       1.74700       2.40141       2.72500       2.88573       2.99736       2.97710
  40  16 3838.9250    1.5457  6.2977 11.7104  0.0000  0.0597   0.0149   0.1762    0.0277   0.0000   447.5193       10.2289       17.2900      0.343452       1.55378       1.53277       2.26529       3.08642       3.47814       3.64833       3.84227       3.83336
  40  17 3997.0599    1.2336  7.9143 11.5550  0.0037  0.0815   0.0151   0.2491    0.0276   0.0000   433.7894       16.7531       27.0771       5.75484      -10.3563       2.51321       2.96882       4.10674       4.74268       4.93205       5.10784       5.07211
  40  18 4154.0932    0.8727  8.7725 11.5274 -0.0096  0.1135   0.0218   0.4417    0.0351   0.0000   433.9878       14.8514       16.9223      0.844870       1.98797      -3.22937       4.10992       5.71461       6.45680       6.88201       7.11524       7.13071
  41   2 1301.5479    0.1007  0.0787  9.8188  0.0000  0.0115   0.0076   0.0187    0.0193   0.0000   441.7006      0.605052       22.6351     0.0737357      -3.16274      0.659270      0.398537      0.584519      0.623231      0.706080      0.766732      0.744198
  41   3 1544.3609    0.2132  0.1461  9.7445  0.0000  0.0092   0.0084   0.0177    0.0216   0.0000   441.4370    -0.0747644       21.8378       1.11150      -1.22099     -0.643603      0.478728      0.660870      0.797761      0.978732      0.955985      0.826540
  41   4 1758.0256    0.3874  0.3323  9.8729 -0.0000  0.0109   0.0098   0.0248    0.0282   0.0000   441.9906     -0.684213       23.0802     -0.864724      -3.69031     -0.263631      0.469177      0.644112      0.706177      0.730409      0.754270      0.827111
  41   5 1957.4532    0.6031  0.6213 10.0410  0.0000  0.0148   0.0115   0.0364    0.0410   0.0000   442.0372    -0.0465437       22.2564       1.08628      -4.32063      0.601855      0.518523      0.783355      0.814630      0.843953      0.972334      0.964371
  41   6 2151.1744    0.9020  0.7830 10.5950  0.0000  0.0169   0.0155   0.0400    0.0495   0.0000   441.2242    -0.0329644       20.5093     -0.805396      -1.79447     -0.488309      0.591739      0.871887      0.875928      0.998158       1.01254       1.05975
  41   7 2337.1971    1.3632  1.0991 11.1112  0.0000  0.0189   0.0202   0.0516    0.0639   0.0000   441.6685      0.742921       21.8305     -0.486903      -2.85058     0.0348849      0.706233      0.990135       1.07949       1.18159       1.20571       1.21347
  41   8 2516.5810    1.8924  1.1182 11.8555  0.0000  0.0195   0.0281   0.0501    0.0634   0.0000   440.4530      0.882584       20.3322       1.69143      0.431124      0.512134      0.722146       1.01438       1.06827       1.13837       1.20846       1.17472
  41   9 2693.5565    2.5630  1.1116 12.4940  0.0000  0.0186   0.0381   0.0507    0.0632   0.0000   440.3994       2.02671       22.1146     -0.860627      -4.95333       1.49833      0.728154      0.975257       1.05318       1.16684       1.20338       1.21291
  41  10 2869.0489    3.3001  1.0238 13.1133  0.0000  0.0179   0.0502   0.0460    0.0587   0.0000   441.6016       5.55299       20.2806      0.440732      -2.53041     -0.156839      0.726227      0.973919       1.07885       1.18352       1.22047       1.18938
  41  11 3041.7546    3.9213  1.0352 13.4258  0.0001  0.0184   0.0592   0.0465    0.0628   0.0000   442.8994       4.24474       19.5226      -1.17774     -0.867764     -0.346643      0.694966       1.01246       1.04993       1.17645       1.22720       1.24241
  41  12 3211.4936    3.9871  1.4035 13.2222  0.0017  0.0209   0.0526   0.0583    0.0599   0.0000   440.1159       5.87378       18.1643       2.51921       2.15653      -1.15706      0.809921       1.09257       1.18839       1.26512       1.33968       1.31592
  41  13 3378.6758    3.1808  1.9850 13.1069  0.0000  0.0266   0.0375   0.0752    0.0441   0.0000   443.0971       7.22335       18.2938       3.37519     0.0343438      0.992831       1.00125       1.38986       1.50807       1.65664       1.70888       1.69318
  41  14 3543.3985    2.4531  3.2971 12.5224  0.0000  0.0365   0.0235   0.1003    0.0319   0.0000   440.6662       6.23471       14.0732       4.78292       3.29861      -5.95438       1.32807       1.81396       2.06301       2.22869       2.28991       2.25565
  41  15 3705.8183    1.9283  4.9372 11.9960  0.0001  0.0484   0.0168   0.1346    0.0271   0.0000   441.3862       12.2297       18.4736       5.33280      -1.29163       4.45824       1.73306       2.44072       2.75079       2.85937       3.06876       2.99763
  41  16 3866.2469    1.5460  6.5724 11.6476 -0.0001  0.0600   0.0143   0.1763    0.0274   0.0000   438.9770       10.8535       16.3148       1.79746     -0.497980     -0.535850       2.22385       2.94567       3.43773       3.57449       3.75791       3.68860
  41  17 4024.9142    1.1185  7.8456 11.6181  0.0014  0.0848   0.0166   0.2777    0.0292   0.0000   434.0641       11.9822       23.1460       2.04721      -12.9432      -7.05209       3.08741       4.27144       4.80742       5.15930       5.35565       5.34783
  41  18 4182.7148    0.8121  8.9601 11.5670  0.0264  0.1248   0.0566   1.1125    0.0783   0.0000   435.1491       14.4140       21.4245      -7.05902      -24.2792      -2.82484       4.34948       6.11445       6.96118       7.29127       7.70586       7.46793
  42   2 1314.2261    0.0995  0.1241  9.7718  0.0000  0.0133   0.0068   0.0299    0.0196   0.0000   441.9746     -0.181767       21.0834     -0.516527      -2.63843      0.203399      0.543685      0.606000      0.731858      0.688881      0.840290      0.817759
  42   3 1558.1935    0.2167  0.1654  9.7891 -0.0004  0.0084   0.0081   0.0182    0.0213   0.0000   441.6370     -0.818287       22.1973    0.00404218      -2.95413      0.759257      0.369323      0.435911      0.521368      0.508459      0.549054      0.566563
  42   4 1772.6463    0.3816  0.3101  9.9120 -0.0003  0.0100   0.0100   0.0240    0.0268   0.0000   441.4396      -1.29016       21.7149      0.232235      -3.17591     -0.166600      0.420129      0.536509      0.613948      0.677256      0.765032      0.766643
  42   5 1973.3472    0.6057  0.6116 10.1050 -0.0002  0.0145   0.0116   0.0351    0.0395   0.0000   441.9340      0.396441       22.3725     0.0609366      -2.74900      0.327563      0.542230      0.722552      0.806394      0.895189      0.970295      0.932831
  42   6 2168.1243    0.9418  0.8554 10.4756  0.0000  0.0166   0.0151   0.0409    0.0524   0.0000   441.8090       1.61560       21.5505    -0.0344868      -1.11324     -0.217221      0.590386      0.832940      0.893379      0.983172       1.01943       1.00748
  42   7 2354.8291    1.4050  1.0674 11.1473  0.0000  0.0184   0.0208   0.0473    0.0636   0.0000   441.3073       2.03997       20.5782       1.76848      -1.10686      0.772191      0.691939      0.940702       1.06216       1.12847       1.19467       1.18668
  42   8 2535.0879    1.9626  1.1108 11.9175  0.0000  0.0190   0.0288   0.0494    0.0629   0.0000   442.7351       2.49562       20.3873      -1.85312     -0.198182       1.66994      0.706056      0.980390       1.07656       1.19104       1.25238       1.21594
  42   9 2713.0939    2.7119  1.0534 12.5895 -0.0000  0.0181   0.0401   0.0466    0.0612   0.0000   441.2742       3.68600       19.8045       2.10036      -1.06968     -0.115247      0.704610      0.982114       1.06546       1.15526       1.19830       1.19979
  42  10 2889.4903    3.4735  1.0787 12.9980  0.0000  0.0175   0.0506   0.0482    0.0641   0.0000   440.4230       5.73284       19.7476     -0.317230      -3.02806      -1.11627      0.690626      0.902375      0.958493       1.03297       1.13625       1.14488
  42  11 3063.0763    3.9290  1.0928 13.6648  0.0000  0.0188   0.0590   0.0501    0.0557   0.0000   442.4808       6.31438       20.1433    -0.0558559     0.0987074      -3.06733      0.702394      0.978777       1.03917       1.14742       1.20561       1.19421
  42  12 3233.7936    3.8587  1.4176 13.4535 -0.0031  0.0213   0.0525   0.0597    0.0566   0.0000   441.6974       6.45915       21.0307       3.25354      -2.22445      -1.10304      0.773781       1.07358       1.16993       1.28439       1.33607       1.38600
  42  13 3402.1954    3.1446  2.2241 12.9257  0.0000  0.0284   0.0341   0.0760    0.0417   0.0000   445.4669       7.42194       14.4478       4.14572       4.41181      0.686587      0.992767       1.43320       1.54813       1.66897       1.75514       1.70629
  42  14 3568.2272    2.3881  3.4896 12.4386  0.0000  0.0367   0.0221   0.1043    0.0307   0.0000   440.6501       8.22332       13.7298       4.00809       1.57614       1.21662       1.33550       1.86658       2.08191       2.18170       2.34979       2.33983
  42  15 3731.7149    1.8207  5.1369 11.9788  0.0000  0.0502   0.0164   0.1449    0.0264   0.0000   442.1769       9.17250       10.6233       3.43286      -5.53320     -0.300591       1.75654       2.43810       2.77216       2.93799       3.02269       3.07487
  42  16 3892.9586    1.4332  7.1551 11.7074  0.0001  0.0690   0.0148   0.2002    0.0263   0.0000   440.3574       11.3809       19.2816       13.2393       4.66583      -2.39135       2.42247       3.32648       3.78858       4.08284       4.18741       4.22971
  42  17 4052.7274    1.0965  8.4778 11.5906  0.0083  0.0919   0.0180   0.3126    0.0304   0.0000   437.5063       11.5104       22.5499     -0.350605       8.17394       1.88221       3.24911       4.38506       5.11557       5.46291       5.60922       5.62477
  43   3 1571.8146    0.2299  0.1860  9.7317  0.0000  0.0080   0.0081   0.0209    0.0219   0.0000   442.2536     -0.605932       21.6158    -0.0817075      -2.82783      0.507742      0.322878      0.403642      0.475563      0.506485      0.531287      0.554236
  43   4 1787.0342    0.4231  0.3601  9.8372  0.0000  0.0109   0.0100   0.0253    0.0291   0.0000   442.1133     -0.169250       21.2048     -0.257973      -1.50908     0.0980798      0.411878      0.588307      0.641340      0.680763      0.715954      0.715606
  43   5 1989.0475    0.6618  0.5893 10.2183  0.0000  0.0137   0.0128   0.0343    0.0389   0.0000   442.0094     -0.477763       21.8028       2.23506      -2.61294    -0.0409716      0.479859      0.687148      0.704783      0.817843      0.873862      0.877802
  43   6 2184.8941    0.9874  0.8510 10.6393  0.0000  0.0158   0.0159   0.0415    0.0509   0.0000   442.1451    -0.0613244       22.6107     -0.192083      -3.10177      0.388956      0.583573      0.787355      0.872264      0.946930       1.00837       1.03021
  43   7 2372.2595    1.4544  1.1591 11.1743  0.0000  0.0193   0.0206   0.0506    0.0646   0.0000   443.0456       1.56464       21.4501      0.342365      -3.93605     -0.530423      0.673027      0.940233       1.01935       1.11332       1.15176       1.17497
  43   8 2553.3730    1.9960  1.1780 12.0728  0.0000  0.0196   0.0288   0.0526    0.0583   0.0000   442.1712       2.02948       21.3368       1.60575      -2.10814     -0.449152      0.700853      0.974888       1.06434       1.13642       1.18515       1.20031
  43   9 2732.4642    2.7558  1.0108 12.5815  0.0000  0.0177   0.0406   0.0446    0.0626   0.0000   440.0319       3.09270       21.8097       2.54718      -2.81530       1.10190      0.614706      0.858930      0.942992       1.00741       1.08091       1.07233
  43  10 2909.7448    3.5248  1.0119 13.2996 -0.0007  0.0170   0.0527   0.0466    0.0560   0.0000   440.7106       4.47947       19.7672     0.0942663     -0.563915      -1.44734      0.630866      0.847452      0.940520       1.04666       1.15320       1.10944
  43  11 3084.0996    4.1441  1.1338 13.5499  0.0000  0.0187   0.0593   0.0500    0.0618   0.0000   440.8612       3.99399       20.7218      0.652721      -1.26873     -0.466921      0.651283      0.922202      0.989551       1.09107       1.06821       1.10684
  43  12 3255.7424    3.6957  1.5129 13.3763  0.0000  0.0225   0.0478   0.0617    0.0518   0.0000   442.0501       7.61193       18.9193      0.390813      -1.45856       2.72669      0.789245       1.09856       1.22042       1.31026       1.39355       1.42983
  43  13 3425.2479    3.0653  2.5408 12.6819 -0.0000  0.0283   0.0301   0.0788    0.0407   0.0000   443.5123       10.2726       15.9490      0.466999      -1.03430     0.0290609       1.03079       1.40777       1.57181       1.68235       1.80237       1.80296
  43  14 3592.6150    2.2924  3.8195 12.3086  0.0000  0.0383   0.0202   0.1058    0.0295   0.0000   441.3394       11.1997       15.0151       5.97244      0.451694       2.17087       1.38094       1.86170       2.12701       2.25180       2.39148       2.35315
  43  15 3757.2728    1.7689  5.3516 11.9279  0.0000  0.0506   0.0156   0.1450    0.0258   0.0000   438.5994       9.17323       18.6221     -0.377923     -0.576753      -2.98875       1.81561       2.46158       2.79021       2.98560       3.16046       3.09752
  43  16 3919.6147    1.3573  7.2478 11.7353  0.0000  0.0708   0.0151   0.2179    0.0264   0.0000   440.3426       15.3112       18.6721    -0.0971050      -3.51163       4.21256       2.46266       3.29299       3.84521       4.06128       4.24022       4.25975
  44   2 1339.0421    0.1121  0.0971  9.7355  0.0000  0.0104   0.0067   0.0179    0.0189   0.0000   441.4793      -1.07777       21.3357       1.05968      -1.92843     0.0547831      0.386028      0.470671      0.595112      0.568020      0.594939      0.671664
  44   3 1585.2226    0.2280  0.1911  9.7695  0.0000  0.0086   0.0078   0.0198    0.0214   0.0000   442.1213      -1.02889       22.3767    -0.0543411      -3.25138      0.287542      0.306817      0.422309      0.476717      0.454252      0.521031      0.496340
  44   4 1801.2322    0.4105  0.4235  9.9327  0.0000  0.0120   0.0093   0.0291    0.0293   0.0000   441.5825     -0.184903       21.2552     -0.249732      -2.72306       1.06642      0.443156      0.590975      0.649959      0.688852      0.742624      0.766290
  44   5 2004.6226    0.6805  0.6594 10.0952  0.0000  0.0137   0.0120   0.0355    0.0427   0.0000   441.3230     -0.474297       21.3242     0.0634352      -3.03868      -1.42572      0.495022      0.628033      0.733386      0.780522      0.777001      0.825183
  44   6 2201.4680    1.0317  0.9140 10.5410 -0.0000  0.0170   0.0156   0.0417    0.0566   0.0000   442.6995       1.18435       21.5283     -0.892087      -2.54902     -0.618594      0.561170      0.815283      0.859480      0.948606      0.997227      0.975836
  44   7 2389.4901    1.5145  1.0654 11.3620 -0.0000  0.0181   0.0221   0.0472    0.0607   0.0000   441.6405       1.93609       21.7952       1.03059      -2.93069     -0.467759      0.638019      0.881317      0.943901       1.05278       1.07917       1.07352
  44   8 2571.4574    2.1126  1.1872 12.0206  0.0002  0.0195   0.0300   0.0501    0.0659   0.0000   442.9360       2.94545       20.3918       2.78748      -3.41136      0.501960      0.686690      0.951075       1.03975       1.13308       1.20793       1.21519
  44   9 2751.6433    2.7838  1.0788 12.6753 -0.0000  0.0177   0.0403   0.0477    0.0592   0.0000   439.8579       3.50120       20.3090       2.13733      -2.73402      0.485503      0.634411      0.867840      0.951053       1.04229       1.08541       1.10416
  44  10 2929.7346    3.6279  0.9987 13.3444  0.0000  0.0167   0.0541   0.0453    0.0547   0.0000   440.3608       4.74990       22.7611       1.21535      -2.97206     0.0863960      0.609758      0.818013      0.901082       1.01479       1.08738       1.07551
  44  11 3104.9143    4.0382  1.1537 13.6314  0.0000  0.0189   0.0584   0.0506    0.0598   0.0000   441.9525       4.55728       19.5486       3.43067      -1.43926    -0.0857331      0.692458      0.947859       1.03266       1.14630       1.16536       1.18561
  44  12 3277.4819    3.6079  1.5157 13.5030 -0.0000  0.0224   0.0469   0.0627    0.0467   0.0000   442.7974       6.73478       20.3144       2.41807     -0.575861      -1.51093      0.767875       1.05160       1.18393       1.29319       1.35977       1.35750
  44  13 3448.1104    2.8907  2.4689 12.8094  0.0002  0.0288   0.0299   0.0818    0.0385   0.0000   443.8830       9.71474       15.5515       5.82001       5.51203      0.563910       1.00180       1.37190       1.55783       1.64611       1.74486       1.72649
  44  14 3616.5409    2.2869  4.1584 12.1818  0.0000  0.0391   0.0191   0.1112    0.0292   0.0000   441.5789       8.59375       15.8826       1.98854     -0.278239      -2.95183       1.37164       1.87979       2.07595       2.25067       2.37040       2.37999
  44  15 3782.4812    1.7484  5.9602 11.8285  0.0003  0.0548   0.0152   0.1556    0.0261   0.0000   439.7816       13.8768       18.9941       10.5502      -6.97686      0.122851       1.86164       2.58672       2.89150       3.09657       3.27339       3.34125
  44  16 3945.7546    1.3141  7.6721 11.7217  0.0000  0.0783   0.0162   0.2360    0.0278   0.0000   439.5179       17.6230       22.1882      -6.26261       1.90249       9.49910       2.60595       3.65446       4.16114       4.43483       4.68286       4.68458
  45   2 1351.2614    0.1090  0.1012  9.7376  0.0000  0.0117   0.0070   0.0229    0.0188   0.0000   442.0078     -0.351747       22.0952     -0.533850      -3.69490      0.976534      0.502286      0.807519      0.906463       1.19325       1.11005      0.956730
  45   3 1598.4291    0.2332  0.2246  9.7490  0.0000  0.0101   0.0074   0.0206    0.0220   0.0000   442.2411      -1.13750       20.4796      0.764144      -3.00756    -0.0605273      0.338650      0.467474      0.555197      0.580965      0.560805      0.575590
  45   4 1815.2796    0.4412  0.4386  9.9229  0.0000  0.0118   0.0096   0.0289    0.0301   0.0000   441.3621     -0.667296       21.6631       2.64139      -2.86597     -0.376663      0.417343      0.553322      0.646629      0.709894      0.741349      0.750201
  45   5 2020.0031    0.7216  0.6912 10.1563  0.0000  0.0143   0.0123   0.0359    0.0443   0.0000   442.5150      0.271278       19.4802      0.176186      -2.50367      0.509853      0.515401      0.697216      0.803791      0.849633      0.937297      0.940887
  45   6 2217.7983    1.0435  0.9121 10.7311  0.0000  0.0163   0.0160   0.0424    0.0523   0.0000   441.9779       1.10068       21.8361     -0.603288      -2.22470       2.10932      0.576952      0.790442      0.863786      0.953213       1.00510       1.00183
  45   7 2406.4799    1.5668  1.0234 11.5077  0.0000  0.0172   0.0231   0.0459    0.0562   0.0000   440.7720       2.37746       22.7201      0.491236      -1.90193      -1.39310      0.602362      0.799531      0.905495       1.02518       1.08550       1.06650
  45   8 2589.4956    2.2401  1.1579 12.0349  0.0000  0.0188   0.0312   0.0482    0.0678   0.0000   440.0925       1.03404       20.1121       2.26498      -1.11758      -2.32568      0.661769      0.938700       1.00393       1.09736       1.16618       1.18978
  45   9 2770.6015    2.9710  1.0927 12.8046  0.0000  0.0183   0.0425   0.0466    0.0587   0.0000   441.7937       3.20883       20.1209       1.15218      -3.43900     -0.594185      0.608474      0.893511      0.907050       1.06419       1.06661       1.07707
  45  10 2949.5695    3.6791  1.1349 13.1413  0.0001  0.0180   0.0510   0.0469    0.0659   0.0000   441.1536       4.56236       20.6913       1.22188      -4.28288      0.894572      0.632851      0.858705      0.936903       1.02993       1.07603       1.11025
  45  11 3125.4741    3.9440  1.2491 13.6322  0.0000  0.0196   0.0545   0.0537    0.0539   0.0000   441.0227       4.63021       20.2338       1.96195      -2.94305      -1.13118      0.674016      0.938201       1.02601       1.11563       1.16372       1.19682
  45  12 3298.9270    3.6016  1.5939 13.3052  0.0000  0.0229   0.0443   0.0606    0.0498   0.0000   442.3684       8.17962       21.2579       1.63094      0.477126      -1.39069      0.766025       1.06982       1.19286       1.28792       1.35178       1.31309
  45  13 3470.5934    2.7819  2.7068 12.7470  0.0000  0.0305   0.0273   0.0851    0.0353   0.0000   444.3759       5.73217       10.0493       3.33684       1.06625       3.80130       1.02057       1.43269       1.61785       1.71691       1.80664       1.81650
  45  14 3640.0953    2.1863  4.4369 12.1523  0.0000  0.0417   0.0181   0.1150    0.0280   0.0000   444.5308       2.87818       13.6577       8.07157      0.362720      -2.57472       1.40662       1.92432       2.15608       2.30829       2.42971       2.39573
  45  15 3807.2663    1.6947  6.1446 11.7992  0.0000  0.0566   0.0148   0.1602    0.0265   0.0000   441.7722       10.6101       22.1803       6.44131      -4.84751       8.48401       1.86820       2.59441       2.90870       3.13310       3.25504       3.32844
  46   2 1363.3171    0.1120  0.0850  9.7806  0.0000  0.0111   0.0070   0.0158    0.0184   0.0000   442.5136     -0.900550       20.9842     -0.515722      -1.79990     -0.108426      0.381095      0.530313      0.601510      0.594842      0.664012      0.651248
  46   3 1611.4467    0.2531  0.2183  9.7424  0.0000  0.0090   0.0078   0.0204    0.0220   0.0000   442.0739      -1.29507       21.8590      0.261162      -2.74569     -0.386864      0.318341      0.408769      0.485145      0.510477      0.541973      0.571622
  46   4 1829.1949    0.4721  0.4827  9.8890  0.0000  0.0123   0.0096   0.0297    0.0319   0.0000   441.5473     -0.775312       21.5273       1.19299      -2.58458     -0.636015      0.417897      0.552557      0.653373      0.634754      0.703227      0.710271
  46   5 2035.2581    0.7175  0.6630 10.3254  0.0000  0.0137   0.0127   0.0362    0.0396   0.0000   441.9781     -0.766842       21.2379      0.751471      -3.62789     -0.972861      0.441759      0.626644      0.682688      0.757683      0.788991      0.792697
  46   6 2233.9700    1.0820  1.0252 10.9048 -0.0000  0.0186   0.0161   0.0457    0.0521   0.0000   441.9557      0.336652       19.8912       1.18558      -1.55979      -1.49898      0.615747      0.847048      0.958877       1.02401       1.08327       1.06769
  46   7 2423.3649    1.5675  1.2642 11.3411  0.0000  0.0199   0.0207   0.0521    0.0600   0.0000   441.4499       2.34165       20.7055       2.94321      -1.69670    -0.0770906      0.660525      0.918491       1.02049       1.10709       1.16908       1.16604
  46   8 2607.2985    2.2248  1.1075 12.3377  0.0000  0.0185   0.0318   0.0480    0.0550   0.0000   439.9444       2.44358       21.0316      0.875770      -2.46584      0.853003      0.626286      0.884125      0.945998       1.05435       1.09913       1.06381
  46   9 2789.4417    3.1074  1.0101 12.8952 -0.0002  0.0168   0.0450   0.0447    0.0567   0.0000   440.8970       2.37224       20.7132      0.739240      -3.97508      -1.63830      0.557473      0.815023      0.863677      0.975934       1.02409      0.996573
  46  10 2969.1481    3.7280  1.0787 13.4384  0.0000  0.0180   0.0528   0.0457    0.0547   0.0000   442.1948       4.63444       20.3713       2.84126      -1.43231      0.375311      0.594839      0.820364      0.927009      0.978697       1.04445       1.04830
  46  11 3145.8306    4.0200  1.3090 13.5334  0.0000  0.0203   0.0529   0.0527    0.0546   0.0000   441.3703       5.53428       21.4726       2.67231     -0.303797      -1.63640      0.664647      0.947069       1.03698       1.12708       1.17297       1.18340
  46  12 3320.2175    3.5644  1.7750 13.1764  0.0000  0.0238   0.0409   0.0631    0.0470   0.0000   442.1954       7.83634       18.1770       1.64085     -0.329786       2.05944      0.775528       1.09299       1.20704       1.26563       1.36728       1.36972
  46  13 3492.8081    2.7130  2.9362 12.7067  0.0000  0.0319   0.0256   0.0891    0.0328   0.0000   443.4155       7.80791       15.3475       1.73650       3.36636     -0.931330       1.02484       1.45380       1.60696       1.73519       1.83797       1.83733
  46  14 3663.5050    2.1223  4.6908 12.1012  0.0000  0.0440   0.0173   0.1215    0.0273   0.0000   442.1427       7.32430       18.9193       3.44883      -3.47409       3.00730       1.40473       1.99383       2.22521       2.37009       2.49504       2.48497
  46  15 3831.6584    1.6179  6.6686 11.8152  0.0003  0.0623   0.0150   0.1787    0.0265   0.0000   438.7367       6.41138       17.4635       7.64194      -10.3896       4.79997       1.99432       2.79917       3.18973       3.34928       3.50915       3.54853
  46  16 3997.2644    1.1707  8.0075 11.7690 -0.0002  0.0885   0.0195   0.3095    0.0318   0.0000   436.9381       7.91269       29.4617      -6.28024      -19.9855      -2.74447       2.79906       3.94289       4.42824       4.81647       4.97448       4.99157
  47   2 1375.1948    0.1335  0.1088  9.7597  0.0000  0.0103   0.0069   0.0198    0.0186   0.0000   441.8728     0.0920268       21.9452     -0.214273      -3.82207      0.592562      0.385814      0.613788      0.647195      0.760464      0.720267      0.728224
  47   3 1624.2435    0.2739  0.2370  9.7573  0.0000  0.0085   0.0081   0.0228    0.0223   0.0000   442.6971     -0.637249       22.1071      0.406261      -4.01002     -0.422995      0.277207      0.362580      0.406960      0.450556      0.470259      0.473900
  47   4 1842.9355    0.4772  0.5208  9.8586  0.0000  0.0130   0.0094   0.0309    0.0331   0.0000   442.1655     -0.618947       22.0873     -0.893258      -2.59243      -1.24008      0.404485      0.575237      0.647191      0.677934      0.718179      0.729679
  47   5 2050.3700    0.7530  0.7162 10.1718 -0.0002  0.0141   0.0125   0.0364    0.0454   0.0000   442.4295      0.310494       22.3098       1.30245      -3.14943       2.35113      0.460281      0.637970      0.716125      0.770929      0.841262      0.821590
  47   6 2249.9750    1.1351  0.9648 10.8462  0.0000  0.0165   0.0166   0.0432    0.0527   0.0000   441.9580       1.90678       22.2939       1.18817      -2.25905     -0.215301      0.558961      0.785322      0.866825      0.941251       1.04225       1.00832
  47   7 2440.0085    1.6567  1.2692 11.4108  0.0000  0.0196   0.0218   0.0518    0.0621   0.0000   441.6786       3.25176       20.7275     -0.828129      -2.31733       1.26663      0.634188      0.872391      0.963408       1.05926       1.08902       1.15964
  47   8 2624.9270    2.3086  1.1170 12.3214  0.0000  0.0179   0.0322   0.0485    0.0571   0.0000   439.7531       1.71124       20.4829      0.952756      -2.14512      -1.81610      0.582534      0.801364      0.880953      0.980366      0.986172       1.02961
  47   9 2808.0947    3.1447  1.1225 12.8008  0.0001  0.0177   0.0428   0.0465    0.0618   0.0000   441.3687       3.20173       19.7231       2.38017      -4.42382     -0.179456      0.577581      0.805774      0.884275      0.940812      0.993093       1.02836
  47  10 2988.5890    3.7732  1.0397 13.4497  0.0000  0.0172   0.0533   0.0442    0.0534   0.0000   442.8650       6.65655       21.7574       1.55890      -1.57287      0.534290      0.570915      0.806397      0.890801      0.976616       1.00744       1.02508
  47  11 3165.9696    3.9485  1.2606 13.6325  0.0000  0.0198   0.0541   0.0522    0.0553   0.0000   442.2038       5.27525       21.1913      0.573567      0.265098     -0.922648      0.666470      0.921698      0.998317       1.08413       1.14790       1.12460
  47  12 3341.2106    3.4857  1.8772 13.1186  0.0000  0.0238   0.0386   0.0667    0.0439   0.0000   441.3394       5.54754       19.2469       1.91977       3.19443      0.975376      0.764945       1.09361       1.19660       1.30623       1.34696       1.34233
  47  13 3514.8002    2.6628  3.3022 12.5262  0.0000  0.0330   0.0233   0.0931    0.0313   0.0000   441.8762       8.60946       15.5155       2.06035       4.92577       2.74538       1.05194       1.47920       1.66740       1.76598       1.89876       1.90651
  47  14 3686.4798    2.0728  5.2164 11.9955  0.0000  0.0464   0.0163   0.1289    0.0266   0.0000   438.0683       6.41184       20.4768       4.13734      -5.94679       2.70277       1.46650       2.06457       2.30858       2.47238       2.63613       2.63002
  47  15 3855.7485    1.5455  6.7597 11.8721  0.0016  0.0654   0.0158   0.1902    0.0267   0.0000   442.4119       12.7046       17.1974       3.41765      -6.92752      -3.78515       2.01822       2.86637       3.17919       3.46963       3.61330       3.62795
  47  16 4022.6931    1.1574  9.1035 11.8227  0.0312  0.1100   0.0275   0.4499    0.0395   0.0000   429.9174       9.98885       22.1810       10.5528      -14.9259      -15.3768       3.17702       4.74951       5.24693       5.51791       5.71695       5.60904
  48   1 1091.5975    0.0541  0.0237  9.8939 -0.0019  0.0156   0.0085   0.0132    0.0171   0.0000   440.3320      0.503242       21.3278     -0.995116      -5.23866      0.438618      0.532287      0.736517       1.14425      0.933873      0.919697       1.31822
  48   2 1386.9221    0.1313  0.1296  9.7275  0.0000  0.0103   0.0064   0.0243    0.0187   0.0000   442.2239     -0.584861       22.0669     -0.286888      -3.86659      0.118764      0.303215      0.425360      0.623743      0.447327      0.549914      0.629026
  48   3 1636.8808    0.2757  0.2542  9.7443  0.0000  0.0090   0.0077   0.0218    0.0222   0.0000   442.5065     -0.727387       22.2097      0.219299      -2.79386     -0.262941      0.300241      0.419237      0.465063      0.477399      0.481188      0.535036
  48   4 1856.5107    0.4984  0.5158  9.9196  0.0000  0.0122   0.0097   0.0314    0.0326   0.0000   442.2941     -0.273342       21.6426      0.814424      -3.37531     -0.250675      0.385133      0.512609      0.609173      0.647731      0.693684      0.672355
  48   5 2065.2854    0.7692  0.7799 10.3383  0.0000  0.0154   0.0124   0.0390    0.0438   0.0000   441.9511     -0.334624       22.7278     0.0543200      -3.03237      -2.41778      0.488237      0.675737      0.765187      0.836271      0.860101      0.870921
  48   6 2265.7557    1.1518  1.0595 10.9406 -0.0000  0.0180   0.0165   0.0463    0.0536   0.0000   441.4720       1.53974       20.3636    -0.0651266      -1.91228      0.940430      0.571529      0.808562      0.874539      0.945886      0.984103       1.03422
  48   7 2456.5344    1.7143  1.1755 11.5815  0.0000  0.0180   0.0234   0.0497    0.0612   0.0000   441.7929       2.09306       22.7177      0.821547      -3.92731       2.50892      0.607840      0.812399      0.893419      0.978555       1.02965       1.04347
  48   8 2642.4844    2.3467  1.1965 12.3374 -0.0002  0.0190   0.0318   0.0509    0.0586   0.0000   440.8650       2.55832       20.2510       2.74252      -3.02815     -0.247647      0.603169      0.879880      0.946977       1.03920       1.11925       1.12224
  48   9 2826.5519    3.3491  1.0257 12.8568  0.0000  0.0166   0.0462   0.0409    0.0613   0.0000   441.4233       3.86612       21.0095       1.50464      -2.18390      0.587349      0.544952      0.775216      0.832899      0.930245      0.991779      0.975845
  48  10 3007.8229    3.9927  1.1159 13.2617  0.0000  0.0171   0.0535   0.0443    0.0631   0.0000   441.0721       5.10214       20.5946       3.08804      -3.07516       1.49438      0.571307      0.766148      0.833480      0.932819       1.02397       1.00230
  48  11 3185.9454    3.9949  1.3588 13.4794  0.0000  0.0197   0.0509   0.0531    0.0513   0.0000   441.2227       6.40631       20.0858       1.07376      -2.23286       1.43351      0.628496      0.873719      0.952997       1.03043       1.09280       1.09771
  48  12 3361.9254    3.3555  2.0186 13.1498  0.0000  0.0253   0.0365   0.0695    0.0409   0.0000   441.7002       7.94295       17.0303       2.12885       2.96258       1.60140      0.782714       1.13636       1.24734       1.31462       1.44432       1.41660
  48  13 3536.4263    2.4815  3.3278 12.5991 -0.0000  0.0350   0.0229   0.0970    0.0304   0.0000   444.9619       8.15601       15.1659     -0.898576       4.22012       1.29661       1.07885       1.54485       1.70148       1.81599       1.90968       1.94769
  48  14 3709.1219    1.9393  5.2216 12.0439  0.0000  0.0479   0.0159   0.1356    0.0257   0.0000   439.8730       7.46667       22.5501       3.87889      -4.26537       2.31201       1.46883       2.05782       2.29962       2.48839       2.59101       2.64785
  48  15 3879.5738    1.4443  6.9473 11.9173 -0.0006  0.0706   0.0168   0.2111    0.0278   0.0000   435.8736       5.29199       20.7912       3.04497      -9.20606      -2.38890       2.14373       3.04457       3.42454       3.65134       3.79669       3.82170
  49   1 1101.2235    0.0470  0.0175  9.8829  0.0004  0.0192   0.0084   0.0095    0.0169   0.0000   441.9000    -0.0966648       24.2790     -0.627937      -3.01041     -0.348728      0.643308      0.908388       1.07641       1.08893       1.28702       1.07999
  49   2 1398.5129    0.1231  0.1036  9.6957  0.0000  0.0095   0.0066   0.0186    0.0181   0.0000   441.9472    -0.0623988       21.8492     -0.143022      -2.54687     0.0183212      0.318430      0.381321      0.466411      0.520224      0.546381      0.506199
  49   3 1649.3167    0.2815  0.2578  9.7588  0.0000  0.0092   0.0078   0.0222    0.0224   0.0000   441.9067      0.925761       22.1898      0.269943      -2.86556    -0.0888383      0.286707      0.382495      0.430880      0.470708      0.487218      0.509746
  49   4 1869.9708    0.5094  0.5070  9.9180 -0.0001  0.0120   0.0098   0.0299    0.0330   0.0000   442.2972      0.534656       20.8701      0.113809      -3.16815      0.264095      0.384580      0.520298      0.566441      0.616358      0.677445      0.691337
  49   5 2080.0554    0.8120  0.7799 10.3181  0.0000  0.0150   0.0126   0.0367    0.0444   0.0000   441.8967     -0.257463       21.1543      0.508096      -2.04556       2.11902      0.481647      0.671716      0.745951      0.797784      0.850419      0.873713
  49   6 2281.3237    1.2101  1.0607 10.9870  0.0000  0.0176   0.0170   0.0452    0.0536   0.0000   441.7995      0.554984       22.1571       2.01767      -2.24521     -0.471832      0.553381      0.762186      0.846835      0.942886      0.944168      0.954004
  49   7 2472.8799    1.7969  1.2023 11.5578  0.0001  0.0186   0.0238   0.0478    0.0649   0.0000   442.0012       1.76736       20.7949    -0.0549830      -3.61287      0.234097      0.584467      0.822491      0.887340      0.990169       1.03508       1.04971
  49   8 2659.8394    2.4429  1.2364 12.2064  0.0042  0.0179   0.0316   0.0497    0.0638   0.0000   441.4709       3.04012       21.7731       1.56141      -1.93209      -1.58806      0.577022      0.759292      0.861097      0.957562      0.989563      0.979271
  49   9 2844.8634    3.3311  1.0714 12.9108  0.0000  0.0164   0.0452   0.0452    0.0583   0.0000   440.8671       3.72724       20.1052       1.31535      -1.13758       1.91042      0.518807      0.721837      0.793908      0.857595      0.909875      0.912405
  49  10 3026.8804    4.0315  1.1445 13.3769  0.0000  0.0175   0.0539   0.0463    0.0617   0.0000   441.2682       4.97620       21.2138       2.56306      -1.79169      0.407285      0.583202      0.807785      0.880404      0.941668       1.00626       1.01532
  49  11 3205.7828    4.0089  1.3357 13.5382  0.0000  0.0200   0.0511   0.0520    0.0535   0.0000   442.7979       4.38072       21.0791       2.88195      -1.87469      -1.07589      0.614924      0.883704      0.942327       1.02465       1.10888       1.12024
  49  12 3382.6254    3.2774  2.0862 13.0886 -0.0000  0.0246   0.0347   0.0705    0.0398   0.0000   442.5830       8.91067       18.1759       4.56361     -0.114361     -0.702439      0.775547       1.05205       1.19533       1.28774       1.35474       1.34269
  49  13 3557.8561    2.4895  3.9487 12.2498  0.0000  0.0360   0.0197   0.0989    0.0294   0.0000   442.3811       12.8067       18.2187       3.23348      -1.69385       1.27811       1.12496       1.54460       1.73310       1.88626       1.96793       2.01958
  49  14 3731.5024    1.9027  5.7484 11.9831  0.0002  0.0518   0.0159   0.1453    0.0264   0.0000   438.4316       5.72286       24.8542       3.15457      -8.12038       2.34991       1.55382       2.18856       2.46714       2.61947       2.77757       2.83769
  49  15 3902.9151    1.4256  7.2582 11.8973 -0.0070  0.0748   0.0171   0.2241    0.0293   0.0000   435.8165       8.28579       24.5887       4.42391      -12.0186      -6.25742       2.17679       3.13705       3.50332       3.76582       3.94909       3.95022
  50   1 1110.7662    0.0463  0.0216  9.8558  0.0000  0.0198   0.0083   0.0108    0.0167   0.0000   441.0399      0.221237       21.4076      0.260623      -3.56731      0.205045      0.459811      0.641985      0.813496      0.753557      0.929372      0.799355
  50   2 1409.9776    0.1355  0.1201  9.7194  0.0000  0.0087   0.0065   0.0183    0.0183   0.0000   442.5386   -0.00520193       22.6489      0.127522      -3.94174     -0.332814      0.276992      0.356549      0.434234      0.417598      0.457829      0.455398
  50   3 1661.6115    0.3069  0.2746  9.7454  0.0000  0.0093   0.0080   0.0220    0.0229   0.0000   442.1379     -0.305953       21.9975      0.815929      -3.64653      0.336267      0.281546      0.382548      0.411001      0.441009      0.521870      0.502436
  50   4 1883.2804    0.5048  0.5823  9.9105 -0.0002  0.0131   0.0093   0.0336    0.0333   0.0000   442.7884      0.720079       21.2423     -0.630695      -3.07363      -1.24318      0.405551      0.574364      0.610265      0.665733      0.726342      0.729322
  50   5 2094.6751    0.8346  0.8031 10.2952  0.0000  0.0147   0.0127   0.0368    0.0457   0.0000   442.2190     -0.151234       22.3207       1.37862      -2.09278     -0.664014      0.442676      0.597149      0.660178      0.725936      0.778042      0.764924
  50   6 2296.7495    1.2138  1.0422 11.1681  0.0000  0.0176   0.0173   0.0466    0.0479   0.0000   443.3745       1.42067       21.2933      0.911311      -2.56996     -0.628746      0.530928      0.752807      0.808491      0.891547      0.933076      0.935603
  50   7 2489.0594    1.8648  1.1239 11.7704  0.0000  0.0174   0.0251   0.0468    0.0567   0.0000   439.9303       1.48652       21.3368       3.15839      -1.52676     -0.805366      0.542465      0.753144      0.827065      0.890387      0.936118      0.946143
  50   8 2677.0742    2.5516  1.2026 12.3146 -0.0074  0.0185   0.0326   0.0465    0.0573   0.0000   441.0362       3.64136       20.7823      0.538889      -1.38806     -0.149287      0.595127      0.841252      0.901130       1.04351       1.06803       1.08951
  50   9 2863.0302    3.3771  1.0617 13.0464  0.0000  0.0168   0.0456   0.0436    0.0557   0.0000   442.0585       3.89286       23.1296       2.54391      -2.07903      0.153485      0.510538      0.718924      0.770287      0.902408      0.890738      0.906620
  50  10 3045.7394    4.0588  1.0934 13.4951  0.0000  0.0168   0.0548   0.0456    0.0559   0.0000   440.9904       2.80049       20.9098       3.90104     -0.894829       1.79127      0.533141      0.722095      0.813271      0.883341      0.947136      0.962593
  50  11 3225.4148    3.8790  1.4197 13.4420  0.0000  0.0199   0.0476   0.0545    0.0488   0.0000   442.3065       4.18823       20.0061       2.02656     -0.717171      -1.97090      0.634177      0.863030      0.944628       1.02310       1.09652       1.09846
  50  12 3403.0381    3.0562  2.3567 13.0565  0.0000  0.0275   0.0311   0.0761    0.0356   0.0000   443.5142       7.35351       18.9419       1.77861     -0.160124       2.34137      0.827460       1.16449       1.29257       1.44460       1.45903       1.49405
  50  13 3579.1854    2.4116  4.0390 12.2942  0.0000  0.0376   0.0190   0.1021    0.0275   0.0000   445.0187       8.02621       17.7692       3.61162       4.12193       4.51048       1.11852       1.57641       1.77226       1.89609       2.02000       2.03234
  50  14 3753.6036    1.7952  5.7211 12.0347  0.0019  0.0555   0.0166   0.1527    0.0272   0.0000   436.5434       9.27960       26.2237       11.2113      -14.4038      -5.94402       1.59226       2.33318       2.55544       2.79851       2.91579       2.98223
  51   2 1421.2876    0.1567  0.1380  9.7513  0.0000  0.0088   0.0066   0.0202    0.0185   0.0000   442.3116     -0.440439       22.0270      0.370602      -2.84673   -0.00249372      0.223690      0.371637      0.342915      0.420624      0.458851      0.482698
  51   3 1673.7546    0.3271  0.2955  9.7763  0.0000  0.0095   0.0081   0.0223    0.0234   0.0000   441.7254     -0.498494       22.2017      0.373023      -3.94519     -0.992576      0.302378      0.379061      0.419141      0.498474      0.515642      0.514013
  51   4 1896.4874    0.5479  0.5577  9.9118 -0.0000  0.0121   0.0099   0.0314    0.0342   0.0000   442.0281      0.256169       21.9368      -1.00884      -3.47264       1.71746      0.366942      0.497117      0.566980      0.605440      0.655060      0.669686
  51   5 2109.1698    0.8566  0.8014 10.4806  0.0000  0.0147   0.0131   0.0372    0.0428   0.0000   442.8553    -0.0186187       19.7818      0.558927      -1.84394      -1.72846      0.440727      0.605474      0.669586      0.721635      0.766355      0.790464
  51   6 2312.0584    1.2633  1.1058 11.2272  0.0000  0.0182   0.0175   0.0481    0.0507   0.0000   441.9239      0.258271       22.3455       1.05587      -1.93018      -1.40585      0.526245      0.757493      0.819367      0.904667      0.923228      0.968415
  51   7 2505.0857    1.8739  1.2367 11.8466  0.0000  0.0187   0.0241   0.0493    0.0531   0.0000   442.1888      0.782674       21.4845     -0.660132      -1.28473       1.63333      0.567043      0.774138      0.875469      0.965138       1.00338       1.00022
  51   8 2694.2000    2.6505  1.2348 12.4189  0.0089  0.0172   0.0336   0.0491    0.0584   0.0000   442.3657       3.01579       22.3560       1.14499      -1.74594      0.962395      0.542508      0.750156      0.808036      0.930352      0.962668      0.988211
  51   9 2881.0409    3.4420  1.0576 13.2059 -0.0000  0.0164   0.0465   0.0430    0.0524   0.0000   441.3635       4.34356       20.8897       3.12397      -1.80540      -1.02082      0.520599      0.717289      0.800245      0.856279      0.904908      0.920863
  51  10 3064.4660    4.0565  1.2537 13.3602  0.0000  0.0182   0.0507   0.0477    0.0576   0.0000   442.6524       5.29887       20.2836       2.38526    -0.0772858     -0.179092      0.548628      0.759929      0.844407      0.930897      0.950521      0.974094
  51  11 3244.8154    3.7488  1.6638 13.3249  0.0000  0.0214   0.0426   0.0594    0.0463   0.0000   442.5774       7.02352       21.8292       1.28433      -1.69490     -0.619090      0.662221      0.911447       1.01427       1.12251       1.15097       1.17573
  51  12 3423.3721    3.0689  2.5362 12.8183  0.0000  0.0273   0.0287   0.0750    0.0371   0.0000   443.3054       8.26663       16.2106       2.26260       3.24623       1.99403      0.812308       1.14418       1.28976       1.40468       1.45046       1.52454
  51  13 3600.2554    2.3940  4.3533 12.2107  0.0000  0.0388   0.0183   0.1066    0.0281   0.0000   441.3844       6.92199       17.4339      -2.86195      -1.56177       5.12303       1.12641       1.59787       1.78563       1.94067       2.03696       2.04557
  51  14 3775.5109    1.8039  6.1833 12.0060  0.0014  0.0568   0.0163   0.1611    0.0275   0.0000   441.0161       13.6351       21.0436      -1.10691      -13.3783      -1.29422       1.64713       2.30489       2.59714       2.81190       2.94359       3.00034
  52   2 1432.4532    0.1606  0.1208  9.6726  0.0000  0.0085   0.0069   0.0165    0.0182   0.0000   442.2383    -0.0301202       21.9637     0.0735771      -3.52367      0.635576      0.229390      0.348681      0.372805      0.426303      0.513351      0.471792
  52   3 1685.6923    0.3137  0.3188  9.7372  0.0000  0.0099   0.0076   0.0236    0.0230   0.0000   442.4793     -0.602830       22.0740      0.119835      -3.60430    -0.0372947      0.305846      0.410386      0.456556      0.486831      0.482782      0.497220
  52   4 1909.5590    0.5703  0.5995  9.9281  0.0000  0.0129   0.0098   0.0301    0.0355   0.0000   441.8898      0.465664       20.7340      0.143416      -2.87801       1.94417      0.388445      0.536615      0.593533      0.663407      0.673499      0.694882
  52   5 2123.5395    0.8984  0.8672 10.4071  0.0000  0.0148   0.0131   0.0387    0.0463   0.0000   443.8147     -0.712441       21.4649      0.403254      -3.01159     -0.372110      0.435518      0.595634      0.679796      0.724742      0.768888      0.780258
  52   6 2327.0683    1.3193  1.1574 11.2174  0.0000  0.0184   0.0179   0.0484    0.0538   0.0000   442.6259       1.53428       19.2641     -0.644961      -1.78734       1.82299      0.544257      0.764880      0.847571      0.930806      0.971890      0.967737
  52   7 2521.0096    1.9199  1.2289 11.9559  0.0006  0.0182   0.0251   0.0509    0.0566   0.0000   441.0637       2.22189       21.8092       1.49086      -3.35379     -0.858020      0.541759      0.737650      0.820530      0.874271      0.945472      0.951240
  52   8 2711.1368    2.6990  1.1600 12.5511  0.0004  0.0174   0.0352   0.0470    0.0577   0.0000   441.7829       2.45420       20.3059       1.52553      -1.69409     -0.608340      0.513071      0.716913      0.788811      0.870566      0.888731      0.910580
  52   9 2898.8679    3.5878  1.1564 13.0800  0.0000  0.0168   0.0462   0.0455    0.0595   0.0000   442.4563       2.68518       21.8187     -0.333522     -0.320337      0.950358      0.531857      0.727433      0.810265      0.889808      0.935916      0.969342
  52  10 3083.0473    4.1175  1.2138 13.4501 -0.0001  0.0177   0.0527   0.0475    0.0603   0.0000   442.5171       4.96149       21.1515     -0.740344      -2.76233      0.802518      0.540192      0.744183      0.833749      0.885488      0.922639      0.950852
  52  11 3264.1460    3.7686  1.6153 13.3051  0.0046  0.0205   0.0426   0.0574    0.0474   0.0000   442.0573       5.85161       20.3401       2.44275      -1.79662       2.20110      0.627421      0.859124      0.974052       1.02450       1.08619       1.11860
  52  12 3443.3871    2.8732  2.6505 12.9883 -0.0000  0.0290   0.0280   0.0823    0.0323   0.0000   442.6823       6.40100       14.5633       3.84091       3.79999       1.28768      0.847118       1.17956       1.31449       1.42822       1.48759       1.50444
  52  13 3621.1546    2.2519  4.4505 12.2152  0.0000  0.0397   0.0176   0.1117    0.0269   0.0000   442.2666       6.66438       22.2914       4.08177      -2.70729      0.321950       1.14616       1.60330       1.81601       1.93685       2.06497       2.08284
  52  14 3797.1635    1.6828  6.4426 12.0661  0.0000  0.0611   0.0168   0.1815    0.0275   0.0000   444.1357       11.0735       22.6315       3.48269      -1.56942      -5.73340       1.73974       2.42845       2.76543       2.98711       3.14037       3.18961
  53   1 1138.7342    0.0677  0.0513  9.8200  0.0000  0.0147   0.0078   0.0170    0.0167   0.0000   439.7229      0.715640       21.5969      0.813772      -4.03006     -0.890166      0.486094      0.660395      0.705769      0.741686      0.718477      0.885246
  53   2 1443.4921    0.1585  0.1446  9.6998  0.0000  0.0078   0.0064   0.0206    0.0182   0.0000   442.6216      0.127978       22.0787     0.0822185      -3.18143      0.552286      0.268701      0.374013      0.434025      0.455535      0.486717      0.499258
  53   3 1697.4847    0.3351  0.3500  9.7691  0.0000  0.0103   0.0077   0.0244    0.0244   0.0000   442.3885      0.379182       21.0326     -0.504769      -2.80438      0.910534      0.329197      0.447512      0.485553      0.544748      0.597560      0.595939
  53   4 1922.4645    0.5751  0.5782  9.9887 -0.0000  0.0123   0.0099   0.0293    0.0345   0.0000   442.0143      0.377503       23.2717     0.0823944      -2.64612     -0.869447      0.372945      0.498016      0.554998      0.626520      0.662278      0.678941
  53   5 2137.6978    0.8994  0.8712 10.4619  0.0001  0.0149   0.0129   0.0388    0.0458   0.0000   442.0097    0.00416334       21.0565       1.74368     -0.965416      -1.57302      0.430556      0.593412      0.665566      0.742904      0.806441      0.821066
  53   6 2342.0237    1.3973  1.0923 11.2997  0.0000  0.0176   0.0188   0.0455    0.0519   0.0000   442.2228       1.26074       21.7385      0.100264      -1.22770     -0.661160      0.483972      0.708811      0.767185      0.864222      0.926272      0.937013
  53   7 2536.7787    1.9894  1.2535 11.9673  0.0000  0.0190   0.0250   0.0485    0.0532   0.0000   441.7056      0.344180       19.9386       1.21506      -2.06137     -0.989480      0.545141      0.758217      0.843730      0.906848      0.962257      0.955540
  53   8 2727.9802    2.7812  1.1800 12.5849  0.0000  0.0168   0.0357   0.0472    0.0576   0.0000   442.8424       2.64918       21.0161       2.34884      -2.22385      0.858189      0.518055      0.694900      0.765526      0.843138      0.874009      0.899194
  53   9 2916.5785    3.7424  1.0912 13.0876  0.0000  0.0162   0.0483   0.0431    0.0610   0.0000   441.8080       3.71896       21.5946       2.32277      -2.03064      0.674197      0.474070      0.673278      0.734229      0.780431      0.834057      0.841499
  53  10 3101.4374    4.0632  1.2398 13.5112  0.0000  0.0183   0.0509   0.0480    0.0540   0.0000   440.8782       4.21470       20.1903      0.919576      -3.67079     0.0293012      0.528645      0.767078      0.810167      0.913560      0.974635      0.975172
  53  11 3283.3103    3.6880  1.6168 13.5164  0.0000  0.0215   0.0430   0.0601    0.0422   0.0000   442.0896       5.92462       23.0832       2.13409      -3.18620       2.30970      0.623378      0.875089      0.982640       1.04945       1.14306       1.15619
  53  12 3463.3762    2.8779  2.9800 12.6638  0.0000  0.0289   0.0247   0.0831    0.0327   0.0000   443.9637       6.64205       17.6950       3.65226       1.08120      -2.55940      0.831572       1.15510       1.29281       1.42131       1.45000       1.49504
  53  13 3641.8306    2.1956  4.7839 12.2153  0.0000  0.0422   0.0173   0.1182    0.0264   0.0000   438.8164       7.92983       22.8598       4.82038      -4.03820       1.70000       1.18443       1.66823       1.86024       2.05947       2.11873       2.18637
  53  14 3818.5911    1.6567  6.8417 12.0387  0.0001  0.0654   0.0171   0.1944    0.0292   0.0000   441.1930       5.59921       23.1861       8.40092      -4.84026       8.51369       1.80713       2.56877       2.91625       3.14068       3.28841       3.41113
  54   1 1147.8970    0.0623  0.0483  9.8130 -0.0008  0.0141   0.0075   0.0179    0.0165   0.0000   440.5522     -0.120098       22.2808     -0.601913      -2.85918       1.14811      0.492119      0.494877      0.687333      0.851452      0.651896      0.877841
  54   2 1454.3918    0.1750  0.1712  9.6336  0.0000  0.0086   0.0063   0.0228    0.0187   0.0000   442.5277     0.0473502       22.2198      0.254751      -3.09103      0.368149      0.280067      0.395189      0.441474      0.541958      0.640172      0.595088
  54   3 1709.1186    0.3612  0.3463  9.7485  0.0000  0.0101   0.0080   0.0234    0.0242   0.0000   442.0228     -0.295193       22.6624     -0.295268      -4.06204     -0.150933      0.283636      0.410134      0.446598      0.470242      0.496992      0.518294
  54   4 1935.3366    0.6066  0.6208 10.0038  0.0000  0.0125   0.0101   0.0315    0.0358   0.0000   442.5626     0.0392681       21.6939     -0.434399      -2.74846     0.0652179      0.361594      0.496833      0.553701      0.618033      0.640112      0.664149
  54   5 2151.7839    0.9267  0.8878 10.5646  0.0000  0.0152   0.0133   0.0396    0.0456   0.0000   442.2787      0.120885       22.4598       1.22962      -3.24769      -1.24956      0.426506      0.599338      0.647833      0.717692      0.750626      0.776230
  54   6 2356.8234    1.4690  1.1508 11.0863  0.0000  0.0169   0.0187   0.0451    0.0622   0.0000   442.1200      0.733464       21.0247   0.000457708      -2.32100      0.616686      0.495294      0.668918      0.746875      0.836998      0.904551      0.882094
  54   7 2552.4230    2.0347  1.2803 12.0447 -0.0000  0.0190   0.0253   0.0499    0.0517   0.0000   442.1345       2.93404       20.9824       1.18172      -2.63914       2.16494      0.532356      0.758359      0.828690      0.908771      0.939470      0.972151
  54   8 2744.7250    2.9009  1.1487 12.7981  0.0000  0.0172   0.0377   0.0461    0.0540   0.0000   441.8398       2.90159       21.3185       3.56692      -1.70102      -3.64505      0.492141      0.696247      0.744588      0.816252      0.897493      0.881991
  54   9 2934.1066    3.6982  1.1377 13.2222  0.0000  0.0168   0.0473   0.0453    0.0557   0.0000   442.2268       4.56526       20.1109       1.88768      -2.42518   -0.00496182      0.477182      0.683483      0.729224      0.815048      0.871406      0.867539
  54  10 3119.6626    4.1843  1.2902 13.4138  0.0000  0.0176   0.0511   0.0479    0.0554   0.0000   440.9626       4.67560       20.6641       1.51288      -2.94551     -0.177191      0.528137      0.713365      0.800729      0.852732      0.914392      0.943179
  54  11 3302.3206    3.6333  1.7647 13.1685  0.0000  0.0218   0.0392   0.0589    0.0462   0.0000   442.1485       6.02290       18.9822       1.56926      0.692513     -0.775313      0.631406      0.875433      0.952709       1.05006       1.13546       1.13740
  54  12 3483.1257    2.7861  3.1717 12.6061  0.0000  0.0300   0.0233   0.0856    0.0310   0.0000   444.0780       9.13302       17.9387       3.57148       2.02485       2.11688      0.857790       1.20794       1.32618       1.47509       1.54702       1.56417
  54  13 3662.4827    2.0872  4.8189 12.2271  0.0001  0.0443   0.0173   0.1223    0.0267   0.0000   439.5840       5.58500       22.4776       5.57831      -1.45929     -0.956865       1.20153       1.71933       1.90376       2.08116       2.21491       2.23469
  54  14 3840.0197    1.6151  7.0768 12.0515 -0.0000  0.0704   0.0181   0.2101    0.0305   0.0000   442.1025       8.95027       26.8882       3.97870      -4.54265      -2.68530       1.85641       2.70537       2.96652       3.27741       3.36277       3.39707
  54  15 4015.7475    0.8851  6.6763 12.2998 -0.0232  0.1340   0.0300   0.4686    0.0301   0.0000   429.4086     -0.607807       51.4356       9.28129      -24.8231      -6.80344       3.54878       5.09384       6.69420       5.85234       6.90476       5.76895
  55   1 1156.9250    0.0572  0.0569  9.8131  0.0000  0.0172   0.0072   0.0218    0.0163   0.0000   440.5623      0.526354       21.3980     -0.258090      -4.36801      -1.17352      0.435067      0.640648      0.718516      0.887043       1.00644      0.998592
  55   2 1465.1618    0.1636  0.1627  9.6870  0.0000  0.0085   0.0061   0.0205    0.0182   0.0000   441.8320    -0.0368220       23.0667     -0.345079      -3.19917     -0.829969      0.297381      0.397239      0.443154      0.494090      0.536585      0.506898
  55   3 1720.6233    0.3603  0.3829  9.7529  0.0000  0.0105   0.0077   0.0251    0.0248   0.0000   442.5502     -0.248387       22.2125     -0.194244      -3.74884      0.291520      0.299271      0.415154      0.446599      0.498991      0.542854      0.573716
  55   4 1948.0301    0.6068  0.6993  9.9542  0.0000  0.0132   0.0096   0.0346    0.0375   0.0000   442.4560      0.137990       21.5775     -0.283869      -3.22992      0.189736      0.395053      0.519453      0.601306      0.643750      0.686741      0.723211
  55   5 2165.6806    0.9554  0.9078 10.5345  0.0000  0.0156   0.0134   0.0386    0.0484   0.0000   442.9559       1.28426       22.7543     -0.520893      -3.69346      0.270327      0.440186      0.619156      0.688051      0.736151      0.829899      0.796515
  55   6 2371.3975    1.4716  1.2208 11.3195  0.0000  0.0181   0.0187   0.0480    0.0548   0.0000   442.2809       1.33341       21.0354     -0.536785      -1.77977     -0.739342      0.512895      0.696540      0.780853      0.859239      0.895012      0.909433
  55   7 2567.9082    2.1659  1.2691 11.9858  0.0000  0.0174   0.0263   0.0480    0.0553   0.0000   441.2451       3.83459       21.0658      0.360172      -4.15123     -0.805208      0.521577      0.688108      0.782727      0.870902      0.932235      0.947045
  55   8 2761.2556    2.8791  1.2191 12.7699  0.0000  0.0176   0.0362   0.0470    0.0546   0.0000   442.9293       2.23632       19.9531      0.470906     -0.472633     0.0219497      0.504690      0.691880      0.770673      0.840305      0.884073      0.936450
  55   9 2951.5153    3.7510  1.2176 13.1233 -0.0001  0.0171   0.0460   0.0459    0.0604   0.0000   443.1520       3.58674       20.9059       2.85273      -3.97423       1.02094      0.490715      0.677936      0.745891      0.828150      0.884668      0.867388
  55  10 3137.8243    4.1935  1.3916 13.3726  0.0000  0.0185   0.0483   0.0495    0.0519   0.0000   441.9514       5.02904       21.7212       2.35246      -1.92595      -1.55916      0.526302      0.747636      0.808000      0.897079      0.942550      0.932369
  55  11 3321.2128    3.5548  1.7408 13.3519  0.0018  0.0217   0.0395   0.0603    0.0433   0.0000   443.8444       6.51892       18.9665       3.37509      -1.09167     -0.757168      0.622006      0.838788      0.950648       1.04188       1.08899       1.10195
  55  12 3502.7895    2.7151  3.3907 12.5592  0.0000  0.0314   0.0221   0.0882    0.0297   0.0000   442.7282       10.7863       15.8546       1.36373       3.79384      0.254699      0.865674       1.20222       1.36770       1.47424       1.57529       1.56642
  55  13 3682.8045    2.0750  5.1375 12.1765 -0.0024  0.0458   0.0169   0.1278    0.0269   0.0000   443.7849       6.63147       18.8484       3.45016      0.611028       1.35403       1.21911       1.73749       1.92624       2.12431       2.20413       2.24092
  55  14 3861.0257    1.4717  7.0414 12.1450  0.0010  0.0749   0.0210   0.2420    0.0331   0.0000   438.8475       11.0993       31.8011       6.22193      -13.2179      -3.43073       1.94086       2.78418       3.16503       3.39228       3.54316       3.59857
  56   1 1165.9030    0.0732  0.0301  9.7421  0.0000  0.0093   0.0079   0.0112    0.0161   0.0000   440.8543      0.473139       21.3871     -0.945183      -3.61488       1.25097      0.325294      0.354781      0.467020      0.484895      0.439375      0.558450
  56   2 1475.8215    0.1733  0.1564  9.6748  0.0000  0.0084   0.0062   0.0165    0.0179   0.0000   442.2155     -0.396681       21.7517      0.561646      -3.58167     -0.441560      0.234295      0.331022      0.376694      0.398746      0.394845      0.468482
  56   3 1731.9883    0.3837  0.3511  9.7403  0.0000  0.0095   0.0082   0.0218    0.0245   0.0000   441.8890   -0.00937458       22.1095      0.289904      -3.57285    -0.0361934      0.273666      0.372884      0.425175      0.479723      0.531240      0.550955
  56   4 1960.6682    0.6421  0.6298 10.0579  0.0000  0.0124   0.0105   0.0316    0.0354   0.0000   442.1540      0.144683       21.7634      0.907022      -2.67658      0.881691      0.343873      0.490871      0.529083      0.597894      0.634991      0.645973
  56   5 2179.4355    0.9829  0.9701 10.5763  0.0000  0.0158   0.0134   0.0404    0.0486   0.0000   442.1866       1.14434       21.6978      0.634754      -1.33979      0.242174      0.435300      0.605072      0.667221      0.735986      0.783889      0.775961
  56   6 2385.8411    1.5339  1.1374 11.5079  0.0002  0.0173   0.0200   0.0457    0.0524   0.0000   442.6462       1.57948       22.2878      0.729852      -3.53587       1.66096      0.493402      0.681084      0.751928      0.815397      0.879634      0.880394
  56   7 2583.3789    2.1706  1.2901 12.1295 -0.0001  0.0183   0.0263   0.0488    0.0495   0.0000   441.8948      0.977331       23.1609      0.692819      -3.13576      0.121761      0.491637      0.690260      0.769607      0.822454      0.873858      0.865254
  56   8 2777.7149    3.0192  1.0997 12.8135 -0.0001  0.0161   0.0387   0.0425    0.0540   0.0000   442.3628       4.81822       21.7127       1.87948      -2.69870      0.667862      0.469885      0.622951      0.723924      0.794701      0.833070      0.825380
  56   9 2968.7899    3.9781  1.1127 13.2839  0.0000  0.0162   0.0500   0.0431    0.0569   0.0000   441.6834       3.90165       20.3871       1.84859      -2.13279     -0.655452      0.442775      0.629856      0.670129      0.741813      0.796656      0.813937
  56  10 3155.7779    4.0028  1.3634 13.4968  0.0000  0.0183   0.0468   0.0500    0.0462   0.0000   443.3519       5.18240       21.7509       1.11738      -2.70855      0.573223      0.521430      0.714083      0.789262      0.870416      0.910732      0.920475
  56  11 3339.9176    3.4964  1.7329 13.3594  0.0000  0.0219   0.0391   0.0612    0.0421   0.0000   442.8765       4.68432       22.6160       3.16665      0.962840      -2.23142      0.604087      0.848191      0.945168       1.03475       1.12703       1.11988
  56  12 3522.3319    2.6455  3.5203 12.4765  0.0001  0.0323   0.0211   0.0892    0.0294   0.0000   444.2553       7.02233       18.9563       1.09736      0.503786      0.861362      0.863206       1.20496       1.33645       1.46164       1.57593       1.59870
  56  13 3703.0293    2.0238  5.5951 12.1031 -0.0005  0.0491   0.0168   0.1388    0.0282   0.0000   439.8920       8.86678       22.9066       5.32496      -3.66362       2.85556       1.30203       1.83681       2.08369       2.25227       2.38057       2.42588
  57   1 1174.7636    0.0725  0.0464  9.7582  0.0000  0.0107   0.0068   0.0170    0.0161   0.0000   440.5961    -0.0811534       22.7956     -0.344303      -2.54195       1.69510      0.298995      0.461615      0.444822      0.472252      0.568580      0.679923
  57   2 1486.3221    0.1816  0.1664  9.6535  0.0000  0.0070   0.0063   0.0196    0.0181   0.0000   441.8996     -0.131715       21.8302    -0.0262869      -3.56725      0.355431      0.208068      0.283211      0.310033      0.358132      0.340615      0.371510
  57   3 1743.2346    0.3765  0.3711  9.7650  0.0000  0.0099   0.0079   0.0239    0.0245   0.0000   442.7523     0.0160280       22.5738       1.01356      -2.81263      -1.17499      0.296285      0.404577      0.440546      0.485556      0.521268      0.509986
  57   4 1973.1821    0.6456  0.6775 10.0354  0.0000  0.0127   0.0102   0.0330    0.0355   0.0000   442.5788      0.430713       22.2214     0.0421612      -2.41574      0.384859      0.347885      0.499767      0.545792      0.612901      0.635898      0.634984
  57   5 2193.0429    1.0308  0.9933 10.7284  0.0000  0.0162   0.0139   0.0405    0.0463   0.0000   441.7273     -0.629112       21.1707      0.455617      -2.85528     -0.361789      0.425743      0.612254      0.649200      0.738229      0.776726      0.772505
  57   6 2400.1934    1.5722  1.2807 11.3218  0.0000  0.0182   0.0188   0.0468    0.0546   0.0000   442.4665       1.01868       22.3257     -0.853319      -2.02238      0.364122      0.508417      0.710749      0.789183      0.879382      0.894277      0.940581
  57   7 2598.6355    2.2470  1.2517 12.1026  0.0000  0.0174   0.0270   0.0471    0.0524   0.0000   443.1842       2.63941       21.2315       1.27640      -2.26634     -0.282632      0.481156      0.674882      0.733716      0.816212      0.865190      0.883727
  57   8 2794.0455    3.1219  1.2095 12.7567 -0.0008  0.0175   0.0377   0.0448    0.0549   0.0000   442.8625       3.57401       20.5531      0.293350      -2.36061     -0.549209      0.468958      0.669036      0.726874      0.820311      0.869523      0.867294
  57   9 2985.8936    3.9169  1.1118 13.2752  0.0000  0.0160   0.0483   0.0428    0.0555   0.0000   442.6425       2.85989       22.8335       2.87830      -1.22265       1.32583      0.440224      0.624217      0.658897      0.743027      0.775556      0.799088
  57  10 3173.6548    4.0629  1.3198 13.6257  0.0000  0.0180   0.0491   0.0500    0.0464   0.0000   441.1681       4.14176       20.0712       1.48942      -1.36567     -0.911083      0.501436      0.690632      0.759942      0.844747      0.878169      0.919630
  57  11 3358.5722    3.3987  1.9827 13.2068  0.0000  0.0227   0.0347   0.0657    0.0388   0.0000   442.0311       6.74165       18.2763       2.01546      0.955129      -2.28864      0.607421      0.835256      0.952055       1.02533       1.04786       1.09672
  57  12 3541.6592    2.5548  3.7299 12.4563  0.0000  0.0339   0.0203   0.0937    0.0285   0.0000   443.3136       6.48722       19.6977       1.90025      -3.89927      0.247360      0.882366       1.24351       1.38165       1.51630       1.62883       1.63885
  57  13 3723.0697    1.9309  5.6875 12.1801  0.0001  0.0530   0.0178   0.1491    0.0288   0.0000   442.2568       7.10837       20.1987       1.30302      -4.19786     -0.742915       1.32159       1.94450       2.13177       2.32754       2.42861       2.47314
  58   1 1183.5527    0.0694  0.0836  9.7623  0.0000  0.0149   0.0067   0.0267    0.0162   0.0000   441.7760      0.426081       21.8737     -0.711784      -3.23220     -0.958269      0.362648      0.567776      0.579524      0.686089      0.734892      0.656071
  58   2 1496.7218    0.1969  0.1618  9.6660  0.0000  0.0066   0.0067   0.0184    0.0180   0.0000   442.3332     -0.188636       21.8321   -0.00470487      -3.20884     -0.919006      0.185611      0.261509      0.283415      0.335713      0.336713      0.381500
  58   3 1754.3050    0.4017  0.4294  9.7497  0.0000  0.0106   0.0080   0.0275    0.0258   0.0000   442.0715     -0.498034       22.2764     -0.179984      -4.13372     -0.491295      0.302225      0.433214      0.480122      0.537628      0.544378      0.553953
  58   4 1985.5787    0.6775  0.7036 10.0726  0.0000  0.0129   0.0103   0.0327    0.0383   0.0000   442.3496      0.591933       22.9338     0.0514021      -3.71788      0.430181      0.346787      0.481345      0.525593      0.567299      0.625179      0.626616
  58   5 2206.5462    1.0613  1.0164 10.5445  0.0000  0.0158   0.0136   0.0399    0.0527   0.0000   441.8316      0.237708       22.3428      0.545113      -2.82531      -1.60081      0.418655      0.590831      0.654497      0.722476      0.780060      0.800385
  58   6 2414.3408    1.5932  1.2665 11.5779  0.0000  0.0185   0.0196   0.0504    0.0488   0.0000   441.1533      0.523022       21.3068      0.616391      -2.12405     -0.558244      0.461055      0.690479      0.719193      0.821150      0.857339      0.862349
  58   7 2613.8317    2.3106  1.3393 12.1178 -0.0062  0.0177   0.0266   0.0492    0.0486   0.0000   442.8577       1.97817       20.7468       1.24920      -1.47734      -1.49877      0.478454      0.659789      0.739672      0.800192      0.868735      0.857537
  58   8 2810.2453    3.1960  1.2081 12.7739  0.0004  0.0169   0.0382   0.0440    0.0574   0.0000   441.2762       2.96946       21.2291       1.77274      -2.92802       1.21918      0.449415      0.617459      0.720703      0.761896      0.797393      0.817076
  58   9 3002.8449    3.9634  1.2010 13.4415  0.0000  0.0169   0.0489   0.0456    0.0540   0.0000   441.9027       3.69858       22.0092       2.90904      -3.61995       1.07042      0.455931      0.635629      0.692760      0.763489      0.807059      0.824159
  58  10 3191.3126    4.0091  1.4121 13.5557  0.0000  0.0187   0.0462   0.0524    0.0467   0.0000   441.4090       4.41697       22.0520       2.14327      -2.93879      -1.87102      0.494292      0.688226      0.750587      0.830262      0.914082      0.908056
  58  11 3377.0758    3.2817  2.1048 13.1724  0.0003  0.0233   0.0325   0.0692    0.0365   0.0000   441.6682       6.01183       17.6154       1.53945       1.51191       1.17243      0.616483      0.866482      0.967721       1.04468       1.10542       1.13442
  58  12 3560.8768    2.5147  3.9091 12.3921  0.0000  0.0351   0.0198   0.0965    0.0295   0.0000   443.9796       9.95110       18.2298       1.60948      0.422635       1.46322      0.892315       1.25709       1.43206       1.52410       1.64254       1.66016
  58  13 3743.0257    1.8486  5.9124 12.2202  0.0011  0.0554   0.0189   0.1617    0.0300   0.0000   441.5322       10.3825       20.2993       3.12684       1.02543       2.49296       1.38116       2.01505       2.21203       2.40879       2.59587       2.63022
  58  14 3923.5028    1.1391  6.7902 12.4246  0.0299  0.0993   0.0139   0.2553    0.0148   0.0000   437.8466       16.1130       38.9546       9.78762      -6.17064       3.80738       2.34241       3.42251       4.00908       4.06822       4.39306       4.19614
  59   2 1506.9698    0.1895  0.1841  9.6887  0.0000  0.0078   0.0062   0.0199    0.0181   0.0000   442.1097     -0.423621       22.3757      0.729901      -4.01862     -0.339992      0.202980      0.255889      0.322926      0.338797      0.371401      0.384609
  59   3 1765.2772    0.4149  0.4024  9.8478  0.0000  0.0094   0.0083   0.0256    0.0251   0.0000   442.5603     -0.726536       22.4007     -0.426399      -3.40678     -0.105862      0.260643      0.352017      0.384654      0.462652      0.461952      0.457217
  59   4 1997.8763    0.6786  0.7721 10.1728  0.0000  0.0140   0.0101   0.0363    0.0380   0.0000   442.7241      0.483806       22.4652      0.557160      -4.45754     -0.767967      0.352069      0.500678      0.556756      0.614414      0.657625      0.657528
  59   5 2219.8662    1.0874  1.0226 10.7816  0.0000  0.0157   0.0142   0.0408    0.0479   0.0000   442.6195       1.26590       23.1028      0.699024      -3.18647     0.0514513      0.420789      0.614232      0.655552      0.785807      0.810609      0.824919
  59   6 2428.3867    1.6675  1.2515 11.5103  0.0000  0.0170   0.0198   0.0473    0.0509   0.0000   442.0951       1.60510       19.9008    -0.0367361      -3.41137      0.103339      0.457799      0.633261      0.700193      0.777155      0.809703      0.821043
  59   7 2628.8669    2.4078  1.2809 12.2107  0.0000  0.0177   0.0285   0.0458    0.0554   0.0000   442.0535       2.77738       21.4325      0.617754     -0.571178      0.645433      0.459459      0.638748      0.697706      0.781085      0.835054      0.851741
  59   8 2826.2761    3.2425  1.1998 12.8876  0.0000  0.0165   0.0391   0.0447    0.0557   0.0000   441.4016       2.25792       21.7834      0.533539      -2.57144       1.47308      0.442430      0.603956      0.675555      0.737848      0.787607      0.801756
  59   9 3019.7232    4.0060  1.1535 13.4922  0.0000  0.0160   0.0493   0.0446    0.0523   0.0000   440.7446       4.44004       20.4073       1.55747      -3.29168       1.01632      0.431983      0.589178      0.658868      0.719241      0.784706      0.789946
  59  10 3208.9209    4.0094  1.4248 13.4827  0.0044  0.0187   0.0456   0.0497    0.0500   0.0000   442.0917       4.19413       21.6902       2.75359     0.0856896       1.17778      0.513947      0.699317      0.771719      0.854248      0.921701      0.957639
  59  11 3395.4219    3.1521  2.3345 13.0022 -0.0000  0.0245   0.0293   0.0707    0.0355   0.0000   442.8510       5.41907       18.0307       3.39586       1.04247      0.482774      0.627566      0.900838      0.984507       1.09386       1.15787       1.14722
  59  12 3580.0054    2.4714  4.3945 12.2428 -0.0000  0.0376   0.0183   0.1026    0.0294   0.0000   440.1899       3.73730       22.5042      0.488697     0.0237501      0.246475      0.922784       1.34159       1.46384       1.63281       1.70599       1.75157
  59  13 3762.7722    1.7854  5.9802 12.1978  0.0039  0.0581   0.0194   0.1696    0.0314   0.0000   442.3973       8.12066       25.6264       1.06558      -2.57954     0.0535440       1.40223       2.06528       2.27038       2.51496       2.60590       2.70643
  60   1 1200.8672    0.0714  0.0697  9.7502  0.0000  0.0121   0.0067   0.0192    0.0158   0.0000   440.8067     -0.243795       22.0858      0.690625      -3.23442      -1.21657      0.340075      0.438999      0.549956      0.544242      0.499553      0.587197
  60   2 1517.1066    0.1909  0.1982  9.6452  0.0001  0.0080   0.0060   0.0199    0.0180   0.0000   442.6569     0.0939307       21.3394    0.00111284      -3.64791      0.728760      0.208795      0.270190      0.334278      0.350076      0.397512      0.389254
  60   3 1776.1347    0.4320  0.4308  9.7709  0.0000  0.0103   0.0081   0.0246    0.0260   0.0000   442.0858      0.179760       21.7891     0.0805494      -3.78897     0.0161075      0.254133      0.363706      0.386421      0.453771      0.437060      0.461032
  60   4 2010.0679    0.7082  0.6883 10.2015  0.0000  0.0128   0.0106   0.0315    0.0359   0.0000   441.8873    -0.0627105       22.0714      0.713546      -2.44283      0.186819      0.328309      0.472689      0.513913      0.569786      0.631396      0.621750
  60   5 2233.0979    1.1268  1.0747 10.7648  0.0000  0.0157   0.0142   0.0426    0.0501   0.0000   442.6622       1.72454       21.5102      0.599801      -1.45901      -1.96602      0.412992      0.557254      0.629970      0.683928      0.746394      0.761745
  60   6 2442.3021    1.6924  1.2356 11.5625  0.0001  0.0170   0.0200   0.0470    0.0496   0.0000   441.7599       2.58975       21.9788      0.414147      -2.22016      0.110247      0.443821      0.617435      0.683561      0.738635      0.785414      0.787118
  60   7 2643.8891    2.4334  1.2914 12.2734  0.0000  0.0174   0.0279   0.0467    0.0475   0.0000   442.1472       2.39500       21.2374      0.769081      -1.77746       2.57954      0.437298      0.632564      0.689509      0.761112      0.775451      0.809939
  60   8 2842.2484    3.3667  1.1510 12.9415  0.0000  0.0160   0.0409   0.0430    0.0553   0.0000   442.3706       2.99013       20.1172      0.598442     -0.839922       1.57648      0.417896      0.590230      0.632692      0.722850      0.749886      0.772674
  60   9 3036.4155    4.0063  1.1930 13.5046  0.0000  0.0167   0.0486   0.0463    0.0513   0.0000   441.6048       3.90589       21.9913       1.52489      -3.89100     -0.352988      0.419876      0.604862      0.649529      0.718956      0.767792      0.792487
  60  10 3226.2670    3.9349  1.5600 13.3983  0.0039  0.0188   0.0424   0.0532    0.0439   0.0000   442.4319       4.74677       19.8409       2.63646      -1.48684       2.03749      0.482530      0.674983      0.751145      0.818443      0.882412      0.889226
  60  11 3413.6282    3.0546  2.5425 12.9766  0.0000  0.0262   0.0278   0.0740    0.0332   0.0000   444.9144       8.09464       15.8102       5.28896       1.37656     -0.181520      0.653697      0.928920       1.03691       1.15132       1.18803       1.25732
  60  12 3598.9407    2.3753  4.5605 12.2735 -0.0000  0.0387   0.0176   0.1068    0.0273   0.0000   443.0585       7.34306       20.9709       2.79453       4.29358       2.74741      0.959507       1.36129       1.54119       1.64614       1.76124       1.78500
  60  13 3782.4812    1.7319  6.4497 12.2582  0.0045  0.0651   0.0222   0.1975    0.0329   0.0000   441.3436       8.01764       19.5481       1.69706      -2.28330       3.05146       1.50997       2.23556       2.44454       2.70893       2.78917       2.85956
  61   1 1209.4268    0.0714  0.0941  9.7048  0.0000  0.0132   0.0059   0.0322    0.0159   0.0000   441.0896     0.0679706       21.7935     -0.134630      -2.99033      0.945385      0.350324      0.493482      0.514661      0.564461      0.608739      0.679253
  61   2 1527.1180    0.2035  0.2140  9.6732  0.0000  0.0085   0.0061   0.0204    0.0184   0.0000   442.2805     -0.303264       22.3919     -0.321213      -2.85938      0.162852      0.230427      0.295251      0.372830      0.383470      0.419069      0.436626
  61   3 1786.8781    0.4439  0.4129  9.7985  0.0000  0.0093   0.0085   0.0251    0.0259   0.0000   442.7161    -0.0579485       21.9124      0.467322      -3.38963     -0.274396      0.240652      0.327249      0.358231      0.403849      0.451711      0.466445
  61   4 2022.1666    0.7365  0.8021 10.2259  0.0000  0.0139   0.0105   0.0355    0.0377   0.0000   442.4801    -0.0983588       21.0445      0.262464      -3.78303      0.404578      0.343680      0.478409      0.546368      0.600380      0.632028      0.643169
  61   5 2246.1448    1.1729  1.0989 10.7834  0.0000  0.0163   0.0145   0.0424    0.0522   0.0000   442.2788      0.568008       21.8067      0.989823      -2.93108      -1.28642      0.399596      0.570732      0.626074      0.696191      0.720472      0.755873
  61   6 2456.1211    1.7427  1.2954 11.6197  0.0039  0.0173   0.0202   0.0477    0.0506   0.0000   442.8024       2.06916       21.4009      0.334753      -3.47879      0.955655      0.432277      0.605020      0.672270      0.752417      0.793804      0.807783
  61   7 2658.6846    2.5219  1.2639 12.4332 -0.0000  0.0172   0.0298   0.0457    0.0506   0.0000   442.4092       2.70051       21.8389       1.16732      -3.47351      -1.06217      0.446914      0.627948      0.695041      0.762875      0.807805      0.807082
  61   8 2858.0802    3.3570  1.1725 13.2057  0.0000  0.0164   0.0411   0.0456    0.0486   0.0000   442.2205       2.49312       22.8042      0.988461      -1.99273      -1.53555      0.416176      0.572924      0.644689      0.687539      0.732703      0.746963
  61   9 3052.9445    4.1481  1.2126 13.4038  0.0008  0.0165   0.0486   0.0449    0.0523   0.0000   442.7685       4.61051       22.2470       1.32807      -2.61407       1.21963      0.419524      0.584596      0.650074      0.721342      0.740932      0.754935
  61  10 3243.6680    3.9396  1.5693 13.4341  0.0002  0.0192   0.0424   0.0533    0.0432   0.0000   443.3732       4.33340       22.0335       2.86154      -3.69720       1.14731      0.485078      0.686442      0.750274      0.827382      0.875993      0.874482
  61  11 3431.6963    2.9652  2.8170 12.8001  0.0000  0.0273   0.0252   0.0762    0.0324   0.0000   443.8973       8.07581       17.8984       1.83774       2.54453      -1.62983      0.677461      0.974256       1.05101       1.16224       1.23732       1.27452
  61  12 3617.8499    2.3035  4.6762 12.2914  0.0000  0.0392   0.0177   0.1126    0.0276   0.0000   442.0213       7.12689       20.7459       1.96202       3.88866       1.20808      0.960869       1.35596       1.52413       1.63273       1.75912       1.79204
  61  13 3802.1129    1.5095  6.2715 12.4155  0.0000  0.0724   0.0302   0.2605    0.0398   0.0000   439.6917       7.49307       22.1667       5.34953      -2.75431      0.302951       1.63206       2.43612       2.70264       2.95897       3.01710       3.09836
  62   1 1217.8627    0.0858  0.0967  9.6956  0.0000  0.0114   0.0063   0.0216    0.0158   0.0000   441.0375     -0.263567       22.1682      0.157048      -4.30914      0.218418      0.303100      0.364366      0.485436      0.451055      0.541733      0.553074
  62   2 1537.0268    0.2081  0.2157  9.6275  0.0000  0.0080   0.0060   0.0196    0.0182   0.0000   442.0695     -0.740112       22.0856      0.631551      -3.42002     -0.790720      0.216624      0.296072      0.325607      0.371921      0.440355      0.474128
  62   3 1797.5055    0.4470  0.4971  9.7628  0.0000  0.0108   0.0079   0.0277    0.0271   0.0000   442.3557     -0.527389       21.9655      0.405740      -3.84294     -0.808033      0.294836      0.399625      0.447381      0.476958      0.518319      0.527083
  62   4 2034.1743    0.7412  0.7933 10.1424  0.0005  0.0138   0.0104   0.0339    0.0396   0.0000   442.9538     0.0702648       22.7511     -0.720561      -3.93729    -0.0460125      0.356749      0.504647      0.581857      0.631706      0.667167      0.677618
  62   5 2259.0986    1.1835  1.1287 10.9149  0.0000  0.0167   0.0147   0.0431    0.0495   0.0000   442.3555       1.30488       21.5665       1.08626      -4.35592      0.481183      0.409294      0.573768      0.632658      0.719191      0.746333      0.778794
  62   6 2469.8206    1.7896  1.2838 11.6778  0.0000  0.0176   0.0210   0.0461    0.0504   0.0000   442.4349       1.72970       21.0940      0.320482      -3.40917      0.419196      0.442067      0.609064      0.688470      0.749411      0.794005      0.802286
  62   7 2673.4686    2.5650  1.2124 12.4230  0.0000  0.0169   0.0304   0.0442    0.0529   0.0000   442.7953       2.46493       22.8224      0.248923      -2.41604      0.123456      0.423629      0.601288      0.677408      0.730594      0.787283      0.789658
  62   8 2873.7817    3.4582  1.1589 13.1017 -0.0001  0.0162   0.0416   0.0430    0.0523   0.0000   442.2679       3.08878       20.8599       1.52515      -3.92786     -0.266789      0.405627      0.573483      0.635557      0.697691      0.751176      0.765952
  62   9 3069.3975    4.1367  1.3542 13.2454  0.0056  0.0169   0.0457   0.0463    0.0539   0.0000   442.8273       3.72543       22.8229       3.77724      -2.17748     -0.525404      0.422579      0.579919      0.642171      0.711632      0.736324      0.750152
  62  10 3260.8448    3.8147  1.5989 13.4634 -0.0002  0.0200   0.0415   0.0550    0.0416   0.0000   442.5219       5.08042       21.2793      0.556779      -3.27076     -0.569897      0.496191      0.693587      0.777932      0.868288      0.912995      0.921338
  62  11 3449.7014    2.9881  2.9959 12.6668  0.0000  0.0273   0.0239   0.0768    0.0316   0.0000   441.7951       5.33309       20.0529       1.83127      -1.61760      0.827701      0.677999      0.955438       1.06372       1.16014       1.24702       1.29845
  62  12 3636.4412    2.1582  4.6184 12.2853 -0.0011  0.0405   0.0171   0.1143    0.0283   0.0000   441.8643       9.26123       20.2021       1.08673      -1.36185       1.92784      0.985704       1.37278       1.56362       1.66713       1.77017       1.84260
  62  13 3821.1750    1.3244  5.5740 12.3209 -0.0060  0.0706   0.0125   0.1788    0.0208   0.0000   443.7640       7.06965       26.3333       7.40226      -3.60735       4.73327       1.54279       2.37342       2.52690       2.82512       2.89746       2.89924
  63   1 1226.2315    0.0803  0.0746  9.6894  0.0000  0.0101   0.0060   0.0208    0.0155   0.0000   440.9522     -0.707366       23.0183     -0.304448      -3.47224    -0.0457974      0.276446      0.354841      0.383520      0.439370      0.437394      0.462598
  63   2 1546.8018    0.2257  0.2193  9.6468  0.0015  0.0080   0.0063   0.0196    0.0184   0.0000   441.9725    -0.0431445       22.1116      0.124580      -2.87668      0.243259      0.212668      0.292208      0.316163      0.339751      0.370486      0.395462
  63   3 1808.0318    0.4608  0.4976  9.7775  0.0000  0.0106   0.0080   0.0268    0.0277   0.0000   441.7077     -0.206475       22.1002      0.350320      -3.40076     -0.457279      0.267288      0.354083      0.404381      0.446819      0.480208      0.481750
  63   4 2046.0446    0.7486  0.8540 10.2032  0.0000  0.0147   0.0103   0.0355    0.0411   0.0000   442.6818       1.02146       22.7664      -1.55058      -3.91042      0.273375      0.338908      0.487068      0.533775      0.607311      0.641096      0.657165
  63   5 2271.8901    1.2189  1.2046 10.9468  0.0000  0.0170   0.0149   0.0469    0.0518   0.0000   442.6402      0.138250       21.5060       1.04109      -3.18259      0.376225      0.419377      0.591468      0.646198      0.700144      0.748185      0.766076
  63   6 2483.3865    1.8168  1.3485 11.7169  0.0000  0.0180   0.0208   0.0487    0.0487   0.0000   442.2390       2.94152       21.4337     -0.385068      -2.21244     -0.174066      0.441711      0.629778      0.667402      0.761085      0.799162      0.811894
  63   7 2688.1214    2.6842  1.2243 12.4987  0.0000  0.0164   0.0309   0.0437    0.0485   0.0000   442.0016       2.33039       21.8787      0.550974      -1.86203     -0.361296      0.409633      0.573810      0.640837      0.700620      0.753894      0.733461
  63   8 2889.3673    3.5541  1.2157 13.0039  0.0000  0.0162   0.0409   0.0425    0.0544   0.0000   442.9942       3.71773       21.3961       1.11584      -2.51452      0.426783      0.399277      0.555020      0.618994      0.690090      0.733061      0.745820
  63   9 3085.7341    4.1541  1.2706 13.4763 -0.0022  0.0170   0.0473   0.0452    0.0471   0.0000   442.7138       4.14436       21.3620       1.97381      -3.00790       1.53565      0.425702      0.601718      0.662654      0.730044      0.775312      0.784146
  63  10 3277.9732    3.7716  1.6835 13.3727  0.0037  0.0198   0.0396   0.0561    0.0426   0.0000   441.5159       4.15108       20.5826       2.66102      -2.22907     -0.484946      0.495948      0.705664      0.770968      0.857946      0.898614      0.898748
  63  11 3467.5570    2.8754  3.0059 12.7649  0.0000  0.0278   0.0238   0.0804    0.0303   0.0000   442.4042       6.47190       17.8534       2.79364       1.06198      0.256528      0.684097      0.960212       1.07074       1.18124       1.24499       1.27816
  63  12 3654.8791    2.4682  6.1436 11.7749  0.0066  0.0459   0.0088   0.1184    0.0104   0.0000   440.3535       9.92857       24.9583      0.546068      -8.33076       4.99074       1.13022       1.53698       1.77517       1.90817       2.04023       2.10909
  64   1 1234.5495    0.0873  0.0866  9.6891  0.0000  0.0105   0.0061   0.0200    0.0154   0.0000   440.8448     -0.269381       21.6874      0.235724      -3.13419      0.230581      0.251863      0.354743      0.396281      0.436309      0.498299      0.532365
  64   2 1556.4791    0.2274  0.2329  9.6252  0.0000  0.0081   0.0061   0.0197    0.0186   0.0000   442.2660     -0.507706       22.4750      0.315532      -4.01665     0.0916117      0.207362      0.268838      0.314308      0.352192      0.356948      0.382553
  64   3 1818.4513    0.4743  0.5319  9.7891  0.0000  0.0112   0.0080   0.0280    0.0286   0.0000   443.0001      0.227092       22.1645     -0.117638      -3.04140    -0.0136741      0.276985      0.353673      0.420772      0.455512      0.501979      0.520438
  64   4 2057.8805    0.8009  0.8301 10.2599  0.0000  0.0133   0.0109   0.0345    0.0404   0.0000   442.7183    -0.0801178       22.6044      0.700551      -4.04780     -0.302665      0.336886      0.459816      0.509735      0.569171      0.616059      0.616940
  64   5 2284.5987    1.2800  1.1900 10.9298  0.0000  0.0164   0.0150   0.0433    0.0520   0.0000   442.1009      0.796294       21.4826      0.524992      -2.92432      0.594007      0.399444      0.543945      0.611392      0.656521      0.704927      0.717185
  64   6 2496.8215    1.8961  1.3550 11.7390 -0.0000  0.0177   0.0209   0.0462    0.0457   0.0000   442.5745       2.01668       20.9972       1.91054      -2.74798     -0.459117      0.433389      0.606147      0.662808      0.745170      0.791701      0.791346
  64   7 2702.6681    2.6572  1.2876 12.5010  0.0000  0.0168   0.0298   0.0457    0.0457   0.0000   442.4927       1.97755       21.3877     -0.502901      -3.18086      0.437172      0.394423      0.555450      0.619076      0.687735      0.718713      0.737087
  64   8 2904.8480    3.6631  1.1702 13.1555  0.0000  0.0156   0.0424   0.0423    0.0505   0.0000   442.2925       3.47775       22.1387       2.03719      -3.11775       1.01106      0.376238      0.522649      0.588243      0.634563      0.686720      0.688260
  64   9 3101.9251    4.1528  1.3338 13.3434 -0.0044  0.0173   0.0447   0.0449    0.0471   0.0000   442.5351       4.22307       21.2927      0.455602      -2.53966       2.15918      0.413963      0.590626      0.656161      0.729538      0.780658      0.805562
  64  10 3294.9196    3.6842  1.7415 13.3835  0.0042  0.0203   0.0383   0.0572    0.0409   0.0000   441.6860       5.54098       19.7874       2.35718      0.332525      0.116062      0.493770      0.679442      0.758177      0.824934      0.895351      0.920204
  64  11 3485.3012    2.7774  3.2786 12.6170 -0.0000  0.0296   0.0220   0.0826    0.0298   0.0000   443.6962       6.64009       19.7523       2.29398     -0.216961      0.151168      0.691190      0.983012       1.10303       1.20812       1.25170       1.31440
  64  12 3673.5735    2.3423  6.1731 11.6934 -0.0073  0.0487   0.0082   0.1260    0.0105   0.0000   438.9257       6.25860       31.0459      -2.08887      -10.7473       2.85634       1.17233       1.59959       1.85075       1.96290       2.13723       2.17806
  65   1 1242.7739    0.0924  0.0895  9.6623  0.0000  0.0096   0.0059   0.0172    0.0155   0.0000   440.8183     -0.100627       22.2239      0.202270      -3.90764      0.439030      0.263743      0.345457      0.421936      0.450547      0.493054      0.524699
  65   2 1566.0075    0.2337  0.2458  9.6499  0.0000  0.0082   0.0061   0.0203    0.0185   0.0000   442.2314     -0.388421       22.2212     -0.196457      -2.95139      0.143060      0.201818      0.260984      0.299440      0.322900      0.372696      0.366509
  65   3 1828.7778    0.4943  0.5341  9.7689  0.0000  0.0111   0.0081   0.0272    0.0286   0.0000   441.9765      0.311897       22.3000      0.271966      -4.93198      0.348897      0.261453      0.376343      0.413997      0.453344      0.493462      0.500204
  65   4 2069.5666    0.8129  0.9372 10.2126 -0.0000  0.0144   0.0105   0.0371    0.0422   0.0000   442.5134      0.615833       21.8008     -0.225770      -2.72414      -1.03340      0.346733      0.493875      0.541269      0.595696      0.643408      0.630837
  65   6 2510.2146    1.9323  1.3630 11.7452  0.0000  0.0175   0.0211   0.0466    0.0471   0.0000   442.5049       1.55085       22.3107      0.649121      -1.50766      0.262431      0.420462      0.591369      0.644677      0.712787      0.745048      0.767448
  65   7 2717.1211    2.7298  1.2668 12.5849  0.0000  0.0167   0.0312   0.0454    0.0489   0.0000   442.4767       2.87675       22.0271       1.49468      -2.25809       1.21741      0.403980      0.559865      0.632172      0.705465      0.744313      0.766267
  65   8 2920.2126    3.8041  1.1612 13.1700  0.0000  0.0154   0.0443   0.0412    0.0533   0.0000   441.8138       3.23187       21.9631       1.76447      -2.77949     -0.262891      0.371713      0.516000      0.557280      0.625385      0.683433      0.681082
  65   9 3117.9703    4.1833  1.3286 13.4812  0.0000  0.0169   0.0461   0.0463    0.0466   0.0000   442.6639       3.75520       21.4007       3.63481      -3.10820     -0.202448      0.397412      0.560523      0.634630      0.689730      0.720164      0.744196
  65  10 3311.7921    3.5450  1.9176 13.3289  0.0000  0.0217   0.0352   0.0616    0.0373   0.0000   443.0373       4.96931       20.2508      0.854250      -1.21054     -0.696524      0.497675      0.713952      0.790535      0.866735      0.941835      0.959770
  65  11 3502.9740    2.7164  3.4702 12.5813  0.0000  0.0300   0.0211   0.0862    0.0287   0.0000   442.4904       6.46877       19.4422       2.51663     -0.884055      0.690362      0.705300      0.971538       1.10891       1.20574       1.26365       1.33170
  65  12 3692.0892    2.3791  6.9100 11.8623  0.0049  0.0517   0.0077   0.1344    0.0094   0.0000   442.7876       8.69453       28.7033      -3.30823      -12.5940       2.03578       1.26008       1.66047       1.98606       2.07579       2.29633       2.32330
  66   1 1250.9358    0.0783  0.0882  9.6790  0.0000  0.0128   0.0056   0.0235    0.0152   0.0000   441.1756      0.447055       21.5339     -0.152302      -2.98003     -0.773604      0.246813      0.386078      0.443005      0.431671      0.566952      0.492013
  66   2 1575.4767    0.2435  0.2641  9.5978  0.0000  0.0082   0.0061   0.0208    0.0188   0.0000   441.8931      0.244531       22.2334      0.120595      -3.46485     0.0365944      0.226857      0.294008      0.335593      0.358130      0.390771      0.372563
  66   3 1839.0395    0.5068  0.5117  9.7823  0.0000  0.0104   0.0083   0.0253    0.0288   0.0000   442.4370     -0.134715       21.3202     -0.548623      -3.46151      0.468875      0.248900      0.340447      0.383311      0.418424      0.458009      0.470747
  66   4 2081.2131    0.8188  0.8826 10.3952  0.0000  0.0139   0.0110   0.0368    0.0396   0.0000   442.0523     -0.362172       22.1580      0.251649      -3.00767      0.255053      0.337504      0.468997      0.534183      0.586221      0.619583      0.637776
  66   5 2309.5974    1.3171  1.2490 11.0626 -0.0001  0.0167   0.0152   0.0463    0.0477   0.0000   442.3592      0.421595       21.8136     -0.135970      -2.43963      0.233649      0.387818      0.535934      0.613775      0.663855      0.708925      0.720695
  66   6 2523.4817    1.9773  1.3522 11.8449 -0.0000  0.0173   0.0216   0.0461    0.0455   0.0000   442.7835       1.58364       21.2136       1.12211      -2.14523      -1.89505      0.407777      0.571889      0.630138      0.689900      0.750190      0.756357
  66   7 2731.4551    2.8250  1.2481 12.6871  0.0000  0.0166   0.0321   0.0442    0.0475   0.0000   442.4661       3.47458       21.8572       2.00442      -2.65084       1.70425      0.393274      0.555545      0.616412      0.683619      0.746992      0.742677
  66   8 2935.3888    3.7487  1.2423 13.1561  0.0000  0.0159   0.0419   0.0441    0.0496   0.0000   442.2644       3.51119       21.3889       2.19323      -3.12448     -0.254425      0.405459      0.563831      0.635273      0.685192      0.732761      0.735524
  66   9 3134.0200    4.1175  1.3833 13.4088  0.0000  0.0167   0.0445   0.0481    0.0476   0.0000   442.0294       4.83148       21.0575       2.40636      -3.04191      -1.16123      0.416789      0.560862      0.634577      0.710312      0.767202      0.788945
  66  10 3328.5673    3.4821  1.8739 13.3026  0.0000  0.0212   0.0347   0.0589    0.0370   0.0000   442.4677       5.62846       18.9329       1.85090      -1.14114     -0.142441      0.488868      0.685426      0.770684      0.827757      0.896175      0.907795
  66  11 3520.5279    2.6312  3.4417 12.6481  0.0000  0.0311   0.0214   0.0883    0.0285   0.0000   441.2574       6.50786       19.5410       1.07354     -0.100318      -1.10469      0.701130       1.00150       1.11624       1.22680       1.31281       1.34082
  66  12 3710.1114    1.7655  5.0504 12.2271 -0.0041  0.0483   0.0161   0.1415    0.0324   0.0000   440.7803       9.44345       21.2651       1.13631      -1.60404       1.77180       1.06609       1.52208       1.72168       1.85002       1.95694       2.02431
  67   2 1584.8041    0.2495  0.2508  9.5993 -0.0001  0.0076   0.0062   0.0198    0.0185   0.0000   441.9128     -0.222187       22.3291      0.563612      -2.88488      0.328173      0.188180      0.253763      0.298353      0.332280      0.351320      0.377531
  67   3 1849.1519    0.5168  0.5783  9.7544  0.0000  0.0112   0.0080   0.0278    0.0302   0.0000   442.9037     -0.442565       21.5203    -0.0243641      -3.98371     0.0775824      0.250715      0.356476      0.401508      0.430390      0.467526      0.485821
  67   4 2092.7153    0.8552  0.9275 10.3263  0.0000  0.0143   0.0108   0.0372    0.0414   0.0000   442.2115       1.35453       22.9854     -0.813282      -2.58560      0.608899      0.315816      0.439275      0.501303      0.529874      0.573828      0.607718
  67   5 2321.9252    1.3767  1.2211 11.1990  0.0000  0.0168   0.0161   0.0449    0.0488   0.0000   442.4210       1.74186       22.1165      0.572945      -3.62860       1.44869      0.389557      0.551046      0.610869      0.663131      0.701701      0.725835
  67   6 2536.6118    2.0574  1.3567 11.9576  0.0029  0.0173   0.0224   0.0465    0.0458   0.0000   443.0355       2.13118       23.7174      0.237087      -3.61522     -0.732260      0.388816      0.549801      0.616133      0.685899      0.715617      0.735387
  67   7 2745.7499    2.9773  1.2345 12.6807  0.0000  0.0160   0.0334   0.0427    0.0478   0.0000   441.9914       2.11892       21.5750       1.54591      -1.75073      -1.26473      0.367771      0.516785      0.569269      0.635966      0.668204      0.682496
  67   8 2950.5216    3.8132  1.1971 13.1964  0.0002  0.0155   0.0433   0.0411    0.0528   0.0000   442.5793       3.59908       21.9249       1.71109      -3.54791      0.338349      0.378492      0.517728      0.575355      0.629317      0.675830      0.709108
  67   9 3149.8963    4.1154  1.4073 13.5360  0.0000  0.0172   0.0444   0.0482    0.0444   0.0000   442.5418       4.69477       21.7325       3.11817      -1.77135      -1.22616      0.416856      0.553425      0.635244      0.684427      0.755417      0.757583
  67  10 3345.2085    3.4510  2.0435 13.1320  0.0000  0.0215   0.0325   0.0613    0.0388   0.0000   443.1699       2.75779       20.0837       3.40393      -1.27447       1.40344      0.501193      0.700934      0.765299      0.857557      0.919026      0.942248
  67  11 3537.9141    2.6405  3.7938 12.5275  0.0000  0.0327   0.0206   0.0923    0.0292   0.0000   441.7923       4.90697       21.8473       6.62235     -0.861238      -1.94217      0.719301       1.02507       1.13948       1.27309       1.30993       1.38632
  67  12 3728.2738    2.2976  8.4455 11.9857  0.0075  0.0656   0.0075   0.1615    0.0120   0.0000   437.9191       3.81205       34.1285      0.652039      -19.8200       4.08937       1.47958       2.06067       2.24209       2.59330       2.58662       2.69644
  68   1 1267.0554    0.1076  0.1053  9.6459  0.0000  0.0085   0.0056   0.0193    0.0153   0.0000   440.6326     -0.166118       22.2581     -0.113286      -3.50591    -0.0386126      0.195679      0.269306      0.316356      0.349726      0.362040      0.385611
  68   2 1594.0224    0.2764  0.2763  9.6283  0.0000  0.0080   0.0064   0.0197    0.0191   0.0000   442.1364     -0.732767       22.3055      0.305904      -3.71626      0.289479      0.194662      0.261175      0.290774      0.307148      0.348471      0.373938
  68   3 1859.2260    0.5313  0.5996  9.7848  0.0000  0.0114   0.0081   0.0281    0.0313   0.0000   441.8678     -0.473546       22.2368     -0.622781      -3.09247      0.442451      0.261320      0.366077      0.392581      0.447921      0.478147      0.500552
  68   4 2104.1136    0.8862  0.9824 10.3328  0.0000  0.0142   0.0109   0.0380    0.0432   0.0000   442.5325     -0.190063       22.2728     -0.216928      -2.91805     -0.130596      0.327295      0.444772      0.501310      0.548609      0.580520      0.599667
  68   5 2334.1183    1.4179  1.2819 11.0919 -0.0129  0.0168   0.0154   0.0441    0.0468   0.0000   442.5939       1.01501       20.9780     -0.448762      -2.83388      0.629678      0.372182      0.529477      0.577098      0.648487      0.689656      0.701117
  68   6 2549.7200    2.1043  1.3519 12.0643  0.0026  0.0166   0.0232   0.0463    0.0453   0.0000   442.2496      0.809150       21.9679       2.19446      -5.33767      -1.58067      0.398312      0.542155      0.598740      0.673340      0.712010      0.712884
  68   7 2759.9184    3.0155  1.2736 12.6251  0.0000  0.0160   0.0329   0.0442    0.0517   0.0000   442.8162       2.82502       21.9582      0.842554      -3.05782     0.0680940      0.360754      0.504066      0.562134      0.616978      0.678802      0.698283
  68   8 2965.5601    3.8852  1.1870 13.3665  0.0000  0.0157   0.0447   0.0418    0.0505   0.0000   442.8204       4.16853       20.4918      0.728117      -2.92089       2.06887      0.370693      0.506860      0.564616      0.633247      0.686319      0.703446
  68   9 3165.5604    4.0442  1.4413 13.5351  0.0001  0.0174   0.0430   0.0486    0.0411   0.0000   442.6262       3.68561       21.6729      0.934126      -2.46823     -0.642124      0.404646      0.560554      0.619926      0.680844      0.726304      0.765160
  68  10 3361.7109    3.3881  2.1559 13.1125  0.0000  0.0222   0.0306   0.0626    0.0355   0.0000   443.5367       5.23359       20.9918       2.09155       1.73959      0.416007      0.492525      0.694908      0.770441      0.863658      0.920622      0.950837
  68  11 3555.2258    2.4331  4.0093 12.5517 -0.0000  0.0351   0.0194   0.1000    0.0283   0.0000   442.4565       3.45218       20.1308       1.63673      0.545559      0.697967      0.775689       1.08796       1.23853       1.34187       1.42903       1.48103
  68  12 3746.4117    1.8471  6.0433 11.9719 -0.0072  0.0547   0.0069   0.1353    0.0116   0.0000   439.2979       6.56998       22.1595       2.37326      -3.82137       2.96115       1.16934       1.69612       1.86602       2.09199       2.21196       2.29661
  69   1 1275.0400    0.0868  0.0753  9.6494  0.0000  0.0092   0.0059   0.0156    0.0149   0.0000   441.2134     -0.256761       21.9552      0.251236      -4.03123    -0.0260532      0.188951      0.301507      0.280079      0.357404      0.331176      0.358580
  69   2 1603.1457    0.2696  0.2899  9.5771  0.0000  0.0086   0.0060   0.0202    0.0194   0.0000   442.2760      0.187155       21.6309      0.703686      -2.74120      0.390015      0.191178      0.271484      0.312082      0.332622      0.350010      0.352786
  69   3 1869.2071    0.5414  0.6142  9.8794  0.0000  0.0115   0.0082   0.0289    0.0304   0.0000   442.4570      0.220282       22.5994     0.0901673      -3.68045      0.763494      0.263404      0.339876      0.391454      0.434579      0.458225      0.460713
  69   4 2115.4580    0.9116  0.9549 10.4229  0.0000  0.0141   0.0113   0.0365    0.0421   0.0000   441.9038       1.09269       22.3130      0.710394      -3.62033     -0.325905      0.313581      0.439949      0.498910      0.529662      0.599636      0.618124
  69   5 2346.1864    1.4510  1.2206 11.3006 -0.0001  0.0166   0.0167   0.0447    0.0488   0.0000   442.9098       1.28221       21.4827    -0.0340991      -2.46040      -2.69390      0.368839      0.523831      0.559693      0.627864      0.675668      0.713125
  69   6 2562.6645    2.1375  1.3692 11.9615  0.0003  0.0171   0.0226   0.0456    0.0450   0.0000   443.4789       2.93327       21.9098       1.09800      -1.61742       1.36352      0.379274      0.539697      0.588988      0.653169      0.681441      0.712346
  69   7 2773.9727    3.0475  1.2812 12.6214 -0.0000  0.0159   0.0326   0.0427    0.0511   0.0000   442.5623       2.40697       21.8673       2.54108      -3.28175     -0.231369      0.368647      0.502763      0.561650      0.634053      0.680681      0.714235
  69   8 2980.4709    3.9073  1.2884 13.2197  0.0082  0.0154   0.0422   0.0447    0.0486   0.0000   443.1495       2.94706       21.1667       2.58454      -1.80252     -0.629467      0.353862      0.494469      0.544248      0.600809      0.662922      0.671535
  69   9 3181.2024    4.1518  1.5469 13.2846  0.0052  0.0172   0.0414   0.0500    0.0451   0.0000   441.7132       5.19809       21.9663       1.80889      -2.94868     -0.523408      0.378187      0.534520      0.589910      0.646483      0.689883      0.713582
  69  10 3378.1520    3.3358  2.5017 12.8612  0.0000  0.0231   0.0277   0.0663    0.0367   0.0000   444.2561       4.02351       19.8275       2.09497       1.89980      0.292009      0.517651      0.711361      0.804826      0.874040      0.937631      0.963302
  70   1 1282.9146    0.1060  0.1244  9.5497  0.0000  0.0093   0.0052   0.0205    0.0153   0.0000   441.1075     -0.761084       22.2663     -0.104365      -3.07291     -0.300941      0.198551      0.301489      0.316426      0.363233      0.417983      0.397746
  70   2 1612.1639    0.2695  0.3005  9.5625  0.0000  0.0084   0.0060   0.0212    0.0192   0.0000   441.9815     0.0229747       22.9904     -0.358785      -3.94109     -0.276668      0.203540      0.267019      0.314634      0.323414      0.340921      0.355338
  70   3 1879.0783    0.5651  0.6233  9.8267  0.0000  0.0111   0.0084   0.0289    0.0314   0.0000   442.1924      0.331810       21.9328      0.171338      -2.25548      0.217778      0.256475      0.339514      0.392250      0.436887      0.470854      0.486590
  70   4 2126.7031    0.9338  0.9358 10.4207  0.0000  0.0137   0.0116   0.0357    0.0417   0.0000   442.3603      0.707555       22.3502      0.936196      -3.25522     -0.259124      0.309168      0.416240      0.473770      0.521410      0.582218      0.587263
  70   5 2358.1894    1.4755  1.2248 11.3063  0.0000  0.0160   0.0170   0.0440    0.0493   0.0000   442.4296      0.549015       22.0180    -0.0623541      -2.78938     -0.854918      0.362373      0.493034      0.547016      0.611470      0.643855      0.653166
  70   6 2575.5780    2.1576  1.4125 11.9941  0.0038  0.0176   0.0227   0.0467    0.0451   0.0000   442.6367       1.18471       21.5639      0.281709      -4.03552      0.642568      0.376927      0.532255      0.595843      0.650423      0.682045      0.706687
  70   7 2787.9511    3.0605  1.2835 12.7925  0.0000  0.0167   0.0336   0.0436    0.0476   0.0000   442.7150       3.98680       21.3638      0.225603      -2.58995     -0.942466      0.368391      0.521372      0.580486      0.641662      0.691679      0.704832
  70   8 2995.2570    4.0279  1.2380 13.3142  0.0000  0.0157   0.0441   0.0419    0.0474   0.0000   442.4058       3.59636       21.9683       1.18457      -2.23364    -0.0827298      0.354891      0.499880      0.559040      0.618489      0.654051      0.673172
  70   9 3196.7996    3.9886  1.5362 13.4080 -0.0004  0.0176   0.0405   0.0508    0.0407   0.0000   442.5812       4.91319       21.6667       2.86647      -1.26616      0.100995      0.403205      0.555674      0.624051      0.684501      0.723504      0.750009
  70  10 3394.5391    3.2183  2.4118 12.9999  0.0001  0.0239   0.0283   0.0659    0.0341   0.0000   442.4660       6.40404       19.0522       3.75470       1.02246       1.44497      0.519726      0.731105      0.813682      0.906574      0.946940      0.988213
  70  11 3589.6187    2.2364  4.0528 12.4565 -0.0033  0.0370   0.0177   0.1040    0.0290   0.0000   443.6976       4.86147       16.6953      0.907869       1.91092       1.45378      0.777656       1.12065       1.25649       1.39273       1.45824       1.52712
  71   1 1290.7372    0.1089  0.0860  9.5732  0.0000  0.0078   0.0056   0.0135    0.0148   0.0000   441.0398      0.199195       22.2000     0.0342488      -3.52611     -0.197629      0.195728      0.223613      0.256974      0.271293      0.322795      0.310632
  71   2 1621.0614    0.2838  0.3152  9.5475  0.0000  0.0086   0.0061   0.0209    0.0197   0.0000   442.0303      0.221587       22.0457      0.179803      -3.74897     -0.347911      0.188273      0.253057      0.294436      0.308600      0.335184      0.339057
  71   3 1888.8813    0.5703  0.6971  9.8052  0.0000  0.0123   0.0081   0.0295    0.0329   0.0000   442.2541      0.280599       22.6213      0.148607      -2.87810     -0.280613      0.270503      0.359758      0.420083      0.467871      0.491357      0.514347
  71   4 2137.8290    0.9355  1.0099 10.5166  0.0000  0.0147   0.0113   0.0388    0.0415   0.0000   442.7434      0.277685       22.5206      0.988137      -2.40383      0.284857      0.313116      0.443887      0.500105      0.545275      0.570875      0.585554
  71   5 2370.0261    1.5120  1.3352 11.3081  0.0000  0.0166   0.0163   0.0461    0.0443   0.0000   443.4019      0.269984       20.2539     -0.303284      -4.05610       1.42637      0.369770      0.499287      0.570412      0.623604      0.682186      0.690931
  71   6 2588.3904    2.2745  1.3644 12.0759 -0.0002  0.0166   0.0237   0.0455    0.0430   0.0000   441.9826       2.43541       22.8123       1.16798      -1.64688      0.986256      0.357928      0.501568      0.561901      0.629803      0.672504      0.689631
  71   7 2801.8126    3.1886  1.2978 12.7272  0.0000  0.0158   0.0338   0.0427    0.0478   0.0000   443.1313       2.78966       21.0031      0.438672      -1.79756      0.596682      0.355266      0.496173      0.551736      0.605874      0.660129      0.655443
  71   8 3009.9174    4.0207  1.3276 13.1980  0.0001  0.0159   0.0419   0.0430    0.0485   0.0000   443.4565       3.64678       21.5683       2.53210      -2.21183     0.0374926      0.350209      0.490096      0.541842      0.613719      0.630335      0.664280
  71   9 3212.2866    4.0661  1.5980 13.2863  0.0000  0.0176   0.0393   0.0497    0.0423   0.0000   441.7918       5.64866       21.1638       1.56218      -1.72661       1.69426      0.402660      0.561163      0.627479      0.684293      0.736345      0.761082
  71  10 3410.7153    3.1066  2.5111 12.9952  0.0000  0.0244   0.0266   0.0692    0.0315   0.0000   443.2458       5.85034       17.3065       4.68754       1.66797      0.754157      0.514170      0.736829      0.815189      0.893746      0.938746      0.974807
  71  11 3606.5484    2.7984  5.8980 11.8072  0.0001  0.0452   0.0096   0.1081    0.0099   0.0000   440.3431       2.92512       28.7172       1.52099      -9.52661      -2.50959      0.978599       1.34880       1.52474       1.65608       1.80500       1.82714
  72   1 1298.4935    0.1069  0.1012  9.5589  0.0000  0.0089   0.0052   0.0155    0.0148   0.0000   440.6316    -0.0356015       22.1499      0.621005      -3.69015    -0.0658884      0.167113      0.259035      0.288125      0.347384      0.310553      0.323898
  72   2 1629.8908    0.2890  0.3262  9.5547  0.0000  0.0088   0.0061   0.0212    0.0196   0.0000   441.9217      0.131894       22.1661      0.231391      -3.88072      0.158889      0.190109      0.260122      0.291475      0.316566      0.328785      0.341346
  72   3 1898.6489    0.5764  0.6615  9.9238 -0.0000  0.0117   0.0084   0.0297    0.0302   0.0000   442.0437      0.361946       22.1739      0.165083      -2.66486    -0.0161237      0.244642      0.343439      0.391561      0.423749      0.461748      0.456776
  72   4 2148.8953    0.9752  1.0594 10.4716  0.0000  0.0147   0.0115   0.0395    0.0440   0.0000   442.1014      0.712419       23.1885     -0.365780      -2.58449     -0.846511      0.326189      0.448859      0.510921      0.552219      0.597160      0.624441
  72   5 2381.8218    1.5226  1.3433 11.2849  0.0000  0.0170   0.0165   0.0467    0.0466   0.0000   442.2562       1.15110       22.6676      0.160824      -2.82772      0.140268      0.356815      0.503783      0.554251      0.610087      0.641708      0.678947
  72   6 2601.1367    2.2809  1.3115 12.1943  0.0000  0.0164   0.0246   0.0446    0.0441   0.0000   442.0300       2.61344       20.7669       1.47902      -3.27008     -0.358359      0.371298      0.496714      0.571394      0.632209      0.676827      0.705004
  72   7 2815.5995    3.2928  1.3042 12.7330  0.0049  0.0154   0.0346   0.0433    0.0506   0.0000   442.8106       2.82046       22.4682      0.946378      -2.46095      0.294130      0.329848      0.457291      0.523980      0.559495      0.599692      0.615135
  72   8 3024.4709    4.1314  1.2925 13.3426  0.0059  0.0154   0.0439   0.0430    0.0470   0.0000   442.5547       3.66870       22.1041       1.21015      -1.71073     -0.856214      0.346315      0.476342      0.528157      0.590388      0.620030      0.637618
  72   9 3227.5554    3.9029  1.6078 13.4622  0.0000  0.0187   0.0391   0.0514    0.0377   0.0000   443.0074       4.49876       21.9786       1.42170      -2.02789    -0.0799278      0.389777      0.550847      0.616453      0.682181      0.720367      0.745720
  72  10 3426.9149    3.0872  2.9763 12.7660  0.0000  0.0260   0.0239   0.0728    0.0297   0.0000   442.9149       6.51929       21.2853       3.54380       1.35171       1.46362      0.549137      0.760425      0.862249      0.956159       1.00675       1.04226
  73   1 1306.2144    0.1160  0.1074  9.5520  0.0000  0.0073   0.0055   0.0200    0.0149   0.0000   440.8718     -0.346438       22.2918     -0.204697      -3.74422     -0.192060      0.175616      0.194411      0.233009      0.281157      0.298673      0.300677
  73   2 1638.6191    0.2959  0.3142  9.5834  0.0000  0.0089   0.0062   0.0199    0.0194   0.0000   442.4253   -0.00682782       22.0739      0.214418      -3.65408     0.0241884      0.180696      0.256906      0.289207      0.326223      0.363655      0.361037
  73   3 1908.3197    0.5956  0.7137  9.8547 -0.0000  0.0119   0.0082   0.0313    0.0325   0.0000   442.1241      0.217064       22.0719     -0.442129      -3.61432     -0.813081      0.260097      0.357913      0.397988      0.437353      0.458509      0.494179
  73   4 2159.8356    0.9893  0.9897 10.5931  0.0000  0.0144   0.0118   0.0369    0.0407   0.0000   442.3322      0.873671       22.6389      0.273765      -2.43977      0.229015      0.296518      0.424308      0.468348      0.527084      0.544174      0.580754
  73   5 2393.5089    1.5582  1.3574 11.4050  0.0040  0.0165   0.0166   0.0471    0.0429   0.0000   442.7222       1.18192       22.7736     0.0793482      -2.36783      0.273760      0.349018      0.480056      0.543625      0.597959      0.627861      0.649535
  73   6 2613.7985    2.3568  1.3972 12.2063  0.0000  0.0171   0.0245   0.0454    0.0428   0.0000   442.8974       1.85110       22.0153       1.39349      -3.31574      0.561924      0.360260      0.503376      0.574028      0.627544      0.669923      0.695259
  73   7 2829.2561    3.3093  1.2438 13.0054 -0.0000  0.0159   0.0358   0.0427    0.0433   0.0000   443.0500       1.37850       21.2554      0.293347      -1.55540      0.625754      0.335951      0.490021      0.520011      0.602560      0.622900      0.631286
  73   8 3039.0132    4.0347  1.2925 13.4509  0.0043  0.0158   0.0437   0.0431    0.0460   0.0000   442.2808       3.94295       22.9040       1.75123      -2.47321     -0.997657      0.340687      0.473549      0.526899      0.578115      0.619007      0.632690
  73   9 3242.8288    3.9440  1.6289 13.4206 -0.0000  0.0184   0.0389   0.0510    0.0385   0.0000   442.5711       4.77500       21.9558       1.22499      -2.58782      0.869403      0.399008      0.559873      0.619594      0.684530      0.735780      0.760873
  73  10 3442.9444    2.9488  3.1137 12.7787 -0.0001  0.0269   0.0230   0.0772    0.0285   0.0000   443.4117       4.12300       18.6479       3.99486       1.93229      0.181242      0.566986      0.784124      0.886882      0.970849       1.03490       1.07545
  74   1 1313.8413    0.1067  0.1294  9.5365  0.0000  0.0081   0.0049   0.0226    0.0148   0.0000   441.0514     -0.109822       22.4718     -0.173590      -3.62372      0.758629      0.181467      0.248054      0.284723      0.312125      0.313941      0.325365
  74   2 1647.2177    0.3013  0.3236  9.5535  0.0000  0.0083   0.0061   0.0210    0.0199   0.0000   441.7599      0.164110       22.2370      0.634052      -3.43747     -0.243908      0.180287      0.230087      0.263288      0.298230      0.316279      0.326118
  74   3 1917.9438    0.5975  0.7129  9.8619  0.0000  0.0121   0.0082   0.0313    0.0332   0.0000   442.3311     -0.437270       22.5338     -0.113447      -2.82042       1.27138      0.244302      0.340796      0.383393      0.422277      0.447940      0.453529
  74   4 2170.6953    0.9987  1.1229 10.5974  0.0000  0.0156   0.0115   0.0410    0.0429   0.0000   442.4832       1.07867       21.9316      -1.06774      -2.07006     -0.247759      0.313968      0.442129      0.498985      0.540720      0.561194      0.582707
  74   5 2405.0624    1.5886  1.3958 11.4025 -0.0108  0.0177   0.0163   0.0453    0.0415   0.0000   442.6402       1.18269       21.7764     -0.418297      -3.20964     -0.380991      0.358237      0.502302      0.566317      0.620126      0.683988      0.711552
  74   6 2626.4061    2.4116  1.3224 12.2689 -0.0000  0.0160   0.0253   0.0448    0.0442   0.0000   442.2663       2.51020       22.3081     -0.253168      -3.02321     0.0148433      0.347923      0.480593      0.534779      0.577600      0.624079      0.645635
  74   7 2842.9136    3.3781  1.2759 12.9542 -0.0066  0.0161   0.0356   0.0418    0.0438   0.0000   442.6175       3.67275       22.2944       1.92084      -2.00315     -0.137889      0.327207      0.469992      0.513729      0.577960      0.617140      0.619157
  74   8 3053.3599    4.1168  1.3480 13.3139  0.0001  0.0159   0.0420   0.0434    0.0456   0.0000   443.0455       3.20398       21.4482       1.65719      -3.35077     -0.261819      0.337780      0.468232      0.526992      0.573042      0.620951      0.630550
  74   9 3257.9655    3.8517  1.7131 13.4045 -0.0000  0.0186   0.0369   0.0529    0.0369   0.0000   442.8248       5.29792       21.8289      0.179814      -1.97598     -0.209695      0.389479      0.548487      0.597849      0.662458      0.711186      0.736814
  74  10 3458.9498    2.9825  3.1715 12.6624 -0.0002  0.0270   0.0225   0.0756    0.0303   0.0000   443.9703       4.11797       19.0964       2.59570       1.20588      0.757158      0.550345      0.788149      0.875964      0.967504       1.02244       1.05617
  75   1 1321.4107    0.1148  0.1478  9.5303  0.0000  0.0095   0.0050   0.0211    0.0151   0.0000   440.6760      0.137020       22.6665     -0.161784      -3.74665      0.602080      0.230509      0.263002      0.288423      0.335701      0.346839      0.376256
  75   2 1655.7494    0.3093  0.3445  9.5556  0.0000  0.0090   0.0061   0.0209    0.0201   0.0000   441.5746      0.108465       22.5794      0.417921      -4.20785      0.172509      0.194603      0.277979      0.310253      0.342890      0.369646      0.369132
  75   3 1927.4696    0.6183  0.7238  9.8993 -0.0000  0.0121   0.0084   0.0296    0.0326   0.0000   442.3186      0.323877       22.3988     0.0743092      -3.01976      0.997301      0.248787      0.346783      0.378823      0.430168      0.466642      0.475522
  75   4 2181.4458    1.0334  1.1764 10.4957  0.0000  0.0157   0.0116   0.0418    0.0478   0.0000   442.5536       1.43934       23.1361     -0.958766      -3.31469      0.261555      0.324944      0.464832      0.520134      0.573391      0.593353      0.625711
  75   5 2416.4935    1.6512  1.4452 11.3942  0.0000  0.0173   0.0168   0.0467    0.0431   0.0000   442.4767       1.47632       22.0140    -0.0317030      -2.90408      0.109645      0.348307      0.488214      0.545488      0.601368      0.629381      0.658498
  75   6 2638.8600    2.4420  1.4393 12.2170 -0.0000  0.0168   0.0245   0.0458    0.0418   0.0000   442.9665       1.64925       22.0161     0.0686841      -1.99932     0.0751162      0.358391      0.486780      0.553037      0.620884      0.677255      0.678051
  75   7 2856.3935    3.4201  1.2689 12.9065  0.0000  0.0156   0.0359   0.0410    0.0479   0.0000   442.4044       3.01297       21.5456      0.893781      -3.14185      0.452502      0.331184      0.461532      0.503691      0.566697      0.598494      0.611238
  75   8 3067.6244    4.2091  1.2899 13.4339 -0.0007  0.0157   0.0441   0.0422    0.0440   0.0000   442.1507       3.32002       22.5278       1.51747      -3.27430     0.0257037      0.317175      0.444643      0.497561      0.551223      0.572503      0.591205
  75   9 3273.0751    3.7596  1.7969 13.3284  0.0002  0.0192   0.0353   0.0551    0.0364   0.0000   442.6608       3.97387       21.4770      0.503879      -1.08361      0.594073      0.389199      0.543481      0.624915      0.671299      0.729790      0.749828
  75  10 3474.7987    2.8374  3.4269 12.7408  0.0000  0.0300   0.0217   0.0831    0.0272   0.0000   443.2077       6.12440       18.2578       3.12024    -0.0910268     -0.330324      0.574464      0.840230      0.929589       1.03260       1.08425       1.12389
  76   1 1328.9652    0.1166  0.1394  9.4737  0.0000  0.0078   0.0049   0.0202    0.0149   0.0000   441.0888      0.259273       22.1218     -0.241206      -3.37964     0.0563768      0.176555      0.219233      0.254251      0.289736      0.285814      0.307051
  76   2 1664.1754    0.3243  0.4020  9.4973  0.0000  0.0094   0.0060   0.0235    0.0209   0.0000   442.0636      0.126748       22.0207     -0.198503      -3.82204      0.144931      0.198721      0.264541      0.318670      0.344698      0.390424      0.400769
  76   3 1936.9318    0.6406  0.7513  9.8705  0.0003  0.0122   0.0084   0.0310    0.0336   0.0000   442.3287      0.307523       22.8818      0.393287      -3.70679     0.0142033      0.236013      0.334978      0.380255      0.421997      0.440866      0.462818
  76   4 2192.1497    1.0570  1.1451 10.6846  0.0000  0.0158   0.0120   0.0407    0.0436   0.0000   442.4226      0.512725       22.5735      0.150395      -2.29098     -0.859409      0.316771      0.438657      0.499088      0.537736      0.580274      0.598870
  76   5 2427.9226    1.6493  1.4388 11.5190  0.0000  0.0174   0.0169   0.0480    0.0393   0.0000   441.9705      0.949003       21.4195      0.910191      -1.22199     -0.711386      0.347804      0.493607      0.542199      0.607599      0.650256      0.657062
  76   6 2651.3148    2.4698  1.3674 12.3409  0.0000  0.0164   0.0253   0.0442    0.0407   0.0000   443.2959       2.10260       22.5358      0.855013      -3.44056      -1.26212      0.337599      0.465144      0.516414      0.579010      0.621186      0.630377
  76   7 2869.8285    3.4674  1.3141 12.9406  0.0000  0.0156   0.0354   0.0424    0.0443   0.0000   442.5176       3.41622       21.4565       1.23783      -2.50352     -0.108410      0.324077      0.454583      0.497338      0.545669      0.597144      0.608358
  76   8 3081.8136    4.2600  1.3984 13.1809  0.0000  0.0159   0.0413   0.0416    0.0467   0.0000   442.9275       3.61441       21.9219       1.22468      -2.31161      0.345542      0.325134      0.451797      0.496592      0.559599      0.575556      0.612515
  76   9 3288.0814    3.7044  1.7993 13.3798 -0.0000  0.0195   0.0356   0.0554    0.0364   0.0000   442.4470       5.22030       20.4461       1.61414      -1.96085      0.520352      0.399343      0.554899      0.625918      0.696480      0.740195      0.752295
  76  10 3490.5899    2.7813  3.7468 12.6051  0.0000  0.0314   0.0207   0.0878    0.0279   0.0000   442.6888       6.93863       18.4055       1.03661      -1.24883     -0.566867      0.600470      0.870485      0.967560       1.08255       1.10621       1.16220
  77   1 1336.4200    0.1290  0.1233  9.4925  0.0000  0.0080   0.0050   0.0146    0.0147   0.0000   441.0247     -0.255928       22.3139      0.441636      -3.63043      0.127851      0.156033      0.222156      0.243891      0.237209      0.273400      0.319061
  77   2 1672.5281    0.3270  0.3761  9.5718  0.0000  0.0091   0.0061   0.0220    0.0206   0.0000   441.7114    -0.0460528       22.1229      0.350704      -2.69701     -0.377871      0.195446      0.270806      0.305718      0.349747      0.352378      0.379934
  77   3 1946.3381    0.6333  0.7855  9.9283  0.0000  0.0125   0.0083   0.0330    0.0341   0.0000   442.6516     -0.249002       21.7625      0.327024      -2.30347     -0.500019      0.243771      0.338191      0.383965      0.414682      0.453380      0.446251
  77   4 2202.7412    1.0911  1.0943 10.7607  0.0000  0.0150   0.0124   0.0391    0.0421   0.0000   442.8177      0.568033       22.4688     -0.142066      -3.41087      0.527684      0.296241      0.419753      0.470262      0.525357      0.563764      0.569527
  77   5 2439.2469    1.7329  1.4512 11.4385  0.0001  0.0169   0.0172   0.0458    0.0438   0.0000   442.8969      0.557442       22.2643       2.02772      -2.46505      -1.38806      0.342950      0.467631      0.542704      0.582787      0.616864      0.635480
  77   6 2663.6270    2.5359  1.3762 12.3613  0.0000  0.0165   0.0258   0.0438    0.0424   0.0000   442.4968       2.70706       22.4665      0.393061      -2.63940       1.86015      0.332379      0.464990      0.520761      0.587529      0.645417      0.658476
  77   7 2883.1230    3.5838  1.3581 12.9439  0.0001  0.0155   0.0357   0.0438    0.0438   0.0000   442.6367       2.49233       20.5595      0.851105      -2.71829      0.634017      0.316038      0.446036      0.484138      0.544557      0.577837      0.606489
  77   8 3095.9048    4.1915  1.4151 13.3747  0.0025  0.0161   0.0412   0.0436    0.0428   0.0000   443.1173       3.81370       21.7846       2.43608      -2.33615    -0.0490542      0.320879      0.455591      0.502613      0.561620      0.623506      0.635083
  77   9 3302.8928    3.5896  2.0087 13.3387 -0.0000  0.0204   0.0326   0.0599    0.0331   0.0000   443.7087       4.63105       20.5602       1.86241      -1.67047     -0.685071      0.407566      0.573653      0.650794      0.705901      0.749186      0.761189
  77  10 3506.2682    2.7213  3.7466 12.5453 -0.0002  0.0309   0.0197   0.0869    0.0293   0.0000   443.8774       5.97042       21.3288       2.75560      -2.77224       1.04615      0.596331      0.849180      0.956126       1.04902       1.11898       1.14986
  78   1 1343.8390    0.1206  0.1343  9.4882  0.0000  0.0081   0.0050   0.0183    0.0147   0.0000   441.1369      0.284818       22.0214      0.632698      -3.16539    0.00448074      0.168589      0.228988      0.257353      0.266609      0.308332      0.314144
  78   2 1680.7663    0.3506  0.3742  9.5245  0.0000  0.0083   0.0064   0.0216    0.0206   0.0000   441.6391     0.0148792       22.4124     -0.189652      -3.55457      0.313568      0.171059      0.236757      0.268209      0.304544      0.309646      0.332015
  78   3 1955.6467    0.6573  0.7618  9.9561  0.0003  0.0118   0.0086   0.0318    0.0333   0.0000   442.2189      0.320976       21.8364      0.144987      -2.76022      0.978864      0.239253      0.334407      0.366538      0.419561      0.444730      0.464021
  78   4 2213.2334    1.1011  1.1919 10.6789  0.0000  0.0158   0.0123   0.0416    0.0463   0.0000   442.3980       1.12926       23.2907      0.664298      -3.60415      0.612426      0.309189      0.430260      0.475098      0.522075      0.569386      0.567107
  78   5 2450.3892    1.7943  1.4140 11.5477  0.0002  0.0165   0.0181   0.0460    0.0437   0.0000   442.4092       1.96637       21.9693      0.829406      -2.47958      -1.58783      0.334244      0.462712      0.521041      0.567839      0.613239      0.632098
  78   6 2675.9532    2.6210  1.4171 12.3996  0.0021  0.0163   0.0263   0.0450    0.0417   0.0000   442.9022       2.06442       21.7989      0.964730      -2.64703     -0.786031      0.326814      0.448080      0.511568      0.564548      0.619340      0.630156
  78   7 2896.3917    3.6232  1.2972 13.0571  0.0058  0.0151   0.0369   0.0415    0.0446   0.0000   442.8052       3.17191       22.6004       2.13822      -3.60694    -0.0607567      0.303726      0.418644      0.478824      0.527768      0.572972      0.587218
  78   8 3109.8831    4.1390  1.3894 13.4839  0.0000  0.0166   0.0418   0.0445    0.0401   0.0000   442.9397       4.10783       21.3774      0.337848      -2.04544     0.0664629      0.319690      0.464807      0.510560      0.572747      0.627081      0.629204
  78   9 3317.7104    3.6205  2.0890 13.0848 -0.0001  0.0203   0.0307   0.0573    0.0352   0.0000   443.4372       4.03313       20.5426       2.58531     -0.274065      0.108043      0.392979      0.564091      0.616043      0.687310      0.727482      0.765110
  78  10 3521.7957    2.9109  4.5872 12.1154  0.0000  0.0345   0.0109   0.0861    0.0085   0.0000   441.0798       5.23935       23.2075       3.10171      -3.30083      -1.01413      0.684376      0.947778       1.05937       1.17797       1.26369       1.29501
  79   1 1351.1802    0.1345  0.1379  9.4897  0.0000  0.0073   0.0050   0.0170    0.0147   0.0000   440.5773      0.117696       22.3841      0.294149      -3.53724     -0.588988      0.176718      0.235298      0.273964      0.293668      0.323908      0.327107
  79   2 1688.9555    0.3531  0.3934  9.5639  0.0000  0.0086   0.0063   0.0223    0.0210   0.0000   441.3227     0.0606009       22.1348    -0.0769558      -3.27214      0.547074      0.177132      0.229500      0.272164      0.292325      0.329512      0.337029
  79   3 1964.9311    0.6754  0.7861 10.0595  0.0000  0.0122   0.0087   0.0329    0.0331   0.0000   442.5256      0.731513       22.7419    0.00250716      -4.19620     -0.464630      0.232778      0.335490      0.370932      0.415704      0.442628      0.446354
  79   4 2223.6437    1.1433  1.2766 10.7482  0.0002  0.0163   0.0124   0.0427    0.0459   0.0000   442.7760      0.339373       21.5977      0.814135      -3.58567     -0.314767      0.317058      0.436822      0.488413      0.538171      0.590994      0.606978
  79   5 2461.5375    1.7801  1.4230 11.6582  0.0079  0.0166   0.0178   0.0466    0.0408   0.0000   443.1725       1.51265       21.0902     -0.176689      -3.66933      0.891647      0.317005      0.446222      0.504727      0.549689      0.594023      0.612134
  79   6 2688.1271    2.6235  1.3668 12.4918  0.0000  0.0160   0.0264   0.0443    0.0401   0.0000   443.2612       1.91163       22.1385      0.751593      -3.54207      0.266141      0.312781      0.432167      0.497250      0.537681      0.574237      0.608370
  79   7 2909.5275    3.6417  1.3430 12.9988 -0.0070  0.0158   0.0355   0.0408    0.0426   0.0000   443.0892       2.96934       21.1168       1.47100      -2.41784      0.570993      0.311423      0.446053      0.487961      0.560040      0.600850      0.617075
  79   8 3123.8468    4.2001  1.4746 13.3444  0.0000  0.0162   0.0403   0.0451    0.0422   0.0000   442.3096       3.19151       21.9459       1.40062      -3.57477     -0.711469      0.317779      0.446797      0.488740      0.536979      0.578263      0.602271
  79   9 3332.4204    3.5310  2.2043 13.1573  0.0002  0.0209   0.0299   0.0611    0.0331   0.0000   443.1059       5.31463       20.7061       2.08735       1.51516    -0.0364921      0.401586      0.572338      0.628008      0.697355      0.741956      0.767332
  80   1 1358.4732    0.1350  0.1603  9.4729  0.0000  0.0100   0.0048   0.0184    0.0149   0.0000   440.8398     -0.363992       22.1446      0.228381      -3.88143     -0.181376      0.266262      0.363683      0.461029      0.568427      0.628986      0.666506
  80   2 1697.0478    0.3539  0.4166  9.5651 -0.0001  0.0092   0.0062   0.0230    0.0212   0.0000   441.5537    -0.0333383       22.3071      0.435275      -3.42887     0.0615170      0.174231      0.237171      0.281436      0.292466      0.313850      0.329618
  80   3 1974.1562    0.6976  0.8232  9.9696  0.0000  0.0124   0.0086   0.0318    0.0359   0.0000   442.2396      0.165967       21.5086      0.582792      -3.05404      0.249772      0.245437      0.327595      0.377741      0.406378      0.419354      0.454372
  80   4 2233.9391    1.1675  1.2566 10.7407 -0.0000  0.0156   0.0124   0.0429    0.0443   0.0000   443.1980      0.556783       21.2323      0.681677      -2.73746      0.239268      0.302071      0.421053      0.475482      0.521663      0.574906      0.583568
  80   5 2472.6100    1.8630  1.4287 11.6569  0.0069  0.0162   0.0184   0.0452    0.0423   0.0000   442.1573       1.39703       21.1526      0.734209      -3.31980       1.24077      0.321059      0.448282      0.506439      0.553201      0.594289      0.615014
  80   6 2700.2899    2.7174  1.3962 12.4894  0.0000  0.0160   0.0269   0.0438    0.0408   0.0000   442.7455       1.80524       21.6777       1.05361      -1.92239     -0.152266      0.315869      0.421945      0.484655      0.534699      0.585142      0.585185
  80   7 2922.6088    3.7336  1.3488 13.1270  0.0000  0.0156   0.0373   0.0434    0.0436   0.0000   442.4050       3.57489       21.5083      0.900277      -2.42793      0.467218      0.297339      0.413785      0.476192      0.518679      0.539411      0.572315
  80   8 3137.6878    4.1583  1.5169 13.4071 -0.0000  0.0167   0.0396   0.0466    0.0399   0.0000   442.8347       3.41258       22.0004       2.68687      -1.78492      -1.16021      0.320517      0.450578      0.502591      0.548650      0.599938      0.608370
  80   9 3347.0685    3.4012  2.2902 13.1592  0.0000  0.0222   0.0290   0.0626    0.0325   0.0000   442.4386       6.20213       21.8518     0.0104511      -1.54570     -0.556216      0.413713      0.586495      0.663689      0.724836      0.774068      0.799774
  80  10 3552.8762    2.6598  4.6720 12.2187  0.0000  0.0279   0.0091   0.0592    0.0070   0.0000   441.4759       6.09281       22.3690       1.02713      -4.60620      -3.06347      0.669977      0.699196       1.03330      0.949709       1.17407       1.18819
  81   1 1365.7087    0.1369  0.1326  9.4710  0.0000  0.0073   0.0049   0.0167    0.0145   0.0000   440.7122     0.0172205       21.9531      0.198677      -3.33490      0.287484      0.121372      0.181176      0.212867      0.213268      0.225176      0.227453
  81   2 1705.0403    0.3717  0.4338  9.5120  0.0000  0.0092   0.0062   0.0229    0.0221   0.0000   441.3603     -0.438262       22.3991     -0.278380      -4.30480      0.506705      0.180870      0.242904      0.293264      0.330872      0.356153      0.366907
  81   3 1983.2968    0.7021  0.8629  9.9795  0.0000  0.0123   0.0086   0.0340    0.0358   0.0000   442.5354      0.424922       22.1178     -0.285822      -3.04169      0.603229      0.240908      0.326206      0.370396      0.404999      0.442432      0.456746
  81   4 2244.2123    1.2054  1.2685 10.7569  0.0000  0.0157   0.0126   0.0420    0.0450   0.0000   442.5918      0.244194       21.8950     -0.403943      -3.18265      0.511142      0.296709      0.410647      0.462641      0.505126      0.543389      0.559440
  81   5 2483.5442    1.8828  1.5100 11.6436  0.0006  0.0170   0.0180   0.0475    0.0409   0.0000   443.3078       1.13869       21.3567       1.33584      -4.13529     -0.552952      0.321451      0.450271      0.509393      0.554302      0.611205      0.620333
  81   6 2712.3596    2.8270  1.4147 12.3950 -0.0000  0.0158   0.0271   0.0423    0.0422   0.0000   443.0064       1.77526       21.3847       1.55957      -3.45040     -0.723700      0.307475      0.430851      0.477453      0.529318      0.568522      0.575656
  81   7 2935.5490    3.8881  1.2851 13.1620 -0.0030  0.0150   0.0390   0.0406    0.0433   0.0000   442.7352       3.05250       21.6995       1.82425      -4.29918     -0.206318      0.287035      0.400726      0.443640      0.494361      0.542861      0.559518
  81   8 3151.3780    4.1980  1.5971 13.3073 -0.0000  0.0170   0.0388   0.0468    0.0405   0.0000   442.6368       3.73048       21.2396       1.62446      -2.97260     -0.544400      0.323100      0.457918      0.509824      0.558444      0.606519      0.610006
  81   9 3361.5596    3.3129  2.4947 13.1085  0.0000  0.0234   0.0277   0.0662    0.0309   0.0000   444.1204       4.84946       21.1663     -0.698719      -1.10877     0.0180064      0.430705      0.620709      0.683067      0.772477      0.792676      0.843572
  81  10 3568.1647    2.7534  5.1639 12.0925 -0.0005  0.0396   0.0092   0.0998    0.0081   0.0000   442.4195       5.39516       23.1042       3.83408      -2.98553      -2.88250      0.742596       1.04357       1.17195       1.29243       1.38386       1.44391
  82   1 1372.8871    0.1428  0.1373  9.4566  0.0000  0.0069   0.0050   0.0161    0.0145   0.0000   441.0092     -0.382621       22.3543     -0.721462      -3.09372    -0.0604518      0.163759      0.201685      0.260983      0.288210      0.350321      0.355180
  82   2 1712.9730    0.3694  0.4088  9.5849  0.0000  0.0089   0.0064   0.0221    0.0212   0.0000   441.6013    0.00778841       21.6911      0.292832      -3.01839      -1.09480      0.171468      0.234906      0.272984      0.295133      0.308632      0.317625
  82   3 1992.4242    0.7064  0.8928 10.1009  0.0000  0.0132   0.0086   0.0345    0.0342   0.0000   442.0533      0.425791       23.0938    -0.0601705      -3.67404      0.329476      0.254510      0.355572      0.407178      0.441522      0.465827      0.479004
  82   4 2254.3538    1.1908  1.2941 10.7845  0.0000  0.0158   0.0123   0.0425    0.0417   0.0000   442.7299      0.781370       22.1565     -0.796746      -2.91608    -0.0617241      0.303483      0.414989      0.472194      0.514566      0.564285      0.585195
  82   5 2494.4364    1.9517  1.4803 11.7425  0.0069  0.0167   0.0190   0.0464    0.0416   0.0000   442.4586       2.40904       21.4974       1.10328      -2.48886     -0.576394      0.314034      0.430791      0.510116      0.537585      0.597210      0.602297
  82   6 2724.3385    2.8082  1.4398 12.4282 -0.0000  0.0160   0.0266   0.0439    0.0409   0.0000   442.4343       1.82447       22.0159       1.94358      -2.15804      -1.18604      0.300888      0.424100      0.466007      0.524436      0.572878      0.593899
  82   7 2948.5039    3.8381  1.2985 13.2579  0.0046  0.0148   0.0388   0.0418    0.0426   0.0000   442.9593       1.93139       22.9625       1.49916      -3.29293    -0.0532962      0.289967      0.394036      0.442566      0.497497      0.534567      0.544107
  82   8 3165.0156    4.1399  1.5316 13.4608 -0.0000  0.0166   0.0392   0.0467    0.0378   0.0000   442.1385       4.01923       21.6910      0.862462      -3.61652       1.30859      0.319581      0.439076      0.499287      0.538318      0.597211      0.604776
  82   9 3376.0463    3.3465  2.5812 12.9939  0.0000  0.0232   0.0264   0.0662    0.0306   0.0000   444.1182       5.60304       19.6235       1.99014     -0.782466      0.384487      0.413753      0.599670      0.662572      0.752121      0.782804      0.816596
  82  10 3583.4896    2.6880  5.3826 12.0934  0.0009  0.0404   0.0087   0.1039    0.0079   0.0000   443.4954       4.59069       24.2434       3.26058      -4.61206      -2.15960      0.756570       1.05752       1.17537       1.30540       1.40528       1.44848
  83   1 1380.0255    0.1428  0.1479  9.4394  0.0033  0.0067   0.0048   0.0170    0.0145   0.0000   440.4543    -0.0120157       22.4629      0.342982      -3.40680     -0.628748      0.124984      0.178530      0.203659      0.237387      0.250933      0.281226
  83   2 1720.8222    0.3874  0.4436  9.5384  0.0000  0.0090   0.0063   0.0229    0.0224   0.0000   441.6595      0.483926       22.3132    -0.0518429      -2.47759      0.123872      0.169150      0.234309      0.265247      0.288193      0.313133      0.321803
  83   3 2001.4462    0.7220  0.8686 10.0343 -0.0000  0.0127   0.0087   0.0333    0.0363   0.0000   441.9527      0.312894       22.9150     -0.613859      -2.67045      0.488142      0.235744      0.327216      0.370130      0.408035      0.437961      0.449219
  83   4 2264.4104    1.2354  1.3530 10.8488  0.0000  0.0160   0.0125   0.0436    0.0400   0.0000   442.9817      0.472469       22.6925      0.412371      -4.83219      0.515336      0.309549      0.426954      0.488827      0.536921      0.576547      0.604196
  83   5 2505.2409    1.9871  1.4697 11.8307  0.0000  0.0166   0.0194   0.0467    0.0401   0.0000   443.6359       1.01463       22.4723     -0.205330      -2.37681      0.677091      0.314726      0.429805      0.484230      0.541919      0.564213      0.596732
  83   6 2736.2589    2.8980  1.4170 12.5813 -0.0000  0.0159   0.0278   0.0445    0.0385   0.0000   443.0770       2.35415       21.8850       1.83502      -2.64699      0.330628      0.290420      0.414166      0.451846      0.506899      0.555200      0.574604
  83   7 2961.3059    3.9029  1.3587 13.2521  0.0000  0.0155   0.0382   0.0427    0.0398   0.0000   442.7727       2.63120       21.8787       2.33767      -2.93152     -0.560325      0.284296      0.400672      0.441447      0.483741      0.533087      0.541718
  83   8 3178.5631    4.0724  1.5591 13.4700  0.0000  0.0170   0.0385   0.0475    0.0363   0.0000   442.3702       4.42222       21.8760       1.26007      -3.33808     -0.242780      0.314901      0.443673      0.494650      0.543187      0.582167      0.609092
  83   9 3390.5158    3.2067  2.7391 12.9413  0.0000  0.0244   0.0252   0.0696    0.0300   0.0000   443.7647       3.80899       19.0783       4.04743     -0.603369      -1.40176      0.431251      0.620323      0.689212      0.778489      0.795369      0.840768
  83  10 3598.5931    2.4528  5.0389 12.1856 -0.0020  0.0403   0.0084   0.1039    0.0092   0.0000   442.6442       2.61581       21.0358       6.49590      0.247150      -5.06870      0.747983       1.03455       1.17706       1.27933       1.37435       1.42616
  84   1 1387.0974    0.1455  0.1498  9.4532  0.0000  0.0070   0.0048   0.0151    0.0145   0.0000   440.6202      0.128708       22.1021      0.304039      -3.63387     -0.192181      0.129465      0.170257      0.198865      0.209619      0.219254      0.240382
  84   2 1728.5773    0.3885  0.4721  9.5624  0.0000  0.0095   0.0062   0.0235    0.0225   0.0000   441.7677    -0.0625681       22.1038     -0.114301      -3.26234      0.357878      0.169299      0.241508      0.262781      0.302881      0.311894      0.330630
  84   3 2010.4582    0.7456  0.9276 10.0616  0.0000  0.0131   0.0088   0.0344    0.0370   0.0000   442.7865      0.722643       22.2599    -0.0303081      -3.74316      0.229171      0.237715      0.329725      0.368150      0.407185      0.440558      0.457791
  84   4 2274.3849    1.2334  1.3068 11.0163 -0.0004  0.0161   0.0128   0.0437    0.0390   0.0000   442.1604       2.01495       23.9783      0.168753      -3.84647     -0.224675      0.301600      0.423981      0.474170      0.520851      0.580903      0.608042
  84   5 2516.0174    1.9653  1.4746 11.8712 -0.0078  0.0170   0.0190   0.0467    0.0381   0.0000   441.9236      0.766429       22.7450      0.348807      -3.52706     -0.543945      0.311302      0.428238      0.490917      0.536888      0.591263      0.603151
  84   6 2748.1339    2.9380  1.4525 12.5527 -0.0002  0.0163   0.0276   0.0425    0.0404   0.0000   443.0456       1.80784       22.0389       1.94149      -3.18776     0.0431371      0.298516      0.421621      0.473642      0.519433      0.551911      0.575967
  84   7 2974.0321    3.9290  1.4317 13.1201 -0.0001  0.0155   0.0368   0.0432    0.0417   0.0000   442.1060       3.77411       21.3364       1.20582      -2.74487     -0.500503      0.283070      0.401970      0.448243      0.482912      0.540302      0.552404
  84   8 3192.1254    3.9417  1.5994 13.5529 -0.0000  0.0176   0.0381   0.0496    0.0354   0.0000   443.0447       4.09108       22.0166       2.12796      -1.88872     -0.489584      0.326792      0.456823      0.515054      0.565404      0.610308      0.628793
  84   9 3404.7873    3.1795  2.9258 12.9410  0.0002  0.0257   0.0245   0.0705    0.0288   0.0000   444.6850       5.25378       20.2091       3.13900      0.238863      -2.00040      0.447496      0.657125      0.712439      0.810333      0.849910      0.893171
  85   1 1394.1442    0.1487  0.1689  9.4140  0.0000  0.0068   0.0047   0.0170    0.0146   0.0000   440.4497     0.0534959       22.3950     0.0801598      -2.97554    -0.0295197      0.131494      0.172295      0.194150      0.221007      0.229917      0.250290
  85   2 1736.2782    0.3854  0.4873  9.6159  0.0000  0.0099   0.0061   0.0242    0.0222   0.0000   441.4031    -0.0930887       21.9708      0.455391      -3.69385     -0.165893      0.184246      0.248558      0.277140      0.305794      0.323968      0.336725
  85   3 2019.3597    0.7532  0.9657 10.1252 -0.0000  0.0137   0.0087   0.0356    0.0371   0.0000   441.9194      0.958818       22.8196     -0.444767      -2.62515     0.0644827      0.252275      0.356359      0.409346      0.450106      0.503610      0.511156
  85   4 2284.2449    1.2871  1.3515 10.9732 -0.0052  0.0161   0.0129   0.0445    0.0397   0.0000   443.0722       1.29016       21.0619      0.500659      -2.83493     -0.261292      0.295472      0.412358      0.450001      0.510373      0.526599      0.562830
  85   5 2526.7123    2.0525  1.5323 11.7423 -0.0003  0.0167   0.0188   0.0455    0.0408   0.0000   442.5975       1.29280       21.2016       1.59665      -3.99381      0.784414      0.299775      0.428471      0.472244      0.521129      0.556805      0.586308
  85   6 2759.9137    2.9432  1.4251 12.6799 -0.0001  0.0160   0.0279   0.0430    0.0375   0.0000   443.4281       1.87103       21.3537      0.845819      -3.18244      0.365163      0.289471      0.401352      0.461786      0.503322      0.535698      0.552021
  85   7 2986.6826    3.9718  1.3405 13.3356  0.0000  0.0150   0.0391   0.0424    0.0409   0.0000   442.7126       3.28644       21.6814       1.89360      -1.99108     -0.165013      0.285781      0.397966      0.448411      0.496601      0.538717      0.560021
  85   8 3205.5123    4.0300  1.6770 13.3792 -0.0000  0.0173   0.0362   0.0491    0.0359   0.0000   442.6044       4.50031       21.8035      0.717645     -0.682215      0.143657      0.311851      0.439574      0.495603      0.547965      0.589671      0.599214
  85   9 3419.0278    3.1009  3.1132 12.8823 -0.0000  0.0261   0.0237   0.0745    0.0287   0.0000   444.2157       4.41376       19.4108       1.38220      0.821904     -0.979854      0.464994      0.664415      0.730970      0.823908      0.870687      0.911792
  86   1 1401.1149    0.1544  0.1880  9.3773  0.0000  0.0072   0.0046   0.0191    0.0147   0.0000   440.5235     -0.132871       22.0709     -0.230982      -3.40953      0.166377      0.137583      0.187483      0.217046      0.225738      0.239269      0.237981
  86   2 1743.8876    0.4016  0.5092  9.5674  0.0000  0.0097   0.0062   0.0255    0.0224   0.0000   441.7281     -0.400601       21.6819    -0.0105697      -3.34502      0.391595      0.168675      0.235925      0.271097      0.293130      0.314353      0.315586
  86   3 2028.2495    0.7744  0.9412 10.1737 -0.0000  0.0132   0.0089   0.0343    0.0352   0.0000   441.9400      0.231872       22.4297      0.626566      -2.91426      0.492233      0.239133      0.333900      0.374141      0.419270      0.455950      0.467195
  86   4 2294.0956    1.3297  1.3284 10.9951 -0.0001  0.0157   0.0133   0.0432    0.0409   0.0000   442.7507       1.26163       21.4737     -0.510285      -3.84758      0.741865      0.285427      0.385696      0.438587      0.479339      0.518621      0.548346
  86   5 2537.3000    2.0489  1.4971 11.9507 -0.0000  0.0167   0.0196   0.0474    0.0375   0.0000   443.3014       1.75871       22.2241     -0.624726      -2.95487       1.28415      0.303359      0.420511      0.481578      0.523241      0.575136      0.599324
  86   6 2771.6529    3.0040  1.3864 12.7648  0.0000  0.0157   0.0291   0.0432    0.0379   0.0000   443.0580       2.87206       21.5381      0.939254      -3.43339      -1.03518      0.292618      0.396508      0.452199      0.493155      0.537415      0.563588
  86   7 2999.2462    4.0407  1.3548 13.2740  0.0000  0.0150   0.0385   0.0414    0.0393   0.0000   443.2580       2.54668       22.3896       2.61134      -3.09029     0.0861045      0.273331      0.379443      0.424337      0.474656      0.522002      0.545082
  86   8 3218.8708    3.9511  1.6967 13.4115  0.0000  0.0174   0.0358   0.0508    0.0343   0.0000   442.7987       3.63458       21.9391       1.47903      -2.06383     -0.561007      0.316004      0.439089      0.497870      0.551931      0.584934      0.613107
  86   9 3433.2621    3.0453  3.1814 12.8662  0.0000  0.0268   0.0235   0.0757    0.0284   0.0000   443.6782       4.23355       20.8144       1.07739      -1.43270       2.56669      0.471323      0.667396      0.752956      0.822699      0.894431      0.929110
  87   1 1408.0396    0.1586  0.1644  9.4020  0.0000  0.0072   0.0048   0.0152    0.0145   0.0000   440.3590     0.0309424       22.2665      0.338682      -3.56735     -0.320273      0.128894      0.181111      0.201383      0.217189      0.250410      0.241120
  87   2 1751.4230    0.3985  0.5472  9.5305  0.0000  0.0103   0.0060   0.0265    0.0235   0.0000   441.3405     -0.173542       22.2807    -0.0575634      -2.96822      0.418630      0.188950      0.262915      0.307646      0.329516      0.350103      0.368599
  87   3 2037.0945    0.7972  1.0123 10.0661  0.0000  0.0137   0.0090   0.0353    0.0402   0.0000   442.4499      0.565088       21.4864     -0.143417      -2.36511      0.675243      0.244998      0.346243      0.388233      0.426991      0.481161      0.497297
  87   4 2303.8051    1.3517  1.3979 11.0000  0.0000  0.0164   0.0132   0.0442    0.0398   0.0000   442.9474       1.08345       22.3898      0.902633      -2.97903      0.130063      0.275329      0.398487      0.437217      0.487322      0.510238      0.531039
  87   5 2547.8701    2.1116  1.5617 11.8982  0.0000  0.0173   0.0196   0.0473    0.0383   0.0000   442.4428       1.58079       21.9163      0.474718      -2.30391      0.222956      0.290435      0.428196      0.463678      0.529976      0.554690      0.585752
  87   6 2783.3332    3.1556  1.4704 12.6430 -0.0002  0.0155   0.0290   0.0441    0.0400   0.0000   443.3634       2.58983       21.3926       1.24882      -2.87784     -0.531350      0.286145      0.394760      0.450100      0.493977      0.532674      0.553279
  87   7 3011.7665    4.0856  1.4188 13.2683  0.0000  0.0154   0.0380   0.0422    0.0384   0.0000   442.7854       3.46329       22.4939       2.12655      -2.94640      0.771409      0.271667      0.387404      0.430159      0.476576      0.500306      0.519457
  87   8 3232.1221    3.9995  1.8771 13.1617  0.0000  0.0179   0.0332   0.0506    0.0363   0.0000   443.5120       4.05799       21.7823       2.61567      -2.65800     -0.364172      0.319570      0.453726      0.508909      0.560045      0.599924      0.613069
  87   9 3447.2776    2.9553  3.4372 12.8248  0.0000  0.0277   0.0227   0.0829    0.0279   0.0000   443.0842       5.56381       20.7226       3.27061      -2.23709      0.873230      0.488022      0.674272      0.774780      0.846402      0.906373      0.949624
  88   1 1414.9171    0.1484  0.1815  9.3555  0.0000  0.0071   0.0046   0.0192    0.0145   0.0000   440.4145      0.101733       22.3569      0.226837      -4.28047      0.188428      0.122686      0.169428      0.200584      0.224702      0.245553      0.244878
  88   2 1758.9233    0.4315  0.5169  9.5725  0.0000  0.0097   0.0064   0.0238    0.0230   0.0000   441.5198     -0.120135       22.0815     -0.696604      -3.01663      0.250061      0.173522      0.249474      0.268550      0.316749      0.321163      0.349005
  88   3 2045.8652    0.8079  1.0039 10.1528  0.0000  0.0135   0.0090   0.0364    0.0376   0.0000   442.7163      0.134367       22.7204      0.515682      -2.86690    -0.0308554      0.237124      0.331296      0.374227      0.407932      0.462504      0.471777
  88   4 2313.4621    1.3872  1.4137 11.0197  0.0000  0.0162   0.0134   0.0438    0.0400   0.0000   442.8934      0.548173       21.3349       1.25891      -3.97518      0.549088      0.282826      0.392153      0.439587      0.488011      0.520434      0.539526
  88   5 2558.3325    2.1619  1.5633 11.9229  0.0000  0.0169   0.0200   0.0467    0.0384   0.0000   442.6569       1.73579       21.1078       1.21666      -2.73564      0.508106      0.298801      0.412888      0.477397      0.524249      0.561124      0.586175
  88   6 2794.9210    3.1593  1.3672 12.7543  0.0000  0.0155   0.0303   0.0413    0.0395   0.0000   442.9270       2.04036       21.5047       1.12896      -2.73788      0.430501      0.274901      0.392361      0.426163      0.494078      0.521872      0.551556
  88   7 3024.1103    4.0424  1.4163 13.2680  0.0000  0.0154   0.0375   0.0419    0.0376   0.0000   443.2175       3.73970       23.2593       1.39660      -2.82010      0.355558      0.275383      0.386748      0.428967      0.476921      0.511709      0.539871
  88   8 3245.2873    3.8398  1.8190 13.3235  0.0001  0.0179   0.0333   0.0526    0.0333   0.0000   443.1905       3.33990       21.8930       1.50843      -3.04932     -0.669866      0.323124      0.440955      0.510614      0.558204      0.590219      0.625132
  88   9 3461.2381    2.8735  3.4535 12.8537  0.0000  0.0288   0.0228   0.0860    0.0271   0.0000   443.9097       4.55403       18.3464       3.61615      -1.79702       1.41941      0.481492      0.702396      0.773424      0.883216      0.907747      0.963708
  89   1 1421.7259    0.1708  0.1801  9.3519  0.0000  0.0065   0.0048   0.0158    0.0146   0.0000   440.5974     -0.254174       22.2194     0.0346312      -3.60250     -0.119417      0.122862      0.155929      0.173879      0.207675      0.222148      0.231230
  89   2 1766.3400    0.4456  0.5473  9.5367  0.0000  0.0098   0.0064   0.0248    0.0242   0.0000   441.6440      0.185231       21.9514      0.327119      -3.41983     -0.141890      0.166734      0.236004      0.267596      0.288366      0.317907      0.332735
  89   3 2054.5696    0.7967  1.0777 10.1348  0.0000  0.0141   0.0087   0.0386    0.0381   0.0000   442.3081     0.0808293       22.3367      0.369875      -3.14311     -0.842491      0.239989      0.334479      0.382786      0.422851      0.462337      0.493172
  89   4 2323.0428    1.3721  1.4188 11.1422 -0.0000  0.0165   0.0135   0.0452    0.0375   0.0000   442.4095       1.36509       22.1982       1.05397      -2.71464      -1.45655      0.284352      0.395875      0.448561      0.497774      0.538699      0.561033
  89   5 2568.7639    2.2059  1.5388 11.9821  0.0000  0.0167   0.0206   0.0464    0.0395   0.0000   442.2674       2.14935       22.1783      0.884702      -3.86154      0.959592      0.294719      0.415621      0.468195      0.514158      0.570951      0.581153
  89   6 2806.4492    3.2317  1.3606 12.7334 -0.0000  0.0149   0.0302   0.0402    0.0396   0.0000   443.9238       2.37924       21.5839      0.926129      -3.72180     -0.601304      0.266947      0.366172      0.411766      0.448052      0.500871      0.517798
  89   7 3036.4570    4.1323  1.4074 13.3890  0.0000  0.0154   0.0392   0.0422    0.0389   0.0000   442.6123       2.80032       22.9851       1.01300      -2.85466     -0.175695      0.276233      0.380674      0.428200      0.476323      0.501350      0.521979
  89   8 3258.3778    3.8844  1.9751 13.2744  0.0000  0.0191   0.0329   0.0537    0.0341   0.0000   443.3470       5.14021       20.5288       2.63338     -0.848717     -0.637386      0.323341      0.460468      0.522703      0.571085      0.617358      0.637736
  89   9 3475.1553    2.8056  3.6235 12.8237 -0.0006  0.0307   0.0226   0.0883    0.0285   0.0000   442.8018       6.38719       19.2657       2.14438       1.21329      0.483098      0.500003      0.730040      0.801599      0.905434      0.955181      0.997463
  90   1 1428.5205    0.1733  0.1997  9.3030  0.0000  0.0129   0.0047   0.0177    0.0148   0.0000   440.6273      0.185499       21.7584     -0.169420      -3.66121     0.0847048      0.353720      0.530884      0.594152      0.677313      0.672103      0.595032
  90   2 1773.6963    0.4321  0.5362  9.5782  0.0000  0.0100   0.0064   0.0244    0.0237   0.0000   441.4610     -0.177163       22.1164      0.167541      -3.24219      0.346645      0.174599      0.237870      0.269799      0.287826      0.319697      0.332825
  90   3 2063.2121    0.8387  0.9751 10.2602  0.0000  0.0132   0.0094   0.0345    0.0363   0.0000   442.3050      0.136953       22.4115      0.116707      -3.17878      -1.07225      0.231549      0.317369      0.364163      0.399050      0.423790      0.438224
  90   4 2332.5390    1.4171  1.4711 11.1141 -0.0000  0.0170   0.0136   0.0460    0.0386   0.0000   442.0348      0.567725       22.1170      0.501589      -4.92799     -0.612176      0.280539      0.400924      0.447372      0.498647      0.534885      0.556327
  90   5 2579.1959    2.2095  1.5337 12.0739  0.0000  0.0168   0.0205   0.0464    0.0359   0.0000   443.7708       1.10676       22.1169       1.29884      -1.74882      0.212042      0.286763      0.399401      0.453551      0.493727      0.529659      0.548874
  90   6 2817.9188    3.2162  1.4751 12.8266 -0.0000  0.0160   0.0299   0.0444    0.0372   0.0000   443.2672       2.78711       21.5683       2.76225      -2.95481     -0.815825      0.277988      0.391887      0.436354      0.482155      0.524265      0.544769
  90   7 3048.7458    4.1083  1.4208 13.3920 -0.0002  0.0155   0.0382   0.0426    0.0353   0.0000   443.0241       2.87502       22.2386       1.78321      -3.09983      0.587229      0.262884      0.373936      0.409968      0.467104      0.486516      0.507635
  90   8 3271.4685    3.7356  2.0062 13.2245  0.0000  0.0192   0.0314   0.0550    0.0327   0.0000   443.3134       3.80243       21.9285       1.34577      -1.46881      0.245600      0.324777      0.460189      0.518162      0.575747      0.608557      0.642754
  90   9 3489.0719    2.9321  4.1631 12.4904 -0.0003  0.0324   0.0113   0.0826    0.0110   0.0000   443.4515       5.55807       20.4085       3.08964      -1.60302     -0.791155      0.548014      0.783230      0.876453      0.983677       1.05955       1.09088
  91   1 1435.2549    0.1658  0.1920  9.3380  0.0000  0.0071   0.0046   0.0172    0.0146   0.0000   440.4611     -0.267987       22.3358      0.255036      -3.10864      0.230792      0.115379      0.160101      0.174750      0.194651      0.208016      0.223978
  91   2 1780.9666    0.4501  0.5466  9.6278  0.0000  0.0099   0.0065   0.0245    0.0239   0.0000   441.1788      0.203997       22.1970      0.119840      -3.70844     -0.312789      0.166174      0.233286      0.257389      0.291355      0.310372      0.328419
  91   3 2071.7743    0.8510  1.1395 10.1690  0.0000  0.0146   0.0091   0.0390    0.0410   0.0000   442.1818      0.610679       22.0048     -0.433039      -4.45418      0.404625      0.243321      0.339628      0.388054      0.429822      0.471593      0.485416
  91   4 2341.9475    1.4257  1.5309 11.1894 -0.0004  0.0170   0.0134   0.0474    0.0361   0.0000   443.0611      0.602056       22.6517      0.389370      -2.95166     -0.144636      0.283668      0.399635      0.445907      0.490925      0.534301      0.547884
  91   5 2589.4265    2.2308  1.5833 12.1220 -0.0000  0.0171   0.0205   0.0475    0.0353   0.0000   442.4753       1.52762       22.4458      0.639868      -3.17193      0.578978      0.284168      0.395545      0.448938      0.502567      0.525474      0.551949
  91   6 2829.3062    3.3385  1.3954 12.7925 -0.0061  0.0150   0.0301   0.0414    0.0374   0.0000   442.8151       3.57032       22.3632       1.03698      -3.49926      0.141696      0.257738      0.354678      0.405733      0.442431      0.485969      0.499221
  91   7 3060.8930    4.1151  1.4678 13.3325 -0.0050  0.0160   0.0375   0.0425    0.0368   0.0000   443.0657       3.34037       22.4281       1.59331      -3.83287     0.0886578      0.268911      0.382595      0.426072      0.469912      0.506602      0.523345
  91   8 3284.4062    3.7495  2.0944 13.2224  0.0000  0.0195   0.0308   0.0562    0.0324   0.0000   443.3958       4.19709       20.1367       2.82391      -2.27460      -1.27648      0.320733      0.455603      0.504527      0.576217      0.588612      0.629057
  91   9 3502.9117    3.1338  4.6672 12.2765  0.0093  0.0302   0.0102   0.0799    0.0069   0.0000   442.3287       3.50588       19.9153       2.55461      -4.48640     -0.122329      0.595328      0.699384      0.940649      0.907353       1.11265       1.05270
  92   1 1441.9386    0.1785  0.2044  9.2849  0.0000  0.0068   0.0046   0.0174    0.0147   0.0000   440.6432    -0.0439275       21.8393      0.330501      -3.66507      0.118011      0.123062      0.154810      0.191626      0.208562      0.223299      0.240031
  92   2 1788.2106    0.4610  0.6195  9.5099  0.0000  0.0103   0.0063   0.0276    0.0259   0.0000   441.4079    -0.0698416       22.0588     0.0134680      -2.89334      0.154575      0.179691      0.242959      0.272883      0.301568      0.335192      0.348214
  92   3 2080.3596    0.8673  1.1157 10.1363  0.0000  0.0139   0.0092   0.0383    0.0411   0.0000   442.3041      0.271384       23.0340       2.09333      -3.08501     0.0617249      0.234458      0.320336      0.365752      0.399654      0.434440      0.448066
  92   4 2351.2731    1.4580  1.4706 11.2038 -0.0043  0.0166   0.0139   0.0462    0.0372   0.0000   442.9492       1.02581       21.7693      0.970184      -3.45116     -0.234073      0.276821      0.387361      0.437897      0.485734      0.518726      0.536851
  92   5 2599.7507    2.3429  1.5827 12.0291  0.0000  0.0163   0.0208   0.0470    0.0375   0.0000   443.1509       1.66774       21.6440       1.41004      -3.43284      0.320373      0.273656      0.384511      0.428799      0.481545      0.516586      0.542294
  92   6 2840.5743    3.4254  1.4716 12.7251  0.0000  0.0152   0.0305   0.0426    0.0400   0.0000   443.2202       2.43073       21.6151      0.521461      -3.03764     -0.563722      0.254634      0.352336      0.405199      0.435205      0.472551      0.495437
  92   7 3073.0542    4.1729  1.4773 13.3234 -0.0002  0.0153   0.0378   0.0439    0.0375   0.0000   443.2868       3.66028       21.7444       1.43699      -3.86886      0.315301      0.262919      0.367904      0.409644      0.450989      0.482533      0.501966
  92   8 3297.3568    3.7216  2.0922 13.2238  0.0000  0.0192   0.0307   0.0566    0.0318   0.0000   443.9158       5.32079       21.2237       1.64988      -2.41890      0.296311      0.324351      0.449380      0.517315      0.569729      0.609054      0.635721
  93   1 1448.5705    0.1687  0.2130  9.3455  0.0000  0.0080   0.0045   0.0184    0.0146   0.0000   440.4508     0.0852286       22.0945      0.245336      -3.49424     -0.416563      0.166483      0.227893      0.274717      0.308003      0.372351      0.341090
  93   2 1795.3593    0.4674  0.6178  9.5527 -0.0001  0.0106   0.0063   0.0263    0.0261   0.0000   441.1213    -0.0200934       22.6673     0.0787423      -3.68213      0.110258      0.176061      0.239125      0.281840      0.297627      0.324185      0.353954
  93   3 2088.9054    0.8581  1.0688 10.2748  0.0000  0.0141   0.0094   0.0373    0.0381   0.0000   442.1104      0.392155       22.5459      0.324195      -3.00046      0.465745      0.234332      0.338079      0.376095      0.428495      0.458808      0.474465
  93   4 2360.5622    1.4732  1.5600 11.2093  0.0003  0.0168   0.0136   0.0471    0.0362   0.0000   442.6422      0.918388       21.2324      0.521897      -2.51130      0.619755      0.281903      0.384758      0.438503      0.487247      0.524761      0.536031
  93   5 2609.9228    2.3547  1.6225 11.9755  0.0000  0.0165   0.0203   0.0456    0.0372   0.0000   442.9227       2.37876       21.5804      0.854135      -2.25145     -0.340863      0.272843      0.384399      0.430997      0.469339      0.502706      0.530751
  93   6 2851.8582    3.4533  1.3807 12.8916 -0.0000  0.0148   0.0319   0.0410    0.0385   0.0000   442.9132       2.10154       22.5243       1.47031      -3.04060      0.994048      0.248850      0.341909      0.382564      0.438206      0.470312      0.481452
  93   7 3085.0462    4.1409  1.5362 13.3470  0.0000  0.0160   0.0370   0.0435    0.0361   0.0000   443.3019       2.92933       21.6588       1.29699      -3.63826      0.464184      0.270329      0.371762      0.420737      0.456324      0.498611      0.524251
  93   8 3310.2319    3.6767  2.1083 13.2566 -0.0001  0.0195   0.0306   0.0578    0.0313   0.0000   443.7140       3.66088       20.4122      0.839254      -2.53181       1.95102      0.318061      0.444608      0.502278      0.557082      0.594135      0.619378
  93   9 3530.3353    2.5336  4.0127 12.7198 -0.0405  0.0358   0.0171   0.0956    0.0247   0.0000   443.8471       6.21560       20.3581       2.96029      -2.06400      -1.26276      0.561447      0.805239      0.912264      0.993172       1.06362       1.09427
  94   1 1455.1508    0.1760  0.2178  9.2864  0.0000  0.0073   0.0045   0.0176    0.0146   0.0000   440.3063     -0.597603       22.1209     0.0537395      -3.54170     -0.287693      0.118401      0.158671      0.188385      0.202438      0.231870      0.234244
  94   2 1802.4722    0.4822  0.5967  9.5847 -0.0000  0.0100   0.0065   0.0253    0.0257   0.0000   441.0798      0.136121       21.9029    -0.0626146      -3.94279      0.653942      0.164570      0.227358      0.257364      0.279830      0.296771      0.309251
  94   3 2097.3057    0.9014  1.1827 10.2765  0.0000  0.0149   0.0094   0.0396    0.0404   0.0000   441.9803      0.143856       22.9911     -0.134207      -3.79777      0.417134      0.234732      0.335929      0.373717      0.413247      0.449806      0.462750
  94   4 2369.7421    1.5248  1.4897 11.3457  0.0082  0.0164   0.0145   0.0469    0.0371   0.0000   442.4538       1.87884       22.0520       1.02375      -2.56763      0.577562      0.268032      0.374312      0.429213      0.465959      0.494285      0.532385
  94   5 2620.0932    2.3997  1.5494 12.1976  0.0064  0.0162   0.0217   0.0463    0.0366   0.0000   442.3768      0.980073       22.3340      0.736743      -3.10670     -0.360905      0.260457      0.371793      0.413943      0.474345      0.483020      0.504782
  94   6 2863.0508    3.4274  1.4210 12.9775 -0.0000  0.0151   0.0316   0.0422    0.0360   0.0000   442.9302       2.83880       22.5070       1.05723      -2.16807     -0.518954      0.253498      0.349882      0.395794      0.437023      0.469470      0.483560
  94   7 3097.0410    4.0654  1.5741 13.3660 -0.0006  0.0160   0.0360   0.0461    0.0343   0.0000   443.6301       2.70614       22.2321       2.02709      -3.13955      0.612666      0.265464      0.372856      0.427211      0.462589      0.493499      0.520565
  94   8 3322.9860    3.5549  2.4030 13.1445  0.0001  0.0209   0.0281   0.0628    0.0304   0.0000   442.7201       4.27111       20.7481       1.76606     -0.138755      -1.82778      0.336791      0.483126      0.541149      0.607972      0.649261      0.672575
  95   1 1461.7060    0.1796  0.2069  9.2909  0.0000  0.0069   0.0045   0.0165    0.0145   0.0000   440.4842    -0.0843319       22.1363      0.342469      -3.16205      0.352133      0.114253      0.157391      0.178926      0.196095      0.209595      0.227183
  95   2 1809.5318    0.4877  0.6232  9.5854  0.0000  0.0101   0.0065   0.0265    0.0255   0.0000   441.0911      0.149340       22.5749     -0.146315      -3.92031      0.298877      0.166899      0.226621      0.260792      0.291721      0.314997      0.324253
  95   3 2105.7002    0.9067  1.1033 10.3790  0.0000  0.0139   0.0097   0.0377    0.0378   0.0000   442.0877      0.489819       22.3201      0.268160      -4.08666      0.410212      0.231378      0.310955      0.359430      0.392874      0.438947      0.449072
  95   4 2378.8738    1.5532  1.5488 11.3113  0.0004  0.0166   0.0143   0.0464    0.0362   0.0000   442.1718      0.802599       21.6087      0.541894      -2.25142      0.415675      0.270716      0.370450      0.423346      0.465151      0.519444      0.540469
  95   5 2630.1774    2.3993  1.5726 12.2241  0.0000  0.0164   0.0215   0.0469    0.0350   0.0000   442.8272       1.75666       21.9938      0.571530      -2.56132      0.288395      0.266755      0.371822      0.425447      0.462361      0.500319      0.520672
  95   6 2874.2014    3.4669  1.4881 12.9780  0.0025  0.0152   0.0311   0.0438    0.0355   0.0000   442.9698       2.44755       22.0380       1.11772      -2.55628     -0.896902      0.251269      0.339691      0.396487      0.422003      0.467317      0.475358
  95   7 3108.9667    4.2151  1.5326 13.3815 -0.0019  0.0158   0.0374   0.0437    0.0346   0.0000   443.2519       3.56205       22.9225      0.706581      -3.38331     -0.578262      0.262505      0.366664      0.411144      0.460830      0.509899      0.507672
  95   8 3335.7079    3.4546  2.5991 13.1146 -0.0000  0.0226   0.0274   0.0653    0.0292   0.0000   443.7889       4.59876       20.8483       2.75472     -0.425493      0.239415      0.354885      0.516218      0.560066      0.643807      0.665689      0.716193
  95   9 3557.3226    2.7620  5.0606 12.4486  0.0000  0.0347   0.0084   0.0975    0.0068   0.0000   442.9635       6.14018       21.3656       3.59685      -4.41346       1.06263      0.637693      0.757182       1.00393      0.992421       1.19454       1.15711
  96   1 1468.2085    0.1815  0.2292  9.3010  0.0000  0.0077   0.0044   0.0177    0.0147   0.0000   440.3736     -0.457144       22.3585      0.209989      -3.32205     -0.330722      0.123264      0.167822      0.190387      0.213460      0.224019      0.250537
  96   2 1816.5435    0.4835  0.6310  9.6609  0.0000  0.0104   0.0065   0.0270    0.0257   0.0000   441.1120    -0.0159793       22.5014    -0.0965000      -3.83574      0.116078      0.170160      0.236941      0.262158      0.292057      0.311489      0.319136
  96   3 2114.0443    0.9343  1.2247 10.3436  0.0103  0.0149   0.0096   0.0401    0.0404   0.0000   442.3686      0.336725       21.9103      0.825683      -3.22717    0.00513199      0.235576      0.328980      0.371326      0.417237      0.449448      0.475800
  96   4 2387.9559    1.5635  1.5641 11.3513 -0.0000  0.0170   0.0145   0.0473    0.0374   0.0000   441.8406       1.49600       22.3051      0.350934      -2.78383      -1.11261      0.269167      0.384331      0.430940      0.488406      0.502119      0.528291
  96   5 2640.2262    2.4576  1.5933 12.2502  0.0002  0.0166   0.0218   0.0468    0.0357   0.0000   443.2811       2.70352       22.8025      0.964867      -2.91673      0.643845      0.258221      0.370410      0.409547      0.459506      0.491118      0.515747
  96   6 2885.2546    3.5476  1.4836 12.9909  0.0000  0.0154   0.0315   0.0422    0.0356   0.0000   443.4208       2.77394       21.7371       1.30474      -3.71893      0.368957      0.251615      0.351697      0.392861      0.435929      0.473802      0.505182
  96   7 3120.7784    4.1315  1.5543 13.5198  0.0000  0.0158   0.0370   0.0468    0.0325   0.0000   443.4285       4.31934       23.0308       1.16059      -4.07150     -0.935662      0.259230      0.366418      0.406251      0.461515      0.485661      0.509335
  96   8 3348.3542    3.4550  2.6095 13.0745  0.0000  0.0222   0.0270   0.0649    0.0302   0.0000   443.5856       3.97545       20.5189       1.65952      -1.30758      -2.11630      0.346876      0.501257      0.549349      0.632572      0.667020      0.703075
  97   0 1000.5934    0.0360  0.0073  9.4848  0.0000  0.0091   0.0067   0.0043    0.0119   0.0000   437.1054     -0.251827       21.4990      0.830336      -4.51664      -1.48637      0.169401      0.193469      0.228912      0.279167      0.282120      0.292920
  97   1 1474.6343    0.1917  0.2606  9.2686  0.0000  0.0081   0.0044   0.0193    0.0150   0.0000   440.3582     -0.279084       21.8918     -0.231715      -3.56452      0.175006      0.129120      0.184845      0.208109      0.224783      0.242147      0.249283
  97   2 1823.4776    0.5064  0.6308  9.6214  0.0000  0.0103   0.0066   0.0257    0.0260   0.0000   441.1427    -0.0847401       22.2279     0.0589730      -3.78557      0.831542      0.165980      0.223493      0.262398      0.287024      0.319535      0.331917
  97   3 2122.3952    0.9545  1.2019 10.3226  0.0002  0.0147   0.0099   0.0401    0.0423   0.0000   442.0573      0.297973       22.6560     -0.145807      -2.90567     -0.328826      0.229699      0.333491      0.363936      0.401823      0.435251      0.453752
  97   4 2396.9062    1.5939  1.5618 11.4383  0.0000  0.0167   0.0145   0.0472    0.0336   0.0000   443.1691      0.987647       22.2615     -0.120080      -2.41744     -0.499086      0.261152      0.359990      0.415159      0.448713      0.493086      0.515637
  97   5 2650.2385    2.4733  1.5864 12.3124  0.0000  0.0164   0.0221   0.0478    0.0347   0.0000   442.8039       2.33702       21.9539       1.13943      -2.54472     0.0506767      0.261579      0.361784      0.414453      0.460130      0.489962      0.516665
  97   6 2896.2805    3.6492  1.4824 12.9457  0.0044  0.0149   0.0320   0.0419    0.0382   0.0000   443.3086       2.67779       22.0624       1.19926      -3.98837     -0.941969      0.244844      0.333674      0.385180      0.422021      0.457084      0.484698
  97   7 3132.5050    4.2173  1.6333 13.2789 -0.0002  0.0160   0.0357   0.0449    0.0358   0.0000   442.9001       3.70434       22.4087      0.881258      -3.78440      0.156364      0.255187      0.353340      0.406921      0.442852      0.481255      0.499080
  97   8 3360.9430    3.3000  2.6037 13.1775  0.0000  0.0239   0.0277   0.0694    0.0289   0.0000   444.0114       4.60453       19.1108       2.83270     -0.529637     -0.476690      0.349805      0.524359      0.565153      0.649757      0.664999      0.690062
  98   1 1481.0600    0.1924  0.2400  9.2641  0.0000  0.0072   0.0045   0.0183    0.0148   0.0000   440.2797     -0.178192       22.4803      0.378940      -3.37971     -0.380232      0.117436      0.157239      0.178221      0.199457      0.201432      0.221078
  98   2 1830.3560    0.5172  0.7085  9.5930  0.0000  0.0109   0.0065   0.0282    0.0273   0.0000   441.2473     -0.323948       22.4259      0.512675      -3.24775     -0.388550      0.174932      0.239510      0.275024      0.309338      0.334937      0.342162
  98   3 2130.6194    0.9465  1.2120 10.4208  0.0000  0.0150   0.0098   0.0406    0.0395   0.0000   442.2567       1.09229       23.0768      0.339964      -3.58722     -0.674917      0.235123      0.327017      0.383966      0.411534      0.443425      0.457796
  98   4 2405.9104    1.6227  1.5171 11.4163  0.0000  0.0166   0.0151   0.0456    0.0372   0.0000   442.4971       1.17779       21.8207      0.451887      -3.26471      0.208596      0.261121      0.365131      0.421420      0.449376      0.485989      0.507395
  98   5 2660.2022    2.5592  1.6252 12.2167 -0.0002  0.0164   0.0219   0.0453    0.0353   0.0000   443.0313       2.11841       22.5809      0.573956      -2.63997     -0.610740      0.258062      0.361772      0.417223      0.443475      0.500245      0.510698
  98   6 2907.2025    3.6954  1.4586 13.0045  0.0000  0.0152   0.0325   0.0415    0.0369   0.0000   442.8076       2.65091       22.5691      0.885354      -2.87980      0.748837      0.241606      0.337038      0.387879      0.412337      0.454589      0.472310
  98   7 3144.2536    4.1284  1.5916 13.4302 -0.0000  0.0162   0.0365   0.0464    0.0337   0.0000   443.1601       3.99050       21.8192       1.82522      -2.33119      0.137092      0.253474      0.360313      0.397090      0.453151      0.495670      0.510610
  98   8 3373.4424    3.3210  2.8879 13.0748  0.0000  0.0246   0.0269   0.0726    0.0289   0.0000   443.6742       4.07459       20.9201      0.995468      -1.49716    -0.0892955      0.369244      0.534251      0.593669      0.671311      0.699114      0.738104
  98   9 3597.6405    2.0175  3.9526 12.8514 -0.0002  0.0415   0.0275   0.1322    0.0379   0.0000   443.8669       7.30635       19.3992       2.12584       2.87791      -1.67089      0.607167      0.878911      0.993455       1.10944       1.15258       1.21603
  99   1 1487.4123    0.1867  0.2472  9.2876  0.0000  0.0073   0.0044   0.0199    0.0146   0.0000   440.1568     0.0244940       21.9684     0.0184634      -3.97789     -0.271517      0.115103      0.159341      0.183955      0.210866      0.218731      0.233322
  99   2 1837.2143    0.5099  0.6749  9.6744 -0.0004  0.0108   0.0065   0.0275    0.0265   0.0000   440.8466     -0.631932       22.1433      0.170847      -4.03221     -0.571257      0.168999      0.241980      0.277090      0.309017      0.324202      0.341628
  99   3 2138.7779    0.9811  1.2585 10.3089  0.0000  0.0146   0.0096   0.0404    0.0407   0.0000   441.9249      0.374620       22.8634      0.677237      -3.34417     -0.314046      0.227247      0.317832      0.363080      0.395851      0.429822      0.443763
  99   4 2414.7291    1.6133  1.6970 11.5058 -0.0004  0.0177   0.0144   0.0517    0.0335   0.0000   442.1118       1.66079       21.5198       1.28892      -2.97958     -0.520287      0.272402      0.377614      0.428275      0.472110      0.516600      0.536839
  99   5 2670.1069    2.6291  1.6035 12.2900  0.0000  0.0162   0.0228   0.0455    0.0363   0.0000   442.5758       1.91746       22.0090      0.382065      -2.62554      0.757990      0.252114      0.355879      0.402953      0.448565      0.487422      0.526753
  99   6 2918.0850    3.7853  1.5381 12.9433  0.0000  0.0154   0.0325   0.0426    0.0390   0.0000   443.2152       3.07246       22.1011      0.606967      -2.52072     0.0654761      0.244596      0.345693      0.380080      0.419996      0.448913      0.470525
  99   7 3155.9341    4.1500  1.6353 13.4342 -0.0000  0.0162   0.0360   0.0459    0.0335   0.0000   442.2033       3.01192       22.4796       1.47348      -3.05125      0.759560      0.260236      0.354558      0.409946      0.444842      0.473873      0.497409
  99   8 3385.9435    3.1877  3.0691 13.0375  0.0000  0.0257   0.0264   0.0765    0.0292   0.0000   443.4549       4.41449       19.8680       2.46668     -0.279647     -0.588280      0.393827      0.565598      0.621375      0.713858      0.753914      0.803259
 100   1 1493.7366    0.2024  0.2644  9.2635 -0.0000  0.0076   0.0045   0.0185    0.0149   0.0000   440.1806     -0.180554       22.1806     -0.249130      -3.65503      0.186757      0.121656      0.168697      0.195273      0.216480      0.235693      0.252572
 100   2 1843.9877    0.5361  0.7269  9.6739  0.0000  0.0111   0.0066   0.0287    0.0273   0.0000   441.1023      0.222324       22.3834      0.243772      -3.51941     -0.190832      0.166519      0.230756      0.262534      0.297905      0.307665      0.316992
 100   3 2146.8745    0.9901  1.3439 10.3654 -0.0002  0.0156   0.0096   0.0428    0.0397   0.0000   441.7210      0.496507       22.4976      0.216717      -3.11849     -0.458612      0.234674      0.333496      0.377629      0.411780      0.439212      0.458536
 100   4 2423.5699    1.6746  1.6480 11.5751  0.0000  0.0178   0.0154   0.0490    0.0347   0.0000   442.5362       1.32649       22.7739     -0.294746      -2.64057     -0.353203      0.271398      0.389298      0.437822      0.491073      0.525650      0.540112
 100   5 2679.9727    2.6021  1.6078 12.4233  0.0000  0.0164   0.0227   0.0468    0.0330   0.0000   442.8979       1.36608       22.9143       1.54967      -3.88302     -0.301728      0.249595      0.348070      0.389893      0.439915      0.463743      0.496525
 100   6 2928.9224    3.6816  1.4822 13.1271  0.0000  0.0153   0.0325   0.0428    0.0342   0.0000   443.2074       2.95732       21.5511       1.08046      -2.87811     -0.791474      0.239947      0.338672      0.377939      0.413394      0.461894      0.472390
 100   7 3167.4505    4.2040  1.7895 13.2413  0.0000  0.0164   0.0338   0.0474    0.0344   0.0000   443.6756       3.54053       21.6852       1.50493      -2.90238     -0.416069      0.259941      0.359120      0.414094      0.449690      0.493767      0.516747
 100   8 3398.3730    3.1681  2.9382 13.0907 -0.0000  0.0254   0.0266   0.0755    0.0289   0.0000   444.4646       4.58178       20.4372       2.20606      -1.44576     -0.262019      0.374997      0.545129      0.596425      0.690085      0.703359      0.758010
 101   1 1500.0382    0.2071  0.2488  9.1978  0.0001  0.0067   0.0045   0.0180    0.0148   0.0000   440.3058     -0.286865       22.2924      0.424794      -3.97728   -0.00313143      0.108444      0.138667      0.169437      0.183129      0.201500      0.219567
 101   2 1850.7345    0.5311  0.7150  9.6376  0.0000  0.0108   0.0066   0.0291    0.0275   0.0000   440.7614     -0.169541       22.6067      0.380827      -3.60689     -0.121444      0.163529      0.227370      0.254776      0.288829      0.306440      0.324890
 101   3 2154.9942    1.0092  1.2913 10.3786 -0.0000  0.0150   0.0099   0.0407    0.0390   0.0000   442.5089      0.645699       21.8247     0.0470479      -2.95339      0.587775      0.231594      0.321404      0.362989      0.406734      0.435435      0.458177
 101   4 2432.3232    1.7038  1.6699 11.5080  0.0000  0.0173   0.0155   0.0505    0.0366   0.0000   442.4203      0.984043       21.6010      0.105950      -3.41663     -0.568418      0.267463      0.363368      0.421053      0.455703      0.507870      0.521893
 101   5 2689.7698    2.6831  1.5570 12.3617 -0.0002  0.0162   0.0236   0.0444    0.0357   0.0000   442.5097       2.91824       21.7577     -0.398162      -3.48645      0.628141      0.243743      0.348167      0.384885      0.433848      0.463374      0.491424
 101   6 2939.6535    3.8084  1.5911 12.8633  0.0000  0.0152   0.0318   0.0435    0.0383   0.0000   442.9973       2.38743       21.4613       1.76309      -3.27549    -0.0416026      0.235073      0.329945      0.373508      0.401781      0.441811      0.449244
 101   7 3178.9873    4.0713  1.7495 13.3596  0.0000  0.0168   0.0346   0.0490    0.0326   0.0000   443.4232       2.62800       21.8117       1.42133      -2.77363      0.654948      0.262424      0.365404      0.414516      0.466452      0.511118      0.535089
 101   8 3410.7404    3.1249  3.3495 13.0061 -0.0001  0.0276   0.0274   0.0855    0.0302   0.0000   443.5853       3.13016       20.3781       4.20824     -0.824542      -1.43699      0.408072      0.583261      0.659792      0.722953      0.778735      0.823087
 102   1 1506.2609    0.2002  0.3119  9.1778  0.0000  0.0087   0.0043   0.0216    0.0154   0.0000   440.2555      0.251025       22.1502     -0.593428      -3.29707      0.511475      0.136996      0.184541      0.212602      0.234177      0.258237      0.286432
 102   2 1857.4425    0.5398  0.7450  9.6592  0.0000  0.0114   0.0067   0.0295    0.0289   0.0000   441.1989      0.293538       22.6561      0.382953      -3.35627      0.487029      0.174550      0.237206      0.280045      0.303779      0.337679      0.358724
 102   3 2163.0268    1.0132  1.2464 10.5315  0.0000  0.0150   0.0103   0.0404    0.0371   0.0000   441.8684      0.308602       22.0614      0.833762      -3.53805     -0.281639      0.227288      0.315322      0.352868      0.395914      0.430186      0.447276
 102   4 2441.0168    1.7542  1.6841 11.5507  0.0002  0.0173   0.0155   0.0493    0.0340   0.0000   442.2568       1.38718       22.0695       1.24403      -2.26561     -0.933503      0.258255      0.365923      0.406937      0.459374      0.490563      0.512335
 102   5 2699.5087    2.6936  1.6234 12.4152  0.0000  0.0164   0.0233   0.0471    0.0333   0.0000   442.7936       2.52338       22.8967      0.631262      -3.27773      0.466093      0.246734      0.350044      0.394998      0.440578      0.482155      0.496156
 102   6 2950.3604    3.7562  1.4909 13.1670 -0.0003  0.0152   0.0330   0.0436    0.0326   0.0000   443.3951       3.08119       21.9747       1.15231      -2.95892      0.823218      0.230232      0.316299      0.364118      0.398936      0.425735      0.454267
 102   7 3190.4772    3.9951  1.7607 13.3633  0.0000  0.0171   0.0342   0.0496    0.0317   0.0000   443.4207       3.18279       22.2028       2.58261      -1.89201     -0.454518      0.259232      0.364423      0.411825      0.455896      0.491941      0.513324
 102   8 3422.9896    2.9832  3.1796 13.0674  0.0001  0.0276   0.0274   0.0849    0.0286   0.0000   444.0240       5.34090       19.3301       2.02016      0.255119      -1.73600      0.405674      0.582604      0.642922      0.731230      0.765596      0.814721
 103   0 1030.3065    0.0404  0.0137  9.3927  0.0000  0.0092   0.0061   0.0061    0.0116   0.0000   437.1203      0.151656       22.3244     -0.347125      -4.94297     -0.551891      0.153852      0.199213      0.193535      0.208216      0.249342      0.266398
 103   1 1512.4414    0.2065  0.2805  9.2146 -0.0001  0.0076   0.0044   0.0197    0.0151   0.0000   440.0634     -0.293307       22.5104     0.0497611      -3.36015      0.289590      0.117869      0.156423      0.175091      0.197377      0.214991      0.223254
 103   2 1864.0773    0.5597  0.8230  9.6000  0.0000  0.0120   0.0066   0.0310    0.0304   0.0000   440.6810      0.229774       22.3505      0.159204      -3.89583      0.340220      0.172983      0.250815      0.283419      0.316980      0.340947      0.353383
 103   3 2170.9651    1.0410  1.3225 10.5552  0.0000  0.0153   0.0102   0.0426    0.0364   0.0000   442.4536      0.926847       22.7085      0.143679      -3.73001      0.604555      0.227201      0.317511      0.362858      0.405774      0.430819      0.444741
 103   4 2449.6267    1.7030  1.6521 11.6937  0.0007  0.0176   0.0161   0.0522    0.0337   0.0000   441.8244       1.61187       22.3396     0.0753459      -3.81640     0.0280336      0.263451      0.363889      0.415335      0.460285      0.482608      0.506767
 103   5 2709.2409    2.6875  1.6240 12.4667 -0.0000  0.0165   0.0236   0.0471    0.0336   0.0000   442.6132       1.31001       21.4001      0.589231      -2.69407     -0.143567      0.248652      0.346508      0.392051      0.435915      0.458160      0.487431
 103   6 2960.9956    3.8258  1.5274 13.1382 -0.0000  0.0155   0.0331   0.0432    0.0341   0.0000   443.1583       2.36632       22.5555       1.73309      -3.22653     -0.280894      0.227839      0.322864      0.364530      0.407752      0.425194      0.446081
 103   7 3201.8948    4.0715  1.8036 13.3443  0.0056  0.0167   0.0334   0.0492    0.0315   0.0000   443.9257       2.87644       21.5786      0.941526      -2.44985     -0.137684      0.257210      0.351803      0.404913      0.440819      0.477625      0.493656
 103   8 3435.1704    2.9161  3.3674 13.0932  0.0000  0.0293   0.0285   0.0925    0.0291   0.0000   443.6038       3.97356       21.7922       1.60739     0.0200029     -0.648349      0.420586      0.596606      0.676539      0.755471      0.806040      0.838313
 104   1 1518.6131    0.2144  0.3211  9.1574  0.0000  0.0082   0.0043   0.0212    0.0155   0.0000   440.1074     -0.411423       21.9997     0.0678229      -3.48163      0.442494      0.125226      0.170413      0.200286      0.212217      0.242165      0.263215
 104   2 1870.6756    0.5632  0.7959  9.6501  0.0000  0.0113   0.0066   0.0298    0.0292   0.0000   440.7681    -0.0485341       22.6654    0.00584584      -3.69286     -0.239000      0.169295      0.232733      0.262736      0.290505      0.323798      0.325821
 104   3 2178.9190    1.0292  1.3355 10.5957  0.0000  0.0156   0.0102   0.0427    0.0360   0.0000   441.7460      0.842963       22.0083     -0.296004      -3.26197      0.507213      0.231272      0.320445      0.367900      0.410266      0.439923      0.450616
 104   4 2458.2245    1.7760  1.6831 11.6922  0.0107  0.0174   0.0164   0.0507    0.0349   0.0000   442.7597       1.33218       22.6196      0.955000      -3.44793     -0.411277      0.260666      0.355141      0.409160      0.455023      0.500094      0.517318
 104   5 2718.9348    2.7886  1.6207 12.4291 -0.0000  0.0162   0.0239   0.0456    0.0349   0.0000   442.5655       2.29215       21.9273       1.16749      -3.27998     -0.142612      0.243282      0.344201      0.384445      0.428553      0.459922      0.477947
 104   6 2971.5888    3.9426  1.5126 13.1303 -0.0000  0.0149   0.0337   0.0425    0.0351   0.0000   442.5399       2.58325       22.1979       1.45112      -3.45311     -0.977748      0.227079      0.316851      0.360841      0.394610      0.429778      0.451579
 104   7 3213.2109    4.0002  1.8844 13.3423 -0.0000  0.0173   0.0328   0.0520    0.0310   0.0000   443.4388       3.14546       22.5861      0.671726      -2.39093     -0.637648      0.258310      0.356121      0.407039      0.457399      0.480866      0.506203
 104   8 3447.3350    2.8370  3.3786 13.0896  0.0000  0.0297   0.0296   0.0958    0.0306   0.0000   444.1892       4.44687       20.0859       2.03807     -0.634665      0.339313      0.425762      0.608741      0.685175      0.764581      0.800864      0.859670
 105   1 1524.7048    0.2219  0.2997  9.1693  0.0000  0.0078   0.0044   0.0187    0.0154   0.0000   440.1748     0.0177295       21.9287      0.112340      -3.15600      0.134576      0.113145      0.162245      0.179440      0.205262      0.222969      0.228544
 105   2 1877.2491    0.5621  0.8330  9.6749  0.0000  0.0120   0.0066   0.0312    0.0302   0.0000   440.7334     0.0791653       22.2118     0.0417837      -3.51819      0.301584      0.175975      0.247256      0.276591      0.310862      0.339518      0.350131
 105   3 2186.8106    1.0454  1.3697 10.5825 -0.0001  0.0157   0.0101   0.0431    0.0360   0.0000   441.9246    -0.0133573       21.5195      0.120678      -3.29920     -0.167868      0.233161      0.323201      0.370744      0.402124      0.440007      0.469466
 105   4 2466.7260    1.7970  1.7850 11.6608  0.0006  0.0177   0.0160   0.0530    0.0349   0.0000   442.4140      0.962554       21.9135      0.231072      -3.10141      0.168217      0.262846      0.356557      0.414575      0.453139      0.491665      0.502978
 105   5 2728.5462    2.8317  1.5700 12.5923  0.0000  0.0160   0.0246   0.0456    0.0324   0.0000   442.8447       1.99163       22.0826      0.742572      -2.66272     -0.994327      0.233468      0.319844      0.367252      0.407233      0.432925      0.456538
 105   6 2982.1180    3.9315  1.5478 13.1141  0.0001  0.0152   0.0328   0.0429    0.0341   0.0000   443.2866       2.77194       22.5352      0.807364      -2.90857      0.960735      0.223925      0.315387      0.353760      0.396464      0.420916      0.440533
 105   7 3224.4923    3.9446  2.0043 13.2354  0.0000  0.0180   0.0313   0.0528    0.0317   0.0000   443.7357       4.28157       21.1818       1.75059      -1.48232     0.0561756      0.259048      0.371076      0.411597      0.462308      0.490378      0.527331
 105   8 3459.5976    2.8060  3.6724 13.1169  0.0000  0.0328   0.0326   0.1085    0.0330   0.0000   444.2559       4.75131       18.6587       3.85396      -2.38302      0.339519      0.453379      0.658033      0.736929      0.816819      0.874316      0.924547
 106   0 1044.8271    0.0334  0.0071  9.3457  0.0000  0.0073   0.0065   0.0045    0.0114   0.0000   437.1388     -0.995655       21.4032      0.354862      -2.55434    -0.0518134      0.113311      0.171142      0.217278      0.180055      0.285727      0.361291
 106   1 1530.8066    0.2155  0.3013  9.2019  0.0000  0.0079   0.0044   0.0193    0.0153   0.0000   440.0078     -0.182053       22.1916      0.566848      -3.49021     -0.156227      0.122810      0.170448      0.196018      0.217269      0.245360      0.257755
 106   2 1883.7887    0.5671  0.8707  9.6793  0.0000  0.0122   0.0066   0.0327    0.0310   0.0000   440.4611      0.348065       22.6902      0.301848      -4.09167     -0.270232      0.182199      0.254317      0.295710      0.315517      0.357045      0.368904
 106   3 2194.6088    1.0825  1.4088 10.6511 -0.0001  0.0160   0.0105   0.0438    0.0364   0.0000   441.9204       1.04024       21.7626      0.235352      -2.88433       1.01033      0.234754      0.322511      0.371384      0.412682      0.448199      0.468992
 106   4 2475.2345    1.8190  1.7891 11.6989  0.0001  0.0184   0.0165   0.0525    0.0359   0.0000   441.9893       1.38553       20.6899      0.511004      -2.45524     0.0361163      0.262373      0.370738      0.417605      0.458319      0.503785      0.530681
 106   5 2738.1470    2.8664  1.6367 12.5708  0.0000  0.0161   0.0246   0.0466    0.0335   0.0000   442.5282       2.03470       22.6096       1.02802      -3.03307      0.592021      0.236390      0.328514      0.375604      0.412834      0.447497      0.470466
 106   6 2992.5569    3.9882  1.5436 13.0999  0.0000  0.0149   0.0331   0.0415    0.0350   0.0000   443.0795       3.34738       22.2594       1.20520      -1.93561      0.174485      0.223348      0.309476      0.353151      0.395656      0.415275      0.433773
 106   7 3235.6893    3.8627  2.2302 13.2115 -0.0000  0.0195   0.0303   0.0565    0.0313   0.0000   442.7632       5.50466       20.6659       2.58399      -1.94774      0.766558      0.276543      0.398641      0.441249      0.498534      0.525019      0.554529
 106   8 3471.5987    2.6367  3.5441 13.1379 -0.0007  0.0337   0.0315   0.1085    0.0334   0.0000   444.4975       4.09062       20.4377       1.74351     -0.180866     0.0645105      0.452894      0.663653      0.751679      0.828834      0.891080      0.928659
 107   1 1536.7955    0.2283  0.3028  9.1707  0.0000  0.0075   0.0044   0.0188    0.0153   0.0000   439.9923      0.124134       22.4656     -0.111596      -3.88960      0.238015      0.113834      0.155077      0.183364      0.203036      0.221328      0.227934
 107   2 1890.2738    0.6007  0.8774  9.6734  0.0002  0.0122   0.0068   0.0316    0.0312   0.0000   440.7356      0.214361       22.2349     -0.443808      -3.48061      0.471703      0.173832      0.242304      0.286098      0.306725      0.334456      0.361330
 107   3 2202.3841    1.0654  1.4754 10.6701  0.0000  0.0166   0.0102   0.0461    0.0345   0.0000   441.8300      0.680585       21.9689      0.106921      -3.10386      0.367864      0.238288      0.336218      0.378007      0.418054      0.452158      0.472423
 107   4 2483.6821    1.8560  1.7365 11.7459  0.0000  0.0179   0.0168   0.0512    0.0346   0.0000   442.2112      0.608988       21.4504      0.759803      -2.89549     -0.853468      0.253836      0.365154      0.409378      0.453240      0.494004      0.517005
 107   5 2747.6542    2.8698  1.6787 12.5888  0.0000  0.0166   0.0246   0.0466    0.0327   0.0000   441.9192       2.45085       22.1762      0.876103      -2.99806     0.0768717      0.243414      0.339471      0.384746      0.422113      0.456122      0.488281
 107   6 3002.9383    4.0022  1.5551 13.3119  0.0055  0.0156   0.0346   0.0435    0.0327   0.0000   443.3673       2.06574       22.5499      0.382806      -2.26743     -0.242892      0.220426      0.313811      0.347254      0.395143      0.413118      0.429500
 107   7 3246.8681    3.8257  2.1315 13.2443  0.0000  0.0191   0.0311   0.0565    0.0314   0.0000   443.9542       4.48618       20.7830      0.987684      -1.04594     -0.116213      0.271297      0.393024      0.435776      0.484935      0.523371      0.549806
 107   8 3483.6139    2.9489  4.4296 12.8623  0.0000  0.0341   0.0091   0.0885    0.0064   0.0000   443.8264       2.94364       20.9026       3.36979     -0.615028     -0.931661      0.518717      0.650493      0.815673      0.813940      0.951450      0.913906
 108   0 1054.4335    0.0479  0.0547  9.3079 -0.0019  0.0172   0.0056   0.0198    0.0117   0.0000   437.0872     -0.886972       22.6241     -0.457268      -2.99438     -0.288472      0.246916      0.303963      0.399675      0.367556      0.433502      0.526141
 108   1 1542.7933    0.2311  0.3048  9.1757  0.0000  0.0074   0.0045   0.0192    0.0155   0.0000   440.1020     -0.280967       22.0404      0.313954      -3.38037     -0.125322      0.110022      0.143201      0.166284      0.182119      0.198951      0.220810
 108   2 1896.7264    0.5958  0.8568  9.7400  0.0000  0.0121   0.0069   0.0316    0.0306   0.0000   440.6078    -0.0376313       22.3663      0.368007      -3.34343      0.219380      0.172905      0.238872      0.274768      0.304892      0.325890      0.344528
 108   3 2210.0840    1.1043  1.4207 10.7156  0.0000  0.0158   0.0105   0.0441    0.0340   0.0000   441.9250      0.735448       22.5349     0.0441224      -3.51638      0.784220      0.226220      0.310962      0.355433      0.394195      0.420801      0.443278
 108   4 2492.0749    1.8997  1.7106 11.7753  0.0000  0.0177   0.0172   0.0502    0.0354   0.0000   442.2830      0.564629       22.1191    -0.0341443      -3.00963    -0.0889720      0.248915      0.354636      0.394966      0.443685      0.473000      0.483967
 108   5 2757.1439    2.9162  1.6593 12.6167  0.0000  0.0166   0.0252   0.0476    0.0337   0.0000   442.7913       2.44410       22.7044       1.79815      -3.13707     -0.792240      0.231487      0.325287      0.370839      0.401708      0.439180      0.451360
 108   6 3013.3070    4.0242  1.5574 13.1879  0.0004  0.0149   0.0337   0.0434    0.0335   0.0000   442.7847       2.15755       22.5756       1.31215      -2.80816     -0.853349      0.219534      0.303373      0.342124      0.378693      0.414642      0.434564
 108   7 3258.0165    3.7713  2.2619 13.2164  0.0000  0.0197   0.0301   0.0577    0.0303   0.0000   443.4745       3.28054       21.7560       1.76002     -0.841999     -0.578939      0.278958      0.401183      0.442852      0.498835      0.536688      0.557117
 108   8 3495.6244    2.9164  4.5775 12.6223  0.0000  0.0314   0.0085   0.0876    0.0060   0.0000   443.3080       1.27555       22.2502       3.83258     -0.877774      -1.22259      0.506163      0.592640      0.811663      0.746086      0.960091      0.864463
 109   0 1059.1644    0.0418  0.0231  9.2799  0.0000  0.0118   0.0057   0.0110    0.0115   0.0000   437.2866     -0.640769       21.6982   -0.00251780      -3.73473     -0.210037      0.227825      0.250926      0.360620      0.451860      0.465667      0.417249
 109   1 1548.7448    0.2406  0.3690  9.1391  0.0000  0.0086   0.0044   0.0218    0.0161   0.0000   439.9824    0.00359784       22.3724      0.350214      -3.58023     -0.410197      0.130238      0.178050      0.205815      0.219395      0.248832      0.260329
 109   2 1903.1379    0.6020  0.8254  9.7440  0.0000  0.0113   0.0068   0.0308    0.0293   0.0000   440.8562      0.338372       22.0002     -0.453766      -3.31533     0.0743108      0.160841      0.219821      0.248461      0.279704      0.292635      0.301651
 109   3 2217.7443    1.1319  1.4796 10.6382  0.0102  0.0161   0.0106   0.0449    0.0371   0.0000   442.2602     0.0660183       23.3508      0.692001      -2.64067     -0.301564      0.225749      0.317326      0.364322      0.397005      0.433338      0.451922
 109   4 2500.3338    1.9348  1.7829 11.7650 -0.0000  0.0176   0.0172   0.0523    0.0356   0.0000   442.1916      0.604814       22.2879      0.218125      -3.25635     -0.964031      0.250222      0.342718      0.397846      0.435515      0.461883      0.491405
 109   5 2766.5839    2.9614  1.7061 12.5851  0.0000  0.0166   0.0249   0.0479    0.0332   0.0000   442.4205       2.63721       22.5849      0.946522      -3.21631       1.30521      0.229388      0.326075      0.364027      0.412491      0.439212      0.465838
 109   6 3023.5394    4.0410  1.5804 13.1946  0.0000  0.0154   0.0338   0.0435    0.0339   0.0000   443.3522       3.14679       21.9769       1.07206      -3.84334      0.332840      0.215282      0.301723      0.338555      0.378779      0.407705      0.426468
 109   7 3269.0916    3.7227  2.2109 13.2803  0.0000  0.0200   0.0311   0.0596    0.0305   0.0000   443.6044       4.62385       22.3825       1.85789      -2.10717      0.224077      0.272371      0.393675      0.436546      0.487453      0.513756      0.548551
 109   8 3507.4253    3.0123  4.9888 12.3583 -0.0002  0.0405   0.0086   0.0978    0.0078   0.0000   442.7355       4.22077       20.5213       1.95506      -2.79879     -0.340311      0.539189      0.798833      0.873902      0.988470       1.04274       1.09299
 110   0 1063.8881    0.0509  0.0558  9.2608  0.0000  0.0141   0.0053   0.0188    0.0116   0.0000   437.5045      0.292257       21.9560     0.0275710      -3.18918      0.800231      0.176595      0.271003      0.296890      0.336439      0.383164      0.412830
 110   1 1554.6604    0.2397  0.3511  9.1169  0.0000  0.0081   0.0043   0.0202    0.0162   0.0000   439.9597     -0.202224       22.2248     0.0961354      -3.69639      0.145382      0.114865      0.156464      0.180932      0.192804      0.214535      0.224927
 110   2 1909.5213    0.6225  0.8906  9.7094  0.0000  0.0120   0.0068   0.0320    0.0317   0.0000   440.4368      0.305607       22.5648     0.0657333      -3.46221      0.191855      0.164788      0.230008      0.266481      0.293588      0.311880      0.326843
 110   3 2225.3599    1.1458  1.5172 10.6329  0.0000  0.0162   0.0104   0.0452    0.0370   0.0000   441.8958      0.574074       22.1608      0.842581      -3.91973      0.321241      0.226056      0.309762      0.356076      0.393192      0.420623      0.440302
 110   4 2508.6572    1.9169  1.8638 11.8635  0.0000  0.0188   0.0175   0.0551    0.0348   0.0000   442.2041       1.39057       22.3453      0.702131      -3.50355     -0.301142      0.257809      0.368607      0.418399      0.461932      0.501331      0.517211
 110   5 2775.9906    3.0553  1.6691 12.6625  0.0000  0.0162   0.0260   0.0463    0.0340   0.0000   443.1477       2.16798       22.7464      0.356305      -3.30907     -0.488821      0.229643      0.317082      0.362404      0.402844      0.435813      0.458860
 110   6 3033.7930    4.1046  1.6835 13.1041  0.0077  0.0153   0.0326   0.0447    0.0342   0.0000   443.2745       2.73521       22.2322       1.38030      -3.21354     -0.138681      0.214155      0.298051      0.343981      0.377333      0.401324      0.424239
 110   7 3280.0852    3.6429  2.3451 13.2878  0.0000  0.0207   0.0306   0.0618    0.0295   0.0000   443.6740       4.46865       20.6873       1.51412      -2.10291      0.888494      0.285856      0.410700      0.456138      0.523781      0.545207      0.586803
 111   0 1068.5874    0.0371  0.0336  9.2376 -0.0007  0.0133   0.0053   0.0146    0.0114   0.0000   437.2695    -0.0803318       21.6138      0.952029      -2.99764     -0.138162      0.200548      0.288675      0.346526      0.299943      0.314183      0.362013
 111   1 1560.5085    0.2577  0.3665  9.0867  0.0000  0.0080   0.0045   0.0204    0.0164   0.0000   439.8978     0.0395806       22.0937      0.321971      -3.06826     -0.502665      0.113619      0.159809      0.178491      0.204404      0.221661      0.225379
 111   2 1915.8534    0.6304  0.9536  9.6986  0.0000  0.0125   0.0069   0.0339    0.0327   0.0000   440.3375      0.437570       22.4497      0.564323      -3.17155     -0.350932      0.174825      0.242034      0.271718      0.314652      0.330440      0.346860
 111   3 2232.9356    1.1710  1.5525 10.6462  0.0000  0.0162   0.0106   0.0468    0.0366   0.0000   441.6773      0.407349       21.8610      0.224026      -3.46702       1.39197      0.225647      0.314387      0.360134      0.397838      0.416646      0.440520
 111   4 2516.8740    1.9402  1.8427 11.8497 -0.0001  0.0183   0.0176   0.0558    0.0349   0.0000   442.5026       1.60990       22.2029      0.673345      -2.85392      0.188256      0.255406      0.352204      0.409295      0.451090      0.488148      0.514783
 111   5 2785.3388    3.0052  1.6094 12.7085 -0.0001  0.0162   0.0258   0.0457    0.0316   0.0000   442.5275       2.85161       22.4232      0.230141      -3.76626      0.234745      0.223060      0.318697      0.361160      0.406962      0.431384      0.450430
 111   6 3043.9683    4.0511  1.7030 13.1075  0.0000  0.0158   0.0324   0.0446    0.0336   0.0000   443.4184       3.06567       22.2800       1.14864      -4.07803      0.841000      0.218524      0.304860      0.346406      0.388203      0.414561      0.436744
 111   7 3291.0752    3.6115  2.4901 13.2152  0.0000  0.0217   0.0300   0.0647    0.0296   0.0000   443.5962       3.43728       20.5324       2.30841     -0.832815     -0.912781      0.288800      0.421065      0.464068      0.525957      0.560488      0.587910
 112   1 1566.3380    0.2559  0.3525  9.0902  0.0000  0.0075   0.0044   0.0203    0.0162   0.0000   439.9732     -0.148202       22.0534      0.472852      -3.48827     -0.270351      0.107137      0.145407      0.164245      0.189644      0.199899      0.213558
 112   2 1922.1607    0.6306  0.9327  9.7267  0.0000  0.0125   0.0070   0.0326    0.0329   0.0000   440.7350      0.242896       22.4073      0.589595      -4.11136      0.630248      0.169023      0.238451      0.266119      0.303136      0.322433      0.335490
 112   3 2240.4751    1.1640  1.5102 10.7828 -0.0003  0.0164   0.0108   0.0467    0.0345   0.0000   441.9160       1.04120       22.5095      0.985203      -2.78765     -0.191205      0.220221      0.308165      0.357016      0.392939      0.418545      0.437846
 112   4 2525.0960    1.9887  1.7810 11.9301  0.0000  0.0179   0.0179   0.0531    0.0333   0.0000   442.6378       1.27895       22.4819      0.666909      -3.93148      0.811060      0.246861      0.335888      0.390340      0.433179      0.452329      0.497852
 112   5 2794.6311    3.1154  1.6950 12.6835  0.0004  0.0163   0.0259   0.0469    0.0324   0.0000   443.2482       1.87345       21.6059      0.754695      -2.87687      0.848191      0.223252      0.312355      0.358662      0.395841      0.421217      0.438885
 112   6 3054.0735    4.0772  1.6539 13.2898  0.0001  0.0158   0.0342   0.0452    0.0322   0.0000   443.5433       3.09390       22.3421       1.11177      -2.92154      0.374528      0.222585      0.310276      0.350978      0.392907      0.412781      0.443729
 112   7 3301.9966    3.5482  2.5131 13.2566 -0.0000  0.0217   0.0305   0.0663    0.0293   0.0000   443.7926       3.60012       20.8869      0.741705     -0.303227      -1.10748      0.295552      0.416179      0.474795      0.523519      0.567222      0.591530
 113   0 1077.9660    0.0522  0.0440  9.2247  0.0000  0.0108   0.0050   0.0122    0.0113   0.0000   437.3239      0.774002       21.6589     -0.350056      -3.89076     -0.518665      0.160738      0.208180      0.226690      0.262628      0.319169      0.340478
 113   1 1572.1562    0.2544  0.3711  9.0888 -0.0000  0.0082   0.0044   0.0208    0.0165   0.0000   439.8610      0.183174       22.3421     -0.363829      -3.82761     0.0886059      0.111828      0.149397      0.178464      0.191873      0.205816      0.214071
 113   2 1928.4262    0.6352  0.9445  9.7585  0.0000  0.0126   0.0070   0.0335    0.0331   0.0000   440.1766     0.0657149       22.0677    0.00667669      -4.17315     -0.101553      0.172504      0.241518      0.274515      0.305673      0.326168      0.335859
 113   3 2247.9385    1.1697  1.5674 10.8349 -0.0004  0.0171   0.0108   0.0478    0.0332   0.0000   441.7527      0.413516       22.8366       1.21797      -3.53635      0.664613      0.226507      0.324939      0.365796      0.406776      0.436011      0.459330
 113   4 2533.2329    1.9560  1.7644 12.0133  0.0000  0.0183   0.0185   0.0539    0.0330   0.0000   442.0631       1.22329       22.2622       1.05934      -3.09913     0.0681209      0.249938      0.348359      0.397859      0.437167      0.466439      0.486553
 113   5 2803.8930    3.2269  1.6152 12.6684  0.0039  0.0156   0.0266   0.0440    0.0344   0.0000   442.6516       2.48075       22.0163      0.663145      -2.80877      -1.52257      0.209886      0.304805      0.334973      0.380085      0.406466      0.424828
 113   6 3064.1709    4.0866  1.6966 13.2358  0.0000  0.0158   0.0333   0.0456    0.0319   0.0000   443.5338       2.97410       21.6940       1.46607      -3.71734     0.0870146      0.219958      0.308658      0.349862      0.388249      0.417586      0.438478
 113   7 3312.9038    3.4954  2.6832 13.2267  0.0000  0.0229   0.0306   0.0720    0.0299   0.0000   444.1347       3.96142       21.5050       1.50655      -1.37791     -0.145709      0.302845      0.435362      0.482825      0.550143      0.574415      0.610089
 114   0 1082.6082    0.0488  0.0547  9.1927  0.0000  0.0133   0.0052   0.0171    0.0114   0.0000   437.1777     -0.165938       21.8760      0.150685      -2.88631      0.660814      0.167731      0.208944      0.296400      0.307561      0.304180      0.341632
 114   1 1577.8828    0.2588  0.3519  9.0784  0.0000  0.0077   0.0044   0.0189    0.0164   0.0000   439.8073      0.186171       22.3044      0.125857      -3.43253     -0.456952      0.109427      0.146577      0.167706      0.187732      0.203483      0.224549
 114   2 1934.6722    0.6602  0.9643  9.7685  0.0000  0.0127   0.0070   0.0332    0.0325   0.0000   440.4989     -0.117231       22.1840      0.986699      -3.58255     -0.122137      0.162945      0.237216      0.262613      0.295184      0.313295      0.325430
 114   3 2255.3393    1.1565  1.5949 10.8923 -0.0116  0.0172   0.0109   0.0506    0.0329   0.0000   442.0686      0.953061       22.2574      0.730160      -2.37351     -0.572320      0.226387      0.324040      0.362908      0.405914      0.430332      0.453223
 114   4 2541.3383    2.0069  1.8648 12.0331 -0.0001  0.0188   0.0191   0.0563    0.0338   0.0000   442.2988       1.46367       21.2350     -0.320020      -2.15812      0.227894      0.253654      0.355452      0.402239      0.447764      0.477503      0.506911
 114   5 2813.1061    3.1889  1.6961 12.7046  0.0002  0.0163   0.0263   0.0468    0.0328   0.0000   442.7667       2.55580       21.7509       1.02883      -2.93185     -0.376764      0.214004      0.307203      0.342689      0.382796      0.409913      0.428947
 114   6 3074.1898    3.9948  1.6898 13.3551  0.0000  0.0160   0.0333   0.0476    0.0297   0.0000   443.3601       3.30946       22.1492       1.16198      -2.54970     0.0971333      0.216802      0.300079      0.347143      0.373682      0.411614      0.437418
 114   7 3323.7121    3.4266  2.6491 13.2107 -0.0000  0.0236   0.0306   0.0705    0.0306   0.0000   443.5329       2.72305       19.9530       1.89755      -1.45294     -0.161041      0.299502      0.442727      0.489999      0.553678      0.575005      0.611997
 115   0 1087.2317    0.0570  0.0780  9.1659  0.0000  0.0127   0.0050   0.0221    0.0115   0.0000   437.0729    -0.0881660       21.9899      0.854847      -3.81531     -0.822418      0.167759      0.263879      0.271633      0.312400      0.365946      0.337883
 115   1 1583.6213    0.2601  0.4032  9.0577  0.0000  0.0084   0.0043   0.0216    0.0169   0.0000   439.5300     -0.176582       22.4372      0.268489      -3.89434    -0.0956050      0.114478      0.154075      0.176767      0.204074      0.207048      0.231995
 115   2 1940.8748    0.6491  0.9795  9.7883 -0.0000  0.0129   0.0071   0.0342    0.0337   0.0000   440.8367      0.103356       21.9756      0.348452      -3.24334     0.0909226      0.172628      0.242868      0.273240      0.305277      0.328892      0.341985
 115   3 2262.7332    1.2150  1.5683 10.8818 -0.0006  0.0170   0.0113   0.0483    0.0345   0.0000   441.8109       1.08895       22.2187     -0.196519      -3.76581      0.594976      0.223184      0.317805      0.361241      0.408563      0.435248      0.461160
 115   4 2549.4189    2.0904  1.7929 12.0208  0.0000  0.0179   0.0190   0.0533    0.0341   0.0000   441.7278       2.20197       21.6481      0.384020      -2.75487       1.24324      0.241917      0.335740      0.383603      0.429191      0.460035      0.490659
 115   5 2822.3347    3.2678  1.6282 12.7415  0.0000  0.0157   0.0273   0.0449    0.0334   0.0000   442.4808       3.01462       21.7804      0.900548      -3.42819     -0.221058      0.211217      0.296202      0.337990      0.368205      0.409067      0.425382
 115   6 3084.1388    4.1141  1.7436 13.2124  0.0000  0.0158   0.0328   0.0459    0.0317   0.0000   443.1930       3.61890       21.7453       1.49766      -2.98339      0.933091      0.214493      0.294967      0.341812      0.369437      0.410640      0.429821
 115   7 3334.5209    3.4971  2.9083 13.1519  0.0000  0.0247   0.0309   0.0747    0.0315   0.0000   443.3218       3.60448       21.2121       2.04863      -1.03434     -0.655734      0.307319      0.456257      0.500088      0.567891      0.588769      0.629966
 116   0 1091.8671    0.0549  0.0646  9.1240  0.0000  0.0139   0.0051   0.0179    0.0114   0.0000   437.6084     -0.462956       21.7976       1.14164      -3.85177     -0.892189      0.175867      0.255885      0.263847      0.313439      0.345121      0.348942
 116   1 1589.2895    0.2670  0.4317  9.0346  0.0000  0.0088   0.0043   0.0226    0.0173   0.0000   439.8690     -0.311961       22.5725   -0.00468562      -3.56025     0.0407068      0.121004      0.161284      0.191467      0.209774      0.242452      0.249412
 116   2 1947.0524    0.6663  1.0588  9.7968  0.0000  0.0136   0.0072   0.0372    0.0346   0.0000   440.2793     -0.263360       23.1537     0.0562597      -3.93199      0.596097      0.175739      0.249279      0.280852      0.315485      0.334193      0.353945
 116   3 2270.0956    1.2442  1.6296 10.8934 -0.0001  0.0170   0.0117   0.0506    0.0355   0.0000   441.2086      0.714312       22.9060      0.180634      -3.13421     0.0859734      0.223169      0.317438      0.354543      0.397865      0.421691      0.446199
 116   4 2557.4660    2.0601  1.8480 12.0775 -0.0001  0.0190   0.0196   0.0557    0.0341   0.0000   442.2499       2.04133       21.6929      0.312248      -2.48167    -0.0808096      0.251393      0.343921      0.395610      0.439807      0.468618      0.494009
 116   5 2831.4501    3.1732  1.6435 12.7969  0.0000  0.0161   0.0270   0.0472    0.0319   0.0000   442.9067       2.55170       22.0017      0.116261      -3.07071      0.927149      0.210758      0.299882      0.332594      0.376245      0.399716      0.419319
 116   6 3094.0765    4.1609  1.7687 13.2069  0.0000  0.0161   0.0330   0.0472    0.0318   0.0000   443.0791       3.24946       21.8289       1.78940      -2.29484      0.380628      0.208759      0.298424      0.340833      0.373407      0.409739      0.421234
 116   7 3345.2308    3.2647  2.7850 13.2347  0.0000  0.0248   0.0311   0.0778    0.0298   0.0000   443.3724       4.43522       20.4902       2.52141     0.0391412     -0.431689      0.313096      0.456814      0.507775      0.570108      0.609143      0.642331
[truncated: 124,926 more chars]
