# Supplementary material for: Global-Mode Analysis of Full-Disk Data from the Michelson Doppler Imager and the Helioseismic and Magnetic Imager
Source: Sol Phys. 2018 Jan 31;293(2):29. doi: 10.1007/s11207-017-1201-5 (PMC6566312; doi:10.1007/s11207-017-1201-5)
Supplement: Supplementary file 2 — (TAR 362.4 MB) [file 11207_2017_1201_MOESM2_ESM.tar › HMI/hmivw72d.6544.18]

   0  13 1957.3044    0.5517  0.4789  9.6906  0.0000  0.0881   0.1178   0.4134    0.3976   0.0000    -0.0000       0.00000       0.00000       0.00000       0.00000       0.00000       0.00000       0.00000       0.00000       0.00000       0.00000       0.00000       0.00000       0.00000       0.00000       0.00000       0.00000       0.00000       0.00000       0.00000       0.00000       0.00000       0.00000       0.00000       0.00000       0.00000       0.00000       0.00000       0.00000       0.00000       0.00000       0.00000       0.00000       0.00000       0.00000       0.00000
   0  14 2093.4990    0.6731  0.6925 10.0497  0.0000  0.1162   0.1108   0.4899    0.5590   0.0000    -0.0000       0.00000       0.00000       0.00000       0.00000       0.00000       0.00000       0.00000       0.00000       0.00000       0.00000       0.00000       0.00000       0.00000       0.00000       0.00000       0.00000       0.00000       0.00000       0.00000       0.00000       0.00000       0.00000       0.00000       0.00000       0.00000       0.00000       0.00000       0.00000       0.00000       0.00000       0.00000       0.00000       0.00000       0.00000       0.00000
   0  16 2362.8135    1.3699  0.7205 10.9216  0.0000  0.1379   0.2086   0.2968    0.7231   0.0000    -0.0000       0.00000       0.00000       0.00000       0.00000       0.00000       0.00000       0.00000       0.00000       0.00000       0.00000       0.00000       0.00000       0.00000       0.00000       0.00000       0.00000       0.00000       0.00000       0.00000       0.00000       0.00000       0.00000       0.00000       0.00000       0.00000       0.00000       0.00000       0.00000       0.00000       0.00000       0.00000       0.00000       0.00000       0.00000       0.00000
   0  18 2629.5625    1.5623  0.8756 12.2896  0.0000  0.1533   0.2770   0.5997    0.5949   0.0000    -0.0000       0.00000       0.00000       0.00000       0.00000       0.00000       0.00000       0.00000       0.00000       0.00000       0.00000       0.00000       0.00000       0.00000       0.00000       0.00000       0.00000       0.00000       0.00000       0.00000       0.00000       0.00000       0.00000       0.00000       0.00000       0.00000       0.00000       0.00000       0.00000       0.00000       0.00000       0.00000       0.00000       0.00000       0.00000       0.00000
   0  21 3033.6837    4.9307  0.6993  6.0147  0.0000  0.1011   0.7045   0.3270 1000.0000   0.0000    -0.0000       0.00000       0.00000       0.00000       0.00000       0.00000       0.00000       0.00000       0.00000       0.00000       0.00000       0.00000       0.00000       0.00000       0.00000       0.00000       0.00000       0.00000       0.00000       0.00000       0.00000       0.00000       0.00000       0.00000       0.00000       0.00000       0.00000       0.00000       0.00000       0.00000       0.00000       0.00000       0.00000       0.00000       0.00000       0.00000
   0  22 3168.6442    3.8423  0.8020 13.2562  0.0000  0.1342   0.6430   0.4640    1.1489   0.0000    -0.0000       0.00000       0.00000       0.00000       0.00000       0.00000       0.00000       0.00000       0.00000       0.00000       0.00000       0.00000       0.00000       0.00000       0.00000       0.00000       0.00000       0.00000       0.00000       0.00000       0.00000       0.00000       0.00000       0.00000       0.00000       0.00000       0.00000       0.00000       0.00000       0.00000       0.00000       0.00000       0.00000       0.00000       0.00000       0.00000
   0  25 3574.1533    2.4597  3.5603  6.6108  0.0166  0.3550   0.1626   1.0737   14.9471   0.0000    -0.0000       0.00000       0.00000       0.00000       0.00000       0.00000       0.00000       0.00000       0.00000       0.00000       0.00000       0.00000       0.00000       0.00000       0.00000       0.00000       0.00000       0.00000       0.00000       0.00000       0.00000       0.00000       0.00000       0.00000       0.00000       0.00000       0.00000       0.00000       0.00000       0.00000       0.00000       0.00000       0.00000       0.00000       0.00000       0.00000
   1  13 2020.7604    0.5782  0.2979 10.2292  0.0000  0.0593   0.0860   0.1390    0.1655   0.0000   490.4358      -31.6744       0.00000       0.00000       0.00000       0.00000       0.00000       0.00000       0.00000       0.00000       0.00000       0.00000       0.00000       0.00000       0.00000       0.00000       0.00000       0.00000       61.5459       53.9184       0.00000       0.00000       0.00000       0.00000       0.00000       0.00000       0.00000       0.00000       0.00000       0.00000       0.00000       0.00000       0.00000       0.00000       0.00000       0.00000
   1  14 2156.7986    0.9033  0.5151  9.8717  0.0000  0.0609   0.0971   0.1759    0.3649   0.0000   524.2201      -95.1499       0.00000       0.00000       0.00000       0.00000       0.00000       0.00000       0.00000       0.00000       0.00000       0.00000       0.00000       0.00000       0.00000       0.00000       0.00000       0.00000       75.7588       45.9472       0.00000       0.00000       0.00000       0.00000       0.00000       0.00000       0.00000       0.00000       0.00000       0.00000       0.00000       0.00000       0.00000       0.00000       0.00000       0.00000
   1  15 2291.9657    1.0984  0.9490 10.3159  0.0000  0.1088   0.1018   0.2374    0.5934   0.0000   317.7931      -25.5305       0.00000       0.00000       0.00000       0.00000       0.00000       0.00000       0.00000       0.00000       0.00000       0.00000       0.00000       0.00000       0.00000       0.00000       0.00000       0.00000       133.187       69.2665       0.00000       0.00000       0.00000       0.00000       0.00000       0.00000       0.00000       0.00000       0.00000       0.00000       0.00000       0.00000       0.00000       0.00000       0.00000       0.00000
   1  16 2425.6123    1.5268  0.7287 10.1578  0.0000  0.0783   0.1291   0.1617    0.8808   0.0000   439.1101      -61.0853       0.00000       0.00000       0.00000       0.00000       0.00000       0.00000       0.00000       0.00000       0.00000       0.00000       0.00000       0.00000       0.00000       0.00000       0.00000       0.00000       104.477       50.9075       0.00000       0.00000       0.00000       0.00000       0.00000       0.00000       0.00000       0.00000       0.00000       0.00000       0.00000       0.00000       0.00000       0.00000       0.00000       0.00000
   1  17 2559.1559    1.8967  0.9997  1.0779  0.0000  0.0995   0.1473   0.2630 1000.0000   0.0000   421.7146       12.7449       0.00000       0.00000       0.00000       0.00000       0.00000       0.00000       0.00000       0.00000       0.00000       0.00000       0.00000       0.00000       0.00000       0.00000       0.00000       0.00000       140.641       58.2987       0.00000       0.00000       0.00000       0.00000       0.00000       0.00000       0.00000       0.00000       0.00000       0.00000       0.00000       0.00000       0.00000       0.00000       0.00000       0.00000
   1  18 2693.3339    2.1081  1.1161 11.5995  0.0000  0.0986   0.1786   0.2676    0.7157   0.0000   288.2580       150.825       0.00000       0.00000       0.00000       0.00000       0.00000       0.00000       0.00000       0.00000       0.00000       0.00000       0.00000       0.00000       0.00000       0.00000       0.00000       0.00000       117.073       73.2914       0.00000       0.00000       0.00000       0.00000       0.00000       0.00000       0.00000       0.00000       0.00000       0.00000       0.00000       0.00000       0.00000       0.00000       0.00000       0.00000
   1  19 2828.0602    2.8786  0.8466  9.8618  0.0000  0.1074   0.2393   0.2352    6.0687   0.0000   546.4431      -76.6463       0.00000       0.00000       0.00000       0.00000       0.00000       0.00000       0.00000       0.00000       0.00000       0.00000       0.00000       0.00000       0.00000       0.00000       0.00000       0.00000       155.851       61.8988       0.00000       0.00000       0.00000       0.00000       0.00000       0.00000       0.00000       0.00000       0.00000       0.00000       0.00000       0.00000       0.00000       0.00000       0.00000       0.00000
   1  23 3368.6043    3.3223  1.8871 12.5393 -0.0098  0.1405   0.2335   0.5126    0.6283   0.0000   442.6531      -7.41313       0.00000       0.00000       0.00000       0.00000       0.00000       0.00000       0.00000       0.00000       0.00000       0.00000       0.00000       0.00000       0.00000       0.00000       0.00000       0.00000       158.005       110.633       0.00000       0.00000       0.00000       0.00000       0.00000       0.00000       0.00000       0.00000       0.00000       0.00000       0.00000       0.00000       0.00000       0.00000       0.00000       0.00000
   1  24 3504.1787    2.8300  3.3290 11.2409  0.0116  0.1904   0.1804   0.6123    0.8446   0.0000   662.4579       80.9143       0.00000       0.00000       0.00000       0.00000       0.00000       0.00000       0.00000       0.00000       0.00000       0.00000       0.00000       0.00000       0.00000       0.00000       0.00000       0.00000       222.774       139.650       0.00000       0.00000       0.00000       0.00000       0.00000       0.00000       0.00000       0.00000       0.00000       0.00000       0.00000       0.00000       0.00000       0.00000       0.00000       0.00000
   1  25 3639.8922    2.4558  4.2709 -4.0377  0.0000  0.2097   0.1305   0.7280 1000.0000   0.0000   800.4775       147.511       0.00000       0.00000       0.00000       0.00000       0.00000       0.00000       0.00000       0.00000       0.00000       0.00000       0.00000       0.00000       0.00000       0.00000       0.00000       0.00000       253.537       149.837       0.00000       0.00000       0.00000       0.00000       0.00000       0.00000       0.00000       0.00000       0.00000       0.00000       0.00000       0.00000       0.00000       0.00000       0.00000       0.00000
   1  26 3776.2903    2.2491  4.8640  9.6141  0.0066  0.2537   0.1168   0.9140    1.9172   0.0000   616.0554      -70.7298       0.00000       0.00000       0.00000       0.00000       0.00000       0.00000       0.00000       0.00000       0.00000       0.00000       0.00000       0.00000       0.00000       0.00000       0.00000       0.00000       329.952       169.485       0.00000       0.00000       0.00000       0.00000       0.00000       0.00000       0.00000       0.00000       0.00000       0.00000       0.00000       0.00000       0.00000       0.00000       0.00000       0.00000
   2  12 1945.7925    0.5830  0.2896 10.0080  0.0000  0.0363   0.0724   0.1058    0.1513   0.0000   413.3134       11.6899       49.1238      -17.5857       0.00000       0.00000       0.00000       0.00000       0.00000       0.00000       0.00000       0.00000       0.00000       0.00000       0.00000       0.00000       0.00000       0.00000       24.9460       20.6757       15.2611       4.75297       0.00000       0.00000       0.00000       0.00000       0.00000       0.00000       0.00000       0.00000       0.00000       0.00000       0.00000       0.00000       0.00000       0.00000
   2  13 2082.1115    0.7289  0.4531 10.0266  0.0000  0.0867   0.0624   0.1096    0.2031   0.0000   395.5686      -2.19281       1.38163      -2.35025       0.00000       0.00000       0.00000       0.00000       0.00000       0.00000       0.00000       0.00000       0.00000       0.00000       0.00000       0.00000       0.00000       0.00000       73.3037       53.8087       24.6425       6.54076       0.00000       0.00000       0.00000       0.00000       0.00000       0.00000       0.00000       0.00000       0.00000       0.00000       0.00000       0.00000       0.00000       0.00000
   2  14 2217.4429    0.8945  1.0717 10.1945  0.0000  0.0936   0.0592   0.2182    0.3220   0.0000   379.9570       10.1923       23.1057       12.1507       0.00000       0.00000       0.00000       0.00000       0.00000       0.00000       0.00000       0.00000       0.00000       0.00000       0.00000       0.00000       0.00000       0.00000       47.5774       54.3879       28.7046       14.6212       0.00000       0.00000       0.00000       0.00000       0.00000       0.00000       0.00000       0.00000       0.00000       0.00000       0.00000       0.00000       0.00000       0.00000
   2  15 2352.1372    1.3585  0.5615 10.6775  0.0000  0.0937   0.1084   0.1093    0.3124   0.0000   454.7195       6.66373      -7.19064      -1.37741       0.00000       0.00000       0.00000       0.00000       0.00000       0.00000       0.00000       0.00000       0.00000       0.00000       0.00000       0.00000       0.00000       0.00000       84.6367       62.9327       25.0567       6.38188       0.00000       0.00000       0.00000       0.00000       0.00000       0.00000       0.00000       0.00000       0.00000       0.00000       0.00000       0.00000       0.00000       0.00000
   2  16 2485.8732    1.8360  1.1249  9.4937  0.0015  0.0758   0.1066   0.1955    1.8537   0.0000   497.6283       49.3548       35.3893      -2.44095       0.00000       0.00000       0.00000       0.00000       0.00000       0.00000       0.00000       0.00000       0.00000       0.00000       0.00000       0.00000       0.00000       0.00000       59.9826       51.6635       21.3096       9.79236       0.00000       0.00000       0.00000       0.00000       0.00000       0.00000       0.00000       0.00000       0.00000       0.00000       0.00000       0.00000       0.00000       0.00000
   2  18 2754.4523    2.5407  0.8009 11.8469  0.0000  0.0587   0.1788   0.1587    0.5440   0.0000   436.2327       45.5471      -16.9572       12.2998       0.00000       0.00000       0.00000       0.00000       0.00000       0.00000       0.00000       0.00000       0.00000       0.00000       0.00000       0.00000       0.00000       0.00000       41.7188       35.2055       20.8012       7.86011       0.00000       0.00000       0.00000       0.00000       0.00000       0.00000       0.00000       0.00000       0.00000       0.00000       0.00000       0.00000       0.00000       0.00000
   2  20 3024.6977    3.7048  1.0122  1.3955  0.0000  0.0576   0.2172   0.2059 1000.0000   0.0000   436.9778      -12.6615       5.09955      -5.15577       0.00000       0.00000       0.00000       0.00000       0.00000       0.00000       0.00000       0.00000       0.00000       0.00000       0.00000       0.00000       0.00000       0.00000       41.9724       34.1536       21.1459       7.54503       0.00000       0.00000       0.00000       0.00000       0.00000       0.00000       0.00000       0.00000       0.00000       0.00000       0.00000       0.00000       0.00000       0.00000
   2  21 3159.8638    4.2362  1.1720  2.9566  0.0000  0.1188   0.2371   0.2176 1000.0000   0.0000   304.8673      -35.2791       23.7209      -18.3170       0.00000       0.00000       0.00000       0.00000       0.00000       0.00000       0.00000       0.00000       0.00000       0.00000       0.00000       0.00000       0.00000       0.00000       113.287       82.4327       34.2002       8.49637       0.00000       0.00000       0.00000       0.00000       0.00000       0.00000       0.00000       0.00000       0.00000       0.00000       0.00000       0.00000       0.00000       0.00000
   2  22 3295.1917    3.2986  1.1813 12.9355  0.0000  0.0799   0.2121   0.2198    0.4466   0.0000   491.3270      -11.8748      -16.7988       3.84765       0.00000       0.00000       0.00000       0.00000       0.00000       0.00000       0.00000       0.00000       0.00000       0.00000       0.00000       0.00000       0.00000       0.00000       55.2895       48.3396       29.6912       11.0821       0.00000       0.00000       0.00000       0.00000       0.00000       0.00000       0.00000       0.00000       0.00000       0.00000       0.00000       0.00000       0.00000       0.00000
   2  23 3430.8753    3.2585  1.9265 11.8895  0.0000  0.0968   0.1570   0.3057    0.5573   0.0000   473.3954      -82.6191      -1.40104      -24.0837       0.00000       0.00000       0.00000       0.00000       0.00000       0.00000       0.00000       0.00000       0.00000       0.00000       0.00000       0.00000       0.00000       0.00000       72.2717       57.2681       36.9313       11.5591       0.00000       0.00000       0.00000       0.00000       0.00000       0.00000       0.00000       0.00000       0.00000       0.00000       0.00000       0.00000       0.00000       0.00000
   2  24 3566.5339    2.5806  2.7551 11.4396 -0.0034  0.1339   0.0997   0.3318    0.3528   0.0000   452.4380       123.756       44.6658      -32.6530       0.00000       0.00000       0.00000       0.00000       0.00000       0.00000       0.00000       0.00000       0.00000       0.00000       0.00000       0.00000       0.00000       0.00000       74.3506       85.2519       40.9280       22.6688       0.00000       0.00000       0.00000       0.00000       0.00000       0.00000       0.00000       0.00000       0.00000       0.00000       0.00000       0.00000       0.00000       0.00000
   2  25 3703.1835    2.1017  3.3099 11.4647  0.0000  0.1428   0.0908   0.4466    0.3105   0.0000   683.1617       82.8218      -20.2264      -9.28223       0.00000       0.00000       0.00000       0.00000       0.00000       0.00000       0.00000       0.00000       0.00000       0.00000       0.00000       0.00000       0.00000       0.00000       98.3354       88.1750       50.6260       20.0081       0.00000       0.00000       0.00000       0.00000       0.00000       0.00000       0.00000       0.00000       0.00000       0.00000       0.00000       0.00000       0.00000       0.00000
   3  10 1729.0965    0.2874  0.2590  9.7153  0.0000  0.0495   0.0283   0.0890    0.1061   0.0000   444.3299      -10.7230      -10.5908       8.12401      0.144691      0.470469       0.00000       0.00000       0.00000       0.00000       0.00000       0.00000       0.00000       0.00000       0.00000       0.00000       0.00000       0.00000       28.3557       29.4812       17.3337       9.15359       3.92765       1.34036       0.00000       0.00000       0.00000       0.00000       0.00000       0.00000       0.00000       0.00000       0.00000       0.00000       0.00000       0.00000
   3  13 2137.7631    0.7974  0.6772 10.0208  0.0000  0.0577   0.0487   0.1308    0.2561   0.0000   451.1181       30.9775       9.83593       8.62240      -2.38527       1.40363       0.00000       0.00000       0.00000       0.00000       0.00000       0.00000       0.00000       0.00000       0.00000       0.00000       0.00000       0.00000       34.1244       29.8078       22.0005       12.0981       5.08672       1.17829       0.00000       0.00000       0.00000       0.00000       0.00000       0.00000       0.00000       0.00000       0.00000       0.00000       0.00000       0.00000
   3  14 2273.4616    1.0410  0.6581 10.7980  0.0000  0.0613   0.0659   0.1240    0.1804   0.0000   453.7971      -37.9717       27.7354       13.8338    -0.0318299      -1.36877       0.00000       0.00000       0.00000       0.00000       0.00000       0.00000       0.00000       0.00000       0.00000       0.00000       0.00000       0.00000       21.2001       31.9684       16.7577       15.1296       4.70002       2.54594       0.00000       0.00000       0.00000       0.00000       0.00000       0.00000       0.00000       0.00000       0.00000       0.00000       0.00000       0.00000
   3  16 2541.6333    2.1338  1.0874  4.9247  0.0000  0.0588   0.1035   0.1475  224.3183   0.0000   417.6180       25.0093      0.312695       12.3399       6.36401      0.143018       0.00000       0.00000       0.00000       0.00000       0.00000       0.00000       0.00000       0.00000       0.00000       0.00000       0.00000       0.00000       26.4547       29.5373       20.5029       13.2570       5.67286       2.05031       0.00000       0.00000       0.00000       0.00000       0.00000       0.00000       0.00000       0.00000       0.00000       0.00000       0.00000       0.00000
   3  17 2676.0541    2.4678  0.8168 10.0012  0.0000  0.0524   0.1431   0.1223    2.0427   0.0000   430.1590       10.3833       6.44308      -6.65252       10.8710     -0.639286       0.00000       0.00000       0.00000       0.00000       0.00000       0.00000       0.00000       0.00000       0.00000       0.00000       0.00000       0.00000       26.3656       22.5570       19.3334       12.9596       5.12728       1.39884       0.00000       0.00000       0.00000       0.00000       0.00000       0.00000       0.00000       0.00000       0.00000       0.00000       0.00000       0.00000
   3  19 2946.9858    3.5676  0.7164 12.2051  0.0000  0.0510   0.2071   0.1234    0.4544   0.0000   448.5620      -20.0834      -11.9290      -17.6672       2.12451       2.30886       0.00000       0.00000       0.00000       0.00000       0.00000       0.00000       0.00000       0.00000       0.00000       0.00000       0.00000       0.00000       22.5632       22.7271       18.0263       10.4556       4.92187       1.60338       0.00000       0.00000       0.00000       0.00000       0.00000       0.00000       0.00000       0.00000       0.00000       0.00000       0.00000       0.00000
   3  20 3082.2462    3.9552  1.1585  5.4168  0.0000  0.0544   0.1819   0.1604  416.3491   0.0000   435.5585      -37.6026       14.0417      -2.16863       3.97253     -0.241769       0.00000       0.00000       0.00000       0.00000       0.00000       0.00000       0.00000       0.00000       0.00000       0.00000       0.00000       0.00000       27.3176       24.6717       19.5938       13.0485       5.13283       1.53633       0.00000       0.00000       0.00000       0.00000       0.00000       0.00000       0.00000       0.00000       0.00000       0.00000       0.00000       0.00000
   3  21 3217.6815    3.8215  1.1208 12.6147  0.0000  0.0650   0.2010   0.1842    0.5003   0.0000   387.3208      -44.9901       12.0985      -20.9446      -3.50074      0.270524       0.00000       0.00000       0.00000       0.00000       0.00000       0.00000       0.00000       0.00000       0.00000       0.00000       0.00000       0.00000       34.1434       36.0607       21.3659       13.5662       4.73615       2.03490       0.00000       0.00000       0.00000       0.00000       0.00000       0.00000       0.00000       0.00000       0.00000       0.00000       0.00000       0.00000
   3  22 3353.4938    3.3187  1.6047 12.6288  0.0000  0.0731   0.1599   0.2563    0.3308   0.0000   454.1151       18.6581       12.9615       9.55128       4.50529     -0.924517       0.00000       0.00000       0.00000       0.00000       0.00000       0.00000       0.00000       0.00000       0.00000       0.00000       0.00000       0.00000       39.5964       36.1561       27.2506       15.6062       7.15037       1.97096       0.00000       0.00000       0.00000       0.00000       0.00000       0.00000       0.00000       0.00000       0.00000       0.00000       0.00000       0.00000
   3  23 3489.4242    2.7091  2.6679 11.7934  0.0000  0.1086   0.0917   0.2775    0.2001   0.0000   438.7160       15.4764      -25.0975      -27.6848       7.35634       3.92894       0.00000       0.00000       0.00000       0.00000       0.00000       0.00000       0.00000       0.00000       0.00000       0.00000       0.00000       0.00000       48.4102       47.2412       38.5008       24.7612       11.1956       3.43762       0.00000       0.00000       0.00000       0.00000       0.00000       0.00000       0.00000       0.00000       0.00000       0.00000       0.00000       0.00000
   3  24 3626.0286    2.3208  3.4356 11.5621  0.0000  0.1245   0.0782   0.3450    0.1885   0.0000   406.5569      -41.0743      -49.2827       24.4210     -0.786883       6.23356       0.00000       0.00000       0.00000       0.00000       0.00000       0.00000       0.00000       0.00000       0.00000       0.00000       0.00000       0.00000       55.0503       58.2609       42.6066       27.9937       12.1057       4.11272       0.00000       0.00000       0.00000       0.00000       0.00000       0.00000       0.00000       0.00000       0.00000       0.00000       0.00000       0.00000
   4  11 1914.6710    0.4670  0.4207  9.7353  0.0069  0.0498   0.0339   0.0922    0.1055   0.0000   417.6875       12.5284       33.9311      -7.23608      0.129287     -0.295822       1.01079      0.102873       0.00000       0.00000       0.00000       0.00000       0.00000       0.00000       0.00000       0.00000       0.00000       0.00000       18.7341       14.2799       18.2502       11.3143       6.93077       4.48094       1.56848      0.275116       0.00000       0.00000       0.00000       0.00000       0.00000       0.00000       0.00000       0.00000       0.00000       0.00000
   4  12 2051.6844    0.7073  0.4860  9.9549  0.0031  0.0456   0.0460   0.0889    0.1446   0.0000   435.5582       3.57550      -2.55198      -3.61124       2.79499      -2.99312    -0.0566762     0.0549338       0.00000       0.00000       0.00000       0.00000       0.00000       0.00000       0.00000       0.00000       0.00000       0.00000       17.0802       13.4850       16.1574       11.1665       6.52553       3.70448       1.26757      0.254075       0.00000       0.00000       0.00000       0.00000       0.00000       0.00000       0.00000       0.00000       0.00000       0.00000
   4  13 2188.3253    1.0089  0.5578  9.8909 -0.0002  0.0473   0.0541   0.0806    0.3126   0.0000   429.1870      -6.51828       34.2853      -8.19393      -3.79423       1.40959     -0.139892     -0.284558       0.00000       0.00000       0.00000       0.00000       0.00000       0.00000       0.00000       0.00000       0.00000       0.00000       15.8574       19.7806       14.7756       11.2962       7.23587       3.15434       1.32828      0.384066       0.00000       0.00000       0.00000       0.00000       0.00000       0.00000       0.00000       0.00000       0.00000       0.00000
   4  14 2324.1288    1.0982  0.8538 10.5587 -0.0073  0.0530   0.0540   0.1603    0.3885   0.0000   447.8349       26.7941      -31.1066      -12.9520      0.213717      -3.13424       1.68759     0.0768983       0.00000       0.00000       0.00000       0.00000       0.00000       0.00000       0.00000       0.00000       0.00000       0.00000       19.3418       20.0573       17.4330       13.7454       7.68437       4.44201       1.38281      0.373430       0.00000       0.00000       0.00000       0.00000       0.00000       0.00000       0.00000       0.00000       0.00000       0.00000
   4  15 2458.3662    1.6963  1.1626  7.4566  0.0236  0.0632   0.0850   0.2031    2.7989   0.0000   450.2769       29.8212      -7.07310       12.9025       24.9006      -9.83732      -6.91400     0.0749595       0.00000       0.00000       0.00000       0.00000       0.00000       0.00000       0.00000       0.00000       0.00000       0.00000       24.6893       25.7874       21.5292       16.3231       9.37623       5.15592       1.79573      0.442764       0.00000       0.00000       0.00000       0.00000       0.00000       0.00000       0.00000       0.00000       0.00000       0.00000
   4  16 2593.0782    1.8776  0.8987 11.7872  0.0042  0.0584   0.0878   0.1481    0.3841   0.0000   391.3815       32.6293      -3.70770      -19.1848       7.21799       1.97174      -1.27136     -0.191198       0.00000       0.00000       0.00000       0.00000       0.00000       0.00000       0.00000       0.00000       0.00000       0.00000       20.8207       24.4540       20.8676       13.9574       8.99658       4.50165       1.87297      0.445141       0.00000       0.00000       0.00000       0.00000       0.00000       0.00000       0.00000       0.00000       0.00000       0.00000
   4  17 2728.4606    2.5372  0.8022 12.3852 -0.0035  0.0668   0.1244   0.1226    0.3163   0.0000   449.7660       10.3264       17.4401      -3.09443       3.68331      -1.11741     -0.719790     0.0139020       0.00000       0.00000       0.00000       0.00000       0.00000       0.00000       0.00000       0.00000       0.00000       0.00000       23.8149       24.8475       20.8575       14.3025       9.97843       3.80024       1.84509      0.469537       0.00000       0.00000       0.00000       0.00000       0.00000       0.00000       0.00000       0.00000       0.00000       0.00000
   4  18 2864.2193    3.7167  0.7662 11.5517 -0.0041  0.0549   0.1817   0.1040    0.9560   0.0000   419.6522      0.245287       5.76686       3.76837      -3.94379      -9.97321       2.24045     -0.245734       0.00000       0.00000       0.00000       0.00000       0.00000       0.00000       0.00000       0.00000       0.00000       0.00000       19.9966       19.8227       19.2350       12.5127       7.25970       4.31867       1.60779      0.342522       0.00000       0.00000       0.00000       0.00000       0.00000       0.00000       0.00000       0.00000       0.00000       0.00000
   4  19 3000.1088    4.2177  0.6140 12.6495 -0.0003  0.0392   0.2364   0.0974    0.4135   0.0000   445.8649       11.2712       18.5952      -10.7351      -6.97583      -4.44238     -0.511207    -0.0608060       0.00000       0.00000       0.00000       0.00000       0.00000       0.00000       0.00000       0.00000       0.00000       0.00000       12.2860       15.4912       11.4503       9.16828       5.11833       2.59151      0.998406      0.332858       0.00000       0.00000       0.00000       0.00000       0.00000       0.00000       0.00000       0.00000       0.00000       0.00000
   4  20 3135.8915    4.2076  1.0276  5.1197  0.0000  0.0525   0.2077   0.1398  833.2209   0.0000   422.8273       27.2243       21.6058       12.1035       1.99374      -4.36884       0.00000       0.00000       0.00000       0.00000       0.00000       0.00000       0.00000       0.00000       0.00000       0.00000       0.00000       0.00000       18.8706       20.5952       16.4906       12.5679       7.86599       3.52725       1.38315      0.388825       0.00000       0.00000       0.00000       0.00000       0.00000       0.00000       0.00000       0.00000       0.00000       0.00000
   4  21 3271.6670    3.7163  1.2823 11.5235 -0.0007  0.0652   0.1674   0.1582    1.3849   0.0000   493.3400      -26.9539      -26.9351       21.6138      -22.8601       4.44560      -1.68112      0.878262       0.00000       0.00000       0.00000       0.00000       0.00000       0.00000       0.00000       0.00000       0.00000       0.00000       20.5931       24.7528       19.9672       14.5924       8.80156       4.39641       1.75822      0.518331       0.00000       0.00000       0.00000       0.00000       0.00000       0.00000       0.00000       0.00000       0.00000       0.00000
   4  22 3407.9003    3.2809  2.2023 12.0339 -0.0024  0.0907   0.1166   0.2289    0.3903   0.0000   424.6880       25.0129      -22.1325      -17.1710       15.2293      -1.29255      0.547184     -0.592995       0.00000       0.00000       0.00000       0.00000       0.00000       0.00000       0.00000       0.00000       0.00000       0.00000       30.0368       33.5216       28.5610       23.1270       13.3146       7.29959       2.54905      0.732380       0.00000       0.00000       0.00000       0.00000       0.00000       0.00000       0.00000       0.00000       0.00000       0.00000
   4  23 3544.5337    2.6369  2.7397 11.8916  0.0012  0.0962   0.0893   0.2852    0.2281   0.0000   473.8738       43.7111      -57.8416      -12.2835       27.8436       2.19465      -3.92145      -1.55833       0.00000       0.00000       0.00000       0.00000       0.00000       0.00000       0.00000       0.00000       0.00000       0.00000       37.9920       39.8372       33.6860       23.4055       14.3060       6.88346       2.74908      0.680934       0.00000       0.00000       0.00000       0.00000       0.00000       0.00000       0.00000       0.00000       0.00000       0.00000
   4  24 3681.6142    2.2509  3.8311 11.0340  0.0002  0.1152   0.0596   0.3223    0.2517   0.0000   520.8695       18.8091      -6.89149       3.32863      -13.1293       11.7323      0.290574     -0.416684       0.00000       0.00000       0.00000       0.00000       0.00000       0.00000       0.00000       0.00000       0.00000       0.00000       40.9130       46.6301       39.2565       26.5818       16.8998       8.22805       3.45412      0.868124       0.00000       0.00000       0.00000       0.00000       0.00000       0.00000       0.00000       0.00000       0.00000       0.00000
   4  26 3955.6749    1.4909  6.6766 10.6223  0.0050  0.1866   0.0360   0.4970    0.1549   0.0000   555.1166       7.87391      -62.5507       1.70741      -1.78724      0.614049      -5.19920       1.48025       0.00000       0.00000       0.00000       0.00000       0.00000       0.00000       0.00000       0.00000       0.00000       0.00000       63.7609       74.0822       62.7386       43.7314       27.6348       13.6844       5.63741       1.41252       0.00000       0.00000       0.00000       0.00000       0.00000       0.00000       0.00000       0.00000       0.00000       0.00000
   5  10 1823.3390    0.3738  0.2996  9.9108  0.0080  0.0308   0.0312   0.0823    0.0799   0.0000   452.3571      -12.3413       26.5998      -10.1684       5.39083       2.91339       1.13485    -0.0170537      0.258740     0.0937423       0.00000       0.00000       0.00000       0.00000       0.00000       0.00000       0.00000       0.00000       9.53000       10.8320       8.57318       7.56078       4.22522       2.78053       1.43207      0.634103      0.171606     0.0562383       0.00000       0.00000       0.00000       0.00000       0.00000       0.00000       0.00000       0.00000
   5  12 2098.4727    0.6965  0.4619 10.4634 -0.0078  0.1219   0.0481   0.0787    0.1209   0.0000   440.9557      -23.0178      -10.1765       2.41388       10.6897      -4.49544      -5.55497      0.584130      0.364416     0.0673858       0.00000       0.00000       0.00000       0.00000       0.00000       0.00000       0.00000       0.00000       43.3850       49.6934       40.0968       28.5853       18.0485       5.86538       4.52321       1.01895      0.711002      0.174020       0.00000       0.00000       0.00000       0.00000       0.00000       0.00000       0.00000       0.00000
   5  13 2235.4295    0.9906  0.6059 10.4790 -0.0112  0.0380   0.0574   0.1130    0.1475   0.0000   444.0656       3.33151      -4.29320       3.82420      -7.57865       8.13244     -0.153818      -1.27261     -0.110950     0.0145680       0.00000       0.00000       0.00000       0.00000       0.00000       0.00000       0.00000       0.00000       11.1889       12.5747       9.99770       8.63066       6.50390       3.69091       1.77417      0.704092      0.244892     0.0617543       0.00000       0.00000       0.00000       0.00000       0.00000       0.00000       0.00000       0.00000
   5  14 2370.9822    1.3251  0.6361 11.2337 -0.0113  0.0385   0.0678   0.0957    0.1504   0.0000   425.8988      -4.31607       17.5775       1.58050      -12.9670      -3.46291       1.79181     -0.564103      0.506211    -0.0363634       0.00000       0.00000       0.00000       0.00000       0.00000       0.00000       0.00000       0.00000       11.2988       12.9957       11.1620       8.71879       6.13171       3.46553       1.95106      0.732320      0.289363     0.0675392       0.00000       0.00000       0.00000       0.00000       0.00000       0.00000       0.00000       0.00000
   5  15 2505.9762    1.8956  0.7297 10.7788 -0.0025  0.0437   0.0859   0.0880    0.3266   0.0000   442.5126      -9.83080       2.29403      -3.48274      -3.32697     -0.454032      0.627244     -0.107564     -0.308758     0.0755723       0.00000       0.00000       0.00000       0.00000       0.00000       0.00000       0.00000       0.00000       13.4482       12.9327       13.6855       11.2542       5.91664       3.98288       2.54467       1.02194      0.286857     0.0622174       0.00000       0.00000       0.00000       0.00000       0.00000       0.00000       0.00000       0.00000
   5  16 2641.1968    2.3296  0.9266 10.7421 -0.0052  0.0431   0.1005   0.1076    0.6732   0.0000   416.4566       20.1876       11.9590       4.54335       13.8459       8.87625     -0.654301     -0.471282      0.242680     0.0610483       0.00000       0.00000       0.00000       0.00000       0.00000       0.00000       0.00000       0.00000       13.0960       14.1680       12.3611       10.5007       7.34418       4.05364       2.30662      0.835443      0.308291     0.0710584       0.00000       0.00000       0.00000       0.00000       0.00000       0.00000       0.00000       0.00000
   5  19 3049.8431    4.1187  0.7807 12.4423 -0.0029  0.0550   0.1830   0.1185    0.8559   0.0000   428.6861      -21.0672       25.6303       3.05059      -9.77389       7.67186       1.13186      0.312803      0.154735    -0.0377105       0.00000       0.00000       0.00000       0.00000       0.00000       0.00000       0.00000       0.00000       14.0982       17.2398       17.3998       13.1035       10.3578       4.74643       4.11716       1.26967      0.552535      0.107866       0.00000       0.00000       0.00000       0.00000       0.00000       0.00000       0.00000       0.00000
   5  20 3186.0428    4.1264  1.3045  7.4598  0.0084  0.0626   0.1698   0.1691    5.9269   0.0000   445.8167       27.1237       22.8146      -15.5175       2.28940       1.68412      -1.36050      -2.15182     -0.123220      0.239410       0.00000       0.00000       0.00000       0.00000       0.00000       0.00000       0.00000       0.00000       19.4191       20.6300       19.6233       14.9286       11.5528       7.29930       3.16864       1.59885      0.519414      0.104820       0.00000       0.00000       0.00000       0.00000       0.00000       0.00000       0.00000       0.00000
   5  22 3459.5583    2.8325  2.0329 12.3945 -0.0162  0.0859   0.1095   0.2321    0.3981   0.0000   438.3551      -62.3716       56.5303       3.05631      -1.32608      -6.86620      -3.54440       1.53896       1.84118     -0.290869       0.00000       0.00000       0.00000       0.00000       0.00000       0.00000       0.00000       0.00000       24.3300       26.8738       26.4895       21.2418       14.9025       9.69663       5.02878       2.27939      0.744358      0.152083       0.00000       0.00000       0.00000       0.00000       0.00000       0.00000       0.00000       0.00000
   5  23 3596.5911    2.4787  3.2595 11.8101 -0.0026  0.1124   0.0749   0.3010    0.2788   0.0000   441.5588      -7.73070       20.5909       41.0709       11.1921       4.54339       3.28994       1.98277     -0.406720     0.0352812       0.00000       0.00000       0.00000       0.00000       0.00000       0.00000       0.00000       0.00000       29.2446       38.0467       32.5191       28.7380       18.4851       13.3326       5.76418       3.21264      0.900689      0.228366       0.00000       0.00000       0.00000       0.00000       0.00000       0.00000       0.00000       0.00000
   5  24 3734.0123    2.0612  4.3937 11.0880  0.0013  0.1326   0.0494   0.3486    0.2313   0.0000   460.6045      -14.8255      -2.36510      -1.34442       5.33679      -11.4548       6.10105       4.73415      -1.43403     -0.352860       0.00000       0.00000       0.00000       0.00000       0.00000       0.00000       0.00000       0.00000       35.4575       41.7235       40.9446       31.8688       23.1775       14.7877       7.16132       3.51480       1.16555      0.246267       0.00000       0.00000       0.00000       0.00000       0.00000       0.00000       0.00000       0.00000
   6  12 2142.4543    0.8038  0.5919 10.1633 -0.0024  0.0409   0.0384   0.0763    0.1265   0.0000   450.5731      -7.11467       31.0527       9.73470      -5.91049       1.53692     -0.299434     -0.542402     -0.616672      0.121846     0.0448128    0.00648895       0.00000       0.00000       0.00000       0.00000       0.00000       0.00000       9.07372       11.2133       11.0211       8.28579       6.50708       4.94443       2.56335       1.41664      0.657953      0.290397     0.0847643     0.0170219       0.00000       0.00000       0.00000       0.00000       0.00000       0.00000
   6  14 2415.5187    1.5299  0.7382 11.1649 -0.0069  0.0382   0.0663   0.0893    0.1577   0.0000   436.5256      -2.58525       11.3318      -15.5533       8.13237     -0.777928      -2.15451      0.888868     -0.938433      0.107703    -0.0484231   -0.00649620       0.00000       0.00000       0.00000       0.00000       0.00000       0.00000       9.02686       11.3271       9.64325       8.78616       6.49659       4.20655       2.44923       1.46563      0.564017      0.243728     0.0724643     0.0172791       0.00000       0.00000       0.00000       0.00000       0.00000       0.00000
   6  15 2551.0018    1.8936  0.7038 11.8947 -0.0066  0.0452   0.0894   0.0910    0.1496   0.0000   455.5982       10.1581      0.203755       5.43343       3.45066       2.01280      0.667944     -0.561064     -0.700628      0.320525    -0.0949178     0.0151698       0.00000       0.00000       0.00000       0.00000       0.00000       0.00000       12.0751       13.6029       10.8332       10.1775       8.62299       5.63079       3.41197       1.41427      0.742220      0.226013     0.0800259     0.0184230       0.00000       0.00000       0.00000       0.00000       0.00000       0.00000
   6  16 2687.0179    2.2370  0.9129 11.8776  0.0048  0.0441   0.0878   0.1088    0.1773   0.0000   426.0190       12.6702       11.5885       5.54973     -0.265085     -0.828081       1.78429      -1.16517     -0.577666      0.186366    -0.0543420     0.0187891       0.00000       0.00000       0.00000       0.00000       0.00000       0.00000       10.5716       10.8277       12.6692       9.91826       6.35490       5.27507       2.95867       1.54814      0.842377      0.332427     0.0820791     0.0156535       0.00000       0.00000       0.00000       0.00000       0.00000       0.00000
   6  17 2823.6319    3.0499  0.8593 12.4062  0.0030  0.0456   0.1238   0.0992    0.2023   0.0000   429.2985      -14.4789       1.59779       10.1177       11.4438      -1.89775      -3.15607     -0.147145     0.0108667     -0.189588    -0.0325015    0.00423447       0.00000       0.00000       0.00000       0.00000       0.00000       0.00000       10.9881       12.3324       11.7354       9.44426       7.70934       5.34274       2.94845       1.62325      0.671966      0.300385     0.0849438     0.0173863       0.00000       0.00000       0.00000       0.00000       0.00000       0.00000
   6  18 2960.6420    4.0157  0.6918 12.2938 -0.0104  0.0352   0.1823   0.0779    0.3324   0.0000   442.4981      -13.8475       11.7131       7.11831       3.91380      -1.55900      -3.44724       1.61379      0.891577   -0.00923860   -0.00883783     0.0100735       0.00000       0.00000       0.00000       0.00000       0.00000       0.00000       9.39403       11.0933       9.47028       8.12785       6.20299       3.91897       2.44762       1.14207      0.555366      0.181683     0.0642136     0.0143165       0.00000       0.00000       0.00000       0.00000       0.00000       0.00000
   6  19 3097.1912    3.8127  1.0161 12.4004 -0.0017  0.0546   0.1492   0.1123    0.4182   0.0000   444.9296       7.19439       15.5890      -14.0212      0.542787       1.73472     -0.947953      0.535476     -0.758251      0.280177     0.0631157    -0.0205633       0.00000       0.00000       0.00000       0.00000       0.00000       0.00000       11.7531       16.8890       13.4053       12.0585       9.52482       5.27330       4.09335       1.56645       1.02730      0.267639      0.123370     0.0276055       0.00000       0.00000       0.00000       0.00000       0.00000       0.00000
   6  20 3233.8882    3.7129  1.2470 12.2892 -0.0163  0.0646   0.1420   0.1389    0.6604   0.0000   441.5294       24.6628       28.0463      -6.20020      -18.3852      -5.35196      0.290820       1.80913     -0.361686     -0.486375     -0.108578   0.000584707       0.00000       0.00000       0.00000       0.00000       0.00000       0.00000       12.7719       16.8860       15.3465       11.9809       10.4534       6.30589       3.85684       2.31276      0.845056      0.405177      0.136048     0.0277576       0.00000       0.00000       0.00000       0.00000       0.00000       0.00000
   6  21 3370.9201    3.5106  1.7299 12.0855  0.0101  0.0685   0.1116   0.1748    0.4745   0.0000   425.8930       15.0742       1.04005      -19.4969       20.8304       4.80994      0.249018       2.76355      0.980771      0.363853    -0.0713644    0.00859993       0.00000       0.00000       0.00000       0.00000       0.00000       0.00000       18.3784       18.1805       18.9572       15.7433       11.9909       8.19377       5.14086       2.57917       1.30584      0.460174      0.131616     0.0229158       0.00000       0.00000       0.00000       0.00000       0.00000       0.00000
   6  22 3508.4352    2.6230  2.0474 12.7452 -0.0072  0.1284   0.0998   0.2367    0.2161   0.0000   466.7979       40.5100       18.7838      -38.9386      -18.4154      -3.12443      -5.31028      -1.14199     -0.937794     -0.112404     -0.381008    -0.0603149       0.00000       0.00000       0.00000       0.00000       0.00000       0.00000       41.6302       36.2181       24.5564       28.8673       28.6684       20.4235       11.1435       4.90126       1.68590      0.619100      0.180444     0.0342918       0.00000       0.00000       0.00000       0.00000       0.00000       0.00000
   6  23 3645.8924    2.4235  3.1750 11.2017 -0.0070  0.0985   0.0608   0.2551    0.3333   0.0000   465.0142       20.2028       47.4324       20.3527      -36.7323      -22.5404      -12.1599       5.18772     0.0621983     -0.971651     -0.494496     0.0407114       0.00000       0.00000       0.00000       0.00000       0.00000       0.00000       23.1060       27.6309       27.5622       22.3544       18.5429       12.1158       7.65495       4.33281       1.94694      0.750599      0.234898     0.0415315       0.00000       0.00000       0.00000       0.00000       0.00000       0.00000
   6  24 3783.6305    1.9571  5.3904 10.9514 -0.0037  0.1422   0.0407   0.3809    0.1642   0.0000   495.5295       89.6532      -9.90263      -75.0147       29.3565       6.79783      -14.7783       2.52954       4.45875     -0.396920      0.121527     0.0100829       0.00000       0.00000       0.00000       0.00000       0.00000       0.00000       31.7069       39.2718       38.3897       32.6907       25.8518       16.7978       11.1115       5.86720       2.81473       1.05484      0.333201     0.0637782       0.00000       0.00000       0.00000       0.00000       0.00000       0.00000
   6  25 3922.0291    1.6050  5.9559 10.9469  0.0006  0.1469   0.0338   0.4212    0.1188   0.0000   422.4058      -42.0970       11.9715      -30.6880      -2.26530       1.70811       8.05716       5.04027       1.32278       1.22590     -0.137153    -0.0302872       0.00000       0.00000       0.00000       0.00000       0.00000       0.00000       35.5954       40.8628       41.2800       35.6315       27.6237       19.6108       12.6714       7.20774       3.34549       1.26464      0.341645     0.0618643       0.00000       0.00000       0.00000       0.00000       0.00000       0.00000
   7   8 1627.4647    0.2411  0.1346  9.8308  0.0664  0.0228   0.0248   0.0445    0.0547   0.0000   441.7357       2.96332       11.6591       5.56635      -4.78026     0.0992161     -0.285138   -0.00317262      0.187572     0.0450406    -0.0764414     0.0532474   0.000773781   0.000225357       0.00000       0.00000       0.00000       0.00000       4.30831       5.31997       5.03656       4.58158       3.37688       2.49889       1.77797      0.937605      0.569227      0.248346      0.124063     0.0365530     0.0112629    0.00249345       0.00000       0.00000       0.00000       0.00000
   7  10 1906.8247    0.5214  0.3657 10.0845 -0.0120  0.0398   0.0340   0.0660    0.0781   0.0000   441.6965       10.0071       8.18525       5.21668      -13.9768      -2.46428       1.24700     0.0847042      0.190122     -0.348290      0.104987    -0.0583389     0.0294895   -0.00287075       0.00000       0.00000       0.00000       0.00000       10.2277       13.8427       12.2860       9.18018       6.93553       4.26401       2.58800       1.32521      0.776881      0.327845      0.162981     0.0566457     0.0180079    0.00321374       0.00000       0.00000       0.00000       0.00000
   7  11 2045.8222    0.7153  0.4240 10.1813 -0.0046  0.0279   0.0409   0.0683    0.0922   0.0000   445.2556     -0.445762       9.78405      -2.83270       5.98580       2.79030     -0.608794     0.0202235      0.857542      0.647083    -0.0431577   -0.00635717    0.00486259    0.00237293       0.00000       0.00000       0.00000       0.00000       6.02461       7.46335       6.91717       6.11082       4.44812       3.26144       1.90385       1.26636      0.682498      0.309292      0.127742     0.0484423     0.0124439    0.00284053       0.00000       0.00000       0.00000       0.00000
   7  12 2184.5269    0.9137  0.6784 10.1308  0.0017  0.0345   0.0366   0.0811    0.1372   0.0000   431.1002       5.10477       13.4688       6.60830      -1.89182      -5.94497      -6.75620     0.0839571       2.18061      0.151821     -0.247882    -0.0251571     0.0586296    0.00241138       0.00000       0.00000       0.00000       0.00000       6.99148       8.70376       8.34540       7.18197       5.63697       3.92046       2.50920       1.65824      0.865097      0.430858      0.163896     0.0617712     0.0174825    0.00352464       0.00000       0.00000       0.00000       0.00000
   7  13 2322.1411    1.1963  0.7083 10.6687 -0.0011  0.0387   0.0486   0.0863    0.1429   0.0000   437.7498      -7.17064      -10.2435      -2.01407     -0.243185       2.38557     0.0673882      0.583871     -0.598308      0.312401      0.227881     0.0116886    -0.0359090   7.26727e-05       0.00000       0.00000       0.00000       0.00000       10.1186       12.0516       11.1117       9.27058       7.04551       5.10090       3.15192       1.75789      0.978230      0.378973      0.190883     0.0619386     0.0169260    0.00303948       0.00000       0.00000       0.00000       0.00000
   7  14 2458.1073    1.4728  0.8159 11.2870 -0.0029  0.0499   0.0569   0.0966    0.1528   0.0000   441.4301      -20.4705       1.94349       13.4945       1.54556       2.86490      -6.69032      -3.63541       1.57803      0.369246     -0.388806    -0.0480564     0.0255388    -0.0103434       0.00000       0.00000       0.00000       0.00000       12.7920       15.6860       14.1277       12.2252       8.88315       5.45227       3.60207       2.14042       1.21818      0.509028      0.217941     0.0702207     0.0211185    0.00451899       0.00000       0.00000       0.00000       0.00000
   7  15 2594.2191    1.9784  0.9251 11.6814  0.0016  0.0416   0.0744   0.1119    0.1611   0.0000   442.4087      -9.71062       10.9309       5.39301       10.5983       4.08190      -9.55194      0.953959      0.992997      0.362871     -0.122961     0.0237074    -0.0179271   -0.00135724       0.00000       0.00000       0.00000       0.00000       8.78612       10.6703       9.25219       8.96357       7.30335       5.03320       3.59896       2.04588       1.14081      0.503459      0.208532     0.0695853     0.0216376    0.00446186       0.00000       0.00000       0.00000       0.00000
   7  16 2731.1287    2.5992  0.7301 12.5286 -0.0041  0.0397   0.1075   0.0866    0.1342   0.0000   432.3819       10.9253     -0.189201       1.57731      -4.97415    -0.0792086       2.58166      -1.94114     -0.241103      0.331122    -0.0603246    -0.0566407    -0.0484208   -0.00386304       0.00000       0.00000       0.00000       0.00000       8.51105       9.85544       9.14172       7.83980       6.58252       5.13346       3.29926       1.80918       1.00322      0.408210      0.201149     0.0670835     0.0193598    0.00369638       0.00000       0.00000       0.00000       0.00000
   7  17 2868.2843    3.2610  0.7760 12.5236 -0.0041  0.0368   0.1314   0.0920    0.1645   0.0000   436.3684      -1.45236     -0.102610      -17.1698      -5.27228       5.63358     -0.474815     -0.462641       1.43046      0.512940     0.0523237     0.0394422   -0.00645172    0.00185877       0.00000       0.00000       0.00000       0.00000       7.57465       9.36073       8.82436       7.06751       6.21691       4.26584       2.92273       1.67351      0.796777      0.436470      0.164131     0.0615293     0.0191293    0.00361480       0.00000       0.00000       0.00000       0.00000
   7  18 3005.6328    3.7245  0.7836 13.0633  0.0035  0.0423   0.1484   0.0852    0.1516   0.0000   429.1312     -0.491979       18.0002      -4.97051      -8.05384      -6.72518     -0.193792      0.850226    -0.0110084     -0.326750     -0.325045    -0.0546539    0.00976176   -0.00124201       0.00000       0.00000       0.00000       0.00000       8.45462       11.0001       9.30713       10.0075       6.56101       5.44954       3.09321       2.25657      0.983773      0.610585      0.204301     0.0847209     0.0180348    0.00508295       0.00000       0.00000       0.00000       0.00000
   7  19 3142.6831    4.0144  0.7781 13.0656 -0.0072  0.0473   0.1601   0.0890    0.1855   0.0000   457.7310       30.9935      -5.96782      -13.9678       4.11981      -2.88768      -3.17452       3.32540       1.24613    0.00317981    -0.0648939    -0.0301147  -0.000389559    0.00173310       0.00000       0.00000       0.00000       0.00000       9.29524       12.5827       11.8488       8.24340       8.99909       4.65422       3.82015       2.26852      0.871233      0.657308      0.169838     0.0811346     0.0304245    0.00441876       0.00000       0.00000       0.00000       0.00000
   7  20 3279.7486    3.5872  1.3946 12.6357 -0.0123  0.0514   0.1150   0.1237    0.2152   0.0000   431.3793      -1.29913      -3.55667       1.38176      -10.2155      -6.78155       5.90561      -1.65530     -0.216480      0.203302      0.402015    -0.0216954     0.0152756   -0.00337502       0.00000       0.00000       0.00000       0.00000       11.8180       13.6907       13.3427       10.7155       9.13864       6.45593       4.37482       2.38662       1.31570      0.592098      0.274718     0.0899363     0.0263540    0.00457891       0.00000       0.00000       0.00000       0.00000
   7  21 3417.3344    3.2253  1.8933 11.7628 -0.0033  0.0612   0.0914   0.1370    0.3355   0.0000   424.0640       18.0701       13.6806     -0.890211      -2.49958       2.66572      -4.36912       3.30582       1.74159      0.685914    -0.0908267     0.0772816     0.0279087    0.00674760       0.00000       0.00000       0.00000       0.00000       14.1089       16.7098       15.9477       13.9911       10.5757       7.87607       5.10482       2.84028       1.55538      0.734902      0.323887      0.109773     0.0301609    0.00587881       0.00000       0.00000       0.00000       0.00000
   7  22 3555.2278    2.6543  2.8310 11.6132 -0.0017  0.0838   0.0597   0.2014    0.2074   0.0000   449.3983       64.6550      -1.00549       14.6990      -26.3986      -14.4874       6.29585      -4.15344      -1.65246     -0.121739      0.105010      0.173737    -0.0150405     0.0147164       0.00000       0.00000       0.00000       0.00000       17.2611       21.6273       20.5118       18.4103       14.2707       10.1291       6.41565       4.32931       2.26277       1.12228      0.437279      0.168582     0.0443315    0.00876125       0.00000       0.00000       0.00000       0.00000
   7  23 3693.2885    2.2292  4.1133 11.0174 -0.0004  0.0990   0.0425   0.2648    0.1859   0.0000   418.3449      0.291233      -7.57556       26.7855      -17.2708      -11.5367       10.4348       2.93254       3.49181      0.819594      0.373671      0.111338    -0.0287657    0.00860231       0.00000       0.00000       0.00000       0.00000       20.1215       24.8125       24.8111       21.7650       17.0173       12.6629       8.30543       5.19397       2.83424       1.38328      0.580113      0.208084     0.0555549     0.0103027       0.00000       0.00000       0.00000       0.00000
   7  24 3831.7413    1.8522  5.5920 10.8705  0.0022  0.1276   0.0329   0.3390    0.1270   0.0000   449.4863       32.2200       59.7762      -63.5092       11.3635      -12.7996       4.32027      -6.46802       2.47453       1.51401      0.626693      0.425370    -0.0725544     0.0210067       0.00000       0.00000       0.00000       0.00000       28.1323       31.5296       32.7983       29.5996       22.0247       16.9558       11.7540       6.83065       3.62933       1.97636      0.782541      0.267061     0.0686336     0.0122927       0.00000       0.00000       0.00000       0.00000
   7  26 4109.0388    1.2808  9.2221 10.3989 -0.0073  0.1900   0.0214   0.5374    0.0886   0.0000   462.5232       27.2331      -74.2451      -21.7358       5.71979       4.53260       16.6363       10.3043      -14.8518      -2.43198       2.57958      0.308139     -0.118920    -0.0372207       0.00000       0.00000       0.00000       0.00000       39.6655       47.1783       45.7997       43.4502       33.5861       25.9000       17.7517       10.6320       6.01577       2.90849       1.23393      0.402723      0.105358     0.0200582       0.00000       0.00000       0.00000       0.00000
   8  13 2362.8457    1.3471  0.7954 10.8689 -0.0200  0.0446   0.0545   0.0904    0.1483   0.0000   452.3719      0.309953       1.27977       1.78153       5.31429      -5.68732       6.99306      -4.02702     -0.206283      0.942098     -0.197596     -0.270051    -0.0739781     0.0316725   -0.00304825   -0.00185900       0.00000       0.00000       9.89931       9.00599       8.38767       10.2853       8.74112       5.15664       2.93700       2.69052       1.91955       1.02916      0.444403      0.155217     0.0508043     0.0155388    0.00384374   0.000737566       0.00000       0.00000
   8  14 2499.5010    1.7236  0.8538 10.7187 -0.0047  0.0373   0.0640   0.0792    0.2030   0.0000   441.7833      -7.13412       6.02042       1.83247      -1.96655       6.53514      -2.26399      -1.18191     0.0923586      -1.33540      0.688068     0.0404886    -0.0141064    0.00814525   -0.00135334  -0.000157902       0.00000       0.00000       7.54451       8.19961       8.10670       7.89698       6.34882       5.04117       3.16936       2.16441       1.41494      0.737121      0.363152      0.139494     0.0575175     0.0178682    0.00401314   0.000800895       0.00000       0.00000
   8  15 2636.0567    2.4037  0.9362 11.2806 -0.0058  0.0374   0.0786   0.0824    0.2152   0.0000   434.6824       1.91065       16.9073       3.66354       1.25657     -0.759665       2.15410      -1.54971      0.554296     -0.283518    -0.0585561    -0.0519241    -0.0555616    -0.0170998   -0.00499675   0.000392535       0.00000       0.00000       7.72634       7.67822       8.83293       8.18518       5.68410       4.60739       3.53110       2.14939       1.13795      0.649890      0.373623      0.162403     0.0598288     0.0172377    0.00391199   0.000690218       0.00000       0.00000
   8  16 2773.7707    2.8026  0.9121 12.0914  0.0027  0.0441   0.0969   0.0860    0.1852   0.0000   440.7670       9.30169       11.2217      -4.35415      -7.60958      -4.60817       3.78393      -1.54202     -0.249961    -0.0693967      0.711885     -0.210082     0.0186283    -0.0202108  -0.000808248   0.000872241       0.00000       0.00000       7.70287       9.96274       9.63287       9.70724       6.19390       5.92315       3.53704       2.47094       1.33364      0.857204      0.351110      0.208848     0.0671227     0.0244305    0.00482562    0.00121636       0.00000       0.00000
   8  17 2911.5168    3.2596  0.7024 13.0249 -0.0122  0.0387   0.1266   0.0810    0.1349   0.0000   440.1740       2.60106       1.29637      -1.93452       4.40378      -7.52541      -5.43482      0.978790     -0.686685     -0.385728    -0.0660493    -0.0470122    -0.0945463     0.0424853   -0.00277033   0.000609504       0.00000       0.00000       7.34668       8.49663       8.32423       6.38763       6.73654       5.23403       3.56472       2.52122       1.24558      0.627463      0.333280      0.118022     0.0506413     0.0208996    0.00521655   0.000795060       0.00000       0.00000
   8  18 3049.1226    3.8157  0.9220 13.2329 -0.0067  0.0431   0.1356   0.0951    0.1560   0.0000   431.6748       18.5664      -1.21937       5.19410       7.65850      -13.2239     -0.594440      -1.21210       1.32800     -0.187672     -0.707938    -0.0731070     0.0756718    0.00880669    0.00309782  -0.000606914       0.00000       0.00000       8.51983       9.66721       9.84457       8.37425       7.58486       5.16992       4.12330       2.34415       1.45617      0.789449      0.360346      0.175216     0.0619126     0.0185237    0.00594170   0.000855810       0.00000       0.00000
   8  19 3186.7116    3.6792  1.1960 13.2012 -0.0026  0.0471   0.1187   0.1282    0.1655   0.0000   429.3260       1.35596       25.2595       4.06708      -1.35831       6.93903      0.657130      -1.64703     -0.189413     -0.106275     -0.292898      0.308080    -0.0388799    0.00257402    0.00310919   0.000375787       0.00000       0.00000       8.72287       11.1554       10.3385       9.46546       8.48250       6.21533       4.33617       2.72519       1.69833      0.813037      0.445579      0.168270     0.0762856     0.0234583    0.00649422    0.00118291       0.00000       0.00000
   8  20 3324.4371    3.3409  1.4153 13.2439  0.0028  0.0595   0.1022   0.1319    0.1241   0.0000   444.9927      -25.0170       10.2408      -1.24033      -3.39814      -10.9613       2.18539       2.45799       1.82267      0.405604      0.137271    -0.0239992     -0.148453  -0.000895562    0.00492560  -9.78048e-05       0.00000       0.00000       13.0880       16.1996       15.4971       13.5858       10.7206       7.67467       5.47274       3.26119       2.13220       1.13388      0.499759      0.236220     0.0891201     0.0267906    0.00722456    0.00127513       0.00000       0.00000
   8  21 3462.4362    2.8989  2.1708 12.3171 -0.0044  0.0646   0.0708   0.1587    0.1214   0.0000   450.7551      -5.58164       13.2964       8.64624       4.02773       2.63056       1.98739      0.799925       3.92021      -1.30739      -1.57926      0.117892     0.0899886     0.0295582     0.0149788   0.000669020       0.00000       0.00000       12.4942       15.8042       14.7723       13.5749       11.1490       8.59274       5.94578       3.84557       2.35287       1.19185      0.647362      0.249806      0.104842     0.0333653    0.00879147    0.00162245       0.00000       0.00000
   8  22 3600.8174    2.3544  3.4223 11.8308 -0.0019  0.0920   0.0482   0.2232    0.1021   0.0000   427.5459      -56.2562       16.3764      -12.6767       4.76698       5.08603     -0.795159     -0.241503       1.79129     -0.198852       1.66694     0.0446600     -0.100132     0.0137248     0.0282450   -0.00144505       0.00000       0.00000       15.7056       21.1744       20.3591       18.4449       15.4141       11.5880       8.07671       5.41425       3.18276       1.77501      0.877480      0.387196      0.148476     0.0508999     0.0136001    0.00246287       0.00000       0.00000
   8  23 3739.2861    1.9930  4.4464 11.3491 -0.0046  0.0985   0.0355   0.2709    0.1041   0.0000   447.2364       20.1309       10.1422      -30.4184      -11.2981       27.7600      0.809944      -8.25026      0.175398       3.24625     -0.349948     -0.694110      0.405170     0.0857834    -0.0214882   -0.00305105       0.00000       0.00000       19.1878       23.0112       23.1853       20.4581       17.2010       12.8229       9.39064       6.03664       3.66040       1.99354       1.02417      0.440509      0.170938     0.0538285     0.0139086    0.00223511       0.00000       0.00000
   8  24 3878.1598    1.6730  5.8025 10.8520 -0.0010  0.1259   0.0279   0.3516    0.1033   0.0000   484.7978       29.6452      -5.89441      -9.06329      -12.0713      -26.1126       17.8929       12.7426       12.2199      0.825357      -3.44002      0.978438     0.0964919      0.156734    0.00427283    0.00218228       0.00000       0.00000       23.0797       28.8539       27.7912       26.1812       21.6297       16.7576       12.1133       8.02768       4.74644       2.54477       1.36066      0.563378      0.220159     0.0710210     0.0179416    0.00320383       0.00000       0.00000
   8  25 4017.6040    1.3622  7.8511 10.7355 -0.0043  0.1611   0.0224   0.4491    0.0746   0.0000   413.4081      -26.7924      -24.4243       31.4735       20.7168      -34.5226      -9.61709       11.0905       16.4705      -6.77442      -1.48979      0.329356     0.0783373    -0.0318044     0.0349970    0.00306669       0.00000       0.00000       29.3442       35.7023       36.5948       32.7649       28.1536       20.8976       15.3859       10.2014       6.20032       3.55970       1.72437      0.778484      0.287755     0.0944852     0.0241069    0.00385380       0.00000       0.00000
   8  29 4575.5379    0.6035 15.7938 10.2668 -0.0153  0.4383   0.0157   1.2323    0.0546   0.0000   545.6450       62.9828      -1.04224      -42.3427      -55.6387      -22.9494       53.6445       20.4541      -25.1284      -9.10151     -0.412485       2.82285      0.159753     -0.394177    0.00161240   -0.00849509       0.00000       0.00000       77.3378       97.8203       97.7059       88.8824       75.5529       62.5966       45.9062       30.7044       19.0586       10.8674       5.38534       2.44425      0.915734      0.280652     0.0667436     0.0113748       0.00000       0.00000
   9  11 2125.1091    0.7774  0.4667 10.5158 -0.0109  0.0296   0.0376   0.0610    0.1055   0.0000   433.4104      -1.80361       21.3307     -0.204155      -3.81356      -3.42966       1.21809      -1.23529      0.986012      0.137966     -0.226460     -0.294695    -0.0745625     0.0128040    -0.0134376    -0.0115813   -0.00181953  -0.000170402       4.76681       6.04986       5.70994       5.32234       4.60188       3.68105       2.70157       2.02341       1.13428      0.685360      0.405433      0.173217     0.0986899     0.0320065     0.0123306    0.00417506   0.000977223   0.000173814
   9  12 2264.5792    1.0805  0.6592 10.5996 -0.0038  0.0324   0.0447   0.0775    0.1223   0.0000   436.5759       4.07531       4.89878       4.29609      -5.64749       3.72990      -3.77778      0.524033       1.05954      0.615394    -0.0242169      0.256631     -0.166084     -0.130997   -0.00152198    0.00442249   0.000247976   4.52804e-05       4.92823       6.55880       6.04615       6.14197       4.98726       3.89240       2.74816       1.99795       1.26928      0.749320      0.432119      0.203205     0.0973806     0.0365439     0.0135673    0.00426146    0.00106263   0.000205079
   9  13 2402.2611    1.4210  0.8223 11.1148 -0.0060  0.0418   0.0521   0.0851    0.1332   0.0000   439.8621       3.39692       20.8246      0.117820      -3.27060       1.09401     -0.801532      -1.99595       1.50519     -0.528938      0.251999      0.328999      0.233817    -0.0208227    0.00683892    0.00146829  -0.000284284  -0.000207792       6.30282       7.39885       8.58087       7.53531       5.95214       5.03104       3.64745       2.55549       1.54782       1.00657      0.570221      0.256466      0.152447     0.0541053     0.0196110    0.00599919    0.00135714   0.000225678
   9  14 2539.5479    1.8487  1.0919 11.3209  0.0010  0.0424   0.0581   0.0963    0.1643   0.0000   441.5563     -0.364205       3.89143       10.5350       1.05884       1.93916      -2.74123      -3.66009     0.0529520      0.259362      0.126264    -0.0520391     0.0197240    0.00657420     0.0164943    0.00548626    0.00147987  -0.000236968       6.45927       8.49103       7.65280       8.06618       6.15496       5.59683       3.73140       2.74652       1.70606       1.03425      0.534619      0.302553      0.117536     0.0540860     0.0184808    0.00604567    0.00134093   0.000285307
   9  16 2815.1924    2.9579  0.8273 12.2164  0.0038  0.0354   0.0988   0.0750    0.1551   0.0000   443.3974       15.2873       23.5078       3.89629      -2.33047      -2.31917      -2.27004      0.453542       3.38051      -1.65459    -0.0756119     -0.292355    -0.0469012     0.0296115     0.0113884   0.000316070  -0.000487269  -1.50403e-05       5.80132       7.75777       6.84194       6.63635       5.63569       4.71248       3.13900       2.46409       1.40427      0.925446      0.468360      0.240661      0.107521     0.0427393     0.0141342    0.00532137    0.00111063   0.000228157
   9  17 2953.5056    3.7556  0.7121 12.5992  0.0015  0.0441   0.1464   0.0743    0.1554   0.0000   438.4708       11.8192       6.09130      0.161725       7.79662      -1.13489      -4.92870       3.09737      0.328702     -0.597464     -0.253637     -0.301974    -0.0616893    -0.0494689   -0.00831580   2.15990e-05   0.000414644  -0.000103527       11.1901       15.0515       15.1548       12.8292       9.45520       6.20463       3.91132       2.16340       1.21134      0.718395      0.376758      0.169497     0.0901462     0.0333923     0.0126611    0.00405446    0.00101080   0.000173913
   9  18 3091.4902    4.0438  0.9451 12.9185 -0.0037  0.0406   0.1347   0.0848    0.1675   0.0000   443.3786      -5.10784       5.86129      -9.13443       2.88467      -7.79408      -3.28439       2.13297      0.410565      -1.51679      0.541291      0.211665     -0.231540    -0.0584450     0.0139666    0.00298889  -0.000550420  -8.34580e-05       7.65200       8.95853       7.94778       7.46776       6.65520       5.64507       4.46393       3.11366       1.73974       1.06482      0.496807      0.293223      0.112607     0.0534312     0.0143890    0.00517642    0.00123281   0.000217211
   9  19 3229.4428    3.8121  1.0157 13.3533 -0.0044  0.0402   0.1295   0.1057    0.1425   0.0000   445.1478      -15.7699       1.06470       12.7893      -3.90464      -1.05086      -2.46483      -4.46791      0.908251     0.0636264     -0.411785     -0.142978      0.127665     0.0406742   -0.00306154   -0.00481283   0.000330248  -0.000355616       6.80900       8.28583       8.34391       7.85533       6.32418       5.37954       3.77121       2.44734       1.66309       1.00560      0.569910      0.224965      0.131197     0.0484096     0.0190456    0.00521891    0.00125590   0.000230137
   9  20 3367.7043    3.3602  1.5849 12.9384 -0.0022  0.0509   0.0870   0.1275    0.1147   0.0000   430.8929      -15.6057       3.31095      -15.1005      -5.32286       3.25445       6.89360      -4.00890      0.279442       2.50903     -0.211746     -0.343055     0.0680252     0.0195398    -0.0309189   -0.00432900    0.00126563  -7.45558e-05       8.57605       10.5637       10.6287       9.89722       8.06063       6.62968       4.83291       3.39157       2.13128       1.30031      0.677967      0.373794      0.153327     0.0703714     0.0236745    0.00729532    0.00165937   0.000294899
   9  21 3506.1384    2.5535  2.4955 12.4979 -0.0072  0.0697   0.0580   0.1840    0.0786   0.0000   435.6932      -11.0986       19.8425     -0.107302      -10.5231      -13.1280       8.43480      -6.82344      -7.41012       2.53342       1.10569      -1.81928     -0.381206      0.272347    -0.0163004   -0.00155131    0.00295552  -0.000280173       11.8884       14.5431       14.1420       13.0369       11.2731       9.45767       7.06233       4.86503       3.10007       1.86312      0.978131      0.534145      0.220107     0.0986321     0.0336954     0.0102790    0.00239755   0.000408248
   9  22 3644.9893    2.2564  3.4747 11.8028 -0.0041  0.0822   0.0452   0.2139    0.0859   0.0000   408.6425       32.6486       18.8951      -30.4296       23.9626      -8.39163      -1.90508      -5.97261       1.81277      -2.26353      0.643337       2.14300      0.250525     -0.116487    -0.0433359     0.0175209   -0.00286648   0.000174537       13.4797       16.8146       16.3288       15.8850       13.4105       10.6354       8.41252       5.53976       3.67956       2.19516       1.19573      0.623129      0.278007      0.118511     0.0409895     0.0119064    0.00301456   0.000505734
   9  23 3784.0148    1.8072  4.4816 11.6221 -0.0028  0.1052   0.0349   0.2602    0.0765   0.0000   431.1121      -13.5395       9.85968       26.3242      -4.83436      -9.33448      -25.8796      -5.85283       1.65802      -2.53252      0.595792     -0.906878     0.0874195    -0.0900966    -0.0389479    -0.0131436    0.00199964   0.000608687       17.3462       21.1697       20.9527       20.4207       17.4909       14.2281       10.1823       7.34510       4.71668       3.01600       1.61137      0.808427      0.368131      0.151317     0.0521254     0.0164628    0.00370394   0.000640255
   9  24 3923.4376    1.4591  6.1278 11.1484 -0.0042  0.1323   0.0248   0.3420    0.0689   0.0000   399.8325      -27.4038       67.7933      -35.7895      -33.0283       33.6185       25.5017       3.73906       2.05829      -1.08482      -1.80464    -0.0788491      0.491123    -0.0327545    -0.0876430     0.0340151   -0.00640659  -0.000656752       21.3271       27.0220       26.7607       25.1178       22.2245       18.1259       13.2311       9.61845       6.30793       4.04343       2.24110       1.10461      0.532390      0.210816     0.0735674     0.0223641    0.00497558   0.000813365
   9  25 4062.9158    1.2913  7.7465 10.7627 -0.0008  0.1574   0.0213   0.4218    0.0690   0.0000   476.8742       26.4299       30.7977       17.3235       24.4223      -5.75551      -7.59529       5.44511      -10.0479       1.97614      0.840695      -1.09958      0.112197      0.435704    -0.0908211    -0.0135991  -0.000312480   -0.00118810       25.2675       31.1603       32.7946       28.8849       26.2223       20.8228       15.5020       10.9551       7.25254       4.38865       2.39277       1.28382      0.541604      0.238476     0.0840901     0.0257353    0.00601833   0.000906718
   9  26 4202.6849    1.0974  9.5079 10.4876 -0.0116  0.1880   0.0181   0.5023    0.0645   0.0000   431.1587       9.15534       31.3360       27.1373      -45.8475      -5.27065       33.8540       26.7363      -14.3461       12.2843     -0.427451      -1.36345     -0.960174     -0.399116      0.114464     0.0130465   -0.00805642   -0.00157740       30.0871       38.4447       38.9965       37.1373       30.2460       26.1287       19.2835       13.6472       8.98378       5.48408       3.00614       1.57453      0.708600      0.303265      0.106892     0.0311132    0.00688709    0.00118891
   9  27 4342.5578    0.9031 11.3266 10.3888 -0.0078  0.2368   0.0162   0.6404    0.0546   0.0000   510.0544      -36.5176       49.3101      -60.2665       39.4323       68.6382      -33.3193      -32.3399       26.4272       14.0072       1.20420      -3.68001     -0.686753      0.203046      0.272793     0.0424537    -0.0130947   -0.00106035       37.2277       48.1360       48.8421       45.7762       39.8651       31.8577       24.3186       17.2259       11.5328       6.94590       4.14883       1.94162       1.00197      0.373498      0.139906     0.0397655    0.00930478    0.00147405
  10  11 2162.9309    0.8181  0.5950 10.4044 -0.0062  0.0431   0.0357   0.0671    0.1426   0.0000   436.3795      -3.44608       26.5991      0.247204      -5.26418      0.411904     -0.749779       2.05270      0.241878     -0.315970       1.50942     0.0498385     -0.170354     0.0235576    0.00425248    -0.0108703    0.00246714   0.000920561       5.29221       7.31910       7.68035       6.41097       6.50023       3.91626       4.36763       2.46890       1.78425       1.29710      0.636580      0.462751      0.163395      0.113282     0.0424126     0.0165605    0.00528621    0.00121036
  10  12 2302.7842    1.2055  0.7377 10.5536 -0.0007  0.0302   0.0424   0.0812    0.1982   0.0000   439.2260      -2.91079       3.73800      -4.08025      0.682731       3.99327      -2.74547     -0.803131       1.69499       1.35108     -0.400752     0.0525603     -0.190090      0.105100    0.00533564    -0.0112822   -0.00288610   0.000119973       4.64640       5.64209       5.79403       5.17898       4.42133       3.80247       2.95605       2.06061       1.41801      0.854102      0.501105      0.274386      0.141121     0.0667629     0.0284334     0.0110672    0.00383163   0.000996361
  10  13 2440.8007    1.4675  1.0516 11.2278 -0.0097  0.0411   0.0475   0.0940    0.1626   0.0000   431.9390       4.69483       7.28431      0.240817      -4.44639       6.40774       1.01497      -1.75945      0.444252       1.34508      0.228816     -0.566570     -0.181472     0.0529761    -0.0950107     0.0162778    0.00294796   0.000664145       6.24398       7.37363       7.49667       7.42095       6.12906       5.45827       3.84868       2.62318       2.03431       1.31141      0.736888      0.434460      0.214203     0.0908539     0.0397334     0.0168486    0.00552935    0.00138374
  10  14 2578.5799    2.0402  0.9263 11.6770 -0.0117  0.0431   0.0677   0.0880    0.1492   0.0000   422.0731       6.52801       5.96226      -1.09807      -2.03367      0.192753      -1.34962       2.11637      0.687967     -0.196307     -0.942987      0.140125    -0.0668304      0.164691    -0.0179070     0.0269995   -0.00661247   0.000811886       5.00752       8.76382       6.80377       8.24895       5.72647       5.54855       3.90856       2.92603       2.03947       1.17467      0.768397      0.396558      0.222101     0.0965321     0.0450266     0.0146163    0.00601006    0.00135606
  10  15 2716.9465    2.6749  0.8718 11.8112  0.0020  0.0328   0.0848   0.0747    0.1669   0.0000   437.4923       2.55240       4.68798      -1.51445       6.19623       1.53161     -0.436907      0.584161       2.57623      0.932329     -0.213712     -0.361701      0.291947     0.0496120    -0.0113505    0.00866755    0.00283762   -0.00109657       4.86937       6.08630       6.00157       5.59107       5.15080       4.06456       3.32851       2.29218       1.61335      0.988463      0.587885      0.311997      0.162716     0.0731253     0.0313459     0.0122663    0.00396846    0.00115047
  10  17 2994.4389    3.8862  0.7880 12.7233 -0.0103  0.0282   0.1391   0.0787    0.1460   0.0000   436.7095      -2.01835       14.4188    0.00925282       8.75388      -11.6262      -2.42342      -4.08423     -0.176798     -0.202471     -0.465374    -0.0765489     -0.159900    -0.0844963     0.0448640    0.00417649   0.000837111   -0.00189456       4.56758       5.63308       5.99949       5.38408       4.59241       3.70151       2.75427       1.96520       1.25987      0.873140      0.466186      0.283649      0.125837     0.0709393     0.0269419     0.0118648    0.00346471    0.00111300
  10  18 3132.9339    4.1694  0.9409 12.8843 -0.0084  0.0348   0.1329   0.0852    0.1656   0.0000   433.7287       8.93778       16.2272      -6.22308      -2.95462      -4.20418      -1.15917      -3.06798     -0.105414      0.945731      0.220236     0.0796189     -0.230356    -0.0548112    -0.0478797   -0.00292887    0.00414659   0.000142039       5.02290       7.26625       6.48685       6.46609       5.36412       4.76918       3.53166       2.61925       1.65827       1.09589      0.630535      0.323794      0.190112     0.0704154     0.0379710     0.0127258    0.00440846    0.00136503
  10  19 3271.1933    3.6810  1.3846 12.4724 -0.0032  0.0445   0.0939   0.0992    0.1693   0.0000   429.3257       1.83074       3.43531      -3.62729       7.61220      -8.65382      -1.15269       4.33910      -1.24393       1.01919       1.40871      0.348737   -0.00541406     0.0222103    -0.0291412    -0.0132617   0.000129122  -0.000816436       6.80134       8.63035       8.07309       7.63242       6.92825       5.88434       4.74101       3.31195       2.27986       1.41771      0.780233      0.458232      0.201844      0.107305     0.0386605     0.0183852    0.00551928    0.00166168
  10  20 3409.9963    3.2921  1.7535 12.8031 -0.0101  0.0530   0.0819   0.1286    0.1060   0.0000   451.9971       1.51828       4.39426       9.33914      -21.8030       4.33291     -0.693813     -0.810520     -0.524670      -1.45533       1.51147     -0.809674     -0.529285     0.0109131    -0.0243827     0.0271354   -0.00402790  -5.14385e-05       7.39129       10.6767       9.47870       10.0359       7.98252       7.12463       5.00252       3.79432       2.56127       1.61494      0.986295      0.550596      0.261013      0.137765     0.0508283     0.0213628    0.00684932    0.00200204
  10  21 3549.1846    2.5842  2.4703 12.2611 -0.0053  0.0611   0.0545   0.1662    0.0864   0.0000   435.6898       6.75834       17.9476       15.2767      -12.7915      -12.8307      -1.47341      -4.47329      0.505711      -5.42312     -0.987578       1.09691      0.269681     -0.130544     0.0312839    0.00346854   -0.00422065   -0.00183628       8.96909       11.5046       11.8363       11.1723       9.60003       7.91589       6.08436       4.36997       3.02692       1.90155       1.08544      0.624248      0.326029      0.143335     0.0637571     0.0251758    0.00847013    0.00245406
  10  22 3688.2830    2.0662  3.9550 11.7193 -0.0011  0.0853   0.0369   0.2256    0.0686   0.0000   437.3653       21.4308       8.15330      -11.9255       3.51797      -3.19716      -15.2687      -1.53749       7.59740     -0.324819      -2.55087      0.232888      0.944626      0.228052     -0.142378    -0.0399561   -0.00265376  -0.000716699       12.5043       15.1596       16.6384       14.6488       13.7104       10.7856       8.56478       6.08341       4.17056       2.74635       1.62662      0.905618      0.457706      0.221723     0.0943685     0.0367779     0.0122780    0.00352811
  10  23 3827.8618    1.7670  5.1101 11.2496 -0.0021  0.0971   0.0289   0.2659    0.0725   0.0000   418.6782       14.7020       27.2908       9.95867      -3.76934      -8.98710       2.57921      -4.89571       5.40422       4.56644      0.632440      -1.49596     0.0207797     -0.147362     0.0782357    -0.0688080   -0.00224455    0.00229098       14.8067       18.3470       18.3912       17.7381       15.6889       12.7632       10.1841       7.21637       5.05052       3.20215       1.93086       1.07966      0.541061      0.266488      0.108381     0.0428342     0.0136972    0.00389794
  10  24 3967.4657    1.4340  6.5623 10.9139 -0.0022  0.1215   0.0224   0.3408    0.0688   0.0000   413.3888       11.7599      -6.83250       12.5317       5.16788      -21.0621       20.5241       3.00706      -8.72068      0.233976       1.55044      -2.62743    -0.0541392      0.219525      0.126618      0.148710    0.00131596   -0.00732078       17.8933       22.6207       22.2688       21.9863       18.7662       16.3947       12.4607       9.34786       6.46056       4.07884       2.54416       1.37828      0.755299      0.336965      0.151905     0.0547554     0.0185160    0.00496417
  10  25 4107.6516    1.2348  8.6737 10.6349 -0.0020  0.1625   0.0191   0.4280    0.0637   0.0000   423.5721      -17.7255       37.0054       33.8735       20.5673       20.4132       10.3096    -0.0158066      -22.2824       1.91977       5.56770      -2.00760      -2.90408      0.205922    -0.0812106     0.0371435    0.00821342     0.0100402       23.5540       30.9016       30.2841       29.4540       25.3786       22.2336       16.6864       12.6142       8.62824       5.44154       3.25701       1.84795      0.951970      0.449756      0.188924     0.0738812     0.0244960    0.00681586
  10  26 4247.1836    0.9804 11.1763 10.4993 -0.0025  0.2128   0.0170   0.6042    0.0568   0.0000   465.5246       27.9338       27.7799      -47.3702      -5.35493      0.310773      0.490053       3.44580      -3.17762       12.3538       1.97602      -1.40115     -0.208399      0.122951     -0.157340     -0.270309     0.0616364     0.0120639       30.4486       39.3894       40.9638       38.0262       34.4314       28.2405       22.3466       16.1193       11.2891       7.54169       4.48916       2.56073       1.35452      0.627220      0.278130      0.106710     0.0336916    0.00967904
  10  27 4387.3793    0.7617  9.8054 10.5213 -0.0120  0.2261   0.0161   0.6132    0.0504   0.0000   387.4478      -33.9340       49.3890      -58.9789       24.2862       3.85961      -27.6408      -8.97750      -3.46827       5.12301       4.27204      -6.95256     0.0622334       1.38141      0.366681     -0.210151    0.00847351    0.00874792       33.1355       41.5341       44.1137       40.2034       36.6897       30.8605       23.1363       17.9958       12.2112       7.99967       4.84687       2.75719       1.50236      0.664247      0.302452      0.110293     0.0373052     0.0104316
  11   9 1915.3633    0.5261  0.4112  9.9074 -0.0084  0.0269   0.0259   0.0595    0.0666   0.0000   438.9851      -6.68844       8.35903       3.61666     -0.828223       3.98760       1.49903       4.02595    -0.0666836       1.31303      0.109302      0.773234     -0.214758    -0.0315207     0.0192586    0.00421262    0.00357513   -0.00412088       4.03876       4.50418       4.68161       3.90899       3.82833       3.18208       2.97442       2.32454       1.40665      0.983540      0.572758      0.345217      0.154031     0.0835059     0.0434395     0.0212988    0.00730101    0.00276754
  11  11 2199.7550    0.9582  0.6858 10.2339 -0.0020  0.0294   0.0321   0.0677    0.1405   0.0000   437.3345      -4.44377       16.6068      -9.57118      -1.24289       7.06801      -2.13702      -2.53322      0.280496       1.53609      0.750904     -0.347068     0.0900046      0.173739    -0.0682789    0.00481309   -0.00100476  -0.000590766       4.43414       6.15999       5.93313       5.83282       4.97662       3.92489       2.89724       1.96019       1.38670      0.938399      0.595703      0.339849      0.189276     0.0931357     0.0419496     0.0184240    0.00739275    0.00267724
  11  12 2340.0078    1.2555  0.9393 10.3077 -0.0070  0.0343   0.0402   0.0805    0.3316   0.0000   434.3995       3.01225       10.9251     -0.482928      -1.43825      -3.53398    0.00759489       1.18298       2.04849     -0.620872      0.169666     0.0408057     -0.215715      0.162551    -0.0423823    -0.0115840    0.00540869   0.000696788       4.67812       6.03410       6.06577       5.98322       5.20609       4.22961       3.31945       2.41175       1.86368       1.14386      0.725013      0.434989      0.257911      0.139477     0.0613701     0.0288802     0.0105249    0.00416762
  11  13 2478.4652    1.7076  1.0507 10.1981 -0.0079  0.0377   0.0497   0.0837    0.6501   0.0000   440.8980       1.00064       16.9399      -6.26881      -3.20904      -3.57751      -4.16578     -0.335468      -2.69891     -0.679675     -0.641677     -0.759454    0.00800506     0.0162910     0.0101891    -0.0402490   -0.00121081    0.00230198       4.94805       6.77994       6.71289       6.53269       5.74750       4.98932       3.57470       2.90383       1.91518       1.34840      0.846279      0.536421      0.257169      0.156917     0.0669631     0.0331750     0.0111356    0.00461736
  11  14 2616.8679    2.1133  0.9278 11.5963 -0.0082  0.0317   0.0624   0.0809    0.1827   0.0000   437.5172       2.40507       21.6788       3.14906       1.46139      -7.66500     0.0306753      -1.93424       1.09541      0.508954      -1.22594      0.176621      0.264652    0.00309765    -0.0400824    -0.0361412  -3.24733e-05     0.0100686       4.37108       5.36451       5.56253       5.05406       4.74498       3.90726       3.33507       2.29585       1.74175       1.10374      0.697938      0.417782      0.230637      0.112228     0.0616403     0.0227720     0.0105360    0.00367815
  11  15 2756.0625    2.7143  0.8593 12.3667  0.0007  0.0314   0.0847   0.0753    0.1226   0.0000   434.2207      -4.35972       19.1802      -2.93505       3.34807       6.10343      -1.74858      0.556346       2.77035     -0.326849      0.879614      0.508458    -0.0171648     -0.115116   0.000532315    -0.0152824   -0.00604105   0.000827918       4.99451       5.74799       5.55305       5.38440       4.83387       4.27535       3.50254       2.47141       1.85745       1.20132      0.752592      0.410321      0.245432      0.114802     0.0530402     0.0231236     0.0100595    0.00334871
  11  16 2895.3214    3.3895  0.7412 12.5572 -0.0034  0.0278   0.1117   0.0665    0.1333   0.0000   434.3241       1.11219       17.8505     -0.440203       3.81494      -2.40620     -0.989708       3.33848      -2.94862     -0.261057     -0.790626     -0.205806     -0.819566    -0.0525301    -0.0398120   -0.00463151    -0.0111937  -0.000358737       4.09282       4.60290       4.90743       4.86786       4.16607       3.55504       2.71957       2.20918       1.48577      0.927674      0.662866      0.357890      0.205913      0.103922     0.0514897     0.0228604    0.00873587    0.00285253
  11  17 3034.4553    3.8020  0.8029 12.6465  0.0012  0.0306   0.1185   0.0691    0.1551   0.0000   438.4199      -1.00829       5.29126      -2.45402       6.47416       3.00012      -2.82845       2.84697     -0.169987     -0.198504     -0.624067     -0.247531      0.149704    -0.0597706    0.00131331     0.0418311   -0.00514843  -0.000370425       4.10247       4.84631       5.34163       4.65700       4.60673       3.77100       2.93582       2.30431       1.69452       1.05359      0.644865      0.417461      0.216155      0.117704     0.0595198     0.0216037    0.00979947    0.00345920
  11  18 3173.4483    3.9868  0.9654 12.8359  0.0011  0.0351   0.1149   0.0795    0.1593   0.0000   431.5265       1.40213       10.9494      -11.5730      0.834839     -0.416283      -1.24781      0.426504       1.59845     -0.152248      0.955593     0.0375862     -0.152434      0.122192     0.0204861    0.00387953   -0.00624644   0.000590267       5.30709       6.34286       5.71522       5.66334       5.58344       4.94937       3.71161       2.77259       1.91952       1.36071      0.912601      0.490840      0.274650      0.122575     0.0582276     0.0254078     0.0107883    0.00361458
  11  19 3312.2965    3.6562  1.5887 12.4634 -0.0048  0.0419   0.0868   0.1084    0.1303   0.0000   436.3089     -0.924044       5.01280       18.5387     -0.726494      -4.17164      -3.63812      -3.31516      -2.12649      0.808699     -0.602515     -0.471286     -0.578974     -0.197229    -0.0292328    0.00344794     0.0194783    0.00304852       6.02028       7.63036       7.57501       7.28609       6.41033       5.47763       4.47044       3.06879       2.33074       1.49491      0.943257      0.559383      0.313152      0.152504     0.0789651     0.0308002     0.0140390    0.00479855
  11  20 3451.5512    3.0567  2.2224 12.0510 -0.0011  0.0521   0.0607   0.1321    0.1038   0.0000   452.0223      -6.23234      -4.47252      -3.48125       4.91288      0.172217       3.07478     0.0431079      0.838961      0.747324     -0.247119      0.761138     0.0642516     -0.135005     0.0253834    -0.0126166     0.0280673    0.00453641       7.07431       9.18235       9.38756       9.32200       7.89902       6.53958       5.51153       3.82788       2.78182       1.79034       1.19649      0.677139      0.369192      0.197235     0.0921287     0.0444305     0.0169454    0.00615147
  11  21 3591.0795    2.4689  3.0259 11.8377 -0.0040  0.0662   0.0453   0.1671    0.0801   0.0000   432.8529       3.93154       10.4267      -3.37814      -11.5497      -8.89027      -6.18073       12.2734       5.67600       1.17699      -2.54567       1.13291     -0.210587     -0.490890    -0.0588595      0.114180    -0.0248577   -0.00763961       8.59346       11.4580       11.0698       11.4995       9.54362       8.71609       6.49597       5.26053       3.56928       2.47850       1.47800      0.909134      0.505852      0.266772      0.123525     0.0550533     0.0217386    0.00790720
  11  22 3730.6217    2.0185  4.1143 11.5942 -0.0001  0.0808   0.0349   0.2201    0.0691   0.0000   422.4327       32.5590      -12.1020       16.7841       2.73983      -17.7487      -9.46098       2.83510       9.03746       4.94942       1.18845     -0.503772     -0.544443    -0.0642974      0.172585    0.00126998   -0.00850938     0.0213970       11.1744       13.7269       14.6736       13.7162       12.3204       10.4089       8.42010       6.27528       4.32269       3.05162       1.90093       1.15415      0.611814      0.324661      0.158106     0.0711165     0.0279369     0.0103124
  11  23 3870.8421    1.6745  5.7359 11.1471  0.0000  0.1036   0.0265   0.2755    0.0674   0.0000   405.2396       9.88155       20.4276      -18.8409      -8.38761      -15.4874       19.2111      -2.03860      -13.1956      -4.65913       5.74414      -1.12932     -0.324967     -0.862359      0.314025     0.0530878    -0.0166211   -0.00507004       14.2104       17.8185       17.8058       17.6586       16.3571       13.0871       10.9738       8.04526       5.88421       4.01682       2.45288       1.52643      0.845681      0.453813      0.202629     0.0942727     0.0349548     0.0128307
  11  24 4010.5921    1.3313  7.1486 10.8815 -0.0062  0.1259   0.0210   0.3491    0.0644   0.0000   442.1306       20.3749      -15.3244     -0.597800       22.8585       24.3562       8.43059       1.29669      -7.92791       1.78511       7.91563     0.0916612      0.762683     -0.957698     -0.342487      0.147882     0.0676855    -0.0377866       17.7203       21.6199       22.6028       22.1911       20.1846       16.4354       13.0754       9.69426       7.30784       4.75003       3.10521       1.89956       1.05535      0.567574      0.269053      0.118474     0.0448413     0.0168867
  11  25 4150.7371    1.1401  9.3518 10.5995  0.0015  0.1572   0.0174   0.4509    0.0577   0.0000   420.6260       26.6467      -6.66557       34.6801       32.7068       15.7691       3.31102      -8.92160      -8.83536      -6.95574     -0.498764      0.626153      0.206765      0.818478      0.133911    0.00896537    -0.0357564     0.0261991       21.3421       26.4866       28.1203       26.6760       24.3455       20.7768       16.1938       12.4978       9.10267       6.03017       4.00998       2.39643       1.34593      0.715804      0.345434      0.154852     0.0574717     0.0216529
  11  27 4431.9870    0.7193 11.8496 10.4864 -0.0304  0.2672   0.0153   0.7180    0.0454   0.0000   463.5158      -11.6884       35.5792       23.4352      -14.6559      -41.0901      -22.9310       28.7543      -22.1601       1.43346       2.53989      -8.46435      -4.88237       2.96577       1.09325     -0.760044     -0.233200     0.0843156       36.5500       44.9574       49.3134       45.1896       40.8246       35.8429       28.7909       21.7581       15.8200       11.0932       6.97053       4.29275       2.50791       1.35450      0.622614      0.294815      0.111753     0.0403903
  12  10 2093.6108    0.7048  0.5720 10.1571 -0.0051  0.0270   0.0262   0.0603    0.0828   0.0000   437.9537       1.81119       11.8259      -4.25787       1.99942      -3.06069      -1.88896      0.183164      0.731446     -0.645020      0.118704     -0.429090     -0.176073      0.242790     0.0518921    -0.0330887   -0.00686616    0.00394612       3.58477       4.44536       4.61441       4.62989       4.05525       3.46113       2.51804       2.16446       1.55311       1.02613      0.672363      0.444777      0.257250      0.135689     0.0801905     0.0371157     0.0166562    0.00617784
  12  11 2235.7589    0.9623  0.7621 10.6991 -0.0072  0.0352   0.0307   0.0745    0.0958   0.0000   441.9619       9.79242       10.5342      -2.41343      -2.95575       2.55085       1.55963      -3.91646      0.930313      -1.49729    -0.0418453     0.0190299    -0.0372280     0.0147053    0.00120638     0.0238323   -0.00476818    -0.0126580       5.65503       7.49781       7.91011       7.34768       6.77013       5.48670       3.87594       2.72283       1.94655       1.23373      0.861823      0.580834      0.283652      0.170407     0.0821175     0.0401637     0.0174877    0.00712455
  12  12 2376.2886    1.3898  0.9759 10.3936  0.0022  0.0349   0.0390   0.0786    0.2583   0.0000   440.4844     -0.892706       9.12269       3.85355       3.61274      -1.47329     -0.170011      -3.79885      -2.97535      -1.19632      0.960828      0.783092     -0.241653     -0.193476    -0.0601938     0.0326518    -0.0276125    -0.0170350       3.82124       5.45201       5.06173       5.44089       4.64712       3.95887       3.28918       2.31359       1.94216       1.16510      0.908030      0.495423      0.331719      0.169715     0.0925308     0.0440824     0.0187412    0.00884855
  12  13 2515.4144    1.9115  0.8347 11.2218  0.0013  0.0343   0.0628   0.0715    0.2916   0.0000   438.8500      0.452507       13.3947      -4.40125     -0.698580       1.40450       1.94786     0.0778594       1.47287      -1.07885      0.359962     -0.297209     0.0834263      0.427622     0.0665741    -0.0228167    -0.0125008    0.00439670       4.15557       5.40556       5.42556       4.89189       4.67273       3.79730       3.66477       2.51464       2.13290       1.34421      0.861847      0.535434      0.320217      0.174959     0.0952786     0.0456709     0.0197872    0.00789116
  12  14 2654.6132    2.3797  0.8608 11.9155  0.0020  0.0327   0.0755   0.0707    0.2422   0.0000   434.6409       4.65652       18.2406      0.109293      -3.97074      -2.38691       3.14059      -4.58510       2.21640      0.473766      0.559996      0.235805     -0.220944     -0.103347     0.0513713    -0.0165874   -0.00258167   -0.00842612       4.43066       5.87214       5.50489       5.67397       4.95071       4.47295       3.43915       2.82574       1.98538       1.44564      0.884246      0.545522      0.348564      0.172372     0.0969486     0.0426222     0.0182678    0.00745222
  12  15 2794.4085    3.0050  0.8418 12.3580 -0.0056  0.0289   0.0920   0.0723    0.1819   0.0000   444.8742       1.06238       17.5652       4.29599      -4.80822      -8.00607     -0.450274       1.30308      -4.08788      -3.27696     -0.286861      0.152896      0.445524     -0.163659    -0.0427142    -0.0912398     0.0309803     0.0116417       3.95349       4.38589       4.66261       4.73943       4.21464       3.48414       2.99940       2.26611       1.75464       1.27932      0.732479      0.472611      0.281750      0.171668     0.0851708     0.0388658     0.0187998    0.00781188
  12  16 2934.3313    3.5254  0.7737 13.0305 -0.0039  0.0289   0.1085   0.0664    0.1192   0.0000   430.1066       4.88646       11.0993      -3.45300      -5.37993       5.63805     -0.329009       1.96629     -0.597281      0.145703      -1.01172     0.0394271     -0.162119     0.0284459     0.0878833    -0.0259597     0.0107679    0.00392518       3.85953       5.03366       4.80589       4.65897       3.99452       3.80080       3.03290       2.34449       1.71456       1.16157      0.777639      0.470364      0.266439      0.143733     0.0729072     0.0361948     0.0158414    0.00684240
  12  17 3073.7736    3.8655  0.9134 12.9635  0.0036  0.0311   0.1099   0.0751    0.1319   0.0000   437.5266       9.23782       14.6007       3.28936      -2.81060       5.56629     -0.435702     0.0737327     0.0253733      0.644449      0.490448     -0.880673     -0.383026      0.154437     -0.133003     0.0133502     0.0338812    -0.0135641       4.04699       4.98298       5.67703       5.06959       4.76330       3.83258       3.08326       2.25568       1.65238       1.18834      0.775269      0.486474      0.287319      0.177806     0.0864864     0.0406131     0.0196904    0.00819723
  12  18 3213.2240    4.0046  1.1357 12.8812 -0.0053  0.0495   0.1071   0.0860    0.1639   0.0000   438.0390       9.36570       16.7571       3.38876       1.18927      -6.72758     -0.437163       3.25798      -1.62242      -1.44004       2.50322     -0.121634    -0.0948366      0.173619     0.0706515   -0.00537114    0.00801960    0.00912707       7.79214       6.85204       6.09103       9.26587       9.04871       5.70764       3.58513       4.18820       3.70206       2.16940       1.04038      0.623939      0.569003      0.386138      0.189390     0.0824497     0.0332542     0.0106266
  12  19 3352.6310    3.4541  1.4606 12.7929 -0.0016  0.0420   0.0827   0.1001    0.1149   0.0000   442.4222       4.49446       16.9026      -16.1430       2.73652      -1.25756      -3.19318     -0.121867       2.86606      0.649393      0.395235     -0.373517      0.519744    -0.0470472      0.197790     0.0207847     0.0116375   -0.00866317       5.20580       6.53596       6.81371       6.26503       5.87985       5.14922       4.35948       3.15302       2.50808       1.65172       1.11496      0.709884      0.401377      0.227664      0.119161     0.0566741     0.0250276     0.0107974
  12  20 3492.3644    2.9035  2.3898 11.8682 -0.0018  0.0511   0.0536   0.1297    0.0962   0.0000   449.0198       6.20017      -3.64869      0.177682       9.91565      -7.62997      -3.87210      0.435901      0.604231      -2.20438      0.202103      0.879149     -0.135541     -0.252377     0.0939888    0.00796495    -0.0213184    0.00809332       6.33362       8.23000       8.25628       8.54928       7.55147       6.42067       5.23986       3.82576       2.97252       2.03407       1.38447      0.851419      0.522809      0.291727      0.153124     0.0708584     0.0334109     0.0133660
  12  21 3632.3506    2.3153  3.6419 11.5511 -0.0008  0.0656   0.0367   0.1761    0.0725   0.0000   431.2685       12.9951       6.98369      -18.5563      -8.58572       1.13015       9.38417      -6.32093       4.88858       1.97414      0.125944      -1.31330    -0.0652221    0.00439702     0.0377985    -0.0861728     0.0169931     0.0374262       8.46834       10.8003       11.2240       11.0260       9.57985       8.34062       7.04593       5.41640       3.93869       2.76682       1.80539       1.12107      0.674859      0.367472      0.199512     0.0978702     0.0431768     0.0188073
  12  22 3772.3864    1.8335  4.9411 11.3898 -0.0013  0.0844   0.0283   0.2317    0.0626   0.0000   446.7260      -16.4575       8.01290      -16.1061      -24.4599       17.9161       11.8655       3.43808      -10.1727       5.98525       2.43517     -0.563000     -0.378301      0.140667     -0.183023    -0.0239181    -0.0109800    -0.0116833       10.9112       13.9471       14.0723       14.3194       12.7022       10.9686       8.84282       6.95157       5.07383       3.59068       2.36800       1.52677      0.891530      0.512950      0.262952      0.133109     0.0569032     0.0238713
  12  23 3912.9025    1.5624  6.7006 11.0187 -0.0047  0.1085   0.0229   0.2978    0.0647   0.0000   425.5083       1.81443      -12.9366       13.2716       32.9614       4.14366      -18.2827      -18.7394       3.34467       6.72564     -0.477950     -0.970322      -1.51485       1.21326      0.400218     -0.199628    -0.0641578     0.0193129       13.3855       17.1893       17.8014       16.8097       16.2844       13.4799       11.6879       8.95183       6.62650       4.74839       3.09117       1.96338       1.18844      0.662247      0.346623      0.171270     0.0712693     0.0310349
  12  24 4053.4895    1.2977  8.1540 10.8093 -0.0059  0.1325   0.0195   0.3717    0.0618   0.0000   433.7574      -12.4024     -0.439997       32.7349       24.0734      -57.9377      -34.8959       12.6171      0.333722      -5.73543     -0.492769      0.750210       2.66846     -0.131304    0.00557930      0.141906     0.0839196     0.0262355       16.5660       20.9454       22.2523       21.3728       19.6146       16.8540       14.1781       10.8664       8.17033       5.70258       3.81731       2.35596       1.44277      0.808558      0.421226      0.209085     0.0908208     0.0389361
  12  25 4194.2737    1.0317  9.4061 10.6504 -0.0075  0.1674   0.0169   0.4605    0.0561   0.0000   463.4025      -10.9008       17.6645      -4.68396       11.0128      -20.8003      -28.7148      -2.83905       14.2537       8.65029       2.17660       3.27108       1.10503       1.24120     -0.643264      0.411257      0.211464    -0.0722066       19.9669       26.1190       27.7407       26.3124       25.0270       20.9423       17.5799       13.5405       10.3048       7.16752       4.74761       3.02662       1.85851       1.02437      0.558910      0.267619      0.113933     0.0474207
  12  27 4475.8578    0.7171 14.1419 10.4001 -0.0163  0.2777   0.0140   0.7830    0.0455   0.0000   406.5193      -3.06970       58.8999       8.44639      -18.5982      -12.4653      -23.2615       31.7744      -4.89484       12.4785      -7.41863      -7.00358      -5.63681      -1.55936      0.697432     0.0153721     -0.142979     0.0714883       34.0338       43.2948       45.4283       44.3557       41.6408       36.2906       29.5655       22.8521       16.9423       12.3604       8.47566       5.41841       3.26918       1.85127      0.972796      0.467432      0.205402     0.0848718
  13   9 1983.8022    0.5576  0.6070 10.0322 -0.0086  0.0272   0.0203   0.0694    0.0722   0.0000   433.2310      -6.42921       16.0657       3.09974      -3.68124       1.28933     -0.465868       1.97845      -2.07614     -0.925738       2.39224     -0.506425     -0.678173     -0.149503    0.00351548    -0.0194958    -0.0164809   -0.00534483       3.13786       4.22855       4.13447       4.06021       3.57704       3.26552       2.81010       2.24270       1.69927       1.20137      0.837620      0.530844      0.319521      0.181836      0.104680     0.0540210     0.0259709     0.0126738
  13  10 2128.4751    0.7830  0.6322 10.1329 -0.0024  0.0262   0.0260   0.0614    0.0833   0.0000   432.3308      -3.46383       16.7054       2.88876      -2.99070      -2.70168      -3.41624     -0.884175      0.852744    -0.0703900     -0.375362      0.157644    -0.0298585      0.392991     0.0657099     0.0421266    -0.0346409  -0.000498948       2.98137       3.93742       3.91127       3.82329       3.78565       3.00638       2.64481       1.98294       1.49781       1.18132      0.701722      0.480923      0.303920      0.177050     0.0984965     0.0534186     0.0250627     0.0109357
  13  11 2271.1113    1.0861  0.8201 10.4822 -0.0106  0.0365   0.0333   0.0709    0.1053   0.0000   433.4846      -3.46749       14.1526       4.44339      -5.53962      -6.35073       5.26075      0.398490     -0.504719     -0.565121     -0.410231     0.0937742      0.649430     -0.314809     -0.158744      0.109442     0.0365821    -0.0287093       3.33338       5.36061       5.25948       4.84466       5.13501       3.55940       3.44762       2.52469       1.80123       1.35997      0.916223      0.562599      0.403138      0.210817      0.121725     0.0675294     0.0294444     0.0147265
  13  12 2411.7711    1.5546  0.8264 10.8370 -0.0045  0.0296   0.0445   0.0636    0.1506   0.0000   438.8851       3.70095       6.23143      -1.31421     -0.753694      -2.02410      -1.86622       1.75847       1.84304      -2.28644     -0.102517     -0.496286     -0.426829     -0.153919      0.106143    0.00381825    -0.0131159    -0.0170484       3.15095       4.63467       4.49155       4.65787       4.20852       3.38794       3.09580       2.26957       1.75821       1.23788      0.831188      0.556827      0.337174      0.192021      0.113715     0.0558781     0.0293057     0.0133978
  13  13 2551.6252    1.8976  0.9204 11.7061 -0.0121  0.0346   0.0546   0.0798    0.1807   0.0000   430.5800       12.2729       2.60263       2.88015      -4.07077      0.333635       2.48713      -3.10262     -0.230900       1.62624     -0.545693     -0.154453      0.443222     -0.282778     -0.114167    -0.0275758    0.00454914    -0.0251459       4.96172       6.61249       7.05998       6.94151       6.26634       4.89779       3.68467       2.70904       1.94023       1.38803      0.861913      0.555233      0.354980      0.218437      0.123346     0.0624131     0.0321378     0.0135108
  13  14 2691.6368    2.5556  0.9921 11.4158 -0.0107  0.0309   0.0732   0.0753    0.4658   0.0000   440.6117      -12.5058       12.4041      -3.79138      -8.65325      -3.67291       3.04572      -1.89855     -0.386128      0.200166       1.78052      0.413002     -0.877401     0.0947572     0.0361518    -0.0232036    -0.0268859    -0.0119827       3.78728       4.44795       4.92828       4.85886       4.51888       3.81577       3.09507       2.49160       1.87244       1.26554      0.931592      0.633517      0.376527      0.226462      0.123869     0.0650367     0.0336375     0.0159844
  13  15 2832.1479    3.0682  0.8213 12.2879 -0.0093  0.0272   0.0899   0.0677    0.2679   0.0000   440.3923      0.579324       9.84692     0.0917028      -3.95271      -4.38481      -3.29577      -3.36598     -0.663009       1.25562    -0.0959178     -0.583116     0.0630089    -0.0783328      0.112009    -0.0444576    -0.0684263    -0.0132873       3.15075       4.04601       4.18540       4.11078       3.68242       3.26232       2.76415       2.19553       1.72304       1.17284      0.817283      0.516021      0.324006      0.194903      0.101452     0.0610641     0.0272194     0.0128949
  13  16 2972.5294    3.6419  0.7738 13.0286  0.0004  0.0269   0.1048   0.0622    0.1442   0.0000   444.2030      -2.27579       13.5422      -6.05466       2.52400      -1.20304      -2.15234       1.66855     -0.855326       1.65609     0.0452849     -0.189426     -0.309361     0.0845237      0.167258    -0.0748315    -0.0211330     0.0117723       2.94119       4.17335       3.85777       4.02881       3.55661       3.26525       2.61164       2.14610       1.60398       1.15344      0.800743      0.495804      0.325696      0.181484      0.106308     0.0530218     0.0261914     0.0113281
  13  17 3112.5047    3.9807  0.9240 13.1182 -0.0080  0.0306   0.1108   0.0699    0.1445   0.0000   445.0893      -2.42858       19.9254      -2.18028      -1.40612     -0.743257       1.74685      -2.66151       2.78147     -0.740837      -1.36559      0.277039      0.746414     -0.241099    -0.0694749     0.0553623   -0.00107637   -0.00873731       4.12693       5.21127       5.51914       5.22859       4.85788       4.17595       3.28056       2.48415       1.98617       1.34981      0.930453      0.589037      0.364773      0.224336      0.121859     0.0640403     0.0305058     0.0130397
  13  18 3252.2838    3.7891  1.0013 13.0471 -0.0064  0.0328   0.1056   0.0749    0.1397   0.0000   431.9369       2.73878       15.5385      -2.10928       7.03770       3.34970     -0.519429      -4.77713      -2.71725      0.120948      0.705314      0.761311      0.328961      0.292649     -0.227522     0.0652225    0.00756404    -0.0238165       3.67146       5.09075       4.96332       5.03791       4.57552       3.76479       3.52592       2.58696       2.07211       1.38740       1.01661      0.609319      0.397659      0.215832      0.133393     0.0625878     0.0315289     0.0152554
  13  19 3392.2966    3.1423  1.7953 12.6701 -0.0068  0.0449   0.0683   0.1160    0.0958   0.0000   441.4973       10.9338       6.76562     -0.449919       7.11362       1.46272       6.40932      -1.58501      -5.99283       2.39856      -1.30144     -0.247099      0.163352      0.358128     -0.333056    -0.0500173     0.0395515     0.0584373       5.10478       6.63609       6.46338       6.87547       6.03045       5.58663       4.54345       3.58458       2.75986       2.06644       1.32694      0.911417      0.569069      0.335021      0.189845     0.0986870     0.0460690     0.0216075
  13  20 3532.4868    2.6169  2.7435 11.7915  0.0002  0.0534   0.0444   0.1369    0.0846   0.0000   437.0052       15.3923       10.4870      -13.0985      -10.3898     -0.647697       1.96308      -6.50221      -1.66171      0.331451      -2.32564      -1.03600      0.474144     -0.362483    -0.0888787     0.0686158    -0.0273398     0.0354730       6.22640       8.14934       8.60628       8.20028       7.84733       6.61557       5.73326       4.28963       3.32276       2.35094       1.66082       1.11606      0.671236      0.404901      0.224589      0.114290     0.0559571     0.0259265
  13  21 3672.7669    2.1507  3.7053 11.5674 -0.0025  0.0655   0.0334   0.1755    0.0683   0.0000   444.6713       11.8463      -17.1801      -12.0046     -0.528697      -6.28635      -3.95096       11.4861      -4.90944       1.39504       4.87418     -0.741290      0.293071      0.954824      0.225097     -0.293160    -0.0105402     0.0651527       7.77820       10.0301       10.5473       10.3926       9.45222       8.18667       6.91945       5.58152       4.11880       3.02312       2.03631       1.37225      0.827308      0.498543      0.278672      0.147893     0.0708116     0.0338908
  13  22 3813.5268    1.7786  5.3246 11.2232 -0.0033  0.0863   0.0257   0.2259    0.0633   0.0000   444.8340       9.28633       17.6098      -2.18079       33.7914       12.9728      -5.36183      -12.9181       5.92250     0.0662145       4.57557       2.66971     -0.181848      0.205463     -0.111818     0.0354931    -0.0615099    -0.0645356       9.99656       13.1527       13.6852       13.7750       12.6083       10.7637       9.18888       7.05723       5.59090       3.85541       2.75179       1.77437       1.13585      0.659181      0.373449      0.198316     0.0961339     0.0447253
  13  23 3954.2747    1.4495  6.7886 10.9834 -0.0021  0.1065   0.0213   0.2920    0.0622   0.0000   455.2264       21.7000     -0.552897      -35.1736      -5.16353       20.8140      -4.18384      -7.95776      -14.2987      -1.17957       3.97588       1.34164      -1.43125      -1.41198     0.0556422      0.252153     0.0259161    -0.0338419       12.1335       15.3428       16.8321       15.7762       15.3424       13.4553       10.9554       8.96612       6.65676       4.96560       3.41369       2.28043       1.41027      0.852154      0.479501      0.250045      0.116864     0.0559398
  13  24 4095.3470    1.2237  8.9728 10.6970 -0.0063  0.1311   0.0174   0.3921    0.0595   0.0000   391.5899       16.3805       39.7142      -13.1425      -8.83961     -0.175073       8.26026      -4.79442       7.81377       3.03310      0.352411      -5.51185    -0.0317888      0.366060      0.502634     -0.853192     -0.263950     0.0590802       15.1635       19.2387       20.4370       20.3703       18.8240       16.3242       13.7213       11.0695       8.49519       6.15383       4.25921       2.89478       1.82067       1.07804      0.622328      0.330042      0.160465     0.0745323
  13  25 4236.3294    1.0000 10.8034 10.5270 -0.0040  0.1675   0.0158   0.5035    0.0554   0.0000   433.3615       78.6717       38.5415      -29.3822      -10.1582      -24.0607       22.0234       15.9866      -23.0729      -2.64855      -1.33688      -4.89289       2.61758       2.30418      -1.43375     0.0553111      0.374726    0.00508225       19.0501       24.4637       26.2958       25.5984       24.1404       20.8871       17.6661       14.1731       10.4949       7.76043       5.54311       3.68416       2.31663       1.37971      0.794390      0.412983      0.193855     0.0961007
  13  27 4518.9823    0.6928 16.6546 10.2925 -0.0029  0.3173   0.0112   0.8257    0.0409   0.0000   461.7775      -88.9698       45.3551      -5.90085       15.2764     -0.151323      0.559652       9.83517       19.0595     -0.833188      -21.6162      -2.27625      0.779457       2.57825      0.572648      -1.51632     -0.218128      0.101425       35.0650       46.2148       48.9047       46.9306       45.6706       39.2088       33.8805       26.4695       20.5726       15.1042       10.7143       7.11379       4.58991       2.76855       1.54263      0.839385      0.374486      0.176408
  14  10 2162.4823    0.9077  0.6532 10.2347 -0.0022  0.0247   0.0283   0.0593    0.0846   0.0000   438.3485      0.759573       13.4930      0.466002      0.949917       2.82308       1.90294      0.987365       1.56394     -0.856448     0.0249876      0.416918      0.231853    -0.0734843      0.126599    -0.0574484    -0.0363960     0.0281597       2.85450       3.23698       3.36467       3.52103       3.48907       2.88730       2.43754       1.89733       1.61120       1.28079      0.849897      0.524696      0.325638      0.219556      0.152860     0.0831582     0.0437113     0.0189119
  14  11 2305.6833    1.1545  0.8404 10.8484 -0.0035  0.0292   0.0342   0.0715    0.0989   0.0000   434.1127      -3.87931       12.8955      -1.45552       5.70004       5.49517       6.11082      -1.37537       2.25954      0.607653       1.98772     -0.895413     -0.321547      0.502183      0.186754     -0.124923    -0.0295791     0.0468008       3.84502       4.60777       4.86062       4.73069       4.59932       3.97582       3.28290       2.52472       1.87929       1.36665       1.00282      0.685479      0.468829      0.277605      0.155001     0.0848618     0.0462266     0.0244569
  14  12 2446.6649    1.6149  0.8321 11.2534  0.0006  0.0285   0.0455   0.0683    0.1032   0.0000   440.9128     -0.575245       15.1559      0.662032       1.16677     -0.970998      -5.36117      -2.03197      -1.26833     -0.686372       1.29322      0.552377      0.158962      0.419554    -0.0475362     -0.211882    -0.0295050     0.0272996       3.03221       3.77279       3.97334       3.92303       3.86492       3.27025       2.80406       2.24644       1.70277       1.29514      0.927959      0.592178      0.385955      0.254842      0.148684     0.0853226     0.0451578     0.0206832
  14  13 2587.2230    2.0736  0.9744 11.4774 -0.0049  0.0302   0.0558   0.0705    0.1588   0.0000   434.5692       1.11123       18.3900     -0.152621      -5.85581       1.55202     -0.318484       1.86249      -2.05761     -0.527988      0.355907      0.889231     -0.234630      0.301912     -0.144318    0.00688036     0.0467649     0.0391756       3.46009       4.40592       4.45745       4.56263       4.37710       3.63758       3.03462       2.35986       1.96753       1.41078      0.970675      0.625298      0.425829      0.267189      0.155669     0.0886073     0.0487938     0.0233236
  14  14 2728.1373    2.6006  0.8559 11.9348 -0.0031  0.0293   0.0716   0.0670    0.2130   0.0000   440.7940       3.20135       11.3482      -7.30072       2.85791      0.445140       3.62415     -0.617638      -2.33661       1.23794      0.828890    -0.0803159     -0.808135      0.328648    0.00264138    -0.0225034    0.00638992     0.0273024       2.93445       4.15408       4.29140       4.03180       4.01599       3.48801       2.88383       2.41087       1.67542       1.39723      0.940538      0.627265      0.432292      0.254724      0.155926     0.0879471     0.0387947     0.0216617
  14  15 2869.1734    3.2886  0.8238 12.0817 -0.0096  0.0287   0.0938   0.0628    0.4006   0.0000   437.8818       8.00523       14.0926       2.17049       4.27153       2.38408      -1.33488      -3.00495     -0.887670      -2.00197     -0.198814     -0.343356     -0.202664     -0.229541     -0.144052    -0.0156295    0.00170818    -0.0243636       2.98172       3.97760       4.11421       3.94028       3.70327       3.34537       2.88851       2.29864       1.99066       1.32437      0.994058      0.614593      0.412056      0.261868      0.141199     0.0857221     0.0431538     0.0223302
  14  16 3010.1169    3.7828  0.9198 12.6881  0.0018  0.0298   0.1031   0.0722    0.2616   0.0000   439.4461       5.99400       22.1368       5.86150      0.100594      -1.38886       1.44630     -0.480349     -0.673403      0.953225     -0.162217       1.05625    -0.0489136      0.155158      0.110613     0.0566688    0.00227328    -0.0265604       3.33230       4.45093       4.43937       4.48432       4.04832       3.89941       2.90156       2.61700       1.86166       1.51190       1.00667      0.698959      0.454043      0.266569      0.168463     0.0875931     0.0450646     0.0222314
  14  17 3150.4763    3.9179  1.0865 12.9373 -0.0078  0.0337   0.0998   0.0758    0.2268   0.0000   434.2810       10.4691       12.3476      -4.14731     -0.652915      -3.40792      -1.83590       3.70412       1.01083      -2.50286      -1.24886      0.255219      0.474256     -0.367573     0.0375942   -0.00556139   -0.00230360   -0.00265962       3.57601       4.84364       5.09075       4.86145       4.97860       3.76248       3.46949       2.54297       2.08981       1.52582       1.03659      0.694870      0.447100      0.297191      0.158413     0.0965234     0.0507871     0.0246295
  14  18 3290.8590    3.6042  1.3631 13.0150 -0.0001  0.0383   0.0866   0.0921    0.1329   0.0000   441.2615       1.40062       12.0041      -3.92656     -0.410274       3.34414      -5.45225      -1.15431       1.59245      -1.72481      -1.28102      0.117458      0.820125      0.632522     -0.391224     0.0385459     0.0299268    -0.0367522       4.27727       5.42522       5.12937       5.65523       5.24547       4.56778       3.99089       3.11480       2.40482       1.72940       1.28651      0.889140      0.584863      0.356728      0.210053      0.111635     0.0596602     0.0295983
  14  19 3431.3805    2.9640  1.9914 12.7242 -0.0013  0.0467   0.0606   0.1187    0.0813   0.0000   441.7738      -8.79037       16.8841       7.40417     -0.813596     -0.277820       2.62873     -0.755287       3.51044     -0.356381      -1.11316      0.832689     -0.154373     -0.216301     0.0799354      0.241934    -0.0386695    -0.0689098       5.00443       6.81865       6.99222       7.08477       6.53518       5.76262       4.94199       3.77271       2.96615       2.14951       1.55600       1.09570      0.679957      0.436765      0.255333      0.139311     0.0709309     0.0353880
  14  20 3572.0050    2.5557  3.0197 11.9482 -0.0022  0.0554   0.0419   0.1438    0.0760   0.0000   446.2087       6.21772       3.76652      -4.85715      -13.0587       9.00526       12.6593       4.30197       2.42645      -2.50682       4.85550      -1.13169     -0.175296     -0.107745      0.559895     -0.236147    -0.0282337    -0.0486405       6.28143       7.90874       8.35832       8.29190       8.00727       6.92520       5.87984       4.61615       3.43551       2.64679       1.93013       1.33924      0.873536      0.534011      0.336634      0.179008     0.0894286     0.0448788
  14  21 3712.9361    2.1174  4.4836 11.2789 -0.0053  0.0700   0.0297   0.1859    0.0736   0.0000   443.0767       11.0569       8.39042       2.46210      -4.00532      -2.24075     -0.237178      -9.41974       3.82143       2.39905      -3.84356      -2.93650       1.79552      0.580784     -0.391403     -0.724424     0.0933199     0.0992539       7.61028       10.0803       10.3084       10.6133       9.81934       8.84089       7.21700       6.12849       4.50635       3.50160       2.42085       1.71147       1.09507      0.702985      0.384420      0.225458      0.115490     0.0581042
  14  22 3854.1341    1.6945  6.0700 11.0363  0.0003  0.0882   0.0230   0.2451    0.0642   0.0000   446.3598      -3.31436       24.1363     -0.583397      -11.2407      -8.68145      -7.50069      -7.88351       7.26079      -1.72991      -6.01019    -0.0680156      -1.25483     0.0529993      0.360443     -0.429309      0.167694     0.0588719       9.61388       12.5180       13.0070       13.4271       12.1304       11.1704       9.30403       7.52379       5.79852       4.43209       3.11192       2.15108       1.41685      0.883286      0.513380      0.295542      0.145840     0.0738826
  14  23 3995.1182    1.3572  7.6009 10.9419 -0.0035  0.1147   0.0199   0.3232    0.0576   0.0000   423.0106       2.22170    -0.0934198      -8.06673      -8.12741      -12.8013       4.73869      -7.98720       5.81242      -2.30413       3.46666       3.58692       2.73202      -1.83456     -0.824043      0.364130     0.0827556      0.187406       12.3097       15.9388       17.1503       17.0829       15.9714       14.4737       11.6856       9.88534       7.59585       5.54959       4.13667       2.78791       1.82766       1.16634      0.682526      0.390750      0.193398     0.0969353
  14  24 4136.7060    1.1192  9.6741 10.6447 -0.0031  0.1421   0.0169   0.4165    0.0581   0.0000   429.9769      -11.8776       27.5742       31.2301      -17.2890      -6.15508      -6.29113       10.0025      -12.8016     -0.402649       4.19182     -0.188073     -0.660216     -0.744944       1.74947      0.869657    -0.0947959     -0.191644       15.3276       20.0518       21.4929       21.1575       19.9493       17.8750       14.8541       12.1878       9.38697       7.11320       5.11961       3.46356       2.33208       1.45903      0.861498      0.500210      0.241470      0.123941
  14  25 4277.9325    0.9243 11.1409 10.4888 -0.0087  0.1723   0.0153   0.5066    0.0542   0.0000   453.8311       35.2783       44.0676       8.40655      -17.1147      -10.7886      -5.12458       4.03336       4.31335      -3.74236       7.95844      -4.74761      -4.34943     -0.680755      0.850256      -1.85800     -0.399834     0.0472328       18.1935       23.8470       25.2461       25.7820       23.4579       21.4000       18.1030       14.6655       11.3397       8.59804       6.19844       4.25043       2.85424       1.75769       1.06472      0.603339      0.291929      0.150816
  14  26 4419.9097    0.6809 11.1659 10.5708 -0.0145  0.2255   0.0152   0.6481    0.0437   0.0000   445.4180       50.1993       42.5295       22.7786       13.4449      -37.1821       33.1707       47.6248       19.4523      -5.02096       12.2898       15.2882      -2.69721      -2.75503      0.271118    0.00375621     0.0262659     -0.199017       23.9316       31.0047       32.2326       32.9976       30.8368       27.3175       23.7656       19.3360       15.0057       11.3598       8.22159       5.67011       3.86021       2.35103       1.42858      0.820150      0.398949      0.210178
  15   9 2049.5674    0.6804  0.6391 10.0627 -0.0052  0.0256   0.0214   0.0605    0.0880   0.0000   436.0758      -3.67681       17.4366       2.74058       8.11934       6.57024       1.85780      -1.79274      -2.42278       1.69826     -0.816688     -0.959119     -0.511413      0.325991     -0.160953    -0.0811875    -0.0123380     0.0560182       2.40115       3.39644       3.27551       3.64222       3.22436       3.15464       2.55500       2.14645       1.50139       1.32535      0.876816      0.671246      0.391228      0.293557      0.158087      0.104318     0.0543277     0.0287716
  15  10 2195.7773    0.9106  0.7487 10.4001 -0.0018  0.0273   0.0262   0.0633    0.0874   0.0000   440.1373       1.33762       14.1801       4.34159      -2.46142       2.01569       3.73632      -2.24532      -2.62232       1.55590     -0.465892     -0.727022     -0.116232   -0.00491887      0.399425      0.142081     0.0311281    0.00724386       3.04650       4.03425       3.75785       3.45198       3.16540       2.95283       2.90593       2.56629       2.11074       1.62134       1.12774      0.736606      0.480185      0.285428      0.171223     0.0905229     0.0542385     0.0273731
  15  11 2339.5078    1.2914  0.7871 10.8266 -0.0013  0.0295   0.0361   0.0629    0.1011   0.0000   434.7194      -4.06283       14.8992       3.49213      -2.71467      -6.06379      -1.12078       3.40490      -2.74879      0.639855      0.450705      -1.52086     -0.156751    -0.0112962    -0.0172821      0.151216    -0.0382720    -0.0757681       2.54775       3.88282       3.73331       4.07468       3.70565       3.06188       2.83158       2.17997       1.79479       1.23694      0.954577      0.677017      0.465063      0.262580      0.184328      0.102908     0.0534033     0.0284902
  15  12 2481.0022    1.6992  1.0426 10.8338 -0.0026  0.0298   0.0408   0.0728    0.1597   0.0000   435.4961      -2.88046       18.0784      -1.52422      -5.46934      -1.15525       2.36871     -0.428586       2.79982      -3.34147      0.747636       1.33089     -0.170284      0.388996     -0.157644    -0.0641856   -0.00825281     0.0405828       3.13889       3.78143       4.04992       4.11494       3.91264       3.39207       3.04580       2.58161       2.06954       1.45996       1.10780      0.762415      0.556984      0.319058      0.209206      0.110185     0.0660542     0.0354090
  15  13 2622.3293    2.1591  0.8657 11.7569 -0.0006  0.0257   0.0560   0.0646    0.1147   0.0000   440.1352      -8.33744       7.31502       1.58511       2.22987      -3.13396       2.39550     -0.116544      0.485148     -0.264618       1.14196     0.0110717      0.402700     -0.404133    -0.0985063     0.0870904    -0.0540100    0.00586537       2.86158       3.61071       3.70974       3.74465       3.54366       3.18062       2.60647       2.20765       1.76063       1.28056      0.945489      0.632658      0.448534      0.269589      0.172403     0.0970807     0.0551070     0.0293716
  15  14 2764.1090    2.7829  0.8021 12.2099 -0.0062  0.0258   0.0736   0.0578    0.1381   0.0000   435.5148      -3.31932       19.6324       4.40016      -5.87991      -5.55201      -1.04403       2.25020    -0.0477392     -0.193755      -1.24248     -0.810862    0.00460942      0.506681      0.155892     -0.219033     0.0382256     0.0663370       2.54372       3.42748       3.49588       3.43738       3.47680       2.99490       2.52963       2.15927       1.55665       1.33053      0.885614      0.627418      0.436951      0.263216      0.171177     0.0988204     0.0522745     0.0301970
  15  15 2905.7235    3.4544  0.8687 12.5714 -0.0070  0.0267   0.0909   0.0648    0.2233   0.0000   439.0826       1.06492       6.88120      -2.57283      -3.89204       1.19844       1.22367      -4.24732      -3.18516       1.29771      0.645939     -0.693408     -0.455913     -0.162217    -0.0257702     0.0257622     0.0497481     0.0119672       2.63716       3.53832       3.46492       3.59334       3.45723       2.97928       2.77519       2.14707       1.81808       1.20627      0.992417      0.671265      0.460115      0.297875      0.171755      0.105823     0.0556582     0.0291364
  15  16 3047.0439    4.0772  0.8480 12.7261  0.0021  0.0280   0.1128   0.0630    0.2927   0.0000   439.6940      -4.62945       15.6143     -0.864337      -1.68935      -5.91625      0.195787       1.90520     0.0486409     -0.707244      0.325390     -0.629707      0.135804    -0.0523214    -0.0725565    -0.0310615      0.109055     0.0195188       2.92315       3.70819       3.66133       3.52819       3.89491       3.40677       2.92467       2.28157       1.75894       1.31760      0.979918      0.722278      0.535607      0.327997      0.203278      0.109761     0.0627642     0.0302547
  15  17 3187.9923    3.7844  1.2086 12.9639 -0.0061  0.0360   0.1027   0.0857    0.2991   0.0000   436.7673       2.24336       9.68668      -5.22918     -0.520288      -10.7851      -2.99355       2.27662       1.56700     -0.636926      0.227349       1.45412     -0.946485      0.131909    0.00769511     0.0376897      0.162197   -0.00937001       3.41481       4.87143       4.80955       4.83526       4.49563       4.25727       3.45453       3.18194       2.37840       1.90238       1.33647      0.978885      0.626508      0.403820      0.241602      0.136704     0.0784159     0.0375639
  15  18 3328.7424    3.3762  1.3369 13.2054 -0.0047  0.0401   0.0833   0.0930    0.1434   0.0000   433.8436       1.29279       6.24648      -10.7395      -3.49508      -2.87981      -3.52525      -3.29684      0.450465      0.215884       1.93494      -2.26344     0.0752125     0.0855150      0.222838     -0.200516    -0.0676261    -0.0146292       3.97571       5.58369       5.78109       5.35472       5.70157       4.54144       4.17815       3.34101       2.39654       1.94778       1.35133       1.00367      0.664029      0.414716      0.257237      0.149195     0.0783504     0.0417358
  15  19 3469.7999    2.9038  2.2948 12.2595 -0.0058  0.0472   0.0518   0.1189    0.1079   0.0000   437.8920     -0.565546       18.8170       9.06259      -2.61308      -2.12564      -2.70585      -1.18138       1.13933    -0.0135641       1.22506       1.33947       1.30580      -1.61074    -0.0693255     -0.200266     0.0176598      0.119811       4.70949       6.20585       6.09072       6.46000       6.31837       5.44125       4.74804       3.76279       3.07144       2.43450       1.76325       1.19099      0.798850      0.534436      0.328567      0.188488      0.111812     0.0586085
  15  20 3611.0560    2.2953  3.1855 12.0138 -0.0039  0.0585   0.0382   0.1556    0.0784   0.0000   445.9809       11.9900       17.7964     -0.629141       4.42632      -1.15292      -2.33321       1.98249      0.183081     -0.309119     0.0496765       1.08563      0.525708      -1.20363      0.104685     -0.112859     -0.153968     -0.146958       5.89826       7.64012       7.93372       7.96798       7.64139       7.10492       6.09954       4.92375       3.96014       2.99175       2.23115       1.57612       1.09926      0.697645      0.421913      0.257083      0.131399     0.0711506
  15  21 3752.5542    1.9633  4.7586 11.4083 -0.0020  0.0719   0.0273   0.1969    0.0674   0.0000   419.4897      -17.2417       41.6797       2.65341      -10.5698       1.46683     -0.730879       1.95899    -0.0603682      -3.65950      0.387732     -0.966503     -0.928388     0.0101438      0.172984     -0.162780      0.308705     -0.212594       7.27007       9.39039       9.88478       10.1574       9.42850       8.58587       7.41472       6.16993       4.95327       3.79900       2.76825       1.91882       1.32485      0.830581      0.519942      0.302873      0.165235     0.0890231
  15  22 3894.1832    1.5924  6.3537 11.0035 -0.0008  0.0881   0.0208   0.2515    0.0617   0.0000   442.5367       1.00301       11.3563       12.2608       11.8254      -4.77229       2.14546      -2.68339       1.69746      -2.54089      0.639626     -0.523213      -1.18823       1.50749   -0.00512672      0.134987      0.234477     -0.118884       8.94021       11.5669       12.3703       12.6511       11.8183       10.6991       8.94880       7.63154       5.80037       4.46669       3.31106       2.31822       1.60577       1.03222      0.652075      0.372232      0.207283      0.111883
  15  24 4177.5486    1.0676 10.1381 10.7091 -0.0010  0.1461   0.0163   0.4270    0.0519   0.0000   413.3914      -26.7707      -13.5862      -9.90411       15.4017       16.3167      -6.19321       8.96461      -10.1636      0.579009       10.9475     -0.459660       3.06407     -0.637398       1.01692      0.146107      0.545842    -0.0754742       14.7362       18.4187       20.1247       19.8402       19.2925       17.3537       14.8872       12.6522       10.1588       7.86618       5.68492       4.05436       2.73265       1.75578       1.12268      0.671990      0.359493      0.196265
  15  26 4461.1116    0.6625 13.0328 10.5595 -0.0128  0.2530   0.0144   0.7130    0.0419   0.0000   413.0079      -16.8552     -0.806738      -40.4117       50.0701       7.76548      -21.2677      -31.7808       18.3276       3.67056       6.75894       4.85385      -8.95230      -2.39361      -1.83857       1.97762      0.640681      0.215795       24.8122       32.5113       34.5497       35.5896       33.3001       29.8084       25.8954       22.2715       16.9752       13.1182       9.84337       7.01648       4.87774       3.15002       1.99482       1.19863      0.611331      0.338213
  16   8 1933.1716    0.5037  0.4126 10.0468 -0.0040  0.0214   0.0195   0.0467    0.0519   0.0000   440.0502      -6.49379       14.0404      -2.72443      -2.46934       2.60270     -0.971953      -1.87906     -0.304515      0.806129       1.23293      0.104151     -0.862542      0.176142      0.149425    -0.0139075    -0.0170941    -0.0417072       2.02901       2.62536       2.75688       2.51170       2.60765       2.40339       1.98175       1.79569       1.31125       1.02997      0.800194      0.550523      0.383525      0.260069      0.165511     0.0958264     0.0541122     0.0318973
  16   9 2081.5844    0.7676  0.5499 10.1625 -0.0087  0.0243   0.0258   0.0479    0.0843   0.0000   436.4261      -1.05584       17.9954       3.17153      -6.24869       1.26053       3.30465     -0.703018       3.30965      -1.78006     -0.442924     0.0503239      0.119897     0.0232930     -0.165787      0.101534    -0.0432104     0.0424234       2.50561       3.37330       3.32958       3.07928       3.08539       2.62910       2.61956       2.10738       1.85831       1.42350       1.05752      0.705327      0.446947      0.304869      0.175219      0.118263     0.0685478     0.0366991
  16  10 2228.3828    0.9487  0.7749 10.7345 -0.0006  0.0274   0.0268   0.0673    0.0916   0.0000   432.2788       8.85192       21.1960       1.39581      -6.90152      -5.11385     -0.646019      -1.98790     -0.920458      0.132355      -1.61358      0.937870     -0.749184      0.297961     -0.149379     -0.135335     0.0119282     0.0463719       2.75272       3.71322       3.56587       3.56323       3.34470       3.05517       2.85651       2.35774       1.99901       1.52044       1.10418      0.830016      0.523538      0.362804      0.210875      0.126342     0.0765409     0.0391157
  16  12 2514.8166    1.7800  0.9157 11.4260 -0.0045  0.0276   0.0446   0.0666    0.1073   0.0000   439.2620       1.54121       15.0340       4.37244      0.274953      -3.36154      -2.93845      0.308943      -2.24598     -0.730872     -0.583469       1.67613     0.0594220     -0.429470      0.309956     0.0172122     -0.134814   -0.00865462       2.63991       3.64347       3.34376       3.70473       3.43161       3.21247       2.70682       2.36889       1.90450       1.48845       1.03777      0.820926      0.522281      0.366143      0.227303      0.134311     0.0748579     0.0447750
  16  13 2656.9025    2.3898  0.9324 11.5575 -0.0023  0.0268   0.0572   0.0615    0.1406   0.0000   434.8182      -7.02281       7.19551      -1.29324      -3.05683      0.916218     -0.478632       1.57702       1.89847     0.0124556       1.02185      -1.22623     0.0189560      0.590764      0.230001    -0.0411501     0.0347481    0.00859998       2.72408       3.57328       3.66741       3.71098       3.37388       3.01001       2.79138       2.29003       1.93520       1.45383       1.10819      0.748859      0.522471      0.317882      0.209126      0.129860     0.0717078     0.0403034
  16  14 2799.4252    2.9066  0.9433 12.2257 -0.0044  0.0284   0.0704   0.0647    0.1313   0.0000   435.4979       2.57000       9.16213       1.39581      -4.71293      -6.91372    -0.0793373      -2.59281      -2.32566     -0.379672      0.406136       1.58177     -0.567946     0.0456416      0.336640     0.0202028    -0.0397360     0.0255226       2.81224       3.73564       3.52340       3.70277       3.46650       3.05631       2.77428       2.40171       2.05950       1.59050       1.16112      0.812988      0.542322      0.355896      0.209958      0.135350     0.0778954     0.0433113
  16  15 2941.7135    3.6380  0.8391 12.7345 -0.0057  0.0254   0.0965   0.0607    0.1476   0.0000   436.3135    -0.0145299       16.9074       5.31477       1.07592      -4.58113      -1.41183      -1.09424       1.69114      0.596752      -1.29014       2.01706     -0.344722     -0.453668    0.00552694     0.0430235     0.0850207    -0.0166323       2.55539       2.91226       3.06220       3.42927       3.12170       2.77517       2.58645       2.12652       1.58535       1.33434       1.04824      0.715969      0.479984      0.324427      0.215426      0.129032     0.0764135     0.0425220
  16  16 3083.4631    3.9133  0.9130 13.0212 -0.0044  0.0281   0.1006   0.0625    0.2136   0.0000   441.6402      -2.05224       16.9764      -4.80835       1.25853      -6.06801      -2.27888       2.66677      -4.23431     -0.696697     0.0300386     -0.770118     0.0206784    -0.0344330      0.192178     0.0595924     0.0460684    -0.0228651       2.96057       3.79536       3.77965       4.04957       3.73344       3.57164       2.84766       2.41554       1.88235       1.50309       1.13280      0.805783      0.542438      0.334294      0.232729      0.149151     0.0877925     0.0472277
  16  18 3366.2948    3.3303  1.7797 12.3923 -0.0024  0.0379   0.0682   0.1033    0.2125   0.0000   436.3703      -9.84410       14.2783      -1.47960      -1.06558      -1.58737      -9.23586      -3.14837      0.301317      0.223393      -2.31383      -2.22414       1.83629     -0.292967     -0.334862      0.174889     0.0886334    -0.0481295       3.68069       4.63625       5.07325       5.05077       4.77368       4.42521       3.87563       3.22050       2.53009       2.03062       1.52912       1.07588      0.751213      0.489812      0.333315      0.192175      0.113401     0.0657552
  16  19 3507.8587    2.7860  2.3815 12.2128 -0.0024  0.0478   0.0506   0.1202    0.1231   0.0000   446.1087      -1.70670       10.9690      -10.5396       3.87706    -0.0475090     -0.405901       3.20296      -3.45596      -1.37973       2.30389      0.293317      -1.12241     -0.317921      0.364304     -0.200734      0.167017     0.0342544       4.72529       6.62067       7.09504       7.22943       6.79339       6.07429       5.03895       4.25357       3.25696       2.50231       1.85575       1.32146      0.917405      0.605586      0.382474      0.236427      0.131804     0.0731692
  16  20 3649.5571    2.2234  3.9017 11.6800  0.0028  0.0641   0.0320   0.1690    0.0748   0.0000   436.5077       4.83674      -5.13775      -11.4880      -2.62488      -10.5677       13.5496      -1.97425      -1.78347      -2.55629       3.33570      -1.35754      -1.47465       1.46090     0.0115598     -0.356065     -0.313665      0.111800       5.82793       7.95270       8.17735       8.29752       8.00326       7.51803       6.60156       5.43783       4.28024       3.26615       2.54268       1.84453       1.32754      0.898795      0.562710      0.339681      0.188092      0.105714
  16  21 3791.4638    1.8311  5.3142 11.1444  0.0019  0.0762   0.0241   0.2037    0.0717   0.0000   438.9114      -1.69685       2.25236       7.04737      -7.70986      -15.2083      -1.53141       5.53181       4.69805     -0.651929       1.97535       2.76079     -0.558942      0.274645     0.0966196      0.335521     -0.404227    -0.0307833       7.29477       9.24303       9.77578       10.2716       9.60630       8.83130       7.49595       6.51264       5.39416       4.13141       3.09289       2.21419       1.54996       1.02700      0.659521      0.406545      0.232946      0.134120
  16  22 3933.2612    1.5372  6.9193 10.8214 -0.0027  0.0902   0.0193   0.2535    0.0647   0.0000   433.5128      -3.75285      -24.4003       3.23784       16.3107       9.75848       8.22798       1.64214      -5.76364      -7.97388      -6.64850       6.92589       4.45624      0.709224     0.0650913      -1.13901     -0.383802      0.496949       8.79401       11.1473       12.3369       11.9351       11.4663       10.5230       9.24572       7.80854       6.41423       5.06400       3.76697       2.65411       1.86444       1.22853      0.780141      0.489849      0.273843      0.156353
  16  23 4075.4665    1.2300  8.6088 10.8413 -0.0069  0.1213   0.0172   0.3411    0.0521   0.0000   458.8653       3.68564      0.626738       7.06940       3.37038      -9.42077      -11.2893      -5.64809       14.8091      -3.07661      -15.2079       3.41984       3.19495      -1.65155      -1.17160       1.89517      0.902168     -0.382458       11.1249       14.5985       15.7551       15.9901       15.5496       13.7100       12.5408       10.0829       8.50726       6.64677       5.04943       3.58200       2.46285       1.70417       1.07815      0.662946      0.379972      0.217170
  16  25 4359.7523    0.8100 12.7538 10.6003 -0.0002  0.2048   0.0145   0.6093    0.0426   0.0000   420.6837       1.21072       44.8927       15.8454       46.4763      -52.4823       35.8670       24.0733      -6.07298       14.9202      -2.67114       1.23929      -2.91863       3.41624      0.355132      0.387732    -0.0868866     -0.253566       18.6058       24.8963       26.4236       26.9972       26.3397       23.4919       20.9394       17.3988       14.1349       10.9601       8.43597       6.05402       4.32019       2.93348       1.88694       1.14539      0.648470      0.369268
  16  26 4502.4519    0.6685 14.4474 10.4443 -0.0075  0.2535   0.0124   0.7204    0.0381   0.0000   414.4654       25.3445       14.1123      -42.0911       11.8932       4.36922      -36.2207       4.84087      -30.9702       2.57776       4.30988      -13.3096     0.0485328       9.31452      -2.18521     -0.663390      0.987679      0.390417       23.8393       30.6199       33.3539       32.8447       31.9667       29.4396       26.1115       21.8427       17.7915       13.8417       10.5399       7.75600       5.42739       3.70976       2.43574       1.47556      0.816625      0.480527
  17   9 2112.9554    0.7926  0.5852 10.2440 -0.0023  0.0228   0.0230   0.0473    0.0706   0.0000   436.0670       1.56594       7.59153       1.43574      0.552109      -1.13469      0.315041       1.05010      -1.36338      0.623477       1.46500      0.158793      0.421597     0.0970745      0.204222     0.0675088     -0.105557     0.0355543       2.13009       2.47374       2.71862       2.86684       2.68272       2.36168       2.27052       1.77884       1.58707       1.17934      0.905729      0.656457      0.489196      0.325603      0.204026      0.135358     0.0836054     0.0465283
  17  10 2260.2532    1.0956  0.8200 10.3431 -0.0056  0.0263   0.0284   0.0597    0.1450   0.0000   437.9087      -2.19423       20.2374       9.16967      -5.01845     -0.751494       3.93539     -0.307271      -1.33600     -0.530052     -0.515492     -0.625830      0.643261     -0.661964     -0.331114      0.264302     0.0575061    -0.0311366       2.40432       3.00509       3.33848       3.32603       3.21583       2.97262       2.43034       2.16194       1.77149       1.45279       1.05634      0.764740      0.573907      0.362667      0.233676      0.160641     0.0949053     0.0553847
  17  11 2404.9955    1.4289  0.8751 11.1172 -0.0111  0.0257   0.0367   0.0641    0.1062   0.0000   435.1402      0.366573       12.2106     -0.141358       3.17762       4.90160       2.09211     -0.211219      -3.31009      -2.18903    -0.0955879      0.767752       1.01671     -0.619863     -0.109192    -0.0238338     0.0638661     0.0310688       2.40433       3.04705       3.48272       3.35553       3.24893       2.86700       2.53137       2.17854       1.82654       1.35660       1.06577      0.762491      0.517529      0.367462      0.234444      0.144361     0.0844350     0.0495439
  17  12 2548.0656    1.8894  0.9655 11.3469  0.0004  0.0265   0.0445   0.0662    0.1169   0.0000   442.0163     -0.789308       7.57108      -5.39891       1.96704      -1.40659      -1.18122      -2.52468     -0.450931      0.267665     0.0387204      0.835737      0.473975     -0.819823      0.149942      0.244064     0.0435144     0.0239332       2.28764       3.12058       3.04081       3.19933       3.23009       2.80708       2.67770       2.10121       1.79999       1.42209       1.12207      0.800679      0.571426      0.377850      0.257512      0.160123     0.0994897     0.0572408
  17  13 2690.9988    2.4693  0.8998 11.7859  0.0018  0.0248   0.0596   0.0630    0.1221   0.0000   435.1859       5.98516       7.77575      -4.10635       4.04701      0.811902      0.338644      -1.09891       2.90276       1.36403       1.58882     -0.642877     -0.235365     -0.241399     0.0733561     0.0252063    -0.0110804     0.0264968       2.40876       3.13329       3.05161       3.42946       3.30483       2.99013       2.48821       2.05089       1.67948       1.38997      0.979965      0.712834      0.511297      0.346588      0.243163      0.144257     0.0883893     0.0549275
  17  14 2834.3068    3.2267  0.7637 12.4846 -0.0020  0.0217   0.0870   0.0583    0.1122   0.0000   439.4819     -0.426606       9.86979      -1.08907     -0.987367     -0.609417      -4.53201      -3.00602      0.513836      0.369444     0.0908491     -0.470226     -0.657930     0.0769537     -0.321471     -0.223978     0.0874005    -0.0560711       2.08260       2.68539       2.73225       2.95398       2.87523       2.57516       2.22392       1.85048       1.46003       1.21254      0.888132      0.683701      0.425777      0.308751      0.205514      0.135121     0.0843571     0.0501992
  17  15 2977.1468    3.7431  0.8753 12.4330 -0.0026  0.0231   0.0882   0.0580    0.1497   0.0000   437.5965      -5.22561       12.5752      -4.34813      -5.92619      0.269141       3.08709     -0.772050     -0.866529      -2.43965      0.537861      -1.31135      0.692948    -0.0319985     -0.330802     0.0365992    -0.0406911    -0.0340034       2.32644       2.83828       3.15600       3.24816       3.07686       2.72921       2.43818       1.99160       1.60936       1.27524      0.951141      0.687047      0.491597      0.331721      0.215345      0.138429     0.0830144     0.0502002
  17  16 3119.4069    3.8805  0.9812 12.8366 -0.0056  0.0257   0.0906   0.0656    0.1688   0.0000   440.0009       5.31336       11.4353      -3.75635       1.83659       2.66211      -1.34943       1.34485      -1.68948      -1.55923      0.904529      0.709884      -1.29943      0.726659     -0.432248     0.0548195     0.0452061     0.0913220       2.29998       3.07035       3.13412       3.30522       3.16146       2.85030       2.49435       2.12380       1.76851       1.36375      0.987600      0.772947      0.559130      0.373401      0.233499      0.157257     0.0953537     0.0530143
  17  17 3261.4771    3.8142  1.2849 12.6248 -0.0018  0.0312   0.0892   0.0826    0.2843   0.0000   438.4424     0.0536748       12.3349      -1.59970       5.23470      -3.61095     -0.872613      -4.81594       2.08730       2.00707       1.86100     -0.438949     -0.730116     -0.499878      0.238306      0.230174      0.120122    -0.0376788       2.95072       3.75210       3.99029       3.93187       3.85640       3.51625       3.03641       2.58225       2.20455       1.82911       1.33626      0.946490      0.647714      0.435932      0.292907      0.184003      0.109679     0.0658741
  17  18 3403.3296    3.1338  2.2911 11.8122 -0.0079  0.0405   0.0527   0.1130    0.2477   0.0000   438.2451     -0.638692       17.7328     -0.590977      -3.86330       1.01553       4.86035      -3.83143      -1.50595       2.40591       1.53689      0.248774      0.340876     0.0709332     -0.513547      0.570372     0.0515287    -0.0816975       3.77535       4.88111       5.27960       5.44951       5.04889       4.63802       4.13226       3.53245       2.86530       2.27825       1.72350       1.26266      0.889239      0.627807      0.405368      0.249027      0.152435     0.0876728
  17  19 3545.4401    2.6733  3.0387 11.7197 -0.0051  0.0485   0.0400   0.1387    0.1345   0.0000   433.6259       3.43704       20.6951       4.96709     -0.435475      0.450252      -5.22032      -11.2675     -0.939010       2.41857      -3.68521       1.65327      0.807128     -0.763142      0.255502      0.332243      0.120302    -0.0562429       4.20432       5.66614       6.01220       6.19943       5.72405       5.59205       4.74432       4.21823       3.28847       2.72363       2.01955       1.50380       1.09973      0.726171      0.492157      0.311657      0.178879      0.105360
  17  20 3687.8042    2.1061  4.0316 11.4598 -0.0019  0.0608   0.0299   0.1656    0.0899   0.0000   444.8401       3.87470       13.9067       3.29821       6.62798      -10.3135      -11.6802      -8.68420       2.46885       4.49483       2.51958      -3.07254      0.815077       2.07523      0.622267     -0.451996     0.0710479      0.277173       5.40790       7.17775       7.61174       7.83305       7.45199       6.98418       6.10399       5.16133       4.25358       3.35364       2.57274       1.88775       1.35871      0.929426      0.608818      0.384945      0.230536      0.133700
  17  21 3830.0732    1.7549  5.7616 11.0737 -0.0020  0.0754   0.0219   0.2263    0.0680   0.0000   439.5134      -1.16864      -1.45923       13.8932       9.40951       3.04455      -11.9045      -5.86472       2.23185      -2.53127      0.357239      -2.15403      -2.58073     -0.262070      0.361762      -1.01488      0.409469   -0.00760734       6.74183       8.83899       9.31322       9.50880       8.98967       8.54451       7.52316       6.47760       5.37961       4.22649       3.17767       2.41879       1.70745       1.18964      0.770435      0.490984      0.283049      0.167066
  17  23 4114.9524    1.1811  9.0714 10.7289  0.0026  0.1188   0.0157   0.3424    0.0510   0.0000   447.0276      -41.2837       9.73104      -27.2647      -1.67198       15.5763       8.14434       8.99871      -5.66804       2.98334       4.75434      -2.57757      -3.47185      -2.28688     -0.896126     0.0694108     -0.147571    -0.0410654       10.4302       13.3929       14.6913       14.9321       14.4979       13.4653       11.7705       10.0599       8.29839       6.61947       4.96209       3.80647       2.68787       1.87803       1.26885      0.791255      0.466529      0.277309
  17  25 4400.5527    0.7009 11.9265 10.6876 -0.0066  0.2140   0.0145   0.6164    0.0398   0.0000   442.8114       29.8399       5.90960       47.8246       61.8211      -18.6275      -43.3234       11.2744      -15.9134      -4.26247       17.4751       4.50153      -2.14043      -1.96283      -5.62206       2.76627      0.502046     -0.996089       18.3201       24.6332       26.1239       27.2903       25.6511       24.2241       21.2328       18.1571       15.0623       12.2880       9.06826       6.88575       5.02448       3.41317       2.25709       1.45472      0.842372      0.491213
  18   8 1992.7970    0.6125  0.5582 10.0295  0.0007  0.0221   0.0192   0.0545    0.0630   0.0000   436.0991      -2.08402       13.6903      0.995984       1.99849      0.778508       3.03914      -1.43390     -0.298239      0.235146       1.37072    -0.0886934     -0.606848     -0.274577      0.167631      0.139026      0.192684    -0.0118972       1.89179       2.49545       2.67540       2.66579       2.55307       2.35311       1.98567       1.87546       1.56648       1.29354      0.984403      0.711606      0.525420      0.306975      0.229558      0.144500     0.0931635     0.0528908
  18   9 2143.6625    0.8073  0.7258 10.1907  0.0029  0.0237   0.0213   0.0573    0.0798   0.0000   435.4297      -2.04860       14.4334      -3.68167      0.607867       3.26737      0.983794      -1.71525      -2.70761     -0.123269       1.14379     -0.558396      0.361480     0.0191576     -0.107322    -0.0243961     0.0777136      0.105479       2.11990       2.77288       2.86934       3.08575       2.83335       2.60555       2.30463       2.02730       1.61877       1.37088       1.07417      0.768792      0.536139      0.400771      0.234474      0.168938      0.102236     0.0640999
  18  10 2291.6257    1.1404  0.8094 10.6960 -0.0007  0.0266   0.0284   0.0601    0.1071   0.0000   436.9524      -5.01791       11.5326      -2.26659     -0.867407      -1.04930       3.17650      -3.17294      0.161814    -0.0280507     -0.596700       1.93246     -0.609719     -0.634099      0.143113     0.0151668   -0.00561002    -0.0142054       2.02546       2.91614       2.92416       2.98975       3.05102       2.62747       2.47144       2.11835       1.78482       1.43806       1.10428      0.809746      0.625211      0.407142      0.288944      0.172561      0.116017     0.0635712
  18  11 2436.7639    1.6228  0.8771 11.1632  0.0006  0.0254   0.0391   0.0596    0.1427   0.0000   440.9144       3.71306       2.99329     -0.552672      0.321351      0.360582       6.46207      0.637708      -3.04839     -0.870662       2.77231      0.453622     -0.652301     -0.189431      0.173255    0.00805903    -0.0488162    -0.0229183       2.23399       3.03731       3.14469       3.35582       3.07770       2.90991       2.52785       2.11001       1.83737       1.41037       1.09725      0.791034      0.580225      0.410444      0.263848      0.178929      0.104146     0.0660725
  18  12 2580.8035    1.9892  1.1061 11.7193 -0.0033  0.0286   0.0441   0.0754    0.1087   0.0000   434.5220       3.79915       15.3852       2.49205      -1.37310      -1.25454       3.26104      -1.10852     -0.841101      0.780714      0.524651      0.500174      0.802650      0.170820     0.0782085      0.254747     -0.231718     0.0973377       2.62597       3.37062       3.49537       3.56471       3.49710       3.23487       3.03957       2.43586       1.97820       1.44897       1.15774      0.892192      0.667132      0.484745      0.317876      0.208541      0.133484     0.0799838
  18  13 2724.6685    2.6630  0.9485 11.9399  0.0007  0.0252   0.0613   0.0590    0.1216   0.0000   441.1663     -0.538896       10.0140       5.09873       3.18474      -2.40060      -2.30933       1.95867      0.752477     -0.888801      -1.79105      0.144371     -0.578672     -0.514637      0.565585      0.234904     -0.174123     -0.116351       2.14044       2.84519       2.84169       3.04810       2.81731       2.66493       2.49655       2.13713       1.73669       1.39856       1.08821      0.836641      0.573507      0.421385      0.282817      0.185340      0.109281     0.0690560
  18  14 2868.5890    3.3344  0.8597 12.6426 -0.0022  0.0267   0.0818   0.0573    0.1127   0.0000   438.2408       4.00492       17.3811      -5.61919      -3.92053     -0.592318     -0.321711      -2.46160      -1.31487       1.70102       2.31790      0.289077     -0.939707       1.03289      0.565556     -0.425153     -0.212452     0.0628139       2.52452       3.24322       3.14380       3.28938       3.13993       2.86491       2.72472       2.31798       1.92582       1.67572       1.29993      0.939055      0.665093      0.436432      0.285164      0.186588      0.124320     0.0739794
  18  15 3012.0789    3.7762  0.8841 12.8500 -0.0023  0.0257   0.0881   0.0562    0.1209   0.0000   438.3504       3.33347       13.0300      0.257626       1.48220      -1.51399      0.808592     -0.257220       4.79836      -3.12762     -0.975196      0.724848      0.809886      0.275242     -0.169828      0.117875   -0.00387167    -0.0589970       2.09032       2.81750       2.87230       3.12621       3.04120       2.65214       2.41111       2.03468       1.73963       1.39389       1.08197      0.777469      0.573991      0.382861      0.279861      0.167175      0.115579     0.0673898
  18  16 3154.8425    4.0949  0.9314 13.1423  0.0007  0.0252   0.0947   0.0601    0.1202   0.0000   438.1295      -4.44703       7.27020      -1.46094      0.184287       1.95729      -1.98255     -0.687437       2.08265      -2.47386     -0.580080      -1.18513      0.325192      0.778094      0.149536    -0.0519701     -0.106972      0.128465       2.18043       2.82697       2.93320       3.05288       2.88248       2.86302       2.51252       2.15345       1.67873       1.31766       1.05462      0.763550      0.606101      0.417575      0.279468      0.182367      0.119509     0.0714660
  18  17 3297.3290    3.5379  1.4131 12.9306  0.0033  0.0330   0.0731   0.0809    0.1507   0.0000   437.4386      -7.82033       18.2847       3.12719      -4.45992     -0.412293      -2.64943      -2.06677     0.0481240       1.25891     -0.578786      0.522861    -0.0960481      0.100180      0.662533     -0.358733    -0.0265041    -0.0577709       3.04488       3.86732       4.06514       3.95029       3.99542       3.85152       3.38311       2.85364       2.34543       1.92697       1.46026       1.10251      0.815902      0.572472      0.373734      0.251701      0.154818     0.0932393
  18  18 3440.0246    2.9647  2.0238 12.4165 -0.0013  0.0396   0.0573   0.1088    0.1563   0.0000   442.4849       8.04294       9.96774      -3.80485      0.724437      -2.79155      -3.93978      -3.26256      -6.23280      0.434738       3.94349       2.56961      0.706569     -0.287094      0.275204   0.000330205    -0.0819606    -0.0856219       3.51859       4.48191       4.95204       5.14077       4.97694       4.41525       4.02111       3.39832       2.82373       2.22981       1.76717       1.30255      0.945727      0.632733      0.443276      0.294676      0.181642      0.110126
  18  19 3582.4726    2.4801  3.4206 11.5828 -0.0040  0.0514   0.0352   0.1480    0.1208   0.0000   440.9859      -8.29225       17.2705       4.28877      -6.01288      -1.33684       5.88844      -6.78701      -5.91873       1.21914     -0.332074      0.320666       4.79848      0.428798      -1.32742     0.0169454      0.550614      0.232031       4.43486       5.83818       6.25539       6.47628       6.40729       5.82785       5.14581       4.36635       3.57552       2.92807       2.27936       1.68850       1.24570      0.856259      0.571173      0.395565      0.236380      0.149445
  18  20 3725.2454    2.0644  4.7948 11.1075 -0.0033  0.0628   0.0254   0.1735    0.0916   0.0000   445.9329      -8.74816       3.02123      -3.70685      -5.57168      -6.27231       15.3295      -14.1575      0.871486       5.99422   -0.00276897      -2.76119      0.764591      0.257786      0.350016     -0.280653     -0.103730      0.141186       5.37844       6.85036       7.49870       7.73997       7.29223       6.94921       6.24449       5.28489       4.47154       3.56179       2.80834       2.07046       1.55790       1.05512      0.723403      0.479417      0.296970      0.179799
  18  21 3868.1897    1.6863  5.9383 11.0893 -0.0022  0.0759   0.0205   0.2146    0.0629   0.0000   431.4507      -22.1631       21.1036       7.41678      -24.3874      -16.5954       8.55714       2.19724      -5.04653      -2.92613       6.08462       2.87994       1.85765      -2.05115    0.00900122      0.615739    -0.0775449     -0.297077       6.55890       8.38794       9.24119       9.35313       9.12855       8.32710       7.70822       6.40017       5.43354       4.39210       3.42909       2.54927       1.87346       1.30221      0.884340      0.579347      0.361259      0.221159
  18  22 4011.0115    1.3527  8.1312 10.8692 -0.0012  0.1019   0.0167   0.2875    0.0503   0.0000   450.6800   -0.00862738       16.2095       1.90720      -29.6289      -12.2899      -2.62324       25.5665      -2.93839       6.62428      -6.54447      0.130581       4.91635     -0.697938      -1.16805     -0.876612      0.496093      0.369243       8.57550       11.5232       12.4491       12.6785       12.3970       11.4116       10.1366       8.84861       7.24677       5.76326       4.44034       3.42673       2.46307       1.77301       1.19442      0.785651      0.467921      0.286614
  18  23 4153.8177    1.0799 10.3463 10.7356  0.0005  0.1329   0.0150   0.3962    0.0463   0.0000   452.8555      -33.2503     -0.889740       16.4967       29.3743      -16.9693       14.3476       19.2302      -2.72921      0.578395       8.71472      -1.92184       1.60313      -2.61077      -2.80069      0.380791  -0.000886953     -0.833942       11.1614       14.0481       15.9056       16.0964       15.5322       14.5113       13.0214       11.1926       9.49405       7.54061       5.98455       4.47600       3.24918       2.32487       1.59185       1.03959      0.623626      0.385970
  18  24 4296.6052    0.8813 10.9631 10.6173 -0.0047  0.1552   0.0139   0.4556    0.0446   0.0000   443.9449      -17.0356       30.4497      -15.3967       39.2985      -24.5566      -16.4890       22.8673      -21.6236      -15.5142       15.3696       1.76226       2.54910       5.07986      0.942251      -1.48495      0.349109       1.34203       12.7912       16.6169       18.2729       18.6866       18.0059       17.0375       15.1346       12.9862       10.9533       8.91031       6.91307       5.25334       3.82621       2.70473       1.85444       1.23817      0.727747      0.459961
  18  25 4439.3712    0.6754 13.4279 10.6544 -0.0054  0.2327   0.0131   0.6670    0.0358   0.0000   448.6618       6.79362       25.1668       2.49252       12.1661      -30.8829      -8.04512       14.0200       26.3933      -23.5695      -8.66900      -2.64016       5.07944     -0.731247      -3.72327       3.26481       1.48447      0.291913       18.9463       25.2198       27.5614       28.2413       27.9297       25.5238       22.5627       19.7588       16.4083       13.0949       10.3371       7.89963       5.71060       4.10687       2.78965       1.87510       1.10971      0.687046
  18  26 4582.6657    0.5578 14.5260 10.4993  0.0027  0.2768   0.0111   0.7814    0.0305   0.0000   424.0662      -28.7091       54.1603       64.1870      -21.1468      -26.6690       4.32298      -17.0827      -43.7742      -4.83523       4.23701      -13.6249       10.0304       1.63486      -6.35190      -3.37616     -0.153742      0.298366       22.9604       30.0075       33.0619       33.9820       32.9792       30.2568       26.8753       23.4478       19.8967       16.0068       12.4888       9.53586       6.93501       4.84635       3.36337       2.23332       1.32793      0.829477
  19   6 1709.3374    0.3029  0.2290  9.8502 -0.0085  0.0204   0.0165   0.0347    0.0373   0.0000   437.1014      -1.79916       16.3939       1.15962      -1.01666       1.29763       1.50298     -0.721644     -0.567293     -0.323093     -0.114728      0.762155      0.139228      0.237850      0.266477     0.0937796     0.0487435    0.00216429       2.04772       2.39397       2.28639       2.16902       1.84749       1.99852       1.81538       1.52429       1.50790       1.32940      0.998208      0.763549      0.595964      0.415457      0.277800      0.161298     0.0851528     0.0571052
  19   8 2021.7126    0.6433  0.5331 10.1623 -0.0031  0.0221   0.0202   0.0458    0.0673   0.0000   435.2757      -1.88028       11.5265       3.07215      -1.22170       1.07354       1.82576      0.245489       2.76060     -0.633321      0.388293      0.207555     -0.676311     -0.486638      0.295017     -0.123343      0.130076     0.0324884       1.86415       2.36036       2.38163       2.55157       2.59164       2.35618       2.14908       1.63944       1.52792       1.24999      0.962667      0.704758      0.530051      0.382656      0.253273      0.167914      0.118721     0.0749945
  19   9 2173.6917    0.8908  0.7155 10.3908 -0.0021  0.0228   0.0234   0.0536    0.0766   0.0000   436.7119     -0.594707       18.1004      -2.87348       4.16139      -3.43311       1.34187      -2.08464       1.43967     -0.903273       2.30264      0.326334      0.359521     -0.356288    -0.0342196     0.0372468     0.0839969    -0.0209604       1.87470       2.34181       2.43374       2.49247       2.45998       2.38485       2.25997       1.93569       1.49226       1.21914      0.967138      0.707426      0.591676      0.413872      0.299395      0.190434      0.127965     0.0766705
  19  10 2322.3046    1.2190  0.8920 10.7109 -0.0004  0.0241   0.0281   0.0600    0.0902   0.0000   437.4034       2.03987       14.9158       3.94319      -2.18929      -3.46708       2.63719     -0.419317      0.352251       1.37540      -1.23999     -0.453179     -0.629404     -0.380593      0.215905      0.194646      0.283974   -0.00739869       1.99806       2.45333       2.68151       2.77759       2.73343       2.46222       2.28112       1.99236       1.66974       1.32800       1.08944      0.817305      0.601101      0.429074      0.293628      0.204417      0.126039     0.0838110
  19  11 2468.1250    1.6100  0.8836 11.5378  0.0030  0.0258   0.0414   0.0646    0.1102   0.0000   437.8730      -4.28463       14.9320       7.08069      -3.72209      -1.77463     -0.410011      0.132018    0.00936749     -0.999669       2.09351      0.970968      0.226256      -1.88345     -0.163269      0.165487     -0.168599    -0.0730708       2.12839       2.92112       2.99436       3.13274       3.08912       2.82077       2.54562       2.28502       1.77445       1.55868       1.09188      0.932166      0.623851      0.507742      0.316441      0.225242      0.133049     0.0920335
  19  12 2613.0816    2.1794  0.9782 11.8549 -0.0041  0.0261   0.0496   0.0667    0.1305   0.0000   436.3635      -3.57794       15.2890      -1.04130      -2.02529      0.461568      -3.67209      -2.59765      -1.41247       3.64847      -1.06537     -0.742169     0.0506265    -0.0102825  -8.88962e-05     -0.322695      0.301937     0.0483941       2.14135       2.98161       3.06665       3.02123       2.96375       2.60766       2.46096       2.30176       1.92341       1.67180       1.25924      0.969338      0.705537      0.488672      0.323783      0.208180      0.136457     0.0879572
  19  13 2757.9561    2.7775  0.8697 12.4352  0.0015  0.0233   0.0645   0.0560    0.0901   0.0000   438.0575       1.45569       12.1748      -4.83288     -0.452497      -2.41650      -2.69002      -1.17395      -2.06133    0.00734605       2.04869      0.430665     -0.260449     0.0599807      0.173896    -0.0655969    -0.0345518    -0.0754282       1.91573       2.45915       2.52764       2.78049       2.65443       2.44069       2.30143       1.88174       1.63010       1.33270       1.06067      0.755471      0.580693      0.416628      0.300275      0.193778      0.125937     0.0762250
  19  14 2902.5132    3.5665  0.8654 12.4530 -0.0002  0.0228   0.0793   0.0529    0.1207   0.0000   435.6715       3.27838       12.4550      -2.49880      -1.85270       1.29289      -4.28179       1.17248      -1.01736     -0.996016      -1.41134     -0.209880     -0.370321      0.333924     -0.228555      0.141915    -0.0385660    -0.0873230       1.77580       2.46735       2.42941       2.69416       2.50221       2.46512       2.14291       1.83152       1.58011       1.29113       1.00457      0.775721      0.547401      0.401166      0.286317      0.177249      0.120192     0.0743244
  19  15 3046.4822    3.9524  0.9708 12.5869 -0.0032  0.0244   0.0846   0.0581    0.1461   0.0000   441.6140      -1.56701       14.7388      -5.51520     0.0345822      -1.26163      0.163386       2.49262      -3.96041      0.502759     -0.623889      0.305662     -0.349885    -0.0207306     -0.156893     0.0687394     -0.193128    -0.0664059       1.98948       2.71268       2.70255       2.94578       2.77917       2.61205       2.38816       2.01721       1.75348       1.39629       1.10626      0.822976      0.617181      0.435051      0.303034      0.203218      0.129445     0.0771078
  19  16 3189.7901    3.8961  1.1254 13.1470 -0.0104  0.0285   0.0839   0.0696    0.1183   0.0000   436.9170      0.715750       7.20582      -5.10251       4.47850       1.59214      -2.26732      -2.73006      -2.45853      -3.06127      0.845829      0.179578       1.39727      -1.46260     -0.206888     -0.522945    -0.0458517    -0.0237102       2.24800       3.16831       3.29904       3.45396       3.24155       3.10889       2.80439       2.41577       2.02819       1.63337       1.29862      0.948616      0.754995      0.532216      0.359367      0.232890      0.153705     0.0967997
  19  17 3332.8151    3.3856  1.4942 13.0606  0.0013  0.0341   0.0690   0.0854    0.1026   0.0000   443.0236       6.84701       9.59653      -8.49340      -1.76609       1.03726      -6.75582      -5.24526      0.852533     -0.265192     -0.784510      -1.30185    -0.0981528      0.567500     -0.346341     -0.349507      0.229533     -0.156779       2.83499       3.81429       3.94545       4.22774       3.99706       3.76498       3.28693       2.96736       2.34750       2.00958       1.52293       1.16268      0.864596      0.621734      0.415621      0.287478      0.181718      0.113616
  19  18 3476.0228    2.8882  2.6342 11.8227  0.0012  0.0426   0.0437   0.1139    0.1343   0.0000   443.3398      -4.84600       12.9556       3.88838     -0.128656       2.69963      -9.87853      -3.72921       1.83598      -1.09896      0.511439      0.851099     -0.628590     0.0779534      0.385281     0.0951583      0.107678     0.0154702       3.64757       4.63848       4.97188       5.04858       4.78951       4.32873       4.18227       3.62067       3.20204       2.58366       2.06480       1.53563       1.14699      0.822532      0.541732      0.373582      0.233280      0.142323
  19  19 3619.1892    2.4385  3.5640 11.3944 -0.0032  0.0508   0.0329   0.1463    0.1225   0.0000   434.2709      -9.92237      -1.95806       4.67143     -0.478750      -18.3902       1.48114       2.16300       1.15047     -0.792163       1.68975      -1.33418      0.598381      -1.07158       1.62006      0.178662     -0.692723    -0.0533633       4.00587       5.40161       5.73310       6.10246       5.64005       5.52840       4.83746       4.35965       3.52462       2.94375       2.27946       1.74172       1.31527      0.929622      0.654568      0.426417      0.278961      0.172254
  19  20 3762.3655    1.9697  5.0571 11.1498 -0.0031  0.0637   0.0235   0.1867    0.0788   0.0000   428.4859       9.32404       24.6039      0.506704      -8.22775      -5.60539       5.68840      -2.54835       1.70768      -4.05641      -2.22818      0.573507      0.433279      0.503371       1.95757     -0.246505     -0.857576     -0.304407       5.18799       6.63578       7.26747       7.29392       7.26564       6.90723       6.17395       5.35107       4.56201       3.72583       2.89927       2.27631       1.67377       1.20221      0.828082      0.572195      0.358172      0.224305
  19  21 3905.6552    1.5830  6.6973 10.8448 -0.0002  0.0798   0.0178   0.2303    0.0605   0.0000   433.3150      -3.74316       16.1446      -25.0123      -11.3676      -5.79562      -8.70505      -15.0116      -10.6385     -0.440163       4.56576      0.315214       3.09486       1.67624      -1.23270      -1.55932      0.146974     -0.198553       6.32386       8.35167       9.06036       9.47878       9.16324       8.49233       7.84079       6.65571       5.70924       4.62460       3.66645       2.80323       2.09439       1.50910       1.03919      0.707879      0.441363      0.273104
  19  22 4048.9339    1.2706  7.9121 10.8166 -0.0012  0.0993   0.0157   0.2849    0.0484   0.0000   427.6857      -5.92846       37.6030      -4.36572       15.2716      -16.5859      -2.20001       27.5336       23.7498      -5.30896      -6.75025       6.40248      0.171422      -3.09085     -0.283380       2.05952     -0.909804    -0.0100012       7.78984       10.1920       11.3532       11.4491       11.4068       10.4669       9.62813       8.42753       6.95952       5.71559       4.55861       3.48664       2.58838       1.86518       1.30561      0.885325      0.546027      0.344445
  19  23 4192.1904    1.0242 10.2331 10.7267  0.0001  0.1319   0.0140   0.3867    0.0413   0.0000   460.0590       7.11152       27.9044      -1.15757      -13.5713     -0.928449      -9.02485       5.88193       6.56144      -13.2064      -6.60716       8.47985      -2.61725       2.09928      -1.04934      -2.10334     -0.241265      0.371683       10.2906       13.5348       14.9689       15.3005       15.0869       14.0430       12.4100       11.2611       9.34619       7.74434       6.06838       4.71225       3.43336       2.53828       1.75912       1.18855      0.714849      0.460561
  19  24 4335.4272    0.8197 11.9839 10.6568 -0.0083  0.1698   0.0133   0.5191    0.0381   0.0000   437.4327       5.06089       42.3373       9.99465      -23.7120      -6.95607      -12.3469      -16.5466       1.08852      -21.3586       10.5584      0.141289      -4.18642       5.04813       2.88738      -1.90378      -2.51017      0.641640       13.5027       17.1862       19.1011       19.9243       19.2670       17.9806       16.4471       14.0754       12.1839       9.85780       7.71296       6.09792       4.47021       3.21542       2.27910       1.54157      0.957012      0.611408
  19  25 4478.8135    0.6406 13.4024 10.5974  0.0119  0.2304   0.0128   0.6732    0.0335   0.0000   417.8449      -5.85279      -55.9346       23.1716       45.1627      -14.2299      -6.30266      -1.95587      -5.44732      -9.55377      -9.49050       1.39857      -2.02089      -5.61221       5.08574      -2.18216       2.32593      0.768164       17.9444       23.6099       25.9854       26.1630       26.1687       24.0855       22.2840       19.1277       16.3044       13.7400       10.6414       8.32568       6.13579       4.49204       3.10835       2.10322       1.30624      0.819098
  20   7 1893.9203    0.4547  0.4097 10.0267 -0.0069  0.0172   0.0156   0.0421    0.0462   0.0000   438.1874      0.335976       10.0470      -2.32072      -1.02315      -2.03845       1.71943      -2.43641     -0.493603       1.01586      0.116699      0.167243      0.645816      0.622246     0.0221040    -0.0140967     0.0938746     0.0299862       1.48154       1.79080       1.88120       1.85084       2.03342       1.87916       1.67895       1.52661       1.22819       1.05453      0.819977      0.636250      0.513465      0.359930      0.243871      0.167281      0.106940     0.0793896
  20   8 2050.0520    0.6293  0.6391 10.1152 -0.0028  0.0230   0.0171   0.0510    0.0638   0.0000   437.8431     -0.703687       9.68895      -1.68494      -3.38754       4.69939      0.266064      -2.02016     -0.676438      0.888012      -1.46030     -0.125263      -1.01463     -0.260733     0.0675481      0.377738      0.211133    0.00498022       1.85023       2.46770       2.69889       2.87507       2.70219       2.58847       2.26474       1.96927       1.56395       1.31103       1.02454      0.787946      0.597346      0.417894      0.288798      0.212995      0.132174     0.0897819
  20   9 2203.1285    0.9609  0.7468 10.4828 -0.0015  0.0225   0.0238   0.0510    0.0859   0.0000   443.2847      -2.11932       9.68206      -4.32564      -7.34491     -0.705970      0.193625     -0.160562      0.417461      -1.19317      -1.74985      0.143817      0.727130      0.598486     -0.113670    -0.0303184     -0.141651     0.0313502       1.80649       2.24457       2.34516       2.50976       2.46401       2.31815       2.17081       1.72567       1.53595       1.32591       1.10190      0.793835      0.623358      0.430104      0.292774      0.214840      0.140688     0.0907533
  20  10 2352.3763    1.3489  0.8750 10.6293  0.0009  0.0229   0.0302   0.0558    0.1019   0.0000   438.7655      0.709283       8.99610    -0.0534200      -4.59071     -0.965108      -2.84970      -1.56236     -0.514371     -0.690810      -1.11275      -1.49132     -0.133404      0.349564      0.536744     -0.219079     -0.136107      0.141628       1.75538       2.45277       2.57626       2.58146       2.60936       2.43815       2.22169       1.99449       1.55470       1.33692       1.02058      0.802530      0.644157      0.430478      0.316636      0.209755      0.144658     0.0898550
  20  11 2498.9275    1.7754  0.8445 11.7271 -0.0045  0.0234   0.0422   0.0589    0.0961   0.0000   439.7732     -0.535917       15.8718      -2.84424       1.28230       1.88796       4.51539      -1.33007    -0.0838146      -1.50251      0.441352       1.23094     -0.137898     -0.440662     -0.265959      0.250244    -0.0284466    -0.0329912       1.98870       2.38467       2.50061       2.54881       2.65252       2.68795       2.24761       1.83070       1.68755       1.35203       1.15337      0.883961      0.637963      0.434680      0.334160      0.217710      0.152353      0.105665
  20  12 2644.7745    2.2952  0.9452 11.9907  0.0008  0.0274   0.0535   0.0604    0.1363   0.0000   437.3568       2.58078       10.5217      0.304140      0.273028      -2.27230      -3.43785       3.76826     -0.908945      0.440755       1.33986     -0.202117     -0.181539     -0.573151      0.648600     -0.171810     0.0560536     -0.180295       2.25565       2.94472       2.97451       3.22502       2.92083       2.69218       2.57472       2.45466       1.97225       1.63611       1.29917       1.02136      0.724021      0.566511      0.390084      0.273805      0.171764      0.110124
  20  13 2790.6580    2.9856  0.8595 12.4278  0.0004  0.0224   0.0672   0.0538    0.0977   0.0000   438.0733       1.33930       14.4880      -2.03241      -1.88208       1.45180     -0.466565      -1.16660      0.350192     -0.486357      -1.00116      0.389019     -0.747984     -0.453112      0.237089     -0.111186     -0.109185     0.0215266       1.67344       2.19288       2.44620       2.47205       2.42838       2.24326       2.04763       1.79492       1.56347       1.27974       1.03535      0.795164      0.590407      0.433995      0.307755      0.193706      0.139373     0.0843307
  20  14 2935.8474    3.7638  0.7502 12.7104 -0.0010  0.0201   0.0912   0.0483    0.1063   0.0000   438.5951       1.52225       13.2070      -4.06522      -1.11218       1.60532      -2.33741      -1.16044     -0.118663     -0.415753     -0.145948      -1.42054     -0.620219      0.962448     -0.330769    -0.0977254      0.103728      0.123566       1.64997       2.10178       2.28639       2.32223       2.27803       2.11314       1.99754       1.70498       1.41437       1.15563      0.893927      0.742010      0.527308      0.397846      0.271482      0.186345      0.124083     0.0810941
  20  15 3080.4428    4.1069  0.9540 12.6072 -0.0040  0.0226   0.0875   0.0569    0.1509   0.0000   433.2803     -0.778585       12.5553       5.05856      0.602615      -5.45760       2.21794      -3.28331      -1.40894      -1.92322      0.936764    -0.0859651     -0.795262     -0.223680    0.00512687     -0.271730    -0.0901160     -0.131572       1.84385       2.36508       2.42721       2.66536       2.48755       2.37733       2.18930       1.89473       1.60907       1.34712       1.06978      0.840964      0.613883      0.446884      0.313277      0.217456      0.142417     0.0939689
  20  16 3224.3227    3.8706  1.2292 12.8538 -0.0022  0.0294   0.0752   0.0694    0.1278   0.0000   441.1226       5.90145       11.8326     -0.965531       3.27624       1.05946     -0.867376       1.88584      -1.00790    -0.0698054       2.04864     -0.719487     -0.387414     -0.723824     -0.493762      0.363731    -0.0586120     -0.123407       2.26110       2.89771       3.10242       3.43985       3.11961       3.07811       2.79238       2.41334       1.98070       1.65006       1.32529       1.06167      0.726212      0.562114      0.416171      0.283489      0.182695      0.115435
  20  17 3368.0410    3.2740  1.8618 12.5013 -0.0008  0.0366   0.0543   0.0891    0.0939   0.0000   439.9422       3.29385       9.27451      -4.61188       4.30757       2.84317      -3.52571      -1.82643       1.54931     0.0250579     -0.113294      -1.15220      0.603450     -0.322679      0.296202      0.176093      0.528232     -0.144574       2.74001       3.87598       3.89686       4.08448       3.97913       3.61251       3.51645       2.97777       2.65896       2.15192       1.71876       1.34653       1.00407      0.749444      0.502134      0.357595      0.225159      0.142829
  20  18 3511.8217    2.6371  2.6056 12.2749 -0.0048  0.0439   0.0402   0.1180    0.0836   0.0000   440.8572       2.67478       15.7943      -3.15722       11.8135      -5.32439       3.59883     -0.229442      0.618979     -0.665400      -1.65032     -0.151921      -2.45815       1.38976       1.04085     0.0671829     -0.281160      0.331197       3.26201       4.35564       4.70569       4.89319       4.68611       4.56489       4.11023       3.73535       2.99323       2.52605       1.97972       1.56236       1.20593      0.888074      0.622997      0.430050      0.285614      0.181396
  20  19 3655.4685    2.2320  4.0945 11.4873 -0.0028  0.0551   0.0287   0.1534    0.0894   0.0000   440.3225       8.67951       17.1747       3.47135       3.26079      -2.97538       4.19160    -0.0174133      -1.48358       1.27645      -4.60415      -2.75904     -0.252597       1.64399     -0.267705      0.924342     -0.372969     -0.133872       4.33074       5.65732       6.15254       6.18030       6.23201       5.79780       5.35693       4.65703       4.07947       3.23106       2.67012       2.04680       1.55450       1.14617      0.799486      0.565704      0.360522      0.232804
  20  20 3799.0059    1.8536  5.8941 10.9279 -0.0025  0.0687   0.0200   0.1963    0.0716   0.0000   432.4472       7.96392       18.2602       11.7014       3.76046      -4.84079       15.4922      -3.97778       9.75877       1.41968      -5.28739      -1.19929      -2.18722       1.27673       1.08623     -0.484469     -0.474648      0.281895       5.31591       6.98587       7.73083       7.79515       7.73080       7.19768       6.52799       5.88233       4.99204       4.10255       3.28432       2.54339       1.91641       1.42869      0.981406      0.691467      0.437993      0.281734
  20  21 3942.8421    1.5000  7.2751 10.9264 -0.0004  0.0856   0.0168   0.2404    0.0524   0.0000   442.6074       2.97255       31.0292      -13.4369      -4.84043       1.85018      -13.9830      -1.05605       1.28673       3.39635       1.43840      -2.64559      -3.81453      0.419337      -1.96921      0.855391    0.00984112      0.195574       6.56256       8.43728       9.31729       9.59931       9.39334       8.90885       8.05479       7.10001       6.07668       5.16636       4.04825       3.13273       2.39447       1.75577       1.24649      0.863658      0.546596      0.357505
  20  22 4086.7927    1.2039  9.2891 10.7519 -0.0013  0.1076   0.0143   0.3141    0.0441   0.0000   427.5060      -6.08008     -0.311757      -14.7370       1.87080      -7.25409      -21.7731      -14.6218       9.88646       7.87462       8.03933      -2.67487       3.22918      -1.24546      0.121995     0.0636465      -1.61405      0.857237       8.25597       10.3929       11.8595       12.0074       11.7679       11.3451       10.3271       8.76485       7.73265       6.28963       5.11091       3.92582       3.02093       2.18676       1.57189       1.07716      0.701333      0.461933
  20  23 4230.5408    0.9559 10.6436 10.7648 -0.0024  0.1399   0.0135   0.4186    0.0380   0.0000   432.8108      -10.5522       24.2682       33.0258       1.40367       5.66425     0.0117994      -3.51348      -17.7465      -3.62627      -4.48038      -4.30162       7.94110       2.14387      0.146304       1.75586      -1.30314      0.450084       10.2765       13.5178       14.8829       15.7302       14.9037       14.7438       13.0090       11.3703       9.78288       8.14868       6.56087       5.09428       3.86494       2.81971       2.05602       1.38796      0.892582      0.587772
  20  25 4518.3953    0.5798 13.7219 10.6741 -0.0007  0.2634   0.0111   0.7241    0.0255   0.0000   448.6036      -30.8216       2.18738       23.9186      -22.8347      -17.4682       26.1894       22.9318       9.22006      -27.7640       22.5137       10.8082      -5.72987      -3.27079       3.06369      -2.17685       1.90070       1.14570       19.5811       25.6937       29.0990       29.6563       28.6681       27.5156       24.6243       21.8765       18.8156       15.5183       12.4652       9.69318       7.41588       5.35254       3.91239       2.69450       1.68681       1.08716
  20  26 4661.8090    0.4493 16.2580 10.4897 -0.0108  0.3726   0.0085   0.9457    0.0217   0.0000   508.0591      -52.4214      -28.7666      -43.0999       13.4540       11.8228      -4.31469       7.55361       32.1600       18.3944       1.86044      -14.0602       19.4515       5.15681       1.74512       2.17493      0.386927       1.34779       27.1304       36.6762       39.2065       41.0544       40.4812       38.0447       35.0447       30.3708       26.5503       22.1926       17.7776       13.9884       10.5701       7.77969       5.53564       3.88610       2.41202       1.58301
  21   6 1758.2350    0.3362  0.3205  9.9118 -0.0062  0.0205   0.0134   0.0359    0.0390   0.0000   435.5193      -2.83591       19.4316     -0.182436      -5.62034     -0.682193      0.501040      -1.24372    -0.0452889     -0.577762      0.187115      0.397992    0.00424753      0.446438     -0.115764      0.151090     0.0158763     -0.169285       1.85451       2.53369       2.82755       2.76841       2.57003       2.25047       1.95796       2.03533       1.66429       1.51524       1.18847      0.889439      0.700065      0.473121      0.316919      0.219125      0.136721     0.0893181
  21   8 2077.7096    0.7094  0.6177 10.3228 -0.0035  0.0206   0.0187   0.0480    0.0592   0.0000   438.4535      -3.08688       14.5165      -4.03802      -3.96140      0.463378       1.80417      -2.44520     -0.174488      0.291816      0.519509     -0.543911     -0.550090     -0.511412      0.645269      0.255117     -0.110516     0.0541509       1.52615       2.12274       2.23147       2.43226       2.39006       2.21183       2.05811       1.70061       1.45484       1.15814      0.935264      0.771054      0.523154      0.420389      0.290584      0.212881      0.137170     0.0907995
  21   9 2231.8688    1.0469  0.7688 10.4934  0.0010  0.0217   0.0250   0.0547    0.0913   0.0000   438.4014      0.401133       16.8288      -2.41642      -2.71857      -4.67868      -4.04071      -3.99987      0.697968       1.32022      0.380678     -0.486544     -0.584247     -0.517407     -0.136494     -0.179024     0.0148811      0.120108       1.81045       2.30043       2.24377       2.37534       2.51673       2.34895       2.18986       1.79440       1.56100       1.31611       1.17817      0.900202      0.654751      0.455859      0.329228      0.252944      0.177072      0.113807
  21  10 2381.8550    1.4464  0.8322 11.0513 -0.0012  0.0244   0.0334   0.0553    0.0883   0.0000   440.7328     -0.540011       15.9817       4.78204      -5.36140    0.00595872       4.45270       2.66420      -3.71032      0.819038      0.118058      0.193349       1.19066      0.886380     -0.293162     -0.338532     0.0947196     0.0211335       2.27300       3.05249       3.09717       2.97870       2.76351       2.69817       2.59533       2.37805       2.11631       1.65704       1.32449      0.984585      0.779034      0.600230      0.407026      0.301604      0.193303      0.130963
  21  11 2529.2624    1.9818  0.9525 11.2694 -0.0013  0.0233   0.0416   0.0583    0.1168   0.0000   435.0391     -0.714995       12.3039      -1.79174      -4.82488      0.427546      -2.61342     -0.676280     -0.746568     -0.575092       2.28298     -0.305985      -1.62861      0.444356     -0.487410     -0.183551    -0.0226856    -0.0838418       1.78368       2.31985       2.62517       2.64250       2.70049       2.40184       2.11929       2.04053       1.66124       1.43992       1.15219      0.856886      0.720562      0.480390      0.342162      0.243529      0.160866      0.103257
  21  12 2676.1556    2.4770  0.9463 11.9248 -0.0051  0.0243   0.0538   0.0583    0.1483   0.0000   438.9577      0.795258       16.7646      -3.52891      0.247685      -2.48642     -0.529083      -1.43921      -2.00228      -1.19196      0.100933      -1.54113       1.11661      0.470584     -0.241159      0.161809      0.147099     -0.119389       1.88923       2.53482       2.57084       2.72793       2.49530       2.32004       2.21161       2.03436       1.81939       1.53587       1.22204      0.991102      0.733306      0.546504      0.367744      0.270482      0.171122      0.112608
  21  13 2822.9657    3.1167  0.8272 12.4291 -0.0048  0.0227   0.0693   0.0514    0.1396   0.0000   433.7422      -1.27022       14.4584     -0.988133      -4.37169      -1.27644       5.53780      -2.03509       1.67984      -1.55729       1.43002      -1.22934     0.0384288      0.519547      0.313062     -0.433663   -0.00393749      0.177508       1.75796       2.18569       2.42742       2.33507       2.29725       2.31255       2.25954       1.86006       1.59002       1.29194       1.06258      0.837996      0.638876      0.486970      0.343888      0.238752      0.170240      0.114605
  21  14 2968.8453    3.8341  0.8733 12.6610  0.0014  0.0226   0.0824   0.0541    0.1139   0.0000   441.0057     -0.385284       9.05381      0.322865       2.36020    -0.0876024       1.21585      0.282131       2.64531      0.509544      -1.46734      0.419791     -0.529788      0.129813      0.114308     -0.500813     -0.140801     0.0643650       1.64317       2.37844       2.40567       2.53756       2.65003       2.35889       2.27633       1.80486       1.57146       1.24392       1.04146      0.788062      0.603599      0.434329      0.320941      0.214056      0.152825      0.101437
  21  15 3113.8567    3.9750  1.0018 13.0026 -0.0006  0.0238   0.0834   0.0599    0.1150   0.0000   438.9643      0.860418       10.4872      -2.62017       1.38883     -0.730097     -0.705451       2.01280      -1.52644      -2.21291       1.98151      0.192524     -0.770417     -0.672382     -0.350211      0.158388    -0.0122940    -0.0397926       1.85960       2.38489       2.58160       2.52996       2.56517       2.40734       2.30679       2.11173       1.71163       1.44983       1.12407      0.916368      0.682769      0.517231      0.390941      0.275913      0.196947      0.116784
  21  16 3258.4690    3.8636  1.3285 12.6564  0.0020  0.0290   0.0714   0.0699    0.1269   0.0000   442.7605      -3.73845       11.0324       4.55777     -0.582241      -4.77534      -4.42108      -6.86418      -2.48671       1.45168      0.497709       1.03535      -2.41057     -0.309198      0.524237      0.146071     0.0408920      0.189264       2.30954       2.92428       3.01200       3.22139       3.12834       2.84649       2.63514       2.50161       2.11860       1.78611       1.46542       1.17684      0.883814      0.614427      0.474989      0.323064      0.211371      0.136852
  21  17 3402.7761    3.0856  1.9593 12.5701 -0.0027  0.0366   0.0494   0.0923    0.0753   0.0000   438.6650      -3.08272       9.13929     -0.390885      -3.16665      -4.95428       2.96695      -1.49160      -8.85087      -2.13429       3.03783      -1.15712      -2.97129      0.530956     -0.260481      0.525528    -0.0711813     -0.436880       2.63677       3.45685       3.81419       4.01396       3.95698       3.56282       3.50193       3.01446       2.66282       2.09346       1.73757       1.38308       1.06102      0.798054      0.561472      0.407957      0.261482      0.186434
  21  18 3547.1156    2.5348  2.9073 12.2115 -0.0033  0.0453   0.0359   0.1226    0.0660   0.0000   439.3254      -2.17272       10.2856       6.73399     -0.332209      -4.96407       1.77516      -3.80103      -1.69008    -0.0166405      -3.27979     -0.590784      0.861707     -0.636249      -1.84839      0.611658      0.173623      0.458788       3.29042       4.32061       4.73599       4.72140       4.88197       4.54303       4.20165       3.71636       3.26336       2.64833       2.19066       1.68301       1.32402      0.985436      0.714021      0.509908      0.331279      0.224511
  21  19 3691.4193    2.1111  4.4352 11.4655 -0.0014  0.0579   0.0254   0.1591    0.0686   0.0000   438.7320      -2.13159       5.71228      -1.61503       14.5553      -5.18467       3.65571      -9.70958      -1.00991      -7.03362      -1.89720       2.55450       1.18358      0.506296      0.327458      0.387168      -1.02729     -0.254328       4.19730       5.54138       6.15144       6.24935       6.11984       5.98030       5.41419       4.73760       4.20034       3.36699       2.74865       2.21181       1.66129       1.27065      0.886020      0.638694      0.418865      0.280933
  21  20 3835.5907    1.7041  5.7398 11.1691 -0.0012  0.0685   0.0201   0.2028    0.0596   0.0000   444.1812      0.351862       16.4368      -11.0073      -3.68380      -9.41706       5.15030      -9.06451      -1.21166     -0.448731       2.30440       1.97360      -1.22917       2.62512      0.252859      0.549020     -0.422459      0.405313       5.12928       6.69714       7.34114       7.45075       7.29390       6.91512       6.34878       5.80489       5.04877       4.16961       3.40653       2.68504       2.04565       1.54336       1.09952      0.789087      0.510567      0.339257
  21  21 3979.5997    1.3963  7.8585 10.9096 -0.0020  0.0900   0.0159   0.2596    0.0472   0.0000   450.6501       5.44116      -1.15885       9.81541      -4.15875       8.78064       5.24030      -2.59122     -0.883373      -4.38469       3.76167      -5.02976      -3.37343      -1.17073       1.76198     0.0318158    0.00881200      0.589224       6.68183       8.57226       9.73774       9.65191       9.78516       9.33085       8.40209       7.42757       6.53367       5.38051       4.41789       3.44654       2.69065       1.93023       1.45997       1.01145      0.663569      0.438767
  21  22 4123.8503    1.1179  9.0686 10.8158 -0.0041  0.1098   0.0143   0.3231    0.0414   0.0000   443.2225      0.436928       16.9405       17.9320       11.5717      -35.0052     -0.807029      -18.3094       3.24177      -3.49327      -2.49410      -1.36432       2.03528       1.40938      -2.05248     -0.585328     -0.739418      -1.18373       7.92511       10.6228       11.8564       11.9948       11.9489       11.2527       10.1095       9.31295       7.94194       6.59515       5.40216       4.28515       3.28061       2.40360       1.74921       1.21045      0.802544      0.528868
  21  23 4268.3147    0.8863 11.0568 10.7630 -0.0032  0.1456   0.0131   0.4443    0.0351   0.0000   441.3520      -26.7623      -4.52086       7.81230      -23.3751      -9.84504      -5.42401       13.8253       5.28932      -1.46731      -6.35191       7.88177       8.05142       2.34632      -1.45377       1.61599      0.991539      0.494834       10.3197       13.7646       14.8514       15.7415       15.4695       14.6694       13.5255       11.9287       10.2099       8.72241       6.96791       5.50774       4.22186       3.23804       2.30883       1.64993       1.09005      0.710078
  22   5 1611.3386    0.2474  0.1472  9.8132  0.0022  0.0175   0.0161   0.0242    0.0308   0.0000   439.6602     0.0384579       17.9769     -0.802133      -1.87670      0.392962     -0.574577      -1.71984      0.501681      0.572756     0.0254532     -0.230666      0.432702      0.154015    -0.0534063      0.166004    0.00928636    -0.0624608       1.29085       1.46408       1.73362       1.52894       1.49478       1.71388       1.20951       1.18328       1.12452       1.02694      0.817844      0.659393      0.520434      0.323397      0.259174      0.175221      0.125173     0.0821096
  22   6 1781.5273    0.3735  0.3246  9.8826 -0.0164  0.0173   0.0140   0.0361    0.0387   0.0000   439.2209      0.296541       19.1533       3.76055      -3.38139      -1.85547      -1.25583      0.718794      -1.59853    -0.0886072      0.553128      0.771566     -0.458426      0.378466      0.176648      0.306075    -0.0185834      0.168908       1.17801       1.51941       1.57817       1.74315       1.62940       1.69260       1.54819       1.31906       1.05323      0.965360      0.844151      0.629440      0.466034      0.397637      0.286027      0.176008      0.135483     0.0936600
  22   7 1945.0332    0.5599  0.4808 10.0102 -0.0029  0.0203   0.0168   0.0410    0.0496   0.0000   439.0376      -1.38154       16.7451      -1.22796      -2.64914      -2.56178      -1.81632      0.439185     -0.120465      0.707815      -1.32493      0.904701     -0.184198    -0.0394044    0.00510385      0.128929     -0.110876    -0.0965324       1.54217       2.13856       2.37292       2.28482       2.11899       1.98425       1.77823       1.63697       1.49211       1.35569       1.17464      0.878050      0.646210      0.465893      0.324881      0.222313      0.150733     0.0985150
  22   8 2104.7199    0.7711  0.5832 10.4462 -0.0027  0.0206   0.0208   0.0455    0.0570   0.0000   437.4550      -2.28841       15.8630      -1.00744      -3.07134       1.93499      -3.06379      -3.22139       2.82770     -0.235122      0.183566     0.0627629      0.113643     -0.126198     0.0192461     -0.265337     0.0858158   -0.00452798       1.73317       2.28603       2.71101       2.80397       2.64674       2.40393       2.27973       2.05305       1.70132       1.36269       1.09787      0.790235      0.594229      0.464638      0.360373      0.263162      0.183952      0.126954
  22   9 2260.0024    1.1185  0.7795 10.5203 -0.0040  0.0218   0.0255   0.0506    0.0858   0.0000   438.5282      0.673659       15.6427      -2.41746      -1.01123      0.240326       3.11773      -1.58261      0.739350       1.15275      -1.18780     -0.741359     -0.817964      0.850728      -1.10651     -0.182765      0.222810    -0.0206510       1.52726       1.99059       2.09276       2.12317       2.18297       2.06606       1.97686       1.67086       1.57331       1.20965       1.03132      0.792351      0.638001      0.495370      0.364653      0.257795      0.167875      0.130824
  22  10 2410.7886    1.4955  1.0118 10.8191  0.0015  0.0241   0.0304   0.0605    0.1340   0.0000   439.4151      -3.44176       18.5333      -2.53301     -0.475873       4.64628      -1.07653      -2.18525      0.658702      0.138032      -1.45424     -0.508410     -0.222110     0.0633272    -0.0473461      0.265032    -0.0562080     0.0665888       1.79230       2.31149       2.57971       2.54200       2.49434       2.39152       2.15847       1.96491       1.74983       1.52651       1.19349       1.00282      0.775250      0.561420      0.408204      0.270877      0.192939      0.133125
  22  11 2559.1251    1.9158  0.9616 11.6262 -0.0014  0.0236   0.0400   0.0576    0.0951   0.0000   439.4176       1.27740       9.86724      -2.37466       3.54831      -3.55735     -0.386737       4.49965      -1.02014      0.267155       1.07600      0.149029     -0.384966     -0.810231     -0.116080     -0.308056      0.138177      0.189803       1.68580       2.12039       2.38866       2.37112       2.43205       2.34523       2.15495       1.89348       1.58987       1.42237       1.10272      0.901920      0.725330      0.534009      0.371007      0.274265      0.198977      0.127376
  22  12 2707.0576    2.6400  0.8480 12.0464 -0.0029  0.0213   0.0566   0.0506    0.1172   0.0000   439.6975       1.59741       13.4417     -0.137390      -3.30988     -0.203787     -0.183437      -3.07424     -0.446686      0.926493      -1.25433      0.439711      0.231471      0.168787      0.114027      0.246233      0.199144    -0.0671422       1.61937       2.13550       2.31388       2.30550       2.09430       2.01828       1.85757       1.82754       1.60413       1.40814       1.17956      0.966598      0.692842      0.547676      0.388779      0.271407      0.178284      0.123546
  22  13 2854.6653    3.2210  0.8083 12.7311 -0.0029  0.0217   0.0740   0.0542    0.1176   0.0000   440.2095       3.30298       14.9443      -3.61382     -0.297008     -0.223608       2.37339      -1.22150     -0.614858     -0.269684     -0.179840       1.39277     -0.686029     -0.109710     -0.527922     -0.523437      0.311057    -0.0394091       1.61261       2.06130       2.22379       2.21639       2.33640       2.07938       1.94496       1.83948       1.51043       1.32650       1.07018      0.869330      0.666617      0.483830      0.362125      0.261868      0.176808      0.121807
  22  14 3001.3810    3.8414  0.8903 13.0639 -0.0017  0.0224   0.0831   0.0560    0.1070   0.0000   440.0325      -4.37658       14.0698     -0.918228    -0.0899026      -3.70187     -0.392907      -2.49807       2.40922       1.14588      -1.70054      0.150194      0.746590      0.546738     -0.305679    -0.0354567     -0.161010    -0.0207468       1.54600       2.06604       2.19426       2.17195       2.34218       2.28570       1.96445       1.80990       1.57125       1.34213       1.10188      0.840812      0.621999      0.507290      0.374052      0.277749      0.202817      0.120714
  22  15 3146.9790    4.1031  0.9119 13.0716 -0.0054  0.0243   0.0873   0.0534    0.1064   0.0000   441.6413       1.21648       15.2433     -0.376986      -7.04956      0.872708     -0.390627       1.96887      0.821106     -0.962670      0.114213     -0.130383      -1.49579     -0.307885     0.0808798      0.415072      0.226529      0.150763       1.87194       2.70860       2.91528       3.06682       3.07644       2.75685       2.57979       2.13697       1.86896       1.43539       1.23730      0.927319      0.728407      0.530023      0.378762      0.268699      0.178071      0.127350
  22  16 3292.1351    3.6435  1.3999 12.8235  0.0031  0.0299   0.0649   0.0749    0.1032   0.0000   437.6420       7.17479       21.4605      -3.68861      -2.53254       2.07215      -3.83564      -1.67581       1.92767       1.38094      0.863412     -0.316711     -0.161874     -0.363595      0.734644      0.287807      0.118724     0.0758847       2.32898       3.27876       3.56196       3.83552       3.72744       3.45819       3.08053       2.68032       2.25381       1.94381       1.48807       1.17996      0.879629      0.677973      0.476531      0.340739      0.229725      0.154631
  22  17 3437.2136    2.9762  1.9952 12.5112 -0.0046  0.0364   0.0463   0.0917    0.0728   0.0000   444.5495       4.08322       9.79470       1.78342       5.51642     -0.438911       3.92013      0.284764      -2.42195      0.827559       2.25947      -2.38983     -0.918277      -1.78175     -0.565429     0.0862205      0.757493      0.236873       2.44490       3.38245       3.66136       3.71600       3.75148       3.53526       3.29153       2.89595       2.52482       2.14062       1.76768       1.38956       1.09904      0.819014      0.600139      0.421094      0.281913      0.195035
  22  18 3581.9850    2.4190  3.3148 11.9922 -0.0017  0.0481   0.0313   0.1237    0.0606   0.0000   440.2465       1.00538       3.72525      -7.02753       3.11355      -1.44192      -3.60387     -0.902651      -2.33656       4.64815       1.25968       2.34139      0.119052      0.442521      0.278520      0.376169      0.287372     -0.470684       3.36988       4.34610       4.77687       4.94263       4.78712       4.74443       4.31071       3.85554       3.48649       2.87019       2.34225       1.89460       1.47923       1.11073      0.808051      0.614281      0.404605      0.273276
  22  19 3726.6966    1.9993  4.8292 11.4146 -0.0028  0.0596   0.0230   0.1639    0.0610   0.0000   448.4300       3.15439       12.1395       6.18621       7.84383      -4.45003      -19.3408       4.41092       5.56203       4.06354      -1.19310       1.09033      0.561487      -1.85935      0.277519       1.01577      0.254231     -0.433868       4.10830       5.40238       6.11886       6.08493       6.08463       5.93174       5.34933       4.90817       4.16344       3.57705       2.96085       2.33092       1.84200       1.38057       1.00474      0.721443      0.482907      0.328389
  22  20 3871.5200    1.6362  6.3154 11.1015 -0.0027  0.0730   0.0184   0.2044    0.0536   0.0000   439.8231      -5.46354       11.9465       14.0421      -9.63437      -2.75798      -6.76287      -16.6289       10.7044      -3.17064      -1.28967       1.37986       1.24108       1.07679     -0.389798      0.436592      0.729514     -0.319103       5.09183       6.69122       7.47439       7.74859       7.49010       7.34278       6.55578       5.99732       5.25011       4.45049       3.62225       2.92736       2.26116       1.68379       1.25661      0.906909      0.594257      0.402165
  22  21 4016.3001    1.2581  7.7452 11.0190 -0.0018  0.0932   0.0155   0.2723    0.0420   0.0000   423.8573      -10.3250       41.0564       2.10832      -12.8433     -0.855526       6.18477       5.71723       15.3927       1.94264      -2.03572      -2.92706       1.21560      0.689787      0.469539     -0.245190    -0.0511478     -0.225486       6.29328       8.31314       9.19832       9.39844       9.53404       9.17231       8.30863       7.71175       6.54032       5.50176       4.54217       3.61077       2.83207       2.16432       1.59772       1.16701      0.779161      0.522804
  22  22 4160.9532    1.0391  9.9693 10.8862 -0.0036  0.1200   0.0140   0.3691    0.0363   0.0000   409.8890       11.3399       13.4072      -10.9062      -29.1478       7.55095      -3.65223      -6.33479       16.7094       10.6606       1.94864    -0.0149278      -7.26772      -2.25532       5.29623      0.210314      0.179658      0.170206       8.21242       10.6278       12.0073       12.0153       12.2779       11.8755       10.8051       9.78797       8.53619       7.08036       5.90090       4.63968       3.68148       2.81562       2.07296       1.50131       1.02189      0.689963
  22  23 4305.0501    0.8442 10.7725 10.7927 -0.0004  0.1455   0.0132   0.4372    0.0327   0.0000   424.8845      -26.3802     -0.595154      -8.13363       6.99768       7.82997      -21.8566      -37.8085       10.1502      -2.83248       12.9193      -10.0957       4.02397      -3.62166       1.76433      -1.17234      0.734896      0.402238       10.0546       13.0995       14.7745       15.1479       15.0197       14.3795       13.2555       12.0006       10.2153       8.77845       7.19296       5.81338       4.42940       3.44212       2.49734       1.81107       1.21460      0.823219
  22  24 4450.2300    0.6341 13.3359 10.7761 -0.0095  0.2301   0.0126   0.6728    0.0276   0.0000   455.6247      -31.8258       4.84093      -4.29666      -1.16020      -1.59657      -36.5731      -14.0756       5.65800      -6.90421       1.98649       23.3820      -3.11453       7.06467       3.17088      -4.80175      -1.05392       2.23463       15.2730       20.0555       22.3655       23.6355       23.0580       22.1962       20.6442       18.4578       15.9196       13.7439       11.2587       9.18423       6.97183       5.47027       3.98568       2.84903       1.89016       1.30503
  23   6 1804.1990    0.4071  0.3130  9.9382 -0.0088  0.0143   0.0166   0.0391    0.0375   0.0000   440.7379     -0.661341       17.2383       2.36018      -4.21541       1.20598       2.64689       1.23972      -1.08436     -0.149341     -0.747337      0.602952     0.0401207      0.336698      0.126613   -0.00334210     -0.167541     0.0579003       1.02228       1.34161       1.36405       1.32867       1.39335       1.29991       1.37264       1.23274       1.03893      0.891111      0.743943      0.589015      0.413496      0.340494      0.307658      0.217629      0.167203      0.103646
  23   7 1969.6248    0.5908  0.4607 10.1939 -0.0022  0.0170   0.0172   0.0400    0.0477   0.0000   440.3301      -1.89421       13.3847      -1.64917      -2.04907      -1.69569      0.487687       1.54627     -0.539222      0.509553      0.782564      0.494051     -0.729357      0.409391      0.214382     -0.179321    -0.0334657     -0.144277       1.13328       1.55067       1.62649       1.70914       1.64263       1.56820       1.46352       1.36644       1.17502       1.04541      0.839738      0.686332      0.508587      0.426416      0.288945      0.214962      0.152260     0.0990173
  23   8 2131.0998    0.8345  0.6260 10.3987 -0.0050  0.0196   0.0218   0.0469    0.0615   0.0000   436.8156    -0.0591149       16.5807      0.592053      -2.35143     -0.683252       1.81224      0.278684     -0.571541     -0.307937      -1.24029     -0.884238     -0.180918     -0.327625      0.124015     -0.340628      0.114518    -0.0142452       1.24143       1.68596       1.69877       1.89271       1.85600       1.78767       1.72373       1.52515       1.32642       1.12831      0.931405      0.720593      0.634128      0.428379      0.345421      0.239047      0.179179      0.117243
  23   9 2287.4630    1.1608  0.8488 10.7573 -0.0005  0.0216   0.0250   0.0555    0.0821   0.0000   439.1437       3.56889       16.3605       1.55223      -1.11286      -2.47503       1.84574     -0.428382     -0.663933      0.357275      0.516222     -0.791912      0.785684      0.473226     -0.242205     0.0391813     -0.292685    -0.0848432       1.48359       2.08272       2.09268       2.30432       2.23030       2.20243       2.00354       1.85043       1.51639       1.29483       1.06434      0.848497      0.646815      0.517984      0.370077      0.289569      0.199476      0.135630
  23  10 2439.1432    1.6078  0.9687 11.3235 -0.0001  0.0246   0.0331   0.0607    0.0995   0.0000   437.5909      -1.36753       12.0628      0.341803       2.15953      -2.59454     -0.596863      0.720884       1.11025      -1.74893      0.243978      0.893804      0.228454     -0.283029     0.0829721      0.210370     -0.126098    -0.0319696       1.64891       2.27634       2.36473       2.51485       2.59603       2.58001       2.21450       1.96708       1.69110       1.46221       1.16658      0.970629      0.716185      0.555065      0.416922      0.302871      0.203844      0.149169
  23  11 2588.5581    2.0963  1.0115 11.6848 -0.0021  0.0239   0.0417   0.0563    0.0979   0.0000   437.1004       1.25854       15.9616       1.26835      -1.56995      -6.02100      0.398197       1.70721     -0.298085     -0.345066     -0.212118      -2.36998      0.328578       1.13059      0.209930     -0.118641      0.123935    -0.0379636       1.59753       2.22022       2.27518       2.54728       2.48473       2.32154       2.13609       1.92896       1.70164       1.44717       1.15789      0.964331      0.729881      0.582371      0.416322      0.290780      0.217444      0.139814
  23  12 2737.5577    2.7450  0.9803 11.9305 -0.0014  0.0215   0.0540   0.0566    0.1159   0.0000   438.6800       2.81908       12.4056       1.48347       1.75409      -2.37147      -2.28435       2.21658     -0.825502    0.00381942       1.22288      -1.31363     -0.216729     -0.670982      0.177892      0.266696     0.0415131     -0.149353       1.56420       2.03970       2.21275       2.29537       2.32380       2.20955       1.98106       1.79565       1.54968       1.31706       1.13738      0.884254      0.693257      0.530625      0.382497      0.273151      0.197374      0.136242
  23  13 2886.0167    3.4342  0.8744 12.6188 -0.0007  0.0214   0.0725   0.0528    0.1326   0.0000   438.0186      0.181171       11.5225     -0.897748      -3.05732      -2.95097      0.888982     -0.493878       3.41341       1.54005       1.59672    -0.0662903       1.09305       1.14930      0.430829     -0.602545      0.181658      0.203012       1.44678       1.88971       2.07874       2.22368       2.14097       1.99603       1.85642       1.72897       1.47812       1.31513       1.04158      0.847755      0.678069      0.508617      0.379983      0.272825      0.182468      0.127318
  23  14 3033.3971    4.0137  0.8942 13.1522 -0.0028  0.0220   0.0866   0.0542    0.1224   0.0000   438.5034       2.25563       10.8341       1.37431      -4.63269     -0.380817      -3.62373      -4.70815       2.28201      -2.65542    -0.0264968      0.561646      0.252584      0.359445     0.0468201    -0.0839390      0.294164      0.117116       1.57675       2.15183       2.30334       2.38504       2.36472       2.28399       2.13476       1.83249       1.62626       1.32618       1.12515      0.875674      0.699204      0.531633      0.391572      0.283026      0.184172      0.128356
  23  15 3179.6488    3.8147  1.1734 13.5558 -0.0006  0.0269   0.0775   0.0706    0.0860   0.0000   439.4950     0.0752403       11.7294      0.845003      0.269783      -3.46174      -7.49171     -0.823074      0.564052      0.294106      -2.35209      0.435492      0.371584     0.0146367     0.0496929      0.464973     0.0127817     -0.203606       1.82168       2.33183       2.58998       2.66847       2.67267       2.56171       2.45685       2.18105       1.83216       1.63308       1.30189       1.05531      0.816703      0.633809      0.489438      0.350229      0.249049      0.172094
  23  16 3325.5123    3.5331  1.5519 12.6591 -0.0024  0.0300   0.0583   0.0755    0.0948   0.0000   440.2457       3.51796       10.9719      -4.42315     -0.385674      -1.03696     -0.615555      0.596399      0.873166       2.41474     -0.524171      0.618325     -0.727019     -0.798456      0.625456     -0.474811    -0.0114623      0.373991       1.97766       2.76072       2.96612       2.97673       3.14698       2.76772       2.71315       2.44290       2.11129       1.83136       1.46312       1.22042      0.953153      0.725982      0.537823      0.386910      0.264481      0.185742
  23  17 3471.1815    2.8197  2.3732 12.2768 -0.0003  0.0369   0.0381   0.0967    0.0626   0.0000   445.9139      -1.05585       4.01184       3.60131       1.63908       3.18091       2.53207      0.385427      -5.79052       4.51841       1.67063     -0.492273      -2.25691      0.206472      0.237110     -0.256478     -0.326120   -0.00740113       2.48892       3.26655       3.62612       3.80701       3.79462       3.61208       3.30474       3.04683       2.60477       2.19979       1.83602       1.43396       1.12684      0.874712      0.676987      0.483235      0.340176      0.235057
  23  18 3616.6026    2.2632  3.7080 11.8473 -0.0017  0.0502   0.0274   0.1329    0.0563   0.0000   432.8124      -2.39396       19.5509      -8.05544       1.28306      -4.60267     -0.336652      -2.14003      -3.79245    -0.0281919       2.44385      -2.38571     -0.945678      -1.56063     -0.456879      0.427105     -0.385609    -0.0964469       3.31967       4.45765       4.99716       5.05642       5.03927       4.85728       4.55208       4.01221       3.69900       2.93947       2.51457       2.02345       1.57150       1.22153      0.907653      0.656594      0.464388      0.317817
  23  19 3761.8968    1.8756  4.9822 11.3859  0.0013  0.0600   0.0216   0.1669    0.0572   0.0000   442.1200       7.07519       6.96275       1.45114      -3.30825      -12.9621       2.16133       1.78675      -4.52480     -0.812136       4.79528      -2.64625      0.263094       2.29375      0.563812     -0.940097     -0.218705    -0.0323473       4.13217       5.24871       6.08351       6.15172       6.24113       5.97451       5.40496       4.89039       4.29074       3.70161       3.04009       2.36641       1.92968       1.46730       1.09843      0.784485      0.560391      0.382289
  23  20 3907.1715    1.5231  6.7428 11.0725 -0.0001  0.0759   0.0167   0.2166    0.0475   0.0000   440.0645      -3.21622       25.0188       8.94412      -2.64965      -11.0679      -2.53620       11.9948     0.0326761      -4.81294       3.34696       1.26723       3.84315      -1.96940      0.346243       2.23362     -0.133708      0.221119       4.89759       6.59190       7.13577       7.57050       7.39743       7.34487       6.52546       6.03742       5.34615       4.53790       3.75158       3.05770       2.42769       1.86187       1.35662       1.02963      0.677570      0.477302
  23  21 4052.2824    1.2089  8.4000 10.9470  0.0010  0.0958   0.0146   0.2807    0.0399   0.0000   429.3405      0.878977       19.4898       4.43647      -2.60251      -30.4383       4.39819       5.39353       1.72524      -2.80748      -1.98144      -3.70789       2.25346       3.40878      -3.47853      0.815937     -0.151392      0.762759       6.29407       8.29316       9.09230       9.72486       9.53423       9.08904       8.46133       7.76149       6.77261       5.75896       4.77800       3.87731       3.05503       2.36145       1.75137       1.29226      0.883434      0.614751
  23  24 4487.5469    0.5194 11.7455 10.8612 -0.0111  0.2514   0.0138   0.7519    0.0242   0.0000   428.3128       7.59933      -46.5999      -5.24996       38.0153       7.12512       3.15793       39.8296       33.6825      -13.4472      -12.6102      -4.20269       8.17774      -2.13728    -0.0999162       4.37107      -1.61525      0.713821       15.4444       20.9306       23.4512       24.3273       24.0692       23.6089       21.5904       19.6782       17.4931       14.6092       12.3061       10.0249       7.90344       6.21213       4.57136       3.43146       2.23006       1.57984
  24   6 1826.2768    0.4484  0.3346  9.8444 -0.0026  0.0160   0.0160   0.0378    0.0399   0.0000   440.4456      0.343882       21.1014      -1.36732      -1.02361     -0.381020      -1.43655     -0.935543      0.733100       1.13890     -0.832522       1.36940     -0.267507     -0.211253    -0.0186145     0.0419275   -0.00331263     0.0385109       1.04992       1.14673       1.49213       1.64577       1.30027       1.25251       1.43472       1.16138      0.940157      0.912452      0.761370      0.609208      0.432070      0.370072      0.273496      0.188685      0.145941      0.103470
  24   8 2156.7301    0.8676  0.7230 10.4192 -0.0030  0.0200   0.0201   0.0508    0.0652   0.0000   437.8035      0.723472       14.9993      -1.11307      -5.21878      -2.02877       1.76725       2.11751       2.27412     -0.853910      0.313214     -0.735722     -0.656975      0.618154    -0.0323812     0.0856064     -0.265461    -0.0666283       1.42800       1.84147       1.96481       1.98614       1.97370       1.95921       1.81366       1.57585       1.43941       1.25403       1.08691      0.905735      0.670979      0.519089      0.395978      0.284642      0.208142      0.141901
  24   9 2314.2919    1.2580  0.8435 10.6733 -0.0004  0.0205   0.0262   0.0526    0.0813   0.0000   436.8741      0.548961       15.1892      -1.43833      -3.21801      0.303121      -2.32708      0.573256       1.13557       1.17240      0.591969     -0.540411    -0.0522961      0.388863      0.171538     -0.320163     0.0717958     0.0757524       1.26277       1.74158       1.85203       1.90146       2.03207       1.89858       1.72236       1.60607       1.39455       1.19552       1.08549      0.786069      0.675408      0.530818      0.377577      0.288170      0.190072      0.137451
  24  10 2466.9818    1.7052  0.9463 11.2754 -0.0043  0.0222   0.0348   0.0562    0.1077   0.0000   439.0976      -2.36910       13.8531      -2.81972      -2.90559       1.55224      -6.60527      0.516949      0.703527      0.431400     0.0208515      0.594237      0.555279     -0.554269     -0.242286     -0.195186     0.0831037    0.00406909       1.43027       1.89313       2.02505       2.23299       2.14477       2.16011       1.94245       1.76974       1.54495       1.29944       1.09520      0.908883      0.736768      0.538296      0.423020      0.304572      0.214126      0.153516
  24  11 2617.6467    2.1697  0.9147 12.0198 -0.0040  0.0220   0.0452   0.0561    0.0908   0.0000   438.6673     -0.365062       11.3147     -0.973067      0.835065      -2.12394    -0.0113762       2.31144       1.95677      0.119511       1.31299     -0.579207      0.154568      0.433836      0.117379     -0.220629     -0.345481      0.115778       1.45594       1.99363       2.05561       2.26085       2.11993       2.05642       1.84939       1.71239       1.59001       1.37511       1.15849      0.994571      0.792502      0.591514      0.450255      0.314897      0.212192      0.150268
  24  12 2767.6408    2.8278  0.8588 12.2733  0.0028  0.0206   0.0578   0.0498    0.0930   0.0000   437.8825     -0.908638       13.6553       1.73866       2.12523      -4.02212      -1.05158       1.04761       1.13634      0.858207       1.11849    -0.0180005     0.0455780     -0.961819      0.302304      0.232653      0.165355    -0.0556952       1.45996       1.85748       2.00587       2.07778       1.93988       1.93047       1.83815       1.73355       1.56413       1.31264       1.09949      0.833979      0.731156      0.555536      0.405278      0.314321      0.223868      0.153340
  24  13 2916.8930    3.4864  0.9404 12.6735 -0.0069  0.0221   0.0707   0.0535    0.1164   0.0000   438.0759      0.342725       13.7438       1.20800      -5.49169      -5.01587      -2.41907      0.594691      -1.00750      -1.31107      -1.24609       1.20095      0.568185      -1.41287     -0.913437     -0.114990      0.451563     0.0629716       1.44317       1.90673       2.04165       2.01399       2.14298       2.04803       1.84182       1.78910       1.47072       1.31349       1.10709      0.914829      0.756529      0.551079      0.423892      0.300521      0.220313      0.152959
  24  14 3064.9828    4.1021  0.9787 12.6562 -0.0061  0.0231   0.0832   0.0552    0.1973   0.0000   440.0065       1.11372       14.4986    -0.0194429       1.76193      -5.85342      0.363294     -0.326853       1.77693      -1.42355     -0.658616     -0.617818     -0.182511    -0.0839939     -0.763098      0.178548      0.212062      0.223084       1.44549       2.04818       2.10935       2.20215       2.25415       2.02407       2.11347       1.76311       1.61940       1.34873       1.10819      0.904676      0.712944      0.568565      0.420609      0.319726      0.228315      0.159226
  24  15 3211.9223    3.9008  1.1070 13.2379  0.0003  0.0254   0.0765   0.0648    0.1161   0.0000   439.9388       1.59011       9.38723       3.19635       2.66796      -6.40146      -3.70477      0.847146     -0.902397       1.85213      0.653038      -1.47197     -0.906709     -0.901308      0.311339     -0.261507     -0.102401     0.0680274       1.63262       2.23945       2.39819       2.48495       2.42529       2.39594       2.03077       2.01240       1.69288       1.58131       1.28155       1.06761      0.847687      0.644967      0.482255      0.338615      0.235083      0.172415
  24  16 3358.3640    3.3243  1.7517 12.6651  0.0006  0.0316   0.0514   0.0780    0.0803   0.0000   442.5577       2.30976       13.6828      -1.75347      -5.23685      -1.19836       1.29634      -1.21225      -3.13528      -1.29407       3.80445     -0.539970     -0.933539     -0.665041       1.00916      0.596239      0.121972      0.123520       2.19791       2.83358       3.11027       3.36493       3.34527       3.27012       2.90748       2.59363       2.32123       1.96620       1.67143       1.32075       1.05552      0.804245      0.610462      0.449631      0.324484      0.221982
  24  17 3504.7656    2.7398  2.5602 12.4306 -0.0034  0.0400   0.0365   0.1016    0.0554   0.0000   442.1411       4.05922       6.95942     -0.405943       5.56867      -4.07662      0.197763      -7.66914      -4.47074       3.96909       3.10145      -2.14225      0.205926     -0.480348      0.335995      0.475482  -0.000926796      0.129422       2.48274       3.47564       3.77450       3.88718       3.92318       3.74267       3.48649       3.22123       2.82780       2.42124       2.00815       1.65623       1.30528       1.01506      0.761706      0.575435      0.393577      0.274165
  24  18 3650.8776    2.1550  4.0761 11.7772 -0.0001  0.0516   0.0245   0.1411    0.0483   0.0000   440.5993      -4.87523       6.81532      -8.69810       2.61606       4.48000      -1.02089       1.80981       4.11142       3.11406     -0.278562      -1.33402      0.519251       1.22589      0.401058      -1.11950     0.0261761     0.0935657       3.22254       4.34330       4.75884       4.89592       4.99738       4.70822       4.42339       4.03869       3.56131       3.09148       2.64248       2.09203       1.70909       1.30587      0.986709      0.731044      0.518570      0.359866
  24  19 3796.5004    1.7963  5.5834 11.3391 -0.0017  0.0629   0.0197   0.1758    0.0503   0.0000   437.8956       1.74718       15.5622       5.79136       7.91836      -5.44655      -10.9813      0.916486      -3.35226       2.66996       2.26372      0.318900      -1.88458     0.0881714     -0.221595     -0.166591      0.465086    -0.0498872       4.05188       5.17110       5.91903       5.96256       6.07708       5.94865       5.45392       4.95323       4.41615       3.81064       3.14276       2.64966       2.04328       1.62946       1.23903      0.898878      0.632886      0.453707
  24  20 3942.5653    1.4400  7.1160 11.0554 -0.0034  0.0791   0.0159   0.2230    0.0447   0.0000   443.6354      -6.09452       19.0673      -1.29412       5.55394      -9.32977      -15.1442       5.77135      -2.07729      -1.15946     -0.982643       6.35463       1.62521       1.28377      0.399146      -1.20573       2.19651       1.46558       4.87257       6.49660       7.34400       7.52252       7.52423       7.29265       6.84575       6.20364       5.46985       4.70988       3.99545       3.27734       2.60052       2.01391       1.51780       1.15361      0.776538      0.547427
  24  21 4088.0057    1.1249  9.1273 10.9450 -0.0007  0.1062   0.0148   0.3161    0.0392   0.0000   440.5112      -2.25613       20.3306       8.51333      -14.6140      -22.9184      -7.43652      -8.03634       12.4375       17.2569       5.86161      -1.39627       7.22021      0.390546      -2.12480      -1.77601      0.379428      0.156897       6.50648       8.76830       9.72649       9.88266       10.0801       9.72034       9.06120       8.40477       7.25060       6.36491       5.40559       4.38019       3.51809       2.78037       2.03458       1.54445       1.05458      0.737025
  24  23 4378.9134    0.6929 11.6021 10.8927 -0.0065  0.1824   0.0143   0.5738    0.0294   0.0000   406.8755       7.25160       40.7812      -7.55724       17.0670      -12.7586      -12.1364      -8.21103       8.73584       4.12828       15.2763       24.1929       3.80280      -4.45432       5.69293    -0.0404877     -0.268122     -0.584894       11.0264       14.8516       16.8375       17.1429       17.4859       16.7001       15.4961       14.3535       12.5803       11.0224       9.08843       7.58570       6.03747       4.68262       3.56795       2.64024       1.79275       1.25963
  25   5 1674.0766    0.2861  0.2674  9.8192 -0.0096  0.0150   0.0112   0.0318    0.0320   0.0000   440.6583     -0.210365       20.6035     -0.140478      -1.53088     -0.749800       1.86890      -2.29137     -0.141332     -0.387278     -0.523694      0.447754     -0.369216     -0.360858     -0.342399    0.00256841    -0.0248349     0.0852859       1.01609       1.14883       1.36024       1.51029       1.52452       1.38766       1.29949       1.16599      0.960481      0.997403      0.738254      0.572252      0.466990      0.411554      0.287657      0.212631      0.179291      0.116563
  25   6 1847.8474    0.4602  0.3786  9.8873 -0.0028  0.0162   0.0147   0.0335    0.0408   0.0000   439.9504     -0.955549       18.7013     -0.645771      -2.02952       1.72225      -1.76446      -1.71688       1.05513      0.445062     -0.472708     -0.776612     -0.613185     0.0737621      0.213450    -0.0533133     -0.225557     0.0316617       1.12130       1.34496       1.57593       1.73170       1.62531       1.62863       1.55733       1.35955       1.12271      0.993641      0.837199      0.710256      0.568428      0.392587      0.307860      0.247749      0.180923      0.126982
  25   7 2016.8846    0.6534  0.5862 10.1481 -0.0010  0.0182   0.0160   0.0419    0.0533   0.0000   438.2790      -2.26580       18.8581       3.17585      -2.26940      -2.51918     -0.420941      0.749257     -0.811223     -0.181082     -0.327524    -0.0926148     0.0424820     -0.157160      0.394801     -0.349350    0.00400246     -0.170532       1.11578       1.48224       1.63161       1.70444       1.77906       1.63511       1.59090       1.41367       1.25298       1.02324      0.932764      0.738800      0.608165      0.463230      0.350520      0.265698      0.182244      0.135737
  25   8 2181.7224    0.9117  0.7209 10.4583 -0.0006  0.0209   0.0204   0.0466    0.0667   0.0000   440.8596      -1.05882       14.7114      0.578105     -0.564501     -0.995074      -1.39572       1.12911       1.56828      0.870752     -0.130477       1.72908     -0.347232     -0.307658     -0.850644     -0.202004      0.210451     0.0840428       1.31731       1.81367       1.72447       1.92751       1.85667       1.89919       1.79729       1.71240       1.45611       1.22030       1.01599      0.830987      0.675927      0.534598      0.432029      0.313853      0.225893      0.165005
  25   9 2340.4915    1.3068  0.8780 11.0056 -0.0005  0.0211   0.0275   0.0552    0.0752   0.0000   440.3804     -0.942007       15.4589      0.733116     0.0696460      0.208196      0.514839    -0.0116562       1.29804       1.63746     0.0756711      0.254931     -0.405759     -0.468871     -0.340134      0.258171     -0.228114    -0.0222167       1.29989       1.80990       1.87867       1.95544       2.03295       1.96074       1.95637       1.61474       1.49958       1.22102       1.00741      0.878551      0.705641      0.535316      0.428861      0.300280      0.217709      0.157301
  25  10 2494.2837    1.8153  1.0271 11.1111 -0.0018  0.0225   0.0335   0.0545    0.1112   0.0000   436.2656       1.45109       15.7620      0.372250      -3.09224      0.269807      0.723672     -0.748290      -4.40994       1.13595      0.237690     -0.532917      -1.01614     0.0594244      0.677943     -0.354403      0.255027     -0.136989       1.39346       1.86182       1.94188       2.05031       2.08137       2.04362       1.94206       1.73941       1.56194       1.35536       1.15130      0.894028      0.732593      0.579755      0.449596      0.345133      0.264067      0.181445
  25  11 2646.1506    2.2951  1.0059 11.7079  0.0009  0.0228   0.0437   0.0576    0.1223   0.0000   438.3933      0.835672       18.3289       1.62217     -0.979822      -5.97333      0.731607     -0.607865      -1.46582       2.13886       1.30282      -2.21470      0.124757      0.296032     -0.213936     -0.257337     -0.412364     0.0421320       1.47986       1.92227       2.10108       2.26325       2.18855       2.09987       2.05507       1.85592       1.61607       1.37920       1.15169      0.929339      0.737514      0.585714      0.451964      0.333872      0.263899      0.181950
  25  12 2797.3229    3.0047  0.8900 12.4189 -0.0013  0.0206   0.0599   0.0504    0.0908   0.0000   439.0310      -3.27832       13.4363     -0.256733      -3.11204     -0.855437      -3.24143      -2.03369       1.53497      0.357745      -1.42830     -0.378006     -0.735975     -0.282701      0.408641     0.0997893     -0.271052    -0.0651889       1.31386       1.78990       1.81419       2.07211       2.03109       2.00455       1.80757       1.74773       1.46584       1.27247       1.04166      0.850982      0.623674      0.540877      0.392142      0.315165      0.240109      0.179855
  25  13 2947.3525    3.6301  0.9049 12.7573 -0.0002  0.0209   0.0711   0.0508    0.0953   0.0000   440.6636       1.15080       9.32903      -1.87459       1.25504     -0.404752       1.44406      -1.30040      -1.16696      0.317127       1.31393     -0.431793     -0.479091      0.453242      0.288140    0.00895141     -0.142884      0.130387       1.29266       1.83223       1.78948       2.02143       1.94738       1.99513       1.73465       1.70425       1.45122       1.26570       1.09250      0.843076      0.673051      0.536298      0.405381      0.321462      0.235942      0.161155
  25  14 3096.1669    4.0340  0.9111 13.0714 -0.0017  0.0208   0.0812   0.0516    0.1209   0.0000   438.7967    -0.0976899       12.0752     -0.675567      -1.59381      -1.37958      -1.38045      0.622583      -1.18640     -0.203444     -0.373993       2.00928     -0.957045      0.162413      0.257359     -0.122279      0.372646    -0.0515257       1.30949       1.72370       1.79171       2.04453       2.01956       1.92138       1.75761       1.64128       1.38799       1.29074       1.05819      0.863490      0.686089      0.528414      0.414092      0.313380      0.221649      0.163384
  25  15 3243.7974    3.8991  1.2692 12.6969 -0.0020  0.0260   0.0693   0.0679    0.1595   0.0000   439.7406     -0.722891       10.8050      -2.04060      -1.01112       3.32158     0.0255979      -4.84781      -1.75061     0.0567176       3.30487      0.199958    -0.0109635      -1.84194     -0.253133     0.0106009      0.236465     0.0510211       1.50418       2.15553       2.25978       2.43894       2.48926       2.27770       2.21775       2.01066       1.79889       1.46866       1.29705      0.990428      0.842907      0.649063      0.507489      0.364316      0.265224      0.183988
  25  16 3390.9752    3.2249  1.8926 12.7049  0.0010  0.0333   0.0487   0.0838    0.0771   0.0000   440.6127       3.96552       9.19425      -3.89752       1.88524      -2.76437      -7.60489      -4.10597    -0.0442233      -1.78101      0.232592     -0.638290      -2.85270      0.225410      0.686479     -0.391383      0.242743    -0.0184582       1.99804       2.79377       3.06596       3.06559       3.23129       2.89834       2.87448       2.57666       2.30027       2.01704       1.69968       1.41907       1.15787      0.875679      0.683730      0.507673      0.348043      0.257399
  25  17 3538.0047    2.5336  2.9119 12.3057 -0.0012  0.0418   0.0321   0.1121    0.0519   0.0000   444.8637       4.44492       7.04256      -5.05787       2.70973      -10.4267      -1.24617       3.54511     -0.979015     0.0313091       5.11364      0.967365      -2.86844     -0.964457     -0.448324      0.657719      0.318473      0.397098       2.58245       3.33638       3.75588       3.88325       3.97077       3.75302       3.55205       3.29541       2.85766       2.57176       2.10118       1.78898       1.41596       1.09815      0.861484      0.648623      0.451428      0.321886
  25  18 3684.6653    2.0269  4.1711 11.7920 -0.0014  0.0530   0.0231   0.1440    0.0449   0.0000   439.0733      0.530122       10.1791       4.69699       5.28658      -3.08952      -1.95468       1.42051       7.87335     -0.241995      -1.77365       1.81463      -3.68510      -3.69964     0.0721656       1.41548     -0.589985     -0.182282       3.14177       4.29527       4.61758       4.97080       4.89937       4.76152       4.41730       4.06619       3.65899       3.18787       2.69482       2.17019       1.78703       1.38826       1.07445      0.795844      0.577539      0.409485
  25  19 3830.9559    1.6470  5.9373 11.3494 -0.0009  0.0666   0.0183   0.1876    0.0446   0.0000   439.0537      -1.83273       7.15933      -3.92569       2.97211      -11.9725     -0.201156      -9.40241       2.97322       6.39870      -2.50208       2.71032      -3.71297      0.613004       1.33844      0.163233      0.655919     -0.112052       3.99576       5.34059       5.94217       6.16591       6.26235       5.98526       5.64374       5.25718       4.59872       3.98782       3.37169       2.75013       2.23267       1.76867       1.33510       1.03255      0.719243      0.525634
  25  20 3977.3263    1.3638  7.6637 11.0772 -0.0009  0.0814   0.0156   0.2471    0.0415   0.0000   430.7180       2.58857       11.8064      -3.02577      -24.8543       7.05462      -1.97825      -7.48034       7.33640       5.46198     -0.941072       1.86243      -1.48019       2.18897      0.483277      0.343289     -0.986364      0.193962       4.94379       6.43264       7.29950       7.38797       7.59171       7.36189       6.91530       6.31669       5.67261       4.90305       4.08545       3.39458       2.76013       2.16359       1.66394       1.25574      0.892611      0.635897
  25  21 4123.6691    1.0762  9.4100 10.9787 -0.0014  0.1070   0.0144   0.3308    0.0358   0.0000   424.6678       17.8211       9.53449       16.7283       4.96184      -21.2363      -14.2490      -8.92663       3.60043       14.8543     -0.853785      -7.52871       6.18477       1.03664      -1.28755      0.562991    -0.0518565     -0.449520       6.45502       8.56822       9.54265       9.76245       10.0159       9.57333       9.17864       8.27866       7.44698       6.39724       5.49642       4.47965       3.74266       2.86538       2.21530       1.66562       1.17093      0.841286
  25  22 4269.6993    0.7753 10.3566 11.0280 -0.0045  0.1506   0.0157   0.4936    0.0312   0.0000   432.7685       38.5922     -0.324428      -17.2356      -15.5133      -3.53706      -9.96035       12.3263      -12.9245       5.85628      -11.8539      -10.5146      -4.60915      0.926365       4.70203       1.44252    -0.0710255       1.34287       8.96924       11.7550       13.1469       13.9895       14.0236       13.5847       12.7451       11.6861       10.5267       8.88823       7.64324       6.33288       5.10965       4.02900       3.10775       2.36880       1.60502       1.18957
  25  23 4415.4766    0.6098 11.2971 10.9191 -0.0042  0.1964   0.0153   0.6502    0.0276   0.0000   410.5881      -6.70949       55.5446       6.48079      -11.1242      -11.4916      -16.5745      -6.70478       10.6366       26.0628      -16.3282       3.06678     -0.789822     -0.939570       3.30965       2.33258       2.45109     -0.589722       11.3776       15.0709       16.9056       17.8254       17.8005       17.7033       16.2963       14.9511       13.5892       11.5395       9.81061       8.12045       6.49243       5.28502       3.98059       3.06450       2.10854       1.55430
  26   5 1694.0561    0.3056  0.2674  9.7815 -0.0072  0.0131   0.0121   0.0337    0.0325   0.0000   439.2453      -2.78804       19.6970      -2.00567      -2.89709      0.465938      -1.52441      0.948396      -1.24471     -0.731726     -0.583722      0.167320      0.545614      0.161188     0.0949694    0.00577209    -0.0436941    -0.0621921      0.863633       1.05667       1.26583       1.34161       1.30721       1.25792       1.20083       1.08809      0.961533      0.813897      0.668820      0.604719      0.514830      0.377568      0.271400      0.219232      0.151332      0.119875
  26   6 1869.0002    0.4739  0.4251 10.0011 -0.0058  0.0150   0.0142   0.0417    0.0407   0.0000   438.8578      -1.34002       19.5891     -0.209347     -0.663997       1.33796       1.90326      0.282823      0.429938       1.08546      -1.08124     -0.209083     -0.571899      0.849727     -0.565894     0.0289222     -0.237905      0.289699       1.05831       1.35271       1.41474       1.44391       1.38266       1.37867       1.38646       1.29322       1.14298      0.960363      0.827437      0.709947      0.593800      0.464463      0.349993      0.268470      0.179016      0.125859
  26   7 2039.7367    0.6980  0.5564 10.2332 -0.0028  0.0179   0.0173   0.0397    0.0532   0.0000   441.7797     0.0763397       19.8743       1.37798      0.265575     -0.209654    -0.0456966     -0.273910       1.26371      0.677439      -1.90412     -0.313061      0.122986    -0.0598917      0.518486      0.301400    -0.0135359     0.0705978       1.14011       1.49715       1.56304       1.53221       1.67163       1.54733       1.47653       1.32584       1.28895       1.11188      0.962517      0.763887      0.624865      0.477569      0.404889      0.309292      0.215164      0.155763
  26   8 2206.0752    1.0182  0.7472 10.5971 -0.0067  0.0212   0.0225   0.0462    0.0676   0.0000   440.8514     -0.136790       19.6407     0.0550364      -1.42113      0.940389    -0.0443630     0.0531925      -3.48305     -0.585907       1.29464      -1.63818      0.426538      0.327193   -0.00542456     -0.647536     -0.608814     0.0276455       1.17914       1.69827       1.77540       1.82291       1.87017       1.79600       1.88573       1.55059       1.46616       1.22178       1.00422      0.801131      0.699630      0.528322      0.424978      0.329681      0.237951      0.165393
  26   9 2366.0243    1.3940  0.9422 11.0030 -0.0019  0.0229   0.0272   0.0536    0.0824   0.0000   440.6702       1.36491       18.1578      -1.23746      0.195684       2.41082       4.92142     -0.442493      0.284291     -0.526282       1.28435      -1.11633     -0.671014      0.363180     -0.827583     -0.527044     0.0151554      0.156881       1.51399       1.97124       2.16661       2.42913       2.41290       2.29149       2.23149       1.94685       1.62551       1.42669       1.18221      0.996866      0.766862      0.601616      0.455534      0.350739      0.255894      0.186874
  26  10 2521.1633    1.8776  0.9491 11.7932 -0.0039  0.0214   0.0369   0.0573    0.0785   0.0000   439.7552      0.404922       15.1013       3.92970      -3.01005      -3.62957       3.33302      -2.89690      -1.71243      -1.04183     -0.249518     -0.214960     -0.386208     -0.334964      0.897185     -0.287027      0.255613    0.00528192       1.37509       1.80230       1.92693       2.02168       1.99435       2.04237       1.98594       1.76802       1.50316       1.24125       1.11498      0.907403      0.747508      0.578983      0.446110      0.344501      0.253973      0.185978
  26  11 2674.3568    2.4405  0.9742 12.1415  0.0012  0.0226   0.0461   0.0544    0.1025   0.0000   440.1457      -4.06613       16.7366       3.51035      -3.01951      -5.00733      -1.94268     -0.866015      0.657702      -1.44822     -0.218632     -0.495889     -0.973535    -0.0634647      0.652906     -0.613918      0.150923    -0.0977383       1.39853       1.88989       1.97199       2.06211       2.01373       2.10129       1.93608       1.71944       1.53291       1.36501       1.16795      0.991321      0.798202      0.639104      0.473539      0.360963      0.270099      0.196419
  26  12 2826.5177    3.1360  0.9150 12.4559 -0.0034  0.0201   0.0599   0.0505    0.1048   0.0000   439.3133      -3.10213       13.9350      -1.26233      -2.39155     -0.503570     -0.497803      0.882051      -1.55587      0.947534       1.11123      -1.50638     -0.857574      0.702777      0.835395      0.210651     -0.151285      0.151295       1.26890       1.68866       1.80165       1.89708       1.79245       1.84080       1.73465       1.60597       1.40552       1.25138       1.07946      0.886379      0.710013      0.561427      0.443317      0.334732      0.247827      0.176600
  26  13 2977.3859    3.8583  0.8970 12.7953 -0.0033  0.0224   0.0760   0.0493    0.0987   0.0000   438.3748      -1.50329       9.37841     -0.468022      -3.02214      -3.56393      -1.09262      -1.02990       4.79434       1.27271      -1.39876     -0.490410      0.149782     -0.920857     -0.336127     -0.415331     -0.388312     -0.156910       1.69671       2.46009       2.91776       3.17422       3.20666       3.00532       2.82081       2.40142       2.04067       1.60352       1.25644      0.984140      0.741879      0.574534      0.418963      0.318484      0.235469      0.167084
  26  14 3126.8336    4.0256  0.9590 13.2511 -0.0001  0.0216   0.0783   0.0540    0.1002   0.0000   439.2543     -0.136789       12.9119       2.61323     -0.112119      -2.21311     -0.241639      -1.49767     -0.774547       1.58187       4.15622     -0.818646   -0.00617439      0.943628     -0.662741    -0.0581478      0.321242     0.0399579       1.30659       1.71094       1.90507       2.14009       2.02513       1.97727       1.91402       1.73633       1.47225       1.30184       1.11884      0.867005      0.726936      0.560994      0.436307      0.331240      0.253658      0.184139
  26  15 3275.3735    3.6889  1.3526 13.1768 -0.0035  0.0274   0.0667   0.0726    0.1082   0.0000   439.1360       1.98825       12.9950      -3.00368      -1.05368      -1.41410       4.24670       1.34491     -0.111735     -0.353457      0.923002     -0.521389      -1.02258      0.285297     -0.515881      0.544958      0.166052    -0.0156218       1.60860       2.18866       2.29757       2.39368       2.48465       2.35080       2.27365       2.05541       1.88762       1.64957       1.40339       1.19790      0.944648      0.763951      0.581532      0.444703      0.330374      0.234914
  26  16 3423.3044    3.0644  1.9521 12.8067 -0.0038  0.0332   0.0470   0.0901    0.0771   0.0000   444.0447     -0.695852       9.80273      0.757661       6.59446      -3.62299      -4.02698       8.28225      -1.34705      -3.20059      0.632415       1.15701      -1.17314       1.55021     -0.657106     -0.680483      0.706295      0.296330       1.94164       2.63683       2.84341       3.07957       2.98263       2.93235       2.77150       2.64324       2.22046       1.99134       1.66964       1.38771       1.12156      0.886054      0.699987      0.520820      0.393132      0.289849
  26  17 3570.9065    2.3991  2.9565 12.3198 -0.0019  0.0424   0.0302   0.1140    0.0506   0.0000   441.7853       2.45977       1.77167       2.23108       5.19468      -5.80757     -0.585128      -2.74667     -0.811575      -6.62155       2.16644       2.78355      -2.27165      0.998124       1.10431      0.979057     -0.290109     -0.930388       2.42094       3.37708       3.73088       3.82570       4.04953       3.69582       3.59002       3.24268       2.92419       2.53972       2.18331       1.77230       1.45389       1.12166      0.904854      0.676859      0.479360      0.360113
  26  18 3718.1756    1.9689  4.9534 11.5434 -0.0012  0.0548   0.0206   0.1537    0.0475   0.0000   440.2871      0.722590       15.6766      -1.82293      -9.47336       4.77722      -10.2519      -9.72563       2.33937     -0.662577       3.44390      0.861949      -1.40609     -0.994234      0.312756      -1.91139       1.24010      0.359794       3.27628       4.25963       4.81160       5.07175       5.06685       4.94144       4.63909       4.26859       3.82492       3.32242       2.81557       2.33240       1.87826       1.51819       1.17719      0.887526      0.650329      0.472717
  26  19 3865.2654    1.5545  6.1874 11.3786 -0.0030  0.0674   0.0172   0.1977    0.0416   0.0000   438.5444       18.2406       10.5844       9.22739       9.42467      -4.77162      -16.8231      -7.82438       5.15044      -2.40759       1.25073     -0.400823       1.08207      0.171322       2.50613      0.904017      -1.11286     -0.729429       3.97343       5.20160       5.87723       6.04745       6.25924       5.85209       5.69319       5.14805       4.67632       4.10860       3.43964       2.91122       2.31823       1.86896       1.43304       1.11706      0.808758      0.581077
  26  20 4012.0345    1.2514  8.0167 11.1612 -0.0011  0.0876   0.0153   0.2622    0.0381   0.0000   445.8322       6.76437       8.46017       1.29149     -0.221592       8.78962       3.85734      -8.21996      -10.0134       10.7870       6.16396      -2.02486      -1.50874      -1.94309    -0.0784785       3.98256      -2.32048      -1.10022       5.08367       6.76764       7.54363       7.81644       7.98097       7.68887       7.20081       6.81544       6.07787       5.22863       4.52011       3.76589       3.04338       2.44073       1.86492       1.46248       1.04135      0.765614
  26  21 4158.6984    0.9909  9.6300 11.0493 -0.0011  0.1126   0.0148   0.3573    0.0346   0.0000   431.2504       5.16738       42.3523       6.33339       5.87828      -2.40163       5.37833      -4.89517       3.20844       2.18044      -9.55690       5.76773       3.91590      -2.81856       2.97228      0.110509     -0.630345    -0.0715874       6.48121       8.59533       9.62991       9.99899       10.3153       10.0322       9.28530       8.64303       7.67400       6.81693       5.81520       4.84809       3.83114       3.11879       2.42310       1.86863       1.33632      0.964687
  26  23 4451.5093    0.4858  9.5167 11.0468 -0.0464  0.2115   0.0212   0.8247    0.0338   0.0000   437.8934       1.51899       3.77464      -5.51152       5.75759     -0.159837      -52.0778       32.3375       2.59398       14.1131       11.0431      -4.98787       7.79856      -5.08443       4.69536      -7.86135      0.265245       2.87752       12.2125       15.4871       18.2396       18.4836       18.7830       18.6819       17.2703       16.2058       14.3955       12.3998       10.9758       8.94668       7.45088       5.87237       4.65260       3.47349       2.49811       1.82916
  27   6 1889.7494    0.5133  0.4426  9.9417 -0.0092  0.0167   0.0142   0.0342    0.0444   0.0000   439.4175     -0.319247       19.3766      -1.48397      -1.02508     -0.846275       1.65349      -1.00053     -0.507354      0.108339     -0.441322      0.697235     -0.652406       1.19183     -0.574341    -0.0976354     -0.275914      0.282115      0.869595       1.30702       1.34198       1.47390       1.40356       1.48691       1.25831       1.23527       1.05889      0.978694      0.839954      0.704349      0.605352      0.465839      0.347373      0.266169      0.203758      0.144579
  27   7 2062.0157    0.7481  0.6779 10.1422  0.0003  0.0187   0.0167   0.0447    0.0589   0.0000   439.5958      0.192527       17.0637      0.934266     -0.238586     -0.695215     -0.705288      0.453055      0.977437     -0.917549       1.63358      0.623760     -0.893789     -0.668388      0.192309      0.195063   -0.00651109    -0.0524335       1.01294       1.33752       1.49365       1.57131       1.63280       1.51392       1.52842       1.35650       1.19626       1.05305      0.934474      0.768132      0.638092      0.514533      0.390281      0.294402      0.222768      0.163498
  27   8 2229.7041    1.0961  0.8520 10.5349 -0.0016  0.0194   0.0221   0.0522    0.0741   0.0000   439.3461      -1.03689       13.5738      -2.51590      -4.85329    -0.0194159      -1.69065     -0.354264      -1.23473     -0.977199     0.0475431     -0.983424      0.217914      0.398220     -0.493413      0.233244     -0.210118     0.0485794       1.14981       1.47190       1.61174       1.70682       1.69731       1.67904       1.63587       1.47467       1.37203       1.15543      0.993244      0.795858      0.666224      0.545077      0.424150      0.323578      0.245609      0.190720
  27   9 2390.9498    1.4347  0.9139 11.1600  0.0010  0.0215   0.0278   0.0534    0.0745   0.0000   441.3010     -0.723012       16.7966       1.00432      -3.39996     -0.987410      -1.16679      -2.24327      -2.12721      0.933185       1.96629      -1.24147     -0.278920      0.288967      0.245059      0.616600      0.163254     -0.169550       1.19461       1.73840       1.77709       1.93404       1.94023       1.88951       1.78888       1.63340       1.48202       1.25456       1.12380      0.896686      0.757842      0.603515      0.453062      0.355647      0.265547      0.180471
  27  10 2547.4906    1.9896  0.9015 11.8562 -0.0020  0.0210   0.0391   0.0510    0.0756   0.0000   439.9533      -2.13007       13.0140       1.63737     -0.595077      -1.88543       1.37179       1.25748      -2.66991       1.05129    -0.0567029      0.883436     -0.346788     -0.823536     -0.633349     -0.582273      0.349428      0.229737       1.38200       1.80814       1.86890       1.89776       1.91112       1.83669       1.82747       1.68025       1.57337       1.40845       1.20158      0.943629      0.770045      0.625981      0.505456      0.401171      0.289842      0.213722
  27  11 2702.0355    2.5255  0.9509 12.2095  0.0009  0.0208   0.0475   0.0537    0.0912   0.0000   439.9049       2.29911       15.6963      0.922959      -3.15766      -2.13077     -0.189954      -2.52062      0.475639      0.660046      0.810113      0.183903      0.191454      0.214608     -0.648195     -0.106315      0.387433     -0.384752       1.16529       1.64271       1.67360       1.77941       1.84340       1.77840       1.66751       1.57591       1.38290       1.22608       1.07142      0.878854      0.734577      0.582118      0.457212      0.342785      0.254055      0.182486
  27  12 2855.3090    3.3195  0.9010 12.5047 -0.0063  0.0195   0.0627   0.0498    0.1152   0.0000   438.7930       2.02608       15.6902      0.174708      -1.22376      -1.80735       1.58152      0.718599       2.41415       1.09431      -2.82861     -0.816063      0.672510     -0.649834     -0.107484    -0.0426632     -0.166833      0.124071       1.20337       1.58527       1.71381       1.88871       1.84259       1.75079       1.70368       1.51745       1.38551       1.22442       1.05554      0.869721      0.702262      0.565473      0.446394      0.344902      0.249031      0.178499
  27  13 3006.9905    3.8440  0.8471 13.0483 -0.0004  0.0204   0.0737   0.0453    0.0843   0.0000   439.3593       2.48491       14.9831       1.66642     -0.680859      0.297742      -2.63201       1.02840     -0.722658     0.0397582     -0.211027     -0.254192      0.405879     -0.126513      0.405033     -0.366575     -0.225144     0.0242739       1.30800       1.74578       1.85391       1.94331       1.78378       1.68948       1.61725       1.50439       1.40563       1.33572       1.22611      0.981436      0.840356      0.662225      0.496978      0.367584      0.285462      0.197231
  27  14 3157.1687    4.0067  1.1336 13.1641 -0.0039  0.0231   0.0709   0.0598    0.0953   0.0000   441.1239       1.08897       19.6182      0.978628      -1.37975      -2.27040       1.21260      -2.28312     -0.517557      -1.81497     -0.994111     -0.500589      0.712475      0.929985       1.31910     -0.263981     -0.525302     0.0858264       1.40284       1.84782       2.03686       2.19160       2.16514       2.05082       1.97335       1.77838       1.63624       1.41429       1.29614       1.02387      0.848657      0.671505      0.539704      0.387515      0.294666      0.218466
  27  15 3306.4463    3.4969  1.5623 13.0239 -0.0032  0.0291   0.0577   0.0753    0.0943   0.0000   438.1558    -0.0564580       13.2267      0.891749      -6.24778      -3.40056       2.33443      -4.13292      0.389443       2.74447      0.127498      -2.11858     -0.851137      0.681992      0.211040     0.0543750      0.775264    -0.0515446       1.67920       2.24424       2.49189       2.63161       2.58597       2.58789       2.43705       2.28960       2.03636       1.78114       1.47560       1.24593      0.998506      0.829283      0.631646      0.489726      0.376314      0.271694
  27  16 3455.1127    2.9279  2.1589 12.5762 -0.0009  0.0344   0.0430   0.0919    0.0831   0.0000   439.9716      -1.40756       9.00396       1.66140     -0.803820      -1.13720       3.96437       1.30411       1.21289      -2.76270      -1.43202     -0.852980     -0.759619      -1.00779     -0.179717     -0.954067      0.617264     0.0599772       1.95398       2.59959       2.89508       3.00269       3.05385       2.95946       2.95564       2.58189       2.37285       2.05568       1.73215       1.45324       1.20434      0.982885      0.752195      0.587278      0.432066      0.317016
  27  17 3603.4250    2.3721  3.5543 12.0168 -0.0037  0.0457   0.0274   0.1238    0.0529   0.0000   441.1664      0.962516       8.01653     -0.256747       5.16115      -7.46454      -2.19071      0.760410      -5.38158      -4.83025       2.63404       5.64452       1.88177      0.930872      -2.23080     -0.631777     0.0302362     -0.110823       2.54847       3.38508       3.82111       3.89854       4.04261       3.89336       3.69360       3.36795       3.08477       2.73856       2.38363       1.99473       1.59043       1.30700       1.01760      0.783907      0.585369      0.419636
  27  18 3751.4277    1.8753  4.9419 11.5839 -0.0023  0.0555   0.0199   0.1578    0.0444   0.0000   438.4502      -5.62914       18.3934       2.82754     -0.115262      -11.7694       5.81428       11.0292       3.66483       1.30714       5.12661      -4.70308      -1.13602       1.44648      -1.11418      -1.09756      0.184641     -0.173232       3.12029       4.25652       4.69602       4.93273       4.84131       4.93424       4.49068       4.23662       3.75649       3.35019       2.94343       2.37936       2.01543       1.60191       1.22431      0.963955      0.703496      0.504525
  27  19 3899.0222    1.4852  6.9395 11.2205 -0.0033  0.0712   0.0158   0.2129    0.0405   0.0000   432.1350       4.61856       10.2688       4.97025      -1.02258       9.25540      -2.37090       3.22206       8.97261       1.05442       2.16832      0.591889       5.44457       4.15293      0.303855      -1.09823      -2.59676      0.217881       4.04883       5.36905       6.04647       6.15130       6.36611       6.21741       5.91948       5.44922       4.90336       4.35506       3.63378       3.08048       2.56060       2.03857       1.60280       1.24844      0.899916      0.662323
  27  20 4046.3590    1.1621  8.2395 11.1411 -0.0019  0.0914   0.0152   0.2811    0.0370   0.0000   438.2527       9.05573       14.0501      -2.26646       4.41227      -2.85410      0.383074     -0.609359       12.8164      -4.08921      -14.3690      -1.96920       2.80857       3.76828       3.55455     -0.823134      -1.56944      0.457419       5.14297       6.72416       7.72569       7.81029       8.07287       8.01607       7.40810       6.92220       6.26314       5.39001       4.74391       4.00491       3.29806       2.64837       2.06466       1.58082       1.15159      0.842926
  27  21 4193.5931    0.8962  9.3179 11.1116 -0.0022  0.1197   0.0157   0.3910    0.0327   0.0000   437.5902       9.67371       23.5561      -11.5106       15.2284      -17.5037      -16.6895      -7.43519       8.60013       4.17323      -14.4959      -3.85029       3.48669       6.84149      0.835431       5.05463      0.825626      -1.84961       6.51418       8.77001       9.99933       10.4512       10.4299       10.4517       9.71969       9.11710       8.07066       7.06932       6.19486       5.08895       4.24336       3.41815       2.66050       2.03578       1.48823       1.08510
  28   5 1732.7316    0.3422  0.2472  9.9067 -0.0018  0.0140   0.0128   0.0259    0.0309   0.0000   440.4095    -0.0898804       20.1318      -1.20132      -2.64943     -0.803282      -1.55246     0.0967609     -0.140009      -1.29139      -1.08867     -0.165178      0.407716     0.0470575     0.0973497    -0.0503630     -0.235532     -0.118445      0.742115       1.04885       1.17387       1.20542       1.27823       1.22938       1.34280      0.951223       1.02889      0.777185      0.774348      0.695146      0.462825      0.448181      0.274055      0.239051      0.181719      0.116261
  28   6 1910.1146    0.5330  0.5380  9.9499 -0.0075  0.0181   0.0134   0.0391    0.0471   0.0000   440.3545     -0.131217       20.8938       2.39289      -5.37796      0.521116     -0.995109       1.76561    -0.0213312     -0.628219     0.0378120      0.674626      -1.15364      0.204005     -0.418367      0.592024      0.205676     0.0374051       1.09153       1.37291       1.63746       1.64467       1.82995       1.70821       1.55527       1.49389       1.22910       1.10382      0.984002      0.797610      0.669192      0.506629      0.420954      0.326872      0.235804      0.175376
  28   7 2083.8675    0.8102  0.6226 10.2429  0.0004  0.0166   0.0181   0.0397    0.0573   0.0000   443.3605      -1.26173       18.0332       2.20197      -3.68776      -3.89940      0.835587       1.56655     -0.446740     -0.946567       1.65697       1.73323     -0.517492     -0.156452      0.254755      0.156579    -0.0784276     -0.216684      0.928125       1.21952       1.37095       1.38010       1.43023       1.35573       1.27744       1.24275       1.08852       1.00035      0.880903      0.739453      0.625169      0.483299      0.384099      0.321672      0.219921      0.174681
  28   8 2252.7919    1.1189  0.8135 10.7501 -0.0037  0.0202   0.0224   0.0465    0.0707   0.0000   439.9642      -1.82944       15.2927     -0.954655      -3.29315      0.535325      -1.45956      -2.01384      -2.34800     -0.605122     -0.183150      0.140884      0.641320       1.18866      0.437471     0.0856535     -0.292605      0.387473       1.10062       1.48416       1.61714       1.66288       1.80280       1.67857       1.67921       1.48055       1.25387       1.20888       1.04194      0.852034      0.717021      0.556630      0.449649      0.355214      0.261801      0.191822
  28   9 2415.2825    1.5130  1.0332 11.3572 -0.0000  0.0230   0.0285   0.0560    0.0826   0.0000   439.1264     -0.771733       19.6060       1.14614      -3.66847       3.42533      -3.22950      -3.15081      0.790125       1.15653      0.781866      0.500921      -1.10407    -0.0509924      0.661974     -0.610004     -0.106986      0.273749       1.30686       1.79444       1.94505       2.02463       2.11303       1.97470       1.95045       1.76525       1.57544       1.47281       1.22635       1.04437      0.851431      0.683630      0.542260      0.423146      0.321736      0.242061
  28  10 2573.3004    2.1088  0.9735 11.7264 -0.0014  0.0209   0.0395   0.0527    0.0888   0.0000   439.7705      -1.96149       14.3024       2.24211      -2.90943     -0.716152     -0.884419      0.213677      -2.42129      -2.08277       2.20384      0.397292     -0.203097      0.182042      0.637390     -0.274839     -0.259830     0.0583480       1.20461       1.59029       1.66174       1.85500       1.90508       1.76714       1.70057       1.59621       1.41251       1.30911       1.06242      0.951453      0.770097      0.643101      0.486777      0.378206      0.282606      0.203727
  28  11 2729.2769    2.7565  0.9630 12.1048 -0.0026  0.0198   0.0504   0.0517    0.0985   0.0000   440.3685       1.44685       18.3977      0.813730      -4.63000      0.890023     -0.693433     -0.103527      -1.67001       1.23244       1.95747      0.782177     -0.190701     -0.899788     -0.287907    -0.0214714     -0.402959      0.109128       1.08266       1.46520       1.55835       1.64949       1.75396       1.64098       1.59206       1.44739       1.31815       1.24939       1.03563      0.850425      0.728066      0.577402      0.465955      0.364082      0.266024      0.206297
  28  13 3036.1248    4.0463  0.9356 13.0909 -0.0017  0.0199   0.0742   0.0503    0.0984   0.0000   438.6983       2.01675       16.3545     -0.155758       1.95637      -1.75815      -1.21407     -0.779398       1.20923       1.06360      0.719433    -0.0345887      -1.26931     -0.872439       1.32217     -0.955618     -0.501260     -0.120861       1.20448       1.58877       1.79191       1.80810       1.93102       1.82288       1.76937       1.66253       1.46515       1.24657       1.02955      0.916643      0.769205      0.617881      0.493889      0.371220      0.265431      0.203207
  28  14 3187.0954    3.9543  1.2196 12.9253 -0.0008  0.0232   0.0654   0.0588    0.1142   0.0000   439.9663       1.35439       12.4958      -1.91766      0.925700     -0.876819      -3.40790      -3.15974     -0.598417     -0.414986     -0.614497     -0.302481       1.06651      0.352942      0.302545      0.704227      0.324049     -0.180218       1.29696       1.71010       1.91135       2.01389       2.07438       1.97222       1.92235       1.76432       1.59410       1.44117       1.20932       1.01056      0.802857      0.674144      0.545633      0.417215      0.310653      0.229760
  28  15 3337.1860    3.3269  1.7104 12.8921 -0.0037  0.0289   0.0503   0.0778    0.0803   0.0000   436.2137      0.664583       13.6257      -1.49099      -3.24315      -4.90868       4.61739      -3.30655       1.47993     -0.444234     0.0123837      -1.17724      -1.54719      0.212936     -0.803028      0.454583     -0.282160     -0.355105       1.62924       2.17017       2.37008       2.49084       2.52095       2.44150       2.38824       2.21889       1.99731       1.75680       1.48215       1.29142       1.03587      0.855543      0.669050      0.528434      0.395947      0.293539
  28  16 3486.6627    2.7695  2.5525 12.3057  0.0002  0.0368   0.0371   0.0992    0.0810   0.0000   439.2252     -0.253167       8.72039       3.66807       5.45664      -4.89314      -3.06909       1.77945       4.68401      0.995104       4.01117      -1.73098      -1.10480     -0.784447     -0.653943     -0.474764     -0.287982     -0.454081       1.99114       2.69610       2.94482       3.00409       3.24771       3.06064       2.96380       2.75092       2.44277       2.18811       1.91168       1.59653       1.31858       1.09888      0.818788      0.672535      0.495354      0.366878
  28  17 3635.6246    2.2413  4.0016 11.8214 -0.0017  0.0471   0.0240   0.1303    0.0515   0.0000   439.8202       6.78920       12.9621      -2.88468      -7.32496     -0.206966      -5.36967       2.08673     -0.196090       6.55470      -1.67889       2.80826      -1.74556       2.10187      0.287834     -0.147445      0.555474      0.279179       2.55375       3.41573       3.84599       3.92811       4.05730       3.95991       3.71919       3.50786       3.19314       2.83266       2.42984       2.08216       1.70980       1.41774       1.07381      0.867620      0.632453      0.462797
  28  18 3784.1987    1.7627  5.5108 11.5164 -0.0018  0.0586   0.0181   0.1713    0.0411   0.0000   439.1051       3.08098       10.3037      -8.36294      -7.13635      -3.49574      -8.30705      -3.32577       4.50314      0.791616      -1.35843      -2.33405      -1.90026       1.31622      0.158742      0.572647    -0.0598171     -0.379265       3.30354       4.26741       5.02071       5.07045       5.25215       5.17440       4.88668       4.47220       4.02965       3.61536       3.05224       2.61463       2.15524       1.72762       1.35836       1.08179      0.790864      0.587657
  28  19 3932.4219    1.4120  7.3428 11.2551 -0.0016  0.0763   0.0152   0.2210    0.0373   0.0000   436.4835      0.358925       12.1151      -6.56451       4.44342      -12.2786     -0.375820      -5.98693      -7.47632       1.31362       4.41735       5.82586      0.910758      -1.07763       2.14193    -0.0700282       1.45066      -1.42191       4.05317       5.45074       6.21242       6.47105       6.59810       6.42518       6.06847       5.70269       5.14573       4.52385       3.98116       3.35191       2.76653       2.24126       1.78976       1.37477       1.00887      0.762035
  28  20 4080.1531    1.1118  8.7404 11.1268 -0.0002  0.0961   0.0153   0.2967    0.0369   0.0000   431.0621       13.2582       17.3877       10.1648      -4.07247       4.32660      -10.5685      -15.4375       6.07495      -5.41292      -3.48654       8.61040       1.04279      -3.29671      -2.35234      -1.22576      0.646342     -0.707970       5.17489       6.86732       7.86971       8.06871       8.40580       8.03767       7.65198       7.14953       6.40167       5.88881       4.98853       4.23914       3.54072       2.86137       2.24813       1.77194       1.29078      0.959711
  28  21 4228.1259    0.7788  9.0528 11.2267  0.0006  0.1273   0.0186   0.4658    0.0345   0.0000   440.7453      -4.16390       40.0953       10.8355       1.92414      -13.7781       1.72691      -13.1612      -16.1921      -1.76553       5.75697     -0.212197      -7.06862      -1.78853       1.52476       1.49632       2.03402      -2.71898       6.88659       8.97827       10.4160       10.7015       10.7871       10.9113       10.1452       9.47522       8.64438       7.53860       6.61547       5.66890       4.64300       3.82603       2.98819       2.34264       1.70780       1.27910
  28  22 4374.8071    0.5762  9.0565 11.1580 -0.0277  0.1729   0.0220   0.6790    0.0344   0.0000   449.3394       15.6580      -17.9771      -35.1034       23.4389      -17.3282      -5.82206       9.81264       6.77990       16.0364      -21.9841       2.59563      -4.87053       7.51236       3.98316       7.51986      -3.88362      -2.62147       8.74500       12.0751       13.9192       14.2538       14.6599       14.3197       13.4273       12.6718       11.5535       10.0146       8.94248       7.46208       6.16492       4.99275       3.94207       3.09928       2.25419       1.65258
  29   5 1751.5563    0.3701  0.3188  9.8719 -0.0065  0.0134   0.0124   0.0326    0.0331   0.0000   441.2010      -1.45069       20.4542     -0.662533      -2.56199    -0.0111040      -1.75299       1.16977      -1.31416      0.855067      0.254516     -0.542442      0.446709     -0.292342     -0.127168      0.393887      0.347749     -0.121983      0.671994      0.929041       1.04103      0.999299       1.14724      0.985497       1.02953      0.960491      0.853921      0.759765      0.645461      0.532424      0.458538      0.358149      0.313603      0.222266      0.186445      0.137293
  29   6 1930.1921    0.5578  0.5647  9.9499 -0.0018  0.0172   0.0133   0.0395    0.0473   0.0000   441.2434      0.151885       20.8238     -0.240315      0.654242     -0.842258      -2.06613     -0.643162      -1.67106      0.181562      0.295163     -0.649519     -0.199052     -0.345131      0.157977     -0.211257      0.175775      0.142620      0.877315       1.19200       1.33948       1.47302       1.42158       1.45587       1.35432       1.27550       1.12234       1.04973      0.840341      0.726105      0.640979      0.507817      0.404139      0.288866      0.239901      0.177276
  29   7 2105.3076    0.8449  0.6982 10.2587 -0.0038  0.0182   0.0180   0.0437    0.0614   0.0000   439.1664     -0.425555       18.9967       1.68965      -2.79137      -1.81995      0.803473      -1.29675     0.0509742      0.176489     -0.823800       2.30527      0.320165     -0.985958      0.191086     -0.101780     -0.186448     0.0104286      0.953552       1.34795       1.42936       1.45807       1.53851       1.45437       1.39349       1.33912       1.17636       1.10094      0.949808      0.804383      0.689627      0.575109      0.424030      0.359740      0.258200      0.192890
  29   8 2275.3336    1.1775  0.8818 10.7436 -0.0018  0.0201   0.0226   0.0492    0.0722   0.0000   440.4577     -0.769707       17.2740       2.24348       2.07336     -0.860698      -2.89136       1.28160      0.855073      -1.31355      0.698842      0.127858      -1.86094    -0.0369520      0.199660      0.423345      0.559698     -0.380991       1.08195       1.41251       1.57593       1.61753       1.64182       1.66471       1.55419       1.48320       1.36264       1.17695       1.05254      0.868523      0.749480      0.592447      0.484436      0.380033      0.283132      0.212277
  29   9 2439.0181    1.6389  1.0750 11.2599 -0.0033  0.0228   0.0289   0.0571    0.0877   0.0000   438.9081      0.669177       16.3215      -1.01528      -1.22762      -1.58598       1.47403       3.17674       1.02618      -3.68395       1.55274      0.873747     0.0348175     0.0129040     -0.496072     -0.592006     -0.371064     -0.203373       1.28337       1.67193       1.68389       1.93515       2.03552       1.90636       1.77848       1.62371       1.53313       1.38485       1.20827       1.00753      0.849456      0.699846      0.547327      0.428544      0.322663      0.246221
  29  10 2598.6504    2.1554  0.9213 11.9756  0.0015  0.0197   0.0402   0.0509    0.0742   0.0000   440.5006      -1.28942       13.5532    -0.0532264      -2.91754      -1.61875      -1.10947      0.930187      -1.70525     -0.501726       1.27155      -1.20656      -1.12171     0.0607270      0.601332    -0.0872660      0.328514     -0.210204       1.05269       1.39668       1.49674       1.64481       1.64931       1.64103       1.57975       1.44385       1.28607       1.19127       1.05233      0.835707      0.740830      0.569976      0.459685      0.356133      0.284468      0.219185
  29  11 2756.1115    2.8052  0.9572 12.4228 -0.0014  0.0204   0.0510   0.0510    0.0831   0.0000   439.0492     -0.371829       15.6168     -0.414229      -3.68812      0.580587      -2.43788      -1.56034      0.140270       1.96665       2.06795     -0.857984     0.0781025      0.168832     -0.228076     -0.343368     0.0135373     0.0188655       1.14489       1.54681       1.60532       1.81798       1.79176       1.76033       1.70659       1.60957       1.47658       1.24690       1.06614      0.863106      0.737473      0.613276      0.487859      0.372432      0.281258      0.229400
  29  12 2911.6189    3.5022  0.9150 12.8897  0.0012  0.0190   0.0643   0.0474    0.0906   0.0000   439.0989      0.633268       15.5603       1.02485      -1.30508      0.287780      -4.44189    -0.0973191      0.733368      0.943379      -1.98643      0.510591     -0.826306       1.19211     -0.495923     0.0386431      0.156567     0.0248796       1.01223       1.37877       1.48950       1.60214       1.65547       1.58308       1.59767       1.42224       1.27103       1.17390      0.978432      0.852417      0.664719      0.546192      0.445031      0.352616      0.270774      0.203254
  29  13 3064.9803    3.9835  1.0032 13.1862 -0.0001  0.0202   0.0694   0.0550    0.0960   0.0000   439.6853    -0.0130532       15.7331     -0.234257      -2.23619     -0.628198      0.765800     -0.732931       1.46170      0.769140       1.52004       1.41595     0.0557660     -0.373245      0.223282     0.0597255     -0.197844    -0.0420134       1.10207       1.47719       1.58695       1.70456       1.78190       1.67523       1.66419       1.52515       1.42332       1.23190       1.07552      0.896738      0.720358      0.578174      0.494081      0.376444      0.298647      0.221307
  29  14 3216.7011    3.9360  1.2660 12.8530  0.0003  0.0229   0.0623   0.0599    0.1066   0.0000   438.6136      -2.92019       14.9172      -1.82574       1.32657      -5.60647      -1.20353       1.78805       1.41083      -1.17307      0.406288       1.03838      0.105571     -0.536128     0.0583008     -0.451802      0.131883     0.0923021       1.25618       1.65085       1.84901       1.97696       2.05610       1.96375       1.91942       1.76247       1.58929       1.40630       1.19725      0.996881      0.817074      0.685957      0.568654      0.412683      0.328170      0.244936
  29  15 3367.5698    3.2497  1.7289 12.8746 -0.0025  0.0292   0.0475   0.0758    0.0658   0.0000   437.9355       3.68135       13.2188      -1.74455       3.34469      -1.69190      0.703425       5.19694      -1.27659      -2.83264     -0.619729     -0.194294     -0.135236       2.14775      0.428453      0.668642      0.498179      0.510459       1.52803       2.05863       2.25599       2.39026       2.39899       2.47062       2.18899       2.19167       1.95148       1.72635       1.51739       1.23707       1.05258      0.873979      0.693538      0.534783      0.414448      0.316404
  29  16 3517.8385    2.6437  2.9229 12.2921 -0.0000  0.0384   0.0316   0.1050    0.0588   0.0000   444.2281       3.22162       9.21354       1.08384       6.27050      -3.86931      -3.31414      -2.62422      -2.88561       1.22385      0.832094      -1.68036     -0.584382      0.204224      0.412568      0.740490      0.116358      0.434808       2.06869       2.59458       3.09760       3.10174       3.23124       3.22021       2.99420       2.84260       2.62618       2.25384       1.99169       1.67713       1.39743       1.14326      0.913339      0.732321      0.542489      0.416351
  29  17 3667.4995    2.1312  4.1713 11.8054 -0.0011  0.0490   0.0231   0.1330    0.0492   0.0000   437.1049      -1.34002       14.9878      -1.26420       3.86821      -1.35814      -1.50646      0.545488       9.12280      -3.81216      -1.60890      -1.20598       3.61186       2.05430     0.0928109     -0.223546      0.176401      0.522719       2.56421       3.40333       3.77440       3.94631       4.22633       3.98287       3.91232       3.54894       3.26039       2.86364       2.51252       2.19596       1.81582       1.47604       1.17254      0.918995      0.689547      0.518729
  29  18 3816.6500    1.7105  6.1092 11.3043 -0.0000  0.0619   0.0166   0.1763    0.0417   0.0000   444.0875      -4.34207       10.4356      -5.47991      -3.25876       4.04182      -2.02053      -9.54947     -0.906053       6.79789       1.96897      0.249677       2.76267     -0.699855      -1.44952     -0.700820     -0.722759      0.203052       3.23771       4.33676       4.89392       5.10851       5.17315       5.18182       4.85312       4.47518       4.15795       3.66085       3.22699       2.79064       2.31836       1.88834       1.47516       1.18036      0.879293      0.661059
  29  19 3965.6465    1.3337  7.6312 11.1841 -0.0017  0.0783   0.0145   0.2303    0.0360   0.0000   438.1483      -12.2041      -1.82430      -5.84512       13.0931      -3.36180      0.364806       1.09389       1.23997     -0.661225       3.81765      -4.63669      0.298808       5.18154      -1.71534      0.614099       1.71607      0.449962       4.01006       5.51746       6.07054       6.44351       6.49572       6.44806       6.13520       5.69523       5.31612       4.64842       4.03582       3.46538       2.89963       2.36020       1.88007       1.47124       1.12670      0.827266
  29  20 4114.0525    1.0208  8.9669 11.2201 -0.0017  0.1037   0.0157   0.3333    0.0337   0.0000   431.3349       6.49539       34.6445      -21.8172      -3.00861      -2.47250       8.52877       11.8064      -7.88478      -1.01530      -1.16767       10.5266      -7.77182      -2.30294       1.79541     -0.514995      -1.91060       1.72342       5.31210       7.16969       8.10361       8.64330       8.65625       8.75459       7.99690       7.85063       6.92119       6.19442       5.37199       4.51379       3.86224       3.04742       2.51573       1.96393       1.45385       1.08886
  30   5 1770.0163    0.3748  0.3233  9.9158 -0.0052  0.0138   0.0117   0.0289    0.0328   0.0000   439.9822     -0.809271       21.2562       1.35671      -3.40615      0.504902      0.228248      -1.28948       1.23523      0.941829     -0.236092    -0.0933323     -0.361053     -0.425134      0.304910    -0.0736039     -0.173065     -0.138895      0.855034      0.998434       1.14297       1.12562       1.14785       1.14568       1.06779       1.07044      0.960001      0.834440      0.815989      0.660687      0.528461      0.423613      0.373892      0.301444      0.224700      0.186902
  30   6 1949.9200    0.5635  0.5483 10.1464 -0.0004  0.0165   0.0138   0.0395    0.0431   0.0000   439.9142     -0.124598       18.8105      0.570068      -1.82411     -0.919265     -0.141762    -0.0962165      -1.46348      -2.12293      0.975926     -0.245596     -0.670820     -0.126706      0.216911      0.195813    -0.0412245     0.0246837      0.913845       1.17720       1.28604       1.33742       1.38408       1.35032       1.33924       1.28301       1.15350       1.00285      0.851304      0.728574      0.652386      0.487403      0.397140      0.331061      0.260550      0.191148
  30   7 2126.3444    0.8721  0.6988 10.3803 -0.0013  0.0168   0.0183   0.0447    0.0584   0.0000   441.2255       1.19627       20.6261      -1.86118      -2.02279       2.35076      0.972595       1.89158      0.936630      -1.09657       1.02603     -0.251155     -0.322413      0.439350     -0.370033     -0.632303     -0.345025      0.267839      0.903053       1.18169       1.26458       1.34906       1.39071       1.36742       1.39424       1.24487       1.11939      0.973282      0.862307      0.775765      0.640328      0.508642      0.401344      0.321179      0.254400      0.200029
  30   8 2297.3207    1.2184  0.9323 10.8149 -0.0028  0.0219   0.0223   0.0494    0.0754   0.0000   441.4933       3.15809       20.5505      0.570987      -1.07673     -0.530014      -2.46110      -1.05919     -0.922800      -1.24030      0.196931      -1.32313     -0.280109      0.299400     -0.942662     -0.620177     0.0449176      0.223839       1.06079       1.49680       1.65361       1.64700       1.79439       1.73579       1.59532       1.66310       1.34408       1.27400       1.05189      0.919365      0.803759      0.652827      0.527330      0.405568      0.314655      0.226137
  30   9 2462.2227    1.7264  1.1165 11.1953  0.0005  0.0220   0.0293   0.0550    0.1001   0.0000   440.5259       1.58455       20.7310      0.166236     -0.163933      0.494143       1.12431     -0.922641     -0.236432     -0.410255      -1.00523       1.16082     -0.849845     -0.537962      0.254050      0.123093      0.167163      0.282182       1.21542       1.57010       1.75262       1.87000       2.00138       1.88244       1.79611       1.64453       1.48716       1.38872       1.21280      0.986807      0.844337      0.680538      0.547598      0.447418      0.340825      0.261954
  30  10 2623.4442    2.2732  1.0496 11.8563 -0.0000  0.0211   0.0391   0.0527    0.0887   0.0000   439.6409       1.48025       17.8743     0.0943521      -3.09691      0.884206     0.0319686      0.324210      -1.15427      -2.72723     -0.413122     -0.311264     -0.115247      0.434573      0.410483     -0.100816      0.322127      0.212022       1.06719       1.47152       1.56071       1.72174       1.74879       1.71741       1.64441       1.53268       1.38466       1.28027       1.09016      0.940991      0.771865      0.600007      0.507907      0.413306      0.315546      0.242342
  30  11 2782.4068    2.9190  0.9902 12.3936 -0.0053  0.0205   0.0518   0.0503    0.0864   0.0000   439.3156      0.270567       17.7398       1.65105      -1.90714     -0.541680      0.262860       2.01582      -1.70144       1.13032      0.402924     -0.679925       1.68133       1.33982     -0.210858     -0.213679      0.103698      0.229395       1.04980       1.45328       1.64730       1.71025       1.82155       1.71321       1.62130       1.53667       1.35127       1.21482       1.07601      0.910025      0.787235      0.624929      0.512044      0.391083      0.304099      0.218349
  30  12 2939.0562    3.8536  0.8735 12.8187 -0.0005  0.0183   0.0697   0.0456    0.0873   0.0000   440.4683       1.51853       16.8047      -1.16953      -1.29149     -0.139012      -1.95763    -0.0643422      -1.63801     -0.461260  -0.000209091       1.41343     -0.532154      0.822537     0.0640364      0.379374     0.0530960      0.292964      0.970577       1.33703       1.42546       1.46083       1.52256       1.52136       1.54213       1.35703       1.20024       1.10099      0.927202      0.845773      0.684426      0.574823      0.453450      0.350834      0.269647      0.203349
  30  13 3093.2827    4.0295  1.0603 13.2648 -0.0048  0.0214   0.0690   0.0541    0.0970   0.0000   441.1502       3.37579       15.8012       3.06382      -3.87565      -4.19365      0.909103      0.568733     -0.823949      -1.42295       1.35069      0.519447      0.832353    -0.0966037      0.600271    -0.0145025      0.384566    -0.0939668       1.14158       1.49130       1.64765       1.74121       1.74755       1.66073       1.65807       1.60867       1.37398       1.30859       1.10451      0.948281      0.803499      0.663951      0.535015      0.426192      0.320447      0.245833
  30  14 3245.9078    3.9158  1.3332 12.7904 -0.0013  0.0238   0.0597   0.0619    0.1073   0.0000   437.9000      0.413207       13.7701       1.23148       1.79783       2.44628      0.671562      -2.21256     -0.627110       2.41641      0.326400      -1.42570      -1.07084       1.35988       1.16599     -0.654291      0.578166    -0.0136694       1.24189       1.61165       1.84239       1.87065       2.00210       1.93012       1.81838       1.74080       1.53825       1.40397       1.24520       1.05241      0.892658      0.736086      0.584571      0.461196      0.358933      0.272908
  30  15 3397.5519    3.2767  1.7961 12.6011 -0.0029  0.0278   0.0443   0.0730    0.0733   0.0000   440.2087       2.11426       10.0270     -0.917809     -0.692564      0.743760      -1.91718      -2.95751      -1.29032      -4.48083     -0.403377      -1.82881      0.407571       2.58936    -0.0999712     -0.686527      0.355924      0.252072       1.47482       1.94987       2.12383       2.23869       2.35287       2.31459       2.18708       2.07270       1.85851       1.70178       1.46256       1.23515       1.04704      0.881236      0.690793      0.555518      0.421906      0.314130
  30  16 3548.6183    2.4943  2.9988 12.3547 -0.0039  0.0393   0.0296   0.1080    0.0503   0.0000   445.1352       1.52931       11.4156      -2.77400       7.93823      -5.74001      -7.92240       2.91515       5.11340     -0.435583       5.56648      -1.53794      -3.47647      0.325359      0.553335     -0.600601       1.17429     -0.373405       1.99401       2.68184       2.98801       3.10160       3.23080       3.10489       3.01727       2.84952       2.55829       2.31345       2.06477       1.75820       1.45453       1.23178      0.990314      0.787191      0.590121      0.449410
  30  17 3699.0358    2.0378  4.5281 11.7058 -0.0005  0.0498   0.0214   0.1388    0.0476   0.0000   437.3835      -2.09675       20.8159      -2.33085      -9.10773      -3.88537      -4.89600     -0.260701      -2.82423      0.823621     -0.717135       2.84116      0.533723      -1.62885      -1.64286     0.0100217    -0.0806967       1.23260       2.57318       3.39750       3.90854       4.03899       4.21361       4.09253       3.95905       3.72118       3.34915       2.98754       2.64761       2.19857       1.87032       1.52131       1.23200      0.979710      0.748364      0.570513
  30  18 3848.7288    1.6329  6.2160 11.3261 -0.0004  0.0633   0.0163   0.1791    0.0406   0.0000   437.9773      -2.81319       22.8291      -6.09537      -9.90758       5.10060       4.47469      -4.07697       1.10246       5.23925       1.42944      -1.27728       2.07975     -0.367121       1.33054       2.56164       1.82217       1.09048       3.19762       4.28634       4.86426       4.99495       5.20149       5.07877       4.85498       4.56652       4.14924       3.77499       3.32734       2.83543       2.38348       1.97787       1.56037       1.26819      0.950088      0.723190
  30  19 3998.5279    1.2494  8.0698 11.2394 -0.0019  0.0852   0.0147   0.2544    0.0344   0.0000   441.4603      -10.0972       16.8203       1.17042      -6.59228       4.81435      -2.14078      -14.2492      -2.99564       8.61682       5.78869      -3.91804      -8.13219      -1.48667      0.791885       2.26010     -0.558732      -1.68373       4.19554       5.64651       6.47450       6.76504       6.95870       6.79297       6.49690       6.17689       5.55904       5.02105       4.42024       3.76864       3.21165       2.65541       2.16089       1.67544       1.23932      0.943534
  30  20 4147.2175    0.9369  9.0388 11.2616 -0.0049  0.1103   0.0169   0.3756    0.0336   0.0000   446.1785       19.3291       10.0314       11.1109       5.92742      -25.3666      -8.57271      -13.7521       4.78652       11.2563       11.2416       2.02088      -1.06360       1.06900      -4.03825      -1.49673      0.234138      0.751637       5.51041       7.27757       8.39604       8.67618       9.04999       8.91812       8.50393       7.88284       7.35296       6.46279       5.70369       4.91532       4.13909       3.39646       2.77728       2.14898       1.63462       1.24933
  30  21 4296.1189    0.5966  8.4284 11.3320 -0.0460  0.1573   0.0318   0.8017    0.0471   0.0000   432.8820      -8.39737       14.9850     -0.232546      -17.5902       16.7579      -12.1806       26.5036      -2.69941      -3.37717      -7.56629       11.0137       4.28879      -1.23185       2.74587      -7.10145      -5.68039       2.43721       7.89578       10.2881       12.2715       12.2607       13.0463       12.6830       11.9536       11.4266       10.3334       9.27320       8.20293       6.97834       5.97196       4.89182       3.94506       3.15840       2.32418       1.77442
  31   4 1599.3226    0.2499  0.1869  9.7712 -0.0015  0.0125   0.0106   0.0242    0.0261   0.0000   440.8683      0.457207       20.5509     -0.746308      -2.31946     -0.167907     -0.302574      -1.55746      -1.37767     -0.403053      0.141251     -0.333055     -0.892075     -0.477634     0.0160598    -0.0740444     -0.151206     0.0115010      0.661652      0.856002      0.993721      0.861181      0.994648      0.914950      0.876545       1.07305       1.12935      0.852535      0.650159      0.503652      0.437453      0.392697      0.262499      0.228226      0.290714      0.198964
  31   5 1788.2316    0.3949  0.3614  9.9367 -0.0099  0.0136   0.0122   0.0338    0.0337   0.0000   439.8769      -2.00479       21.7491      0.336187      -1.73784     -0.199659       1.59316     -0.248661      -1.22991      -1.52534     0.0440569       1.45324      0.296029    -0.0728972      0.632965      0.523141      0.188822    -0.0535036      0.735132      0.980985       1.06000       1.18578       1.23599       1.18478       1.09721      0.977511      0.965250      0.934131      0.729041      0.608759      0.546580      0.458600      0.369807      0.292503      0.218033      0.165243
  31   6 1969.4372    0.5993  0.5733  9.9501 -0.0033  0.0168   0.0135   0.0375    0.0483   0.0000   440.3965      -1.79996       23.0016      -1.25033      -1.03732      -1.08291     -0.144702      0.560069      0.496955     -0.994735      0.568735     -0.639711     -0.746218      0.564017      0.101728     -0.157174    0.00394576     0.0476393      0.843368       1.14245       1.23582       1.25291       1.28165       1.29381       1.28413       1.21159       1.07732      0.979154      0.829917      0.735551      0.626693      0.528174      0.417453      0.330830      0.250192      0.207725
  31   7 2146.9765    0.8697  0.8412 10.2803 -0.0029  0.0195   0.0169   0.0473    0.0698   0.0000   439.8666      0.556952       18.8091       1.40607      -2.44441      0.259159     0.0333412      -1.39339       2.14125      0.806285      -2.17058      -1.49645       1.16976      0.237029     -0.172398     -0.310819    -0.0705090      0.439251       1.00403       1.34371       1.55270       1.60633       1.67221       1.66096       1.56894       1.49272       1.33752       1.17181       1.02235      0.903894      0.756057      0.627326      0.511764      0.403392      0.306278      0.243046
  31   8 2318.8635    1.2860  0.9860 10.9805 -0.0024  0.0210   0.0230   0.0531    0.0726   0.0000   441.1341     -0.382375       18.9762       1.98457     0.0650668   -0.00779333     -0.679517       1.18790     -0.143533    -0.0832158      -1.81562      0.752873     -0.207571      -1.06733     -0.644872    -0.0666468    -0.0358334      0.366778       1.00855       1.41929       1.51169       1.62220       1.69793       1.59005       1.57258       1.45162       1.30000       1.22014       1.08075      0.965409      0.812731      0.682343      0.556843      0.429078      0.326093      0.254498
  31   9 2484.9351    1.8013  0.9899 11.6136 -0.0046  0.0209   0.0325   0.0514    0.0767   0.0000   440.0827      -2.27406       18.2084      -2.34949      -3.89643     -0.542216       1.49245      -3.11274      -1.41754    -0.0209537       2.77505     -0.388074      0.219496      0.411944      0.973853     -0.108353     -0.341776      0.851304       1.06410       1.47846       1.59881       1.67571       1.70830       1.70819       1.59456       1.45721       1.38699       1.24390       1.14786      0.952312      0.828313      0.673970      0.544861      0.424286      0.336964      0.256864
  31  10 2647.7533    2.4167  1.0389 11.9911 -0.0004  0.0208   0.0409   0.0515    0.0890   0.0000   437.9945       1.33042       18.0752     -0.290596      0.492925     -0.565744      -2.68203      0.558888      -1.04850     -0.859326      -1.12624      0.932900      0.360310     -0.497873     0.0373614     -0.199171    -0.0751454      0.228902       1.04204       1.40560       1.55273       1.69453       1.66969       1.66650       1.58334       1.46437       1.35506       1.24955       1.08687      0.955270      0.791094      0.673984      0.542201      0.444908      0.317240      0.249810
  31  11 2808.3022    3.1718  0.9568 12.3794 -0.0001  0.0186   0.0545   0.0481    0.0916   0.0000   439.4601    -0.0713420       15.5360     0.0270365      -2.86618     -0.689364      0.741763      0.267260     -0.617884     -0.312763      0.164629     -0.508053      -1.69663      0.867396      0.308901    -0.0789826     -0.292276      0.313237      0.941192       1.24345       1.35915       1.45030       1.54453       1.48336       1.44505       1.32104       1.23064       1.09595      0.959610      0.836320      0.725941      0.589442      0.471671      0.378053      0.301543      0.232004
  31  12 2966.0542    3.8557  0.9346 12.8712  0.0007  0.0187   0.0673   0.0466    0.0877   0.0000   440.7636       1.94459       14.7680       1.08154      -1.40116     -0.685748     -0.424680      -1.73207       1.11994    -0.0966932      -1.47570      -2.13658     -0.319801      0.882354     -0.332190    -0.0688488      0.499214    0.00706843      0.986020       1.32640       1.44996       1.50008       1.58998       1.49770       1.46602       1.35266       1.26199       1.14573       1.00760      0.852905      0.745351      0.604745      0.483441      0.391822      0.310283      0.234969
  31  13 3121.2420    4.1824  1.0587 13.0537 -0.0041  0.0209   0.0706   0.0511    0.1114   0.0000   441.2795     -0.393829       15.1979     -0.977619      0.115308      -2.83213     -0.704814      -2.19069       1.31567      -3.10389      0.605753       2.00175       1.40586       1.00288     -0.789010     -0.679910     0.0301243      0.207725       1.00000       1.43227       1.56470       1.64650       1.72865       1.65487       1.65510       1.53434       1.40768       1.22035       1.11273      0.901245      0.788834      0.641796      0.507735      0.410378      0.318571      0.243900
  31  14 3274.7297    3.7351  1.3511 13.0317 -0.0024  0.0241   0.0575   0.0631    0.0886   0.0000   438.3094       3.28573       14.9822      0.199021    -0.0983391     -0.195659       2.36551    -0.0630264     -0.207267      -2.06136       1.23698   -0.00823402      0.904245      0.232128     -0.344289      0.270239       1.17322     -0.217018       1.19026       1.59560       1.77790       1.87549       1.99005       1.79902       1.83860       1.69347       1.54091       1.42509       1.23344       1.09627      0.905373      0.788401      0.605747      0.495914      0.381198      0.288201
  31  15 3427.2681    3.0968  2.1479 12.5196 -0.0007  0.0307   0.0381   0.0809    0.0610   0.0000   439.7758       1.47430       7.77317       2.65823       6.52582      -1.48450      -7.38069      0.788736       3.66347      -4.37547      -3.36408      0.712433      0.148335      -1.17964      0.590478       1.31955      0.328183     -0.465013       1.51220       2.05392       2.20676       2.33408       2.37990       2.42871       2.30387       2.16077       2.01402       1.80305       1.60602       1.36410       1.14199      0.957871      0.762945      0.624418      0.488347      0.369974
  31  16 3579.0346    2.3950  3.3225 12.1258 -0.0024  0.0399   0.0258   0.1110    0.0476   0.0000   436.5389      0.313384       12.0205      0.618235      -4.43571      -1.43712      0.562005      -1.33982      0.555035      -1.62896       2.35470      -3.24800       4.50068      -1.40469      -2.23482      0.725625     -0.335185      0.229280       1.96309       2.63616       2.91589       3.13751       3.19948       3.11187       2.98013       2.81712       2.59928       2.32503       2.13454       1.77266       1.53059       1.27576       1.02611      0.811216      0.624859      0.480476
  31  17 3730.1697    1.9901  4.9616 11.4712 -0.0019  0.0510   0.0190   0.1399    0.0470   0.0000   433.0559      0.898732       19.1680     -0.835950     -0.762180      -5.47580       1.35394      -1.62491       4.30926       1.29827       2.74614      -1.97379      -3.79367      -3.07388      -1.07407       1.26150    -0.0998625     -0.595298       2.51999       3.31011       3.86570       3.98219       4.12007       4.06083       3.93841       3.67854       3.42028       2.99898       2.66312       2.31035       1.90775       1.58560       1.29804       1.03552      0.798616      0.613869
  31  18 3880.6171    1.5536  6.7082 11.2685  0.0007  0.0658   0.0153   0.1903    0.0381   0.0000   440.4911      -3.89558       12.8130      -5.87024      -9.49145      -3.63424      -12.2531      -6.11623      -2.34870       6.98442     -0.209006      0.522730     -0.793837      -1.10346       2.30291      0.560553     -0.131095      0.177902       3.21891       4.28315       4.80824       5.06568       5.25248       5.12619       5.00013       4.70573       4.38767       3.79528       3.41277       2.94464       2.47335       2.06509       1.69840       1.33434       1.03803      0.784933
  31  19 4030.6823    1.1707  8.2606 11.2549 -0.0017  0.0876   0.0146   0.2665    0.0329   0.0000   444.9928       3.22368       15.1881      -9.06576      -16.3488       10.2588       13.4919       3.57002     -0.787501      -4.22064     -0.189525      -4.36837      -1.68653       4.25819       1.66938      -1.34767      -1.39697    -0.0674262       4.30576       5.61035       6.45656       6.75766       6.92077       6.87919       6.57106       6.25665       5.75442       5.15852       4.55622       3.88824       3.33605       2.74759       2.23205       1.82882       1.37487       1.06039
  32   4 1616.4159    0.2510  0.2132  9.7991 -0.0159  0.0121   0.0105   0.0261    0.0265   0.0000   441.2745      0.430182       21.0043      0.721005      -3.12265      -1.03948       2.12467     -0.989298     -0.617679      -1.25053     -0.441409     -0.346872     -0.577026     -0.442054     0.0482704     -0.124588    -0.0241290    -0.0130579      0.594777      0.802475      0.967549      0.975619       1.01390      0.987938      0.953215      0.910471      0.791475      0.768198      0.671682      0.583105      0.515908      0.358727      0.365756      0.235622      0.190699      0.156025
  32   5 1806.1606    0.4159  0.4011  9.9060 -0.0029  0.0159   0.0116   0.0331    0.0347   0.0000   440.7126    -0.0970552       20.2640       1.65318      -2.56787      0.443819     -0.752269    -0.0663166      0.308614     -0.547947      0.381620     -0.334341      0.172214      0.502910      0.225010      0.157186      0.230883    -0.0967267      0.948025       1.30846       1.46872       1.54894       1.59408       1.52187       1.43962       1.28171       1.10369       1.00848      0.899263      0.739177      0.640650      0.542388      0.430091      0.374326      0.288992      0.212892
  32   6 1988.6361    0.6521  0.6166 10.0694 -0.0027  0.0174   0.0145   0.0404    0.0494   0.0000   440.5874      -1.99511       22.9256      -1.01066      -4.69061     -0.139660      0.344562      -2.24824      -3.08006      0.588684      0.359837     0.0583328      0.416306     -0.529867     -0.301422      0.457095     -0.162952   -0.00565402      0.825777       1.14138       1.26811       1.35165       1.43690       1.35560       1.37912       1.22996       1.18447      0.969643      0.855254      0.755964      0.623711      0.540006      0.437665      0.346417      0.263230      0.196597
  32   7 2167.3206    0.9656  0.7595 10.3135 -0.0035  0.0179   0.0183   0.0410    0.0664   0.0000   441.2439     -0.188133       19.1847      0.595127      -1.96804      0.871463       1.97700     -0.628381      -2.15983       1.25045      -1.53402     -0.641607     -0.181400     -0.281846     -0.627584      0.394310    -0.0273275     -0.122178      0.802122       1.16145       1.19936       1.36331       1.39606       1.38519       1.29609       1.25375       1.14262       1.04151      0.890674      0.769252      0.638838      0.546461      0.435723      0.362177      0.264168      0.217665
  32   8 2340.0533    1.3417  0.9831 11.0305 -0.0018  0.0216   0.0238   0.0531    0.0724   0.0000   439.3731      -1.98094       19.5886       3.05446      -4.91303     -0.664809       1.57039       2.08314     -0.630611      -2.13271     -0.859914      0.617923      0.627056      0.241189     -0.589851      0.559105      0.827064     -0.721635       1.00003       1.45019       1.36913       1.66879       1.62361       1.76398       1.58330       1.53810       1.34796       1.26368       1.05112      0.961243      0.769819      0.647068      0.533918      0.424482      0.329873      0.257954
  32   9 2507.2481    1.8505  1.1575 11.4746 -0.0013  0.0219   0.0302   0.0577    0.0827   0.0000   440.0309     -0.717078       19.2427      -2.91436      0.900666       2.18801      -1.51510      -1.64024      -2.84559      0.432790      0.759249     -0.218193     0.0661856     -0.109165     -0.324589      0.731208      0.549447      0.208450       1.06192       1.49239       1.57315       1.75393       1.78740       1.65345       1.65327       1.54859       1.45993       1.27964       1.15668      0.995827      0.875802      0.709950      0.580052      0.472198      0.374087      0.288880
  32  10 2671.5662    2.4872  1.0879 12.0805 -0.0006  0.0204   0.0413   0.0549    0.0866   0.0000   441.1663    -0.0277990       19.8712      0.658593       1.08984     -0.210355      -3.28316     -0.286140      0.853150     -0.563923      -1.43848       1.50409      -1.18322     -0.321463     -0.963398      0.250989     -0.693792     -0.223259       1.02937       1.34915       1.48418       1.64561       1.73284       1.65925       1.61477       1.49499       1.33855       1.25496       1.05649      0.921941      0.790639      0.673610      0.526965      0.425319      0.333426      0.257176
  32  11 2833.6479    3.1860  0.9456 12.6391 -0.0028  0.0187   0.0545   0.0470    0.0798   0.0000   441.4626      0.679489       16.9231      0.763917     -0.229434      -3.62753      0.824101       1.34768       1.37977       1.61173       1.20813     -0.730173       1.13353      0.441198     0.0646194     -0.488068      0.325603     -0.750299      0.922055       1.20966       1.34623       1.45109       1.47586       1.48584       1.45269       1.31806       1.24386       1.12031      0.968139      0.848158      0.703974      0.607588      0.490624      0.388612      0.303267      0.242591
  32  12 2992.6675    3.8500  0.9844 12.8126 -0.0013  0.0192   0.0653   0.0465    0.0925   0.0000   438.7341      0.919356       14.4022       1.85408     -0.869131      -4.04588    -0.0774014      -4.16503      0.243884      0.731033      0.396872      0.490914      -1.39458      0.437140      0.770632     -0.353724     -0.179115     -0.118609      0.932976       1.27150       1.34909       1.45633       1.45915       1.48114       1.44606       1.40485       1.21580       1.11415      0.992639      0.853709      0.766331      0.631428      0.516402      0.411215      0.313969      0.245546
  32  13 3148.8110    3.9532  1.1344 13.3919 -0.0012  0.0227   0.0658   0.0566    0.0843   0.0000   439.6689       2.51171       15.1127       1.58926      -3.01053      -1.82222      0.257352      0.818259       1.91473    -0.0908148     -0.229230     0.0159636     -0.761595     -0.999822      0.344359     -0.406049      0.397167      0.499412       1.02182       1.47364       1.55792       1.70531       1.76195       1.67099       1.66480       1.52592       1.46171       1.29785       1.15960       1.00232      0.830210      0.699211      0.587737      0.460085      0.365372      0.281415
  32  14 3303.2792    3.5619  1.5172 13.0719  0.0013  0.0255   0.0521   0.0688    0.0786   0.0000   439.3874       4.64911       14.2682      -1.72369       1.47766      -1.87548      -2.54762     -0.128788       3.09861       1.23496      -1.10927       1.74528      -1.34150      0.407405      0.212538     -0.395385     0.0965313    -0.0144174       1.27701       1.77867       1.97894       2.08796       2.11121       2.00204       1.97947       1.85678       1.73881       1.56123       1.42278       1.18182       1.02612      0.837218      0.658779      0.530270      0.428075      0.335821
  32  15 3456.5898    2.9368  2.4213 12.4346  0.0003  0.0326   0.0338   0.0862    0.0554   0.0000   442.5639       2.53791       6.86773      -3.16082       14.9517      -2.08929      -3.07184       2.69938      -1.37985       4.72720       1.34929      -1.12775      -2.28260      0.731197      0.866267      0.681590     -0.353460      0.123083       1.54390       2.10774       2.39340       2.43883       2.59983       2.56183       2.42259       2.37700       2.07545       1.95852       1.66562       1.46991       1.26522       1.06596      0.848304      0.684560      0.533432      0.411760
  32  16 3609.2410    2.2364  3.6905 12.1495 -0.0020  0.0426   0.0232   0.1197    0.0396   0.0000   439.9216       1.53115       7.45598      -1.32141       2.19825       5.53625      -2.99002      -7.74041       4.24110       5.68167     -0.883274     -0.619800       1.12631    -0.0456411     -0.889718      -1.01290     -0.517758      -1.74640       2.04255       2.76163       3.11951       3.36269       3.42145       3.41233       3.25156       3.13241       2.79104       2.54949       2.25770       1.91277       1.63246       1.36123       1.10108      0.886590      0.693624      0.542853
  32  17 3761.1093    1.8448  5.1956 11.5556 -0.0024  0.0547   0.0179   0.1483    0.0410   0.0000   436.4257      -1.69785       20.7367      -2.73457      0.561503      -10.8457      -4.26200      -1.76279       7.13102      -6.21654     -0.631716       2.39700      -2.04493      -2.60196       3.65014       1.32006      -1.53853      -2.21931       2.55488       3.44882       4.02914       4.07237       4.39613       4.31330       4.10660       3.83503       3.62156       3.16125       2.83476       2.47661       2.06477       1.72749       1.41144       1.12344      0.877951      0.674354
  32  18 3912.0265    1.4690  7.1564 11.2517 -0.0047  0.0697   0.0144   0.2021    0.0355   0.0000   435.8535      -8.63432       7.06256      -8.62176      -5.33162      -11.8267      -8.67014      -4.82108       5.80762      -8.99266       2.67448     -0.906661      -1.30903       1.83282      -1.15781    -0.0762533      -1.55593     -0.915140       3.29662       4.46223       5.03091       5.35715       5.53086       5.49690       5.27226       4.96730       4.57078       4.10203       3.64095       3.15768       2.65956       2.23710       1.83752       1.45577       1.12898      0.875625
  32  19 4063.0191    1.1320  9.2421 11.2192  0.0013  0.0974   0.0153   0.3065    0.0338   0.0000   443.7774      -6.84390       18.2772       7.34526      -15.3754       6.66848       13.2581      -15.8384      -10.6550      0.357191       5.10953      -3.68471      -1.03861      -5.25497       4.09999     -0.126695      0.858752     -0.612616       4.60274       6.20995       7.13122       7.47902       7.85555       7.69042       7.45843       6.99663       6.50510       5.72153       5.00593       4.47087       3.70790       3.12668       2.58073       2.03367       1.56470       1.22209
  32  20 4213.1484    0.7932  9.1568 11.3018 -0.0062  0.1247   0.0211   0.4984    0.0367   0.0000   442.5729       1.57440       51.1721       9.43454      -4.88268      -9.79373      -4.42684      -3.18765       8.35468       1.63427      -6.93343       10.0050       5.45808       3.03669       1.08293      0.807714      -1.56977       2.97008       5.79772       7.72242       9.06216       9.33789       9.88777       9.56656       9.30741       8.83505       8.07875       7.33753       6.38912       5.58043       4.70625       3.93143       3.26975       2.59511       1.98874       1.54488
  33   5 1823.8180    0.4409  0.3686  9.9174 -0.0014  0.0161   0.0121   0.0299    0.0342   0.0000   439.8374      -1.30153       20.7434       1.11131      -3.35957     -0.514057       1.49869      0.205518      -1.00999    -0.0654737     -0.263190     -0.460150     -0.274796     0.0413496      0.126111      0.154875      0.483453      0.238850       1.03291       1.35966       1.42188       1.33758       1.05190      0.951155       1.10803       1.23952       1.30930       1.24150       1.06856      0.782703      0.598033      0.474188      0.404178      0.305542      0.275657      0.224020
  33   6 2007.5737    0.6582  0.6193 10.0907 -0.0003  0.0184   0.0138   0.0393    0.0498   0.0000   441.1574      0.227806       21.4978      -1.90209      -5.39424     -0.259863      0.632616     -0.999440     -0.596260     -0.124242      0.490781     -0.908798      0.654907     0.0185338      0.336849     -0.531158     -0.297191   0.000173506      0.740307       1.16905       1.11093       1.36482       1.30827       1.36109       1.23657       1.22040       1.06677      0.963277      0.888889      0.743089      0.675243      0.530894      0.457251      0.352688      0.294251      0.214260
  33   7 2187.3533    1.0075  0.7775 10.5869 -0.0007  0.0177   0.0189   0.0437    0.0580   0.0000   440.2650     -0.884164       20.3962      0.604324      -5.56384       2.11570      0.185964      0.443118       1.72368      0.464270     -0.189430      -1.08928      0.212132     0.0208378     -0.243065     -0.138506     0.0203967      0.255017      0.804645       1.16538       1.20718       1.30974       1.31185       1.28388       1.29232       1.23272       1.12303       1.04747      0.898263      0.821223      0.657772      0.574188      0.447825      0.374114      0.293004      0.235578
  33   8 2360.7904    1.4360  1.0499 10.8710 -0.0009  0.0198   0.0235   0.0499    0.0839   0.0000   440.7805     -0.146775       19.7261      -1.07557      -1.39131      -1.92424      0.428315      0.167422      -1.21909   -0.00835012       1.07123      -1.36599      0.140443     0.0141598     -0.363533     -0.241646     -0.613538     -0.129836      0.988706       1.27026       1.40738       1.53461       1.55487       1.54528       1.48849       1.43545       1.32556       1.22226       1.03900      0.904475      0.769435      0.667119      0.530152      0.440824      0.348176      0.269712
  33   9 2529.0845    2.0057  1.0595 11.6011  0.0025  0.0207   0.0333   0.0517    0.0860   0.0000   438.5642      0.570830       18.6266     -0.369310      -2.58073     0.0309232      -2.71031      -1.01285      -1.43001     0.0356434       2.90604     -0.546329      0.628722      0.272745      0.820245      0.680768     -0.264688      0.339243      0.957046       1.31527       1.41023       1.53480       1.64667       1.54638       1.54931       1.44476       1.35322       1.22122       1.07568      0.901195      0.763803      0.673936      0.538925      0.459527      0.332976      0.268320
  33  10 2694.9748    2.6535  1.0798 11.8884 -0.0002  0.0194   0.0424   0.0511    0.1040   0.0000   439.7824     -0.759847       17.3597      -1.04709       1.93982     -0.811659     -0.779887      0.553203       1.45905       1.40249       2.44198       1.08729     -0.488155      0.884331  -0.000146808     -0.609099      0.191072      0.308471      0.936946       1.22936       1.39805       1.44605       1.56463       1.47276       1.46274       1.39958       1.24481       1.17438       1.01145      0.884878      0.753364      0.626217      0.525816      0.430930      0.330810      0.260563
  33  11 2858.5093    3.5332  0.9376 12.5577 -0.0009  0.0185   0.0589   0.0440    0.1000   0.0000   440.0711       1.60992       15.0103      0.458514      -1.52928      -2.37642      0.692615      0.611886      -1.19010     -0.717503     -0.509042      0.193936      -1.25842     -0.640984      0.261037       1.56341      0.193775     -0.147658      0.887662       1.21709       1.34727       1.43938       1.50077       1.46554       1.44139       1.36261       1.24362       1.11693      0.971694      0.834553      0.714570      0.595850      0.488084      0.412036      0.306201      0.245938
  33  12 3018.7283    4.1076  0.8629 12.9480 -0.0023  0.0167   0.0707   0.0425    0.0851   0.0000   439.7800     -0.579972       15.0109     0.0866478      -4.16655      -2.00144       1.71389      0.487536      0.629499      0.483413     -0.234304      0.635934     -0.872262    -0.0394721     -0.373678     -0.832807      0.275250     0.0817679      0.812407       1.08228       1.21436       1.31389       1.36450       1.29823       1.31088       1.23005       1.11530      0.974146      0.904821      0.773276      0.666032      0.579231      0.445216      0.388907      0.289348      0.227432
  33  13 3175.9856    4.0244  1.0585 13.4934 -0.0032  0.0209   0.0686   0.0537    0.0753   0.0000   438.1112      0.573215       15.5425      -3.14852     -0.422816     -0.574177      0.463627      -2.08504      -1.29321      0.222874     -0.254201     -0.373573     -0.911380      0.298100     -0.338082     -0.210947     -0.478227      0.177548      0.944071       1.34427       1.39784       1.58286       1.59028       1.57459       1.58581       1.45980       1.35519       1.21092       1.10269      0.926037      0.803210      0.635601      0.540106      0.434135      0.355202      0.275604
  33  14 3331.3368    3.5213  1.6874 12.8162 -0.0030  0.0256   0.0479   0.0697    0.0822   0.0000   442.0130       1.03356       14.6920       2.57687     -0.143985      -2.70919      -2.77406       1.61607      -1.59393      -1.38836       1.03120      0.189435     -0.139757     -0.180900       1.66321       1.61113     -0.559610     -0.271750       1.21354       1.63077       1.80162       1.87469       2.02741       1.97195       1.86102       1.80971       1.63040       1.55275       1.34681       1.15536       1.00009      0.834435      0.696906      0.561563      0.438807      0.340979
  33  15 3485.5610    2.8323  2.7936 12.2008 -0.0010  0.0333   0.0296   0.0889    0.0562   0.0000   438.8389     -0.796703       12.0828      -4.50590       1.36518      -1.14076      -3.09421      0.780916     -0.101977       1.68998     0.0825371      -1.41094      0.923122     -0.787559     -0.375717       1.05755     -0.523979     -0.358633       1.62419       2.11620       2.39483       2.46710       2.57770       2.61759       2.46530       2.37500       2.21141       1.97514       1.78927       1.53218       1.28593       1.12760      0.923455      0.748740      0.584056      0.463198
  33  16 3639.1286    2.1849  3.9160 12.0379  0.0014  0.0436   0.0215   0.1213    0.0385   0.0000   440.5979       1.60732       10.8336       1.79683       5.29162       5.20471      -4.32653      0.201337       2.84949       3.48520      -1.59518      0.584858     0.0487216      0.809010      -1.63426      0.470764      0.779729      -1.08645       1.98941       2.66433       3.03056       3.19554       3.31325       3.33144       3.14259       3.06163       2.79402       2.48339       2.30045       1.93211       1.69422       1.39607       1.16716      0.929175      0.739046      0.573808
  33  17 3791.6644    1.7000  5.5862 11.6536 -0.0009  0.0576   0.0168   0.1668    0.0349   0.0000   438.0620       9.74202       18.8077      -1.41880      -3.72143      -4.72176      -3.55481      -1.97303       1.21755      -3.46541     -0.823636       1.94100      0.452713      -4.77027      -2.53599       1.56607       1.20380     -0.811537       2.66564       3.64047       4.10445       4.29255       4.51633       4.33258       4.22341       3.93263       3.78901       3.34433       3.05953       2.66641       2.23960       1.91980       1.56110       1.25214      0.998751      0.765493
  33  18 3943.3247    1.3858  7.1586 11.2861 -0.0038  0.0706   0.0140   0.2062    0.0337   0.0000   434.3789       4.74119       24.7378      -8.16969      -6.42740      -2.17719      -3.34623      -6.93420      -5.07713      -9.83595       1.33208      -2.30540       2.21448       6.42157       4.31298       1.80421      0.847719      0.100348       3.23947       4.33919       4.88021       5.09292       5.33411       5.40077       5.10312       4.83988       4.43513       4.13535       3.65945       3.18002       2.74291       2.33351       1.90478       1.57571       1.20636      0.940914
  33  19 4094.7898    1.0421  8.8954 11.2856 -0.0014  0.1007   0.0160   0.3237    0.0337   0.0000   446.2582       3.48082       20.2048       1.61444      -22.6563       6.69897     -0.174447      -3.94370      -7.43663       1.49804      -13.8627      -4.38410       10.8738      -2.39974     0.0107599      -1.95621     -0.988920     -0.969878       4.50215       6.05729       6.90059       7.40540       7.59209       7.52933       7.27732       7.01812       6.33852       5.82263       5.12470       4.53083       3.85617       3.25778       2.68385       2.19274       1.66351       1.30214
  33  20 4245.5532    0.7586  9.0663 11.3327 -0.0020  0.1298   0.0230   0.5492    0.0368   0.0000   429.2021       14.8672       28.3665      -5.52498      -18.1004       9.32193       17.3455       10.0532      -4.49051       9.16192       3.24145       3.04931      -9.04939      0.702576      -3.93726       2.07985     -0.584691      -1.86806       5.82239       7.63737       8.99821       9.24584       9.88822       9.48893       9.29473       8.91993       8.08637       7.52755       6.61780       5.74857       4.97093       4.14464       3.44892       2.84067       2.12915       1.69928
  34   4 1649.7256    0.2835  0.2122  9.7908 -0.0013  0.0109   0.0101   0.0224    0.0262   0.0000   440.7368     -0.199696       21.3485     -0.686116      -2.64052      0.980731      0.678917     -0.155078    -0.0600007       1.16428      0.254199     -0.535527     0.0804920      0.615599    -0.0355939     0.0852183      0.185877     0.0878959      0.449732      0.660082      0.675663      0.754523      0.770409      0.791736      0.739980      0.749914      0.682928      0.627560      0.594315      0.461597      0.371919      0.357910      0.305082      0.244163      0.182259      0.145116
  34   5 1841.2171    0.4513  0.4573  9.9313  0.0005  0.0142   0.0112   0.0353    0.0356   0.0000   439.7866     -0.323645       19.3736     0.0148619      -2.52755      0.216973      0.621385      0.914683     -0.852624     -0.182590     -0.524643     -0.728449      0.268174      0.604783    -0.0435628     0.0939343    -0.0141552     -0.184061      0.654054      0.897210      0.955180       1.01663       1.06888       1.06831       1.05901      0.940041      0.901303      0.794610      0.726404      0.638731      0.570584      0.475019      0.412820      0.333321      0.268354      0.201251
  34   6 2026.3480    0.6843  0.6316 10.1210 -0.0049  0.0156   0.0143   0.0421    0.0486   0.0000   440.7011     -0.132876       21.4389      -1.47524      -3.52967       1.75099     -0.970933      -1.65517      0.503717      0.540583      0.398511       1.15945     -0.458081     -0.302168      0.309981      0.312372      0.292459      0.302032      0.721123      0.942936       1.06659       1.16894       1.23820       1.19051       1.08004       1.11254      0.994244      0.885535      0.793574      0.692973      0.605586      0.510595      0.418425      0.337742      0.272198      0.221320
  34   7 2207.0183    1.0178  0.9742 10.2403  0.0004  0.0198   0.0169   0.0492    0.0752   0.0000   439.9721     -0.846943       22.5472      -1.54390      -3.16512      -1.32283      -2.36669     -0.664615      0.571464       1.12113      0.944845    0.00966292     -0.996092      0.799108      0.122790     -0.616841      0.454277      0.125714      0.891238       1.19514       1.35152       1.43278       1.47677       1.53812       1.37206       1.34741       1.25100       1.16916       1.00342      0.887190      0.742435      0.627649      0.541304      0.424555      0.337599      0.268157
  34   8 2381.2016    1.4888  1.0721 11.2060 -0.0018  0.0208   0.0244   0.0536    0.0741   0.0000   441.2695      0.971360       20.9751     -0.889216      0.252923       1.94206     -0.867100       2.14631     -0.527088     -0.450278      -1.04868      -1.33020      0.366106      0.299120     -0.301204    -0.0300503      0.204511     -0.107073      0.959751       1.34124       1.51398       1.58010       1.66207       1.62635       1.60697       1.52844       1.38024       1.26748       1.09019      0.980530      0.806594      0.700096      0.580737      0.461803      0.363377      0.295696
  34   9 2550.6138    2.0073  1.0098 11.9516  0.0033  0.0210   0.0345   0.0510    0.0711   0.0000   440.5982       1.24125       20.7215      -4.88601      -3.25180      0.881710     -0.865646       2.98461     -0.672025      -2.54949       1.51792     -0.185807     -0.921338     -0.193273     -0.805267      0.554410      0.443661      0.160566      0.954438       1.36065       1.41432       1.62454       1.67434       1.61864       1.60420       1.44185       1.40777       1.25528       1.11809      0.936193      0.796121      0.664706      0.558660      0.465686      0.359343      0.281205
  34  10 2717.9442    2.6652  0.9754 12.3984 -0.0030  0.0192   0.0454   0.0495    0.0730   0.0000   441.5883      0.379761       17.7499     -0.511529      -2.17984       1.99398      -2.46006      -3.20951      -1.29179     -0.779617       1.40312       1.28143     -0.207577       1.08492     -0.324939     0.0166065     -0.569945     -0.218592      0.889345       1.25372       1.31514       1.51277       1.51451       1.51901       1.46073       1.42247       1.25968       1.13013      0.991976      0.888512      0.758286      0.664471      0.536521      0.434016      0.340844      0.261683
  34  11 2882.8803    3.6063  0.8922 12.7862  0.0006  0.0172   0.0610   0.0450    0.0796   0.0000   441.1941       2.06952       18.3280       1.76635      -4.20719     -0.686964     -0.643718      0.341724      -1.15296     -0.619402     -0.691677      0.659524     -0.393830      -1.02247     0.0325604      0.205329     -0.523307     -0.100815      0.786391       1.07617       1.15458       1.25023       1.33221       1.31112       1.29706       1.18285       1.13027      0.996136      0.898974      0.791172      0.687984      0.555642      0.464894      0.393903      0.302242      0.245027
  34  12 3044.3274    4.0756  1.0559 13.0955 -0.0005  0.0197   0.0653   0.0503    0.0831   0.0000   440.0362      0.962927       16.3104       1.74884      0.334605     -0.273012      -1.41031      -2.36170     -0.902434     -0.926980      0.238764      0.691156      -1.00429       1.02387      0.285873     -0.395140    -0.0941774      0.678775      0.949014       1.29262       1.38702       1.48101       1.47290       1.44455       1.44734       1.40409       1.28537       1.22048       1.05900      0.928651      0.769204      0.678276      0.539413      0.445411      0.353201      0.300866
  34  13 3202.6973    4.0234  1.2547 12.9253 -0.0007  0.0220   0.0592   0.0545    0.0944   0.0000   442.0551       2.65247       13.6270      -1.59730       1.57418       1.55758      -1.68197      -1.80138     -0.953774     -0.152931      0.316301      0.172293     -0.104417      0.945601      0.599374     0.0298638     -0.362445    -0.0225739      0.988430       1.37176       1.49205       1.59487       1.66422       1.64552       1.59082       1.50888       1.39634       1.27474       1.12299       1.01535      0.856437      0.742623      0.598870      0.486120      0.391761      0.302047
  34  14 3359.1457    3.3238  1.7526 12.9193  0.0017  0.0259   0.0446   0.0722    0.0644   0.0000   439.8337       1.09893       16.6022      -2.95399     -0.989689     -0.373366      -3.22623      0.540426      -1.52618      -1.15506     -0.419336      0.756589     -0.249856      -1.41140       1.90768      -1.37941      0.368978    -0.0656359       1.17577       1.57794       1.78000       1.82951       1.97310       1.93900       1.87588       1.82214       1.60689       1.53000       1.32801       1.17115       1.02355      0.876198      0.715138      0.596870      0.445090      0.370138
  34  15 3514.2825    2.5828  2.9810 12.3909 -0.0001  0.0361   0.0278   0.1013    0.0456   0.0000   439.8820       1.31580       16.9203      -2.83394       1.37487       7.00311      -6.52229     -0.119766       2.81733      -1.57491       1.75608     -0.945956      -1.11366     -0.212358      0.397192    -0.0144256     -0.922496    -0.0514432       1.64273       2.21453       2.51777       2.62601       2.76484       2.73319       2.60479       2.52829       2.30797       2.11885       1.87595       1.63487       1.43775       1.22101       1.01600      0.821152      0.646521      0.502621
  34  16 3668.4455    2.0895  4.4266 11.7465 -0.0021  0.0453   0.0192   0.1235    0.0380   0.0000   437.3505     -0.840959       12.6903       1.70405      0.757867     0.0533611       2.12619       1.25886      -1.63044       4.34449       5.26719       1.80612       1.76390     -0.760843      -1.05321      0.480741       2.88662      -1.13137       2.04324       2.76829       3.10439       3.26153       3.46640       3.36998       3.31392       3.09200       2.92054       2.64346       2.34091       2.08096       1.79139       1.51181       1.24937       1.02015      0.827378      0.635459
  34  17 3821.8764    1.6646  6.2554 11.4426  0.0005  0.0593   0.0154   0.1730    0.0346   0.0000   443.6385       2.60272       10.8725      -2.25283      -7.92677       1.34076      -6.20773      -3.00908      0.916700       2.80557     -0.307725      0.931690      -1.20927     -0.565155       2.48909      0.759451      -1.56900      -1.31056       2.67354       3.57122       4.06672       4.30701       4.47269       4.43667       4.37969       4.05815       3.85249       3.42429       3.07029       2.73830       2.30923       1.99618       1.64068       1.33573       1.05160      0.831955
  34  18 3974.3723    1.3207  7.8954 11.2383 -0.0005  0.0762   0.0141   0.2299    0.0334   0.0000   438.8331     -0.383321       24.4175      -4.59629      -14.9112       8.10642       8.44269      -5.93675      -4.15126       4.89723     -0.771408     -0.828517      0.246745      -2.57079     -0.512494      -1.36316      -1.66250      -1.36150       3.40347       4.56279       5.15156       5.39126       5.69670       5.68036       5.47823       5.27114       4.87273       4.41641       3.95535       3.42496       2.98322       2.50894       2.08577       1.73085       1.32032       1.08110
  34  19 4126.2667    0.9957  8.9117 11.2638  0.0026  0.1020   0.0157   0.3330    0.0312   0.0000   440.4778      -4.64651       23.5043      -1.59003      -12.5340      -8.39499      -6.28344       6.51953       8.42175       1.82373       9.50464       6.23525      -3.64353       2.10905      -2.17412      -3.76002      -1.82457      -1.55103       4.46552       6.02769       6.89437       7.11576       7.54675       7.44985       7.31775       6.87067       6.42544       5.87891       5.21301       4.63623       3.92287       3.36712       2.72492       2.27378       1.75986       1.43234
  34  20 4277.5397    0.6268  8.2091 11.3784 -0.0697  0.1449   0.0367   0.8664    0.0543   0.0000   433.4187      -3.02539       19.7350       9.65490       1.40770       13.2963      -4.32599      -12.4204      -6.70278       18.3821      -2.29334      -7.89374      -1.20655       8.31002       5.95032      -4.03621      -3.66273      0.887500       6.15519       8.27233       9.72962       9.92291       10.4327       10.3833       10.1280       9.52740       9.02153       8.12035       7.40585       6.34673       5.53143       4.73261       3.90658       3.19335       2.48582       1.94216
  35   5 1858.4312    0.4641  0.4113  9.9804 -0.0057  0.0135   0.0120   0.0311    0.0352   0.0000   440.5077      -1.82324       20.7104      0.731222      -4.09958     -0.132756      -2.42593     -0.334974     -0.134721     -0.552938       1.30758     -0.465504      -1.60862     -0.268783     -0.345070     -0.306547     -0.124091     -0.111141      0.613816      0.849217      0.913137      0.994694       1.00308       1.00075      0.945707      0.875487      0.804164      0.809807      0.704967      0.665919      0.588641      0.495356      0.418101      0.329247      0.262656      0.216487
  35   6 2044.8066    0.7447  0.6330 10.2141  0.0003  0.0164   0.0151   0.0385    0.0487   0.0000   440.5304      -2.12535       19.7042       2.28755      -2.13338      0.654247      0.279655       1.36889     -0.952711       1.40017      -1.07835     -0.460771     -0.115364     -0.465300     -0.824042      0.458936      0.495879     -0.377260      0.655341      0.961290       1.02238       1.11741       1.15366       1.06316       1.13567       1.02281       1.00610      0.855192      0.819335      0.716514      0.597183      0.554675      0.435106      0.372173      0.279631      0.227499
  35   7 2226.3827    1.0860  0.9191 10.6657  0.0011  0.0193   0.0187   0.0478    0.0648   0.0000   442.4208     -0.287591       19.4269      0.943219      0.161457      -1.43967     -0.831532      -1.23411     -0.582723     -0.859876      0.982417     -0.228215     -0.915818     0.0893210     0.0237738     -0.300100    -0.0691801     -0.650120      0.833298       1.14863       1.31777       1.34803       1.43823       1.41616       1.34372       1.33301       1.21545       1.09528      0.962515      0.870183      0.756956      0.643793      0.542591      0.431418      0.352441      0.272912
  35   8 2401.3057    1.6108  1.0935 10.9714 -0.0028  0.0205   0.0253   0.0512    0.0902   0.0000   443.0260       2.72863       22.6457     -0.238652      -2.98414       2.10054       1.75685      -1.58796      -3.20411      0.494059       2.90661     -0.783421     -0.675412      0.344799       1.26147     -0.217400   0.000377846     0.0326609      0.969429       1.34553       1.50014       1.64974       1.69133       1.66567       1.61714       1.56405       1.37978       1.28487       1.13258      0.983050      0.815874      0.706570      0.594569      0.480314      0.393890      0.299263
  35   9 2571.7839    2.1307  1.2055 11.5990 -0.0013  0.0214   0.0324   0.0542    0.0938   0.0000   440.5775      0.684839       20.9952     -0.585424      -3.96344       1.49073      -2.33172     -0.712525      -1.48916     -0.273090     -0.665962     -0.112757    0.00623091      0.870394     -0.261786      0.618005     -0.233779     -0.167483      0.953171       1.32828       1.49285       1.57566       1.66072       1.63071       1.63082       1.52409       1.42302       1.25989       1.15316      0.970676      0.874509      0.712567      0.578817      0.484104      0.397256      0.317780
  35  10 2740.4911    2.8380  1.0719 12.4337 -0.0003  0.0192   0.0453   0.0516    0.0749   0.0000   439.9549     -0.819655       17.7466      -3.95791      -2.37593     -0.430741      -1.57510     -0.536806     -0.916258      -2.17644       1.18726      -1.02245      -1.09673    -0.0263945     0.0647463     0.0507313     -0.274807      0.579990      0.845822       1.16409       1.25969       1.37999       1.41423       1.38291       1.40335       1.33826       1.22757       1.14713       1.00843      0.892974      0.763352      0.645227      0.515945      0.454669      0.354091      0.278392
  35  11 2906.7647    3.6300  0.9052 12.8808 -0.0011  0.0175   0.0609   0.0440    0.0802   0.0000   441.5984       1.27332       18.5026       1.08348      -3.03795      -2.83491      -1.05326      -2.22559     -0.294483     -0.145822     -0.929266      0.840907       1.52672     0.0732574      0.476697      0.124635     -0.699925     0.0703917      0.820113       1.10514       1.21925       1.26406       1.36210       1.26547       1.30496       1.21709       1.14837       1.02895      0.944964      0.827127      0.702163      0.605844      0.503643      0.416397      0.343000      0.267316
  35  12 3069.5286    4.1759  0.9751 13.4337 -0.0021  0.0189   0.0687   0.0460    0.0733   0.0000   439.9340     -0.178539       19.1959     -0.960609      -2.62398      -1.98549       1.26062       2.14330      0.622092      0.145331     -0.692666      -1.21967     -0.564009      0.239967      0.831937      0.626747     0.0192611      0.376023      0.882813       1.17069       1.27010       1.39909       1.41717       1.47956       1.35861       1.30984       1.18824       1.10089       1.01169      0.891693      0.770240      0.636536      0.549874      0.444432      0.365699      0.287055
  35  13 3229.0609    3.9683  1.2237 13.3647 -0.0015  0.0223   0.0629   0.0578    0.0851   0.0000   437.7955       2.03412       14.8625     -0.386933     -0.981398     -0.103644       1.59825      0.915474      0.188725      -3.15024     -0.512680      0.181079     0.0958389     -0.915472      0.191793      0.396984      0.260246     -0.345409      0.949098       1.34542       1.41966       1.59291       1.61053       1.60034       1.61089       1.49907       1.38114       1.25441       1.17091      0.973584      0.866963      0.753010      0.611696      0.525755      0.398475      0.316375
  35  14 3386.5052    3.1593  1.9076 12.7962 -0.0010  0.0275   0.0399   0.0748    0.0571   0.0000   439.3096       1.75192       13.0059      -2.69497       5.29642     0.0803347      -3.42347      0.406224       4.38933      -2.92504       1.70430       2.56723     -0.380513       1.00405      0.343331     -0.601213     0.0874297     -0.328448       1.17429       1.62799       1.81020       1.87521       2.01527       1.94951       1.89823       1.83015       1.69076       1.57094       1.42179       1.25465       1.07613      0.928747      0.780580      0.638527      0.500035      0.405703
  35  15 3542.7168    2.5478  3.1255 12.2785 -0.0003  0.0369   0.0265   0.0994    0.0470   0.0000   440.1319     -0.683037       8.38831       4.56486       8.06570       1.43607      -7.53310      0.959827       5.83771      0.630206      -2.23796       1.25945      0.172386       2.38333      0.138290      -1.02422      0.136505      0.710570       1.58897       2.18265       2.46901       2.57644       2.69811       2.68743       2.56668       2.47630       2.31994       2.11140       1.92334       1.73094       1.42345       1.29062       1.04388      0.862432      0.677382      0.538985
  35  16 3697.6482    1.9847  4.9371 11.6603 -0.0012  0.0484   0.0176   0.1349    0.0366   0.0000   440.0563       4.16629       17.5638      -3.66944      -2.72578      -8.21098       1.50141       4.56257      0.792546       2.73974     -0.992947      0.376101       2.43688       1.67230      0.166223    -0.0187754     -0.472043       1.55869       2.08135       2.81639       3.19580       3.31406       3.54136       3.45922       3.36153       3.27854       3.00274       2.77222       2.48886       2.17753       1.92064       1.61878       1.34900       1.11895      0.886902      0.696818
  35  17 3851.8602    1.6033  6.3686 11.4666 -0.0013  0.0608   0.0151   0.1727    0.0335   0.0000   442.2477      -1.37855       19.9905       2.36771      -9.55506      -5.77406       5.57197       1.09829     -0.178411      -3.44376       4.57345       6.39524     -0.254846       1.15023       2.61076     -0.343270     0.0883479      -1.55290       2.65064       3.55337       4.03637       4.32613       4.45172       4.47417       4.32043       4.12572       3.86006       3.52201       3.15216       2.77203       2.43217       2.06180       1.71225       1.40301       1.12021      0.885094
  35  18 4004.9905    1.2421  8.3686 11.3259 -0.0040  0.0845   0.0147   0.2534    0.0321   0.0000   438.9368       1.16232       16.5471      -2.63569      -11.5954      -12.8885      -2.81601       3.12262       2.18799      -15.8052     -0.661006       3.57250       5.02363      -3.01606      0.232779       1.78585      -3.48422      -1.44137       3.59037       4.85829       5.56947       5.80798       6.26669       6.09518       5.99214       5.64534       5.31081       4.83939       4.35593       3.78628       3.32913       2.78964       2.36948       1.97108       1.48165       1.19993
  36   3 1471.8430    0.1769  0.1180  9.7806 -0.0071  0.0105   0.0107   0.0205    0.0222   0.0000   440.7757     -0.729643       21.9566     -0.136797      -4.01376     -0.183573      0.435298      0.364123     -0.521941     0.0148549      0.197007     -0.407344     -0.220145      0.536655      0.111334      0.189298      0.126328    -0.0197260      0.522716      0.541412      0.749104      0.670474      0.697365      0.722548      0.625428      0.713572      0.734812      0.545822      0.619365      0.524370      0.365380      0.486223      0.351108      0.238071      0.260281      0.177256
  36   5 1875.4076    0.5226  0.4379  9.9405 -0.0040  0.0138   0.0124   0.0299    0.0373   0.0000   441.1883      -1.00932       20.9102      0.676326      -3.32795     0.0348106       1.26463      0.515136      0.445992     0.0510257       1.34208      0.450111     -0.113942     -0.616941     -0.261645   -0.00490062    -0.0763575     0.0908605      0.673518      0.928778       1.06935       1.05528       1.02787      0.963798      0.936056      0.849285      0.863315      0.814759      0.802810      0.707156      0.622766      0.532387      0.434662      0.370866      0.316727      0.226289
  36   6 2063.0639    0.7233  0.6948 10.3046 -0.0009  0.0169   0.0142   0.0417    0.0479   0.0000   440.5636       1.94606       20.0016      0.108506     -0.964597      0.145338      -1.22898      0.696543       1.50101     -0.204461      0.425046      0.740061    -0.0551411    -0.0787931       1.28517     -0.717118     -0.209935     0.0478066      0.730490       1.00638       1.11912       1.17095       1.19325       1.13636       1.13180       1.12537       1.02687       1.00449      0.864575      0.767340      0.692503      0.578842      0.489447      0.405361      0.333863      0.266364
  36   7 2245.4609    1.1469  0.8690 10.6933 -0.0030  0.0187   0.0198   0.0435    0.0674   0.0000   439.2548     -0.559676       21.6665      -1.52150      0.166996      -1.16415     -0.314148      0.726033      -1.51043     0.0269444      -1.20823       1.48373      -1.46551     -0.860977      0.766211       1.09113     -0.134774     -0.206322      0.864413       1.19351       1.28358       1.35824       1.34753       1.30160       1.32588       1.18076       1.14889       1.07767       1.04321      0.873942      0.825713      0.679478      0.588324      0.463774      0.373005      0.298230
  36   8 2421.0845    1.5967  1.0749 11.2611  0.0040  0.0197   0.0255   0.0513    0.0747   0.0000   440.6356    -0.0322032       20.3551      0.738645      -1.71158       1.45806      0.366783       1.63587     -0.529626      -1.32793     -0.757641       1.67369      -1.70245     -0.521404     -0.246254     -0.875697      0.660063     -0.108542      0.860291       1.18856       1.28817       1.39176       1.48550       1.44266       1.46329       1.36844       1.25350       1.15958       1.01305      0.907065      0.791317      0.656360      0.561624      0.459673      0.370066      0.296822
  36   9 2592.6649    2.2298  1.0814 11.8633  0.0000  0.0206   0.0357   0.0485    0.0840   0.0000   441.6603      0.903838       18.2191     -0.548033   -0.00645105       3.71533      -4.68034     -0.551630       2.20160      0.380637      -1.09159     -0.132842      0.100199       1.68676      -1.14156      0.792890      0.735166     -0.875995      0.907997       1.30115       1.39662       1.51891       1.50540       1.46418       1.40508       1.31052       1.28692       1.16883       1.11633      0.979382      0.899989      0.765585      0.619140      0.532362      0.443219      0.326904
  36  10 2762.6658    3.0115  1.0414 12.3138 -0.0009  0.0188   0.0468   0.0480    0.0883   0.0000   440.4180       1.34775       17.4115      -1.41684     -0.819935      -1.06557      0.577590     -0.174183      0.169817     -0.539814     -0.701276     -0.339415    -0.0651561      0.613785     -0.244311     0.0875887      0.340041    -0.0291711      0.846862       1.15349       1.28278       1.30961       1.37967       1.32626       1.31559       1.26816       1.17933       1.12253       1.00229      0.887018      0.766877      0.703156      0.582055      0.477690      0.384954      0.302484
  36  11 2930.2253    3.8092  0.9626 12.6854 -0.0019  0.0184   0.0599   0.0425    0.0941   0.0000   441.0700       1.73461       20.5188     -0.499157      -2.71557      -1.46893      -2.17564      -3.27068      -1.42752      0.680431       1.39750      0.487733      0.635421      0.528539     -0.255585      0.271839     -0.326267     -0.184260      0.777979       1.11794       1.14247       1.28403       1.30574       1.35224       1.29331       1.24894       1.15314       1.07343      0.948382      0.829318      0.709155      0.615216      0.507793      0.409238      0.341151      0.269994
  36  12 3094.2400    4.1635  1.0463 13.2563 -0.0018  0.0194   0.0660   0.0475    0.0801   0.0000   441.0186     0.0187643       16.9813      -2.74248      -1.44709      -1.39428      0.684266      -2.99505       1.75944     0.0817233       1.72676      -2.42559      -1.70954      -1.13996     -0.113963     -0.805907     -0.570568     -0.649796      0.847236       1.16606       1.27130       1.39933       1.37830       1.42517       1.38947       1.33820       1.21126       1.15232       1.02128      0.884424      0.782846      0.653966      0.555725      0.466961      0.379125      0.291897
  36  13 3254.9659    3.8739  1.3334 13.2879 -0.0017  0.0225   0.0573   0.0597    0.0738   0.0000   438.3993       2.51132       15.1403    -0.0119167     -0.642938     -0.361331       1.00756      0.469320     -0.226305       1.98339      0.695484     -0.889357      0.507533     -0.750244       1.16379     -0.290190     -0.159639      0.563975      0.972788       1.32834       1.44232       1.56516       1.65504       1.63960       1.61210       1.51503       1.42262       1.31021       1.17321       1.05284      0.899056      0.756874      0.635920      0.536926      0.418312      0.336731
  36  14 3413.5835    3.1244  2.0737 12.6526 -0.0013  0.0275   0.0372   0.0767    0.0543   0.0000   443.9206       2.36727       12.9074      0.257280       5.33651      -1.06520      -3.48550       1.83104      0.158262      -3.42013      -3.54322      0.687013      -1.56153       2.16308    -0.0308490      0.371807      0.347193     -0.267582       1.18902       1.59683       1.83147       1.86147       2.01527       1.91715       1.91937       1.85954       1.69924       1.62058       1.43505       1.24974       1.10074      0.938854      0.804745      0.642731      0.540328      0.426586
  36  15 3570.6626    2.4462  3.4553 12.1819 -0.0019  0.0380   0.0241   0.1027    0.0425   0.0000   438.9857      -3.03066       14.8452    -0.0118031     -0.602043      -5.04888      -4.28025      -1.46967     -0.734674     -0.502511      -2.76213       2.62321       1.37844     -0.765736      -1.23611     -0.717282      0.944390      -1.86944       1.60602       2.15855       2.43298       2.60080       2.69597       2.71787       2.63678       2.48808       2.32440       2.15528       1.98196       1.71221       1.51491       1.30571       1.09230      0.898823      0.715813      0.576258
  36  16 3726.6165    1.9465  5.1266 11.6060 -0.0013  0.0487   0.0168   0.1361    0.0360   0.0000   434.2431      -3.72738       22.4329     -0.768155      -11.0513      -7.07067      -1.07203     -0.194078      -1.85811      -1.13803      -1.19726      -2.20029      0.135182       2.30333       2.02190      -2.10231      0.739103       1.02870       2.06836       2.80293       3.19800       3.37787       3.51483       3.52400       3.48138       3.24492       2.99152       2.79031       2.54748       2.20695       1.97496       1.69150       1.41077       1.17330      0.937855      0.739866
  36  17 3881.3549    1.4894  6.7104 11.4859 -0.0009  0.0652   0.0147   0.1886    0.0317   0.0000   445.4574       7.02665       17.2535      -1.61131      -9.53324     -0.471561      -5.06886      -4.78359       5.75044       1.49133      -5.41059      -5.17926      -3.80304     -0.479716     -0.291898      0.493464      0.831705       1.36552       2.71613       3.65571       4.26251       4.47071       4.77448       4.70307       4.63304       4.34940       4.11206       3.66443       3.40559       2.94058       2.57804       2.21386       1.80915       1.52910       1.19975      0.952479
  36  18 4035.2610    1.1179  8.3736 11.4373  0.0001  0.0912   0.0166   0.2938    0.0326   0.0000   442.2218       2.65296       21.7814      -10.8642      -2.54886       3.22715     -0.697620      -3.56776       10.1360      -4.09870      -1.13871     -0.834159     -0.122187       3.81289     0.0424400       3.26646      -1.48025       1.35794       3.76102       5.14839       5.89380       6.18975       6.59404       6.46940       6.31195       5.96723       5.69134       5.16043       4.71449       4.14027       3.62955       3.11057       2.56680       2.16097       1.68804       1.36841
  36  19 4188.4395    0.8213  8.7939 11.4059 -0.0078  0.1209   0.0218   0.4761    0.0361   0.0000   442.3096       16.9969       31.4025       2.00076      -24.2515      -14.1491      -8.30357       3.46526     -0.628531      0.743114     -0.651256      -10.1057       3.84092      -10.3748       5.35561     -0.969056     0.0673287     -0.328169       4.73627       6.61077       7.59436       7.82601       8.43669       8.21470       8.07507       7.74674       7.36837       6.56535       6.17835       5.19544       4.76861       3.92030       3.36061       2.76828       2.16597       1.72608
  37   3 1486.8186    0.1465  0.1237  9.7935 -0.0193  0.0150   0.0088   0.0250    0.0221   0.0000   440.4913       1.01932       21.1083     -0.651234      -3.05662      0.193191       1.49399      0.874003      0.953015      0.151892     -0.828233       1.32605       1.01339     -0.293099      -1.17563     -0.106611     0.0719256    -0.0120184      0.749555      0.831397      0.971445      0.954252       1.11812       1.22403       1.03220      0.934291      0.842399       1.07930      0.857854      0.783077      0.617657      0.381377      0.498748      0.449026      0.357041      0.296736
  37   5 1892.1974    0.5301  0.4702  9.9456 -0.0002  0.0137   0.0127   0.0352    0.0380   0.0000   441.3725      0.560288       21.6787     -0.240240      -3.67010     -0.246888       1.71722      -1.66422     -0.394498      -1.48448      0.466493      0.622354     -0.285038    -0.0154910     -0.166304      0.513945      0.132246    -0.0670515      0.550427      0.766227      0.832947      0.924435      0.944711      0.951936      0.916543      0.870174      0.861502      0.764257      0.673943      0.601915      0.522616      0.458831      0.348698      0.323047      0.258273      0.215209
  37   6 2081.1226    0.7939  0.7349 10.2415 -0.0011  0.0169   0.0147   0.0398    0.0529   0.0000   441.8093      -1.26141       22.8297       1.39640      -3.85177       1.55599      0.384005     -0.492394       1.37983     -0.318616      -1.15950     -0.986217      0.645214     -0.263740      0.120306      0.411884      0.361833      0.239766      0.686843      0.943751       1.07778       1.13033       1.18964       1.18466       1.19058       1.09973       1.01560      0.977738      0.877201      0.773368      0.661496      0.550913      0.481103      0.377847      0.328858      0.252717
  37   7 2264.3197    1.1748  0.9433 10.6872 -0.0016  0.0182   0.0193   0.0464    0.0662   0.0000   441.0970      -1.28639       23.1128     -0.872532      -3.07019     -0.344732     -0.323521      -1.94935      0.127975     -0.901986      -1.19474      0.619099     -0.942256      0.620840     -0.409684     -0.571868     -0.264961      0.203916      0.799236       1.06900       1.15116       1.18442       1.28528       1.28425       1.31182       1.27115       1.13609       1.03568      0.913927      0.844158      0.728078      0.622329      0.529211      0.427641      0.366547      0.292842
  37   8 2440.6332    1.6965  1.1938 11.1423 -0.0007  0.0203   0.0252   0.0535    0.0878   0.0000   440.2220       1.73233       21.6666      -1.85760     -0.955129     -0.110839       1.25891       1.58917      -1.41524       1.55057     -0.645744      -1.44425     -0.734236    -0.0247541      0.210583      -1.02226      0.210865     -0.115917      0.880982       1.16859       1.28434       1.38317       1.44464       1.47969       1.42007       1.35405       1.26137       1.17318       1.06647      0.936207      0.840814      0.688245      0.610128      0.503121      0.414793      0.326958
  37   9 2613.2807    2.3293  1.1346 11.9524  0.0001  0.0202   0.0354   0.0510    0.0794   0.0000   440.8102       1.72845       20.5123      0.655819      -2.24861    -0.0664452      -1.45224      0.488899      0.148458       1.36948       1.06476      -1.86812     0.0679680     -0.513797     -0.968889     -0.303723      0.363328     -0.347573      0.863136       1.19717       1.29710       1.44121       1.44203       1.45613       1.40493       1.35005       1.24473       1.15325       1.06564      0.954681      0.834165      0.738728      0.599583      0.511820      0.422301      0.340357
  37  10 2784.4704    3.0661  0.9779 12.5436  0.0007  0.0178   0.0485   0.0459    0.0745   0.0000   442.4955       1.20961       18.2592      -1.86991      -1.70414      -2.20185      -1.93192     -0.683464     -0.349601      0.634185      0.145318     -0.557600      -1.30393      0.637943     -0.381424      0.298571      0.314203    -0.0120719      0.765143       1.03797       1.16791       1.20575       1.25947       1.26121       1.21618       1.18124       1.11763       1.00052      0.938226      0.829067      0.742518      0.675790      0.574607      0.468876      0.375887      0.299642
  37  11 2953.2512    3.8861  1.0362 12.8550 -0.0007  0.0183   0.0602   0.0467    0.0841   0.0000   440.7403     -0.517158       19.9655      0.835195      -2.64743      0.516677       2.37202     -0.225383      0.403881      0.147818       1.54488      0.925182    -0.0772502     -0.561698      -1.42045     -0.708150     0.0148662      0.415338      0.779378       1.07350       1.11781       1.29172       1.29941       1.30372       1.29236       1.22412       1.15644       1.06413      0.946680      0.847737      0.723582      0.661221      0.520290      0.427026      0.369320      0.298592
  37  12 3118.5166    4.2064  1.1925 13.1786 -0.0033  0.0203   0.0629   0.0530    0.0905   0.0000   440.6234    -0.0798988       18.0806      0.292492      -2.20373      0.884446      -1.52711     -0.504896     -0.247823      0.376864      -1.28974      0.337183       1.69585      0.589948       1.12882      0.771743     -0.621541     -0.130076      0.849748       1.17377       1.28841       1.40050       1.47198       1.43883       1.43595       1.37976       1.28910       1.14334       1.06424      0.941120      0.836548      0.699546      0.564069      0.499522      0.395982      0.315216
  37  13 3280.5349    3.7391  1.5517 13.0818 -0.0004  0.0237   0.0501   0.0653    0.0623   0.0000   440.7231      -1.24343       15.4877      0.376626     -0.671403       2.12048     -0.457067      -1.12569      0.764339      -1.70214      -2.07256      -1.20172      0.415833      0.974152     -0.183071     -0.331511     -0.812732     -0.426724      0.950054       1.32710       1.43297       1.55497       1.63472       1.58179       1.60830       1.50826       1.47019       1.28593       1.22158       1.05128      0.938434      0.789232      0.642577      0.559965      0.440839      0.372720
  37  14 3440.2702    3.0503  2.1764 12.6267  0.0042  0.0287   0.0350   0.0771    0.0502   0.0000   442.0239     -0.865613       10.6386       3.26881       6.93109      0.781379      -7.26878     -0.750416       4.66091       2.06062       2.30706       1.13654      -1.07124     -0.423384       1.56146      0.269014      0.548643     0.0805964       1.17555       1.61477       1.83196       1.90175       2.02390       2.02046       1.97049       1.90290       1.81773       1.65319       1.49962       1.29281       1.13857      0.972802      0.820450      0.683346      0.549046      0.455361
  37  15 3598.3503    2.3273  3.8242 11.9717 -0.0008  0.0399   0.0217   0.1072    0.0413   0.0000   441.5310      0.556559       10.6817      0.825082       5.21305      -1.44247      -5.69875      0.352954       3.34778       1.59300      -1.01461      -1.15158     -0.163444       3.01060     -0.122451     -0.921288      0.326017     -0.172002       1.62873       2.25591       2.48975       2.65823       2.78441       2.77553       2.72074       2.56431       2.43264       2.24126       2.06031       1.80625       1.61485       1.39002       1.16854      0.975319      0.767738      0.644670
  37  16 3754.9849    1.8334  5.2126 11.6220 -0.0009  0.0507   0.0165   0.1408    0.0350   0.0000   437.4366     0.0762236       19.3430      -3.60218      -11.7009      0.806729     -0.288309      0.329382      -2.32581      -4.44455     -0.164523      -4.98237       1.58207      -2.13272      -1.41800       1.29948      0.880889     -0.457635       2.07510       2.80423       3.16976       3.41580       3.56512       3.56969       3.48317       3.36415       3.10499       2.87998       2.58901       2.28628       2.05457       1.72707       1.47424       1.22496      0.976465      0.792507
  37  17 3910.7385    1.4022  6.8803 11.4804 -0.0004  0.0682   0.0147   0.1992    0.0309   0.0000   437.7388     -0.241492       12.7701      -8.44682      -10.0794       9.33296       3.01604      -6.18004       5.91263       5.55361       2.46446       4.12180      -3.59412       3.85037       1.84270     -0.395562      -1.20739      0.219149       2.75230       3.73508       4.27939       4.44738       4.69426       4.78455       4.51507       4.44462       4.16838       3.79997       3.48711       3.05888       2.67101       2.35203       1.99139       1.62612       1.30788       1.06390
  37  18 4065.3594    1.0241  7.9548 11.4788 -0.0006  0.0913   0.0176   0.3107    0.0321   0.0000   439.6890       6.26379       30.1942     0.0774947       5.74384      -1.94416       10.0420       3.23024      -9.69341      -7.52789      -4.92423      -1.47911       5.31214      -2.87809      0.418373      -3.26135      0.648908      0.338532       3.74631       4.98496       5.74889       5.98624       6.40858       6.37985       6.13984       5.93822       5.60555       5.08319       4.70862       4.12270       3.70886       3.10924       2.69748       2.21493       1.76532       1.44568
  37  19 4218.9050    0.7341  8.2813 11.4586 -0.0282  0.1250   0.0298   0.6312    0.0432   0.0000   436.4847       12.9166       29.2504      -1.58146      -4.32443      -9.05559       2.41614      -14.8277       8.15927      -7.15927      -1.89216      -2.35625     0.0313345      -6.44449       1.71250      0.169588     -0.779214       5.07834       4.92936       6.65581       7.76156       8.15674       8.63171       8.49363       8.42977       7.97013       7.50458       6.89499       6.32694       5.55612       4.88375       4.21414       3.53220       2.99999       2.32304       1.87567
  38   3 1501.5439    0.1693  0.1391  9.7898 -0.0082  0.0136   0.0092   0.0233    0.0221   0.0000   441.4945     -0.795373       22.5847      0.220998      -2.63538      0.966229       1.05509      0.222175     -0.120390      -1.25780      0.265676     -0.451292      0.303044      0.153027      0.105102     -0.494044    -0.0635365    -0.0102719      0.737688      0.855936      0.973423      0.983347      0.935324       1.04278       1.18025       1.02192      0.839857      0.897179      0.725797      0.635620      0.542783      0.479584      0.423592      0.323358      0.258068      0.192485
  38   4 1713.0050    0.3417  0.3223  9.7997 -0.0015  0.0128   0.0097   0.0278    0.0285   0.0000   440.9848     -0.286747       20.8615     -0.404820      -2.09816     0.0126042     -0.631980     -0.709830      -1.87976    -0.0477732     0.0956205      0.972047     -0.132008     -0.608072     -0.497003      0.263899      0.289152     0.0510552      0.501679      0.685274      0.745818      0.828073      0.895758      0.881260      0.871265      0.784242      0.770920      0.727666      0.654838      0.622809      0.450292      0.448995      0.375276      0.292893      0.238547      0.186850
  38   5 1908.7707    0.5505  0.5269  9.9197 -0.0029  0.0141   0.0120   0.0353    0.0398   0.0000   440.9927      -1.64363       21.3793       1.01709      -2.33752      0.647083       1.49886     -0.456565      -1.64640      0.417053      0.767963     0.0768124     -0.117587      0.461727      0.118821     -0.758191      0.183414      0.620608      0.589820      0.790073      0.866638      0.964429      0.963539      0.953002      0.956689      0.935727      0.829999      0.806028      0.722383      0.658132      0.579487      0.494158      0.407361      0.350187      0.284643      0.241458
  38   6 2098.9681    0.8304  0.7648 10.2886  0.0004  0.0164   0.0151   0.0429    0.0527   0.0000   441.1864      -2.42420       20.9234     -0.478400      -4.32304      0.274915      0.610427      -1.77092      -2.22649     -0.447122      0.958939     -0.240751     -0.910172     -0.106747     -0.124064      0.608718      0.354552     -0.283160      0.702594      0.943882       1.05004       1.07198       1.17945       1.17527       1.14128       1.08266      0.959381      0.934910      0.855968      0.793087      0.696963      0.590759      0.483514      0.409271      0.337034      0.266539
  38   7 2282.8799    1.2288  0.9692 10.8711 -0.0003  0.0185   0.0200   0.0479    0.0654   0.0000   441.8856      0.354444       21.1756      -1.06278      -2.57512     -0.984910       2.52797      -1.06328      -2.53616      0.950185      0.766488      -1.79601      0.462292     0.0638400      0.951283     -0.301136    -0.0429615      0.153949      0.772034       1.06798       1.16853       1.25513       1.28854       1.27120       1.23888       1.24182       1.17799       1.04923      0.981358      0.888877      0.760134      0.650938      0.519296      0.453544      0.381742      0.308760
  38   8 2459.9052    1.7744  1.2022 11.2857 -0.0008  0.0203   0.0263   0.0540    0.0855   0.0000   439.6835       1.81019       21.2848      -3.22315      -1.92896       3.66978      -1.12100      0.559365      0.731221     -0.358045      0.759371       1.62919      -2.13759     -0.426652     -0.168260    -0.0837577     -0.103903     -0.562797      0.879312       1.19807       1.34209       1.43839       1.50653       1.49749       1.49424       1.44106       1.32587       1.19501       1.08038      0.961419      0.856439      0.741740      0.625435      0.496376      0.413735      0.336554
  38   9 2633.6705    2.4352  1.2025 11.7106 -0.0008  0.0201   0.0351   0.0506    0.1001   0.0000   440.2293      0.735667       20.6614      -1.33760      -1.02405       1.68036      0.537712     -0.736911      -1.06072      0.146131    -0.0905850      0.361204      0.829217     -0.231893     -0.509586      0.473166     0.0227698     -0.457275      0.834947       1.09825       1.20029       1.32806       1.37706       1.39041       1.33567       1.30029       1.21010       1.15307      0.993512      0.920740      0.799151      0.722732      0.606619      0.522780      0.408302      0.336334
  38  10 2805.9782    3.1821  0.9539 12.6482  0.0006  0.0176   0.0500   0.0425    0.0725   0.0000   440.0751      -1.02050       20.6052    -0.0107155      -3.83845     -0.124743      0.179675      0.559928       1.18148      -2.47881     -0.402218      0.579049      -1.51999      -1.23427     -0.256828     -0.350444     -0.731021     -0.542736      0.733166      0.994356       1.06830       1.15158       1.21536       1.20262       1.20815       1.16411       1.09123       1.02579      0.909558      0.805774      0.710425      0.601589      0.513253      0.427975      0.355846      0.288853
  38  11 2975.8466    4.0173  0.9418 13.0942 -0.0015  0.0175   0.0637   0.0424    0.0733   0.0000   439.8816     -0.239829       19.4779      -1.16169      -1.78156     -0.554787      0.337254      -2.42184       1.11338       1.74096      0.713693      0.451409     0.0995929      0.762687       1.23574     -0.189618     -0.715578     -0.213893      0.760108       1.03430       1.11945       1.27256       1.33735       1.34011       1.34258       1.23207       1.18505       1.05032      0.966751      0.814796      0.714504      0.598291      0.518300      0.435320      0.356371      0.280438
  38  12 3142.2602    4.2711  1.1852 12.9665 -0.0021  0.0193   0.0619   0.0519    0.1037   0.0000   442.0392      0.312864       15.9377      -2.59518      0.510240     0.0534450      0.192909     -0.454463       1.27996      -2.20071     -0.122381       2.09138       1.36078      0.829919     -0.617224      0.396285     0.0407573      0.346349      0.809039       1.08530       1.20528       1.30178       1.35057       1.38794       1.33219       1.30904       1.19067       1.11731      0.983785      0.904857      0.792584      0.678950      0.559488      0.469825      0.401370      0.321423
  38  13 3305.6086    3.6563  1.5856 13.0619 -0.0002  0.0236   0.0484   0.0648    0.0646   0.0000   439.7690       2.98574       14.3567     -0.480067       1.53232      -2.48299      -3.66420       1.71765     -0.745041      -1.82792       2.94898      -2.89069      -1.00779       1.96690      0.347123      0.653352      0.371797   -0.00861119      0.981656       1.33245       1.44155       1.56406       1.63569       1.59246       1.60816       1.49464       1.42511       1.30746       1.25297       1.10382      0.982410      0.841771      0.700348      0.600130      0.493114      0.392204
  38  14 3466.6057    2.9206  2.7274 12.4651  0.0005  0.0309   0.0292   0.0861    0.0436   0.0000   442.0496       2.48077       8.36248      -2.36443       6.43114     0.0850551      -1.84437      -1.03039       3.71533       2.45427       1.18045     0.0326674       1.31211     -0.195915      0.472050      -1.36980     0.0328796      0.236986       1.26320       1.68910       1.89673       2.00681       2.10812       2.09223       2.08803       2.00822       1.88346       1.77047       1.58954       1.39338       1.21299       1.07017      0.901476      0.767929      0.626810      0.504129
  38  15 3625.6231    2.1801  4.0164 12.0878 -0.0011  0.0413   0.0204   0.1151    0.0348   0.0000   439.5620      -1.89708       9.94650       1.82250       3.26123      -6.27456      -6.49475      0.164355      -1.37724      -4.62744     -0.813386       3.40327       1.78601      -2.57577     -0.501726      0.710846      -1.53387     -0.247177       1.66134       2.22943       2.55315       2.69596       2.84306       2.86357       2.73180       2.64583       2.48656       2.31532       2.12341       1.88492       1.64824       1.44101       1.22504      0.996282      0.837054      0.675620
  38  16 3783.0917    1.7700  5.8937 11.5556 -0.0015  0.0537   0.0155   0.1538    0.0332   0.0000   435.4194       1.83868       22.7396      -1.62661      -4.02273       3.35105       1.42852      -3.16528      -3.15379       3.29715     -0.272744      -6.08947       2.63161      -1.03566     -0.642170     -0.978508     -0.314406     -0.494252       2.14283       2.94453       3.31961       3.58231       3.69492       3.75415       3.62537       3.53309       3.25251       3.01945       2.75149       2.48633       2.18034       1.87427       1.62496       1.33206       1.07339      0.872768
  38  17 3939.4042    1.3741  7.5067 11.4317 -0.0040  0.0716   0.0145   0.2110    0.0314   0.0000   438.7775       2.35977       24.3212      -5.49991      -10.1149      0.839358      -1.46195       3.72815       4.15009      0.228044       1.80090       1.38006      -1.47685      -2.26182      -5.11586     -0.291368       3.13702       4.05628       2.84515       3.74219       4.40732       4.54310       4.86460       4.84500       4.76742       4.63464       4.31351       3.95372       3.66717       3.22005       2.82178       2.47735       2.10691       1.74488       1.40998       1.14816
  39   3 1516.0388    0.1898  0.1705  9.7399 -0.0055  0.0108   0.0088   0.0230    0.0221   0.0000   442.3689     -0.411869       21.0738       1.78269      -4.38092      0.781939     0.0466101    -0.0479636    -0.0349635     -0.136071      0.787754    -0.0838557     -0.743151    -0.0546750      0.696219     -0.385495     -0.361126    -0.0501423      0.518043      0.673593      0.686272      0.783502      0.773235       1.02477      0.923452      0.942225      0.701256      0.689376      0.587045      0.536629      0.615574      0.576234      0.554130      0.474816      0.349718      0.309010
  39   4 1728.2545    0.3616  0.3502  9.7554 -0.0055  0.0125   0.0101   0.0297    0.0297   0.0000   441.8111     -0.459849       21.7165     -0.534520      -3.32708     -0.673397      -1.23791      0.197390     -0.252739      0.654847     -0.342355      -1.45152     -0.632987      0.584945      0.307663     -0.244926     -0.103509      0.213691      0.511434      0.629368      0.728229      0.805915      0.822829      0.877450      0.775999      0.808184      0.777967      0.656622      0.635185      0.547303      0.536876      0.431045      0.371285      0.299517      0.265320      0.214959
  39   5 1925.2069    0.5502  0.5684  9.9927 -0.0010  0.0150   0.0116   0.0370    0.0388   0.0000   442.0000      -1.90872       21.8048      -2.28648      -2.63443      0.134287      0.319406      0.454615      0.481408      0.197896      0.402944     -0.985404      0.366632      0.628222      0.712255      0.323263     -0.408413    -0.0369366      0.579913      0.825437      0.927998       1.00382       1.06743       1.06749       1.04749      0.999834      0.886163      0.870603      0.720122      0.689769      0.599964      0.531760      0.444602      0.383266      0.307964      0.251423
  39   6 2116.5400    0.8582  0.8391 10.2359 -0.0001  0.0174   0.0147   0.0435    0.0585   0.0000   441.4137      -1.01419       21.5285      0.329412      -2.71755      0.201867       1.34071      0.297995      0.654002      0.105732      0.227490      -1.25078     -0.568589      0.568956     -0.427885      0.148849     0.0613015      0.105473      0.675198      0.973526       1.03127       1.18175       1.22028       1.25267       1.18973       1.15867       1.07855       1.02253      0.890825      0.823916      0.671156      0.592528      0.490519      0.413512      0.343303      0.286438
  39   7 2301.2170    1.2820  1.0460 10.6741 -0.0003  0.0186   0.0196   0.0491    0.0746   0.0000   440.3624     -0.375014       20.3199      -1.05907      -1.91116      -1.19366      -1.70245      0.485058     -0.926120       1.67190      -1.28044      0.289553     -0.395579     -0.215902     -0.860176    -0.0690204      0.585425      0.122214      0.714258      0.979129       1.06084       1.15776       1.23078       1.20477       1.22698       1.17960       1.09933      0.988755      0.938887      0.824371      0.713358      0.639267      0.550182      0.453878      0.363737      0.307633
  39   8 2479.0206    1.8456  1.0706 11.5966 -0.0001  0.0195   0.0284   0.0493    0.0715   0.0000   440.2291      0.605257       19.9715      -2.60552      -3.11745     -0.354322      -2.24465      0.386201     0.0519304     -0.480069       1.73293      0.254974       1.51814     -0.162803      0.416010      0.492002      0.499188     0.0130407      0.767575       1.05255       1.14752       1.24476       1.30997       1.22851       1.26718       1.21413       1.17357       1.05777      0.985529      0.883410      0.780757      0.679871      0.595905      0.496507      0.409836      0.330321
  39   9 2653.8099    2.4965  1.0501 12.1594 -0.0007  0.0185   0.0384   0.0477    0.0723   0.0000   440.8948     -0.977813       19.2206      -1.75418      -3.25328     -0.198339      0.278387     -0.416354       2.17842     -0.936003      0.313781      0.583362      0.635110      0.167909     -0.538274      0.205153      0.227527    -0.0833630      0.764287       1.03578       1.10061       1.23093       1.26814       1.25294       1.22873       1.18755       1.11553       1.06648       1.00342      0.846674      0.760052      0.645303      0.566196      0.467051      0.387147      0.313916
  39  10 2827.2343    3.4178  1.0243 12.3695 -0.0003  0.0173   0.0507   0.0440    0.0926   0.0000   442.2456    -0.0426548       20.2929     0.0698896     -0.895562      -2.58517     -0.778000       3.47344      -1.26013      0.647571      0.260675      -1.15269     -0.470530      -1.02604     -0.482805     -0.870508     0.0756602     -0.192703      0.710761      0.918292       1.02766       1.12398       1.17706       1.19016       1.16070       1.12010       1.02286      0.992340      0.905062      0.796829      0.703135      0.598396      0.507493      0.430491      0.360530      0.286549
  39  11 2998.0837    4.1894  0.9506 12.9737 -0.0024  0.0170   0.0645   0.0415    0.0833   0.0000   441.3282     0.0351977       19.0260      0.595361      -3.70977      -2.04025      0.269582     -0.478304      0.131648     -0.297439     -0.420734       2.90139      0.220028     -0.906640     -0.332767      0.143663     -0.267473     0.0787812      0.679422      0.941428       1.02067       1.10794       1.16171       1.15376       1.12100       1.08693       1.02898      0.970691      0.867035      0.786849      0.690636      0.589815      0.516113      0.428217      0.347187      0.285317
  39  12 3165.6478    4.2486  1.2057 13.2415 -0.0017  0.0202   0.0618   0.0509    0.0829   0.0000   440.7334      0.657517       18.5632      0.291420      -2.75144      0.640965      -1.00366      -2.32012     -0.590484       2.11271       1.17894      -2.10924       1.06701       1.51332    -0.0868032     -0.649743    0.00644639    -0.0223331      0.809394       1.13388       1.18649       1.32645       1.32589       1.38936       1.34060       1.31164       1.22910       1.15955       1.03924      0.929469      0.820557      0.716054      0.592269      0.518914      0.413294      0.340836
  39  13 3330.3004    3.5537  1.7207 12.9514 -0.0024  0.0246   0.0446   0.0672    0.0605   0.0000   441.7786       1.90159       16.9740       1.84735      -1.09757      -1.05754      0.145378       3.35256       3.22923      0.276107       2.42576     -0.773411     -0.767207      0.193911      0.607659     -0.705467     -0.608635      0.200311      0.969477       1.31290       1.48065       1.57350       1.66412       1.61230       1.61515       1.60606       1.45386       1.37097       1.26030       1.11274       1.00416      0.850010      0.720068      0.604375      0.496568      0.412335
  39  14 3492.5379    2.7810  2.7444 12.5194  0.0033  0.0323   0.0285   0.0874    0.0418   0.0000   441.2688       1.16840       6.01595      -4.49953       7.77529      0.820679      -5.43979      -4.68930       4.25644       2.16501       1.20315      -1.04131     -0.888084     -0.239028     -0.675458     -0.170185     -0.353738     -0.923252       1.26561       1.74733       1.96200       2.16239       2.20248       2.22956       2.17979       2.15111       1.94568       1.85092       1.66322       1.48618       1.30166       1.13792      0.963983      0.804878      0.660171      0.536016
  39  15 3652.6479    2.1282  4.2248 11.9873 -0.0010  0.0427   0.0191   0.1170    0.0331   0.0000   439.2183       2.37851       16.8668     0.0411588      0.759394      -6.07852       4.04202     -0.415962       3.16893      -2.34601       2.36519      0.392896      0.547868      -1.21750      -1.14707      -1.45443       1.92177      0.425175       1.62604       2.19084       2.57035       2.64222       2.85733       2.87684       2.73046       2.73068       2.50168       2.33232       2.13129       1.90629       1.67544       1.47236       1.27133       1.06737      0.856883      0.692719
  39  16 3811.0552    1.6628  5.9572 11.6117 -0.0003  0.0562   0.0153   0.1604    0.0310   0.0000   441.4521       8.94167       21.0438      -2.27471       1.73299      -2.98214       2.33229       6.83401     0.0849360      -6.19444       1.39732       6.68428       2.24151      -3.33165      -1.32071       1.67054      0.905771      0.331045       2.15853       2.99035       3.33089       3.56979       3.81238       3.81631       3.81079       3.61922       3.33412       3.14848       2.82770       2.54868       2.24642       1.97636       1.64593       1.40746       1.11351      0.914708
  39  17 3968.3205    1.3303  8.1427 11.3628 -0.0002  0.0756   0.0145   0.2347    0.0318   0.0000   438.8211      -6.18621       24.4867      -3.84950      -10.9708      0.908152       5.35818       1.47905      -1.30016      -2.33949      0.844088       1.02842      0.215051      -1.82927       3.43987      0.863548      -1.89436      -2.24637       2.94252       3.94078       4.55213       4.83784       5.12101       5.03929       4.97591       4.82412       4.55424       4.23549       3.84518       3.44717       3.06387       2.64628       2.24076       1.89698       1.55284       1.25053
  40   2 1288.7426    0.0866  0.0508  9.7950 -0.0187  0.0142   0.0084   0.0200    0.0196   0.0000   441.4637     -0.430412       21.7885     -0.367090      -3.22301      -1.56180      0.544684      0.354974     -0.447519    -0.0319409      0.194747     0.0131275     -0.150884      0.160901      0.575548     -0.608999     -0.307310      0.216352      0.629554      0.654367      0.828449      0.925382      0.937610      0.928515      0.883953      0.846882      0.804947      0.728728      0.724515      0.597684      0.589525      0.483320      0.438629      0.370568      0.291447      0.237885
  40   3 1530.3062    0.1781  0.1791  9.8099 -0.0027  0.0118   0.0076   0.0235    0.0219   0.0000   440.5672     -0.582973       22.6409      0.724800      -3.18442      -1.61290    -0.0706875      -1.41975     -0.618378      0.389486      0.595492      0.348163     -0.160171      0.122999     -0.178813     -0.335667     -0.321312      0.124311      0.535002      0.636876      0.725517      0.843442      0.801090      0.788499      0.761188      0.827403      0.789475      0.663843      0.588545      0.560104      0.534340      0.420916      0.368858      0.307492      0.267967      0.221160
  40   4 1743.2488    0.3720  0.3298  9.8178 -0.0016  0.0112   0.0099   0.0268    0.0284   0.0000   441.7730    -0.0598667       21.1907     -0.912564      -3.44550      0.103561      0.390896     -0.204696     -0.291439    -0.0247893   -0.00303887     0.0282890      0.357694     -0.113433      0.284911      0.106136     -0.409536    -0.0506869      0.495632      0.642708      0.755103      0.870024      0.822952      0.816879      0.873512      0.860961      0.775280      0.735031      0.660449      0.569343      0.499402      0.414376      0.324823      0.288328      0.257321      0.200307
  40   5 1941.4120    0.5966  0.5110 10.0211 -0.0005  0.0135   0.0124   0.0311    0.0397   0.0000   441.1637      0.200208       20.7876      -1.07283      -2.54963     -0.608191      0.889536      0.704825       1.13991      0.562073       1.19426     -0.109664     -0.560152     0.0385292     -0.146325      0.218119   0.000869023    -0.0711224      0.537731      0.691603      0.787149      0.785390      0.845727      0.870362      0.907159      0.838878      0.792295      0.704942      0.667266      0.603415      0.519411      0.468624      0.392514      0.339314      0.265231      0.222975
  40   6 2133.9284    0.8884  0.7881 10.3809 -0.0013  0.0160   0.0155   0.0417    0.0538   0.0000   441.4759      -1.32550       21.3484    -0.0528749      -2.51505     -0.290407      0.517383       1.60107      -1.37919       1.94954     -0.671954     -0.673267      0.655901       1.59178     0.0954834      0.185033     -0.297166     -0.441468      0.651200      0.873515      0.987062       1.07454       1.09341       1.06746       1.01066       1.02887      0.943206      0.911023      0.826474      0.728517      0.676185      0.588425      0.496042      0.429193      0.360415      0.293955
  40   7 2319.3086    1.3652  1.0279 10.8636 -0.0007  0.0178   0.0208   0.0476    0.0738   0.0000   440.4997     -0.379242       20.7891     -0.129884      -1.69700     -0.611992      0.481132       1.65946      0.200417      -1.16763      0.857108      0.832368     -0.625479     -0.645219      0.646442      0.117912   -0.00280254     -0.704455      0.701351      0.975592       1.05609       1.11750       1.19109       1.17172       1.20538       1.13581       1.09397       1.04352      0.908731      0.820201      0.725073      0.617285      0.548609      0.452670      0.371133      0.308881
  40   8 2497.8448    1.8452  1.1517 11.4657 -0.0011  0.0198   0.0271   0.0514    0.0815   0.0000   439.9671       2.99284       22.4866      -1.19824      -3.14864     -0.487309       2.67087     -0.877324      0.969242      0.717662     -0.768989     -0.775357      0.611911      0.802568      0.385008      0.355733     -0.179176      0.266968      0.786187       1.07898       1.18270       1.21547       1.31821       1.27232       1.34116       1.26781       1.20494       1.14321       1.00519      0.910213      0.782670      0.692213      0.591997      0.499641      0.419324      0.342953
  40   9 2673.7376    2.6479  1.0732 12.2115  0.0003  0.0185   0.0393   0.0479    0.0770   0.0000   441.9196     -0.107443       20.5170     -0.862305      -2.79085     -0.437271     -0.860727      -1.27666      -2.36415      0.522178      0.648879     -0.200221     -0.528374      -1.16335      0.544507     -0.109395     -0.398990      0.217130      0.718938      0.978760       1.11587       1.16100       1.25808       1.18609       1.20209       1.17650       1.07802       1.04267      0.946504      0.849501      0.766067      0.656358      0.546746      0.467300      0.390140      0.328169
  40  10 2848.1615    3.4832  1.0167 12.6951 -0.0020  0.0177   0.0517   0.0438    0.0771   0.0000   440.3389      0.499539       22.1756      -1.50170      -2.80501      -1.94375      0.999105      -1.04144     0.0200735     -0.106097    -0.0579310       1.35979     -0.496120     -0.131425     -0.545368     0.0279717     -0.708643    -0.0451671      0.695698      0.939553       1.01545       1.11882       1.20504       1.11682       1.14246       1.07036       1.03873      0.984240      0.894783      0.814895      0.716785      0.630572      0.548706      0.455027      0.370947      0.310027
  40  11 3019.9659    4.1468  0.9947 13.0577 -0.0006  0.0172   0.0622   0.0447    0.0793   0.0000   440.6273       1.46181       18.5595    -0.0701214     -0.826102      -3.18159      0.260857      0.802029     -0.148839     0.0957284     -0.818436       1.14258      -1.17039     -0.627961     -0.319920      0.418707      0.409719     0.0693306      0.687066      0.956016       1.10432       1.19986       1.27897       1.25437       1.26331       1.19480       1.13087       1.02138      0.931596      0.810475      0.717534      0.602271      0.515293      0.440456      0.364404      0.288325
  40  12 3188.6528    4.0986  1.2810 13.3068  0.0010  0.0204   0.0573   0.0539    0.0696   0.0000   441.4584     -0.342502       20.2516       2.15514      -2.40936      -3.11685     -0.489875       1.91434      -1.59388      0.641478       2.19050     -0.312585      -1.34307       1.12267      0.354535      0.417902      0.665832      0.114185      0.816715       1.09244       1.22346       1.32094       1.32706       1.36267       1.38772       1.30225       1.22762       1.18261       1.02471      0.947874      0.826813      0.739460      0.626370      0.541263      0.438647      0.366275
  40  13 3354.5817    3.3698  2.0082 12.8211  0.0016  0.0263   0.0381   0.0710    0.0526   0.0000   440.4754      -1.64014       18.1031      -1.13634       2.04311      -2.63029      -5.27330      -1.81337      0.474244      -2.79914      -1.62299     -0.670315      -1.91923    -0.0478035      0.354011       1.01805     -0.755371     -0.232950      0.983345       1.36280       1.47760       1.65115       1.65253       1.73861       1.66789       1.67543       1.50291       1.45243       1.30494       1.18608       1.02881      0.940443      0.770702      0.683140      0.544543      0.445247
  40  14 3518.0712    2.5867  2.8713 12.5502 -0.0029  0.0335   0.0265   0.0911    0.0382   0.0000   443.6521       3.17765       11.2697      -3.47945       2.75584      -3.35041      -2.16966       3.20634       7.47399       5.16426      -3.81378      -2.08882       1.69741      -1.46798      -2.27526       1.71154     -0.375160     -0.419434       1.27846       1.74633       1.95167       2.07892       2.21866       2.17803       2.14949       2.06831       2.02849       1.80146       1.73055       1.49181       1.35879       1.18998       1.02773      0.865207      0.702884      0.580066
  40  15 3679.3199    2.0813  4.8900 11.8051 -0.0012  0.0456   0.0172   0.1238    0.0321   0.0000   437.5902       4.24734       13.0155      -9.11352      0.697317      -2.94253     0.0554531      -2.84652       3.45935       5.20005      -4.46399      -5.23415       2.07594     0.0468992      -1.28692     -0.365992     -0.447079      0.441778       1.71799       2.36375       2.66025       2.85675       2.99896       3.01750       2.92457       2.91512       2.70150       2.51008       2.30760       2.09092       1.83315       1.58234       1.36454       1.14035      0.956085      0.783196
  40  16 3838.6003    1.5952  6.3706 11.6172 -0.0014  0.0590   0.0149   0.1708    0.0305   0.0000   441.6640       7.49021       18.7406      -3.18039      -3.00832       6.62751      -4.93097     -0.735240      -1.97995      -7.50890      -1.24512      -4.21474       2.93563      -2.48999       2.32563       1.07410     -0.333575       1.01880       2.20543       2.98006       3.41578       3.59290       3.87238       3.85384       3.85608       3.66851       3.49760       3.20857       2.97810       2.64192       2.34838       2.06218       1.75968       1.49256       1.20104      0.987596
  40  17 3996.6619    1.2422  8.1539 11.4565 -0.0011  0.0798   0.0152   0.2504    0.0316   0.0000   439.9044       3.84073       29.4285       13.8420      -1.80377       4.29144      0.960292       6.31031      -1.26891      -1.88117      -9.95587       2.25345       8.84954      -2.69820      -3.73284      -1.99293      -2.24928       1.80861       3.02017       4.14169       4.75515       5.02024       5.35619       5.32471       5.32716       5.13896       4.82974       4.46645       4.11489       3.61637       3.24718       2.78345       2.42170       2.04063       1.64746       1.35572
  41   2 1301.5590    0.1068  0.0723  9.8015 -0.0088  0.0140   0.0090   0.0212    0.0195   0.0000   441.6373     -0.505774       20.6552      0.581125      -2.06725      -1.22315     -0.422723      0.390781      0.891036     -0.383146     -0.329083    0.00672763     -0.232177    -0.0317759     -0.412607    -0.0460927  -0.000671949   -0.00176407      0.484342      0.660475      0.826013      0.815688      0.864872      0.940474      0.815287      0.982510      0.821340      0.878827      0.680938      0.665108      0.702736      0.415436      0.433705      0.422652      0.227022      0.222231
  41   4 1758.0393    0.3822  0.3245  9.8625 -0.0018  0.0112   0.0100   0.0250    0.0285   0.0000   440.4942     -0.296334       20.2903      -2.40089      -3.57950    -0.0385791      0.324295     -0.496726      0.417052     0.0783615     -0.204884    -0.0251278     -0.188670    -0.0366596     0.0207500     -0.230944      0.101392      0.336742      0.439699      0.589450      0.693728      0.710585      0.758539      0.781386      0.733457      0.707749      0.652227      0.625524      0.594716      0.504483      0.503508      0.447438      0.350244      0.313307      0.266145      0.221723
  41   5 1957.4523    0.6187  0.6409  9.9641 -0.0016  0.0159   0.0118   0.0359    0.0459   0.0000   441.3579      -1.73716       21.7448      -1.46194      -4.57622      0.116370     -0.274548      0.715741       1.16661      0.476458     -0.246727     -0.935883     -0.928220      0.885751      0.265777     -0.472387     -0.799185     0.0694720      0.629577      0.839131      0.866439      0.968937       1.00279       1.07878       1.01641      0.988390      0.871819      0.870872      0.775996      0.704772      0.654610      0.547065      0.482747      0.417841      0.345075      0.275644
  41   6 2151.1217    0.9540  0.8684 10.1899 -0.0008  0.0165   0.0155   0.0426    0.0680   0.0000   442.3099       1.89498       21.7359      0.412249      -3.47737     -0.338609      0.751095      0.364708      0.548950     0.0877925     -0.736573       1.00437     -0.919862      0.742896      0.438636     -0.382414      0.483849     0.0791296      0.629024      0.849416      0.955201       1.01701       1.08808       1.05470       1.01781      0.990601      0.947578      0.913606      0.819641      0.776510      0.661320      0.624643      0.501647      0.435810      0.371948      0.311331
  41   7 2337.1520    1.4119  1.0781 10.9711 -0.0037  0.0188   0.0213   0.0491    0.0732   0.0000   442.0810     -0.925090       18.5018     -0.204109      -3.16435     -0.599812       1.80759     -0.231841      0.332820      -1.14501     -0.117128       1.09794     -0.159610      -1.49449      0.196310     -0.456641    -0.0711829    -0.0258338      0.699402      0.947238       1.04492       1.13746       1.19686       1.19530       1.19085       1.14940       1.08329      0.987424      0.922804      0.819987      0.766994      0.681880      0.585547      0.510695      0.413510      0.338415
  41   8 2516.5565    1.9641  1.1269 11.8024 -0.0015  0.0198   0.0294   0.0511    0.0687   0.0000   441.3767      -1.28024       19.0329      -1.72635      -3.77918      -1.72849      -3.05912      0.279705     -0.561342      -2.01861      0.339334      0.136654     -0.788581      0.839263     -0.206192      0.785783     -0.443563     -0.700353      0.751484      0.995193       1.13029       1.17866       1.28305       1.26129       1.29197       1.19896       1.11896       1.08712      0.993984      0.881184      0.780269      0.686654      0.594731      0.517209      0.429174      0.351647
  41   9 2693.4831    2.6784  1.1160 12.4118  0.0004  0.0190   0.0393   0.0501    0.0693   0.0000   440.8208       1.99117       21.5252       1.57153      -1.35989     -0.778560      -1.26612     -0.143221      0.552928      -1.83024      -1.08870     -0.559545     -0.252847      0.325001      0.368261     -0.624612      0.169106     0.0344814      0.710378       1.00124       1.10040       1.19693       1.24421       1.25033       1.26388       1.18792       1.17866       1.03957      0.987514      0.857738      0.785921      0.664918      0.576324      0.480424      0.407318      0.331178
  41  10 2868.8530    3.4894  1.0203 12.6229  0.0010  0.0175   0.0513   0.0447    0.0805   0.0000   440.3817     -0.262904       20.2363      -1.21503      -1.71219      0.528465      0.118390      -3.56535      0.273592       1.37193      0.533323      0.817851   -0.00968533     -0.479413      0.899458      0.664614     -0.221490     -0.542004      0.644719      0.880043       1.01799       1.05068       1.14138       1.10122       1.12078       1.08403       1.02354      0.965104      0.855465      0.788103      0.702289      0.609194      0.522022      0.444359      0.368055      0.302359
  41  11 3041.5675    4.2625  1.0344 13.1085  0.0010  0.0173   0.0624   0.0457    0.0779   0.0000   440.8335      0.896818       21.9416      -1.56046      -1.38680      -1.36494      -1.16380      -1.09640      0.496940      -1.14915     -0.219068     -0.792664     -0.330385      0.161625      0.407376     -0.469386      0.156254     0.0982007      0.655390      0.930519      0.984599       1.10325       1.09963       1.10031       1.08159       1.11517      0.993346      0.970364      0.885599      0.813059      0.686062      0.629647      0.534773      0.452023      0.378998      0.324249
  41  12 3211.2740    4.1334  1.2578 13.4247 -0.0016  0.0205   0.0586   0.0540    0.0700   0.0000   440.5206       1.01923       15.7157     -0.426387     -0.446841      0.177927       1.14384      0.175936       1.54485      -2.01882     -0.136948      0.192077      0.943317      0.206367      0.215652       1.06304    -0.0973168     0.0437190      0.787973       1.08064       1.17635       1.28242       1.37119       1.34522       1.35090       1.28190       1.23708       1.18088       1.05216      0.968867      0.822567      0.740170      0.624566      0.527805      0.436927      0.362223
  41  13 3378.4738    3.4569  1.8536 12.9765  0.0019  0.0255   0.0418   0.0669    0.0554   0.0000   442.1834     -0.117258       13.4415       2.43803      0.858112      -4.04023      -5.98982      -2.68338      0.576235      -2.97795     -0.761455       1.11602       1.51962      -1.18354     0.0657261      0.831028      0.410486     -0.284573      0.958860       1.30573       1.50917       1.59002       1.68040       1.72475       1.68918       1.61942       1.58122       1.44535       1.30288       1.17870       1.04638      0.902620      0.773528      0.646590      0.543254      0.443261
  41  14 3543.2354    2.5902  3.4057 12.2180 -0.0007  0.0350   0.0229   0.0962    0.0362   0.0000   442.7606      -4.55352       9.94727       1.96418       8.91868     -0.680775      -8.17947      -3.27881     -0.666933      -1.43288     -0.501185      -1.73124     -0.144792      -2.90518      0.201142       3.00282       1.16075     -0.825149       1.28789       1.77547       2.02977       2.09336       2.30210       2.30429       2.26348       2.22133       2.05044       1.91950       1.73081       1.57193       1.41169       1.23398       1.06376      0.895545      0.749821      0.613075
  41  15 3705.5059    1.9929  4.9586 11.8110 -0.0008  0.0463   0.0165   0.1289    0.0303   0.0000   440.5644     -0.487392       16.4442      -6.35405      -2.39726      -4.43226       1.05866      -5.38342       5.50193     -0.130757      0.468935       3.20181       1.08956      0.795903     -0.503201      0.467890     -0.892754      -1.55478       1.69755       2.31397       2.66786       2.81700       3.03442       2.98968       3.02209       2.88254       2.76046       2.50009       2.33754       2.09974       1.85649       1.63274       1.37658       1.17875      0.961719      0.787379
  41  16 3865.7461    1.5552  6.9892 11.5485 -0.0012  0.0628   0.0147   0.1807    0.0305   0.0000   441.7350       3.89331       17.0576       1.83845      -6.88124      -4.46523       6.11741       1.33356     -0.604771      -3.51581      -4.82464       1.74370       3.03835      -1.01417      0.220134      -1.15203      0.378592    -0.0928348       2.31849       3.10002       3.54744       3.82857       3.99668       4.05748       3.98356       3.86386       3.66911       3.39530       3.09178       2.85078       2.54206       2.17686       1.94918       1.63439       1.34053       1.10512
  41  17 4024.7219    1.1657  8.3181 11.4882 -0.0035  0.0859   0.0172   0.2844    0.0338   0.0000   443.9928       2.03982       25.3111       6.50646      -8.91637      -16.7370       5.55440       13.6918       1.13093      -4.65356       3.88348       6.45269       1.39619     -0.964556      -4.37102       1.83480       2.49371     -0.511648       3.09899       4.24497       4.82236       5.19196       5.48721       5.45383       5.49483       5.27183       4.94909       4.71810       4.24815       3.87877       3.42185       3.01924       2.59849       2.21617       1.76776       1.46766
  42   3 1558.1972    0.2135  0.2033  9.7552  0.0030  0.0125   0.0078   0.0237    0.0224   0.0000   441.2370     -0.468458       22.0615     -0.456329      -3.22133     -0.567582       1.04909      0.902104      -1.11490      0.254750      0.699007     -0.683907      -1.05970      0.871203     -0.109341     -0.126438     -0.200165     0.0568839      0.651968      0.903654      0.981650      0.982889      0.905106      0.803634      0.700204      0.622398      0.645203      0.772762      0.818253      0.750948      0.667160      0.546800      0.482860      0.436518      0.372176      0.286775
  42   4 1772.6027    0.4069  0.3876  9.8266 -0.0042  0.0122   0.0100   0.0284    0.0303   0.0000   441.3548    -0.0560962       20.0659      0.356293      -3.09445      0.251284      -2.14248     -0.353318     -0.507287     -0.954560     -0.344155     -0.848607      0.336435     -0.253452     -0.915120      0.499419    -0.0523327     0.0835781      0.448082      0.607321      0.666974      0.700713      0.731450      0.775305      0.793926      0.708699      0.688274      0.638081      0.615273      0.545663      0.502849      0.418741      0.371689      0.311941      0.264065      0.221691
  42   5 1973.3208    0.6378  0.5837 10.0683 -0.0075  0.0145   0.0125   0.0335    0.0430   0.0000   441.8622      0.417400       21.7104      -1.71741      -3.46346      0.452100     -0.262921      0.966214      0.163504      0.196757      -1.01088       1.16718     -0.403175      0.615062     -0.264001      0.511435     -0.763063     -0.568910      0.518431      0.686690      0.825247      0.823062      0.948922      0.893697      0.890548      0.938461      0.781819      0.792332      0.680545      0.628290      0.581194      0.493429      0.439523      0.381087      0.333564      0.253751
  42   6 2168.0777    0.9781  0.9394 10.1603 -0.0022  0.0174   0.0150   0.0430    0.0673   0.0000   441.1716     -0.997529       21.3473      -1.00680     -0.761662      0.854588      0.179621      0.397717     -0.655750      0.522894      0.129256       1.10854     -0.872721     -0.265256     -0.930991      -1.11474     -0.288000      0.144072      0.620370      0.844331      0.995203      0.973302       1.06920       1.10462       1.06723       1.09496       1.00633      0.941521      0.854141      0.776874      0.690625      0.571582      0.507150      0.441573      0.362568      0.293854
  42   7 2354.7583    1.4379  1.1064 11.0336 -0.0014  0.0195   0.0211   0.0487    0.0728   0.0000   441.7009      -1.60308       19.8239     -0.513127      -4.34746      0.512776     -0.411283      0.414699      0.555374      0.534089      -1.44485      -1.36206     0.0543226    -0.0411810     -0.659119      0.637233    -0.0387969     -0.558744      0.682849      0.999694       1.06051       1.16864       1.25601       1.19967       1.22602       1.16410       1.14435       1.04958      0.979264      0.868921      0.781447      0.670223      0.587985      0.500284      0.404851      0.341709
[truncated: 719,400 more chars]
