# Supplementary material for: Global-Mode Analysis of Full-Disk Data from the Michelson Doppler Imager and the Helioseismic and Magnetic Imager
Source: Sol Phys. 2018 Jan 31;293(2):29. doi: 10.1007/s11207-017-1201-5 (PMC6566312; doi:10.1007/s11207-017-1201-5)
Supplement: Supplementary file 2 — (TAR 362.4 MB) [file 11207_2017_1201_MOESM2_ESM.tar › HMI/hmiv72dasym.7696.36]

   0  19 2764.0471    2.7522  1.3354  3.6294  0.0000     0.0231309  0.2234   0.3497   0.5540 1000.0000   0.0000       2.82131    -0.0000       0.00000       0.00000       0.00000       0.00000       0.00000       0.00000       0.00000       0.00000       0.00000       0.00000       0.00000       0.00000       0.00000       0.00000       0.00000       0.00000       0.00000       0.00000       0.00000       0.00000       0.00000       0.00000       0.00000       0.00000       0.00000       0.00000       0.00000       0.00000       0.00000       0.00000       0.00000       0.00000       0.00000       0.00000       0.00000       0.00000       0.00000       0.00000       0.00000       0.00000       0.00000       0.00000       0.00000       0.00000       0.00000       0.00000       0.00000       0.00000       0.00000       0.00000       0.00000       0.00000       0.00000       0.00000       0.00000       0.00000       0.00000       0.00000       0.00000       0.00000       0.00000       0.00000       0.00000       0.00000       0.00000       0.00000       0.00000       0.00000       0.00000       0.00000       0.00000
   0  21 3033.9854    4.4780  1.0505  6.3556  0.0000      0.778846  0.1890   0.6050   0.5126 1000.0000   0.0000       4.26907    -0.0000       0.00000       0.00000       0.00000       0.00000       0.00000       0.00000       0.00000       0.00000       0.00000       0.00000       0.00000       0.00000       0.00000       0.00000       0.00000       0.00000       0.00000       0.00000       0.00000       0.00000       0.00000       0.00000       0.00000       0.00000       0.00000       0.00000       0.00000       0.00000       0.00000       0.00000       0.00000       0.00000       0.00000       0.00000       0.00000       0.00000       0.00000       0.00000       0.00000       0.00000       0.00000       0.00000       0.00000       0.00000       0.00000       0.00000       0.00000       0.00000       0.00000       0.00000       0.00000       0.00000       0.00000       0.00000       0.00000       0.00000       0.00000       0.00000       0.00000       0.00000       0.00000       0.00000       0.00000       0.00000       0.00000       0.00000       0.00000       0.00000       0.00000       0.00000       0.00000
   0  23 3304.1589    3.8802  1.8757 10.7049  0.0000       1.79439  0.3338   0.4236   0.5478    7.8238   0.0000       1.96892    -0.0000       0.00000       0.00000       0.00000       0.00000       0.00000       0.00000       0.00000       0.00000       0.00000       0.00000       0.00000       0.00000       0.00000       0.00000       0.00000       0.00000       0.00000       0.00000       0.00000       0.00000       0.00000       0.00000       0.00000       0.00000       0.00000       0.00000       0.00000       0.00000       0.00000       0.00000       0.00000       0.00000       0.00000       0.00000       0.00000       0.00000       0.00000       0.00000       0.00000       0.00000       0.00000       0.00000       0.00000       0.00000       0.00000       0.00000       0.00000       0.00000       0.00000       0.00000       0.00000       0.00000       0.00000       0.00000       0.00000       0.00000       0.00000       0.00000       0.00000       0.00000       0.00000       0.00000       0.00000       0.00000       0.00000       0.00000       0.00000       0.00000       0.00000       0.00000       0.00000
   1  12 1885.0269    0.4612  0.4356  9.8273  0.0000       16.6309  0.1462   0.0564   0.1864    0.2383   0.0000       8.92052   346.8259      -82.6245       0.00000       0.00000       0.00000       0.00000       0.00000       0.00000       0.00000       0.00000       0.00000       0.00000       0.00000       0.00000       0.00000       0.00000       0.00000       0.00000       0.00000       0.00000       0.00000       0.00000       0.00000       0.00000       0.00000       0.00000       0.00000       0.00000       0.00000       0.00000       0.00000       0.00000       0.00000       0.00000       0.00000       0.00000       191.521       71.0392       0.00000       0.00000       0.00000       0.00000       0.00000       0.00000       0.00000       0.00000       0.00000       0.00000       0.00000       0.00000       0.00000       0.00000       0.00000       0.00000       0.00000       0.00000       0.00000       0.00000       0.00000       0.00000       0.00000       0.00000       0.00000       0.00000       0.00000       0.00000       0.00000       0.00000       0.00000       0.00000       0.00000       0.00000
   1  15 2292.0271    1.2937  0.5124 10.4880  0.0000       5.01047  0.0822   0.1307   0.1715    0.5525   0.0000       3.03611   336.1624       31.2100       0.00000       0.00000       0.00000       0.00000       0.00000       0.00000       0.00000       0.00000       0.00000       0.00000       0.00000       0.00000       0.00000       0.00000       0.00000       0.00000       0.00000       0.00000       0.00000       0.00000       0.00000       0.00000       0.00000       0.00000       0.00000       0.00000       0.00000       0.00000       0.00000       0.00000       0.00000       0.00000       0.00000       0.00000       91.5713       45.6746       0.00000       0.00000       0.00000       0.00000       0.00000       0.00000       0.00000       0.00000       0.00000       0.00000       0.00000       0.00000       0.00000       0.00000       0.00000       0.00000       0.00000       0.00000       0.00000       0.00000       0.00000       0.00000       0.00000       0.00000       0.00000       0.00000       0.00000       0.00000       0.00000       0.00000       0.00000       0.00000       0.00000       0.00000
   1  16 2425.8941    1.3527  1.1627 10.2746  0.0000       5.15713  0.1763   0.1092   0.3075    1.1913   0.0000       3.43661   603.0017       77.2391       0.00000       0.00000       0.00000       0.00000       0.00000       0.00000       0.00000       0.00000       0.00000       0.00000       0.00000       0.00000       0.00000       0.00000       0.00000       0.00000       0.00000       0.00000       0.00000       0.00000       0.00000       0.00000       0.00000       0.00000       0.00000       0.00000       0.00000       0.00000       0.00000       0.00000       0.00000       0.00000       0.00000       0.00000       179.982       73.3849       0.00000       0.00000       0.00000       0.00000       0.00000       0.00000       0.00000       0.00000       0.00000       0.00000       0.00000       0.00000       0.00000       0.00000       0.00000       0.00000       0.00000       0.00000       0.00000       0.00000       0.00000       0.00000       0.00000       0.00000       0.00000       0.00000       0.00000       0.00000       0.00000       0.00000       0.00000       0.00000       0.00000       0.00000
   1  18 2693.4557    2.5120  1.0438  0.7605  0.0000       1.00607  0.1533   0.1935   0.2712 1000.0000   0.0000       1.96212   272.0520       82.8516       0.00000       0.00000       0.00000       0.00000       0.00000       0.00000       0.00000       0.00000       0.00000       0.00000       0.00000       0.00000       0.00000       0.00000       0.00000       0.00000       0.00000       0.00000       0.00000       0.00000       0.00000       0.00000       0.00000       0.00000       0.00000       0.00000       0.00000       0.00000       0.00000       0.00000       0.00000       0.00000       0.00000       0.00000       159.134       63.5629       0.00000       0.00000       0.00000       0.00000       0.00000       0.00000       0.00000       0.00000       0.00000       0.00000       0.00000       0.00000       0.00000       0.00000       0.00000       0.00000       0.00000       0.00000       0.00000       0.00000       0.00000       0.00000       0.00000       0.00000       0.00000       0.00000       0.00000       0.00000       0.00000       0.00000       0.00000       0.00000       0.00000       0.00000
   1  20 2963.5105    3.9515  0.7862 12.1802  0.0077       1.06865  0.0817   0.3051   0.2082    1.4236   0.0000       1.86945   416.7045       67.3434       0.00000       0.00000       0.00000       0.00000       0.00000       0.00000       0.00000       0.00000       0.00000       0.00000       0.00000       0.00000       0.00000       0.00000       0.00000       0.00000       0.00000       0.00000       0.00000       0.00000       0.00000       0.00000       0.00000       0.00000       0.00000       0.00000       0.00000       0.00000       0.00000       0.00000       0.00000       0.00000       0.00000       0.00000       82.6210       45.8503       0.00000       0.00000       0.00000       0.00000       0.00000       0.00000       0.00000       0.00000       0.00000       0.00000       0.00000       0.00000       0.00000       0.00000       0.00000       0.00000       0.00000       0.00000       0.00000       0.00000       0.00000       0.00000       0.00000       0.00000       0.00000       0.00000       0.00000       0.00000       0.00000       0.00000       0.00000       0.00000       0.00000       0.00000
   1  21 3098.5837    3.8213  1.0467 12.1143  0.0009       2.97800  0.1249   0.3097   0.2853    2.1414   0.0000       2.73245   345.0907       92.9306       0.00000       0.00000       0.00000       0.00000       0.00000       0.00000       0.00000       0.00000       0.00000       0.00000       0.00000       0.00000       0.00000       0.00000       0.00000       0.00000       0.00000       0.00000       0.00000       0.00000       0.00000       0.00000       0.00000       0.00000       0.00000       0.00000       0.00000       0.00000       0.00000       0.00000       0.00000       0.00000       0.00000       0.00000       108.256       59.8550       0.00000       0.00000       0.00000       0.00000       0.00000       0.00000       0.00000       0.00000       0.00000       0.00000       0.00000       0.00000       0.00000       0.00000       0.00000       0.00000       0.00000       0.00000       0.00000       0.00000       0.00000       0.00000       0.00000       0.00000       0.00000       0.00000       0.00000       0.00000       0.00000       0.00000       0.00000       0.00000       0.00000       0.00000
   1  22 3233.3525    3.5577  1.6039 -0.8676  0.0000      0.460814  0.1583   0.2407   0.3384 1000.0000   0.0000       1.44171   448.8029       181.222       0.00000       0.00000       0.00000       0.00000       0.00000       0.00000       0.00000       0.00000       0.00000       0.00000       0.00000       0.00000       0.00000       0.00000       0.00000       0.00000       0.00000       0.00000       0.00000       0.00000       0.00000       0.00000       0.00000       0.00000       0.00000       0.00000       0.00000       0.00000       0.00000       0.00000       0.00000       0.00000       0.00000       0.00000       148.451       71.8584       0.00000       0.00000       0.00000       0.00000       0.00000       0.00000       0.00000       0.00000       0.00000       0.00000       0.00000       0.00000       0.00000       0.00000       0.00000       0.00000       0.00000       0.00000       0.00000       0.00000       0.00000       0.00000       0.00000       0.00000       0.00000       0.00000       0.00000       0.00000       0.00000       0.00000       0.00000       0.00000       0.00000       0.00000
   1  23 3368.9775    3.4279  2.1224 11.2525  0.0027       1.39626  0.1691   0.2037   0.4838    1.7965   0.0000      0.892449   572.4412       130.887       0.00000       0.00000       0.00000       0.00000       0.00000       0.00000       0.00000       0.00000       0.00000       0.00000       0.00000       0.00000       0.00000       0.00000       0.00000       0.00000       0.00000       0.00000       0.00000       0.00000       0.00000       0.00000       0.00000       0.00000       0.00000       0.00000       0.00000       0.00000       0.00000       0.00000       0.00000       0.00000       0.00000       0.00000       150.474       83.9121       0.00000       0.00000       0.00000       0.00000       0.00000       0.00000       0.00000       0.00000       0.00000       0.00000       0.00000       0.00000       0.00000       0.00000       0.00000       0.00000       0.00000       0.00000       0.00000       0.00000       0.00000       0.00000       0.00000       0.00000       0.00000       0.00000       0.00000       0.00000       0.00000       0.00000       0.00000       0.00000       0.00000       0.00000
   1  26 3777.0197    2.1983  6.0915  9.8488 -0.0091      0.408779  0.4546   0.0835   0.7266    2.9841   0.0000      0.524283    59.6421      -28.6195       0.00000       0.00000       0.00000       0.00000       0.00000       0.00000       0.00000       0.00000       0.00000       0.00000       0.00000       0.00000       0.00000       0.00000       0.00000       0.00000       0.00000       0.00000       0.00000       0.00000       0.00000       0.00000       0.00000       0.00000       0.00000       0.00000       0.00000       0.00000       0.00000       0.00000       0.00000       0.00000       0.00000       0.00000       304.192       164.291       0.00000       0.00000       0.00000       0.00000       0.00000       0.00000       0.00000       0.00000       0.00000       0.00000       0.00000       0.00000       0.00000       0.00000       0.00000       0.00000       0.00000       0.00000       0.00000       0.00000       0.00000       0.00000       0.00000       0.00000       0.00000       0.00000       0.00000       0.00000       0.00000       0.00000       0.00000       0.00000       0.00000       0.00000
   2  13 2082.1013    0.6483  0.3707 10.3004  0.0000       7.31128  0.1155   0.0631   0.1167    0.2039   0.0000       5.77301   449.7536       39.3461       1.00500       4.63552       0.00000       0.00000       0.00000       0.00000       0.00000       0.00000       0.00000       0.00000       0.00000       0.00000       0.00000       0.00000       0.00000       0.00000       0.00000       0.00000       0.00000       0.00000       0.00000       0.00000       0.00000       0.00000       0.00000       0.00000       0.00000       0.00000       0.00000       0.00000       0.00000       0.00000       0.00000       0.00000       82.0262       56.6568       27.9788       7.94765       0.00000       0.00000       0.00000       0.00000       0.00000       0.00000       0.00000       0.00000       0.00000       0.00000       0.00000       0.00000       0.00000       0.00000       0.00000       0.00000       0.00000       0.00000       0.00000       0.00000       0.00000       0.00000       0.00000       0.00000       0.00000       0.00000       0.00000       0.00000       0.00000       0.00000       0.00000       0.00000
   2  14 2217.6928    0.9002  0.8247 10.3638  0.0000       5.99695  0.0800   0.0614   0.1827    0.3540   0.0000       2.62666   487.9074       7.86388      -5.51558       9.35402       0.00000       0.00000       0.00000       0.00000       0.00000       0.00000       0.00000       0.00000       0.00000       0.00000       0.00000       0.00000       0.00000       0.00000       0.00000       0.00000       0.00000       0.00000       0.00000       0.00000       0.00000       0.00000       0.00000       0.00000       0.00000       0.00000       0.00000       0.00000       0.00000       0.00000       0.00000       0.00000       40.9273       37.7807       19.4407       9.11865       0.00000       0.00000       0.00000       0.00000       0.00000       0.00000       0.00000       0.00000       0.00000       0.00000       0.00000       0.00000       0.00000       0.00000       0.00000       0.00000       0.00000       0.00000       0.00000       0.00000       0.00000       0.00000       0.00000       0.00000       0.00000       0.00000       0.00000       0.00000       0.00000       0.00000       0.00000       0.00000
   2  16 2486.0503    1.6915  0.9454 10.6564  0.0000       2.14536  0.0761   0.1070   0.2102    0.9463   0.0000       1.75589   434.7290       19.0969      -26.7790      0.342875       0.00000       0.00000       0.00000       0.00000       0.00000       0.00000       0.00000       0.00000       0.00000       0.00000       0.00000       0.00000       0.00000       0.00000       0.00000       0.00000       0.00000       0.00000       0.00000       0.00000       0.00000       0.00000       0.00000       0.00000       0.00000       0.00000       0.00000       0.00000       0.00000       0.00000       0.00000       0.00000       41.1962       35.2507       19.7968       8.55543       0.00000       0.00000       0.00000       0.00000       0.00000       0.00000       0.00000       0.00000       0.00000       0.00000       0.00000       0.00000       0.00000       0.00000       0.00000       0.00000       0.00000       0.00000       0.00000       0.00000       0.00000       0.00000       0.00000       0.00000       0.00000       0.00000       0.00000       0.00000       0.00000       0.00000       0.00000       0.00000
   2  21 3160.0632    4.0428  0.9882 13.4897  0.0000       1.70746  0.0916   0.2714   0.2286    0.4833   0.0000       2.38116   333.9240       92.1681      -17.0601       25.1761       0.00000       0.00000       0.00000       0.00000       0.00000       0.00000       0.00000       0.00000       0.00000       0.00000       0.00000       0.00000       0.00000       0.00000       0.00000       0.00000       0.00000       0.00000       0.00000       0.00000       0.00000       0.00000       0.00000       0.00000       0.00000       0.00000       0.00000       0.00000       0.00000       0.00000       0.00000       0.00000       49.0652       38.2397       26.8399       9.11425       0.00000       0.00000       0.00000       0.00000       0.00000       0.00000       0.00000       0.00000       0.00000       0.00000       0.00000       0.00000       0.00000       0.00000       0.00000       0.00000       0.00000       0.00000       0.00000       0.00000       0.00000       0.00000       0.00000       0.00000       0.00000       0.00000       0.00000       0.00000       0.00000       0.00000       0.00000       0.00000
   2  23 3430.8442    3.0672  2.1040 12.0642  0.0000      0.135069  0.1484   0.1417   0.3300    0.5759   0.0000      0.871757   508.1138       135.899      -41.9793       17.0974       0.00000       0.00000       0.00000       0.00000       0.00000       0.00000       0.00000       0.00000       0.00000       0.00000       0.00000       0.00000       0.00000       0.00000       0.00000       0.00000       0.00000       0.00000       0.00000       0.00000       0.00000       0.00000       0.00000       0.00000       0.00000       0.00000       0.00000       0.00000       0.00000       0.00000       0.00000       0.00000       75.0089       58.0851       41.5987       13.4426       0.00000       0.00000       0.00000       0.00000       0.00000       0.00000       0.00000       0.00000       0.00000       0.00000       0.00000       0.00000       0.00000       0.00000       0.00000       0.00000       0.00000       0.00000       0.00000       0.00000       0.00000       0.00000       0.00000       0.00000       0.00000       0.00000       0.00000       0.00000       0.00000       0.00000       0.00000       0.00000
   2  24 3567.3488    2.6948  2.5270 11.6457  0.0191      0.930725  0.1707   0.1217   0.3414    0.5002   0.0000      0.663931   474.1164      -36.7486       14.4969       28.0749       0.00000       0.00000       0.00000       0.00000       0.00000       0.00000       0.00000       0.00000       0.00000       0.00000       0.00000       0.00000       0.00000       0.00000       0.00000       0.00000       0.00000       0.00000       0.00000       0.00000       0.00000       0.00000       0.00000       0.00000       0.00000       0.00000       0.00000       0.00000       0.00000       0.00000       0.00000       0.00000       78.2594       69.5010       42.3494       16.4468       0.00000       0.00000       0.00000       0.00000       0.00000       0.00000       0.00000       0.00000       0.00000       0.00000       0.00000       0.00000       0.00000       0.00000       0.00000       0.00000       0.00000       0.00000       0.00000       0.00000       0.00000       0.00000       0.00000       0.00000       0.00000       0.00000       0.00000       0.00000       0.00000       0.00000       0.00000       0.00000
   3  11 1865.2878    0.3789  0.2863  9.9816  0.0000       16.7924  0.0496   0.0412   0.1056    0.1402   0.0000       10.1243   439.3921       73.7323      -11.0958      -3.58327      -4.58859      0.265037       0.00000       0.00000       0.00000       0.00000       0.00000       0.00000       0.00000       0.00000       0.00000       0.00000       0.00000       0.00000       0.00000       0.00000       0.00000       0.00000       0.00000       0.00000       0.00000       0.00000       0.00000       0.00000       0.00000       0.00000       0.00000       0.00000       0.00000       0.00000       0.00000       0.00000       21.8790       20.4500       15.2710       8.85534       3.71868      0.935918       0.00000       0.00000       0.00000       0.00000       0.00000       0.00000       0.00000       0.00000       0.00000       0.00000       0.00000       0.00000       0.00000       0.00000       0.00000       0.00000       0.00000       0.00000       0.00000       0.00000       0.00000       0.00000       0.00000       0.00000       0.00000       0.00000       0.00000       0.00000       0.00000       0.00000
   3  12 2001.3499    0.5107  0.3364 10.0166  0.0000       16.4537  0.0588   0.0451   0.0801    0.1716   0.0000       6.04752   418.0558       38.8842       29.5721      -3.69715       6.81587      0.400514       0.00000       0.00000       0.00000       0.00000       0.00000       0.00000       0.00000       0.00000       0.00000       0.00000       0.00000       0.00000       0.00000       0.00000       0.00000       0.00000       0.00000       0.00000       0.00000       0.00000       0.00000       0.00000       0.00000       0.00000       0.00000       0.00000       0.00000       0.00000       0.00000       0.00000       29.6907       28.0915       17.1803       8.47640       3.37631       1.09105       0.00000       0.00000       0.00000       0.00000       0.00000       0.00000       0.00000       0.00000       0.00000       0.00000       0.00000       0.00000       0.00000       0.00000       0.00000       0.00000       0.00000       0.00000       0.00000       0.00000       0.00000       0.00000       0.00000       0.00000       0.00000       0.00000       0.00000       0.00000       0.00000       0.00000
   3  13 2137.7515    0.7526  0.5698 10.1816  0.0000       6.05741  0.0633   0.0482   0.1028    0.2555   0.0000       2.80752   398.8877      -3.72055      -2.35850      -24.3924      -2.34537      -1.84106       0.00000       0.00000       0.00000       0.00000       0.00000       0.00000       0.00000       0.00000       0.00000       0.00000       0.00000       0.00000       0.00000       0.00000       0.00000       0.00000       0.00000       0.00000       0.00000       0.00000       0.00000       0.00000       0.00000       0.00000       0.00000       0.00000       0.00000       0.00000       0.00000       0.00000       24.0389       21.9996       16.6357       10.9060       4.35189       1.28100       0.00000       0.00000       0.00000       0.00000       0.00000       0.00000       0.00000       0.00000       0.00000       0.00000       0.00000       0.00000       0.00000       0.00000       0.00000       0.00000       0.00000       0.00000       0.00000       0.00000       0.00000       0.00000       0.00000       0.00000       0.00000       0.00000       0.00000       0.00000       0.00000       0.00000
   3  14 2273.4685    1.0145  0.7409 10.5430  0.0000       4.42059  0.0740   0.0585   0.1396    0.2854   0.0000       2.28720   417.9571       20.8861       10.5411      -18.6877       8.00838       2.44913       0.00000       0.00000       0.00000       0.00000       0.00000       0.00000       0.00000       0.00000       0.00000       0.00000       0.00000       0.00000       0.00000       0.00000       0.00000       0.00000       0.00000       0.00000       0.00000       0.00000       0.00000       0.00000       0.00000       0.00000       0.00000       0.00000       0.00000       0.00000       0.00000       0.00000       22.7875       29.6253       17.0885       14.8178       4.66790       2.31946       0.00000       0.00000       0.00000       0.00000       0.00000       0.00000       0.00000       0.00000       0.00000       0.00000       0.00000       0.00000       0.00000       0.00000       0.00000       0.00000       0.00000       0.00000       0.00000       0.00000       0.00000       0.00000       0.00000       0.00000       0.00000       0.00000       0.00000       0.00000       0.00000       0.00000
   3  15 2407.7982    1.5505  0.9167  9.1970  0.0000       2.19466  0.0759   0.0803   0.1334    2.1257   0.0000       1.24454   417.4210      -3.71733       57.0594      -8.21649      -5.61361      0.697375       0.00000       0.00000       0.00000       0.00000       0.00000       0.00000       0.00000       0.00000       0.00000       0.00000       0.00000       0.00000       0.00000       0.00000       0.00000       0.00000       0.00000       0.00000       0.00000       0.00000       0.00000       0.00000       0.00000       0.00000       0.00000       0.00000       0.00000       0.00000       0.00000       0.00000       23.4426       28.2395       19.9506       11.7728       6.01268       2.14225       0.00000       0.00000       0.00000       0.00000       0.00000       0.00000       0.00000       0.00000       0.00000       0.00000       0.00000       0.00000       0.00000       0.00000       0.00000       0.00000       0.00000       0.00000       0.00000       0.00000       0.00000       0.00000       0.00000       0.00000       0.00000       0.00000       0.00000       0.00000       0.00000       0.00000
   3  16 2541.8372    1.8224  1.1794  9.7224  0.0000       2.29329  0.0865   0.0909   0.1757    2.2912   0.0000       1.49077   438.7123       42.6395       23.3402       19.7828      -2.96239      -3.06914       0.00000       0.00000       0.00000       0.00000       0.00000       0.00000       0.00000       0.00000       0.00000       0.00000       0.00000       0.00000       0.00000       0.00000       0.00000       0.00000       0.00000       0.00000       0.00000       0.00000       0.00000       0.00000       0.00000       0.00000       0.00000       0.00000       0.00000       0.00000       0.00000       0.00000       29.8431       27.8172       23.6420       12.6238       6.68907       1.75179       0.00000       0.00000       0.00000       0.00000       0.00000       0.00000       0.00000       0.00000       0.00000       0.00000       0.00000       0.00000       0.00000       0.00000       0.00000       0.00000       0.00000       0.00000       0.00000       0.00000       0.00000       0.00000       0.00000       0.00000       0.00000       0.00000       0.00000       0.00000       0.00000       0.00000
   3  19 2946.9522    3.5509  0.8334 12.3547  0.0000      -4.02296  0.0612   0.1926   0.1439    0.4992   0.0000       1.95302   466.2145       42.0059       24.9304       2.81262      -3.78622      -1.13861       0.00000       0.00000       0.00000       0.00000       0.00000       0.00000       0.00000       0.00000       0.00000       0.00000       0.00000       0.00000       0.00000       0.00000       0.00000       0.00000       0.00000       0.00000       0.00000       0.00000       0.00000       0.00000       0.00000       0.00000       0.00000       0.00000       0.00000       0.00000       0.00000       0.00000       24.4930       23.7778       17.3380       8.92475       4.65593       1.25000       0.00000       0.00000       0.00000       0.00000       0.00000       0.00000       0.00000       0.00000       0.00000       0.00000       0.00000       0.00000       0.00000       0.00000       0.00000       0.00000       0.00000       0.00000       0.00000       0.00000       0.00000       0.00000       0.00000       0.00000       0.00000       0.00000       0.00000       0.00000       0.00000       0.00000
   3  21 3217.8970    3.9655  1.2901 11.8943 -0.0055     0.0944795  0.1017   0.1878   0.1946    1.8680   0.0000       1.51883   457.5812       38.1402      -16.7719       18.7416      0.974264      -1.77756       0.00000       0.00000       0.00000       0.00000       0.00000       0.00000       0.00000       0.00000       0.00000       0.00000       0.00000       0.00000       0.00000       0.00000       0.00000       0.00000       0.00000       0.00000       0.00000       0.00000       0.00000       0.00000       0.00000       0.00000       0.00000       0.00000       0.00000       0.00000       0.00000       0.00000       36.6346       35.4448       21.5573       12.6801       4.67028       1.83244       0.00000       0.00000       0.00000       0.00000       0.00000       0.00000       0.00000       0.00000       0.00000       0.00000       0.00000       0.00000       0.00000       0.00000       0.00000       0.00000       0.00000       0.00000       0.00000       0.00000       0.00000       0.00000       0.00000       0.00000       0.00000       0.00000       0.00000       0.00000       0.00000       0.00000
   3  22 3353.7220    3.5218  1.7893  9.8909  0.0000       1.17298  0.1161   0.1327   0.1901    3.5939   0.0000      0.661901   476.8654       94.1690      -6.32413      -15.3959      -13.0462      -1.95805       0.00000       0.00000       0.00000       0.00000       0.00000       0.00000       0.00000       0.00000       0.00000       0.00000       0.00000       0.00000       0.00000       0.00000       0.00000       0.00000       0.00000       0.00000       0.00000       0.00000       0.00000       0.00000       0.00000       0.00000       0.00000       0.00000       0.00000       0.00000       0.00000       0.00000       44.7468       41.1240       28.0381       15.2592       6.49009       1.90406       0.00000       0.00000       0.00000       0.00000       0.00000       0.00000       0.00000       0.00000       0.00000       0.00000       0.00000       0.00000       0.00000       0.00000       0.00000       0.00000       0.00000       0.00000       0.00000       0.00000       0.00000       0.00000       0.00000       0.00000       0.00000       0.00000       0.00000       0.00000       0.00000       0.00000
   3  23 3489.8992    3.0388  3.0826 11.2101  0.0042       1.19776  0.1535   0.0953   0.2584    0.4170   0.0000      0.380074   410.5366       61.2015       19.0876       7.62540       5.05426       1.78382       0.00000       0.00000       0.00000       0.00000       0.00000       0.00000       0.00000       0.00000       0.00000       0.00000       0.00000       0.00000       0.00000       0.00000       0.00000       0.00000       0.00000       0.00000       0.00000       0.00000       0.00000       0.00000       0.00000       0.00000       0.00000       0.00000       0.00000       0.00000       0.00000       0.00000       50.4061       49.0017       37.0225       20.6480       10.0216       2.97971       0.00000       0.00000       0.00000       0.00000       0.00000       0.00000       0.00000       0.00000       0.00000       0.00000       0.00000       0.00000       0.00000       0.00000       0.00000       0.00000       0.00000       0.00000       0.00000       0.00000       0.00000       0.00000       0.00000       0.00000       0.00000       0.00000       0.00000       0.00000       0.00000       0.00000
   3  24 3626.6242    2.4006  3.8064 11.1173  0.0000      0.872038  0.1807   0.0661   0.3244    0.2595   0.0000      0.371352   407.9657       20.9454      -6.96015       34.2698      -5.17712       2.56815       0.00000       0.00000       0.00000       0.00000       0.00000       0.00000       0.00000       0.00000       0.00000       0.00000       0.00000       0.00000       0.00000       0.00000       0.00000       0.00000       0.00000       0.00000       0.00000       0.00000       0.00000       0.00000       0.00000       0.00000       0.00000       0.00000       0.00000       0.00000       0.00000       0.00000       61.6817       60.3256       42.8745       22.3299       11.1530       3.28435       0.00000       0.00000       0.00000       0.00000       0.00000       0.00000       0.00000       0.00000       0.00000       0.00000       0.00000       0.00000       0.00000       0.00000       0.00000       0.00000       0.00000       0.00000       0.00000       0.00000       0.00000       0.00000       0.00000       0.00000       0.00000       0.00000       0.00000       0.00000       0.00000       0.00000
   3  25 3763.0882    1.9136  5.1034 11.1867 -0.0047      0.524410  0.2193   0.0502   0.4134    0.1544   0.0000      0.290522   489.6755       22.4944       77.5974      -5.02071       8.84568       3.11642       0.00000       0.00000       0.00000       0.00000       0.00000       0.00000       0.00000       0.00000       0.00000       0.00000       0.00000       0.00000       0.00000       0.00000       0.00000       0.00000       0.00000       0.00000       0.00000       0.00000       0.00000       0.00000       0.00000       0.00000       0.00000       0.00000       0.00000       0.00000       0.00000       0.00000       73.9847       70.3072       52.3619       31.4125       13.6934       4.07115       0.00000       0.00000       0.00000       0.00000       0.00000       0.00000       0.00000       0.00000       0.00000       0.00000       0.00000       0.00000       0.00000       0.00000       0.00000       0.00000       0.00000       0.00000       0.00000       0.00000       0.00000       0.00000       0.00000       0.00000       0.00000       0.00000       0.00000       0.00000       0.00000       0.00000
   4  12 2051.6927    0.6331  0.6019  9.8944 -0.0181       10.6015  0.0545   0.0405   0.1157    0.1930   0.0000       2.75777   414.8854      0.681995       4.22898      -3.64706      -1.03729      -2.91522       3.31254      0.319083       0.00000       0.00000       0.00000       0.00000       0.00000       0.00000       0.00000       0.00000       0.00000       0.00000       0.00000       0.00000       0.00000       0.00000       0.00000       0.00000       0.00000       0.00000       0.00000       0.00000       0.00000       0.00000       0.00000       0.00000       0.00000       0.00000       0.00000       0.00000       17.9762       19.0068       15.2254       9.82788       6.69808       2.52176       1.30779      0.290576       0.00000       0.00000       0.00000       0.00000       0.00000       0.00000       0.00000       0.00000       0.00000       0.00000       0.00000       0.00000       0.00000       0.00000       0.00000       0.00000       0.00000       0.00000       0.00000       0.00000       0.00000       0.00000       0.00000       0.00000       0.00000       0.00000       0.00000       0.00000
   4  13 2188.5280    0.9397  0.6554 10.1170 -0.0050       5.76702  0.0822   0.0502   0.1047    0.2691   0.0000       2.19791   415.4024      -18.8880       27.8359       20.5022      -5.28903    -0.0679141       1.84951     -0.307884       0.00000       0.00000       0.00000       0.00000       0.00000       0.00000       0.00000       0.00000       0.00000       0.00000       0.00000       0.00000       0.00000       0.00000       0.00000       0.00000       0.00000       0.00000       0.00000       0.00000       0.00000       0.00000       0.00000       0.00000       0.00000       0.00000       0.00000       0.00000       29.5005       32.0392       25.1286       13.7244       7.39756       2.81492       1.32366      0.306664       0.00000       0.00000       0.00000       0.00000       0.00000       0.00000       0.00000       0.00000       0.00000       0.00000       0.00000       0.00000       0.00000       0.00000       0.00000       0.00000       0.00000       0.00000       0.00000       0.00000       0.00000       0.00000       0.00000       0.00000       0.00000       0.00000       0.00000       0.00000
   4  14 2324.2396    1.2100  0.7546 10.8256 -0.0022       5.91692  0.0635   0.0635   0.1172    0.2970   0.0000       2.14036   410.4522       32.6893       15.6451       30.3070      -7.94924      -5.85888      0.172867      0.106146       0.00000       0.00000       0.00000       0.00000       0.00000       0.00000       0.00000       0.00000       0.00000       0.00000       0.00000       0.00000       0.00000       0.00000       0.00000       0.00000       0.00000       0.00000       0.00000       0.00000       0.00000       0.00000       0.00000       0.00000       0.00000       0.00000       0.00000       0.00000       18.6397       17.6052       16.5642       11.3575       6.51128       3.42071       1.33602      0.285142       0.00000       0.00000       0.00000       0.00000       0.00000       0.00000       0.00000       0.00000       0.00000       0.00000       0.00000       0.00000       0.00000       0.00000       0.00000       0.00000       0.00000       0.00000       0.00000       0.00000       0.00000       0.00000       0.00000       0.00000       0.00000       0.00000       0.00000       0.00000
   4  15 2458.6803    1.6464  0.8431 10.9113 -0.0006       2.32537  0.0629   0.0916   0.1394    0.6241   0.0000       1.64728   443.8928       12.6283       15.9278       9.24970      -8.28099       1.36329     -0.140677     0.0419608       0.00000       0.00000       0.00000       0.00000       0.00000       0.00000       0.00000       0.00000       0.00000       0.00000       0.00000       0.00000       0.00000       0.00000       0.00000       0.00000       0.00000       0.00000       0.00000       0.00000       0.00000       0.00000       0.00000       0.00000       0.00000       0.00000       0.00000       0.00000       17.6382       18.5328       15.3519       10.8958       6.44080       3.13057       1.19247      0.327445       0.00000       0.00000       0.00000       0.00000       0.00000       0.00000       0.00000       0.00000       0.00000       0.00000       0.00000       0.00000       0.00000       0.00000       0.00000       0.00000       0.00000       0.00000       0.00000       0.00000       0.00000       0.00000       0.00000       0.00000       0.00000       0.00000       0.00000       0.00000
   4  17 2728.6342    2.4229  0.9615 11.2116 -0.0085       2.17326  0.0758   0.1156   0.1341    1.1711   0.0000       1.40867   458.0630       45.9954       31.4913       5.43659       7.70768       2.66853     -0.947385     -0.162755       0.00000       0.00000       0.00000       0.00000       0.00000       0.00000       0.00000       0.00000       0.00000       0.00000       0.00000       0.00000       0.00000       0.00000       0.00000       0.00000       0.00000       0.00000       0.00000       0.00000       0.00000       0.00000       0.00000       0.00000       0.00000       0.00000       0.00000       0.00000       22.3791       22.9458       18.2940       12.8947       7.02744       3.74232       1.20907      0.305602       0.00000       0.00000       0.00000       0.00000       0.00000       0.00000       0.00000       0.00000       0.00000       0.00000       0.00000       0.00000       0.00000       0.00000       0.00000       0.00000       0.00000       0.00000       0.00000       0.00000       0.00000       0.00000       0.00000       0.00000       0.00000       0.00000       0.00000       0.00000
   4  18 2864.4640    2.8738  0.9677 12.2090 -0.0142       4.49678  0.0741   0.1416   0.1232    0.5737   0.0000       1.67237   410.0714       25.8302       19.6752      -5.45885       5.36197      -5.71435      -1.47977     -0.308867       0.00000       0.00000       0.00000       0.00000       0.00000       0.00000       0.00000       0.00000       0.00000       0.00000       0.00000       0.00000       0.00000       0.00000       0.00000       0.00000       0.00000       0.00000       0.00000       0.00000       0.00000       0.00000       0.00000       0.00000       0.00000       0.00000       0.00000       0.00000       18.2089       19.0186       17.8749       12.1309       6.61227       4.14781       1.55105      0.387934       0.00000       0.00000       0.00000       0.00000       0.00000       0.00000       0.00000       0.00000       0.00000       0.00000       0.00000       0.00000       0.00000       0.00000       0.00000       0.00000       0.00000       0.00000       0.00000       0.00000       0.00000       0.00000       0.00000       0.00000       0.00000       0.00000       0.00000       0.00000
   4  19 3000.2805    3.9199  1.0497  3.8251  0.0000      0.307577  0.0768   0.1687   0.1219 1000.0000   0.0000       1.29320   442.6302       57.8416       6.82207       25.2299     -0.686642      -1.13310       0.00000       0.00000       0.00000       0.00000       0.00000       0.00000       0.00000       0.00000       0.00000       0.00000       0.00000       0.00000       0.00000       0.00000       0.00000       0.00000       0.00000       0.00000       0.00000       0.00000       0.00000       0.00000       0.00000       0.00000       0.00000       0.00000       0.00000       0.00000       0.00000       0.00000       18.5578       19.4130       16.5480       11.4996       7.94460       3.07044       1.50490      0.374552       0.00000       0.00000       0.00000       0.00000       0.00000       0.00000       0.00000       0.00000       0.00000       0.00000       0.00000       0.00000       0.00000       0.00000       0.00000       0.00000       0.00000       0.00000       0.00000       0.00000       0.00000       0.00000       0.00000       0.00000       0.00000       0.00000       0.00000       0.00000
   4  21 3271.9705    3.6476  1.2348 12.7006 -0.0010      0.997675  0.0879   0.1619   0.1681    0.5125   0.0000       1.34062   458.9836       36.2484      -4.27866       4.18611      -5.28073       4.10543      0.252046     -0.136952       0.00000       0.00000       0.00000       0.00000       0.00000       0.00000       0.00000       0.00000       0.00000       0.00000       0.00000       0.00000       0.00000       0.00000       0.00000       0.00000       0.00000       0.00000       0.00000       0.00000       0.00000       0.00000       0.00000       0.00000       0.00000       0.00000       0.00000       0.00000       25.0628       24.7872       23.8660       13.8646       7.90662       4.94555       1.85229      0.356145       0.00000       0.00000       0.00000       0.00000       0.00000       0.00000       0.00000       0.00000       0.00000       0.00000       0.00000       0.00000       0.00000       0.00000       0.00000       0.00000       0.00000       0.00000       0.00000       0.00000       0.00000       0.00000       0.00000       0.00000       0.00000       0.00000       0.00000       0.00000
   4  22 3408.2403    3.1278  1.6894 12.5428  0.0055      0.625948  0.0982   0.1214   0.1946    0.3093   0.0000      0.951537   515.5702       44.8238       56.3313       14.3286      -5.72687      -4.66340       3.09668    -0.0145693       0.00000       0.00000       0.00000       0.00000       0.00000       0.00000       0.00000       0.00000       0.00000       0.00000       0.00000       0.00000       0.00000       0.00000       0.00000       0.00000       0.00000       0.00000       0.00000       0.00000       0.00000       0.00000       0.00000       0.00000       0.00000       0.00000       0.00000       0.00000       26.2249       29.2511       23.1736       15.8837       9.59194       4.26114       1.82398      0.494130       0.00000       0.00000       0.00000       0.00000       0.00000       0.00000       0.00000       0.00000       0.00000       0.00000       0.00000       0.00000       0.00000       0.00000       0.00000       0.00000       0.00000       0.00000       0.00000       0.00000       0.00000       0.00000       0.00000       0.00000       0.00000       0.00000       0.00000       0.00000
   4  24 3681.9241    2.2394  4.4113 11.0198 -0.0026      0.452593  0.1598   0.0559   0.3177    0.2448   0.0000      0.216342   448.0759       73.7848      -10.6445      -2.36549      -12.0200       1.98901      -5.76869     0.0821354       0.00000       0.00000       0.00000       0.00000       0.00000       0.00000       0.00000       0.00000       0.00000       0.00000       0.00000       0.00000       0.00000       0.00000       0.00000       0.00000       0.00000       0.00000       0.00000       0.00000       0.00000       0.00000       0.00000       0.00000       0.00000       0.00000       0.00000       0.00000       41.7942       43.9322       35.6078       27.0654       16.2128       7.60407       2.89836      0.798157       0.00000       0.00000       0.00000       0.00000       0.00000       0.00000       0.00000       0.00000       0.00000       0.00000       0.00000       0.00000       0.00000       0.00000       0.00000       0.00000       0.00000       0.00000       0.00000       0.00000       0.00000       0.00000       0.00000       0.00000       0.00000       0.00000       0.00000       0.00000
   4  26 3956.7872    1.5147  7.8883 10.5868  0.0007      0.502846  0.2599   0.0327   0.5241    0.1307   0.0000      0.157936   409.7740       74.9319      -86.1627       9.16743       19.1503       18.3542      -6.00281      -1.60427       0.00000       0.00000       0.00000       0.00000       0.00000       0.00000       0.00000       0.00000       0.00000       0.00000       0.00000       0.00000       0.00000       0.00000       0.00000       0.00000       0.00000       0.00000       0.00000       0.00000       0.00000       0.00000       0.00000       0.00000       0.00000       0.00000       0.00000       0.00000       59.8874       66.0107       54.1062       39.6952       23.0254       11.8479       4.49255       1.24961       0.00000       0.00000       0.00000       0.00000       0.00000       0.00000       0.00000       0.00000       0.00000       0.00000       0.00000       0.00000       0.00000       0.00000       0.00000       0.00000       0.00000       0.00000       0.00000       0.00000       0.00000       0.00000       0.00000       0.00000       0.00000       0.00000       0.00000       0.00000
   5  10 1823.4013    0.3662  0.2936  9.9924 -0.0120       8.98531  0.0552   0.0317   0.0758    0.0958   0.0000       6.65298   422.1064      -6.15372      -4.36768      -9.64949       2.78953     -0.782425     -0.713123      0.533708      0.324664    -0.0228934       0.00000       0.00000       0.00000       0.00000       0.00000       0.00000       0.00000       0.00000       0.00000       0.00000       0.00000       0.00000       0.00000       0.00000       0.00000       0.00000       0.00000       0.00000       0.00000       0.00000       0.00000       0.00000       0.00000       0.00000       0.00000       0.00000       18.8345       22.7249       17.5419       11.5701       7.15858       2.91674       1.99111      0.553569      0.302753     0.0614739       0.00000       0.00000       0.00000       0.00000       0.00000       0.00000       0.00000       0.00000       0.00000       0.00000       0.00000       0.00000       0.00000       0.00000       0.00000       0.00000       0.00000       0.00000       0.00000       0.00000       0.00000       0.00000       0.00000       0.00000       0.00000       0.00000
   5  11 1960.6239    0.5284  0.2844  9.9151 -0.0197       13.0893  0.0327   0.0461   0.0713    0.1117   0.0000       3.96557   446.4852    -0.0661970       12.9071      -2.60169     -0.219645       2.34697       1.63678    -0.0925415     0.0383736    -0.0806478       0.00000       0.00000       0.00000       0.00000       0.00000       0.00000       0.00000       0.00000       0.00000       0.00000       0.00000       0.00000       0.00000       0.00000       0.00000       0.00000       0.00000       0.00000       0.00000       0.00000       0.00000       0.00000       0.00000       0.00000       0.00000       0.00000       9.51269       10.4435       9.19097       6.61394       3.78804       2.16679       1.40073      0.521911      0.176549     0.0503997       0.00000       0.00000       0.00000       0.00000       0.00000       0.00000       0.00000       0.00000       0.00000       0.00000       0.00000       0.00000       0.00000       0.00000       0.00000       0.00000       0.00000       0.00000       0.00000       0.00000       0.00000       0.00000       0.00000       0.00000       0.00000       0.00000
   5  12 2098.5209    0.6557  0.6163 10.1880 -0.0032       7.05959  0.0527   0.0345   0.0937    0.1574   0.0000       2.21707   430.2757      -9.97572       17.1756      -8.99579      -5.43493      -1.23928      -1.08201     -0.473672      0.408604   -0.00746022       0.00000       0.00000       0.00000       0.00000       0.00000       0.00000       0.00000       0.00000       0.00000       0.00000       0.00000       0.00000       0.00000       0.00000       0.00000       0.00000       0.00000       0.00000       0.00000       0.00000       0.00000       0.00000       0.00000       0.00000       0.00000       0.00000       12.2708       14.4226       12.5896       9.79552       7.06358       3.96387       2.19746      0.872098      0.330997     0.0767034       0.00000       0.00000       0.00000       0.00000       0.00000       0.00000       0.00000       0.00000       0.00000       0.00000       0.00000       0.00000       0.00000       0.00000       0.00000       0.00000       0.00000       0.00000       0.00000       0.00000       0.00000       0.00000       0.00000       0.00000       0.00000       0.00000
   5  13 2235.4579    0.9744  0.7110 10.2023 -0.0063       3.24687  0.0487   0.0482   0.1082    0.2415   0.0000       1.50883   440.5688       1.97246      -8.22590    -0.0561648       9.46283      -2.24518      -1.46040    -0.0580076      0.628065     0.0117230       0.00000       0.00000       0.00000       0.00000       0.00000       0.00000       0.00000       0.00000       0.00000       0.00000       0.00000       0.00000       0.00000       0.00000       0.00000       0.00000       0.00000       0.00000       0.00000       0.00000       0.00000       0.00000       0.00000       0.00000       0.00000       0.00000       12.5864       12.4888       11.3766       9.32457       6.66592       3.71979       2.10081      0.768962      0.285262     0.0601200       0.00000       0.00000       0.00000       0.00000       0.00000       0.00000       0.00000       0.00000       0.00000       0.00000       0.00000       0.00000       0.00000       0.00000       0.00000       0.00000       0.00000       0.00000       0.00000       0.00000       0.00000       0.00000       0.00000       0.00000       0.00000       0.00000
   5  14 2371.2693    1.3595  0.8777 10.3945 -0.0018       3.69097  0.0660   0.0585   0.1053    0.3278   0.0000       1.36966   424.6785       37.2720       5.16929      -24.1293     0.0106035      -4.04439       1.36032     -0.310225     -0.145646    -0.0773989       0.00000       0.00000       0.00000       0.00000       0.00000       0.00000       0.00000       0.00000       0.00000       0.00000       0.00000       0.00000       0.00000       0.00000       0.00000       0.00000       0.00000       0.00000       0.00000       0.00000       0.00000       0.00000       0.00000       0.00000       0.00000       0.00000       20.2051       23.4372       18.8148       12.5798       7.23094       3.72359       1.89980      0.754958      0.261301     0.0605244       0.00000       0.00000       0.00000       0.00000       0.00000       0.00000       0.00000       0.00000       0.00000       0.00000       0.00000       0.00000       0.00000       0.00000       0.00000       0.00000       0.00000       0.00000       0.00000       0.00000       0.00000       0.00000       0.00000       0.00000       0.00000       0.00000
   5  15 2506.2688    1.8036  0.9356 10.5723 -0.0026       3.39676  0.0573   0.0731   0.1104    0.4624   0.0000       1.14629   439.6286       23.5712       25.5067      -12.7391      -5.79625       3.79572      -1.86613     -0.656274     -0.195650     0.0475369       0.00000       0.00000       0.00000       0.00000       0.00000       0.00000       0.00000       0.00000       0.00000       0.00000       0.00000       0.00000       0.00000       0.00000       0.00000       0.00000       0.00000       0.00000       0.00000       0.00000       0.00000       0.00000       0.00000       0.00000       0.00000       0.00000       14.5232       16.2095       13.4818       10.2336       6.97933       3.83687       2.02415      0.763561      0.271324     0.0632304       0.00000       0.00000       0.00000       0.00000       0.00000       0.00000       0.00000       0.00000       0.00000       0.00000       0.00000       0.00000       0.00000       0.00000       0.00000       0.00000       0.00000       0.00000       0.00000       0.00000       0.00000       0.00000       0.00000       0.00000       0.00000       0.00000
   5  16 2641.4193    2.2278  1.0243 11.4265  0.0075       4.96211  0.0664   0.0882   0.1167    0.3441   0.0000       1.38834   417.8667       22.6477       28.1487       3.32471       2.23193       2.27670      0.230819     -0.719752      0.301633    -0.0823950       0.00000       0.00000       0.00000       0.00000       0.00000       0.00000       0.00000       0.00000       0.00000       0.00000       0.00000       0.00000       0.00000       0.00000       0.00000       0.00000       0.00000       0.00000       0.00000       0.00000       0.00000       0.00000       0.00000       0.00000       0.00000       0.00000       14.2815       15.9904       13.8770       10.4426       8.17543       4.75407       2.02544      0.975078      0.345834     0.0774963       0.00000       0.00000       0.00000       0.00000       0.00000       0.00000       0.00000       0.00000       0.00000       0.00000       0.00000       0.00000       0.00000       0.00000       0.00000       0.00000       0.00000       0.00000       0.00000       0.00000       0.00000       0.00000       0.00000       0.00000       0.00000       0.00000
   5  17 2777.3352    2.8467  0.7471 11.9543  0.0078      0.519047  0.0483   0.1312   0.1054    0.3899   0.0000       1.27385   437.1261       32.3228       12.9231       6.81332       2.28383      0.285370      -5.39866       1.04254      0.581986     -0.131007       0.00000       0.00000       0.00000       0.00000       0.00000       0.00000       0.00000       0.00000       0.00000       0.00000       0.00000       0.00000       0.00000       0.00000       0.00000       0.00000       0.00000       0.00000       0.00000       0.00000       0.00000       0.00000       0.00000       0.00000       0.00000       0.00000       12.2923       13.7290       11.8210       8.82104       6.55620       3.58243       1.92121      0.674465      0.267308     0.0610267       0.00000       0.00000       0.00000       0.00000       0.00000       0.00000       0.00000       0.00000       0.00000       0.00000       0.00000       0.00000       0.00000       0.00000       0.00000       0.00000       0.00000       0.00000       0.00000       0.00000       0.00000       0.00000       0.00000       0.00000       0.00000       0.00000
   5  18 2913.8218    3.2704  0.9540 11.5155 -0.0066       1.54290  0.0683   0.1379   0.1129    1.1083   0.0000       1.13546   423.7227       44.5757       20.3016       27.7247      -5.89736       4.03588       1.50505       1.79339     0.0807531     -0.129154       0.00000       0.00000       0.00000       0.00000       0.00000       0.00000       0.00000       0.00000       0.00000       0.00000       0.00000       0.00000       0.00000       0.00000       0.00000       0.00000       0.00000       0.00000       0.00000       0.00000       0.00000       0.00000       0.00000       0.00000       0.00000       0.00000       16.1985       17.4675       15.7217       12.1328       7.43413       4.78209       2.15634       1.10104      0.309502     0.0728202       0.00000       0.00000       0.00000       0.00000       0.00000       0.00000       0.00000       0.00000       0.00000       0.00000       0.00000       0.00000       0.00000       0.00000       0.00000       0.00000       0.00000       0.00000       0.00000       0.00000       0.00000       0.00000       0.00000       0.00000       0.00000       0.00000
   5  19 3050.0637    3.7584  1.3258 10.4284  0.0024       1.89458  0.0818   0.1461   0.1400    3.9709   0.0000       1.00679   431.6137       28.7978       5.62077       13.6240       8.97360       7.84248      -1.05609     -0.591838    -0.0346124    -0.0430340       0.00000       0.00000       0.00000       0.00000       0.00000       0.00000       0.00000       0.00000       0.00000       0.00000       0.00000       0.00000       0.00000       0.00000       0.00000       0.00000       0.00000       0.00000       0.00000       0.00000       0.00000       0.00000       0.00000       0.00000       0.00000       0.00000       16.5771       20.3041       15.3669       14.0727       8.55112       5.62934       2.56689       1.19430      0.346502      0.107041       0.00000       0.00000       0.00000       0.00000       0.00000       0.00000       0.00000       0.00000       0.00000       0.00000       0.00000       0.00000       0.00000       0.00000       0.00000       0.00000       0.00000       0.00000       0.00000       0.00000       0.00000       0.00000       0.00000       0.00000       0.00000       0.00000
   5  21 3322.7895    3.3776  1.5332 12.9406 -0.0074      0.862300  0.0950   0.1315   0.1624    0.3437   0.0000       1.04043   432.6026       26.4585       26.0179       1.53074      -7.98668       5.80462       3.28865      0.982695     0.0184024     -0.141531       0.00000       0.00000       0.00000       0.00000       0.00000       0.00000       0.00000       0.00000       0.00000       0.00000       0.00000       0.00000       0.00000       0.00000       0.00000       0.00000       0.00000       0.00000       0.00000       0.00000       0.00000       0.00000       0.00000       0.00000       0.00000       0.00000       18.9398       21.9054       20.6895       15.1330       10.6085       6.55092       3.53774       1.55867      0.538300      0.117991       0.00000       0.00000       0.00000       0.00000       0.00000       0.00000       0.00000       0.00000       0.00000       0.00000       0.00000       0.00000       0.00000       0.00000       0.00000       0.00000       0.00000       0.00000       0.00000       0.00000       0.00000       0.00000       0.00000       0.00000       0.00000       0.00000
   5  23 3596.9213    2.6045  3.8195 10.9867  0.0013      0.159816  0.1394   0.0595   0.2683    0.2927   0.0000      0.230940   480.6590       77.0862      -10.2325       10.6427      0.119491      -9.94716      -2.69235      -1.29406     -0.557938     0.0670593       0.00000       0.00000       0.00000       0.00000       0.00000       0.00000       0.00000       0.00000       0.00000       0.00000       0.00000       0.00000       0.00000       0.00000       0.00000       0.00000       0.00000       0.00000       0.00000       0.00000       0.00000       0.00000       0.00000       0.00000       0.00000       0.00000       28.8257       33.8978       27.9742       23.2053       14.5735       9.42928       4.24481       2.07179      0.631581      0.172719       0.00000       0.00000       0.00000       0.00000       0.00000       0.00000       0.00000       0.00000       0.00000       0.00000       0.00000       0.00000       0.00000       0.00000       0.00000       0.00000       0.00000       0.00000       0.00000       0.00000       0.00000       0.00000       0.00000       0.00000       0.00000       0.00000
   5  25 3872.7241    1.7307  6.6010 10.6579 -0.0026      0.436317  0.2008   0.0331   0.3858    0.1283   0.0000      0.149222   472.1212       61.8001      -14.2308      -35.3310      -18.2594       17.5785      -2.82663      -5.80038      0.218054    -0.0472056       0.00000       0.00000       0.00000       0.00000       0.00000       0.00000       0.00000       0.00000       0.00000       0.00000       0.00000       0.00000       0.00000       0.00000       0.00000       0.00000       0.00000       0.00000       0.00000       0.00000       0.00000       0.00000       0.00000       0.00000       0.00000       0.00000       40.8321       46.1943       42.1601       32.3741       22.4233       13.3357       7.01377       3.03819       1.05811      0.232387       0.00000       0.00000       0.00000       0.00000       0.00000       0.00000       0.00000       0.00000       0.00000       0.00000       0.00000       0.00000       0.00000       0.00000       0.00000       0.00000       0.00000       0.00000       0.00000       0.00000       0.00000       0.00000       0.00000       0.00000       0.00000       0.00000
   6  10 1866.1411    0.3930  0.3691  9.8133 -0.0102       11.1003  0.0577   0.0249   0.0746    0.1007   0.0000       4.48044   426.6924     -0.965050       14.5442      -6.79221       1.06386      -3.25059       1.63329    -0.0961927      0.400168      0.281106     0.0560119   -0.00444807       0.00000       0.00000       0.00000       0.00000       0.00000       0.00000       0.00000       0.00000       0.00000       0.00000       0.00000       0.00000       0.00000       0.00000       0.00000       0.00000       0.00000       0.00000       0.00000       0.00000       0.00000       0.00000       0.00000       0.00000       15.1672       12.1809       8.06521       10.5739       10.1306       7.32999       3.81178       1.49199      0.652814      0.208427     0.0574978     0.0115995       0.00000       0.00000       0.00000       0.00000       0.00000       0.00000       0.00000       0.00000       0.00000       0.00000       0.00000       0.00000       0.00000       0.00000       0.00000       0.00000       0.00000       0.00000       0.00000       0.00000       0.00000       0.00000       0.00000       0.00000
   6  11 2004.1194    0.5849  0.4722  9.8570 -0.0070       7.42497  0.0485   0.0330   0.0819    0.1256   0.0000       2.78939   430.5402      -2.31309       22.6375      -4.91092      -1.44289       2.22735     -0.640279      -1.22088      0.114864      0.114282    -0.0150328     0.0270752       0.00000       0.00000       0.00000       0.00000       0.00000       0.00000       0.00000       0.00000       0.00000       0.00000       0.00000       0.00000       0.00000       0.00000       0.00000       0.00000       0.00000       0.00000       0.00000       0.00000       0.00000       0.00000       0.00000       0.00000       11.7382       14.3123       12.8263       9.60849       6.47156       3.37982       2.20236       1.07940      0.533166      0.166674     0.0524615     0.0110225       0.00000       0.00000       0.00000       0.00000       0.00000       0.00000       0.00000       0.00000       0.00000       0.00000       0.00000       0.00000       0.00000       0.00000       0.00000       0.00000       0.00000       0.00000       0.00000       0.00000       0.00000       0.00000       0.00000       0.00000
   6  12 2142.5547    0.8583  0.5979  9.9348  0.0021       2.65237  0.0465   0.0388   0.0806    0.1789   0.0000       1.66064   444.5760       5.90003       6.35315      -3.89369       1.38306      -1.73091      -2.13242     -0.635965   -0.00715964     0.0239319    -0.0288168   -0.00485225       0.00000       0.00000       0.00000       0.00000       0.00000       0.00000       0.00000       0.00000       0.00000       0.00000       0.00000       0.00000       0.00000       0.00000       0.00000       0.00000       0.00000       0.00000       0.00000       0.00000       0.00000       0.00000       0.00000       0.00000       9.17922       10.7281       8.62274       8.06622       6.55028       4.21999       2.69567       1.06008      0.594756      0.173804     0.0687232     0.0158313       0.00000       0.00000       0.00000       0.00000       0.00000       0.00000       0.00000       0.00000       0.00000       0.00000       0.00000       0.00000       0.00000       0.00000       0.00000       0.00000       0.00000       0.00000       0.00000       0.00000       0.00000       0.00000       0.00000       0.00000
   6  14 2415.7207    1.4073  0.8172 11.0598 -0.0139       4.49968  0.0650   0.0629   0.1073    0.2081   0.0000       1.52415   436.6159      -16.1136       26.3708       24.8743      -9.57571      0.961722     -0.401416       1.85861      -1.19357     0.0214011    0.00819734    -0.0465001       0.00000       0.00000       0.00000       0.00000       0.00000       0.00000       0.00000       0.00000       0.00000       0.00000       0.00000       0.00000       0.00000       0.00000       0.00000       0.00000       0.00000       0.00000       0.00000       0.00000       0.00000       0.00000       0.00000       0.00000       12.0445       11.7018       11.7625       10.0296       7.45529       4.55681       3.01798       1.61315      0.755350      0.241773     0.0744379     0.0150680       0.00000       0.00000       0.00000       0.00000       0.00000       0.00000       0.00000       0.00000       0.00000       0.00000       0.00000       0.00000       0.00000       0.00000       0.00000       0.00000       0.00000       0.00000       0.00000       0.00000       0.00000       0.00000       0.00000       0.00000
   6  15 2551.2074    1.8259  1.0230 11.3590 -0.0035       3.59656  0.0619   0.0690   0.1185    0.2704   0.0000       1.27174   427.8313       33.8801       1.73892      -12.4887       2.96074       3.01906       1.38038      -1.61518     -0.986760     -0.141547    -0.0560229   -0.00536815       0.00000       0.00000       0.00000       0.00000       0.00000       0.00000       0.00000       0.00000       0.00000       0.00000       0.00000       0.00000       0.00000       0.00000       0.00000       0.00000       0.00000       0.00000       0.00000       0.00000       0.00000       0.00000       0.00000       0.00000       13.6225       15.3949       13.6102       11.2144       7.71564       4.82321       2.85594       1.57645      0.638255      0.232607     0.0679268     0.0149742       0.00000       0.00000       0.00000       0.00000       0.00000       0.00000       0.00000       0.00000       0.00000       0.00000       0.00000       0.00000       0.00000       0.00000       0.00000       0.00000       0.00000       0.00000       0.00000       0.00000       0.00000       0.00000       0.00000       0.00000
   6  16 2687.2631    2.3998  0.8334 11.8039 -0.0045       1.42224  0.0486   0.0967   0.0951    0.2435   0.0000       1.27327   442.1107       3.61208       28.4985       16.2194       10.1949      -2.64192      -1.52410      -1.77321      0.988962      0.123759    -0.0652723     0.0143031       0.00000       0.00000       0.00000       0.00000       0.00000       0.00000       0.00000       0.00000       0.00000       0.00000       0.00000       0.00000       0.00000       0.00000       0.00000       0.00000       0.00000       0.00000       0.00000       0.00000       0.00000       0.00000       0.00000       0.00000       10.2225       11.5382       9.66255       8.52702       6.43217       4.43767       2.46042       1.23804      0.534898      0.202898     0.0584952     0.0142039       0.00000       0.00000       0.00000       0.00000       0.00000       0.00000       0.00000       0.00000       0.00000       0.00000       0.00000       0.00000       0.00000       0.00000       0.00000       0.00000       0.00000       0.00000       0.00000       0.00000       0.00000       0.00000       0.00000       0.00000
   6  17 2823.8290    2.8227  0.8585 12.2732 -0.0062       1.20007  0.0563   0.1102   0.0906    0.2605   0.0000       1.14702   427.4054       13.7825       8.03253       25.3471       17.3487       8.01359      -1.77828      -1.31876     0.0212915     -0.422230    -0.0633030   -0.00777906       0.00000       0.00000       0.00000       0.00000       0.00000       0.00000       0.00000       0.00000       0.00000       0.00000       0.00000       0.00000       0.00000       0.00000       0.00000       0.00000       0.00000       0.00000       0.00000       0.00000       0.00000       0.00000       0.00000       0.00000       11.2191       11.5601       10.9110       9.27733       7.50915       4.90285       2.81375       1.46740      0.603521      0.238258     0.0741029     0.0139935       0.00000       0.00000       0.00000       0.00000       0.00000       0.00000       0.00000       0.00000       0.00000       0.00000       0.00000       0.00000       0.00000       0.00000       0.00000       0.00000       0.00000       0.00000       0.00000       0.00000       0.00000       0.00000       0.00000       0.00000
   6  18 2960.7914    3.5470  0.9498 12.7794 -0.0109       2.44873  0.0658   0.1410   0.1049    0.2769   0.0000       1.40167   463.6187       34.7545       2.93203       5.77589      -13.1551       9.86458      -2.80999      0.210507      0.424760     -0.216108    0.00563462    -0.0325195       0.00000       0.00000       0.00000       0.00000       0.00000       0.00000       0.00000       0.00000       0.00000       0.00000       0.00000       0.00000       0.00000       0.00000       0.00000       0.00000       0.00000       0.00000       0.00000       0.00000       0.00000       0.00000       0.00000       0.00000       13.7717       13.3010       11.3719       10.2379       9.21700       6.11146       3.53671       1.55049      0.674467      0.237348     0.0755186     0.0149870       0.00000       0.00000       0.00000       0.00000       0.00000       0.00000       0.00000       0.00000       0.00000       0.00000       0.00000       0.00000       0.00000       0.00000       0.00000       0.00000       0.00000       0.00000       0.00000       0.00000       0.00000       0.00000       0.00000       0.00000
   6  19 3097.4481    3.6931  0.9349 13.1567 -0.0144      0.706694  0.1362   0.1517   0.1080    0.2536   0.0000       2.01245   423.0963       32.9777       22.0546       5.73568      -9.65574      -13.0084       1.09838      0.376474     -0.502685     -0.323282    -0.0152815    -0.0453751       0.00000       0.00000       0.00000       0.00000       0.00000       0.00000       0.00000       0.00000       0.00000       0.00000       0.00000       0.00000       0.00000       0.00000       0.00000       0.00000       0.00000       0.00000       0.00000       0.00000       0.00000       0.00000       0.00000       0.00000       35.0012       44.3146       37.1237       27.8047       15.2554       6.99914       3.49912       1.51787      0.614475      0.255017     0.0861198     0.0189270       0.00000       0.00000       0.00000       0.00000       0.00000       0.00000       0.00000       0.00000       0.00000       0.00000       0.00000       0.00000       0.00000       0.00000       0.00000       0.00000       0.00000       0.00000       0.00000       0.00000       0.00000       0.00000       0.00000       0.00000
   6  20 3234.2563    3.6744  1.3750 12.5676 -0.0130       1.14222  0.0713   0.1231   0.1349    0.3660   0.0000      0.824698   419.7144       65.8820       16.7855       3.73088      -17.9819       5.10357      0.281038      -2.57523      0.912943    0.00262083      0.204285   -0.00126248       0.00000       0.00000       0.00000       0.00000       0.00000       0.00000       0.00000       0.00000       0.00000       0.00000       0.00000       0.00000       0.00000       0.00000       0.00000       0.00000       0.00000       0.00000       0.00000       0.00000       0.00000       0.00000       0.00000       0.00000       13.1210       14.9838       13.3787       11.3405       8.03825       5.56437       3.18758       1.56182      0.757178      0.277635     0.0836378     0.0184115       0.00000       0.00000       0.00000       0.00000       0.00000       0.00000       0.00000       0.00000       0.00000       0.00000       0.00000       0.00000       0.00000       0.00000       0.00000       0.00000       0.00000       0.00000       0.00000       0.00000       0.00000       0.00000       0.00000       0.00000
   6  21 3371.4401    3.2932  2.0235 11.3900 -0.0070       1.15816  0.1106   0.0905   0.1560    0.5356   0.0000      0.602956   423.7031       42.8180       18.4073       3.42124      -13.6544       10.3513     -0.168036      0.957978      0.903461     -0.465565     -0.149608    -0.0156979       0.00000       0.00000       0.00000       0.00000       0.00000       0.00000       0.00000       0.00000       0.00000       0.00000       0.00000       0.00000       0.00000       0.00000       0.00000       0.00000       0.00000       0.00000       0.00000       0.00000       0.00000       0.00000       0.00000       0.00000       17.5428       18.0942       19.1119       16.5787       10.7999       6.69449       4.58087       2.93896       1.17453      0.444709      0.118917     0.0251466       0.00000       0.00000       0.00000       0.00000       0.00000       0.00000       0.00000       0.00000       0.00000       0.00000       0.00000       0.00000       0.00000       0.00000       0.00000       0.00000       0.00000       0.00000       0.00000       0.00000       0.00000       0.00000       0.00000       0.00000
   6  22 3508.7008    2.7824  2.6435 11.9373 -0.0013      0.669774  0.1161   0.0726   0.2022    0.2214   0.0000      0.465513   396.3241       30.6779      -18.1717       11.5081       1.59746      -4.46153      -8.01373      -1.38439      -2.41994     -0.728746    0.00964488    -0.0216464       0.00000       0.00000       0.00000       0.00000       0.00000       0.00000       0.00000       0.00000       0.00000       0.00000       0.00000       0.00000       0.00000       0.00000       0.00000       0.00000       0.00000       0.00000       0.00000       0.00000       0.00000       0.00000       0.00000       0.00000       19.5217       23.8042       21.6385       18.5925       12.2854       8.73785       4.84506       2.86223       1.20220      0.522313      0.141234     0.0336056       0.00000       0.00000       0.00000       0.00000       0.00000       0.00000       0.00000       0.00000       0.00000       0.00000       0.00000       0.00000       0.00000       0.00000       0.00000       0.00000       0.00000       0.00000       0.00000       0.00000       0.00000       0.00000       0.00000       0.00000
   6  23 3646.4048    2.3611  3.7129 10.8842 -0.0066      0.396261  0.1300   0.0490   0.2407    0.2508   0.0000      0.257930   424.5596       7.60736      -3.15674      -24.1988      -11.3144       10.6853       14.7933      -5.66492      -1.96745     -0.409591      0.166461   -0.00787357       0.00000       0.00000       0.00000       0.00000       0.00000       0.00000       0.00000       0.00000       0.00000       0.00000       0.00000       0.00000       0.00000       0.00000       0.00000       0.00000       0.00000       0.00000       0.00000       0.00000       0.00000       0.00000       0.00000       0.00000       21.5749       26.6401       23.0653       20.4167       14.8410       10.3206       5.79345       3.26319       1.32882      0.561974      0.166192     0.0395006       0.00000       0.00000       0.00000       0.00000       0.00000       0.00000       0.00000       0.00000       0.00000       0.00000       0.00000       0.00000       0.00000       0.00000       0.00000       0.00000       0.00000       0.00000       0.00000       0.00000       0.00000       0.00000       0.00000       0.00000
   6  24 3784.1701    1.9853  6.1911 10.5031 -0.0012      0.172343  0.1729   0.0335   0.3290    0.1468   0.0000      0.118089   413.1864       10.7391       7.65160      -12.1928       7.92248       13.4156      -5.94548      -1.66696      0.620966     -0.481549    -0.0373741    -0.0234222       0.00000       0.00000       0.00000       0.00000       0.00000       0.00000       0.00000       0.00000       0.00000       0.00000       0.00000       0.00000       0.00000       0.00000       0.00000       0.00000       0.00000       0.00000       0.00000       0.00000       0.00000       0.00000       0.00000       0.00000       28.8906       34.4198       31.7934       26.8565       19.6198       13.4770       7.88391       4.19534       1.92355      0.752300      0.231008     0.0505793       0.00000       0.00000       0.00000       0.00000       0.00000       0.00000       0.00000       0.00000       0.00000       0.00000       0.00000       0.00000       0.00000       0.00000       0.00000       0.00000       0.00000       0.00000       0.00000       0.00000       0.00000       0.00000       0.00000       0.00000
   6  25 3922.4551    1.6460  6.8700 10.6166 -0.0018      0.547392  0.2003   0.0295   0.3728    0.1103   0.0000      0.133531   410.5278       86.6589       28.9198       16.0826      0.297997      0.179755      -9.69143      -5.72053     -0.755122      0.520952      0.421315    -0.0337275       0.00000       0.00000       0.00000       0.00000       0.00000       0.00000       0.00000       0.00000       0.00000       0.00000       0.00000       0.00000       0.00000       0.00000       0.00000       0.00000       0.00000       0.00000       0.00000       0.00000       0.00000       0.00000       0.00000       0.00000       33.0342       39.4783       37.1970       31.0679       22.5444       15.0580       8.92450       4.92068       2.19107      0.889860      0.270014     0.0565346       0.00000       0.00000       0.00000       0.00000       0.00000       0.00000       0.00000       0.00000       0.00000       0.00000       0.00000       0.00000       0.00000       0.00000       0.00000       0.00000       0.00000       0.00000       0.00000       0.00000       0.00000       0.00000       0.00000       0.00000
   7  11 2045.9176    0.5601  0.5799 10.0338 -0.0011       9.21999  0.0495   0.0278   0.0909    0.1106   0.0000       2.70528   455.0217       3.69278       6.16691       13.8347       2.65672      -3.16346       3.69960       1.07389     -0.711497      0.177934      0.151420    -0.0829106    -0.0377401   -0.00505727       0.00000       0.00000       0.00000       0.00000       0.00000       0.00000       0.00000       0.00000       0.00000       0.00000       0.00000       0.00000       0.00000       0.00000       0.00000       0.00000       0.00000       0.00000       0.00000       0.00000       0.00000       0.00000       9.06066       10.1358       8.84003       7.26119       6.93710       4.75314       3.30937       1.77985      0.864292      0.392021      0.147713     0.0536191     0.0176621    0.00307714       0.00000       0.00000       0.00000       0.00000       0.00000       0.00000       0.00000       0.00000       0.00000       0.00000       0.00000       0.00000       0.00000       0.00000       0.00000       0.00000       0.00000       0.00000       0.00000       0.00000       0.00000       0.00000
   7  12 2184.6563    0.7824  0.6440 10.3159 -0.0112       7.31913  0.0547   0.0339   0.0778    0.1516   0.0000       1.74843   426.9491       26.2623       2.49480      -2.36351       1.12969       7.77140       1.86275      -2.09611     -0.675624     -0.200131   -0.00586023     0.0705885   0.000846178   -0.00286039       0.00000       0.00000       0.00000       0.00000       0.00000       0.00000       0.00000       0.00000       0.00000       0.00000       0.00000       0.00000       0.00000       0.00000       0.00000       0.00000       0.00000       0.00000       0.00000       0.00000       0.00000       0.00000       7.35814       11.4739       8.91202       9.47665       6.37418       4.83433       3.04430       2.05858      0.928649      0.583804      0.188832     0.0799358     0.0212099    0.00590541       0.00000       0.00000       0.00000       0.00000       0.00000       0.00000       0.00000       0.00000       0.00000       0.00000       0.00000       0.00000       0.00000       0.00000       0.00000       0.00000       0.00000       0.00000       0.00000       0.00000       0.00000       0.00000
   7  13 2322.3448    1.1786  0.7325 10.7208 -0.0079       5.58959  0.0541   0.0487   0.0870    0.1778   0.0000       1.51043   440.2002      -6.48288       23.1208      -1.96667     0.0316210      0.276007       7.11680      -1.86676     -0.609142      0.593667   -0.00376165    -0.0233793     0.0415655   -0.00108221       0.00000       0.00000       0.00000       0.00000       0.00000       0.00000       0.00000       0.00000       0.00000       0.00000       0.00000       0.00000       0.00000       0.00000       0.00000       0.00000       0.00000       0.00000       0.00000       0.00000       0.00000       0.00000       8.77485       11.4485       10.1686       8.47586       6.78248       4.60519       3.23569       1.62347      0.975266      0.363916      0.191530     0.0598239     0.0202153    0.00415909       0.00000       0.00000       0.00000       0.00000       0.00000       0.00000       0.00000       0.00000       0.00000       0.00000       0.00000       0.00000       0.00000       0.00000       0.00000       0.00000       0.00000       0.00000       0.00000       0.00000       0.00000       0.00000
   7  14 2458.3738    1.4907  0.9254 10.8939 -0.0055       2.30049  0.0494   0.0549   0.0997    0.2295   0.0000       1.12496   439.2251       13.3729       16.7199      -11.5485       4.46526     -0.785898      -6.72628      -2.86470     -0.415123     -0.330710    0.00261951    -0.0252707     0.0163484  -0.000761886       0.00000       0.00000       0.00000       0.00000       0.00000       0.00000       0.00000       0.00000       0.00000       0.00000       0.00000       0.00000       0.00000       0.00000       0.00000       0.00000       0.00000       0.00000       0.00000       0.00000       0.00000       0.00000       8.42459       8.90682       8.78479       7.76826       6.32801       4.82527       3.11801       1.79820      0.995060      0.409385      0.190240     0.0640674     0.0170697    0.00320994       0.00000       0.00000       0.00000       0.00000       0.00000       0.00000       0.00000       0.00000       0.00000       0.00000       0.00000       0.00000       0.00000       0.00000       0.00000       0.00000       0.00000       0.00000       0.00000       0.00000       0.00000       0.00000
   7  15 2594.4815    1.9689  0.8484 11.5199  0.0012       3.43642  0.0507   0.0775   0.0941    0.2127   0.0000       1.30373   445.4585       32.9249       9.74917       7.58274       8.28315      -2.07205      -3.78225      -2.47170    -0.0102218      0.181303     -0.406229     0.0991292     0.0264689    -0.0117735       0.00000       0.00000       0.00000       0.00000       0.00000       0.00000       0.00000       0.00000       0.00000       0.00000       0.00000       0.00000       0.00000       0.00000       0.00000       0.00000       0.00000       0.00000       0.00000       0.00000       0.00000       0.00000       8.78852       9.75871       9.71871       8.30988       6.23516       4.39663       2.92212       1.61034      0.863027      0.429897      0.181927     0.0593639     0.0162434    0.00302366       0.00000       0.00000       0.00000       0.00000       0.00000       0.00000       0.00000       0.00000       0.00000       0.00000       0.00000       0.00000       0.00000       0.00000       0.00000       0.00000       0.00000       0.00000       0.00000       0.00000       0.00000       0.00000
   7  16 2731.2673    2.5992  0.8572 12.3707 -0.0079      0.854769  0.0755   0.1017   0.0884    0.2058   0.0000       1.81904   432.9080       7.42049      -8.64305       19.4486      -2.84683       1.28709      -6.01226      -2.55330     -0.446386     -0.126794     -0.232125    -0.0873151    0.00138377   -0.00670462       0.00000       0.00000       0.00000       0.00000       0.00000       0.00000       0.00000       0.00000       0.00000       0.00000       0.00000       0.00000       0.00000       0.00000       0.00000       0.00000       0.00000       0.00000       0.00000       0.00000       0.00000       0.00000       13.7997       14.0535       11.8834       10.4183       9.69066       8.22968       5.55599       2.59301       1.18699      0.570933      0.239024     0.0807893     0.0193780    0.00345992       0.00000       0.00000       0.00000       0.00000       0.00000       0.00000       0.00000       0.00000       0.00000       0.00000       0.00000       0.00000       0.00000       0.00000       0.00000       0.00000       0.00000       0.00000       0.00000       0.00000       0.00000       0.00000
   7  17 2868.4354    3.0572  0.8367 12.5478 -0.0065     -0.445976  0.0502   0.1210   0.0916    0.2151   0.0000       1.52249   441.5349       21.7486       19.6875       16.4311       5.45984       4.61249       5.65024      -1.42268      0.399213      0.493479    -0.0516347     0.0329785    0.00365845   0.000879300       0.00000       0.00000       0.00000       0.00000       0.00000       0.00000       0.00000       0.00000       0.00000       0.00000       0.00000       0.00000       0.00000       0.00000       0.00000       0.00000       0.00000       0.00000       0.00000       0.00000       0.00000       0.00000       9.02684       9.70744       9.38448       8.26544       6.57006       4.95362       3.41048       1.76243      0.939292      0.454222      0.191398     0.0604290     0.0166479    0.00307249       0.00000       0.00000       0.00000       0.00000       0.00000       0.00000       0.00000       0.00000       0.00000       0.00000       0.00000       0.00000       0.00000       0.00000       0.00000       0.00000       0.00000       0.00000       0.00000       0.00000       0.00000       0.00000
   7  18 3005.8400    3.6639  0.7282 13.3053 -0.0088      -1.28845  0.0533   0.1618   0.0885    0.1612   0.0000       1.79502   443.9266       26.3171       12.8571       10.1299      -2.75285       4.64780      -3.73866      -2.25053     -0.333682     -0.211878     0.0592042    -0.0582945    0.00521067   -0.00335604       0.00000       0.00000       0.00000       0.00000       0.00000       0.00000       0.00000       0.00000       0.00000       0.00000       0.00000       0.00000       0.00000       0.00000       0.00000       0.00000       0.00000       0.00000       0.00000       0.00000       0.00000       0.00000       10.5223       12.4173       11.8206       9.76974       6.98340       4.51559       2.71027       1.65292      0.875092      0.414765      0.164007     0.0545942     0.0137051    0.00268233       0.00000       0.00000       0.00000       0.00000       0.00000       0.00000       0.00000       0.00000       0.00000       0.00000       0.00000       0.00000       0.00000       0.00000       0.00000       0.00000       0.00000       0.00000       0.00000       0.00000       0.00000       0.00000
   7  19 3143.0277    3.8807  1.0342 12.8453 -0.0060       3.09653  0.0592   0.1353   0.1040    0.2514   0.0000       1.08658   429.6226       36.9742       21.2360       23.5748      -9.88613      -6.82611      0.962285      0.725485     -0.418816     -0.114262    -0.0939079    -0.0136177    0.00149548   -0.00689377       0.00000       0.00000       0.00000       0.00000       0.00000       0.00000       0.00000       0.00000       0.00000       0.00000       0.00000       0.00000       0.00000       0.00000       0.00000       0.00000       0.00000       0.00000       0.00000       0.00000       0.00000       0.00000       9.92711       11.0178       11.5453       9.22921       6.97109       4.79925       3.36099       1.76799      0.902048      0.525515      0.205676     0.0685898     0.0195686    0.00323656       0.00000       0.00000       0.00000       0.00000       0.00000       0.00000       0.00000       0.00000       0.00000       0.00000       0.00000       0.00000       0.00000       0.00000       0.00000       0.00000       0.00000       0.00000       0.00000       0.00000       0.00000       0.00000
   7  20 3279.9934    3.3815  1.1541 13.3165 -0.0027     -0.525642  0.0800   0.1193   0.1168    0.1953   0.0000      0.969596   445.0697       27.8756       21.4674      -11.8764       3.13073      -2.16112      -1.85562       2.76164      -1.58389      0.415732      0.398515     0.0187855    -0.0100738   -0.00296291       0.00000       0.00000       0.00000       0.00000       0.00000       0.00000       0.00000       0.00000       0.00000       0.00000       0.00000       0.00000       0.00000       0.00000       0.00000       0.00000       0.00000       0.00000       0.00000       0.00000       0.00000       0.00000       10.2628       14.7453       11.3318       13.1936       7.91837       7.44749       3.97232       3.04471       1.20248      0.828806      0.248080      0.117844     0.0235509    0.00750743       0.00000       0.00000       0.00000       0.00000       0.00000       0.00000       0.00000       0.00000       0.00000       0.00000       0.00000       0.00000       0.00000       0.00000       0.00000       0.00000       0.00000       0.00000       0.00000       0.00000       0.00000       0.00000
   7  21 3417.6706    3.0752  2.3545 12.0447 -0.0116      0.613653  0.0966   0.0826   0.1642    0.2218   0.0000      0.353092   438.7385       78.0318       30.4896       17.5280       8.43467      -9.86707      -1.38122      -3.66682      0.876048      -2.45261      0.487622     -0.264985    -0.0376284   -0.00556966       0.00000       0.00000       0.00000       0.00000       0.00000       0.00000       0.00000       0.00000       0.00000       0.00000       0.00000       0.00000       0.00000       0.00000       0.00000       0.00000       0.00000       0.00000       0.00000       0.00000       0.00000       0.00000       15.4455       17.6845       17.3246       14.2684       11.2444       7.56799       4.75455       2.97215       1.63866      0.735206      0.301880      0.109024     0.0310139    0.00562065       0.00000       0.00000       0.00000       0.00000       0.00000       0.00000       0.00000       0.00000       0.00000       0.00000       0.00000       0.00000       0.00000       0.00000       0.00000       0.00000       0.00000       0.00000       0.00000       0.00000       0.00000       0.00000
   7  22 3555.8887    2.6234  3.1553 11.2948 -0.0024      0.789547  0.1031   0.0546   0.1923    0.2011   0.0000      0.272678   430.7294       33.1607       24.2100       26.5428      -5.61364      -11.6489      -4.50786      -2.92910       1.08729     -0.964811     -0.424480      0.137411    0.00742977  -5.00358e-05       0.00000       0.00000       0.00000       0.00000       0.00000       0.00000       0.00000       0.00000       0.00000       0.00000       0.00000       0.00000       0.00000       0.00000       0.00000       0.00000       0.00000       0.00000       0.00000       0.00000       0.00000       0.00000       15.5316       18.7437       18.0532       15.1973       11.7519       8.32751       5.54601       3.13042       1.64255      0.837856      0.343403      0.118356     0.0346524    0.00658201       0.00000       0.00000       0.00000       0.00000       0.00000       0.00000       0.00000       0.00000       0.00000       0.00000       0.00000       0.00000       0.00000       0.00000       0.00000       0.00000       0.00000       0.00000       0.00000       0.00000       0.00000       0.00000
   7  23 3694.1270    2.1803  4.5168 11.0773 -0.0039      0.645815  0.1430   0.0397   0.2350    0.1394   0.0000      0.196792   442.6511       30.3672       37.4755       22.7329      -1.17034       18.5487      -8.39833       1.61830      -1.39991       1.39292     -0.336385      0.142600  -1.28769e-05    -0.0163019       0.00000       0.00000       0.00000       0.00000       0.00000       0.00000       0.00000       0.00000       0.00000       0.00000       0.00000       0.00000       0.00000       0.00000       0.00000       0.00000       0.00000       0.00000       0.00000       0.00000       0.00000       0.00000       20.4454       25.3931       24.0843       20.2719       16.3220       11.3786       7.51083       4.41554       2.27146       1.15336      0.461408      0.169988     0.0498955    0.00950702       0.00000       0.00000       0.00000       0.00000       0.00000       0.00000       0.00000       0.00000       0.00000       0.00000       0.00000       0.00000       0.00000       0.00000       0.00000       0.00000       0.00000       0.00000       0.00000       0.00000       0.00000       0.00000
   7  25 3970.6937    1.5591  8.7773 10.4889 -0.0058      0.281626  0.2112   0.0230   0.4072    0.0774   0.0000     0.0927207   416.4420       30.4483      -6.30447      -13.8375      -30.4596       11.4026     -0.659313      -6.35943      -4.80660       2.96724      0.920725     0.0151283     0.0247667    0.00964038       0.00000       0.00000       0.00000       0.00000       0.00000       0.00000       0.00000       0.00000       0.00000       0.00000       0.00000       0.00000       0.00000       0.00000       0.00000       0.00000       0.00000       0.00000       0.00000       0.00000       0.00000       0.00000       30.8723       36.7352       35.4070       29.9781       24.7582       17.4067       11.6316       6.80970       3.66276       1.73133      0.721281      0.255615     0.0748329     0.0133958       0.00000       0.00000       0.00000       0.00000       0.00000       0.00000       0.00000       0.00000       0.00000       0.00000       0.00000       0.00000       0.00000       0.00000       0.00000       0.00000       0.00000       0.00000       0.00000       0.00000       0.00000       0.00000
   7  27 4248.9254    1.1138 13.6409 10.2541 -0.0001     0.0438048  0.3551   0.0171   0.6461    0.0594   0.0000     0.0974340   352.6360       46.2973       95.7359       61.9439      -36.7971       2.79814       27.3142     0.0142474      -9.10679      -1.64111      0.760669     -0.229399     0.0214968     0.0156610       0.00000       0.00000       0.00000       0.00000       0.00000       0.00000       0.00000       0.00000       0.00000       0.00000       0.00000       0.00000       0.00000       0.00000       0.00000       0.00000       0.00000       0.00000       0.00000       0.00000       0.00000       0.00000       44.8504       53.8228       51.6407       44.7701       36.4932       26.2259       17.3854       10.4398       5.56207       2.67108       1.10928      0.393924      0.111788     0.0205129       0.00000       0.00000       0.00000       0.00000       0.00000       0.00000       0.00000       0.00000       0.00000       0.00000       0.00000       0.00000       0.00000       0.00000       0.00000       0.00000       0.00000       0.00000       0.00000       0.00000       0.00000       0.00000
   8  10 1946.1768    0.4953  0.4046  9.9163 -0.0130       12.2348  0.0326   0.0300   0.0690    0.1020   0.0000       2.97993   430.3805      -12.1561       10.0165       16.6823      -2.79828       4.79472     -0.243556     -0.985816      -2.79816     -0.560655     -0.292279     -0.122601    -0.0534247    0.00559744   -0.00433692   0.000795461       0.00000       0.00000       0.00000       0.00000       0.00000       0.00000       0.00000       0.00000       0.00000       0.00000       0.00000       0.00000       0.00000       0.00000       0.00000       0.00000       0.00000       0.00000       0.00000       0.00000       6.35725       6.38101       5.72479       5.46024       4.81412       3.86180       2.50153       1.64970       1.17806      0.507129      0.231065     0.0936417     0.0352987     0.0111647    0.00283813   0.000558526       0.00000       0.00000       0.00000       0.00000       0.00000       0.00000       0.00000       0.00000       0.00000       0.00000       0.00000       0.00000       0.00000       0.00000       0.00000       0.00000       0.00000       0.00000       0.00000       0.00000
   8  11 2086.2356    0.6842  0.4286 10.2534 -0.0077       9.61615  0.0391   0.0350   0.0575    0.1063   0.0000       2.16855   439.5702       3.00364       19.6614     -0.787444       2.17879      -4.56360     -0.131820      0.424229    -0.0532696      0.529212     -0.190269     0.0904281    -0.0579733    0.00286425  -4.26637e-05   -0.00137280       0.00000       0.00000       0.00000       0.00000       0.00000       0.00000       0.00000       0.00000       0.00000       0.00000       0.00000       0.00000       0.00000       0.00000       0.00000       0.00000       0.00000       0.00000       0.00000       0.00000       6.49533       7.14218       8.07760       6.75701       5.19026       4.26054       2.95941       1.79711      0.990392      0.525409      0.300889      0.125363     0.0549435     0.0172020    0.00401549   0.000653399       0.00000       0.00000       0.00000       0.00000       0.00000       0.00000       0.00000       0.00000       0.00000       0.00000       0.00000       0.00000       0.00000       0.00000       0.00000       0.00000       0.00000       0.00000       0.00000       0.00000
   8  12 2225.2879    0.8423  0.7291 10.3691 -0.0071       7.40209  0.0471   0.0323   0.0820    0.1502   0.0000       1.67078   431.4465      -1.39353       6.46223       18.6182      -1.06244      -6.07293      -3.82684      -1.20973     -0.739953      0.378870     -0.528526     -0.101999     0.0576704  -0.000421956   -0.00388663  -0.000466080       0.00000       0.00000       0.00000       0.00000       0.00000       0.00000       0.00000       0.00000       0.00000       0.00000       0.00000       0.00000       0.00000       0.00000       0.00000       0.00000       0.00000       0.00000       0.00000       0.00000       7.26234       8.05556       8.37531       7.21771       5.82034       4.69528       3.12529       2.00382       1.20322      0.627220      0.305770      0.129648     0.0523153     0.0169887    0.00395728   0.000691084       0.00000       0.00000       0.00000       0.00000       0.00000       0.00000       0.00000       0.00000       0.00000       0.00000       0.00000       0.00000       0.00000       0.00000       0.00000       0.00000       0.00000       0.00000       0.00000       0.00000
   8  13 2362.9518    1.2959  0.8148 10.8207 -0.0013       1.62878  0.0471   0.0480   0.0850    0.1770   0.0000       1.24406   429.4154       8.46645       10.8829       12.6107       6.39314     -0.896135      -1.66034     -0.971773      0.276063     -0.755450      0.324453      0.210339    0.00762827  -0.000870981   -0.00217275  -0.000984166       0.00000       0.00000       0.00000       0.00000       0.00000       0.00000       0.00000       0.00000       0.00000       0.00000       0.00000       0.00000       0.00000       0.00000       0.00000       0.00000       0.00000       0.00000       0.00000       0.00000       6.49910       8.21436       7.72076       6.86885       5.72285       4.43238       3.26943       1.96312       1.16618      0.579817      0.313841      0.126925     0.0538670     0.0171589    0.00470676   0.000882244       0.00000       0.00000       0.00000       0.00000       0.00000       0.00000       0.00000       0.00000       0.00000       0.00000       0.00000       0.00000       0.00000       0.00000       0.00000       0.00000       0.00000       0.00000       0.00000       0.00000
   8  14 2499.5647    1.6255  0.8324 11.4677 -0.0018       2.48858  0.0489   0.0573   0.0855    0.1695   0.0000       1.16280   443.6988       15.1558       1.90023      -5.32606      -4.61253      -1.79423      -1.04522      0.854441     -0.286512     -0.546517     -0.147288    -0.0556882     0.0453884    -0.0228537    0.00115899  -0.000103605       0.00000       0.00000       0.00000       0.00000       0.00000       0.00000       0.00000       0.00000       0.00000       0.00000       0.00000       0.00000       0.00000       0.00000       0.00000       0.00000       0.00000       0.00000       0.00000       0.00000       6.80432       8.43202       7.93582       7.16829       5.95372       4.73897       3.39577       2.09630       1.18468      0.606057      0.312934      0.132849     0.0539449     0.0175587    0.00470023   0.000886577       0.00000       0.00000       0.00000       0.00000       0.00000       0.00000       0.00000       0.00000       0.00000       0.00000       0.00000       0.00000       0.00000       0.00000       0.00000       0.00000       0.00000       0.00000       0.00000       0.00000
   8  15 2636.3179    2.2066  0.8146 11.7569 -0.0001       2.70319  0.0474   0.0781   0.0801    0.1912   0.0000       1.08702   435.6115     0.0450596       13.8355       7.81029       10.9785       2.22218     0.0101825      0.402570      0.948083      0.373588     0.0130009     0.0509011    -0.0564394    -0.0290043    0.00196890   -0.00104386       0.00000       0.00000       0.00000       0.00000       0.00000       0.00000       0.00000       0.00000       0.00000       0.00000       0.00000       0.00000       0.00000       0.00000       0.00000       0.00000       0.00000       0.00000       0.00000       0.00000       7.04959       8.02419       7.93791       6.88844       5.88735       4.68014       3.30480       2.00902       1.21649      0.600991      0.299229      0.123866     0.0530843     0.0166768    0.00425549   0.000738616       0.00000       0.00000       0.00000       0.00000       0.00000       0.00000       0.00000       0.00000       0.00000       0.00000       0.00000       0.00000       0.00000       0.00000       0.00000       0.00000       0.00000       0.00000       0.00000       0.00000
   8  16 2774.0162    2.6787  0.7612 12.4456 -0.0012       4.06260  0.0413   0.0997   0.0793    0.1670   0.0000       1.29651   433.1112       32.7550      -5.31326       11.5040      -6.69733       5.99068      -3.52887      -1.34558      0.250156     0.0992408      0.113443   -0.00381592    0.00851765    -0.0123414    0.00719698   8.52044e-05       0.00000       0.00000       0.00000       0.00000       0.00000       0.00000       0.00000       0.00000       0.00000       0.00000       0.00000       0.00000       0.00000       0.00000       0.00000       0.00000       0.00000       0.00000       0.00000       0.00000       6.87760       7.98421       7.57725       6.95444       5.79725       3.98528       2.72763       1.78193       1.09838      0.583647      0.272891      0.111302     0.0412473     0.0132020    0.00374533   0.000654556       0.00000       0.00000       0.00000       0.00000       0.00000       0.00000       0.00000       0.00000       0.00000       0.00000       0.00000       0.00000       0.00000       0.00000       0.00000       0.00000       0.00000       0.00000       0.00000       0.00000
   8  17 2911.6610    3.3064  0.9625 12.1676 -0.0040      0.199261  0.0538   0.1075   0.0903    0.2764   0.0000       1.12247   439.8481       21.0230       16.0045       17.4063      -1.78090      -5.13832     -0.996912       1.39237       1.89493     -0.218825     -0.435710     0.0337651    -0.0910026    -0.0156866   -0.00238384   -0.00100118       0.00000       0.00000       0.00000       0.00000       0.00000       0.00000       0.00000       0.00000       0.00000       0.00000       0.00000       0.00000       0.00000       0.00000       0.00000       0.00000       0.00000       0.00000       0.00000       0.00000       8.60109       10.4284       9.76305       8.76805       6.72703       4.91866       3.26586       2.02246       1.22146      0.628764      0.301164      0.125562     0.0493747     0.0148386    0.00387386   0.000790540       0.00000       0.00000       0.00000       0.00000       0.00000       0.00000       0.00000       0.00000       0.00000       0.00000       0.00000       0.00000       0.00000       0.00000       0.00000       0.00000       0.00000       0.00000       0.00000       0.00000
   8  18 3049.2800    3.7891  0.9244 13.1195 -0.0051       1.50988  0.0496   0.1310   0.0899    0.1794   0.0000       1.09519   433.1228       7.60244     -0.261332      -2.27850      -9.06614     0.0203931      -1.22765     -0.879713    -0.0587789     -0.526341     -0.304210    -0.0750111     0.0509334    0.00190319    0.00486722  -0.000685398       0.00000       0.00000       0.00000       0.00000       0.00000       0.00000       0.00000       0.00000       0.00000       0.00000       0.00000       0.00000       0.00000       0.00000       0.00000       0.00000       0.00000       0.00000       0.00000       0.00000       7.58792       9.09281       8.89723       7.35516       6.34141       4.60336       3.28872       2.08763       1.10963      0.601176      0.316320      0.132015     0.0480846     0.0165684    0.00458653   0.000713564       0.00000       0.00000       0.00000       0.00000       0.00000       0.00000       0.00000       0.00000       0.00000       0.00000       0.00000       0.00000       0.00000       0.00000       0.00000       0.00000       0.00000       0.00000       0.00000       0.00000
   8  19 3186.9281    3.8138  1.0539 13.3782 -0.0084       2.06313  0.0584   0.1339   0.1093    0.1940   0.0000       1.13232   413.1168       35.8291       3.75082       15.6205      -13.3263     0.0766568      -1.11723      -2.36883       1.86490     -0.277464      0.113132     -0.292784     0.0318355    -0.0227192   -0.00622762    0.00101245       0.00000       0.00000       0.00000       0.00000       0.00000       0.00000       0.00000       0.00000       0.00000       0.00000       0.00000       0.00000       0.00000       0.00000       0.00000       0.00000       0.00000       0.00000       0.00000       0.00000       8.55385       10.9921       9.64846       9.05025       7.13645       5.46841       3.73210       2.29772       1.37561      0.723538      0.349019      0.149356     0.0578946     0.0182363    0.00501812    0.00102370       0.00000       0.00000       0.00000       0.00000       0.00000       0.00000       0.00000       0.00000       0.00000       0.00000       0.00000       0.00000       0.00000       0.00000       0.00000       0.00000       0.00000       0.00000       0.00000       0.00000
   8  20 3324.6599    3.4049  1.4796 13.0279 -0.0079       1.79680  0.0724   0.1029   0.1244    0.1692   0.0000      0.932370   443.0374       13.5035       30.8331       2.64180      -5.33183      -4.27977       3.16794       1.65310     -0.104637      -1.83993      0.361934     -0.354422     0.0439100    0.00514329   -0.00733598  -0.000385166       0.00000       0.00000       0.00000       0.00000       0.00000       0.00000       0.00000       0.00000       0.00000       0.00000       0.00000       0.00000       0.00000       0.00000       0.00000       0.00000       0.00000       0.00000       0.00000       0.00000       10.3209       12.5167       11.7868       10.3452       8.73215       6.21056       4.28237       2.78221       1.60993      0.861788      0.411640      0.169781     0.0639876     0.0214240    0.00595414    0.00102235       0.00000       0.00000       0.00000       0.00000       0.00000       0.00000       0.00000       0.00000       0.00000       0.00000       0.00000       0.00000       0.00000       0.00000       0.00000       0.00000       0.00000       0.00000       0.00000       0.00000
   8  21 3462.6667    2.8711  2.4422 12.0623 -0.0069      0.620226  0.0919   0.0649   0.1562    0.1487   0.0000      0.419740   440.7287       31.9482       12.5706     -0.702231      -1.27350     -0.448535      -4.42823      -9.03090      0.731041      -1.18835     -0.105027     -0.126309      0.120551   -0.00550080   0.000933556    0.00142590       0.00000       0.00000       0.00000       0.00000       0.00000       0.00000       0.00000       0.00000       0.00000       0.00000       0.00000       0.00000       0.00000       0.00000       0.00000       0.00000       0.00000       0.00000       0.00000       0.00000       12.1795       14.4536       14.5641       13.6321       10.0401       7.61867       5.37314       3.49162       1.96978       1.07731      0.585907      0.243016     0.0932622     0.0287925    0.00739916    0.00143271       0.00000       0.00000       0.00000       0.00000       0.00000       0.00000       0.00000       0.00000       0.00000       0.00000       0.00000       0.00000       0.00000       0.00000       0.00000       0.00000       0.00000       0.00000       0.00000       0.00000
   8  22 3601.3500    2.3544  3.1164 11.8083 -0.0062      0.485162  0.1068   0.0500   0.1917    0.1195   0.0000      0.294167   412.3941       32.1521       36.5543       50.6310      -7.26440      -8.71449    -0.0117035      -7.11592      0.114866      0.685001    -0.0315517    -0.0351397     0.0587757     0.0501953  -6.76741e-05   -0.00485204       0.00000       0.00000       0.00000       0.00000       0.00000       0.00000       0.00000       0.00000       0.00000       0.00000       0.00000       0.00000       0.00000       0.00000       0.00000       0.00000       0.00000       0.00000       0.00000       0.00000       14.2474       16.7748       16.7781       14.5131       12.1007       9.13717       6.77586       3.97828       2.45194       1.27584      0.626992      0.285029      0.112648     0.0331750    0.00947683    0.00160796       0.00000       0.00000       0.00000       0.00000       0.00000       0.00000       0.00000       0.00000       0.00000       0.00000       0.00000       0.00000       0.00000       0.00000       0.00000       0.00000       0.00000       0.00000       0.00000       0.00000
   8  23 3739.9026    2.0371  4.8644 11.1831 -0.0014      0.476545  0.1374   0.0349   0.2444    0.0996   0.0000      0.170000   442.6605       41.6216       20.6150       1.26643      -20.9403       21.0347       2.44789      -5.95215      -2.32779     -0.518873      0.964207     -0.780494    -0.0280156    -0.0252819     0.0233950  -0.000216848       0.00000       0.00000       0.00000       0.00000       0.00000       0.00000       0.00000       0.00000       0.00000       0.00000       0.00000       0.00000       0.00000       0.00000       0.00000       0.00000       0.00000       0.00000       0.00000       0.00000       17.3650       21.0221       20.7816       19.3519       15.1095       11.4541       7.91364       5.21583       3.04882       1.68375      0.841231      0.366764      0.140084     0.0454829     0.0116229    0.00220678       0.00000       0.00000       0.00000       0.00000       0.00000       0.00000       0.00000       0.00000       0.00000       0.00000       0.00000       0.00000       0.00000       0.00000       0.00000       0.00000       0.00000       0.00000       0.00000       0.00000
   8  24 3878.9230    1.7390  6.7681 10.6858 -0.0007      0.381976  0.1689   0.0260   0.3061    0.0879   0.0000      0.117868   461.9451       42.3387      -4.74970       17.8149       29.8394       24.8048      -5.71538       5.41971      -1.94665      -2.00807     -0.292266     -0.134427   -0.00179215     0.0643047    -0.0135487    0.00251280       0.00000       0.00000       0.00000       0.00000       0.00000       0.00000       0.00000       0.00000       0.00000       0.00000       0.00000       0.00000       0.00000       0.00000       0.00000       0.00000       0.00000       0.00000       0.00000       0.00000       22.2217       26.6541       25.5350       22.0360       19.6618       15.1742       10.5859       6.75912       3.93960       2.04011      0.984201      0.420458      0.167866     0.0568013     0.0152862    0.00256998       0.00000       0.00000       0.00000       0.00000       0.00000       0.00000       0.00000       0.00000       0.00000       0.00000       0.00000       0.00000       0.00000       0.00000       0.00000       0.00000       0.00000       0.00000       0.00000       0.00000
   8  25 4017.7285    1.4926  9.1976 10.4238 -0.0032     0.0887952  0.2080   0.0202   0.3886    0.0676   0.0000     0.0888058   452.2017       60.5184       11.3599      -18.6231       11.3962       13.5362      -17.0781      -3.77438      -1.09549     -0.148070     -0.846965      -1.10888     -0.203287     -0.101116    0.00654602   -0.00242779       0.00000       0.00000       0.00000       0.00000       0.00000       0.00000       0.00000       0.00000       0.00000       0.00000       0.00000       0.00000       0.00000       0.00000       0.00000       0.00000       0.00000       0.00000       0.00000       0.00000       25.7137       31.5941       30.0336       27.8267       22.6268       17.9345       12.4613       8.05115       4.75466       2.57271       1.25051      0.558785      0.214107     0.0705480     0.0179661    0.00334735       0.00000       0.00000       0.00000       0.00000       0.00000       0.00000       0.00000       0.00000       0.00000       0.00000       0.00000       0.00000       0.00000       0.00000       0.00000       0.00000       0.00000       0.00000       0.00000       0.00000
   8  26 4157.0540    1.2662 11.9447 10.2840  0.0025     0.0317581  0.2721   0.0174   0.5102    0.0578   0.0000     0.0825164   421.1134       15.1837       74.9678      -46.4508       2.07703       1.79975      -17.1057      -6.87040       7.24936      0.616892      -1.40451      0.413371    0.00191923    -0.0595026     0.0123591    0.00150441       0.00000       0.00000       0.00000       0.00000       0.00000       0.00000       0.00000       0.00000       0.00000       0.00000       0.00000       0.00000       0.00000       0.00000       0.00000       0.00000       0.00000       0.00000       0.00000       0.00000       31.6348       38.4515       38.7108       35.1315       27.9785       21.7583       15.5920       9.85121       5.94958       3.22437       1.61993      0.724067      0.281394     0.0885605     0.0230106    0.00407702       0.00000       0.00000       0.00000       0.00000       0.00000       0.00000       0.00000       0.00000       0.00000       0.00000       0.00000       0.00000       0.00000       0.00000       0.00000       0.00000       0.00000       0.00000       0.00000       0.00000
   9  11 2125.2477    0.7377  0.7836  9.9525 -0.0065       7.38076  0.0534   0.0260   0.0854    0.1469   0.0000       1.60530   443.0572       3.54719       20.8528      -10.5426      -3.46695      0.320845      -5.99729      0.757266       1.87195      -1.58306      0.225237    -0.0790230      0.132612     0.0199028   -0.00337957   -0.00149296   0.000811138   0.000197554       0.00000       0.00000       0.00000       0.00000       0.00000       0.00000       0.00000       0.00000       0.00000       0.00000       0.00000       0.00000       0.00000       0.00000       0.00000       0.00000       0.00000       0.00000       7.02161       7.45674       6.87637       7.90861       6.89640       5.03819       2.89434       2.38400       1.69591       1.11421      0.586910      0.292606      0.111378     0.0422888     0.0135018    0.00478511    0.00104902   0.000208380       0.00000       0.00000       0.00000       0.00000       0.00000       0.00000       0.00000       0.00000       0.00000       0.00000       0.00000       0.00000       0.00000       0.00000       0.00000       0.00000       0.00000       0.00000
   9  12 2264.6519    0.9735  0.7032 10.5605  0.0070       4.82237  0.0447   0.0364   0.0730    0.1359   0.0000       1.48977   440.3463       6.09692       17.0560       4.87486      -9.31756      -4.19836      -5.94964     -0.156908      0.214973     -0.462544      0.227687     -0.541163    -0.0985879     0.0304714   0.000996047   -0.00724354   0.000781608  -1.16339e-05       0.00000       0.00000       0.00000       0.00000       0.00000       0.00000       0.00000       0.00000       0.00000       0.00000       0.00000       0.00000       0.00000       0.00000       0.00000       0.00000       0.00000       0.00000       5.72584       7.05252       6.70190       6.60885       5.29258       4.22194       2.95228       2.17903       1.30075      0.800839      0.426384      0.240711     0.0950411     0.0407335     0.0132308    0.00435317   0.000970820   0.000194635       0.00000       0.00000       0.00000       0.00000       0.00000       0.00000       0.00000       0.00000       0.00000       0.00000       0.00000       0.00000       0.00000       0.00000       0.00000       0.00000       0.00000       0.00000
   9  13 2402.4605    1.3290  0.6975 11.2643 -0.0096       3.50723  0.0385   0.0510   0.0725    0.1422   0.0000       1.23481   427.1197       1.46707       22.0494       1.33286   -0.00807580       2.27410       1.22994      -3.27291      -2.00754      -1.44503     -0.163592    -0.0384542      0.144717    -0.0116385   -0.00797712   -0.00336467  -0.000612393  -0.000103654       0.00000       0.00000       0.00000       0.00000       0.00000       0.00000       0.00000       0.00000       0.00000       0.00000       0.00000       0.00000       0.00000       0.00000       0.00000       0.00000       0.00000       0.00000       5.59088       6.56388       6.46683       6.17698       5.14619       3.99014       2.74799       1.90060       1.24592      0.777884      0.392142      0.191650     0.0839649     0.0349514     0.0117760    0.00378669   0.000875235   0.000154976       0.00000       0.00000       0.00000       0.00000       0.00000       0.00000       0.00000       0.00000       0.00000       0.00000       0.00000       0.00000       0.00000       0.00000       0.00000       0.00000       0.00000       0.00000
   9  14 2539.7587    1.8106  0.8548 11.6405 -0.0051       4.48163  0.0649   0.0617   0.0812    0.1600   0.0000       1.22594   441.1124       3.07267       23.1695       2.54693      -10.5159      -6.09101       3.88703      0.374842       1.54069    -0.0134483     0.0518734      0.133281    -0.0307417    -0.0185803   -0.00203603   -0.00438710   0.000374136   7.82094e-05       0.00000       0.00000       0.00000       0.00000       0.00000       0.00000       0.00000       0.00000       0.00000       0.00000       0.00000       0.00000       0.00000       0.00000       0.00000       0.00000       0.00000       0.00000       7.34511       9.54684       10.7975       7.56620       8.29283       5.34808       4.13737       3.15408       1.41489       1.09069      0.572605      0.232246      0.156079     0.0497980     0.0168866    0.00782286    0.00184884   0.000225811       0.00000       0.00000       0.00000       0.00000       0.00000       0.00000       0.00000       0.00000       0.00000       0.00000       0.00000       0.00000       0.00000       0.00000       0.00000       0.00000       0.00000       0.00000
   9  15 2677.1888    2.3541  0.8081 11.8384 -0.0062       2.86596  0.0421   0.0818   0.0773    0.1916   0.0000      0.992614   439.0299       4.04135       27.5961      -6.72040       2.59575       8.77911      -5.37761      -2.19687     -0.335135     -0.626836      0.212510      0.286349     0.0879032    -0.0341469   -0.00773929   -0.00210578   8.54342e-05  -0.000155781       0.00000       0.00000       0.00000       0.00000       0.00000       0.00000       0.00000       0.00000       0.00000       0.00000       0.00000       0.00000       0.00000       0.00000       0.00000       0.00000       0.00000       0.00000       5.52175       7.24015       6.83510       5.99165       5.59823       3.92621       3.45012       2.13294       1.34464      0.793466      0.380637      0.238242     0.0852788     0.0444734     0.0128629    0.00420687    0.00127660   0.000191965       0.00000       0.00000       0.00000       0.00000       0.00000       0.00000       0.00000       0.00000       0.00000       0.00000       0.00000       0.00000       0.00000       0.00000       0.00000       0.00000       0.00000       0.00000
   9  16 2815.3747    2.8562  0.8150 12.3658 -0.0045       2.25990  0.0442   0.0956   0.0764    0.1836   0.0000      0.969277   437.8146       24.5835      0.516140       15.4375     -0.414393      0.991512      -3.30746     -0.489044      0.421701     0.0450606    0.00815838     -0.233783     0.0246826    0.00640395     0.0186464    0.00294542  -0.000892466  -1.43169e-05       0.00000       0.00000       0.00000       0.00000       0.00000       0.00000       0.00000       0.00000       0.00000       0.00000       0.00000       0.00000       0.00000       0.00000       0.00000       0.00000       0.00000       0.00000       6.88498       7.89639       6.97502       6.18769       5.57130       4.92717       3.80047       2.41827       1.49760      0.856340      0.409209      0.198952     0.0882082     0.0387920     0.0125574    0.00378456   0.000946206   0.000157190       0.00000       0.00000       0.00000       0.00000       0.00000       0.00000       0.00000       0.00000       0.00000       0.00000       0.00000       0.00000       0.00000       0.00000       0.00000       0.00000       0.00000       0.00000
   9  17 2953.6932    3.3061  0.9105 13.0389 -0.0025       2.78117  0.0530   0.1139   0.0900    0.1581   0.0000       1.20519   433.5755       19.1397       27.5574      -3.43249       5.57115       1.86130       1.57376      -1.70608       1.19579      -1.99075      0.511114     -0.128473      0.102436    -0.0391599    -0.0281738   0.000582239    0.00295167   1.86230e-05       0.00000       0.00000       0.00000       0.00000       0.00000       0.00000       0.00000       0.00000       0.00000       0.00000       0.00000       0.00000       0.00000       0.00000       0.00000       0.00000       0.00000       0.00000       6.61213       7.62163       7.97911       7.33649       6.31244       4.81181       3.51372       2.21693       1.62031      0.957182      0.501119      0.264833      0.100847     0.0491539     0.0173290    0.00477618    0.00126318   0.000191914       0.00000       0.00000       0.00000       0.00000       0.00000       0.00000       0.00000       0.00000       0.00000       0.00000       0.00000       0.00000       0.00000       0.00000       0.00000       0.00000       0.00000       0.00000
   9  18 3091.6848    3.7062  0.8357 13.1443  0.0032      0.876449  0.0450   0.1241   0.0788    0.1618   0.0000      0.885951   443.7544       30.7889       10.8134       11.2232       9.82766      0.186937     -0.751257      -1.06620       1.95122     -0.992811      0.554109     0.0934238      0.129465   -0.00299218    -0.0230638   0.000947838    0.00155037  -0.000272357       0.00000       0.00000       0.00000       0.00000       0.00000       0.00000       0.00000       0.00000       0.00000       0.00000       0.00000       0.00000       0.00000       0.00000       0.00000       0.00000       0.00000       0.00000       5.62145       7.35830       6.62795       6.48144       5.32765       4.66127       3.15247       2.34603       1.36669      0.844233      0.431052      0.228551     0.0941352     0.0410182     0.0139954    0.00497100    0.00107093   0.000219118       0.00000       0.00000       0.00000       0.00000       0.00000       0.00000       0.00000       0.00000       0.00000       0.00000       0.00000       0.00000       0.00000       0.00000       0.00000       0.00000       0.00000       0.00000
   9  19 3229.6337    3.4817  1.1504 13.3939 -0.0015      -1.67542  0.0642   0.1066   0.1184    0.1582   0.0000      0.781204   434.0756       19.7240       5.51918      -1.76350      -6.32742      -3.33682      -5.39337      0.172038     -0.640283       1.78540     -0.322565    -0.0514221    -0.0576876    -0.0421134     0.0217837  -0.000546620  -0.000441002   0.000189918       0.00000       0.00000       0.00000       0.00000       0.00000       0.00000       0.00000       0.00000       0.00000       0.00000       0.00000       0.00000       0.00000       0.00000       0.00000       0.00000       0.00000       0.00000       9.05379       11.5155       11.3744       9.63401       8.28038       5.99325       4.38624       2.75214       1.81027       1.04422      0.553283      0.273176      0.114616     0.0495759     0.0171908    0.00519265    0.00143042   0.000219264       0.00000       0.00000       0.00000       0.00000       0.00000       0.00000       0.00000       0.00000       0.00000       0.00000       0.00000       0.00000       0.00000       0.00000       0.00000       0.00000       0.00000       0.00000
   9  20 3367.9608    3.1876  1.8414 12.7275 -0.0021      0.749199  0.0762   0.0802   0.1404    0.1176   0.0000      0.506103   436.7333       45.2966      -3.98003       10.0151       8.25355       2.19766      -12.8893      -5.70420      0.819400      0.278568      0.156758     -0.999900     -0.267535    -0.0315193   -0.00590115   -0.00852869    0.00223516   9.76577e-05       0.00000       0.00000       0.00000       0.00000       0.00000       0.00000       0.00000       0.00000       0.00000       0.00000       0.00000       0.00000       0.00000       0.00000       0.00000       0.00000       0.00000       0.00000       9.01081       11.2157       11.2999       10.6900       8.50522       6.33165       4.79160       3.21988       2.01571       1.18616      0.645605      0.366150      0.149056     0.0654461     0.0219403    0.00663138    0.00168599   0.000297014       0.00000       0.00000       0.00000       0.00000       0.00000       0.00000       0.00000       0.00000       0.00000       0.00000       0.00000       0.00000       0.00000       0.00000       0.00000       0.00000       0.00000       0.00000
   9  21 3506.4692    2.6600  2.4720 12.4132 -0.0004      0.208512  0.0930   0.0589   0.1577    0.0981   0.0000      0.446028   412.6786       39.7206       24.9226       21.8229       13.4675      -1.38961       5.71692      -2.90375     -0.643503      -1.14086     -0.164064     -0.456745     0.0796629    -0.0883171     0.0329907   -0.00285860    0.00301641   0.000375342       0.00000       0.00000       0.00000       0.00000       0.00000       0.00000       0.00000       0.00000       0.00000       0.00000       0.00000       0.00000       0.00000       0.00000       0.00000       0.00000       0.00000       0.00000       10.6495       13.3907       13.1651       11.8602       10.0619       7.93209       5.88339       4.00353       2.47898       1.43568      0.798958      0.370097      0.186474     0.0706425     0.0267811    0.00820830    0.00204166   0.000351513       0.00000       0.00000       0.00000       0.00000       0.00000       0.00000       0.00000       0.00000       0.00000       0.00000       0.00000       0.00000       0.00000       0.00000       0.00000       0.00000       0.00000       0.00000
   9  22 3645.5420    2.3769  3.3616 11.6985 -0.0083      0.485998  0.1016   0.0454   0.1823    0.1033   0.0000      0.229921   420.6617       25.2147       25.8068       34.5807      -5.58477      -2.04870       1.43303      -1.44351      -3.64264     -0.399081      0.882892     -0.399776      0.241274     -0.215311     0.0616479     0.0120742   -0.00118001  -0.000230345       0.00000       0.00000       0.00000       0.00000       0.00000       0.00000       0.00000       0.00000       0.00000       0.00000       0.00000       0.00000       0.00000       0.00000       0.00000       0.00000       0.00000       0.00000       12.1630       14.3088       14.1264       12.8804       11.3382       9.02906       6.62199       4.57075       2.96740       1.65840      0.956641      0.452062      0.212182     0.0814571     0.0311951    0.00907224    0.00225944   0.000375954       0.00000       0.00000       0.00000       0.00000       0.00000       0.00000       0.00000       0.00000       0.00000       0.00000       0.00000       0.00000       0.00000       0.00000       0.00000       0.00000       0.00000       0.00000
   9  23 3784.7100    1.9449  5.3673 11.0461 -0.0061      0.393457  0.1377   0.0296   0.2383    0.0825   0.0000      0.145443   420.8422       42.9983       37.0643       26.8164      -34.9443      -4.38503       9.21409      -1.16133      -9.99343      -1.55763       1.41982     -0.104726     0.0629648     0.0354177    0.00777702  -0.000429055    0.00351504  -0.000386840       0.00000       0.00000       0.00000       0.00000       0.00000       0.00000       0.00000       0.00000       0.00000       0.00000       0.00000       0.00000       0.00000       0.00000       0.00000       0.00000       0.00000       0.00000       15.6579       19.5149       18.4340       17.5994       15.0863       11.5239       8.78434       5.81910       3.82581       2.16057       1.19494      0.591841      0.264666      0.106153     0.0388371     0.0113545    0.00307099   0.000527858       0.00000       0.00000       0.00000       0.00000       0.00000       0.00000       0.00000       0.00000       0.00000       0.00000       0.00000       0.00000       0.00000       0.00000       0.00000       0.00000       0.00000       0.00000
   9  24 3924.3074    1.6349  7.9274 10.5882 -0.0018      0.373810  0.1743   0.0218   0.3144    0.0703   0.0000     0.0932198   426.7733       28.6454       47.9602       1.71052      -11.4415      -15.4138      -1.91222      -2.74575       6.41865       1.62884     -0.549634      0.779379     0.0275725    0.00121437     0.0599419    -0.0206591    0.00429795   0.000949516       0.00000       0.00000       0.00000       0.00000       0.00000       0.00000       0.00000       0.00000       0.00000       0.00000       0.00000       0.00000       0.00000       0.00000       0.00000       0.00000       0.00000       0.00000       19.8998       23.5813       23.8684       22.6898       18.9188       14.7464       11.1228       7.80727       4.81470       2.81815       1.56422      0.827746      0.359583      0.148409     0.0513628     0.0158488    0.00383627   0.000642280       0.00000       0.00000       0.00000       0.00000       0.00000       0.00000       0.00000       0.00000       0.00000       0.00000       0.00000       0.00000       0.00000       0.00000       0.00000       0.00000       0.00000       0.00000
   9  28 4482.7178    0.8205 15.6297 10.1746 -0.0070     -0.147652  0.4497   0.0126   0.7237    0.0460   0.0000      0.106727   423.0220       11.6939       45.2896       14.4167      -55.7437      -5.98345       28.4153       17.9146      -2.77719      -20.0978      -5.82784       3.79006      0.639801     -0.187621     -0.137764     0.0321172     0.0101004   -0.00146445       0.00000       0.00000       0.00000       0.00000       0.00000       0.00000       0.00000       0.00000       0.00000       0.00000       0.00000       0.00000       0.00000       0.00000       0.00000       0.00000       0.00000       0.00000       38.7546       49.2989       49.7193       46.7880       39.1002       31.4466       23.8235       16.8249       10.4011       6.26801       3.43885       1.84036      0.815971      0.347102      0.119819     0.0372339    0.00885828    0.00148183       0.00000       0.00000       0.00000       0.00000       0.00000       0.00000       0.00000       0.00000       0.00000       0.00000       0.00000       0.00000       0.00000       0.00000       0.00000       0.00000       0.00000       0.00000
  10  11 2163.0836    0.8477  0.6031 10.0729  0.0015       6.84699  0.0433   0.0330   0.0723    0.1420   0.0000       1.41348   435.0369      -5.97759       14.0168       12.8326      -2.82450      -3.38268     -0.339961      -2.18433      0.617104     -0.606744      0.583535      0.338845    -0.0478278    -0.0101519     0.0159330   -0.00218476   -0.00372676  -3.86050e-05  -9.11383e-05   1.94314e-05       0.00000       0.00000       0.00000       0.00000       0.00000       0.00000       0.00000       0.00000       0.00000       0.00000       0.00000       0.00000       0.00000       0.00000       0.00000       0.00000       7.81358       10.3306       10.8179       9.51712       7.12409       5.36813       3.75675       2.35543       1.35105      0.840606      0.458103      0.234052      0.127751     0.0565214     0.0280993    0.00989005    0.00318717   0.000934112   0.000204032   3.84563e-05       0.00000       0.00000       0.00000       0.00000       0.00000       0.00000       0.00000       0.00000       0.00000       0.00000       0.00000       0.00000       0.00000       0.00000       0.00000       0.00000
  10  12 2302.9335    1.1354  0.7579 10.7291 -0.0061       4.24379  0.0501   0.0386   0.0748    0.1715   0.0000       1.22621   436.3481       1.93751       12.5357       7.30631     -0.141869      -2.65378      0.647558       1.49772     0.0329116      -1.33722     -0.513277      0.248563     -0.219165    -0.0102177     0.0192448    0.00498401    0.00330963   0.000601992  -0.000152687  -8.10305e-05       0.00000       0.00000       0.00000       0.00000       0.00000       0.00000       0.00000       0.00000       0.00000       0.00000       0.00000       0.00000       0.00000       0.00000       0.00000       0.00000       6.24487       7.50084       6.98136       6.77025       5.92428       4.81298       4.30638       3.03305       2.03540       1.07948      0.640215      0.360638      0.198356     0.0839752     0.0364818     0.0127785    0.00453988    0.00117097   0.000323287   5.42650e-05       0.00000       0.00000       0.00000       0.00000       0.00000       0.00000       0.00000       0.00000       0.00000       0.00000       0.00000       0.00000       0.00000       0.00000       0.00000       0.00000
  10  13 2440.9615    1.4670  0.8483 11.3469 -0.0202       3.43254  0.0464   0.0496   0.0796    0.1525   0.0000       1.24052   430.2687       18.6137       15.1721      -1.23612      -1.08448       5.06541      -3.74335      -5.03705      -1.71954     -0.772622     -0.885271      0.105633      0.254947     -0.186200     0.0120685   -0.00838353     0.0115364   -0.00169361  -0.000418633  -7.25717e-06       0.00000       0.00000       0.00000       0.00000       0.00000       0.00000       0.00000       0.00000       0.00000       0.00000       0.00000       0.00000       0.00000       0.00000       0.00000       0.00000       5.15607       6.12167       6.64021       5.79197       4.92476       4.14429       3.27796       2.22828       1.51984      0.960162      0.509023      0.301014      0.152692     0.0683373     0.0310448     0.0126299    0.00395562    0.00111167   0.000254252   3.76072e-05       0.00000       0.00000       0.00000       0.00000       0.00000       0.00000       0.00000       0.00000       0.00000       0.00000       0.00000       0.00000       0.00000       0.00000       0.00000       0.00000
  10  14 2578.7534    1.9756  0.8116 11.7960 -0.0070       3.20048  0.0482   0.0646   0.0706    0.1473   0.0000       1.14802   446.0833       13.6953       9.85956      -6.12674     -0.651118     -0.732422      -1.17251      -4.05453     -0.308643     -0.500869     0.0770674     -0.606116     0.0607948    0.00998874    -0.0275893     0.0111353    0.00541500   -0.00157648   0.000358194   5.34456e-05       0.00000       0.00000       0.00000       0.00000       0.00000       0.00000       0.00000       0.00000       0.00000       0.00000       0.00000       0.00000       0.00000       0.00000       0.00000       0.00000       5.61969       6.56361       6.00714       6.23959       5.55763       4.89194       2.93344       2.31345       1.57275       1.14789      0.656634      0.369493      0.161035     0.0727466     0.0275839     0.0118935    0.00374455    0.00122764   0.000218672   4.77279e-05       0.00000       0.00000       0.00000       0.00000       0.00000       0.00000       0.00000       0.00000       0.00000       0.00000       0.00000       0.00000       0.00000       0.00000       0.00000       0.00000
  10  15 2717.1394    2.3032  0.9518 12.1462  0.0064       2.41955  0.0510   0.0716   0.0833    0.1565   0.0000       1.26429   427.9381       17.7124      -3.68037       15.3700       6.15250      -2.65519      -2.31396      -1.76259     -0.686644     -0.468642      0.202027      0.298587     -0.331836     -0.165085   -0.00611954  -0.000700932   -0.00509082   0.000282868   0.000165262  -8.16241e-05       0.00000       0.00000       0.00000       0.00000       0.00000       0.00000       0.00000       0.00000       0.00000       0.00000       0.00000       0.00000       0.00000       0.00000       0.00000       0.00000       6.13779       7.27327       7.13583       6.78255       5.67508       4.83429       3.50543       2.35204       1.65746       1.07213      0.634587      0.320421      0.162254     0.0716337     0.0329451     0.0120371    0.00417109    0.00110004   0.000255471   4.43709e-05       0.00000       0.00000       0.00000       0.00000       0.00000       0.00000       0.00000       0.00000       0.00000       0.00000       0.00000       0.00000       0.00000       0.00000       0.00000       0.00000
  10  16 2855.8283    2.8811  0.9096 12.8209 -0.0078      0.918747  0.0608   0.0967   0.0826    0.1409   0.0000       1.09380   444.0204       12.1329       14.5512       5.24036      -12.7953     -0.830347       5.82241      -3.97086     -0.803758      0.186214    -0.0696698     -0.317206      0.178708     -0.119842    0.00193706   0.000542386   -0.00302142    0.00142463   0.000566068  -0.000117726       0.00000       0.00000       0.00000       0.00000       0.00000       0.00000       0.00000       0.00000       0.00000       0.00000       0.00000       0.00000       0.00000       0.00000       0.00000       0.00000       7.00927       6.73276       8.63439       8.37173       6.11564       6.37185       4.01618       2.98239       2.43783       1.35909      0.716806      0.520479      0.257236     0.0993407     0.0441049     0.0206203    0.00696723    0.00165278   0.000273382   5.51655e-05       0.00000       0.00000       0.00000       0.00000       0.00000       0.00000       0.00000       0.00000       0.00000       0.00000       0.00000       0.00000       0.00000       0.00000       0.00000       0.00000
  10  17 2994.6577    3.6978  0.8924 13.0181 -0.0085       2.81868  0.0680   0.1246   0.0812    0.1738   0.0000       1.06242   438.6729       29.1329       12.0508       2.90580     -0.213469      -5.71460      -4.29266      -6.27600     -0.916677      -2.37827   -0.00533539     -0.250193     0.0809329      0.111695      0.106845    0.00257979   -0.00482340   -0.00151753   0.000233175   5.38339e-05       0.00000       0.00000       0.00000       0.00000       0.00000       0.00000       0.00000       0.00000       0.00000       0.00000       0.00000       0.00000       0.00000       0.00000       0.00000       0.00000       8.53079       6.93252       8.09526       9.70516       7.17310       4.81391       4.56380       4.09681       2.45999       1.18125      0.680788      0.505227      0.298694      0.131080     0.0505328     0.0159087    0.00441397    0.00107966   0.000244682   3.74911e-05       0.00000       0.00000       0.00000       0.00000       0.00000       0.00000       0.00000       0.00000       0.00000       0.00000       0.00000       0.00000       0.00000       0.00000       0.00000       0.00000
  10  18 3133.1261    3.8849  0.9366 13.6613 -0.0058       1.82655  0.0535   0.1254   0.0884    0.1434   0.0000       1.52856   438.7373       29.6782       7.52949       6.91680       4.21011       3.01940      -1.23939      -3.03562      0.320594      0.597883      0.176112     -0.532128     -0.140539     0.0519956    0.00834338    -0.0219382   -0.00115171    0.00116215  -0.000544957  -2.70589e-05       0.00000       0.00000       0.00000       0.00000       0.00000       0.00000       0.00000       0.00000       0.00000       0.00000       0.00000       0.00000       0.00000       0.00000       0.00000       0.00000       6.94834       8.50106       8.05959       7.33468       6.13443       5.18295       4.21247       3.03067       1.93142       1.09362      0.601833      0.329232      0.180816     0.0762323     0.0340950     0.0121049    0.00406813    0.00110754   0.000269779   4.54485e-05       0.00000       0.00000       0.00000       0.00000       0.00000       0.00000       0.00000       0.00000       0.00000       0.00000       0.00000       0.00000       0.00000       0.00000       0.00000       0.00000
  10  19 3271.4244    3.5433  1.3214 13.2095 -0.0123     -0.427016  0.0709   0.0976   0.1054    0.1517   0.0000      0.968674   437.0469       20.0717       11.7142       4.97086      -4.72061      -6.85653      -2.41992      -2.91648      -1.54738      0.466001      0.660676      0.287846     0.0932627     0.0522000     0.0487147    0.00286931   -0.00980375   -0.00164150   0.000329416   6.31863e-05       0.00000       0.00000       0.00000       0.00000       0.00000       0.00000       0.00000       0.00000       0.00000       0.00000       0.00000       0.00000       0.00000       0.00000       0.00000       0.00000       7.11306       8.81806       8.70564       7.67859       7.49552       5.94914       4.42020       3.18937       2.15700       1.50105      0.816758      0.444866      0.230873     0.0866119     0.0449128     0.0162888    0.00532369    0.00178242   0.000394732   6.05098e-05       0.00000       0.00000       0.00000       0.00000       0.00000       0.00000       0.00000       0.00000       0.00000       0.00000       0.00000       0.00000       0.00000       0.00000       0.00000       0.00000
  10  20 3410.4378    2.9548  1.9647 12.6327 -0.0053       1.27047  0.0744   0.0681   0.1357    0.1096   0.0000      0.481112   435.4831       48.6547       18.2764       5.72563       7.58803       9.97451      -5.86390       1.18565      0.259954      -2.13262     -0.191010     -0.299511      0.194135    -0.0242124     0.0225940    -0.0494021   -0.00786123    0.00131714  -0.000201882   4.95521e-05       0.00000       0.00000       0.00000       0.00000       0.00000       0.00000       0.00000       0.00000       0.00000       0.00000       0.00000       0.00000       0.00000       0.00000       0.00000       0.00000       8.08837       10.6226       9.87587       9.77297       7.97873       6.92501       4.92970       3.68699       2.39684       1.52082      0.908004      0.466057      0.247877      0.107501     0.0492569     0.0174322    0.00631341    0.00181974   0.000392636   7.69528e-05       0.00000       0.00000       0.00000       0.00000       0.00000       0.00000       0.00000       0.00000       0.00000       0.00000       0.00000       0.00000       0.00000       0.00000       0.00000       0.00000
  10  21 3549.2925    2.5557  2.8827 11.8516 -0.0019      0.137580  0.0905   0.0474   0.1492    0.0974   0.0000      0.303107   436.1554       9.84352      -15.1313      -3.91617      -1.61651       11.0981       5.06996      -2.11151       5.05730      -2.89028     -0.964726      -1.09608      0.320842     -0.117028  -2.23198e-05    -0.0102960  -0.000310658   -0.00130165  -0.000134331  -4.10877e-05       0.00000       0.00000       0.00000       0.00000       0.00000       0.00000       0.00000       0.00000       0.00000       0.00000       0.00000       0.00000       0.00000       0.00000       0.00000       0.00000       9.58533       11.7364       11.5322       11.2167       9.62291       7.92535       6.08227       4.28874       2.88366       1.86838       1.11561      0.582478      0.293237      0.139013     0.0600004     0.0221120    0.00745576    0.00213065   0.000496556   8.28081e-05       0.00000       0.00000       0.00000       0.00000       0.00000       0.00000       0.00000       0.00000       0.00000       0.00000       0.00000       0.00000       0.00000       0.00000       0.00000       0.00000
  10  22 3688.8311    2.1752  4.4398 11.2673 -0.0040      0.606089  0.1112   0.0341   0.2069    0.0827   0.0000      0.161054   464.1690       44.8403       35.9637       4.26574       10.1733       9.51126       1.69792     -0.419285       6.00715      -3.74979      0.510186     -0.797888     -0.483264    -0.0834571     0.0821634     0.0537835    0.00202685   0.000361019  -0.000350306  -0.000138374       0.00000       0.00000       0.00000       0.00000       0.00000       0.00000       0.00000       0.00000       0.00000       0.00000       0.00000       0.00000       0.00000       0.00000       0.00000       0.00000       12.0821       14.1738       14.7772       14.3102       11.6686       9.62216       7.42206       5.17727       3.45946       2.22568       1.32149      0.702526      0.363943      0.172384     0.0754962     0.0279017    0.00913360    0.00248144   0.000571837   9.57001e-05       0.00000       0.00000       0.00000       0.00000       0.00000       0.00000       0.00000       0.00000       0.00000       0.00000       0.00000       0.00000       0.00000       0.00000       0.00000       0.00000
  10  23 3828.4331    1.8344  5.5008 11.0256 -0.0025      0.423708  0.1310   0.0273   0.2342    0.0760   0.0000      0.133300   456.7116       48.3833      -5.97533      -44.8691      -6.15709      -9.13841      0.369728      -9.04066     -0.103355      0.362060      -1.02530      0.193607      0.550596    -0.0945421      0.123624    -0.0700722    -0.0173440    0.00424726  -6.21926e-05   6.10374e-06       0.00000       0.00000       0.00000       0.00000       0.00000       0.00000       0.00000       0.00000       0.00000       0.00000       0.00000       0.00000       0.00000       0.00000       0.00000       0.00000       13.5800       16.7186       16.9833       16.3926       14.0593       11.3756       8.78141       6.34870       4.25308       2.67090       1.55575      0.884843      0.438466      0.214277     0.0870409     0.0346593     0.0113221    0.00329329   0.000769594   0.000125065       0.00000       0.00000       0.00000       0.00000       0.00000       0.00000       0.00000       0.00000       0.00000       0.00000       0.00000       0.00000       0.00000       0.00000       0.00000       0.00000
  10  25 4108.2243    1.3290 10.7229 10.4992 -0.0030      0.171153  0.2254   0.0167   0.4219    0.0505   0.0000     0.0844332   478.3016       76.8961       91.5509      -21.6775      -5.31824       25.4754       20.9324      -8.23536      0.730840     -0.168742       1.67974      0.972589       1.12010     -0.133719      0.291686    -0.0382414   -0.00371994    0.00259045    0.00102329  -0.000139808       0.00000       0.00000       0.00000       0.00000       0.00000       0.00000       0.00000       0.00000       0.00000       0.00000       0.00000       0.00000       0.00000       0.00000       0.00000       0.00000       21.6108       27.9456       27.1609       26.2318       22.3780       19.0895       14.1873       10.6764       6.97204       4.36606       2.53778       1.44170      0.687558      0.356446      0.135543     0.0563949     0.0187793    0.00565838    0.00124809   0.000214160       0.00000       0.00000       0.00000       0.00000       0.00000       0.00000       0.00000       0.00000       0.00000       0.00000       0.00000       0.00000       0.00000       0.00000       0.00000       0.00000
  10  27 4387.6445    0.9208 15.1744 10.2684 -0.0054    -0.0803158  0.3886   0.0125   0.6500    0.0439   0.0000     0.0958180   417.0318       66.7330       70.8131       31.9416       34.0966      -5.96446       15.0636      -14.0369       21.0232      -7.86480      -6.63625      0.593594       2.28154     -0.245493     -0.494934     0.0762465     0.0351506   -0.00691584  -4.30298e-05   0.000202519       0.00000       0.00000       0.00000       0.00000       0.00000       0.00000       0.00000       0.00000       0.00000       0.00000       0.00000       0.00000       0.00000       0.00000       0.00000       0.00000       31.2629       39.2762       39.7732       38.5158       32.9652       27.7266       21.0978       15.4842       10.4875       6.78137       4.03732       2.25949       1.14988      0.553578      0.234370     0.0905502     0.0300443    0.00862981    0.00190564   0.000310322       0.00000       0.00000       0.00000       0.00000       0.00000       0.00000       0.00000       0.00000       0.00000       0.00000       0.00000       0.00000       0.00000       0.00000       0.00000       0.00000
  11   9 1915.5171    0.4528  0.3768  9.9149 -0.0074       15.8577  0.0417   0.0218   0.0497    0.0720   0.0000       3.13189   436.6796     -0.244081       20.2642      -8.76555      -9.30262       1.66194      0.874876       1.04929      0.115740      -2.03671     -0.473283      0.114233    -0.0930496     -0.131166    -0.0523883    0.00577558    0.00306616   0.000212941  -8.49126e-05   1.26269e-05  -7.65854e-05   7.98622e-06       0.00000       0.00000       0.00000       0.00000       0.00000       0.00000       0.00000       0.00000       0.00000       0.00000       0.00000       0.00000       0.00000       0.00000       4.64290       4.00826       6.77023       6.13575       3.46255       4.48970       3.71584       1.64412       1.78354       1.34616      0.575065      0.360217      0.297546      0.132899     0.0427321     0.0280450     0.0149725    0.00528560    0.00136818   0.000255713   5.50351e-05   8.37997e-06       0.00000       0.00000       0.00000       0.00000       0.00000       0.00000       0.00000       0.00000       0.00000       0.00000       0.00000       0.00000       0.00000       0.00000
  11  10 2058.0694    0.6921  0.4255 10.2384 -0.0095       8.51374  0.0281   0.0300   0.0503    0.0916   0.0000       1.73240   442.9241       4.29788       12.5639       3.10154      -5.60067      -5.45067      -4.63867      0.284159     0.0554197     -0.734728      0.119807     -0.277081     -0.350093     -0.146815     0.0363094     0.0157432    0.00240110    0.00247595   0.000863049  -3.28757e-05  -8.46718e-06  -5.10242e-06       0.00000       0.00000       0.00000       0.00000       0.00000       0.00000       0.00000       0.00000       0.00000       0.00000       0.00000       0.00000       0.00000       0.00000       3.56135       4.06333       4.42195       4.40617       3.58153       3.09594       2.53245       1.68215       1.22275      0.852322      0.549441      0.302370      0.187507     0.0893854     0.0392385     0.0197659    0.00808825    0.00270589   0.000846731   0.000202097   4.51991e-05   7.28133e-06       0.00000       0.00000       0.00000       0.00000       0.00000       0.00000       0.00000       0.00000       0.00000       0.00000       0.00000       0.00000       0.00000       0.00000
  11  11 2199.9245    0.8511  0.6193 10.3023 -0.0005       8.02825  0.0365   0.0321   0.0713    0.1279   0.0000       1.52881   432.6082       1.11744       12.5016       7.79374      -7.79539       7.15453     -0.929437      -3.22770       1.45121      0.439819     -0.955086      0.427872    -0.0297390  -0.000566743    -0.0105029   0.000583177    0.00306968    0.00419588    0.00108603  -0.000223022  -1.46003e-05   1.77391e-07       0.00000       0.00000       0.00000       0.00000       0.00000       0.00000       0.00000       0.00000       0.00000       0.00000       0.00000       0.00000       0.00000       0.00000       3.95609       5.38468       5.18911       5.64873       4.36269       3.84700       2.71039       2.24230       1.45233      0.996117      0.542783      0.354622      0.196349      0.112042     0.0455164     0.0226323    0.00832323    0.00337029   0.000959930   0.000303467   5.86075e-05   1.17409e-05       0.00000       0.00000       0.00000       0.00000       0.00000       0.00000       0.00000       0.00000       0.00000       0.00000       0.00000       0.00000       0.00000       0.00000
  11  12 2340.1217    1.1862  0.8318 10.6965 -0.0014       5.35392  0.0410   0.0376   0.0786    0.1741   0.0000       1.17920   440.1012     0.0632516       13.3903      0.278234      -1.75321     -0.932467      -4.56006       2.67872       1.04016       1.10046     -0.833830     0.0834922    -0.0191274     0.0260620    -0.0354854    -0.0116265    0.00867402    0.00177393   -0.00173305  -2.89630e-05   1.69121e-05  -6.09283e-06       0.00000       0.00000       0.00000       0.00000       0.00000       0.00000       0.00000       0.00000       0.00000       0.00000       0.00000       0.00000       0.00000       0.00000       4.54099       5.38744       5.84972       5.37702       4.69786       4.21578       3.03651       2.23042       1.55043       1.06912      0.679037      0.393794      0.214699      0.105137     0.0503305     0.0220087    0.00939179    0.00346659    0.00112196   0.000295290   5.74652e-05   9.08645e-06       0.00000       0.00000       0.00000       0.00000       0.00000       0.00000       0.00000       0.00000       0.00000       0.00000       0.00000       0.00000       0.00000       0.00000
  11  13 2478.6407    1.5349  0.9596 11.2920 -0.0022       3.21374  0.0497   0.0488   0.0817    0.1724   0.0000       1.17938   434.3892       5.77439       11.5216       11.6977       6.47869     -0.859000      -4.18844     0.0989991       2.70465      -2.38216      0.904205      0.282597      0.360147     0.0605843    -0.0739448    0.00863198    -0.0143094   -0.00155835  -3.85579e-05   5.38360e-05  -7.71818e-05  -7.90324e-06       0.00000       0.00000       0.00000       0.00000       0.00000       0.00000       0.00000       0.00000       0.00000       0.00000       0.00000       0.00000       0.00000       0.00000       4.96513       6.29871       5.86911       6.08335       5.35542       4.37087       3.66102       2.58489       1.75434       1.24993      0.830272      0.449775      0.243770      0.115605     0.0616168     0.0256857     0.0110030    0.00339324    0.00110961   0.000311655   7.51404e-05   1.24588e-05       0.00000       0.00000       0.00000       0.00000       0.00000       0.00000       0.00000       0.00000       0.00000       0.00000       0.00000       0.00000       0.00000       0.00000
  11  14 2617.1514    2.0552  0.9524 11.6755 -0.0032       2.77720  0.0477   0.0609   0.0771    0.1695   0.0000       1.06247   441.9956       19.5543       14.2668       8.85929       1.90247      -1.42762       2.56516     -0.230683      -1.12475     -0.179076       1.35218     -0.452276     0.0451193     0.0791042      0.102371    -0.0195262    0.00326410   -0.00240792   0.000895121  -0.000200099  -8.87054e-05  -1.32542e-05       0.00000       0.00000       0.00000       0.00000       0.00000       0.00000       0.00000       0.00000       0.00000       0.00000       0.00000       0.00000       0.00000       0.00000       4.94766       6.48925       6.07681       6.21302       5.49215       4.23268       3.60472       2.46623       1.85178       1.15465      0.745330      0.439285      0.229724      0.124438     0.0575903     0.0259370    0.00963859    0.00368641    0.00109248   0.000289145   7.90371e-05   1.20743e-05       0.00000       0.00000       0.00000       0.00000       0.00000       0.00000       0.00000       0.00000       0.00000       0.00000       0.00000       0.00000       0.00000       0.00000
  11  15 2756.2573    2.5639  0.9796 12.4535 -0.0059       1.06021  0.0548   0.0793   0.0828    0.1475   0.0000       1.14665   435.6027       13.1275       16.0055      -3.36188       10.1918      -2.17778      -5.25432      -5.91461       4.37193      -1.33969      0.842442     -0.264349     -0.116759     -0.144217    -0.0385375    -0.0240051    -0.0201292   -0.00519873    0.00210247  -2.43889e-06  -5.86403e-05   8.00510e-06       0.00000       0.00000       0.00000       0.00000       0.00000       0.00000       0.00000       0.00000       0.00000       0.00000       0.00000       0.00000       0.00000       0.00000       5.92703       7.57862       7.92670       7.16808       6.19264       4.95460       3.71356       2.90914       2.04087       1.19097      0.713820      0.418278      0.237846      0.129959     0.0567916     0.0259255    0.00945888    0.00365068    0.00123656   0.000319674   6.98560e-05   1.10462e-05       0.00000       0.00000       0.00000       0.00000       0.00000       0.00000       0.00000       0.00000       0.00000       0.00000       0.00000       0.00000       0.00000       0.00000
  11  16 2895.5660    3.1502  0.7217 12.8853 -0.0116       2.26727  0.0403   0.1051   0.0631    0.1353   0.0000       1.18066   435.3907       14.0566       3.14522       4.46641       3.10774      0.594057      0.435331      -2.66003      -2.44747      -2.07559     -0.351564     -0.527141      0.151340    -0.0546989    -0.0652549    -0.0113809  -0.000172058   -0.00149693    0.00198268  -0.000220853  -1.29910e-05   4.71362e-06       0.00000       0.00000       0.00000       0.00000       0.00000       0.00000       0.00000       0.00000       0.00000       0.00000       0.00000       0.00000       0.00000       0.00000       4.35582       5.02274       5.78330       5.19649       4.47022       3.97592       2.71244       2.15707       1.63126      0.952588      0.603458      0.383874      0.200254      0.112522     0.0521846     0.0224805    0.00828930    0.00359571    0.00119968   0.000289519   5.43247e-05   8.59450e-06       0.00000       0.00000       0.00000       0.00000       0.00000       0.00000       0.00000       0.00000       0.00000       0.00000       0.00000       0.00000       0.00000       0.00000
  11  17 3034.6378    3.7768  0.8783 12.9400 -0.0046     0.0571939  0.0426   0.1162   0.0770    0.1580   0.0000       1.13743   439.5739       22.9753       10.8127       8.40831       7.30126       2.55587      -1.13114      -3.43924       3.21011      -2.13639     -0.543653      0.269433      0.247997     -0.218046    -0.0703108    0.00567747    0.00686240   -0.00435685   0.000973757   5.97348e-05  -6.89965e-05  -5.79383e-06       0.00000       0.00000       0.00000       0.00000       0.00000       0.00000       0.00000       0.00000       0.00000       0.00000       0.00000       0.00000       0.00000       0.00000       4.50661       5.16064       4.97973       5.64295       4.58557       3.94074       3.08192       2.44833       1.62765       1.14986      0.703731      0.422037      0.224766      0.124183     0.0587964     0.0272432    0.00949418    0.00342714   0.000993403   0.000287888   5.88924e-05   1.12834e-05       0.00000       0.00000       0.00000       0.00000       0.00000       0.00000       0.00000       0.00000       0.00000       0.00000       0.00000       0.00000       0.00000       0.00000
  11  18 3173.6740    3.6026  1.2141 13.1241 -0.0126      0.782151  0.0657   0.0990   0.0926    0.1607   0.0000      0.811501   434.2288       22.4383       12.8682     -0.783141      -5.10605      -3.17099       2.76746      -7.51211       1.90679      -1.82747       2.01741     -0.428840      0.182112    -0.0422640    -0.0261036   -0.00179761     0.0194323   -0.00520480   0.000326484  -5.29256e-05   7.37291e-05  -2.10448e-05       0.00000       0.00000       0.00000       0.00000       0.00000       0.00000       0.00000       0.00000       0.00000       0.00000       0.00000       0.00000       0.00000       0.00000       7.15787       7.41138       6.96139       8.03146       7.35957       5.70031       4.11956       3.37295       2.52046       1.57443      0.985399      0.612166      0.369746      0.188848     0.0826139     0.0323548     0.0116154    0.00396713    0.00126115   0.000316254   6.93288e-05   1.08663e-05       0.00000       0.00000       0.00000       0.00000       0.00000       0.00000       0.00000       0.00000       0.00000       0.00000       0.00000       0.00000       0.00000       0.00000
  11  19 3312.6872    3.5124  1.5174 12.5985 -0.0023       1.45909  0.0606   0.0829   0.0998    0.1504   0.0000      0.595414   437.6886       22.1417       14.7648       17.9511       10.5359      -1.27567      -2.99692    -0.0530306      0.705895      0.992123      -1.67999     -0.719027      0.402478     -0.392812      0.116693    0.00371965   -0.00475207   6.93468e-05   0.000797470  -0.000343824  -5.82287e-05   6.11285e-06       0.00000       0.00000       0.00000       0.00000       0.00000       0.00000       0.00000       0.00000       0.00000       0.00000       0.00000       0.00000       0.00000       0.00000       6.15694       7.79805       7.53389       7.52187       6.12386       5.57012       4.31165       3.26866       2.18533       1.51572      0.891072      0.541301      0.266873      0.149751     0.0670650     0.0318947     0.0117504    0.00465993    0.00132264   0.000387269   7.89870e-05   1.47981e-05       0.00000       0.00000       0.00000       0.00000       0.00000       0.00000       0.00000       0.00000       0.00000       0.00000       0.00000       0.00000       0.00000       0.00000
  11  20 3451.9300    2.8869  2.3261 12.1355 -0.0027      0.310880  0.0729   0.0556   0.1333    0.1028   0.0000      0.380907   434.1553       30.1854      -1.01662       4.07148     -0.619198      -12.7578      -1.40548      -2.91578       2.45581     -0.332313      0.527609     -0.783365      0.620294     -0.193781     0.0400341     0.0338350    -0.0213488   -0.00819043    0.00163401   0.000529540   3.35553e-05  -9.66543e-06       0.00000       0.00000       0.00000       0.00000       0.00000       0.00000       0.00000       0.00000       0.00000       0.00000       0.00000       0.00000       0.00000       0.00000       7.10518       8.96643       9.01343       8.60874       7.53955       6.45023       5.02756       3.68850       2.61104       1.73056       1.07371      0.605056      0.358471      0.174064     0.0826520     0.0363759     0.0155540    0.00532839    0.00176769   0.000468876   0.000104736   1.68495e-05       0.00000       0.00000       0.00000       0.00000       0.00000       0.00000       0.00000       0.00000       0.00000       0.00000       0.00000       0.00000       0.00000       0.00000
  11  21 3591.5339    2.4862  3.3221 11.7005 -0.0035      0.770942  0.0911   0.0415   0.1571    0.0863   0.0000      0.204542   431.1681       35.3240      -11.5463      -7.27231       8.41102      -4.58930      -8.28927     -0.374618       6.30466      -3.42778     -0.227290     -0.788606      0.802855      0.149081     -0.198174     -0.100333     0.0287601   -0.00129705   0.000873228  -0.000882727   1.28432e-05  -2.07110e-05       0.00000       0.00000       0.00000       0.00000       0.00000       0.00000       0.00000       0.00000       0.00000       0.00000       0.00000       0.00000       0.00000       0.00000       8.67940       11.0535       11.2424       10.9291       9.69026       7.98222       6.25205       4.75198       3.32002       2.18180       1.37452      0.800266      0.457663      0.223371      0.116811     0.0466860     0.0202311    0.00688909    0.00232441   0.000636559   0.000141766   2.20951e-05       0.00000       0.00000       0.00000       0.00000       0.00000       0.00000       0.00000       0.00000       0.00000       0.00000       0.00000       0.00000       0.00000       0.00000
  11  22 3731.2940    2.0316  4.7937 11.3762 -0.0006      0.718844  0.1229   0.0297   0.2006    0.0639   0.0000      0.165857   431.3018       29.3813       8.76590      -1.93575      -16.0585     -0.638332       3.03411      -4.87724      -4.99089      -2.01158     -0.417602     0.0885215     -0.259772      0.228407      0.158010    -0.0597698   -0.00799809    0.00443111   0.000850952  -0.000535681   0.000113781   4.00717e-05       0.00000       0.00000       0.00000       0.00000       0.00000       0.00000       0.00000       0.00000       0.00000       0.00000       0.00000       0.00000       0.00000       0.00000       11.6579       13.7949       14.8001       14.1248       12.2344       10.4107       8.07376       5.90291       4.24457       2.82034       1.73907       1.06606      0.571797      0.301313      0.145053     0.0633026     0.0254303    0.00955688    0.00289768   0.000762766   0.000161902   2.43738e-05       0.00000       0.00000       0.00000       0.00000       0.00000       0.00000       0.00000       0.00000       0.00000       0.00000       0.00000       0.00000       0.00000       0.00000
  11  23 3871.4559    1.7160  6.2913 10.9593  0.0005      0.565751  0.1429   0.0237   0.2527    0.0623   0.0000      0.120218   414.0471       61.8539       12.6854       6.73733      -3.05598      -2.48069      -14.1316      -20.0832       3.08981       4.48347      0.717154     -0.560088     -0.664615    -0.0622007     0.0735371     0.0118243     0.0120288    0.00585469   -0.00171144  -0.000318224   2.01541e-06   2.69814e-05       0.00000       0.00000       0.00000       0.00000       0.00000       0.00000       0.00000       0.00000       0.00000       0.00000       0.00000       0.00000       0.00000       0.00000       13.5379       17.0291       16.8617       16.2983       14.5756       12.2231       9.90981       7.51515       5.14496       3.39779       2.11837       1.23947      0.667827      0.339178      0.171356     0.0715349     0.0294741     0.0104170    0.00337023   0.000954813   0.000212765   3.25413e-05       0.00000       0.00000       0.00000       0.00000       0.00000       0.00000       0.00000       0.00000       0.00000       0.00000       0.00000       0.00000       0.00000       0.00000
  11  25 4151.8826    1.2210 11.0100 10.5219 -0.0018      0.114768  0.2304   0.0157   0.4282    0.0470   0.0000     0.0887594   471.4556       57.7806       10.4735       2.60138      -14.6884       11.6307       9.67719       8.11167      -5.02325       1.04587      0.455159       1.97057      -1.26558      -1.17963     -0.212467    -0.0102414     0.0685861    0.00580038   -0.00685162  -0.000679250  -0.000257707   4.87698e-05       0.00000       0.00000       0.00000       0.00000       0.00000       0.00000       0.00000       0.00000       0.00000       0.00000       0.00000       0.00000       0.00000       0.00000       19.9492       25.5939       25.6648       25.1167       22.4106       18.4912       14.6954       11.0632       7.78715       5.18323       3.28973       1.93922       1.09305      0.560617      0.273167      0.118472     0.0483044     0.0170485    0.00552577    0.00150921   0.000335895   5.12022e-05       0.00000       0.00000       0.00000       0.00000       0.00000       0.00000       0.00000       0.00000       0.00000       0.00000       0.00000       0.00000       0.00000       0.00000
  11  26 4292.3584    1.0329 13.5074 10.3801 -0.0064    -0.0747446  0.3119   0.0136   0.5371    0.0432   0.0000     0.0874228   431.1692       54.0743       68.4378       21.7083      -42.7241      -42.7156       24.0891       10.9848      -11.0542      -1.66593       5.56067       3.15478       1.93929     -0.427681     -0.231951     -0.264900    0.00840178   -0.00396162    0.00469097   -0.00205751   3.56804e-05   1.61280e-05       0.00000       0.00000       0.00000       0.00000       0.00000       0.00000       0.00000       0.00000       0.00000       0.00000       0.00000       0.00000       0.00000       0.00000       24.0337       30.8637       31.6380       30.5676       28.0631       22.5952       18.3841       13.3514       9.82679       6.53413       4.09623       2.48971       1.38754      0.724957      0.343893      0.152451     0.0611236     0.0226793    0.00707806    0.00193722   0.000445157   6.33675e-05       0.00000       0.00000       0.00000       0.00000       0.00000       0.00000       0.00000       0.00000       0.00000       0.00000       0.00000       0.00000       0.00000       0.00000
  11  27 4432.6358    0.8949 16.2831 10.2242 -0.0046   -0.00999202  0.4024   0.0112   0.6624    0.0392   0.0000     0.0918719   430.9737       87.8734      -6.32007      -38.3451       34.2785       12.7044      -49.3072      -26.1490       8.05949       2.80258      -1.94569     -0.225741     -0.738781      -1.60713      0.485375      0.271860     -0.108474   -0.00192154   -0.00897836   -0.00570539   0.000140687  -4.37580e-06       0.00000       0.00000       0.00000       0.00000       0.00000       0.00000       0.00000       0.00000       0.00000       0.00000       0.00000       0.00000       0.00000       0.00000       29.3077       37.6956       38.4987       37.7654       33.1630       27.9817       21.7045       16.5169       11.7893       7.93214       5.02757       2.99696       1.74111      0.888639      0.434649      0.188236     0.0780870     0.0273737    0.00883632    0.00235853   0.000497501   7.66909e-05       0.00000       0.00000       0.00000       0.00000       0.00000       0.00000       0.00000       0.00000       0.00000       0.00000       0.00000       0.00000       0.00000       0.00000
  12  10 2093.7283    0.7040  0.5585 10.2378  0.0007       6.20534  0.0383   0.0278   0.0654    0.0932   0.0000       1.50401   433.5176       8.41041       16.5171      -4.59292    -0.0969940       4.28801     -0.426242      0.553040       1.27739     -0.326695     -0.687392     0.0606504      0.319715    -0.0565768    -0.0312100     0.0200861     0.0155579    0.00829097   -0.00167266  -0.000206485   0.000110497  -8.69855e-05   2.03787e-05   3.14313e-07       0.00000       0.00000       0.00000       0.00000       0.00000       0.00000       0.00000       0.00000       0.00000       0.00000       0.00000       0.00000       4.64133       4.50983       5.35380       6.14960       4.57696       3.26532       3.45954       2.88256       1.61250      0.999518      0.922509      0.600910      0.268048      0.122067     0.0846596     0.0561230     0.0246745     0.0102970    0.00306092   0.000891538   0.000247323   6.19593e-05   1.28561e-05   2.13189e-06       0.00000       0.00000       0.00000       0.00000       0.00000       0.00000       0.00000       0.00000       0.00000       0.00000       0.00000       0.00000
  12  12 2376.5264    1.2937  0.7594 10.9981 -0.0076       4.82883  0.0406   0.0399   0.0641    0.1381   0.0000       1.17647   440.5230      -3.58335       14.3158      -3.53099       4.60276      0.664934     0.0662468     -0.853337       1.15585      -1.27702      0.650732     -0.142401     -0.105622    0.00950632    -0.0706891    -0.0255968    0.00509805    0.00631867   -0.00191862  -0.000203029   0.000345386  -0.000170404   2.41201e-05  -3.03978e-06       0.00000       0.00000       0.00000       0.00000       0.00000       0.00000       0.00000       0.00000       0.00000       0.00000       0.00000       0.00000       3.93748       4.54235       4.90191       4.64676       4.47099       3.67707       2.86164       2.28237       1.70336       1.10192      0.790368      0.464086      0.285068      0.159033     0.0809195     0.0423407     0.0170803    0.00772400    0.00258512   0.000933312   0.000309266   7.24634e-05   1.52966e-05   2.10773e-06       0.00000       0.00000       0.00000       0.00000       0.00000       0.00000       0.00000       0.00000       0.00000       0.00000       0.00000       0.00000
  12  13 2515.5294    1.7631  0.9754 11.2783  0.0034       3.56356  0.0436   0.0504   0.0815    0.1804   0.0000       1.10154   433.7240       5.05693       7.18954      -13.2500     -0.485893       8.98911     -0.685858     -0.412891       4.37870       1.24369      0.133392     -0.636621      0.101233    -0.0810048     0.0436876    -0.0304549     0.0201072   -0.00349905  -0.000849006  -5.48443e-05   0.000481258  -1.90454e-05   2.31843e-05  -1.72414e-06       0.00000       0.00000       0.00000       0.00000       0.00000       0.00000       0.00000       0.00000       0.00000       0.00000       0.00000       0.00000       4.17003       5.17780       5.04533       5.18558       4.52018       4.17979       3.24354       2.58576       1.76066       1.23783      0.870914      0.548691      0.289016      0.165520     0.0806319     0.0404644     0.0195354    0.00786156    0.00272753    0.00101410   0.000308577   8.11983e-05   1.58311e-05   2.74870e-06       0.00000       0.00000       0.00000       0.00000       0.00000       0.00000       0.00000       0.00000       0.00000       0.00000       0.00000       0.00000
  12  14 2654.6523    2.1591  0.9318 11.9495 -0.0002      0.978704  0.0456   0.0637   0.0784    0.1649   0.0000      0.991535   436.4508       12.7691       12.8635      -2.28392      -2.71361       2.56622       1.80482     -0.676399     -0.414055      0.299151    -0.0913460    -0.0279543     0.0268217     -0.221831     0.0259824     0.0253900    -0.0266332   -0.00301983   -0.00581238    0.00167612  -1.32855e-06  -1.14324e-06  -2.57852e-05  -1.56164e-06       0.00000       0.00000       0.00000       0.00000       0.00000       0.00000       0.00000       0.00000       0.00000       0.00000       0.00000       0.00000       5.04854       6.36054       6.19164       6.52545       5.56860       4.72993       3.54322       2.69393       1.88408       1.29946      0.903904      0.535956      0.327331      0.168487     0.0919416     0.0386168     0.0202139    0.00699094    0.00298331   0.000869811   0.000302357   7.24588e-05   1.56023e-05   2.73580e-06       0.00000       0.00000       0.00000       0.00000       0.00000       0.00000       0.00000       0.00000       0.00000       0.00000       0.00000       0.00000
  12  15 2794.6523    2.7352  0.8939 12.5644 -0.0003       2.79808  0.0414   0.0828   0.0810    0.1396   0.0000      0.937634   440.8419     -0.826278       6.41462       16.0245      -10.6152      0.593793      -2.05029     -0.267162       3.52742       2.59780      -1.42612      -1.79743     -0.315088    -0.0423848     -0.145590   -0.00679933   -0.00947981   0.000936644  -0.000667840   0.000415363  -0.000263247  -8.85492e-05  -8.16732e-06  -1.99426e-06       0.00000       0.00000       0.00000       0.00000       0.00000       0.00000       0.00000       0.00000       0.00000       0.00000       0.00000       0.00000       4.67155       5.60295       5.76868       5.37461       4.71232       4.06481       3.40007       2.68556       1.97248       1.28412      0.784653      0.491127      0.269420      0.146543     0.0789200     0.0387617     0.0167709    0.00687758    0.00267025   0.000910038   0.000261714   6.79820e-05   1.37673e-05   1.92262e-06       0.00000       0.00000       0.00000       0.00000       0.00000       0.00000       0.00000       0.00000       0.00000       0.00000       0.00000       0.00000
  12  18 3213.4564    3.8180  1.1449 13.1075 -0.0089      0.826398  0.0492   0.1052   0.0885    0.1783   0.0000      0.917281   436.2242       24.2987       6.75086       12.1395      0.526399       7.57807       1.07946      -13.6158      0.731385       1.64006     -0.436317      -1.05793      0.232587    -0.0990743     0.0225443   -0.00462671    -0.0125215     0.0111702   0.000663435   -0.00103232   0.000194462   2.33442e-05  -1.58324e-05  -3.60732e-06       0.00000       0.00000       0.00000       0.00000       0.00000       0.00000       0.00000       0.00000       0.00000       0.00000       0.00000       0.00000       4.50871       5.58431       5.87687       5.76693       5.00176       4.34593       3.44353       2.90190       1.85843       1.32613      0.870767      0.526191      0.312321      0.168644     0.0888007     0.0429417     0.0202093    0.00847259    0.00323480    0.00106454   0.000341363   8.96644e-05   1.73118e-05   2.75202e-06       0.00000       0.00000       0.00000       0.00000       0.00000       0.00000       0.00000       0.00000       0.00000       0.00000       0.00000       0.00000
  12  19 3352.9464    3.3370  1.6192 12.7322 -0.0002      0.940155  0.0650   0.0745   0.1017    0.1240   0.0000      0.591544   435.1486       35.2056       9.15465       3.99637      -9.02631       5.86500      -5.14067      -5.95185      -4.91231      0.316004      0.475454      0.135630     -0.169589     -0.242027      0.102797     -0.124958     0.0144143    0.00692037   -0.00115389   -0.00187954   0.000334956   3.99881e-05  -4.23136e-05   1.13780e-06       0.00000       0.00000       0.00000       0.00000       0.00000       0.00000       0.00000       0.00000       0.00000       0.00000       0.00000       0.00000       5.71044       7.40242       7.16647       7.78121       6.76082       5.53633       4.27640       3.62944       2.64399       1.74193       1.11874      0.657374      0.429945      0.238068      0.134539     0.0589399     0.0290116     0.0102855    0.00431590    0.00131886   0.000458370   0.000118532   2.50694e-05   4.12875e-06       0.00000       0.00000       0.00000       0.00000       0.00000       0.00000       0.00000       0.00000       0.00000       0.00000       0.00000       0.00000
  12  20 3492.8942    2.7860  2.4790 12.1368 -0.0097       1.08608  0.0772   0.0525   0.1320    0.0912   0.0000      0.366963   448.2588       18.9790       11.4880      -2.06655      -5.07937    -0.0819373      -1.35596      -3.76256      -1.11499     -0.462357       1.50768      -1.74285     -0.124143     -0.458619      0.165813     -0.133877     0.0306051    0.00171048    0.00319071   -0.00123743  -0.000139456   0.000296209   1.62854e-05  -7.26461e-06       0.00000       0.00000       0.00000       0.00000       0.00000       0.00000       0.00000       0.00000       0.00000       0.00000       0.00000       0.00000       7.02350       8.77968       9.33431       8.77077       7.72784       6.86219       5.20570       4.03362       2.87032       1.95716       1.34452      0.786650      0.458463      0.272867      0.130187     0.0608687     0.0299978     0.0126026    0.00454910    0.00166822   0.000526971   0.000130168   2.52412e-05   3.82739e-06       0.00000       0.00000       0.00000       0.00000       0.00000       0.00000       0.00000       0.00000       0.00000       0.00000       0.00000       0.00000
  12  21 3632.6957    2.3796  3.4121 11.6726 -0.0019      0.171640  0.0880   0.0373   0.1564    0.0747   0.0000      0.215222   444.8652       37.3582       5.28771       8.23619      -2.26911      -1.57987      -2.83771      -14.1658       3.51065     -0.168989       2.38121    -0.0948150     0.0437928     0.0305570      0.344448     0.0828477     0.0172091    -0.0221800   -0.00668139  -2.71024e-05  -0.000358994  -7.13492e-05  -1.13104e-05   3.78188e-06       0.00000       0.00000       0.00000       0.00000       0.00000       0.00000       0.00000       0.00000       0.00000       0.00000       0.00000       0.00000       7.76435       9.61263       10.0290       9.99808       8.69850       7.62199       6.15884       4.80925       3.49984       2.44623       1.53895      0.986482      0.579627      0.323389      0.171912     0.0832974     0.0377444     0.0157344    0.00615905    0.00211241   0.000618913   0.000162639   3.35707e-05   5.10727e-06       0.00000       0.00000       0.00000       0.00000       0.00000       0.00000       0.00000       0.00000       0.00000       0.00000       0.00000       0.00000
  12  22 3773.3131    1.9274  5.3289 11.2386 -0.0006      0.664347  0.1182   0.0256   0.2128    0.0563   0.0000      0.125503   447.4062       52.9017       2.13572       26.6318      -2.57655      -1.37416      -1.19023      -1.79397     -0.295033       1.15453       1.31646     -0.442591      0.901631    -0.0612631   -0.00285645     -0.128289     0.0233124   -0.00901953    -0.0110844   -0.00205005  -0.000215688  -4.37538e-05  -2.46799e-06  -2.32675e-06       0.00000       0.00000       0.00000       0.00000       0.00000       0.00000       0.00000       0.00000       0.00000       0.00000       0.00000       0.00000       10.3194       12.2421       13.0649       12.6971       11.3988       9.98767       8.07031       6.22287       4.57837       3.19685       2.11187       1.27642      0.784624      0.424874      0.228683      0.103893     0.0507762     0.0200649    0.00819863    0.00264074   0.000831608   0.000206444   4.24210e-05   6.13116e-06       0.00000       0.00000       0.00000       0.00000       0.00000       0.00000       0.00000       0.00000       0.00000       0.00000       0.00000       0.00000
  12  23 3913.6443    1.6303  7.0477 10.9076 -0.0009      0.563617  0.1437   0.0205   0.2698    0.0525   0.0000      0.106311   455.5532       43.7950       8.60675       33.7410       17.1698       12.0480      -2.91025      -11.2437      -1.69765      0.833242      -2.89215     -0.907055      0.231057      -1.00862    -0.0397542   0.000151306     0.0189405    -0.0292449   -0.00520682    0.00735118   0.000541449  -0.000323712  -4.17638e-05  -2.09181e-06       0.00000       0.00000       0.00000       0.00000       0.00000       0.00000       0.00000       0.00000       0.00000       0.00000       0.00000       0.00000       12.3642       15.1714       15.8227       15.4021       13.8255       11.9492       9.80781       7.55229       5.64622       3.77464       2.54130       1.55812      0.921381      0.514493      0.266307      0.133773     0.0585523     0.0252008    0.00937418    0.00328854   0.000997384   0.000248723   5.37049e-05   7.64683e-06       0.00000       0.00000       0.00000       0.00000       0.00000       0.00000       0.00000       0.00000       0.00000       0.00000       0.00000       0.00000
  12  24 4053.8794    1.3720  9.1321 10.6433  0.0004      0.243080  0.1836   0.0168   0.3307    0.0491   0.0000     0.0908684   470.9448       24.9588       14.0257      -7.58912       18.5752       8.29729       5.25954      -25.8887      -8.21612       2.76860     -0.858255     -0.762210      0.200029     -0.735296      0.169538     0.0675236   -0.00847110    0.00500506    -0.0204095    0.00359244   -0.00114646  -3.25001e-05   0.000119569   7.34343e-06       0.00000       0.00000       0.00000       0.00000       0.00000       0.00000       0.00000       0.00000       0.00000       0.00000       0.00000       0.00000       15.0441       19.2289       19.9319       19.7266       17.5399       15.0082       12.2148       9.11268       6.95398       4.69358       3.02423       1.95539       1.12678      0.635652      0.332568      0.163903     0.0724681     0.0305186     0.0118343    0.00423702    0.00123667   0.000320121   6.98292e-05   1.00453e-05       0.00000       0.00000       0.00000       0.00000       0.00000       0.00000       0.00000       0.00000       0.00000       0.00000       0.00000       0.00000
  12  25 4194.7702    1.1719 12.4322 10.4472 -0.0036     0.0416857  0.2494   0.0141   0.4623    0.0448   0.0000     0.0809167   447.7500       3.39926       26.6444       41.3940       9.91776      -72.6056       23.1945       25.6334       5.50143      -8.99416     -0.623666      0.293526       3.26207      0.428885     -0.535647    -0.0162500    -0.0539713    0.00297929   -0.00503862  -0.000842249    0.00129734   2.82433e-05   0.000124317  -3.46854e-06       0.00000       0.00000       0.00000       0.00000       0.00000       0.00000       0.00000       0.00000       0.00000       0.00000       0.00000       0.00000       19.3463       24.2995       25.4898       24.8909       22.1173       19.0984       15.7585       12.3824       8.83264       6.19558       4.07344       2.53483       1.49823      0.823157      0.434835      0.218501     0.0979476     0.0418869     0.0159224    0.00538957    0.00164714   0.000430617   8.73728e-05   1.26633e-05       0.00000       0.00000       0.00000       0.00000       0.00000       0.00000       0.00000       0.00000       0.00000       0.00000       0.00000       0.00000
  13   9 1983.9203    0.5685  0.4787  9.9683 -0.0117       9.22105  0.0293   0.0223   0.0544    0.0835   0.0000       1.89766   436.5511       1.62472       15.4557       1.66036      -2.97338      0.434562     -0.843487     -0.507321      -1.21892     -0.633810     -0.476801      0.332977     0.0716698     -0.364865     0.0246785    -0.0303012     0.0109275     0.0201561    0.00338045    0.00172637   0.000341304   0.000264641   9.33684e-05   1.13634e-05   1.85170e-06   3.18163e-07       0.00000       0.00000       0.00000       0.00000       0.00000       0.00000       0.00000       0.00000       0.00000       0.00000       2.91744       3.72441       4.03628       3.81290       3.40793       3.04077       2.52334       1.90379       1.45167       1.02006      0.697103      0.471684      0.253336      0.166546     0.0889412     0.0431010     0.0224040     0.0104300    0.00483985    0.00173948   0.000689091   0.000255129   6.37983e-05   1.65532e-05   3.27281e-06   4.38955e-07       0.00000       0.00000       0.00000       0.00000       0.00000       0.00000       0.00000       0.00000       0.00000       0.00000
  13  11 2271.3718    0.9939  0.7523 10.4499 -0.0038       8.09920  0.0371   0.0288   0.0651    0.1206   0.0000       1.30306   436.0244      -2.84772       12.5296       6.92959       1.44902       5.25007      -3.22979     -0.396484       2.23305      0.216632    -0.0216663      0.558611     -0.168554     -0.232265    -0.0340916     0.0231542   -0.00797229   -0.00915502   -0.00512830   -0.00319451   0.000843496   0.000313684   5.13642e-05   6.55664e-06   2.96184e-06   2.09162e-07       0.00000       0.00000       0.00000       0.00000       0.00000       0.00000       0.00000       0.00000       0.00000       0.00000       3.42172       4.30126       4.53205       4.25754       3.93877       3.34552       2.89484       2.22241       1.82963       1.16009      0.789393      0.526638      0.308673      0.171790     0.0986095     0.0528230     0.0259895     0.0127988    0.00484348    0.00200146   0.000774606   0.000262482   7.31111e-05   1.72803e-05   3.98397e-06   5.07394e-07       0.00000       0.00000       0.00000       0.00000       0.00000       0.00000       0.00000       0.00000       0.00000       0.00000
  13  12 2412.0283    1.3469  0.7275 11.3933 -0.0128       5.58284  0.0362   0.0448   0.0706    0.1082   0.0000       1.14720   441.1658       9.37545       17.9942      -8.35895      -1.05542       3.36311      0.563014      -2.22166       4.36061     -0.155258      -1.72301     -0.896562      0.348612     -0.158171     0.0413421   -0.00798190    -0.0235555     0.0256835    0.00750401  -0.000567360  -8.18903e-05   0.000283520  -0.000188922   4.18613e-05  -4.72034e-06   2.23427e-07       0.00000       0.00000       0.00000       0.00000       0.00000       0.00000       0.00000       0.00000       0.00000       0.00000       3.43521       4.48259       4.38865       4.53723       3.93193       3.56164       2.78569       2.25335       1.75578       1.19791      0.824029      0.501028      0.323546      0.189324      0.106584     0.0566492     0.0291528     0.0115297    0.00565006    0.00207334   0.000785778   0.000245654   7.60487e-05   1.75185e-05   3.62146e-06   5.76982e-07       0.00000       0.00000       0.00000       0.00000       0.00000       0.00000       0.00000       0.00000       0.00000       0.00000
  13  13 2551.8830    1.8899  0.9037 11.6163 -0.0092       4.19168  0.0462   0.0547   0.0705    0.1570   0.0000      0.961943   443.3183       9.16622       9.50939      -3.59965      -4.84008      0.103161      0.343595      0.947882     -0.397355     -0.566941      0.972687      0.532623      0.436520     -0.599823      0.168970    -0.0960503    -0.0220390   -0.00343505    0.00331944    0.00480720    0.00133358   0.000140384  -0.000128034   7.83129e-06  -4.12122e-06  -4.22560e-07       0.00000       0.00000       0.00000       0.00000       0.00000       0.00000       0.00000       0.00000       0.00000       0.00000       4.50596       5.51829       5.08830       4.70077       4.64665       4.46130       3.85147       2.86824       2.24725       1.54836       1.14440      0.734913      0.464414      0.247533      0.127465     0.0648279     0.0318330     0.0134229    0.00613173    0.00244891   0.000928883   0.000297351   8.87037e-05   1.98256e-05   4.58513e-06   6.08637e-07       0.00000       0.00000       0.00000       0.00000       0.00000       0.00000       0.00000       0.00000       0.00000       0.00000
  13  15 2832.3045    3.0139  0.8794 12.6673 -0.0035       1.05526  0.0420   0.0890   0.0723    0.1501   0.0000       1.01818   437.5258       17.3444       14.2825       11.7009      -2.30517      0.829084       2.04995     -0.525217     -0.247255      -1.16411      0.559256      -1.03366      0.105123    0.00550914    -0.0567118    -0.0799118    -0.0186469    -0.0181146    0.00377384   0.000705676   -0.00114886  -0.000102797   5.75559e-05  -2.45593e-05   3.52387e-06  -8.32846e-08       0.00000       0.00000       0.00000       0.00000       0.00000       0.00000       0.00000       0.00000       0.00000       0.00000       3.69432       5.13960       5.18246       5.14670       4.46989       3.93571       3.13199       2.32363       1.83373       1.19440      0.892793      0.503421      0.337707      0.193780      0.106335     0.0585559     0.0261732     0.0131687    0.00517142    0.00238280   0.000785405   0.000279173   8.87700e-05   1.82701e-05   4.29406e-06   6.38563e-07       0.00000       0.00000       0.00000       0.00000       0.00000       0.00000       0.00000       0.00000       0.00000       0.00000
  13  16 2972.7826    3.4857  0.7665 13.3083 -0.0092       2.06756  0.0361   0.1076   0.0657    0.1245   0.0000      0.988604   434.1188       18.5748       19.0381       5.08839      -9.14173      0.591457       2.34592      -2.53183      -1.17342     -0.362615      0.557579     -0.557172     -0.423363     -0.314769     -0.139464     0.0562344    -0.0587309    -0.0118585    0.00273150    0.00107394  -0.000464908   0.000216815  -0.000121913   2.24640e-05   7.00539e-06   5.65878e-07       0.00000       0.00000       0.00000       0.00000       0.00000       0.00000       0.00000       0.00000       0.00000       0.00000       3.59070       4.04892       4.17749       4.47422       4.19350       3.55180       2.64605       2.08877       1.76783       1.23757      0.795146      0.502799      0.315865      0.211050      0.125883     0.0622307     0.0297401     0.0125057    0.00528022    0.00198152   0.000742267   0.000255602   6.83316e-05   1.66700e-05   3.35918e-06   4.99211e-07       0.00000       0.00000       0.00000       0.00000       0.00000       0.00000       0.00000       0.00000       0.00000       0.00000
  13  17 3112.6071    3.7469  1.0555 13.1079  0.0006       1.03275  0.0474   0.0967   0.0788    0.1514   0.0000      0.907736   436.9157       22.4275       10.3133       6.70760      0.822824       1.89981      -2.94955      -1.56121     -0.213538     -0.828353     0.0241830     -0.130562     -0.197146    -0.0184105      0.164897    -0.0521261    0.00115921    -0.0151464   -0.00160097    0.00431978   0.000996363  -9.71914e-05  -5.73236e-06  -5.78078e-06   9.71126e-06   5.28586e-07       0.00000       0.00000       0.00000       0.00000       0.00000       0.00000       0.00000       0.00000       0.00000       0.00000       4.20419       5.34393       5.59116       5.37311       4.80422       4.28682       3.42386       2.76354       2.13728       1.36813      0.996526      0.647854      0.377734      0.222570      0.125926     0.0638278     0.0323592     0.0158381    0.00644527    0.00241682   0.000906815   0.000324665   9.33377e-05   2.12919e-05   4.53477e-06   6.55008e-07       0.00000       0.00000       0.00000       0.00000       0.00000       0.00000       0.00000       0.00000       0.00000       0.00000
  13  18 3252.6420    3.3292  1.2713 13.4342 -0.0040       1.54878  0.0573   0.0876   0.0910    0.1176   0.0000      0.880808   439.1511       18.4412       6.03132       3.72384       5.01324       1.22764      -3.25267      -1.11125     -0.672866     -0.107198      0.834155     -0.311051     -0.783825     -0.103734    -0.0473660     -0.191267    0.00254288    -0.0157300   0.000342080    0.00322492   -0.00181578   0.000643338  -3.72309e-05   4.65892e-05  -5.96296e-06   8.88498e-07       0.00000       0.00000       0.00000       0.00000       0.00000       0.00000       0.00000       0.00000       0.00000       0.00000       4.62432       5.80638       6.17366       5.93583       5.52590       4.88385       4.02743       3.00145       2.29497       1.59948       1.17671      0.752235      0.485643      0.271252      0.147407     0.0792235     0.0386502     0.0176634    0.00790086    0.00318594    0.00116516   0.000385217   0.000116037   2.69078e-05   5.62637e-06   7.64360e-07       0.00000       0.00000       0.00000       0.00000       0.00000       0.00000       0.00000       0.00000       0.00000       0.00000
  13  19 3392.6609    3.1497  1.7156 12.7697  0.0021       1.65369  0.0628   0.0678   0.1042    0.1041   0.0000      0.605159   447.2756       27.7609      -5.71516      -3.13324       1.03709       5.34474      -3.45664      -7.37948       2.70587      -1.06976      -1.91509     -0.286952      0.290104    -0.0389053    0.00623020     -0.159518    -0.0343002    -0.0152249    0.00645158    0.00415766    0.00312819  -0.000174454  -2.12350e-05   1.43485e-05  -3.04348e-06   3.96671e-07       0.00000       0.00000       0.00000       0.00000       0.00000       0.00000       0.00000       0.00000       0.00000       0.00000       5.07474       6.60768       6.85806       6.83864       6.28289       5.15468       4.43826       3.38594       2.57690       1.76535       1.22681      0.799995      0.509294      0.278367      0.153790     0.0861186     0.0428234     0.0194230    0.00817819    0.00336568    0.00122457   0.000393990   0.000118233   2.92081e-05   6.34801e-06   8.60257e-07       0.00000       0.00000       0.00000       0.00000       0.00000       0.00000       0.00000       0.00000       0.00000       0.00000
  13  20 3532.9903    2.6783  2.5674 12.1601 -0.0002      0.438678  0.0763   0.0466   0.1305    0.0801   0.0000      0.328264   435.7602       13.0865       19.9929       24.2343      -3.84746      -5.46347      -4.08153      -2.13521      0.120043     -0.664232     -0.620597      -1.29547      0.208546     0.0426197    -0.0328471     -0.181291    -0.0194078     0.0464435    0.00479727    -0.0100990    0.00204527  -0.000312230   0.000206418  -1.57662e-06  -3.16489e-06  -7.17329e-07       0.00000       0.00000       0.00000       0.00000       0.00000       0.00000       0.00000       0.00000       0.00000       0.00000       6.63488       8.54716       8.45798       8.53575       7.65744       6.67853       5.43519       4.26674       3.25897       2.27017       1.56242      0.975777      0.623687      0.360128      0.193910      0.107368     0.0505461     0.0231631    0.00962177    0.00406720    0.00138875   0.000463724   0.000139169   3.29124e-05   7.00407e-06   1.03739e-06       0.00000       0.00000       0.00000       0.00000       0.00000       0.00000       0.00000       0.00000       0.00000       0.00000
  13  21 3673.6794    2.2000  3.9371 11.5907 -0.0013      0.708176  0.0977   0.0315   0.1676    0.0616   0.0000      0.179244   433.2424       12.5346       22.4723     -0.869484      0.178271       7.19134      -7.84311      -1.99995       4.51074       1.67780      -3.67384      -1.99647       1.06866     -0.409517    -0.0873080     -0.183869     0.0412409     0.0513000    -0.0109885   -0.00355329  -0.000660992  -0.000399871   8.01451e-05   3.73895e-05   6.39796e-06  -1.40277e-07       0.00000       0.00000       0.00000       0.00000       0.00000       0.00000       0.00000       0.00000       0.00000       0.00000       8.17822       9.97714       10.1993       10.3596       9.81290       8.19352       6.64755       5.22764       4.10223       2.93780       1.97784       1.20181      0.784223      0.475920      0.279371      0.139971     0.0674621     0.0308835     0.0131340    0.00511579    0.00188615   0.000593309   0.000182255   4.44788e-05   9.35197e-06   1.26994e-06       0.00000       0.00000       0.00000       0.00000       0.00000       0.00000       0.00000       0.00000       0.00000       0.00000
  13  22 3814.2768    1.8063  5.8302 11.2262 -0.0033      0.452095  0.1236   0.0230   0.2226    0.0511   0.0000      0.118332   442.2562       24.9709       37.6624       9.79549       10.8169       8.18245       2.84142    -0.0284515      -7.03679       5.07868       3.91395      -1.79059      0.332227      0.549777      0.333886    -0.0261755     0.0302699    -0.0316547    -0.0215593    -0.0116286   0.000347471   0.000379639  -7.75295e-05   3.71950e-06   3.92550e-08   1.76503e-07       0.00000       0.00000       0.00000       0.00000       0.00000       0.00000       0.00000       0.00000       0.00000       0.00000       9.68922       13.1169       12.8952       13.2519       11.7853       10.5336       8.63613       6.99743       5.20927       3.85554       2.50433       1.64974      0.985351      0.617287      0.330008      0.179217     0.0868141     0.0398858     0.0177404    0.00713021    0.00252391   0.000871490   0.000242108   6.51339e-05   1.28585e-05   1.96023e-06       0.00000       0.00000       0.00000       0.00000       0.00000       0.00000       0.00000       0.00000       0.00000       0.00000
  13  23 3954.9656    1.5224  7.2697 10.9234 -0.0030      0.373991  0.1462   0.0185   0.2687    0.0475   0.0000      0.104022   430.0888       62.5118       45.9857      -8.27192      -3.54088     -0.967632      -25.6189       3.13039      -2.87379      0.712851       3.29626      -3.60026      -2.84563     -0.528071     -0.406112     0.0144606    0.00300449    -0.0536190     0.0201001    0.00865506    0.00335317    0.00154786  -0.000258820  -0.000100621  -3.14765e-06   4.85226e-06       0.00000       0.00000       0.00000       0.00000       0.00000       0.00000       0.00000       0.00000       0.00000       0.00000       11.2960       14.3764       15.0908       15.2204       13.6203       12.0030       9.86807       7.92425       5.75524       4.20481       2.88077       1.89908       1.17273      0.686801      0.378293      0.203029      0.100525     0.0473955     0.0202932    0.00818199    0.00293495   0.000967482   0.000281279   7.19422e-05   1.40347e-05   2.03185e-06       0.00000       0.00000       0.00000       0.00000       0.00000       0.00000       0.00000       0.00000       0.00000       0.00000
  13  24 4095.7079    1.3516 10.6875 10.5554 -0.0017     0.0936374  0.1994   0.0150   0.3615    0.0452   0.0000     0.0757030   415.4149       73.3179       35.9828       26.3113      -5.07185      -9.12382      -4.16672       5.16474       16.4556      -3.22347       1.91106      -1.91581      -1.12996     0.0389349      0.263534    -0.0970483     -0.105659     -0.134290     0.0327205    0.00726196   -0.00470267  -0.000992041   0.000598491   0.000282661   2.16160e-06  -1.15139e-06       0.00000       0.00000       0.00000       0.00000       0.00000       0.00000       0.00000       0.00000       0.00000       0.00000       14.6596       18.3698       19.5590       18.8101       17.8758       15.3917       13.0041       10.2092       7.53192       5.57383       3.83846       2.51227       1.55172      0.918584      0.516844      0.264678      0.131685     0.0626002     0.0271524     0.0107778    0.00394824    0.00128672   0.000379822   9.69168e-05   1.88482e-05   2.47524e-06       0.00000       0.00000       0.00000       0.00000       0.00000       0.00000       0.00000       0.00000       0.00000       0.00000
  13  26 4378.6434    0.9378 15.8459 10.3483 -0.0002      0.192580  0.3597   0.0106   0.5960    0.0364   0.0000     0.0892829   424.5644       70.6085       7.22868       17.2527       8.16023      -27.3746      -14.9582       3.88628       12.9455      -15.0874       7.01676       6.74996      0.945458      0.814691      0.978725     0.0872799     -0.224958    -0.0329044   -0.00225771   -0.00840324     0.0104033   0.000397204  -0.000345079   4.82432e-05   5.87319e-06   1.90239e-06       0.00000       0.00000       0.00000       0.00000       0.00000       0.00000       0.00000       0.00000       0.00000       0.00000       22.4377       29.1567       31.4461       29.9585       28.3958       23.8735       20.4025       15.9855       12.1205       8.66587       6.04115       3.94100       2.40282       1.46676      0.824952      0.425062      0.218502     0.0999658     0.0455688     0.0173738    0.00646950    0.00215839   0.000623831   0.000155429   3.10552e-05   3.93995e-06       0.00000       0.00000       0.00000       0.00000       0.00000       0.00000       0.00000       0.00000       0.00000       0.00000
  13  27 4519.9587    0.7811 17.9083 10.2448 -0.0039    -0.0184329  0.4776   0.0088   0.7066    0.0320   0.0000     0.0980389   438.6806       44.0117       137.656       64.5792       36.9899       33.1584       34.4557      -3.56545      -10.6772       16.0863       8.83507      -5.44584       4.91338      -2.26621      -1.63545      -1.29077      0.277964   -0.00337252     0.0333737     0.0152031    0.00757373   0.000703888  -0.000783941  -9.29786e-07   8.83732e-05   4.93610e-06       0.00000       0.00000       0.00000       0.00000       0.00000       0.00000       0.00000       0.00000       0.00000       0.00000       27.2281       35.3659       37.7435       36.5015       34.3182       30.0533       24.2606       19.9835       14.6063       10.9714       7.41768       4.91169       3.09150       1.86566       1.03637      0.570783      0.270295      0.134271     0.0546128     0.0232893    0.00811056    0.00271307   0.000783335   0.000198818   3.67387e-05   5.08623e-06       0.00000       0.00000       0.00000       0.00000       0.00000       0.00000       0.00000       0.00000       0.00000       0.00000
  14   8 1870.8704    0.4494  0.3685  9.9424  0.0027       14.6238  0.0285   0.0209   0.0493    0.0626   0.0000       2.91287   443.3630      0.915447       8.53842      0.769437     -0.419630      -2.04151      -1.82587      0.315544      0.845714      0.478470     0.0776026      0.531456     0.0130562     0.0648727    -0.0516046   -0.00569674    0.00289106     0.0220343   -0.00797533   -0.00483935   -0.00239470   0.000741328  -5.76715e-05   2.82431e-05  -3.25990e-05   4.44922e-06   1.28192e-06  -4.53815e-08       0.00000       0.00000       0.00000       0.00000       0.00000       0.00000       0.00000       0.00000       2.77476       3.25891       3.35477       4.05950       3.13750       2.53868       2.50895       2.16344       1.44968       1.11590      0.846146      0.565001      0.284335      0.206189      0.129032     0.0699639     0.0303045     0.0175010    0.00943561    0.00464718    0.00181050   0.000616647   0.000174280   5.85122e-05   1.48680e-05   3.89720e-06   7.67739e-07   1.22039e-07       0.00000       0.00000       0.00000       0.00000       0.00000       0.00000       0.00000       0.00000
  14  11 2305.9176    1.1424  0.7381 10.7225 -0.0101       6.91650  0.0322   0.0338   0.0650    0.1123   0.0000       1.13847   442.3264      0.267138       11.2956       4.85229     -0.351936       1.29128      0.331102     -0.386172   -0.00553064     -0.753635      0.388059      0.716575     -0.157238     -0.138733     -0.138132      0.183319     0.0329063    -0.0142667   -0.00139273   -0.00299472   -0.00271604  -0.000543240   0.000194010  -9.42119e-05  -1.84485e-05  -3.40061e-06   1.23296e-06   7.85828e-08       0.00000       0.00000       0.00000       0.00000       0.00000       0.00000       0.00000       0.00000       2.88713       3.38717       3.52021       3.81243       3.23271       2.92408       2.47240       2.09994       1.61127       1.14068      0.801506      0.547189      0.371342      0.213148      0.123710     0.0648656     0.0407705     0.0190404    0.00913250    0.00382737    0.00168793   0.000559899   0.000214576   5.93586e-05   1.74892e-05   3.78930e-06   7.51090e-07   1.15993e-07       0.00000       0.00000       0.00000       0.00000       0.00000       0.00000       0.00000       0.00000
  14  12 2446.8588    1.4677  0.9451 10.9992 -0.0060       5.61361  0.0442   0.0384   0.0702    0.1407   0.0000       1.05061   442.4047       2.54049       10.9152       5.39847       1.07136      -5.59551       5.76968      -4.22264       2.42815    -0.0372300      -1.66755      0.371891     -0.277766     -0.489751      0.112997    -0.0463312     0.0421178     0.0257836    0.00300164    0.00254616  -0.000512726    0.00147260   0.000255899  -4.93356e-05  -4.05750e-06  -2.15400e-07   1.01188e-07  -3.78962e-08       0.00000       0.00000       0.00000       0.00000       0.00000       0.00000       0.00000       0.00000       3.66309       4.23393       4.75709       4.62836       4.32998       4.06085       2.93318       2.70461       2.07942       1.49984       1.12995      0.699477      0.381223      0.318031      0.171628     0.0956310     0.0535433     0.0241353     0.0105060    0.00537466    0.00223168   0.000729884   0.000264516   0.000102971   2.60266e-05   5.67139e-06   9.08043e-07   1.47125e-07       0.00000       0.00000       0.00000       0.00000       0.00000       0.00000       0.00000       0.00000
  14  13 2587.3933    1.9219  0.8903 11.8160 -0.0093       1.05900  0.0442   0.0530   0.0685    0.1369   0.0000      0.921572   437.6785       9.70826       3.68675       4.12326      0.634739       3.36322      0.398253     -0.974256    -0.0643203      0.924827       2.02019      -1.51417    -0.0633309     -0.523898     0.0720261     -0.106656     -0.104270    0.00381896    -0.0140114  -0.000120899    0.00186997  -0.000434021  -0.000324496   0.000118716   2.12962e-05  -5.00534e-06  -2.77803e-06  -1.42760e-07       0.00000       0.00000       0.00000       0.00000       0.00000       0.00000       0.00000       0.00000       4.19729       5.53288       5.66554       5.68219       4.70987       4.42172       3.69272       2.84383       2.15161       1.58567       1.10346      0.718991      0.474570      0.267877      0.154962     0.0812348     0.0464263     0.0214852     0.0104497    0.00449293    0.00208923   0.000766725   0.000281121   7.65303e-05   2.23051e-05   4.85186e-06   1.01105e-06   1.63541e-07       0.00000       0.00000       0.00000       0.00000       0.00000       0.00000       0.00000       0.00000
  14  14 2728.3523    2.4551  0.9007 12.1121 -0.0020       2.54332  0.0396   0.0674   0.0687    0.1592   0.0000      0.813319   441.2660       7.88259       8.03384       9.07117       6.65047      -2.51634      0.879028       3.49590       3.67148      -2.22419     -0.180025     -0.512032    -0.0613861     -0.227918     -0.245529     0.0109170   -0.00565404    -0.0224081    0.00134564   -0.00912008   -0.00293375  -0.000213469   0.000112066  -2.17841e-05   4.15035e-06   4.45692e-06   3.53123e-07  -4.39604e-08       0.00000       0.00000       0.00000       0.00000       0.00000       0.00000       0.00000       0.00000       3.19525       4.24229       4.04757       4.29236       3.62695       3.69506       2.88430       2.53324       1.92736       1.49074      0.984852      0.666989      0.410886      0.253480      0.159505     0.0847752     0.0438663     0.0212263     0.0105801    0.00436975    0.00189469   0.000698794   0.000271271   8.16000e-05   2.31595e-05   5.63601e-06   1.00304e-06   1.72677e-07       0.00000       0.00000       0.00000       0.00000       0.00000       0.00000       0.00000       0.00000
  14  15 2869.3658    3.0513  1.0547 12.6178 -0.0114       1.63255  0.0436   0.0812   0.0830    0.1717   0.0000      0.941518   432.2102       9.55524       13.0755       6.05691       2.19998      0.910507       3.84439      0.425389     0.0955535      0.268978     -0.506145     0.0932027      0.164976     -0.246635      0.178080     0.0842164     0.0164524    -0.0798979  -0.000896012  -0.000350953    0.00245418  -0.000442954   0.000432380   0.000122149   1.55346e-05   5.69209e-06   4.74018e-07   6.66742e-08       0.00000       0.00000       0.00000       0.00000       0.00000       0.00000       0.00000       0.00000       3.54577       4.61697       4.91209       4.81776       4.41507       3.97700       3.16509       2.50139       1.92891       1.37992      0.984639      0.677295      0.431928      0.265514      0.158475     0.0869285     0.0439706     0.0241298     0.0100659    0.00502289    0.00178461   0.000766857   0.000266447   8.74233e-05   2.43793e-05   5.70612e-06   1.07053e-06   1.50945e-07       0.00000       0.00000       0.00000       0.00000       0.00000       0.00000       0.00000       0.00000
  14  16 3010.3317    3.6873  0.8871 13.0333 -0.0048       1.50557  0.0418   0.1010   0.0670    0.1653   0.0000      0.866751   440.8774       13.8051       11.5841       9.65496       3.75602      -7.05652      -1.96542      -3.70893       1.22639      -1.68148      -1.63946     -0.789206     0.0879750     -0.370593    -0.0108450     0.0169054    0.00722596    -0.0100155   -0.00779581    0.00805987   -0.00125359  -0.000657572   6.94338e-06   6.45067e-05   6.25649e-06   9.12626e-07  -8.78657e-07  -1.28815e-07       0.00000       0.00000       0.00000       0.00000       0.00000       0.00000       0.00000       0.00000       3.67263       4.31252       4.51654       4.54601       3.98520       3.74893       3.21757       2.58676       2.07993       1.54293       1.05976      0.683934      0.435474      0.287488      0.145911     0.0871843     0.0472523     0.0240322    0.00944276    0.00496751    0.00194074   0.000777548   0.000243907   8.49823e-05   2.13277e-05   4.92011e-06   9.65152e-07   1.37981e-07       0.00000       0.00000       0.00000       0.00000       0.00000       0.00000       0.00000       0.00000
  14  17 3150.7546    3.7049  0.9608 13.4151 -0.0014       2.14318  0.0485   0.1041   0.0731    0.1349   0.0000       1.08917   433.4858       18.1987       5.50179       2.58242      -9.90364      -2.38698     -0.514632      -1.48281     -0.650890      -1.24770       1.35260      -1.36953      0.614843     -0.265183     -0.284453     0.0467178    -0.0196884    0.00467077    0.00828339  -0.000813522   -0.00129887   0.000172494   0.000116114   0.000109390   2.42686e-05   2.47244e-06  -5.25735e-07   3.39411e-07       0.00000       0.00000       0.00000       0.00000       0.00000       0.00000       0.00000       0.00000       4.27999       4.85283       4.86221       4.85089       4.40004       4.20617       3.65819       2.74291       2.12957       1.58729       1.12936      0.807870      0.502028      0.301830      0.175357     0.0917543     0.0448487     0.0222917     0.0109221    0.00452264    0.00187585   0.000748069   0.000260511   7.75734e-05   1.92168e-05   4.46181e-06   8.65312e-07   1.24970e-07       0.00000       0.00000       0.00000       0.00000       0.00000       0.00000       0.00000       0.00000
  14  18 3291.0236    3.3250  1.4521 13.1023 -0.0095      0.463573  0.0563   0.0761   0.0968    0.1153   0.0000      0.691733   435.4381       25.3499       8.53199       14.7454       6.05773      0.408587       3.62418       2.36569       1.77861      -7.10797      0.293778      0.510869     -0.376773     -0.894473   -0.00938645      0.146383    -0.0217419    -0.0807126   -0.00128505    0.00223873   -0.00481743  -0.000796918   0.000162770   0.000104709  -9.27288e-07   7.79395e-06  -3.44212e-06   1.93619e-07       0.00000       0.00000       0.00000       0.00000       0.00000       0.00000       0.00000       0.00000       4.38145       5.69570       6.16478       5.90573       5.49658       4.95603       3.91613       3.27863       2.44223       1.88994       1.23133      0.845022      0.560810      0.318998      0.199215      0.109939     0.0560425     0.0283779     0.0141972    0.00554028    0.00240866   0.000956145   0.000354510   0.000106808   3.20289e-05   7.56704e-06   1.31661e-06   1.87930e-07       0.00000       0.00000       0.00000       0.00000       0.00000       0.00000       0.00000       0.00000
  14  19 3431.7934    3.0180  1.9333 12.8247 -0.0015      0.971228  0.0672   0.0612   0.1123    0.0871   0.0000      0.518885   436.5097       11.8800       4.73299       11.1277      -4.04316      -1.68041      -1.08083      -2.09302       3.26323      -3.12086      -2.28393      -1.80116      0.268615     -0.116571     -0.373252    -0.0203405    -0.0851296    -0.0217106    -0.0170127   -0.00601327   0.000922700  -1.97040e-06   -0.00111787  -4.03560e-05   2.55734e-05   2.04673e-06  -1.16994e-06  -1.55351e-07       0.00000       0.00000       0.00000       0.00000       0.00000       0.00000       0.00000       0.00000       5.05733       6.26792       6.21089       6.12504       6.19371       5.28325       4.40365       3.65142       2.96869       2.20829       1.51439      0.994434      0.599068      0.412006      0.233575      0.136859     0.0713600     0.0338292     0.0158246    0.00643992    0.00284735    0.00100713   0.000354136   0.000122404   3.25554e-05   8.25290e-06   1.60296e-06   2.05516e-07       0.00000       0.00000       0.00000       0.00000       0.00000       0.00000       0.00000       0.00000
  14  20 3572.4761    2.4910  3.0756 11.9104 -0.0091      0.568764  0.0792   0.0395   0.1418    0.0777   0.0000      0.243630   434.9906       19.6440       3.07963       7.05926       17.6703       5.59793       12.8776      -5.18034     -0.398764      -4.30706     -0.893344      -1.24909      0.716176     -0.388576      0.122668     -0.259220    -0.0563676    -0.0563822    0.00431920   -0.00912067    0.00496757   0.000581855   0.000277007  -0.000208183  -5.44942e-06   1.25729e-05   1.68977e-06   8.32763e-07       0.00000       0.00000       0.00000       0.00000       0.00000       0.00000       0.00000       0.00000       6.22811       7.64469       7.92497       8.03318       7.37625       6.66404       5.52975       4.58086       3.45557       2.50956       1.76733       1.24432      0.798488      0.488683      0.267609      0.154743     0.0816876     0.0425710     0.0192517    0.00864722    0.00340406    0.00133401   0.000445833   0.000147933   4.00808e-05   9.73202e-06   1.79097e-06   2.56491e-07       0.00000       0.00000       0.00000       0.00000       0.00000       0.00000       0.00000       0.00000
  14  21 3713.4585    2.0792  4.3929 11.5544 -0.0048      0.456495  0.0993   0.0285   0.1770    0.0584   0.0000      0.163989   433.2069       38.1646       20.2994       13.4415       10.1879       10.0476       5.21648       2.85371       6.77414       3.87502      -3.60017     -0.699078      0.509174       1.84126      0.196887     -0.411210     0.0727282    -0.0393063     0.0374011    -0.0187075    0.00527588    0.00151653   0.000459666  -0.000190691   3.35875e-05   1.86804e-06   4.27597e-06  -4.23316e-08       0.00000       0.00000       0.00000       0.00000       0.00000       0.00000       0.00000       0.00000       7.70942       9.52951       9.92611       9.76660       9.41940       8.30801       7.05473       5.55910       4.37055       3.12757       2.27307       1.55009       1.02096      0.606140      0.357703      0.197253      0.101590     0.0525798     0.0240454     0.0108364    0.00420408    0.00168373   0.000587650   0.000184008   5.27544e-05   1.22941e-05   2.47876e-06   3.13192e-07       0.00000       0.00000       0.00000       0.00000       0.00000       0.00000       0.00000       0.00000
  14  22 3854.4349    1.7189  6.8625 10.9656 -0.0018      0.102317  0.1318   0.0193   0.2376    0.0494   0.0000     0.0965636   448.7005       43.1034       20.6253      -1.85201       23.5432       7.45112       8.01618      -8.07935      -6.50024       3.83924     -0.219974     -0.978501     -0.136696     -0.868254     0.0834097     -0.593516      0.100535      0.146495    -0.0261146   -0.00695733    0.00938252   0.000239915  -0.000934222   0.000438582  -9.20581e-05  -2.09733e-05  -2.02464e-06   7.02020e-07       0.00000       0.00000       0.00000       0.00000       0.00000       0.00000       0.00000       0.00000       10.0353       12.5565       13.2838       13.1870       12.1877       10.7421       9.09715       7.24394       5.79220       4.12962       2.95387       1.93574       1.27957      0.770420      0.457701      0.259286      0.135414     0.0692575     0.0318766     0.0142909    0.00574175    0.00226699   0.000777172   0.000244071   6.87794e-05   1.56241e-05   3.18157e-06   4.10006e-07       0.00000       0.00000       0.00000       0.00000       0.00000       0.00000       0.00000       0.00000
  14  25 4279.0406    1.0485 13.3050 10.4922 -0.0031      0.162183  0.2751   0.0119   0.4644    0.0370   0.0000     0.0845231   445.9257       7.38912      -13.7231       19.3521       56.9457      -9.04005      -22.4369       4.97161      -16.3148       1.07861       3.45994       1.45183      -2.24377      -1.29135       1.28436     -0.219220     -0.541427    -0.0129921      0.137257    0.00132570    0.00281179  -0.000372859    0.00161053   0.000254664   1.65564e-05   4.67120e-06  -8.67520e-07  -1.09240e-06       0.00000       0.00000       0.00000       0.00000       0.00000       0.00000       0.00000       0.00000       16.8331       21.3283       23.0948       22.3758       21.3449       18.9189       15.8906       12.8688       9.76037       7.32919       5.29675       3.56846       2.33415       1.45754      0.869692      0.477485      0.260437      0.128034     0.0612361     0.0274156     0.0115270    0.00427249    0.00152422   0.000473884   0.000134834   3.17888e-05   5.89186e-06   7.56991e-07       0.00000       0.00000       0.00000       0.00000       0.00000       0.00000       0.00000       0.00000
  15  10 2195.9433    0.8782  0.7457 10.3539 -0.0053       5.87072  0.0338   0.0251   0.0631    0.1057   0.0000       1.10851   435.5193       4.17100       17.6227      0.675025       5.57253      -4.67894       2.02057       1.30759      0.372785    -0.0616224     -0.311524     0.0190844      0.527060     -0.413344      0.193398     -0.218314   -0.00871302    -0.0180405   -0.00594453    0.00720195   0.000366965   -0.00113224  -0.000371346   2.01597e-05   6.36524e-06   2.56757e-05   4.91240e-06  -8.73831e-07   2.81130e-08  -3.54257e-08       0.00000       0.00000       0.00000       0.00000       0.00000       0.00000       2.78653       3.54532       3.59937       3.59025       3.62301       3.22008       2.71581       2.26588       1.56619       1.29978      0.939067      0.663481      0.462925      0.301058      0.179482      0.107495     0.0568674     0.0301322     0.0152069    0.00685844    0.00327803    0.00129738   0.000543388   0.000195293   6.23807e-05   1.99740e-05   5.82928e-06   1.39510e-06   2.31630e-07   3.21724e-08       0.00000       0.00000       0.00000       0.00000       0.00000       0.00000
  15  11 2339.6012    1.2577  0.7159 10.8979 -0.0024       4.75879  0.0337   0.0366   0.0602    0.1079   0.0000       1.01145   435.3145      0.721531       19.8526       5.22407       1.44038       4.07289       4.88009       4.43055       1.26698      -2.66777     -0.641987       1.04814      0.457265     -0.686131    0.00613084     0.0206801      0.105744    -0.0388966   -0.00654640    0.00986842    0.00671014   0.000764166   0.000356302   0.000214929  -5.24902e-05   8.79714e-06   3.86343e-06   5.33479e-07   4.05388e-08  -2.94234e-08       0.00000       0.00000       0.00000       0.00000       0.00000       0.00000       2.95876       3.80452       4.24389       4.22257       3.95567       3.32550       2.78535       2.21568       1.60142       1.21255      0.891415      0.572072      0.408589      0.262931      0.151127     0.0930401     0.0513827     0.0280203     0.0139927    0.00682440    0.00298875    0.00133042   0.000530120   0.000189565   5.75045e-05   1.89867e-05   5.29103e-06   1.18130e-06   2.12908e-07   2.58710e-08       0.00000       0.00000       0.00000       0.00000       0.00000       0.00000
  15  12 2481.1276    1.5600  1.0075 11.4554 -0.0113       3.30762  0.0432   0.0412   0.0737    0.1217   0.0000       1.00184   437.3534       14.9208       16.7069       7.38226      -7.57354       5.39216       6.52367      -1.60896       1.35742      -2.77392      0.434395     -0.274832    -0.0405950    -0.0857263     -0.216486    -0.0144285     -0.168597     0.0332934    -0.0165003    -0.0122173   -0.00324103    0.00164337  -0.000362279  -0.000312610   0.000117861   3.15790e-05   2.72195e-06  -6.89417e-07   1.02652e-07  -2.57847e-08       0.00000       0.00000       0.00000       0.00000       0.00000       0.00000       3.29998       4.20033       4.44376       4.20186       4.09933       3.65751       3.27857       2.61141       1.91760       1.52772       1.08985      0.780502      0.531941      0.326564      0.204108      0.111390     0.0644534     0.0323055     0.0160928    0.00810056    0.00355156    0.00160406   0.000604618   0.000225674   7.76592e-05   2.23071e-05   6.40248e-06   1.54083e-06   2.68207e-07   3.39857e-08       0.00000       0.00000       0.00000       0.00000       0.00000       0.00000
  15  13 2622.4476    2.0086  0.9265 11.9970 -0.0116       1.14527  0.0410   0.0528   0.0713    0.1208   0.0000      0.940662   436.4933       10.0151       17.6377       6.40558     -0.635696       2.41028      -1.42899       2.03573       1.01851      -3.15324     -0.547319    -0.0105299     -0.719185      -1.07576     0.0481447     -0.115983    -0.0605520    -0.0272276     0.0148066    0.00113497   -0.00646617    0.00420094   7.69155e-05  -0.000289503  -3.82477e-05   2.01525e-05  -1.81973e-06  -1.21110e-06  -4.83214e-07   4.61672e-08       0.00000       0.00000       0.00000       0.00000       0.00000       0.00000       3.19257       3.66951       4.36361       4.23748       3.98807       3.51868       2.92938       2.62783       1.85011       1.31722       1.14916      0.741767      0.464966      0.328750      0.192139      0.124042     0.0653800     0.0302181     0.0172769    0.00919860    0.00393447    0.00179007   0.000684464   0.000214657   7.13985e-05   2.58243e-05   6.70154e-06   1.39012e-06   2.40896e-07   3.07688e-08       0.00000       0.00000       0.00000       0.00000       0.00000       0.00000
  15  14 2764.2836    2.5299  0.9364 12.3589 -0.0079       1.89488  0.0410   0.0650   0.0645    0.1268   0.0000      0.869266   439.9653       17.9377       18.7387       3.45447      -4.47551      -6.46203       2.60717       1.78440      -1.96959     -0.302693      -2.90530     -0.954767   -0.00451092     -0.116749     -0.175437     0.0660536   -0.00375623    -0.0394664   -0.00963964  -0.000437852    0.00402081   0.000502382   0.000204942   0.000188190  -6.40047e-05   1.92391e-05   4.07842e-06   3.71209e-07   2.18462e-07   1.92427e-09       0.00000       0.00000       0.00000       0.00000       0.00000       0.00000       3.00826       3.68275       4.32776       3.94170       3.89821       3.49050       2.75301       2.47413       1.84666       1.38395       1.05733      0.681136      0.477058      0.301582      0.181038      0.106963     0.0620279     0.0320499     0.0171004    0.00796883    0.00360698    0.00151488   0.000627725   0.000215972   7.50566e-05   2.37657e-05   6.80251e-06   1.42673e-06   2.37033e-07   3.03579e-08       0.00000       0.00000       0.00000       0.00000       0.00000       0.00000
  15  15 2905.9264    3.1795  0.9872 12.8812 -0.0064       1.78822  0.0436   0.0805   0.0719    0.1416   0.0000      0.930665   440.8120       4.11347       8.84385      -7.41197      -2.69843       2.91567       3.51904      -3.30975     -0.408702      -2.44725      0.325792      0.188246     -0.338339      0.182567     0.0333712     -0.149840     0.0143102     0.0290514   -0.00762977   -0.00969850   -0.00404088  -0.000729116   0.000792236  -3.98507e-06  -3.96735e-05  -1.40770e-05   1.41991e-06   7.02763e-07   3.29880e-08  -2.12061e-09       0.00000       0.00000       0.00000       0.00000       0.00000       0.00000       3.45113       4.76487       4.55722       5.07810       4.26598       4.26319       3.21332       2.78993       1.89715       1.64465       1.04364      0.822652      0.469440      0.354276      0.191176      0.127682     0.0601882     0.0386120     0.0158009    0.00855333    0.00360970    0.00171385   0.000566694   0.000251523   6.69643e-05   2.53817e-05   5.12948e-06   1.62295e-06   2.32375e-07   4.74580e-08       0.00000       0.00000       0.00000       0.00000       0.00000       0.00000
  15  16 3047.2103    3.6481  0.9825 13.2752 -0.0059       1.16032  0.0437   0.0943   0.0714    0.1388   0.0000       1.16091   434.7731       11.6729       18.8959   -0.00219135       3.24846       2.23642      0.256151       5.45964      -2.23568      0.285245     -0.675410     -0.986314      0.646039     -0.428525    -0.0481343    -0.0672055     0.0294974     0.0392042    -0.0124926     0.0144230    0.00130182   0.000747056  -0.000316764   0.000203108   7.62678e-05  -7.20361e-06   2.52090e-06  -6.05396e-07  -4.39949e-07   1.16742e-08       0.00000       0.00000       0.00000       0.00000       0.00000       0.00000       3.40430       4.30655       4.62426       4.56771       4.19520       3.64488       3.25305       2.66219       1.98576       1.51665       1.09979      0.742329      0.505511      0.319409      0.185951      0.111404     0.0602224     0.0327273     0.0168509    0.00771279    0.00376431    0.00150941   0.000630435   0.000221440   6.95297e-05   2.18690e-05   5.92108e-06   1.37220e-06   2.54444e-07   3.28776e-08       0.00000       0.00000       0.00000       0.00000       0.00000       0.00000
  15  17 3188.1652    3.8637  1.1835 13.3425  0.0074      0.417970  0.0561   0.0928   0.0849    0.1508   0.0000      0.986298   441.7368       15.7030       22.1597       5.63184      -2.43420      -2.07831      -1.17120      -2.33286      0.594174      -1.37142      -1.28149      0.172924      0.578714    -0.0756048      0.300024    -0.0985425     -0.117958    0.00647383     0.0216699   -0.00107255   -0.00143014   -0.00304669  -6.40061e-05   0.000530799   2.56008e-05  -3.21094e-05  -3.83449e-06   5.82903e-07   5.72809e-07   2.58190e-09       0.00000       0.00000       0.00000       0.00000       0.00000       0.00000       4.30577       5.36262       4.92054       4.86045       4.88674       4.86672       4.17098       3.44008       2.34630       1.89047       1.42151       1.08969      0.731742      0.453502      0.283035      0.154443     0.0776526     0.0408560     0.0191378    0.00937556    0.00450528    0.00182437   0.000673334   0.000264719   8.63745e-05   2.58672e-05   7.37675e-06   1.81770e-06   2.94240e-07   4.49781e-08       0.00000       0.00000       0.00000       0.00000       0.00000       0.00000
  15  18 3329.0774    3.4321  1.6316 12.7642 -0.0024      0.907597  0.0562   0.0701   0.0990    0.1260   0.0000      0.538495   449.6824       28.6561       17.2182       6.36860      0.229247       5.17375     -0.234188      -3.21880     -0.688511     0.0553333       1.24973      -1.41851     -0.341133      0.580174      0.317640    -0.0454328   0.000798412     0.0404695    0.00692380    0.00727821    0.00465433   -0.00214707  -0.000183258   9.68793e-05   1.59235e-05   4.51340e-05   1.84128e-06  -1.98086e-06  -1.84761e-07  -5.14420e-08       0.00000       0.00000       0.00000       0.00000       0.00000       0.00000       3.85719       4.94541       5.20889       5.21218       4.95212       4.30347       3.91463       3.14575       2.40026       1.87817       1.34441      0.997975      0.623043      0.397190      0.258022      0.148759     0.0804620     0.0407759     0.0214571     0.0103647    0.00506148    0.00200536   0.000810497   0.000290075   0.000101761   2.94254e-05   7.89144e-06   1.99231e-06   3.62457e-07   4.64964e-08       0.00000       0.00000       0.00000       0.00000       0.00000       0.00000
  15  19 3470.1708    2.8315  2.2097 12.5070 -0.0018      0.374779  0.0699   0.0513   0.1126    0.0869   0.0000      0.375855   441.9987       19.1646      0.640375       11.4606      0.501202       5.10161       1.69766      -1.06437     -0.865893      -5.78766      0.228123       2.05881      0.974477      -1.60976     -0.789897      0.173729    -0.0737114     0.0110208    0.00685796     0.0140938    0.00405424    0.00197931   0.000648430   0.000197791  -4.94712e-05  -3.75405e-05  -6.39708e-06   2.85266e-06   1.08815e-07  -8.19754e-08       0.00000       0.00000       0.00000       0.00000       0.00000       0.00000       4.76296       6.30523       6.33899       6.44759       5.92190       5.29790       4.82280       3.91047       3.23691       2.31687       1.76771       1.19129      0.789538      0.500895      0.307963      0.179481     0.0963450     0.0529408     0.0259450     0.0127509    0.00587228    0.00249665   0.000948621   0.000361620   0.000118972   3.73609e-05   1.00487e-05   2.23973e-06   4.69290e-07   5.96810e-08       0.00000       0.00000       0.00000       0.00000       0.00000       0.00000
  15  20 3611.7028    2.3153  3.4944 11.7971 -0.0055      0.906348  0.0875   0.0341   0.1487    0.0670   0.0000      0.191896   449.4215       28.2689       15.4556       1.78304       3.52285       3.27420      -11.7775      -16.3583      -1.74785      -3.17954       3.64284      -1.79391      0.904795      -2.10025      0.109861     0.0996849      0.154099    0.00370188    -0.0144830     0.0189856    0.00265565  -0.000171304   -0.00160365   -0.00103290   8.57761e-05   5.43666e-05  -3.78766e-05   2.69034e-08   1.09603e-07   1.10552e-07       0.00000       0.00000       0.00000       0.00000       0.00000       0.00000       6.08336       7.97512       8.31751       8.48434       7.86711       7.15474       6.02646       4.88591       3.83634       2.85674       2.16002       1.42156       1.01590      0.629598      0.387720      0.228917      0.127232     0.0676256     0.0338705     0.0165908    0.00712911    0.00318403    0.00125353   0.000470045   0.000152921   4.67690e-05   1.34933e-05   2.87008e-06   5.60265e-07   7.40646e-08       0.00000       0.00000       0.00000       0.00000       0.00000       0.00000
  15  21 3753.1630    1.9967  4.9484 11.2625 -0.0009      0.636046  0.1028   0.0244   0.1850    0.0577   0.0000      0.140050   446.4859       40.0390       11.5307       5.26608       11.9791       6.58200      -3.46993      -10.3555      -2.39699      -1.61235       1.52902     -0.716712    0.00157339     -0.286942     0.0386314     -0.328200     0.0191614      0.162220     0.0489283    -0.0415617    0.00341721   -0.00101578   0.000535506  -0.000104986  -6.22704e-05  -4.78377e-05  -1.12106e-05  -2.68748e-06   5.89868e-07   3.93843e-08       0.00000       0.00000       0.00000       0.00000       0.00000       0.00000       7.33252       9.32122       10.0110       9.91384       9.42390       8.22824       7.12456       5.75184       4.47539       3.34126       2.49280       1.69369       1.13150      0.749934      0.442688      0.261218      0.147954     0.0780968     0.0391267     0.0192693    0.00825057    0.00377759    0.00145125   0.000520574   0.000172971   5.46372e-05   1.44940e-05   3.34232e-06   6.32491e-07   7.77857e-08       0.00000       0.00000       0.00000       0.00000       0.00000       0.00000
  15  22 3894.7322    1.6279  6.6672 11.0314 -0.0031      0.488235  0.1340   0.0189   0.2345    0.0467   0.0000      0.110829   431.0764       36.1351       17.4750       10.2259      -3.24845      -10.8961       22.1668       2.45443      -3.33757      -6.29280      0.522519       1.49888      0.765768      -2.12434     -0.903829     -0.126051     -0.216476    -0.0511523     0.0317783     0.0342318    0.00400736   0.000824195    0.00109579   0.000318372   5.73305e-05  -4.22042e-05  -2.18634e-05   1.98931e-06   2.07918e-06   2.44753e-07       0.00000       0.00000       0.00000       0.00000       0.00000       0.00000       9.12672       11.4000       12.2000       12.1994       11.4519       10.3780       8.87041       7.24137       5.80432       4.31015       3.16456       2.19154       1.47987      0.959092      0.573219      0.335061      0.191140      0.100956     0.0508694     0.0248709     0.0105850    0.00477544    0.00185700   0.000681435   0.000230726   7.11823e-05   1.89119e-05   4.23288e-06   7.97468e-07   1.01362e-07       0.00000       0.00000       0.00000       0.00000       0.00000       0.00000
  15  23 4036.4093    1.4251  9.5554 10.6271 -0.0034      0.343374  0.1682   0.0150   0.3045    0.0444   0.0000     0.0766733   448.5152       28.9840       17.8298      0.156438       18.5063       15.4825      -10.7435      -15.0335       3.49363       4.91038      -1.66949      -6.82263      0.833436    -0.0950777     -0.306059     -0.913290     -0.342902      0.248302    -0.0472490    -0.0271679    -0.0204630     0.0112281   8.09748e-05   -0.00192557  -2.39247e-05   5.57896e-05  -3.95219e-06   4.52585e-06  -1.46587e-06   2.43372e-07       0.00000       0.00000       0.00000       0.00000       0.00000       0.00000       11.2508       14.2113       14.9233       15.1619       14.2572       12.6643       11.0280       9.14028       7.19294       5.37812       4.02357       2.76483       1.81558       1.19419      0.722036      0.428571      0.239365      0.127357     0.0636356     0.0315632     0.0137511    0.00614588    0.00233447   0.000851526   0.000282742   8.91313e-05   2.36069e-05   5.42250e-06   1.02588e-06   1.30037e-07       0.00000       0.00000       0.00000       0.00000       0.00000       0.00000
  15  24 4178.1533    1.2076 10.9551 10.5555 -0.0037      0.171847  0.2022   0.0131   0.3641    0.0391   0.0000     0.0798215   444.6824       58.1401      -1.06624       38.1812       13.5676      -5.32631     -0.319273       21.9660      -5.20222       5.79435      -5.57986      -7.21296       2.59862      -1.55143      -2.02776     -0.950732     -0.104720     0.0266752     0.0344908     0.0110366   -0.00349906   -0.00203991    0.00616475   0.000488538  -0.000360090   1.10023e-05  -1.75262e-05  -1.24103e-06  -1.21459e-06  -8.91479e-08       0.00000       0.00000       0.00000       0.00000       0.00000       0.00000       12.5728       16.1128       17.5417       17.2487       16.5622       14.5961       12.7751       10.4074       8.24977       6.31668       4.49388       3.22568       2.13365       1.37812      0.858338      0.491983      0.283585      0.151712     0.0767320     0.0369890     0.0167467    0.00723076    0.00283031    0.00104440   0.000360337   0.000106667   2.86069e-05   6.78917e-06   1.23626e-06   1.50755e-07       0.00000       0.00000       0.00000       0.00000       0.00000       0.00000
  15  26 4461.3412    0.8292 16.8637 10.2955 -0.0042    -0.0624427  0.4014   0.0086   0.6105    0.0314   0.0000     0.0910691   444.6879       30.4045       43.3251       36.6920       1.02684       17.4910       13.1336      -38.4786       8.05779      -4.48074      -8.58619      -11.7187      -2.27177       1.46829     -0.227177      -1.47765    -0.0862949      0.406367   -0.00227883    -0.0396015   -0.00495413     0.0291991    0.00178408   -0.00522960   3.99858e-05   0.000376694   2.29030e-05   5.47997e-06  -1.64884e-06  -2.62987e-07       0.00000       0.00000       0.00000       0.00000       0.00000       0.00000       20.4738       26.3886       27.9537       28.5424       26.6986       24.0803       21.1916       17.1177       13.5763       10.2835       7.64355       5.45745       3.58480       2.38462       1.46577      0.868392      0.491811      0.258261      0.135516     0.0631174     0.0304923     0.0123762    0.00513228    0.00179795   0.000617702   0.000186386   4.81816e-05   1.11023e-05   2.06152e-06   2.60636e-07       0.00000       0.00000       0.00000       0.00000       0.00000       0.00000
  16   9 2081.7445    0.7020  0.5521 10.0716 -0.0075       8.41931  0.0363   0.0234   0.0528    0.0879   0.0000       1.51609   435.0338      0.792533       15.6892       2.86041      -2.67461       2.69199       1.51346      0.827083     -0.896305       1.08264      0.129146     -0.301395     -0.174220     -0.568125      0.151500     0.0102075    -0.0299966   -0.00831452   -0.00153452    -0.0129986   -0.00100829  -0.000537567   -0.00142986   0.000313124  -1.95949e-05  -4.49677e-05  -1.82192e-05   5.22499e-07   7.15688e-09   1.55015e-07  -3.80158e-08  -3.30090e-09       0.00000       0.00000       0.00000       0.00000       2.82596       3.09301       3.63351       3.28800       2.99642       3.15939       3.01982       2.15440       1.60331       1.44301      0.932207      0.744348      0.601638      0.433353      0.212599      0.140374     0.0835468     0.0354149     0.0221669     0.0116576    0.00581812    0.00238830   0.000903183   0.000492547   0.000222307   6.87973e-05   2.11340e-05   5.45367e-06   1.33162e-06   3.26369e-07   5.34416e-08   5.87015e-09       0.00000       0.00000       0.00000       0.00000
  16  10 2228.4843    0.9760  0.5925 10.5558 -0.0123       4.44961  0.0327   0.0315   0.0534    0.1085   0.0000       1.06163   437.2923       2.42607       10.1013      -4.76589      -2.89639      -1.57492      -1.14364   -0.00180880       2.33026      -3.26480      0.721123      0.455610      0.385008     -0.117227      0.170977    -0.0479864     0.0847674     0.0205970   -0.00507148   -0.00981161    0.00774965    0.00187462  -0.000800294  -0.000511575   3.46793e-06   6.89842e-07  -2.65957e-05   2.77750e-06   3.28668e-07   1.31539e-07  -3.60011e-09   1.29531e-08       0.00000       0.00000       0.00000       0.00000       2.48504       3.40754       3.65028       3.87872       3.48063       3.07992       2.68232       2.27437       1.67242       1.47416      0.957844      0.768756      0.465407      0.293349      0.227295      0.116423     0.0791833     0.0393020     0.0235682     0.0100139    0.00528746    0.00263130    0.00112534   0.000435322   0.000176645   5.79188e-05   2.31595e-05   5.09002e-06   1.58756e-06   4.04676e-07   6.44546e-08   9.06885e-09       0.00000       0.00000       0.00000       0.00000
  16  12 2514.9301    1.6162  0.9110 11.6429 -0.0160       2.23513  0.0436   0.0423   0.0677    0.1178   0.0000      0.958857   438.5964       3.64460       8.97446       3.30816       6.37541      -2.56969      -7.41918      -4.31622       3.95855    -0.0953013     -0.898443       1.46961      0.703331      0.417302      0.260935    -0.0356436    -0.0353172     0.0382863     0.0204425     0.0247402  -0.000275215   -0.00208319   -0.00271281  -5.03529e-05   0.000131596   2.93269e-05  -9.07884e-05  -4.65169e-06  -8.59963e-07   7.60019e-07   3.86132e-08   3.85334e-09       0.00000       0.00000       0.00000       0.00000       3.46338       4.33062       4.69175       5.01005       4.38028       3.83145       3.49185       2.76850       2.11138       1.66108       1.30692      0.832559      0.553670      0.377410      0.251344      0.136440     0.0857689     0.0501172     0.0260314     0.0129745    0.00581704    0.00293059    0.00137886   0.000585253   0.000198991   6.70828e-05   2.20443e-05   5.72010e-06   1.61650e-06   3.30768e-07   6.60539e-08   8.51067e-09       0.00000       0.00000       0.00000       0.00000
  16  13 2657.1725    2.2653  0.9031 11.9606 -0.0053       4.46161  0.0364   0.0575   0.0672    0.1256   0.0000      0.863546   439.0820       9.69530       13.1674       4.13219     -0.839830     -0.112310      -2.65437       1.02974      0.538427      0.595903     -0.190366      0.128981     -0.203314     0.0759883      0.317832     -0.148760     -0.131242     0.0579943    0.00356827   -0.00897496    0.00622270    0.00263443   -0.00334697   0.000506843   0.000136356   5.67736e-05   2.05997e-05  -4.58840e-06  -1.63771e-07  -4.48245e-07   5.15101e-08  -4.30846e-09       0.00000       0.00000       0.00000       0.00000       2.78943       3.35144       3.46071       3.50335       3.48809       3.22269       2.68680       2.28844       1.81889       1.37123       1.09765      0.779779      0.522072      0.330909      0.222413      0.143256     0.0854525     0.0428143     0.0225508     0.0116542    0.00562594    0.00272592    0.00108286   0.000461013   0.000163593   5.71256e-05   1.98058e-05   5.73454e-06   1.53357e-06   3.16607e-07   5.72595e-08   7.42113e-09       0.00000       0.00000       0.00000       0.00000
  16  14 2799.6216    2.8355  0.8745 12.5023 -0.0005       1.20914  0.0381   0.0704   0.0619    0.1201   0.0000      0.972450   436.3788       7.28636       7.75139      0.334115      -2.10649      -4.60665       4.15215      -1.00209       1.37950      -3.22106      -1.46079     -0.116158     -0.200411     -0.287854    -0.0670307     -0.182605    0.00329138    -0.0108276     0.0183525  -0.000597286    0.00195134    0.00259752  -0.000548927  -5.84905e-05  -9.90651e-05   1.97477e-06  -2.79458e-05  -8.23556e-06  -9.00261e-07   3.62935e-07   3.37843e-08  -2.74803e-09       0.00000       0.00000       0.00000       0.00000       2.58192       3.49756       3.62617       3.92882       3.58177       3.18292       2.78953       2.38550       1.77879       1.39702       1.06321      0.754542      0.537093      0.330062      0.213779      0.142324     0.0868693     0.0409903     0.0233085     0.0121802    0.00677563    0.00272538    0.00129739   0.000483764   0.000210365   6.46843e-05   2.20593e-05   6.19260e-06   1.72469e-06   3.79544e-07   6.84613e-08   9.64269e-09       0.00000       0.00000       0.00000       0.00000
  16  15 2941.8589    3.3956  0.7418 13.0663 -0.0062      0.379748  0.0343   0.0942   0.0553    0.1118   0.0000      0.833545   432.9841       10.1088       9.39831       6.95400       1.14338       1.80775       1.05092     -0.198557       1.70941     -0.978657      0.403963    -0.0340187     0.0114814     -0.659003     -0.237066     0.0816730     0.0211117    -0.0220087    -0.0259584    -0.0182270   -0.00189183   0.000483335  -0.000648109   5.18167e-05  -3.34420e-05   3.81410e-05   2.48232e-05   4.90312e-06   2.38866e-06  -3.36987e-07   8.80635e-08   1.12317e-09       0.00000       0.00000       0.00000       0.00000       3.21029       4.31442       4.51332       4.72393       4.43198       3.91551       3.09459       2.29297       1.88172       1.37915       1.06035      0.665047      0.471349      0.293180      0.202649      0.126857     0.0772940     0.0419211     0.0210151     0.0110312    0.00460660    0.00227617   0.000814360   0.000403276   0.000136038   5.29185e-05   1.63332e-05   4.69841e-06   1.32780e-06   2.45471e-07   5.58352e-08   7.22581e-09       0.00000       0.00000       0.00000       0.00000
  16  16 3083.7374    3.6396  0.9444 13.5393 -0.0095       3.81505  0.0470   0.1016   0.0754    0.1215   0.0000      0.917217   434.2630       22.0577       9.40691       1.06233       9.61488       2.89190      -3.24095      -6.79364      0.303325       1.91061      0.905238      0.865190     -0.923438      0.542281     0.0775209      0.118512     -0.216360     -0.148529     0.0436418     0.0388144   -0.00722518   -0.00177089   0.000649726   0.000354429   3.36447e-05  -4.23139e-05  -1.19791e-05   4.09629e-06  -1.80007e-06   1.99777e-07   7.01161e-08  -1.37709e-08       0.00000       0.00000       0.00000       0.00000       3.24631       4.52120       4.32442       4.63862       3.88606       3.69288       3.30354       2.94560       2.55920       1.81487       1.47650      0.904529      0.680995      0.360550      0.262107      0.143813     0.0942037     0.0497785     0.0256792     0.0148293    0.00611042    0.00341490    0.00116655   0.000596950   0.000190708   7.47728e-05   2.40147e-05   6.44836e-06   2.07445e-06   3.36257e-07   8.41031e-08   1.17614e-08       0.00000       0.00000       0.00000       0.00000
  16  17 3225.1269    3.9174  1.1155 13.5688 -0.0114      0.825813  0.0463   0.0992   0.0781    0.1373   0.0000      0.941957   439.1119       12.9709       16.2753       9.91332     -0.900455       3.82377       2.19510      -2.56235       2.49578      -2.45707      0.483777      -1.35199     -0.376367     -0.560648      0.353937     0.0599394    -0.0372193    -0.0262711     0.0658674    0.00757476   -0.00584478  -0.000233769   0.000685498   0.000107301   6.50310e-05   1.61529e-05   3.47273e-05  -2.76916e-06   4.16451e-06   4.40375e-07  -5.83054e-08  -6.70295e-09       0.00000       0.00000       0.00000       0.00000       3.18756       4.20896       3.81235       4.21369       4.31067       3.82190       3.31510       2.58061       2.18729       1.69307       1.31888      0.896986      0.630521      0.426502      0.274657      0.169798      0.101880     0.0557104     0.0301783     0.0143233    0.00688954    0.00296863    0.00133484   0.000516554   0.000205316   6.80442e-05   2.30399e-05   6.94302e-06   1.90137e-06   4.18778e-07   8.49630e-08   1.06641e-08       0.00000       0.00000       0.00000       0.00000
  16  18 3366.7489    3.3439  1.7336 12.8831 -0.0133       1.59950  0.0586   0.0690   0.0999    0.1148   0.0000      0.496934   441.4843       21.1165       9.25506       6.57954      -2.04689      -1.57226      -1.60550      -2.23449       2.34245      -2.65052       1.40828      -1.88340      -1.34533      0.150807     0.0457836      0.288138     0.0364365      0.158407     0.0213834   -0.00256583    0.00612727     0.0106381    0.00123767   0.000701783   0.000421389  -0.000130235  -4.96883e-06  -5.73728e-08  -3.78872e-06   2.98692e-08   9.10665e-09  -2.01733e-08       0.00000       0.00000       0.00000       0.00000       4.25985       5.10012       5.34861       5.14634       5.27375       4.46011       4.17994       3.51099       2.74175       2.33612       1.62330       1.19396      0.773968      0.501543      0.336851      0.197623      0.120790     0.0654458     0.0347764     0.0171164    0.00827972    0.00384552    0.00168832   0.000680191   0.000252097   8.65330e-05   2.92145e-05   7.55896e-06   2.20909e-06   5.49227e-07   8.76455e-08   9.90591e-09       0.00000       0.00000       0.00000       0.00000
  16  19 3508.4058    2.6883  2.7457 12.1815 -0.0062       1.05171  0.0710   0.0430   0.1273    0.0830   0.0000      0.271970   438.4658       13.9358       3.35894       11.0874       3.02617      -6.81204      -2.44096       6.95513      -1.08261      -2.15320      0.759387      0.451629       1.50790      0.406139    0.00399289     -0.149398      0.181045      0.154952    -0.0832718    -0.0145358    0.00350816   -0.00275714   -0.00321210   0.000479711   1.76476e-05   4.32986e-05  -5.05349e-05  -2.20447e-06   4.92654e-08   2.92086e-07   4.78159e-08   2.37391e-09       0.00000       0.00000       0.00000       0.00000       4.84655       5.87710       6.51403       6.44501       5.98675       5.55894       4.82909       4.18471       3.21821       2.57412       1.90218       1.36465      0.916939      0.612975      0.388801      0.238809      0.135054     0.0787350     0.0415966     0.0207383     0.0103436    0.00474469    0.00217642   0.000844515   0.000326759   0.000115397   3.62738e-05   1.07830e-05   2.74179e-06   6.13583e-07   9.98708e-08   1.30485e-08       0.00000       0.00000       0.00000       0.00000
  16  20 3650.2854    2.2984  3.6794 11.6853 -0.0043       1.05411  0.0834   0.0319   0.1502    0.0676   0.0000      0.184314   431.6920       25.8473       7.53763     0.0212579      -8.20986       12.1174      -6.71651      -7.31771       1.26853       1.37944      -1.87652      -4.29577      0.503860     -0.888367    -0.0219472     -0.700847    -0.0403944      0.127742     0.0104998   -0.00611091     0.0105958     0.0124107  -0.000117877   0.000635936  -0.000548314  -6.71475e-05   2.62055e-05   2.66958e-05   5.34657e-07  -1.94134e-07   8.55122e-08   3.40415e-08       0.00000       0.00000       0.00000       0.00000       5.44894       7.24772       7.55734       7.75750       7.20554       6.57715       5.73418       4.76443       3.83449       2.93354       2.15097       1.60267       1.06034      0.721302      0.448610      0.270483      0.165075     0.0859307     0.0484045     0.0243206     0.0119834    0.00552618    0.00235123   0.000985376   0.000380339   0.000127783   4.50762e-05   1.27590e-05   3.24974e-06   7.64065e-07   1.37794e-07   1.77945e-08       0.00000       0.00000       0.00000       0.00000
  16  21 3792.4046    1.8825  5.9313 11.0521 -0.0030      0.815478  0.1126   0.0209   0.1985    0.0535   0.0000      0.105930   430.5988       15.8552     -0.201374       13.0246      0.666345       1.99449       3.85016      -10.3005      -3.30591       3.92754      0.796935     -0.893609      -1.29636     -0.949351       1.03209     -0.417706    0.00553679     0.0841382    -0.0387286    -0.0469366     0.0205743   -0.00343339  -0.000115964    0.00194593  -0.000166054  -0.000327944   3.99518e-05  -1.36200e-05  -4.82664e-06   5.25028e-07   9.08110e-09   5.10755e-09       0.00000       0.00000       0.00000       0.00000       7.32540       9.34780       10.0774       10.0985       9.53419       8.75315       7.57113       6.42688       5.11084       3.97744       2.90661       2.14264       1.42753      0.966170      0.613255      0.368152      0.214955      0.123637     0.0650411     0.0340588     0.0162846    0.00763257    0.00334271    0.00136689   0.000504198   0.000184616   5.98266e-05   1.75977e-05   4.43559e-06   1.02430e-06   1.76135e-07   2.24178e-08       0.00000       0.00000       0.00000       0.00000
  16  22 3934.3079    1.6157  7.6091 10.8048 -0.0029      0.571816  0.1356   0.0169   0.2402    0.0460   0.0000     0.0891085   438.7978       44.8591      -4.82100       15.5145       9.10109       6.58347      -4.50478      -15.2247       6.54961       6.39173       10.0041      -3.57028      0.164765      0.710513      0.108319     -0.355840    -0.0233784     0.0803679    -0.0250629    -0.0291914     0.0415524    0.00592265    0.00295152   -0.00180028  -0.000186494  -9.64487e-05  -7.98706e-05   1.79916e-05   5.88007e-06   1.77181e-07   1.81677e-07  -6.42363e-09       0.00000       0.00000       0.00000       0.00000       8.61744       11.0384       11.7864       12.1652       11.2841       10.2170       9.04008       7.50179       6.06838       4.67055       3.54303       2.46708       1.69191       1.12042      0.724018      0.436852      0.253686      0.148254     0.0776365     0.0402944     0.0189358    0.00919166    0.00392723    0.00164920   0.000599182   0.000219854   6.89792e-05   2.03661e-05   5.31928e-06   1.17613e-06   2.19162e-07   2.71946e-08       0.00000       0.00000       0.00000       0.00000
  16  24 4218.0840    1.1368 12.4993 10.5544 -0.0020     0.0683271  0.2367   0.0117   0.4121    0.0363   0.0000     0.0797263   442.8797       48.8814       46.5819       3.24277      -44.2283      -8.37372      0.320954      -27.8544       16.0755       15.0039      -4.86839      -2.81426       5.96168    -0.0539525     -0.869365     -0.507367     -0.288586      0.320144    -0.0633156      0.104517     0.0106895    -0.0170684   -0.00180376    0.00419505    0.00101565  -3.25668e-05   3.40343e-05  -2.32607e-05  -1.53052e-05   3.11805e-07   3.74451e-07   6.44944e-10       0.00000       0.00000       0.00000       0.00000       13.4005       16.9445       18.2322       18.2461       17.2775       15.8692       13.8344       11.7570       9.45547       7.40474       5.50935       3.92582       2.71087       1.79302       1.15102      0.700770      0.414332      0.233834      0.126016     0.0639413     0.0318226     0.0142316    0.00645679    0.00256870   0.000999001   0.000348951   0.000113826   3.29648e-05   8.59930e-06   1.87891e-06   3.28228e-07   4.07033e-08       0.00000       0.00000       0.00000       0.00000
  16  25 4360.1928    0.9243 14.5476 10.4434 -0.0036   -0.00761134  0.3127   0.0097   0.5068    0.0327   0.0000     0.0881774   415.5564       14.8161      -15.8663       27.4971       66.2537      -4.07322       1.72832      -13.9608       1.32344       3.76321       4.84053      -4.07076      -2.48817      -2.46044      -1.90975     -0.513455    0.00253062      0.210069      0.309769    -0.0846530    -0.0448674     0.0138451   -0.00127516   -0.00174066   0.000374577   0.000394504  -0.000145145   6.08166e-05  -2.01064e-06   2.99479e-06   4.07752e-07  -2.45936e-08       0.00000       0.00000       0.00000       0.00000       16.2114       20.4061       22.4506       21.9362       21.2761       19.5134       16.7253       14.2519       11.4854       8.92873       6.83664       4.69293       3.34356       2.19445       1.42217      0.880538      0.506365      0.296572      0.161164     0.0804573     0.0384174     0.0188052    0.00786397    0.00328227    0.00125113   0.000446921   0.000140437   4.21513e-05   1.10213e-05   2.27981e-06   4.00093e-07   4.82301e-08       0.00000       0.00000       0.00000       0.00000
  16  26 4502.4520    0.7885 18.6436 10.2997 -0.0018   -0.00489658  0.4564   0.0078   0.6635    0.0285   0.0000     0.0939190   456.0419       15.0987       27.4363       1.96336      -55.0842     -0.714529       32.0883      -8.67402      -29.9194       1.22935      -2.47322      -16.5999       1.32278       1.65002      -1.21924      0.116204      0.358860     -0.253124     -0.264664    -0.0676040    -0.0346388    0.00932480   -0.00420666   -0.00722226    0.00134971   0.000659068   0.000345943  -5.86309e-06  -1.52039e-06   1.28235e-06  -1.02436e-08   3.21475e-08       0.00000       0.00000       0.00000       0.00000       20.8084       27.3639       28.7869       29.9080       27.9658       25.7402       22.4925       18.9685       14.8031       11.8084       8.80952       6.43890       4.37516       3.00257       1.92455       1.18973      0.698115      0.403057      0.213259      0.110228     0.0540519     0.0247653     0.0112192    0.00452515    0.00171137   0.000605620   0.000192104   5.62767e-05   1.42407e-05   3.21978e-06   5.54233e-07   7.15150e-08       0.00000       0.00000       0.00000       0.00000
  17  10 2260.4145    1.0115  0.7762 10.6295  0.0013       4.38467  0.0349   0.0264   0.0634    0.1082   0.0000       1.12015   440.1272       1.47230       14.2923      -6.83331      -3.59014     -0.254000      0.135740     -0.238713      0.310921       1.74400     -0.682939     -0.652640   -0.00232301      0.456097     -0.284942     -0.285061     0.0178565     0.0395702    0.00439328   -0.00882063   -0.00194558    0.00511676    0.00145883  -0.000664981   9.31884e-05   0.000108521  -2.51895e-06  -5.27000e-06   6.54645e-06  -1.10408e-06  -6.00999e-07   2.64579e-08   5.27572e-09   2.64236e-09       0.00000       0.00000       2.68324       3.20811       3.55684       3.65227       3.50079       3.07843       2.70079       2.34985       1.84048       1.31368       1.01976      0.849084      0.538682      0.369762      0.249490      0.157790     0.0974073     0.0547565     0.0298837     0.0146522    0.00872599    0.00423872    0.00198476   0.000947480   0.000365946   0.000126776   4.81662e-05   1.60422e-05   5.67716e-06   1.49338e-06   3.46183e-07   8.09625e-08   1.30175e-08   1.53800e-09       0.00000       0.00000
  17  11 2405.1280    1.4367  0.8127 11.1584  0.0057       4.01227  0.0387   0.0356   0.0550    0.1130   0.0000      0.923657   437.4875       7.99459       11.0633       3.37945       3.40470     -0.309872       1.82570       1.14979      0.604529      0.456973       1.14247     -0.324095      0.607997     -0.398454      0.245798      0.176075     0.0509540    -0.0605978     0.0332195     0.0276660   0.000746750   -0.00777758  -0.000185496    0.00135865  -8.14098e-05  -0.000278358   1.67259e-05  -6.40332e-06   3.80684e-06   2.82942e-06  -5.97108e-07  -8.52769e-08   2.06386e-08  -3.36815e-10       0.00000       0.00000       2.47810       3.45465       3.69848       3.90866       3.40742       3.37372       2.91368       2.09402       2.03483       1.39715       1.12259      0.792545      0.601845      0.355230      0.249352      0.171316     0.0980254     0.0593844     0.0332520     0.0183969    0.00867522    0.00476574    0.00221826   0.000989590   0.000376097   0.000165668   6.22897e-05   2.27978e-05   6.63314e-06   1.83869e-06   4.34974e-07   8.04212e-08   1.91603e-08   2.35329e-09       0.00000       0.00000
  17  12 2548.2833    1.7949  0.8751 11.7400 -0.0092       3.95089  0.0383   0.0464   0.0629    0.1146   0.0000      0.960713   442.6606       5.70097       10.2595      -1.12771      -1.98885       3.26141      -8.40180       2.94541       1.16020      -1.00628       1.68555    -0.0251265     -0.320778     -0.690000     0.0932099      0.111129     -0.189183    -0.0879719    -0.0654066    0.00477767    -0.0148906   0.000441882    0.00453519   0.000448079   0.000627109   0.000319946  -5.37174e-05   4.90191e-05   1.19746e-05   1.33607e-06   1.46457e-07  -1.57849e-08  -2.52989e-08   3.94603e-09       0.00000       0.00000       2.61263       3.16508       3.57305       3.43415       3.42380       3.12054       2.90661       2.13555       1.90266       1.44113       1.08982      0.841451      0.538172      0.404758      0.242990      0.163551      0.102732     0.0568894     0.0333020     0.0164100    0.00895938    0.00427955    0.00188840   0.000882984   0.000354384   0.000149317   5.53836e-05   1.82376e-05   6.29089e-06   1.67322e-06   3.53879e-07   8.84566e-08   1.58830e-08   1.61130e-09       0.00000       0.00000
  17  13 2691.1770    2.4209  0.8331 12.3099 -0.0050       2.14880  0.0332   0.0625   0.0604    0.1085   0.0000      0.912891   439.4072       8.25156       11.7801      -1.98123       3.91014      0.712037      -8.76151     -0.996145     -0.826401      -3.59459      0.975998      -1.03055      0.441087     -0.838745      0.375046     0.0164279      0.175083    -0.0177484     0.0232827     0.0156105    0.00909932   -0.00234768   -0.00200244    0.00123236   0.000130048  -3.76392e-05  -6.00163e-05  -9.98918e-07   7.04531e-06   2.20088e-07   5.97780e-08   2.63033e-08  -4.71815e-09  -1.78081e-09       0.00000       0.00000       2.25669       2.87328       3.04610       2.99763       2.94491       2.75646       2.40416       2.01727       1.67539       1.35695       1.00417      0.712527      0.534220      0.344325      0.228649      0.151394     0.0839922     0.0512833     0.0300294     0.0154781    0.00799966    0.00382818    0.00182423   0.000804608   0.000316634   0.000123386   5.17153e-05   1.70110e-05   4.94836e-06   1.52018e-06   3.90110e-07   7.82949e-08   1.39585e-08   1.75802e-09       0.00000       0.00000
  17  14 2834.4546    2.9788  0.8228 12.7798 -0.0052       1.96143  0.0360   0.0750   0.0554    0.1124   0.0000       1.00484   439.3704       8.01480       14.4995       5.37785      -9.51281       1.27060       6.29236      -1.28663     -0.279874      0.585966      -2.16104     -0.451276      0.373166     -0.125416      0.418725     0.0362491    -0.0166407     0.0309485    0.00146679     0.0187474    0.00202527    0.00233843   -0.00101993  -5.14608e-05  -0.000121890  -2.29305e-05   3.61719e-06  -8.84287e-07  -9.21395e-06   1.21101e-06  -1.01282e-07  -7.46038e-08   5.29575e-09   2.17470e-09       0.00000       0.00000       2.57503       2.88489       3.69117       3.34385       3.10692       3.14731       2.61916       2.32013       1.87933       1.49818       1.23002      0.785535      0.575893      0.426695      0.233391      0.158702      0.106765     0.0559395     0.0311664     0.0184722    0.00876720    0.00460820    0.00209978   0.000824213   0.000392602   0.000180895   5.93038e-05   1.91431e-05   6.51840e-06   1.97457e-06   4.42257e-07   8.16780e-08   1.26853e-08   1.55873e-09       0.00000       0.00000
  17  16 3119.5443    3.7659  1.0009 13.2763 -0.0020      0.534102  0.0399   0.0919   0.0681    0.1326   0.0000      0.656310   435.1893       18.2537       17.0468       6.30689      -4.72424      -5.04263     -0.759075      -3.82398      -1.88456      -1.73213     -0.645473     -0.532010    -0.0323171     -0.186813      0.201687     0.0977565      0.107453     -0.151751   -0.00503479   -0.00181917   -0.00758689    -0.0105029   0.000484561  -0.000196783  -0.000231614  -0.000287076   9.96435e-05   2.08384e-05   5.15438e-06   7.86111e-07  -1.93907e-07  -3.58242e-08  -2.14168e-08   6.76821e-10       0.00000       0.00000       2.76849       3.31759       3.51888       3.81094       3.46248       3.14947       2.85160       2.54896       1.99560       1.63421       1.15229      0.941301      0.602859      0.432906      0.270858      0.180609      0.104557     0.0672220     0.0322350     0.0195603    0.00955770    0.00509613    0.00223260    0.00103838   0.000420169   0.000167368   5.44896e-05   2.13841e-05   5.65202e-06   1.75792e-06   3.82989e-07   1.00901e-07   1.50649e-08   2.12660e-09       0.00000       0.00000
  17  17 3261.6538    3.4721  1.3067 13.3981 -0.0080       2.17414  0.0576   0.0805   0.0837    0.1174   0.0000      0.730128   434.4080       15.1731       1.85312       9.97234     0.0114106       6.85764      -7.88482      -1.75643      0.940734      -2.16459      0.937242     -0.225803     -0.874990     -0.295495     -0.315080     -0.271980     0.0101468    -0.0454663    -0.0466884    -0.0182620     0.0107280   -0.00801294   0.000236407   -0.00156821   -0.00107446  -2.97377e-05   0.000106913   8.64005e-06  -1.15305e-06   2.45882e-06   3.22084e-07  -4.35949e-09   4.96280e-08   1.75080e-09       0.00000       0.00000       3.49512       4.85302       4.64469       5.08181       5.10172       4.29609       4.17165       2.91915       2.79573       1.89211       1.67184       1.13073      0.763785      0.567017      0.341862      0.252241      0.131586     0.0899902     0.0449461     0.0258683     0.0126197    0.00581402    0.00304799    0.00117913   0.000574147   0.000197104   7.45445e-05   2.67547e-05   7.06922e-06   2.63313e-06   5.14274e-07   1.27954e-07   2.92002e-08   3.02278e-09       0.00000       0.00000
  17  18 3403.7103    3.1447  2.0330 12.6943 -0.0037      0.982468  0.0614   0.0579   0.1068    0.1026   0.0000      0.440555   439.8859       18.1673       8.25592       7.09241       1.13718      -4.63594      -1.28280      -1.64065       2.58754      -4.33742      0.817974     -0.432730     -0.615266     -0.794227     -0.125597     -0.720629     0.0715992     -0.141990     0.0773207   -0.00651373   -0.00203558     0.0100650  -0.000113167    0.00105458  -8.53039e-05  -0.000537437   8.80852e-05  -5.52462e-06   3.81809e-06  -2.07723e-06  -1.24466e-06   9.30809e-08   2.89582e-08  -2.36523e-09       0.00000       0.00000       4.06432       4.97662       5.13772       5.60540       5.17634       4.63602       4.28911       3.58443       2.93202       2.15363       1.72373       1.29531      0.915971      0.614245      0.408560      0.265468      0.158100     0.0920903     0.0505298     0.0271766     0.0140854    0.00705790    0.00343418    0.00147480   0.000618598   0.000231141   8.47181e-05   2.84565e-05   8.80379e-06   2.47162e-06   5.97536e-07   1.25945e-07   2.43627e-08   2.92804e-09       0.00000       0.00000
  17  19 3545.7287    2.5796  2.6601 12.3215 -0.0060      0.460973  0.0692   0.0422   0.1278    0.0787   0.0000      0.291540   437.9411       17.9909       14.0167      0.718485       5.72742      -2.70837      0.655259      -5.20277       3.14857      -2.03290     -0.772138      -1.88690     -0.768640    -0.0211069     -0.144571      0.431063    -0.0978483    -0.0795020      0.104355    0.00466503   -0.00413174     0.0170541   -0.00315743  -0.000421379   0.000359031  -0.000187680  -0.000187296  -4.16067e-05   3.77608e-06   3.07312e-06  -5.55611e-07   2.44024e-07  -2.86779e-08   3.67562e-09       0.00000       0.00000       4.53478       5.72320       6.13775       5.97691       5.79658       5.30414       4.81587       4.04050       3.37134       2.60707       1.99824       1.45435       1.03826      0.703211      0.457181      0.292072      0.166996      0.102678     0.0557555     0.0305780     0.0153856    0.00760754    0.00358280    0.00158087   0.000668089   0.000260371   9.64394e-05   3.41517e-05   1.00216e-05   2.98620e-06   7.27096e-07   1.55978e-07   2.76794e-08   3.16970e-09       0.00000       0.00000
  17  21 3830.8100    1.8649  6.4125 11.0388 -0.0010      0.653778  0.1129   0.0199   0.2105    0.0492   0.0000     0.0908310   436.1750       21.5317       1.78139       1.70114      -2.86380      -19.1751      -3.59988      -9.61223     -0.891005      -7.19588      -2.49060      -1.27472      -1.14961      0.177084       1.36324      0.438957     -0.423071     0.0319869      0.151723    -0.0303818    0.00932821   -0.00200134    0.00581533   0.000624972   0.000803446  -0.000143876   8.13992e-05   2.13840e-06  -5.92614e-06  -1.56214e-06   2.41036e-06  -2.01602e-09  -7.03035e-08  -4.98671e-09       0.00000       0.00000       6.83381       8.89718       9.13557       9.77152       9.27834       8.60769       7.36853       6.42550       5.16395       4.11548       3.05706       2.29516       1.63044       1.10442      0.726664      0.464877      0.281794      0.164430     0.0925147     0.0492263     0.0259169     0.0124672    0.00593793    0.00253362    0.00107537   0.000409547   0.000156849   5.30164e-05   1.67845e-05   4.80680e-06   1.23503e-06   2.70931e-07   4.63992e-08   6.07799e-09       0.00000       0.00000
  17  22 3973.1099    1.5606  8.0996 10.8028 -0.0002      0.470203  0.1414   0.0157   0.2519    0.0421   0.0000     0.0811932   433.7898       1.35584       8.03687       22.8234     -0.413181      0.898688      -19.6215       12.5396       15.7585      -1.31778      -2.59309    -0.0515131       3.26909     -0.673562      -1.16844     -0.581274      0.450659     0.0112034     -0.176579    0.00441732     0.0302740    -0.0183110   -0.00570236   -0.00434932   0.000154583   0.000131771   0.000410056  -4.84904e-05  -1.42469e-05  -1.17655e-06  -1.40722e-06   1.02096e-07   5.39343e-08  -2.55781e-09       0.00000       0.00000       8.21728       11.0578       11.4814       12.0312       11.3045       10.3130       9.11559       8.11990       6.36369       5.15074       3.76663       2.87739       1.98823       1.37294      0.889284      0.552234      0.347682      0.194023      0.112470     0.0586253     0.0321758     0.0154381    0.00740041    0.00320892    0.00138305   0.000526191   0.000200255   6.45989e-05   2.17755e-05   5.98130e-06   1.56384e-06   3.55801e-07   5.83385e-08   7.58742e-09       0.00000       0.00000
  17  23 4115.8213    1.2787 10.5687 10.6629 -0.0009      0.372108  0.1872   0.0128   0.3326    0.0367   0.0000     0.0763797   439.3352       14.3678      -4.24338       12.7426       13.3128      -25.9780      -4.47237       1.03862       11.1626      0.212652      -9.68177      -1.76026      -2.25541      -2.95405       2.03477      0.180162      0.367664     -0.247764     -0.227024     0.0957602     0.0727489    -0.0101786    -0.0134193   -0.00224427   0.000737276   9.79608e-05   7.53511e-05  -3.30551e-05  -1.24808e-05   4.11493e-06  -1.97751e-06   3.69730e-07   1.49304e-08  -1.13095e-08       0.00000       0.00000       10.4067       13.5306       14.6379       14.6391       14.3633       12.8987       11.4846       9.69136       7.97200       6.39392       4.83020       3.51097       2.47281       1.70470       1.10580      0.715345      0.429886      0.258743      0.144925     0.0783181     0.0409693     0.0195392    0.00948684    0.00403541    0.00178700   0.000679491   0.000258170   8.72342e-05   2.69570e-05   7.83952e-06   1.94838e-06   4.27209e-07   7.27114e-08   8.48204e-09       0.00000       0.00000
  17  24 4258.2554    1.0740 12.7210 10.5113 -0.0018      0.368238  0.2402   0.0107   0.4170    0.0345   0.0000     0.0848307   444.9621      -5.72396       36.4765       14.0321      -2.93526       20.0541      -11.4459       17.7818     -0.901010      -17.3232      -2.28798      -2.54819       4.70266       1.63569      0.670468      0.650969      0.789452     -0.724805     0.0574396    -0.0831383     0.0700128    -0.0231672   -0.00446326    0.00524090    0.00164087   -0.00161371   0.000245774  -8.96170e-05  -1.26879e-05  -1.72815e-06  -3.42144e-06   3.30017e-07   5.16299e-08   1.70115e-09       0.00000       0.00000       12.6253       16.1845       17.4473       17.4777       17.4198       15.7803       14.0264       11.8479       9.71499       7.73658       5.88878       4.27024       3.12471       2.12798       1.39476      0.901322      0.540420      0.318051      0.183185     0.0976436     0.0502015     0.0248289     0.0114736    0.00517948    0.00210361   0.000854819   0.000319468   0.000107368   3.33887e-05   9.68904e-06   2.45113e-06   5.21509e-07   8.99511e-08   1.03297e-08       0.00000       0.00000
  18  10 2291.8165    1.0880  0.7320 10.9555 -0.0153       7.92060  0.0336   0.0304   0.0573    0.0942   0.0000       1.11481   436.1203       4.47163       11.9442       2.70462      -4.79460     0.0650114       3.23166      0.937651      -3.03216     -0.257208       1.19498      -1.01618     -0.419319     -0.242659      0.247417    -0.0536090    -0.0835147      0.142912    0.00959104    -0.0395800     0.0124677    0.00134798  -0.000349863    0.00226732   0.000598097   4.93633e-06   0.000131123  -6.12066e-05  -8.03480e-06  -1.04346e-05   3.45666e-07  -1.24888e-07   9.81023e-08   2.83821e-08  -3.11276e-09   1.60369e-10       2.25066       2.79527       3.15859       3.27490       2.87475       2.86715       2.60616       2.05314       1.78889       1.57912       1.00991      0.812391      0.643749      0.404666      0.264754      0.190254      0.118403     0.0670029     0.0393716     0.0259001     0.0124142    0.00617757    0.00337238    0.00177795   0.000643961   0.000285399   0.000120136   5.38201e-05   1.87379e-05   6.15380e-06   1.52740e-06   4.06184e-07   1.06491e-07   2.33170e-08   3.57333e-09   4.64570e-10
  18  11 2436.9913    1.4653  0.9379 11.3306 -0.0054       4.05441  0.0479   0.0354   0.0648    0.1055   0.0000       1.02634   439.4755       1.45723       13.1290      0.572677      -3.74359       1.37251     -0.670683       1.27015      -1.35078       1.88938       1.49090      0.709130      0.512051     -0.257235      0.169797     0.0640894     0.0299628    -0.0428014     0.0868820    -0.0206607   -0.00787885    0.00225164  -0.000389931   -0.00151203  -0.000115981  -0.000161520  -0.000127296  -2.20211e-05   2.46144e-05   3.01836e-06   9.38498e-07   5.73003e-07   3.53633e-09   1.20026e-08   5.32740e-09   3.52589e-10       2.59206       3.52157       3.86713       3.96187       3.79489       3.31672       3.20793       2.43007       2.47011       1.62009       1.47270       1.02752      0.714496      0.529227      0.334230      0.246566      0.127229     0.0926197     0.0473524     0.0345333     0.0162533    0.00766051    0.00463104    0.00195004    0.00107729   0.000353624   0.000183167   5.86131e-05   2.22171e-05   7.84430e-06   2.11608e-06   7.16088e-07   1.26105e-07   2.90153e-08   6.28083e-09   6.11676e-10
  18  12 2580.9263    1.8909  0.8030 12.1133 -0.0014       2.95087  0.0329   0.0494   0.0602    0.0915   0.0000       1.06283   434.9931       5.90958       11.8249      -2.65123       1.84351      -7.12924      -3.99137      -5.55893       4.00583       1.18657      -2.75042     -0.341620      0.127828     -0.701267      0.104438     0.0724178     -0.136665    -0.0112375     0.0101154     0.0144992    -0.0195194   -0.00675430    0.00226215   -0.00151028  -0.000561174  -0.000220800   0.000152875  -2.60841e-06  -9.07766e-06  -2.65278e-06  -9.23744e-07   1.01005e-07   2.76444e-07   2.83640e-08  -3.43242e-09   4.74316e-10       2.29781       2.74122       3.13705       3.31761       2.92798       2.80226       2.56578       2.21728       1.65418       1.36566       1.08598      0.771181      0.563701      0.420361      0.264341      0.173460      0.110628     0.0701274     0.0379522     0.0206175     0.0115067    0.00660333    0.00303701    0.00137762   0.000682274   0.000298787   0.000125045   4.71683e-05   1.54989e-05   4.96039e-06   1.41500e-06   4.16035e-07   9.55095e-08   1.99113e-08   3.18316e-09   4.15536e-10
  18  13 2724.8365    2.4941  0.8427 12.3366 -0.0034      0.858767  0.0352   0.0635   0.0602    0.1101   0.0000      0.869615   437.1181       7.48481       13.5788       1.95618      -1.61931     -0.213091      -1.07006     -0.922058       2.93155      -3.34615      -1.94182    -0.0726372      0.902679     -0.446266      0.225267     -0.210899     -0.113769      0.136118     0.0674724    -0.0466308    -0.0122439    0.00523732    0.00238711    0.00306093   0.000299098   0.000118193  -0.000173919  -5.33900e-05  -3.34159e-06   3.59447e-06  -1.02873e-06  -9.68942e-07  -1.09361e-09   1.02246e-08  -5.00811e-10   6.13733e-10       2.18843       2.84009       3.13695       3.06118       3.08263       2.75633       2.65733       1.94335       1.74535       1.39928       1.03480      0.825960      0.563642      0.385205      0.266611      0.175272      0.110712     0.0699465     0.0392216     0.0218997     0.0114792    0.00595659    0.00290884    0.00134682   0.000636988   0.000267605   0.000111081   4.24698e-05   1.58838e-05   5.46455e-06   1.55514e-06   4.13442e-07   9.85701e-08   2.31995e-08   4.16930e-09   4.00777e-10
  18  14 2868.8177    3.1417  0.8736 12.4222 -0.0049       1.84972  0.0345   0.0764   0.0592    0.1325   0.0000      0.684777   437.8650       11.2151       11.9276       3.36258       2.57476       3.84504       1.72719      -2.29403     -0.838632       2.27616       1.46049    -0.0229836      -1.06674      0.216840     -0.301139    -0.0258039   0.000676175    -0.0474509     0.0314501     0.0148304   0.000389664  -0.000144777   -0.00107134    0.00205800  -0.000211873   3.82901e-05  -0.000177686  -3.20536e-05  -1.59345e-05  -7.04658e-06  -6.79415e-07   3.17968e-07  -1.34608e-07  -2.58314e-08  -1.49326e-09   4.69560e-10       2.39480       2.70497       3.31763       3.40077       2.75808       3.03341       2.87973       1.87134       1.87213       1.59076       1.07985      0.785843      0.689817      0.413344      0.255246      0.206222      0.126919     0.0648442     0.0420080     0.0274290     0.0122309    0.00552151    0.00345594    0.00175132   0.000673580   0.000238366   0.000125964   5.74478e-05   2.08144e-05   6.35115e-06   1.58751e-06   4.02103e-07   9.06155e-08   1.79406e-08   3.74520e-09   4.15683e-10
  18  15 3012.3422    3.6279  0.8834 13.1306 -0.0108       2.21603  0.0348   0.0915   0.0631    0.1110   0.0000      0.850284   443.1410       18.0726       8.64448      -2.51947      -7.68395     -0.592224     -0.185375     -0.153134       3.26069      -1.99646      0.261821      0.484826     0.0436869      -1.31430     -0.183228     0.0393265      0.155244   -0.00235879    -0.0177503    0.00541545    0.00509262    0.00350594   -0.00555526  -0.000262730   0.000156063   4.08426e-05  -0.000198687   3.45582e-05   3.07515e-05  -2.96607e-06  -4.50098e-06  -1.06411e-07  -4.48542e-08   7.76973e-09   1.77185e-09   9.49781e-10       2.67157       3.34304       3.47851       3.20935       2.88956       2.76501       2.72499       2.40304       2.10478       1.69886       1.30755      0.949407      0.690802      0.466815      0.296198      0.191001      0.111616     0.0660897     0.0372809     0.0198910     0.0108445    0.00558648    0.00275300    0.00131748   0.000582890   0.000252389   0.000100401   3.93793e-05   1.47510e-05   4.56871e-06   1.31606e-06   3.66558e-07   8.64404e-08   1.78815e-08   3.24743e-09   3.57810e-10
  18  16 3155.0759    3.7400  0.9185 13.5035 -0.0001       1.25834  0.0358   0.0908   0.0643    0.1037   0.0000      0.881252   435.7472       14.0498       8.56406       15.6491      -1.31251      -1.70100      -2.53579      -1.09679       3.19179      -1.52909     -0.634178      -1.19051     -0.154171     -0.547385     0.0910744     -0.317725   -0.00433134    -0.0223732   -0.00812345    -0.0216589   -0.00135730    0.00115913   0.000384301   -0.00241640  -0.000378982   9.64232e-06   0.000231628   1.11553e-05   2.94555e-06   3.14678e-06   6.68193e-08   2.94694e-07  -8.53105e-08   7.91153e-11  -1.87155e-09   7.14079e-10       2.36940       2.88119       2.95513       3.30564       2.99209       2.90472       2.55875       2.16421       1.78676       1.49044       1.17368      0.801095      0.599398      0.436349      0.297354      0.184560      0.115572     0.0733324     0.0414318     0.0253320     0.0130385    0.00710761    0.00314409    0.00156384   0.000642536   0.000317508   0.000122031   4.88778e-05   1.53529e-05   5.35496e-06   1.45820e-06   4.11266e-07   1.00937e-07   1.95542e-08   3.61614e-09   4.76775e-10
  18  17 3297.5950    3.3775  1.4939 13.0666 -0.0088       1.91497  0.0498   0.0675   0.0914    0.1039   0.0000      0.568843   440.2093       18.8131       9.28433       15.4612       3.02620       4.79772      -1.45035      -1.83387       2.51836      -4.82079      0.606066     -0.543140      -1.81206      0.548795      0.732726     -0.124722    -0.0304043     -0.153863    -0.0523117     0.0635220    0.00584385   -0.00904169   -0.00211350    0.00305044   -0.00170838  -0.000370131   0.000128958  -3.50690e-05  -1.31828e-05   3.38998e-06  -1.78359e-06   6.83327e-08  -8.83312e-09  -1.81274e-08  -1.43108e-08  -1.19038e-10       2.97267       3.82907       3.95709       4.42201       3.99237       3.86037       3.39662       2.81652       2.31972       1.82978       1.49113       1.03375      0.835246      0.510873      0.370204      0.234132      0.164047     0.0944557     0.0564275     0.0304882     0.0163304    0.00860348    0.00418302    0.00215910   0.000854638   0.000411569   0.000150774   6.37950e-05   2.15986e-05   6.81949e-06   2.10917e-06   5.34987e-07   1.49731e-07   2.60851e-08   5.39266e-09   6.68646e-10
  18  18 3440.4195    2.9904  2.1129 12.5579 -0.0084       1.67613  0.0606   0.0518   0.1053    0.0934   0.0000      0.396082   437.3502       22.7903       19.9450       11.2360       10.6120      -6.21205       3.67866       4.52136      -1.62017      -5.56560      -1.46385       1.19526     -0.291573     -0.556648     -0.499469     -0.361017    -0.0161593   -0.00101879    -0.0207589    -0.0447275    0.00907937    0.00627075    0.00720273   -0.00183853   -0.00143966   0.000114247   1.04608e-05  -8.49988e-06  -6.18912e-05   2.23661e-06   1.68913e-07  -1.09208e-06  -1.56554e-07  -3.17147e-08   5.19988e-09  -1.62317e-11       3.57078       4.52230       4.89452       4.89570       4.94918       4.37929       3.96949       3.48754       2.73879       2.25852       1.70854       1.28002      0.945797      0.642073      0.468800      0.290538      0.176593      0.110618     0.0639103     0.0365692     0.0201205    0.00991754    0.00504149    0.00240018    0.00107699   0.000477345   0.000189395   6.74030e-05   2.51850e-05   8.35743e-06   2.43042e-06   6.78722e-07   1.80328e-07   3.65211e-08   5.86534e-09   6.62433e-10
  18  19 3583.1418    2.4649  3.3084 11.7557 -0.0015      0.965092  0.0743   0.0342   0.1326    0.0784   0.0000      0.207420   443.0407       25.7747       14.5767      -4.73312       3.53215       13.1285       6.77167      -8.61455      -3.35654      -5.90021      0.574297     -0.829991     -0.415585     -0.802001      0.134941      0.563466      0.278523    -0.0680128     0.0468961     0.0242922    -0.0195321    -0.0135341   -0.00786144    0.00229005    0.00119016    0.00126965  -0.000120495  -1.72099e-05   4.24327e-05   1.44299e-05  -1.02764e-06   9.18251e-07   3.89945e-08   5.18641e-08  -1.43080e-08  -5.01423e-10       4.35991       5.65416       6.06739       6.28027       6.10535       5.43466       5.04015       4.09085       3.60342       2.79251       2.17111       1.61805       1.17221      0.818760      0.544686      0.361740      0.229483      0.135949     0.0821998     0.0456082     0.0249954     0.0127804    0.00640254    0.00311586    0.00132836   0.000589326   0.000231088   9.11779e-05   3.27941e-05   1.05758e-05   3.29245e-06   8.78977e-07   2.11556e-07   4.54833e-08   8.26114e-09   8.85071e-10
  18  20 3725.8286    2.1364  4.4604 11.4817 -0.0043      0.625779  0.0923   0.0266   0.1571    0.0600   0.0000      0.142675   448.1919       22.3497       3.62403       16.3574     -0.177029      -2.34530      -11.6492      -3.40073       7.29163      -5.18738      -1.07619      -2.09835    -0.0688741      -1.75923     -0.609847     -0.765076      0.178210    -0.0548917     0.0371964     0.0602849     0.0529276     0.0144904    -0.0115518    0.00691162   0.000997497  -0.000191096  -0.000178081  -4.93132e-05   6.10539e-05   1.11849e-05   1.22724e-06   7.35630e-07   2.36006e-08   1.62747e-07  -1.04950e-10  -5.02694e-10       5.49909       6.87231       7.45987       7.41106       7.39668       6.90073       6.08814       5.23348       4.24593       3.49358       2.58091       1.95776       1.46926       1.02377      0.707377      0.459395      0.277815      0.169958     0.0987817     0.0576684     0.0310657     0.0153188    0.00783044    0.00373850    0.00160160   0.000701165   0.000285159   0.000107446   3.96659e-05   1.31214e-05   3.80286e-06   1.06489e-06   2.67051e-07   5.57783e-08   8.87015e-09   1.02877e-09
  18  21 3868.7076    1.7486  6.8802 10.9002 -0.0014      0.428196  0.1182   0.0177   0.2153    0.0466   0.0000     0.0880908   428.6928       20.5463       4.66873       17.2423      -9.50478     -0.873133       4.33500       9.36203      -1.59960      -4.21614      -2.63796       1.59633     -0.808243     -0.534818     -0.355891     0.0749184     -0.164024     -0.302446    -0.0326035      0.108187     0.0134609    0.00131173  -0.000479017  -0.000450686   -0.00261881   0.000126327   6.03823e-06   2.28258e-05  -9.42961e-05  -8.78291e-09   2.03114e-06  -1.97135e-06   2.88352e-07   3.61099e-08   2.54159e-09  -1.79008e-09       6.78452       8.89357       9.38452       9.86485       9.35852       8.77284       7.71555       6.61859       5.53042       4.30536       3.38321       2.50691       1.85309       1.25449      0.870958      0.557149      0.355083      0.216668      0.124989     0.0695695     0.0383569     0.0195922    0.00994589    0.00463880    0.00210299   0.000895845   0.000365627   0.000134868   4.98810e-05   1.65136e-05   5.02311e-06   1.37142e-06   3.44323e-07   6.96385e-08   1.24629e-08   1.47432e-09
  18  22 4011.7170    1.4862  9.3663 10.6080 -0.0021      0.370972  0.1512   0.0138   0.2740    0.0393   0.0000     0.0681078   436.4298       11.1029      -3.29872       4.84243       8.58360       19.9185       1.92149      -1.30219       6.61501      -2.50012      0.454541      -2.80924       1.81620       1.49629      -2.13280      0.219143      0.248396    -0.0420112    -0.0227522    -0.0233020    -0.0443460   -0.00299197    -0.0116883   -0.00810411   0.000178336   7.98486e-05  -0.000336709   9.92395e-05  -7.91394e-05   3.61806e-06   1.12320e-05  -3.15419e-07  -5.11183e-07  -5.16779e-08  -4.22990e-09   1.63972e-09       8.29145       10.6866       11.0955       11.7966       11.4785       10.6958       9.24470       8.15956       6.62816       5.41218       4.21586       3.12533       2.26633       1.59035       1.08008      0.708020      0.447603      0.276492      0.160433     0.0917239     0.0491780     0.0257588     0.0125785    0.00606071    0.00265395    0.00117092   0.000461849   0.000177605   6.17095e-05   2.07143e-05   6.22784e-06   1.75824e-06   4.32458e-07   8.99844e-08   1.49454e-08   1.82783e-09
  18  23 4154.8018    1.1952 10.3427 10.6426 -0.0046      0.434335  0.1859   0.0123   0.3285    0.0353   0.0000     0.0788720   448.6295       34.6298       20.9639       1.45009      -12.1603       8.20113      -1.89893      -2.14901       1.24853      -6.29645      -5.48873     -0.794660      -1.68080       2.55165     -0.896877    -0.0283043     -0.604292      0.593030     0.0570283      0.155515    -0.0449302   -0.00986276     0.0110857     0.0206176    0.00353981   -0.00147224   -0.00123448  -8.39521e-05   1.73058e-05  -1.89369e-05  -7.62257e-06   2.29685e-06  -2.02129e-07  -1.25475e-07  -2.52247e-08   2.11599e-09       9.97378       13.1268       14.0217       14.4465       13.7634       12.8740       11.3852       9.94969       8.14463       6.47055       5.00419       3.79176       2.76362       1.92128       1.29126      0.865130      0.528619      0.328283      0.189403      0.106439     0.0573472     0.0304000     0.0150213    0.00717952    0.00329893    0.00139336   0.000558647   0.000214431   7.72265e-05   2.56522e-05   7.61025e-06   2.17413e-06   5.21150e-07   1.09058e-07   1.80488e-08   2.14842e-09
  18  24 4297.8201    1.0200 14.6552 10.4449 -0.0016      0.332360  0.2809   0.0093   0.4659    0.0320   0.0000     0.0828759   445.1449       51.0777      -18.2548      -5.86695       8.29652       6.50646       7.21012      0.809560      -11.1041       18.7774       13.6379      -1.83470      -3.11402     -0.798900       1.72550      -1.09598      0.381253     -0.142068     -0.228364     0.0775816      0.121811    0.00616133    -0.0110662    0.00387731    0.00902871    0.00283467   0.000343936  -0.000176144  -2.21152e-05   5.53759e-06   7.63499e-06   4.15757e-07   1.64588e-07  -7.09603e-08   6.54313e-10   1.09058e-09       13.2757       16.9174       17.8555       18.6508       18.2297       16.7834       15.0324       12.9708       10.8527       8.57018       6.70717       5.01058       3.72829       2.61901       1.75678       1.15909      0.740916      0.454196      0.260580      0.149827     0.0803087     0.0432202     0.0215317    0.00991926    0.00466283    0.00188198   0.000795807   0.000299167   0.000104276   3.50171e-05   1.04126e-05   2.89085e-06   6.93932e-07   1.42272e-07   2.42901e-08   2.78078e-09
  19   9 2173.8477    0.8692  0.6716 10.4143 -0.0095       6.70816  0.0306   0.0234   0.0514    0.0858   0.0000       1.07689   438.1794      0.883217       11.9331      -1.11342      -1.21590     -0.630049      -2.60770     -0.429149       2.51852     -0.201460       1.64428       1.25619     -0.305082     0.0508691      0.130436     -0.344571     -0.135976   -0.00256977   -0.00502847   -0.00458933   -0.00322251    0.00126205  -0.000733142   -0.00139311    0.00171093   0.000450243  -0.000203247   9.05003e-05   4.48291e-06  -2.82317e-06   4.83757e-06  -1.71405e-06  -1.27698e-08   7.26048e-08  -2.23777e-08   2.82897e-09       2.21415       2.78508       2.77904       2.83196       3.11247       2.94856       2.53356       2.01117       1.56592       1.31608       1.16775      0.917508      0.598014      0.405795      0.253292      0.199806      0.143218     0.0930819     0.0580959     0.0328730     0.0171884    0.00878215    0.00414989    0.00211977   0.000965848   0.000477014   0.000190187   8.63397e-05   2.98007e-05   1.17923e-05   3.78164e-06   1.24610e-06   4.02862e-07   1.10898e-07   2.37531e-08   5.26408e-09
  19  10 2322.4884    1.1687  0.7609 10.9421 -0.0062       5.67711  0.0418   0.0300   0.0553    0.0922   0.0000       1.03962   440.4842       7.93671       7.88415       4.09828      0.429545     -0.297275      -1.96733      0.648663       1.48295      0.245556      0.387055      -1.31332     -0.275175      0.109450      0.316155      0.105901     -0.152264     0.0359292    -0.0631334    -0.0287124   -0.00978187   -0.00783340   9.24183e-05   -0.00103741   0.000377189  -0.000279245  -0.000168587   5.08145e-05  -9.18300e-05  -7.40791e-06  -1.11599e-07  -1.23414e-06   1.76145e-07  -6.70495e-08   3.10567e-08  -1.68365e-09       2.13178       3.72691       2.51799       4.02895       2.92222       3.83579       2.63598       2.77746       2.02870       1.78171       1.35333       1.04415      0.799666      0.543376      0.422571      0.241378      0.189422     0.0930019     0.0715679     0.0316486     0.0236121    0.00919868    0.00665040    0.00223582    0.00145945   0.000465285   0.000278082   8.78191e-05   4.35488e-05   1.26197e-05   4.88699e-06   1.44458e-06   4.38822e-07   1.16461e-07   2.61029e-08   5.52053e-09
  19  12 2613.2718    2.1135  0.9034 11.8499 -0.0053       3.75786  0.0337   0.0489   0.0605    0.1243   0.0000      0.951508   436.1724       4.10096       13.2284       3.77746      -8.00487      -2.92758      -3.81505      -2.27625      -1.01688     -0.747996       1.47403      0.284309      0.672559    -0.0945661    0.00423351   -0.00624985     -0.126080     -0.119339    -0.0364417    0.00230931    -0.0194627     0.0110168    0.00170662  -0.000823761   0.000725566   0.000768958  -0.000440210   7.13037e-05   2.82040e-05   9.95440e-06  -4.26057e-06  -9.73573e-07  -4.38081e-07   1.89441e-07   1.52317e-08  -5.54354e-09       2.03395       2.72907       2.87600       3.04323       2.82493       2.70985       2.27629       2.12685       1.73209       1.42558       1.12302      0.854959      0.600556      0.449277      0.282886      0.192791      0.125736     0.0840894     0.0470796     0.0276406     0.0156396    0.00849785    0.00441709    0.00233646    0.00108365   0.000482981   0.000210198   9.18039e-05   3.47396e-05   1.27911e-05   4.32144e-06   1.48097e-06   4.28017e-07   1.22602e-07   2.63384e-08   5.61119e-09
  19  13 2758.0255    2.6548  0.9957 12.3818 -0.0032      0.435587  0.0350   0.0582   0.0638    0.1087   0.0000      0.904349   438.5163       4.06076       8.33406     -0.423343      -2.64131     -0.273640      -4.55935      -3.65107       2.02286      -1.21326       1.24185     -0.927493     0.0543548     -0.707822     0.0866218     -0.313818    -0.0399110    -0.0816960     0.0235720     0.0119462   -0.00133435    -0.0145422   -0.00129361   0.000211348    0.00123425  -0.000200107   7.87705e-05  -3.70337e-05  -4.61012e-05   1.08100e-05  -2.02083e-06  -1.87971e-06   3.70733e-07  -6.63129e-08   1.02444e-08   2.15812e-09       2.09181       2.60770       2.91492       2.94671       2.91103       2.56458       2.41851       2.06050       1.71064       1.44603       1.13395      0.842150      0.610288      0.425526      0.302595      0.189149      0.128971     0.0817255     0.0486819     0.0290735     0.0159261    0.00889018    0.00470151    0.00225652    0.00109121   0.000502637   0.000222260   9.26898e-05   3.71425e-05   1.29551e-05   4.36032e-06   1.43437e-06   4.07503e-07   1.06943e-07   2.73215e-08   5.54347e-09
  19  14 2902.6553    3.3208  0.9213 12.7942 -0.0041      0.886727  0.0391   0.0763   0.0584    0.1149   0.0000      0.766311   438.7430       9.99587       11.2813       5.21580     -0.638754     -0.556579       1.23471      -2.85849       1.90504     0.0104429   -0.00770737     -0.731368     -0.700278     -0.438253     -0.261913     -0.252452    -0.0420843     -0.160425    -0.0340309   -0.00316808     0.0157584    0.00530329   -0.00567391   -0.00479958   -0.00217954   0.000576845  -0.000167887  -0.000119203   5.04387e-05  -6.15736e-06   1.55120e-06   3.31557e-07   6.56121e-08  -3.22418e-08  -3.52379e-08  -2.56756e-10       2.36055       3.00826       3.39185       3.30635       3.16523       3.20697       3.00206       2.21211       2.01903       1.57245       1.11038      0.921815      0.718246      0.504700      0.347189      0.257354      0.153352     0.0915865     0.0610223     0.0327363     0.0172828     0.0102335    0.00506140    0.00250380    0.00116295   0.000624319   0.000238911   9.84445e-05   3.74610e-05   1.78136e-05   5.99590e-06   1.82645e-06   5.24670e-07   1.27472e-07   2.95352e-08   6.26091e-09
  19  15 3046.7158    3.7450  0.9223 13.2589 -0.0069       1.08067  0.0353   0.0869   0.0606    0.1143   0.0000      0.706803   441.6397       11.8354       14.3446       4.31831      -3.89288      0.768333       1.36540      -2.08299      0.977675     -0.709657       1.23566     0.0697748     -0.108336      -1.47992      0.205785     -0.301792     0.0168174    -0.0470872      0.114552  -0.000284753     0.0162705     0.0152875   -0.00305798    0.00232390  -9.01155e-05   0.000220281   3.60549e-05   2.94986e-06   3.82976e-05   5.72776e-06   6.81348e-07  -3.71177e-07  -4.05117e-09  -6.05304e-08  -1.31407e-08  -4.02307e-09       2.27539       2.87135       3.07935       3.16693       3.15783       2.83305       2.77520       2.23183       1.76901       1.53814       1.20408      0.915389      0.637441      0.492147      0.343434      0.214465      0.150792     0.0911074     0.0596196     0.0305163     0.0178589     0.0100453    0.00489937    0.00241960    0.00110791   0.000480958   0.000252824   0.000100198   3.92122e-05   1.45097e-05   4.73481e-06   1.47042e-06   4.65395e-07   1.09737e-07   2.97575e-08   6.24121e-09
  19  16 3190.1315    3.7542  1.2270 13.3770 -0.0071       2.59589  0.0452   0.0793   0.0754    0.1068   0.0000      0.707052   438.6362       13.0808       9.53393       8.78895       3.80627       2.45655       1.26140      0.204200     -0.105444      -1.38359     -0.412243      -1.13399      -1.01242      -1.61829     -0.561512     -0.321282     0.0244787     -0.263428     0.0180960   -0.00216705   -0.00830463   -0.00952429    0.00375668   0.000826959   -0.00192253  -0.000425452  -6.89106e-05   7.27001e-05   4.28751e-05   1.15406e-05   1.76520e-06   7.71507e-07   4.00023e-08  -9.39120e-08   5.78974e-09   6.26682e-09       2.46210       3.27470       3.35870       3.47144       3.31976       2.97833       2.83847       2.45551       2.24581       1.74568       1.38209       1.07406      0.815331      0.542084      0.374395      0.247401      0.160659      0.104057     0.0597856     0.0354070     0.0186884     0.0112229    0.00568364    0.00295730    0.00149897   0.000610236   0.000308091   0.000106297   4.61035e-05   1.66060e-05   5.64335e-06   1.93619e-06   5.18007e-07   1.43393e-07   3.39945e-08   6.92271e-09
  19  17 3333.3628    3.2437  1.6198 13.0516 -0.0107       2.65991  0.0500   0.0608   0.0875    0.0828   0.0000      0.524690   436.8048       20.1603       17.6554       3.15088      0.933394     -0.133737      -1.74828      -4.92046       5.19083     0.0763481       1.45254      -4.03778      0.397563      0.127837      0.227799     -0.528653      0.273222    -0.0916256     0.0577076    -0.0863576  -0.000633165    0.00341267   -0.00392645   6.11182e-05  -9.38864e-05    0.00152933  -0.000150284  -2.43723e-07   4.73422e-05  -9.96518e-07   1.11695e-05  -1.08865e-07  -7.36986e-07   2.68745e-07   3.82532e-08  -5.86967e-09       2.89520       3.73891       4.10595       4.20450       4.01412       3.72939       3.39725       2.88864       2.41487       2.00155       1.53390       1.16542      0.870344      0.610276      0.426136      0.281912      0.187551      0.113712     0.0701670     0.0408890     0.0238651     0.0124375    0.00662450    0.00326816    0.00167552   0.000678790   0.000334812   0.000126190   5.45906e-05   1.92612e-05   6.85110e-06   2.09649e-06   6.21450e-07   1.58146e-07   3.91590e-08   7.88909e-09
  19  18 3476.5419    2.8781  2.4291 12.3481 -0.0017       1.63640  0.0653   0.0447   0.1085    0.0782   0.0000      0.335213   438.1564       10.4381       13.2712       3.96651       6.87186      -5.18537      -2.63275       2.57014      0.751899       1.36859      -2.32148      -3.02597      0.789923      -2.54107     -0.476966     -0.750320      0.292111     -0.197300     -0.115549   -0.00245230    -0.0324255    -0.0370271    0.00676112    0.00289085   -0.00366664  -2.40519e-05   0.000480520  -0.000155084  -5.64116e-05   1.20371e-05   6.44980e-06   6.04464e-06   5.45192e-07   1.18221e-07  -4.25887e-08  -1.72726e-09       3.88017       4.83087       4.98644       5.10156       4.97041       4.85297       4.54646       3.85724       3.15607       2.45615       1.82433       1.43626       1.14096      0.877531      0.592779      0.405908      0.257829      0.151371     0.0913934     0.0505062     0.0303498     0.0152792    0.00806089    0.00424033    0.00196912   0.000881142   0.000364608   0.000162880   6.17215e-05   2.34735e-05   8.20400e-06   2.41172e-06   7.40286e-07   1.92986e-07   4.42283e-08   9.24005e-09
  19  19 3619.7583    2.3999  3.5432 11.7142 -0.0048      0.748092  0.0749   0.0310   0.1343    0.0715   0.0000      0.190264   435.7660       21.7663       11.4847       10.3485      -5.87243       7.19390       3.52561     -0.728036      -3.32769      -4.05800      -1.22195   -0.00975696      -1.17742      -1.02198    -0.0162059     -0.409420      0.618798    -0.0793840     -0.169419    0.00617024     0.0340515    0.00173019   -0.00563705    0.00517582   -0.00260398    0.00151784   0.000654761   0.000103870   3.40971e-05  -2.78824e-05   9.57931e-06  -1.26580e-06  -1.75969e-06   1.19509e-07   7.55311e-08  -1.59063e-08       4.31867       5.48630       5.97195       6.09284       5.83618       5.58173       5.20728       4.29950       3.59470       2.89030       2.31034       1.74619       1.27546      0.955865      0.658024      0.439339      0.282757      0.178442      0.106110     0.0615646     0.0346523     0.0187040    0.00963465    0.00480592    0.00227226    0.00104847   0.000471213   0.000200714   7.85026e-05   2.88899e-05   9.83572e-06   3.16691e-06   9.31206e-07   2.47481e-07   5.64574e-08   1.19244e-08
  19  20 3763.0986    2.0120  5.3257 11.1239 -0.0017      0.405219  0.0957   0.0218   0.1741    0.0569   0.0000      0.105527   432.0609       18.4177       4.82826       2.43801      -13.1028      -10.9080      -3.74828       6.40413       6.86855      -6.13896      0.376017      -2.84255    -0.0415027     0.0613462       1.56236     -0.490380     -0.161861    -0.0457407    -0.0121519     0.0212833     0.0848474    -0.0147244    -0.0111204   -0.00166107   0.000191315    0.00125316   0.000338333   6.91339e-05   3.25510e-05  -1.35811e-05   1.63542e-05  -8.25508e-06  -4.90554e-07  -2.03282e-07  -5.86580e-08   1.08893e-08       5.33584       6.90952       7.23820       7.86913       7.44892       6.98337       6.21655       5.50978       4.51682       3.68568       2.84260       2.21836       1.59572       1.19706      0.807361      0.546682      0.351179      0.224385      0.132095     0.0785817     0.0432975     0.0244923     0.0123896    0.00646160    0.00299852    0.00140008   0.000601815   0.000256024   9.66247e-05   3.65290e-05   1.19375e-05   3.99166e-06   1.15124e-06   3.13531e-07   7.09674e-08   1.53055e-08
  19  21 3906.3556    1.6998  7.0908 10.8288 -0.0005      0.479071  0.1189   0.0166   0.2124    0.0440   0.0000     0.0829002   437.4717       26.2579       20.1667       2.53526       2.19908      -14.5831      0.896919      -16.0676       4.65577      -5.62459      0.314039       1.55915     -0.139711      0.612025      0.206169     -0.184563      0.107557     -0.104028     0.0763474     0.0768460     -0.125548   -0.00658018    0.00211328    -0.0134847   -0.00246969    0.00270568  -0.000547514  -0.000348275   0.000142076   1.32456e-05   2.45557e-06   1.23558e-05   1.26556e-07   4.79995e-07  -8.89717e-08   1.91444e-08       6.63952       8.49896       8.93109       9.38894       9.12797       8.40713       7.76110       6.49613       5.53822       4.51629       3.67645       2.80315       1.99441       1.39801      0.964412      0.654162      0.426937      0.276701      0.168695     0.0970134     0.0539936     0.0293463     0.0151150    0.00751837    0.00352940    0.00168844   0.000721903   0.000306133   0.000115760   4.31378e-05   1.47800e-05   4.74764e-06   1.38860e-06   3.69357e-07   8.58433e-08   1.83022e-08
  19  22 4049.8140    1.4365  9.6875 10.6343 -0.0035      0.226273  0.1538   0.0128   0.2770    0.0360   0.0000     0.0680010   436.2864       8.35812       6.52984       17.0126       8.96478       6.84988      -7.21023      -11.6686       2.30088     -0.885020      -4.36811      -2.19278       3.08309      0.459349       2.20272      -1.49657      -1.16803     -0.142939    -0.0426349     0.0812702     -0.109709     0.0174722     0.0239298    -0.0178395    0.00523661    0.00363400   0.000780842  -0.000182577  -4.95402e-05   2.73449e-06  -3.85439e-06   6.35350e-06   1.89397e-06   7.64702e-08  -9.55974e-08   1.90761e-09       7.97770       10.3647       11.0892       11.4054       11.1770       10.4150       9.44433       8.13178       6.92266       5.46886       4.36199       3.35143       2.43646       1.78933       1.24214      0.827451      0.536832      0.335858      0.202604      0.117684     0.0681829     0.0359870     0.0190673    0.00956035    0.00459770    0.00209813   0.000920921   0.000386337   0.000150105   5.40317e-05   1.91913e-05   6.12110e-06   1.84154e-06   4.82566e-07   1.11140e-07   2.32465e-08
  19  23 4193.5302    1.2014 12.3138 10.5584 -0.0012      0.428125  0.2088   0.0109   0.3652    0.0328   0.0000     0.0690674   434.4574       25.3681      -3.19739     -0.730771      -18.2107      -3.67626      -11.9075       4.52100       13.7982       2.37676     -0.542934       4.18412      -4.44338     -0.461458       2.69923     -0.999055     -0.815739     -0.371922     -0.333814    -0.0132728      0.147991     0.0704212     0.0478178    -0.0166090    0.00275660    0.00299118   -0.00262294   0.000363900   2.47491e-05  -1.90862e-06   2.75202e-05   7.43286e-06  -1.79248e-06   4.18691e-07   3.68732e-08   1.57394e-09       10.1223       13.2097       14.2447       14.6685       14.1270       13.5471       11.7916       10.5824       8.81737       7.22972       5.63034       4.36478       3.14747       2.31013       1.60967       1.06170      0.694635      0.439104      0.263335      0.158178     0.0881611     0.0493401     0.0253948     0.0128726    0.00622324    0.00278890    0.00127043   0.000514649   0.000204034   7.50414e-05   2.53040e-05   8.46991e-06   2.45615e-06   6.47011e-07   1.50906e-07   3.04363e-08
  19  25 4479.4892    0.8299 17.4772 10.3245 -0.0019     0.0169238  0.3778   0.0074   0.5568    0.0270   0.0000     0.0841549   469.6814      -22.4101       5.61205       2.78563       31.3511       30.2006      -13.7465      -7.58560      -19.6139      -11.0682      0.588106      -2.38214      -1.14128      -6.87650      -2.01751     0.0906600     -0.228422      0.701251     -0.159389      0.168587     -0.255583    -0.0148871     0.0154594     0.0216101    0.00140134   -0.00343183   -0.00177438   0.000144759   0.000195059  -5.19614e-05  -2.40276e-05  -8.93633e-06  -8.48304e-06  -6.50922e-07  -6.37587e-07  -9.11357e-08       15.0281       19.4955       20.9144       21.4905       21.2042       19.8975       18.0586       15.7315       13.0361       10.6366       8.43997       6.48789       4.85808       3.48383       2.44382       1.64709       1.07884      0.688594      0.413914      0.244888      0.137192     0.0758080     0.0390279     0.0202306    0.00951308    0.00448379    0.00192166   0.000824124   0.000313297   0.000118155   3.98903e-05   1.29812e-05   3.73597e-06   1.00372e-06   2.33788e-07   4.66662e-08
  20  10 2352.5282    1.2537  0.8312 11.0339 -0.0003       4.38331  0.0351   0.0299   0.0572    0.0977   0.0000      0.966909   441.2812       2.25964       12.7735       7.93333     -0.320827      0.684675     -0.793981     -0.963296     -0.617819       1.82259      -1.52645      -1.77032      0.815527     -0.200163    -0.0475508      0.103535     -0.247429      0.179561     0.0695065    -0.0363753    -0.0100582    -0.0191808    0.00887461   -0.00260462   -0.00124626  -0.000213067  -4.50364e-05  -0.000202476  -5.82283e-05   3.08948e-05   6.36625e-06  -2.37181e-06  -6.49317e-07  -1.02338e-08  -3.49233e-08  -1.80916e-08       2.16588       2.62965       2.92069       2.92216       2.75597       2.99055       2.58102       1.99894       1.83423       1.48869       1.20179      0.990371      0.713821      0.469689      0.368883      0.231980      0.163713      0.110161     0.0700005     0.0401687     0.0245536     0.0141079    0.00646785    0.00353374    0.00185000   0.000826657   0.000353787   0.000177441   7.70091e-05   3.02405e-05   1.07505e-05   4.51403e-06   1.49770e-06   4.78371e-07   1.29072e-07   2.88887e-08
  20  11 2499.1240    1.7226  0.9797 11.3047 -0.0010       4.67781  0.0390   0.0387   0.0618    0.1295   0.0000      0.792503   439.3699       4.15488       12.4322       11.0024      -3.38107      -2.89028       1.07416      -2.58825      0.288500      0.990783      -3.20708      0.347770      0.449950    -0.0456389     -0.419893    -0.0746116      0.166777    -0.0403926    -0.0259932   -0.00447878    -0.0174342   -0.00141208   0.000365877   -0.00559238   -0.00214987  -0.000874086   0.000155108  -0.000100341   4.88598e-05   8.56425e-06  -6.23370e-06  -8.76879e-07  -5.57798e-07  -2.19142e-07   1.00154e-07   4.99771e-08       2.25126       2.52554       3.09921       3.28812       3.13544       3.12014       2.46260       2.32619       2.02204       1.48489       1.27950       1.01187      0.670577      0.528999      0.383480      0.258149      0.183034      0.111484     0.0631307     0.0451986     0.0276376     0.0150222    0.00780892    0.00422277    0.00206272    0.00108591   0.000490221   0.000213492   8.56319e-05   3.89344e-05   1.26760e-05   4.49016e-06   1.49456e-06   5.52992e-07   1.53227e-07   3.72544e-08
  20  12 2645.0609    2.2789  0.8814 11.8939 -0.0045       3.70557  0.0318   0.0526   0.0566    0.1145   0.0000      0.799472   439.4480       4.48191       14.2391      0.907160      -6.34877       3.36225     -0.710336      -5.63868      -1.12543      -1.67513     -0.629078      -2.14968      0.248771     -0.242480      0.293603      0.153894     0.0277305     -0.163937     0.0169863    -0.0582954    -0.0285053     0.0313934   -0.00340639   -0.00585557   -0.00158708  -0.000755263  -0.000153491  -0.000107568  -2.73590e-05   1.75133e-05   7.69721e-06   7.76521e-07   1.42331e-06  -1.44808e-07  -1.35130e-07  -5.65042e-09       1.87234       2.48378       2.57983       2.75264       2.70642       2.63198       2.31117       1.98297       1.66616       1.29427       1.07693      0.791124      0.611946      0.452804      0.324381      0.228950      0.147801     0.0979375     0.0585852     0.0368452     0.0212256     0.0126148    0.00626009    0.00328946    0.00175407   0.000759548   0.000379057   0.000151127   7.43046e-05   2.56911e-05   1.08987e-05   3.69273e-06   1.23640e-06   4.01588e-07   1.11711e-07   3.10194e-08
  20  13 2790.8696    2.7821  0.8812 12.3829 -0.0033       2.61350  0.0317   0.0629   0.0570    0.1101   0.0000      0.790496   437.3933       8.46249       14.2500       7.14982      -2.15382      0.313852       3.56846      -3.63597       1.82308     0.0944442      0.249263     -0.907603      0.331734     0.0922485     -0.149076     0.0980648     0.0250024      0.102673    -0.0370914     0.0279159    0.00553867    -0.0155294    0.00735406   0.000721179  -3.08523e-05  -0.000803144  -0.000538538  -6.18274e-05  -0.000107059  -1.88657e-05  -1.22243e-05  -5.90882e-06   5.64072e-07   5.68897e-07  -3.23062e-08   3.63511e-09       1.99980       2.51983       2.87965       2.71218       2.63214       2.57576       2.35024       2.03895       1.78587       1.37755       1.08477      0.846906      0.655997      0.478949      0.330478      0.232809      0.149530     0.0937959     0.0560822     0.0342295     0.0195208     0.0104610    0.00605126    0.00314218    0.00150114   0.000770975   0.000377646   0.000154066   6.48676e-05   2.73665e-05   1.06257e-05   3.80552e-06   1.31991e-06   3.99486e-07   1.14224e-07   3.03262e-08
  20  14 2936.0900    3.5028  0.7539 13.2490 -0.0114       1.75373  0.0296   0.0866   0.0515    0.0873   0.0000      0.897848   437.1813       7.43550       12.6738       3.09734       6.90912      -1.99528     -0.323200      -2.64578       1.75937      -2.01679       2.36045      -1.25154     -0.434478     -0.129334     -0.583255    -0.0136906     -0.135655     -0.118371     0.0976421     0.0312041     0.0219228    0.00269653   -0.00720549   -0.00158730    0.00115535  -5.47472e-05   0.000229999  -5.83057e-06   6.10804e-06   2.45261e-05  -1.00465e-05   4.23189e-07  -7.67771e-07  -3.11606e-07   8.24948e-08   3.97846e-09       1.78831       2.23305       2.75005       2.51324       2.45537       2.43517       2.17746       1.74247       1.71065       1.32720       1.03917      0.907718      0.595600      0.428052      0.324409      0.211746      0.133727     0.0946540     0.0587913     0.0316319     0.0212219     0.0114682    0.00586081    0.00305928    0.00169965   0.000786205   0.000312950   0.000170734   6.92238e-05   2.73090e-05   9.87763e-06   3.87167e-06   1.50116e-06   4.72747e-07   1.27492e-07   2.94668e-08
  20  15 3080.6711    3.8900  0.8842 13.3752 -0.0095       1.64487  0.0320   0.0919   0.0586    0.0975   0.0000      0.814036   434.5091       12.0232       16.4170       7.56004      -1.09982      -3.09988      -4.15527      -3.91400     -0.228047     -0.876827     -0.597172      -2.33920     -0.470590     -0.391242      0.350557    -0.0971370    -0.0391263    -0.0827345     0.0917525    -0.0553533     0.0171172    -0.0149857    0.00621711   -0.00454284   0.000512475    0.00102097   0.000314891   0.000200378  -3.73202e-05  -4.86408e-06   1.92587e-05   3.46046e-06  -3.70725e-07  -3.57133e-07  -1.24943e-07   1.62483e-08       1.92195       2.44244       2.61773       2.97724       2.60233       2.58138       2.34811       1.99691       1.65498       1.34376       1.08757      0.879334      0.605109      0.440892      0.327777      0.228402      0.134765     0.0980896     0.0610685     0.0369272     0.0197872     0.0122696    0.00666514    0.00344166    0.00170927   0.000781912   0.000405014   0.000181876   8.29815e-05   2.90236e-05   1.15213e-05   3.99808e-06   1.36715e-06   4.15777e-07   1.06006e-07   2.85779e-08
  20  16 3224.5850    3.6411  1.1524 13.6519 -0.0021      0.711100  0.0459   0.0801   0.0750    0.1000   0.0000      0.965203   439.8975       12.0862       11.5674       4.25183       3.27634      -2.34437     -0.177977      -1.45935      -1.86029     -0.946929     -0.583010     0.0945718     -0.339006      -1.09547      0.748678      0.245332     0.0111104    -0.0964923     0.0807196    -0.0525673    -0.0124274     0.0103743   -0.00893362   0.000736280    0.00290985   -0.00106357  -0.000241223  -0.000261866   3.40771e-05   1.75730e-05  -1.45608e-05  -1.25006e-06   5.24379e-07   1.14896e-06  -1.42742e-07  -6.08377e-08       2.99361       3.88357       4.10050       3.98366       3.66165       3.09651       2.99819       2.93773       2.70298       2.27779       1.87696       1.43518       1.02814      0.697492      0.462252      0.302240      0.193081      0.117656     0.0743849     0.0442161     0.0263736     0.0143939    0.00795507    0.00414234    0.00209832    0.00106726   0.000492416   0.000225167   8.66265e-05   3.58996e-05   1.27628e-05   4.61962e-06   1.57494e-06   4.66973e-07   1.42452e-07   3.60941e-08
  20  17 3368.2740    3.1267  1.8771 12.7420 -0.0017      0.685386  0.0530   0.0513   0.0930    0.0760   0.0000      0.410315   439.7771       28.5505       2.04238       10.4533       7.13970       1.01416       2.27089       1.11503      -3.14471      -4.46167      -2.90086     -0.873366      0.462430      0.218433      0.212801      0.416198     0.0904100     -0.115065     0.0245059    -0.0189960    -0.0363795    0.00932591    0.00687954    0.00501480   0.000995526   0.000846857  -0.000500095   0.000112578   0.000144990  -1.02344e-05  -4.12979e-06  -5.86485e-06   7.03327e-07  -2.85050e-07  -1.30709e-08   5.63276e-08       2.83480       3.64292       3.89266       4.11140       4.09305       3.76401       3.33139       2.93827       2.54757       2.09521       1.66641       1.28505      0.958082      0.704275      0.469719      0.340789      0.216935      0.147322     0.0882809     0.0551075     0.0326600     0.0182275    0.00999063    0.00526074    0.00267926    0.00132996   0.000584339   0.000269873   0.000105684   4.56942e-05   1.64114e-05   6.01214e-06   2.04696e-06   6.13434e-07   1.76763e-07   4.92870e-08
  20  18 3512.1801    2.7010  2.7708 12.1113 -0.0041       1.10688  0.0657   0.0378   0.1133    0.0682   0.0000      0.247948   430.7315       19.2312       14.3115       3.92700       2.85187      -2.94943      0.900892      0.349019      -6.48485      -5.45222       1.98255      0.625788      -2.39254     0.0252169      0.478751     0.0380396     -0.504786      0.197714      0.282009    -0.0128318    -0.0406792     0.0270555    0.00757127    0.00805951   -0.00648262    0.00223440   0.000847864  -0.000357033   0.000151246  -2.42487e-05   2.64431e-05  -2.20698e-05   2.49373e-06   5.04845e-08   4.51423e-07   1.16151e-07       3.56215       4.35313       4.87340       5.17709       4.94698       4.48168       4.18174       3.69694       3.13403       2.53490       2.06292       1.55375       1.21244      0.853626      0.600117      0.417818      0.283407      0.177116      0.106566     0.0668178     0.0412101     0.0218663     0.0120232    0.00618360    0.00329170    0.00162778   0.000753196   0.000323118   0.000137089   5.64331e-05   2.14550e-05   7.32112e-06   2.50084e-06   7.38098e-07   2.13476e-07   5.67508e-08
  20  19 3656.0465    2.2485  4.1852 11.5195 -0.0043      0.553824  0.0823   0.0263   0.1432    0.0592   0.0000      0.145887   444.9393       20.6702       9.87984       5.90402       3.22705       1.92278      -6.67948      -2.01736       1.27212      -3.17865     -0.870914     -0.556510      -2.27205      -1.66868       1.24549     -0.362147     -0.148815     -0.208170     -0.236292    -0.0616606    -0.0947834    0.00343262    -0.0143193    -0.0175593   -0.00229591    0.00146085   0.000238282  -0.000333128   4.92224e-05  -8.50349e-06   6.34903e-06   7.76193e-06  -8.38310e-06   9.07507e-07  -9.28397e-08   1.74896e-08       4.46176       5.63411       6.20657       6.35848       6.13476       5.79478       5.32210       4.77671       3.98508       3.22727       2.55085       2.00767       1.49796       1.09733      0.793873      0.542512      0.361376      0.220379      0.138626     0.0845783     0.0489882     0.0271995     0.0151136    0.00779540    0.00386511    0.00192541   0.000923768   0.000402033   0.000167743   6.77511e-05   2.59226e-05   9.12263e-06   3.08887e-06   9.68825e-07   2.77748e-07   7.06935e-08
  20  20 3799.8046    1.9375  5.9044 11.0863 -0.0025      0.471044  0.0981   0.0196   0.1844    0.0485   0.0000     0.0930330   437.0266       10.3288       6.63261       13.4571      0.722161      -6.58696       7.97090       3.59461     -0.282405      -3.10204     -0.171651      -4.90782      -2.68124     -0.972764    0.00242311     -0.474201     0.0253881      0.318609     0.0236067    -0.0679474    -0.0121009    -0.0181213     0.0185159    -0.0157353   -0.00225087    0.00171217  -0.000708753   0.000152068  -9.26177e-05   0.000143024  -3.29186e-05  -1.18229e-05   5.03176e-06  -2.89382e-07  -2.20744e-07   1.15555e-07       5.25451       6.85973       7.39934       7.70843       7.59474       7.04957       6.39676       5.56523       4.70550       3.85274       3.02723       2.36510       1.78627       1.28332      0.913115      0.634081      0.413012      0.271285      0.166406      0.102368     0.0586465     0.0338195     0.0181670    0.00956288    0.00487912    0.00235741    0.00109932   0.000489336   0.000205544   8.13133e-05   3.12624e-05   1.12667e-05   3.77755e-06   1.18920e-06   3.23615e-07   8.76648e-08
  20  21 3943.6521    1.5979  8.1140 10.7272 -0.0009      0.430275  0.1280   0.0141   0.2331    0.0380   0.0000     0.0753708   442.3740       29.4161       14.9619      -8.73577       17.7018       9.67855      -22.3482       7.98066       4.66841      -9.86340      -3.57002      -2.52605   0.000835527      0.691411       1.93711      0.417821     -0.660607      0.251379      0.272685      0.111404     -0.161343    -0.0358448  -0.000275050    0.00678540  -0.000857234  -0.000671798  -3.44040e-05   0.000872752   0.000578564  -0.000177104  -5.33131e-05  -1.42442e-06   1.15381e-05  -2.17004e-07  -4.12559e-07   2.33942e-07       6.51107       8.31305       9.00314       9.31025       9.22966       8.55566       7.78425       6.80470       5.91497       4.91125       3.88331       3.08591       2.26789       1.62124       1.15947      0.793726      0.529450      0.340738      0.208827      0.131122     0.0760248     0.0440127     0.0226505     0.0121004    0.00618623    0.00301618    0.00137324   0.000617788   0.000257740   0.000102825   3.88834e-05   1.42976e-05   4.72281e-06   1.54319e-06   4.16919e-07   1.10483e-07
  20  22 4087.2529    1.3642 10.2107 10.6038 -0.0011      0.234668  0.1587   0.0119   0.2979    0.0341   0.0000     0.0678696   432.8154       21.2468       25.5871       3.90361       13.0628       3.73029     -0.672093       6.85375      -8.06300      -8.01503      0.855069      -1.15022    -0.0474825      0.874306      0.675048     -0.358795      -1.01167      0.179060     -0.154545   -0.00918678      0.185749     0.0374069   -0.00263502   -0.00336958    -0.0120766    0.00743469   -0.00472655   0.000682678   0.000592610  -5.77046e-05  -2.89003e-05   1.95635e-05   2.19196e-06   6.66914e-07  -1.79786e-07  -2.64927e-08       7.74763       10.3108       11.0181       11.5377       11.2005       10.5729       9.56541       8.36417       7.12691       5.83566       4.72546       3.55209       2.73503       1.96553       1.40974      0.974875      0.631659      0.421601      0.254486      0.156884     0.0925080     0.0524789     0.0280036     0.0150040    0.00750903    0.00362240    0.00170884   0.000732293   0.000326570   0.000128936   4.87484e-05   1.77445e-05   5.97296e-06   1.85825e-06   5.11166e-07   1.40670e-07
  20  23 4231.5806    1.1381 12.7282 10.5207 -0.0021      0.374021  0.2191   0.0100   0.3699    0.0307   0.0000     0.0698695   443.3356       4.12279       23.9119       16.0406       11.4877       9.12268       2.84318      -7.83092       5.11019     -0.574293      -4.83592      -7.23084       3.48372       1.53418     -0.136931     -0.642214      0.303241     0.0565995     -0.680520    -0.0600237    -0.0697316    -0.0800773    -0.0439329     0.0234012    -0.0156858   -0.00341019   0.000524251   -0.00197644  -0.000153211  -6.88525e-05   2.47958e-05  -7.69815e-06   1.09093e-06   1.96017e-06  -2.46220e-07   1.56926e-07       9.72329       12.9221       13.7350       14.5365       13.9503       13.4333       11.9144       10.7942       8.97306       7.56945       5.91945       4.73517       3.46024       2.61578       1.80875       1.27923      0.837764      0.543250      0.344787      0.207109      0.120940     0.0697798     0.0375583     0.0200094     0.0100883    0.00485845    0.00230467    0.00101247   0.000437335   0.000172068   6.60028e-05   2.41100e-05   7.92661e-06   2.47121e-06   7.07417e-07   1.81612e-07
  20  24 4375.6757    0.9120 15.4452 10.3670 -0.0013      0.241517  0.3043   0.0078   0.4734    0.0290   0.0000     0.0890914   446.7845       2.09900       10.3675      -10.9158      -11.5588       7.77221      -4.54406      -2.87785       1.55601      -18.4575       15.5675       1.03495       4.81362       3.45582      -2.15091      0.730366      0.269941      0.132501      0.330393      0.431570    -0.0666963     0.0519177     0.0414721    0.00333354    -0.0115812   -0.00110223    0.00657617  -0.000765809  -0.000596259  -0.000397032  -6.89158e-05   1.59602e-05   1.39087e-06  -1.04657e-06  -1.17381e-06  -4.13467e-07       12.1458       16.4356       17.5562       18.3041       17.9962       16.9205       15.3826       13.5789       11.3487       9.60153       7.51402       5.94954       4.42170       3.33988       2.27826       1.63147       1.07533      0.704997      0.441879      0.268288      0.157718     0.0899244     0.0483151     0.0261011     0.0130918    0.00631136    0.00307151    0.00126720   0.000581574   0.000224029   8.76443e-05   3.16711e-05   1.04533e-05   3.23882e-06   9.14105e-07   2.41254e-07
  21   7 1919.8705    0.5149  0.3850 10.0279 -0.0117       10.7336  0.0207   0.0186   0.0382    0.0580   0.0000       1.85711   438.9040       3.88975       15.4895     -0.126808     -0.364053      0.598692     -0.387014      0.597991    -0.0912741     -0.678807      0.648104     -0.512243     -0.163160     -0.410861     -0.381630     -0.256404    -0.0471862      0.153151     0.0117450    0.00586270    -0.0165802    0.00589801   -0.00262753    0.00213655   -0.00306041  -0.000586979   0.000492227  -0.000326049   0.000244081  -5.97268e-06   2.63444e-05   9.23057e-07  -1.07196e-06   2.93496e-07  -2.34604e-07  -3.87011e-08       1.46321       1.86229       2.04798       2.31793       2.07996       1.88949       1.74276       1.61394       1.41499       1.00635      0.857585      0.701981      0.534287      0.351049      0.269787      0.208567      0.131108     0.0861015     0.0476383     0.0319813     0.0202765     0.0124280    0.00618159    0.00337633    0.00174414   0.000955563   0.000534632   0.000243465   0.000121116   4.36030e-05   1.85684e-05   5.99796e-06   2.23104e-06   7.88228e-07   2.59721e-07   8.14415e-08
  21   8 2077.8197    0.6973  0.4669 10.3625 -0.0029       9.06586  0.0319   0.0228   0.0407    0.0684   0.0000       1.55936   438.5018       2.65216       14.4171       2.91626      0.789286       2.53769      -1.58176     -0.719661       1.99049      -2.84356      -1.23676     -0.149683      0.646648     -0.810759      0.390432     0.0621505     -0.191392   -0.00128153     0.0752646    -0.0667269    0.00551382   0.000971080     0.0168542   9.14066e-05   0.000879460    0.00216166   0.000170348  -0.000106790   0.000177218  -9.81298e-06   8.86875e-06   1.40400e-06  -3.96009e-07   5.80124e-07   6.16193e-07  -7.50869e-09       1.77840       2.19499       2.63808       2.01417       2.86636       2.45424       1.95781       2.01762       1.58726       1.48340       1.23807      0.730881      0.678173      0.505869      0.329618      0.282656      0.169823      0.104701     0.0803959     0.0388744     0.0288837     0.0166098    0.00967571    0.00555117    0.00279789    0.00129695   0.000639029   0.000296232   0.000117666   5.67624e-05   2.18269e-05   7.31382e-06   3.22577e-06   1.20300e-06   3.53401e-07   9.42687e-08
  21  10 2382.1194    1.3490  0.8619 11.1461 -0.0023       6.23445  0.0308   0.0312   0.0568    0.0945   0.0000      0.898119   437.1311       1.63031       12.8436       1.21971       1.07010       2.17893      -1.59271       1.07543      -1.69519      -1.09752     -0.912739     -0.627861      0.483222      0.368735      0.418045     -0.492433      0.145602     0.0172240   -0.00994150    -0.0620073    0.00628087     0.0147583   0.000810961   -0.00159695  -0.000182414   0.000228542  -0.000117239   5.94703e-06   0.000128217  -1.13552e-05   1.81777e-05   3.11003e-05   1.09103e-06   2.88796e-07   5.34558e-07  -5.11494e-08       1.90417       2.37937       2.45903       2.51095       2.32981       2.42239       2.35587       2.10014       1.72535       1.35512       1.04627      0.779812      0.669532      0.524153      0.394003      0.285187      0.195366      0.120359     0.0737479     0.0452133     0.0257722     0.0149970    0.00795856    0.00471084    0.00223609    0.00122670   0.000566830   0.000288692   0.000118042   5.33349e-05   2.10276e-05   9.39889e-06   3.16836e-06   1.18359e-06   3.30214e-07   1.08013e-07
  21  11 2529.4248    1.7745  0.9422 11.6405  0.0001       3.77628  0.0330   0.0388   0.0599    0.1043   0.0000      0.823680   439.3543       9.14824       14.9440      0.772088      -2.42253      0.888286      -2.30234       1.08929       3.46247      -1.03175      0.461095    -0.0248983      -1.00732      0.114437      0.186648      0.192910     -0.146623     -0.204332    -0.0265700     0.0260000    -0.0155140    0.00497399   0.000485511   -0.00262739   -0.00383079    0.00136247   0.000172963  -5.27708e-05  -9.22055e-06  -3.77351e-05   1.45469e-05   3.88383e-06   1.11332e-06  -5.78069e-07  -3.65018e-07  -3.42348e-08       1.81747       2.48251       2.67319       2.79078       2.70898       2.61562       2.35619       2.02727       1.76699       1.36659       1.15021      0.853275      0.698656      0.478852      0.372633      0.248766      0.175948      0.113108     0.0727408     0.0447947     0.0270795     0.0155766    0.00868404    0.00488539    0.00245030    0.00126790   0.000619581   0.000297386   0.000132800   5.61223e-05   2.39091e-05   9.34130e-06   3.43142e-06   1.23399e-06   4.10839e-07   1.20920e-07
  21  12 2676.3314    2.3685  0.9422 12.3531 -0.0058       2.67783  0.0326   0.0535   0.0598    0.0987   0.0000      0.991549   439.5389       2.23240       13.6931       5.55710       2.76194       8.11631      0.156252     -0.653579       1.67316      -2.42496       2.36290     -0.781349       1.89528     -0.934001    -0.0629071      0.439301    -0.0161048     -0.185603     0.0789106    -0.0337371    0.00581535     0.0377171  -0.000397180    0.00657591   -0.00329187    0.00165071   0.000620393  -0.000133253   1.71848e-05  -7.14889e-05   5.38133e-06  -1.36622e-05  -3.19380e-06  -4.17005e-07   2.75825e-08   7.28907e-08       1.93122       2.51911       2.78551       2.88413       2.75402       2.64388       2.30539       2.03197       1.80080       1.41412       1.15892      0.892176      0.675792      0.487073      0.358115      0.245773      0.163034      0.110072     0.0657311     0.0417479     0.0253083     0.0152703    0.00807734    0.00466386    0.00239741    0.00119010   0.000618757   0.000273991   0.000125890   5.13829e-05   2.30015e-05   8.07558e-06   3.10353e-06   1.07727e-06   3.76808e-07   1.17596e-07
  21  13 2823.0720    2.9437  0.7831 12.7669 -0.0037      0.790867  0.0315   0.0685   0.0513    0.1046   0.0000      0.810435   437.5240       9.30515       9.27479      0.324631       1.08108       1.52035       1.79602     -0.745146      -1.13390      -2.04083      -1.38772      -1.31592      0.623584     -0.435681     -0.469395      0.229731     -0.329910      0.157199     0.0935038    -0.0436988   0.000483094   -0.00999955   -0.00651104   -0.00699586   -0.00195448   0.000300253  -0.000627891   0.000228607  -0.000109559   2.16683e-05  -1.05354e-05   3.28393e-06  -1.51304e-06   1.09433e-06   3.55830e-07  -8.57128e-08       1.94222       2.11428       2.51454       2.73504       2.38762       2.18897       2.38126       1.93267       1.54358       1.49724       1.21655      0.875287      0.665186      0.539791      0.363324      0.231178      0.173345      0.118962     0.0722351     0.0415118     0.0272223     0.0163400    0.00852058    0.00449572    0.00258179    0.00139601   0.000630458   0.000264190   0.000123704   6.05570e-05   2.73913e-05   1.05884e-05   3.69242e-06   1.18052e-06   3.48573e-07   9.60425e-08
  21  14 2969.0624    3.4976  0.9075 13.1593 -0.0046       2.42835  0.0306   0.0792   0.0581    0.0981   0.0000      0.684859   440.9435       10.2106       15.0320       7.85163      -2.11335     -0.405692       5.12795      -3.03802       1.00113      -1.56255     -0.584163      -1.38521     0.0456978     -0.470086     0.0417135    -0.0867615      0.310587    -0.0182009     0.0915765    -0.0502947    -0.0425120   -0.00634068   -0.00292456    0.00375832    0.00289445    0.00427827   0.000818548  -0.000119192   7.46291e-05   3.59533e-05  -2.79927e-05  -1.54483e-05   5.48128e-07   5.24656e-07  -2.29973e-07  -7.55878e-08       1.80816       2.17026       2.38563       2.48051       2.40821       2.31913       2.21481       1.89667       1.58629       1.37083       1.04894      0.809935      0.635002      0.480088      0.359638      0.252890      0.171587      0.110709     0.0678271     0.0430510     0.0259307     0.0152172    0.00866484    0.00464480    0.00248549    0.00124249   0.000608179   0.000273426   0.000124773   5.31594e-05   2.28996e-05   8.85092e-06   3.33295e-06   1.10843e-06   3.65011e-07   1.05176e-07
  21  15 3114.1472    3.7885  0.9994 13.5659 -0.0086       1.99810  0.0370   0.0850   0.0645    0.0961   0.0000      0.876921   440.1134       4.88576       16.9740       2.87312       1.52235       2.55365     -0.305589      -3.41339       2.54289     -0.417693       3.47388      -1.69260     -0.251184     -0.474363      0.651264     -0.546793      0.112007   -0.00751042   -0.00271351     0.0745018     0.0422374     0.0102485   -0.00949367    0.00476937    0.00153638   -0.00169496  -0.000739368  -2.09097e-05   0.000246418  -0.000154999   9.86411e-06   1.47459e-05   2.32131e-06  -5.98320e-08   2.94875e-08   6.27324e-08       2.23794       2.88122       2.94085       2.98788       2.77810       2.89444       2.71747       2.40946       1.99931       1.59328       1.22783      0.986220      0.762409      0.601155      0.435075      0.321960      0.209770      0.137266     0.0840960     0.0498224     0.0293322     0.0172107    0.00908393    0.00487485    0.00256468    0.00133781   0.000657913   0.000284353   0.000144312   5.69417e-05   2.54618e-05   9.05325e-06   3.58578e-06   1.25421e-06   3.84339e-07   1.16634e-07
  21  16 3258.8139    3.5913  1.3658 13.3558 -0.0048       2.24564  0.0440   0.0701   0.0785    0.0861   0.0000      0.661636   435.3407       17.7008       14.8965      0.310187       3.57235       2.70531      -6.89323      -2.88242      0.627991      -5.81617       1.97724      -2.16930  -0.000877079     -0.778558    -0.0896314     -0.459675      0.187046      0.256913      0.139153     -0.149772     0.0278999   -0.00617402    0.00519852   -0.00814875    0.00332759   -0.00163267  -0.000872480   0.000137489  -0.000185070   4.95024e-05  -1.72581e-05  -1.32120e-05   3.79256e-06   2.01419e-06   6.85099e-07  -1.72098e-07       2.32939       3.03238       3.15656       3.24324       3.34649       3.15848       3.00448       2.52904       2.04106       1.79238       1.38666       1.13469      0.834172      0.642634      0.458995      0.312002      0.227203      0.148532     0.0967510     0.0580970     0.0360161     0.0210024     0.0113238    0.00607182    0.00320691    0.00164845   0.000791383   0.000361328   0.000159741   7.25471e-05   2.99770e-05   1.18062e-05   4.26760e-06   1.48386e-06   4.69215e-07   1.41591e-07
  21  17 3403.1755    3.0511  1.9520 12.7563 -0.0037      0.973348  0.0556   0.0480   0.0938    0.0703   0.0000      0.426254   441.2824       15.9024       10.8127      0.352199       2.57269      0.679390     0.0714343      -2.77330       2.28267     0.0941739     -0.585452     -0.311085      -1.09930    -0.0161004     -0.183040    0.00481962      0.194326     -0.170305     -0.118665    -0.0396271     0.0202048    0.00558535    0.00830316   -0.00889505    0.00202075   9.68478e-05   8.26303e-06  -0.000918131  -7.99852e-05  -5.23592e-05   4.33020e-05  -1.00140e-05   1.13848e-05   4.84432e-06   3.07064e-07   1.73357e-07       2.83118       3.78541       3.73424       4.00506       3.87099       3.66037       3.39573       2.99404       2.59801       2.18801       1.84785       1.46656       1.09175      0.779985      0.560989      0.373286      0.264930      0.174090      0.114046     0.0708837     0.0421822     0.0250987     0.0134206    0.00749789    0.00377730    0.00199221   0.000943192   0.000453253   0.000200730   8.93572e-05   3.56943e-05   1.39915e-05   4.95703e-06   1.77681e-06   5.41284e-07   1.74193e-07
  21  18 3547.5942    2.4970  2.9107 12.3950 -0.0021       1.24104  0.0684   0.0342   0.1204    0.0511   0.0000      0.253374   442.5312       19.4300       14.2839       4.14049      -7.42601      -6.99207      -7.15327      -7.59002      0.253957      -1.80362      -2.83293      -4.74222     -0.438738      -1.34937    -0.0639191     -0.565657     -0.659848     -0.197177      0.215189    -0.0426185    -0.0538981    -0.0126324    0.00655418   0.000713025   -0.00274689    0.00364665   -0.00173261   0.000538152   0.000184356  -0.000117337  -6.50198e-06   1.18263e-05  -7.00028e-06  -3.08514e-06  -1.52906e-07   2.12003e-07       3.43187       4.46288       4.71610       5.13827       4.95549       4.67350       4.24133       3.72114       3.23117       2.71408       2.18114       1.65404       1.32893      0.973695      0.694988      0.478345      0.326785      0.223748      0.142898     0.0891762     0.0533404     0.0302628     0.0176824    0.00986769    0.00525677    0.00263863    0.00130122   0.000593605   0.000265390   0.000112023   4.73921e-05   1.86210e-05   6.82095e-06   2.35051e-06   7.63171e-07   2.20234e-07
  21  19 3691.9316    2.1466  4.2553 11.5805 -0.0010      0.601299  0.0808   0.0242   0.1446    0.0524   0.0000      0.149566   446.9355       30.0372       19.0154      -3.04687       2.03601      -6.22093      0.391955      -1.53814       1.40406     -0.440629      0.548132    0.00952314      0.414740      0.608618     -0.930317     -0.144525      -1.01859      0.388124      0.120562     -0.104882     0.0213338     0.0163528     0.0157271   -0.00426621   -0.00812783    0.00200458    0.00171289  -0.000818465  -0.000671930   0.000235575   2.54005e-05   1.88581e-05  -1.50988e-05  -5.25362e-08   7.83257e-08  -4.44215e-07       4.20401       5.45218       5.86810       6.08107       5.96352       5.71788       5.29318       4.64688       4.04429       3.22502       2.55918       2.05608       1.55230       1.18948      0.868262      0.622364      0.420383      0.269828      0.171672      0.105138     0.0640273     0.0364013     0.0213486     0.0111179    0.00603902    0.00300379    0.00149136   0.000700164   0.000320262   0.000135997   5.48745e-05   2.14886e-05   8.13088e-06   2.75578e-06   9.36685e-07   2.78062e-07
  21  20 3836.1884    1.8218  6.1033 11.0728 -0.0011      0.481314  0.1034   0.0176   0.1815    0.0438   0.0000     0.0932449   438.9857       22.3855       25.6033      -4.52641       6.73653      -10.8769      -7.77043      -3.20080       5.27937      -3.26455       2.74671      -2.93110      0.625114      -2.35294      -1.08642     0.0205712     0.0438187     -0.317521     -0.193359     0.0620274     0.0860351    -0.0132570    -0.0516973     0.0193282    0.00550259   -0.00331068    0.00389469    0.00239795   7.92937e-05  -5.33217e-05   6.42553e-06  -3.32916e-06  -2.76106e-06   1.21464e-06   2.22232e-06  -1.25078e-07       5.18972       6.85338       7.27865       7.71252       7.53156       7.10799       6.54734       5.66062       4.92651       4.12485       3.30077       2.66529       1.96852       1.48749       1.04195      0.744483      0.498087      0.328436      0.217064      0.131927     0.0800370     0.0468719     0.0262817     0.0144565    0.00744939    0.00387838    0.00184158   0.000866952   0.000401530   0.000168742   6.98146e-05   2.70925e-05   9.93687e-06   3.59808e-06   1.11735e-06   3.44878e-07
  21  21 3980.7662    1.5341  8.9582 10.6902 -0.0012      0.474388  0.1350   0.0130   0.2444    0.0359   0.0000     0.0682909   435.9388       17.3394       12.4904       25.5679      -14.3393      -9.25979       10.3267    -0.0153151      -4.56664      -7.57925       3.61548      -4.31219     -0.765996      -3.09821     -0.779212      -2.28654     -0.384578      0.276596     0.0401580     0.0804869     0.0172541   -0.00144705     0.0115783     0.0125642    -0.0129168   -0.00322137    0.00216090    0.00135469   0.000698399  -7.86155e-05   0.000112659   5.18950e-05   4.42012e-06  -3.00482e-06   8.01904e-07   3.11963e-07       6.60217       8.44852       9.28191       9.80191       9.62034       8.94869       8.34851       7.33120       6.20262       5.03064       4.12687       3.30833       2.43593       1.85832       1.33047      0.947682      0.632249      0.421338      0.278027      0.169669      0.101649     0.0587752     0.0336467     0.0183958    0.00970588    0.00487178    0.00238349    0.00115147   0.000521082   0.000229764   9.23209e-05   3.54357e-05   1.30165e-05   4.52452e-06   1.44692e-06   4.43016e-07
  21  22 4124.6642    1.2857 11.2150 10.5973 -0.0011      0.183977  0.1796   0.0108   0.3122    0.0325   0.0000     0.0709018   444.3431       28.3612       20.5009       37.7350       8.16267      -10.7732       4.08542      -6.96283     -0.174037       6.53742      -2.91385       2.33327       1.34885       1.85570       4.37348      0.599928     -0.211690      0.471427      0.472239    -0.0219166     -0.202473     0.0103334     0.0142410     0.0497585   -0.00426303   -0.00828243    0.00170631   0.000315798   0.000669297  -0.000783366   5.76758e-05  -5.54594e-05  -1.17053e-05  -3.49501e-06   3.14736e-06   7.53524e-07       8.13505       10.5731       11.4327       11.8096       11.7811       10.9752       10.1394       8.97792       7.81764       6.46463       5.27369       4.12765       3.15102       2.34754       1.71487       1.19336      0.806104      0.535262      0.343277      0.215282      0.127756     0.0757788     0.0426306     0.0238358     0.0124482    0.00626532    0.00308098    0.00145525   0.000653495   0.000284417   0.000116522   4.53812e-05   1.67425e-05   5.85697e-06   1.87382e-06   5.79267e-07
  21  23 4268.2610    1.0651 13.8619 10.5202 -0.0004     0.0410736  0.2500   0.0086   0.4035    0.0286   0.0000     0.0758620   458.0413       32.1460      0.796066      -5.50259       16.5857       31.0365       14.0644      -18.6636      -2.24029      -13.9034      -4.19742      -5.62689      -8.55451       1.40948       4.25969      -1.84633      -1.01157    -0.0563381      0.557789   -0.00837503     0.0693171    -0.0204776    0.00547823   -0.00618883     0.0212036   -0.00245582   -0.00657817   -0.00233255  -0.000532755  -0.000344909  -5.69703e-06  -7.58295e-06   2.29302e-06  -9.27166e-06   1.45166e-06  -6.01988e-07       10.0931       13.3420       14.5114       15.1920       14.8846       14.1863       12.9390       11.4226       9.82306       8.19614       6.59480       5.21675       3.99394       3.02069       2.11648       1.52420       1.04763      0.686139      0.449806      0.278290      0.171079     0.0988202     0.0571082     0.0307728     0.0166170    0.00838606    0.00418391    0.00195682   0.000889025   0.000377770   0.000157924   6.13823e-05   2.33846e-05   7.94727e-06   2.53128e-06   7.62366e-07
  22   7 1945.1465    0.5357  0.4557  9.9759 -0.0161       11.0251  0.0343   0.0194   0.0463    0.0614   0.0000       1.83996   438.3750     -0.754002       19.8356      -4.18758      -2.04504      -1.07864      0.990164       1.48054   -0.00608070      0.449577      -1.59663      -1.46242      0.378823     -0.710882      0.332789   -0.00153203     -0.196368    0.00783163    0.00985337    -0.0332868     0.0320911     0.0228167    0.00114160   -0.00508189   -0.00542334   -0.00199929   0.000826520   1.20704e-05  -9.86999e-05  -3.65645e-05   3.38019e-05  -1.67435e-05  -1.19232e-06  -2.27689e-07  -4.12075e-08   3.13276e-07       2.02331       2.19718       3.06311       2.97600       2.67192       3.07664       2.55262       2.55731       2.20404       1.36444       1.69371       1.07426      0.573201      0.716929      0.599275      0.335697      0.304159      0.165124      0.104211     0.0766841     0.0342281     0.0272783     0.0162558    0.00558075    0.00384357    0.00296965    0.00100659   0.000547042   0.000287740   9.89728e-05   6.39978e-05   2.77389e-05   1.05579e-05   3.22010e-06   1.15452e-06   3.59754e-07
  22   9 2260.0819    1.0573  0.7775 10.5712 -0.0030       6.05055  0.0283   0.0238   0.0522    0.0913   0.0000      0.938511   437.5242       1.86516       17.2884     -0.241580      -4.36071     -0.173797      -2.38833       1.80471     -0.972514     -0.584519     -0.442819      -2.27889      0.365807    -0.0652403     -0.150577     -0.151484     0.0510099    -0.0234264      0.105572     0.0166887    -0.0111062     0.0194666    0.00285911  -0.000273606   2.66892e-05  -0.000724081   0.000151578  -0.000205275   0.000273201  -0.000172724  -1.12322e-05   2.47440e-05  -8.39191e-06  -3.96215e-06   8.23350e-07   2.54633e-07       1.67871       2.06968       2.06873       2.33508       2.32806       2.30422       1.98607       1.83038       1.53413       1.25183       1.02985      0.848779      0.654511      0.482474      0.333003      0.260732      0.187808      0.121789     0.0785601     0.0491304     0.0325001     0.0204369     0.0116141    0.00614734    0.00338133    0.00169263   0.000889708   0.000474685   0.000217176   9.57002e-05   3.95652e-05   1.69577e-05   6.08063e-06   2.42868e-06   9.01179e-07   2.91839e-07
  22  10 2410.9555    1.4183  0.9206 11.2378 -0.0020       3.20699  0.0327   0.0305   0.0575    0.1028   0.0000      0.868942   438.8346       3.41354       15.9420      -1.43301       4.75974       1.72895     -0.449288      -4.23182       2.16159     0.0826433     -0.768111      0.669757      0.290217     -0.395594      0.207977     -0.100737      0.174509      0.145343      0.129036    -0.0365738     0.0362808    0.00252707    -0.0162653   0.000923786   0.000941276   -0.00156378   0.000523560  -0.000554018   1.70464e-05   0.000109864   9.19646e-06  -2.00356e-05   4.62568e-06  -1.00564e-07   8.82275e-07   1.47575e-07       1.76227       2.21521       2.45508       2.51124       2.46609       2.36688       2.11483       2.01090       1.72614       1.38462       1.20632      0.951787      0.714316      0.540102      0.387968      0.292981      0.190294      0.128924     0.0845400     0.0577909     0.0318899     0.0206112     0.0115108    0.00677315    0.00389458    0.00185848   0.000982898   0.000469665   0.000236984   0.000107720   5.01456e-05   1.91171e-05   7.60105e-06   2.87153e-06   1.14310e-06   3.40005e-07
  22  11 2559.2998    1.8806  0.9351 11.6740  0.0001       2.69023  0.0319   0.0390   0.0578    0.1001   0.0000      0.832100   437.2654       3.13391       13.1013     0.0200657      0.181086      0.297150      0.567006      -2.62153       1.02375      -2.11536      -1.69538     -0.708269       1.14205     -0.572426     -0.231531    -0.0966015      0.381701     0.0852669   0.000947146    -0.0518529     0.0166683    0.00365153    0.00284569   -0.00128193    0.00290060    0.00109977  -0.000841326   2.84181e-05   0.000144408  -6.73990e-05   6.46037e-05  -1.11393e-05   9.29936e-06  -3.67415e-07  -3.28083e-07   3.63741e-07       1.68682       2.23355       2.25107       2.47361       2.41891       2.25390       2.05311       2.00290       1.66111       1.40616       1.09678      0.853866      0.715739      0.516963      0.406252      0.274748      0.198258      0.129507     0.0864739     0.0535474     0.0325306     0.0185984     0.0112181    0.00611943    0.00352508    0.00187923   0.000978910   0.000477205   0.000227221   0.000101757   4.55120e-05   1.79368e-05   7.12344e-06   2.71390e-06   9.30251e-07   3.14352e-07
  22  12 2707.2331    2.4444  0.8633 12.5003 -0.0013       2.38833  0.0344   0.0558   0.0574    0.0910   0.0000      0.880272   436.6389       7.05094       14.4632       3.40008     -0.759750      -1.27555      0.435284      -2.40689      -1.96069      -2.37731       1.07281       1.25335      0.194477    -0.0948473     -0.401234      0.427791     -0.188770     0.0979486     0.0432265     0.0596826    -0.0202811   -0.00331599     0.0127877   -0.00224956    0.00247342    0.00113132  -0.000321057  -0.000464666  -0.000141140  -6.99631e-05   5.30155e-05  -2.19062e-06  -1.06900e-05  -1.69726e-06   1.06022e-06   3.12815e-07       2.08043       2.41797       2.47836       2.45238       2.61869       2.76238       2.57461       2.12191       1.59801       1.32130       1.21355       1.04290      0.820634      0.599895      0.374281      0.260909      0.186998      0.147634      0.110590     0.0701062     0.0424577     0.0244673     0.0132527    0.00680998    0.00360595    0.00187149   0.000948125   0.000439077   0.000204228   9.56829e-05   4.37493e-05   1.79233e-05   7.07650e-06   2.68776e-06   1.01177e-06   3.18210e-07
  22  13 2854.9548    3.0652  0.8828 12.9016 -0.0023       2.73180  0.0323   0.0674   0.0565    0.0926   0.0000      0.826710   436.9509       8.30494       14.6273       7.95684      -1.96860       1.29082      -1.26123      -3.19984      0.757878      -1.68179      0.588286     -0.552974      0.213177       1.02547     0.0623052     -0.288720     -0.223337     0.0357563     0.0726067    -0.0530628    -0.0384042    -0.0430215   -0.00645848    0.00350453  -0.000321892    0.00129061   -0.00184571    0.00100199   0.000163731  -0.000155711   3.59459e-05   1.30870e-06  -5.49164e-06  -2.44070e-06  -1.34817e-06  -1.92145e-07       1.69425       2.21272       2.40595       2.55580       2.18872       2.39747       2.10349       1.92728       1.59872       1.49190       1.10216      0.956859      0.731226      0.546360      0.360064      0.284083      0.186335      0.131313     0.0812980     0.0601157     0.0310959     0.0217218     0.0115413    0.00656780    0.00329168    0.00191879   0.000933362   0.000490237   0.000214329   0.000114328   4.29312e-05   1.90162e-05   6.92946e-06   3.12526e-06   1.13787e-06   3.92954e-07
  22  14 3001.6317    3.7088  0.8772 13.3026 -0.0053       3.00800  0.0308   0.0823   0.0545    0.0931   0.0000      0.835781   437.7273       8.07877       15.5751       5.45996     -0.822891      -1.87991      -2.58988       1.13116       1.19639      -2.97832      0.788492     -0.673565     -0.712841     -0.652374     0.0319317     -0.251837     -0.180060     0.0541421     0.0520070     -0.158908   -0.00314829   -0.00380084    0.00167393  -0.000793667   -0.00217725   0.000180755  -0.000180994   0.000193915   0.000249313  -4.38533e-05   4.46625e-07  -1.13549e-05   2.79827e-06   3.97832e-06   5.57991e-07   4.44004e-08       1.64848       2.24832       2.25520       2.41916       2.29011       2.36006       2.09501       1.94134       1.67119       1.29763       1.03823      0.777401      0.659412      0.490427      0.392675      0.277089      0.193196      0.129506     0.0843100     0.0510940     0.0317516     0.0182848     0.0101634    0.00610668    0.00324990    0.00175180   0.000857308   0.000443669   0.000206301   9.01617e-05   4.03451e-05   1.64041e-05   6.70855e-06   2.40424e-06   8.79306e-07   3.24131e-07
  22  15 3147.2955    3.8580  1.1161 13.3376 -0.0046       2.06018  0.0398   0.0793   0.0622    0.1088   0.0000      0.779362   436.5833       9.28301       13.6405       5.07376      -3.17698      -2.71845      -3.43581      -1.96602      -3.20574      -2.60496       1.44184      -1.06751     -0.600323     -0.435268      0.208218     -0.485686      0.120781     -0.440138    -0.0191976     0.0673307     0.0266464    -0.0448931     0.0120796    0.00196551   -0.00275224  -0.000932725   0.000470106   0.000135368  -6.12009e-05   0.000152731  -9.93588e-05   2.19193e-05  -4.02412e-06  -8.45031e-07   6.18534e-07   2.72989e-07       2.05541       2.60954       2.65675       2.96488       2.67406       2.77397       2.52426       2.36660       1.91823       1.60225       1.30029       1.04297      0.794124      0.628111      0.467592      0.336407      0.228164      0.158986      0.103273     0.0664868     0.0386941     0.0238692     0.0133340    0.00785373    0.00399293    0.00231350    0.00111564   0.000556540   0.000254895   0.000126091   5.41248e-05   2.29334e-05   8.83233e-06   3.35113e-06   1.13175e-06   3.97840e-07
  22  16 3292.4157    3.5197  1.4740 13.1176 -0.0070      0.886122  0.0467   0.0631   0.0794    0.0897   0.0000      0.571823   442.7346       13.1421       10.5751       3.43980      -2.13575      -3.74206       2.34136      -4.28772     -0.685282      -3.72904      0.534912       1.13418     -0.622317     -0.838085       1.04942     -0.149635      0.249155     -0.161162      0.140278      0.106070    -0.0719019     0.0472519   0.000772820    0.00888031    0.00673693   -0.00156382   -0.00191725   0.000175202   0.000424489  -4.50408e-05  -0.000165804  -3.05255e-05   1.88210e-05  -1.53602e-07   1.64766e-06  -1.45659e-07       2.36646       2.94398       2.99234       3.29681       3.21084       3.00592       2.85552       2.63598       2.36908       1.82361       1.45552       1.16734      0.936086      0.730808      0.531280      0.387660      0.275820      0.190308      0.114713     0.0715630     0.0451416     0.0278294     0.0159636    0.00846022    0.00463627    0.00249836    0.00143059   0.000669104   0.000329474   0.000138214   6.19952e-05   2.40931e-05   1.02224e-05   3.55533e-06   1.29848e-06   4.23314e-07
  22  17 3437.5644    2.9775  2.0439 12.7067 -0.0034       1.42639  0.0516   0.0447   0.0918    0.0632   0.0000      0.371490   442.6478       17.5814       10.2547       6.00273       2.55178       5.18154      -4.27324      -8.77070      -3.22628      -4.62439      -1.38162     -0.499952      -1.74951     -0.647444     -0.478433     0.0687555     -0.711776     -0.171730     0.0844993     0.0957254    -0.0484755    -0.0288399   -0.00709380    0.00318373   -0.00152639   -0.00246710   0.000934450  -2.50122e-05  -0.000210546  -3.08025e-05  -0.000124536   1.19177e-05   9.77881e-06  -9.68725e-06  -1.49278e-07   4.45765e-07       2.54797       3.41408       3.52232       3.85840       3.76079       3.52779       3.31651       2.87812       2.56835       2.09370       1.74105       1.35787       1.06978      0.797249      0.581603      0.427149      0.290558      0.199022      0.128523     0.0815257     0.0516437     0.0309557     0.0182481     0.0102468    0.00551110    0.00297243    0.00150662   0.000748859   0.000353820   0.000161243   7.04917e-05   2.91638e-05   1.15963e-05   4.41664e-06   1.53399e-06   5.36775e-07
  22  18 3582.4318    2.4397  3.4361 11.8911 -0.0012      0.572938  0.0682   0.0284   0.1219    0.0511   0.0000      0.179713   432.6164       23.8782       18.2946       16.4865      -2.20579       4.56351      -1.47393      -2.07711      -4.59734      -2.13040      0.736760       1.27864       2.53355     -0.536240      0.947489     -0.531034     0.0725370     -0.107815     0.0735213      0.182382     0.0409690    -0.0179445    -0.0133616    0.00415446    0.00621747    0.00225646    0.00357209   0.000364445  -0.000207287   0.000200595   0.000127560  -6.09155e-05   2.09859e-05   1.12283e-05  -5.71183e-07  -3.61741e-07       3.40829       4.24751       4.62939       5.00258       4.89355       4.69890       4.31633       3.87218       3.24561       2.73077       2.28325       1.80657       1.38183       1.08213      0.769588      0.541166      0.389115      0.264291      0.176065      0.110214     0.0689819     0.0418229     0.0248518     0.0131498    0.00721074    0.00399573    0.00202223   0.000998909   0.000452165   0.000214866   9.29180e-05   4.03616e-05   1.55646e-05   6.21586e-06   2.08251e-06   6.97240e-07
  22  19 3727.4837    2.0531  4.6650 11.5511 -0.0002      0.679887  0.0845   0.0218   0.1530    0.0444   0.0000      0.125024   444.1977       19.4620       12.9061       2.48021      -8.05801      0.849971       10.7387      -6.87037      0.354217      -2.56430      -2.55355      0.637648    -0.0442290       1.04342       1.80682       1.00925     -0.287853     0.0529230      0.250877      0.108430     0.0443657     0.0114885     0.0289850    -0.0115138    -0.0134915    0.00554860    0.00114880   -0.00141206  -0.000241884   9.41785e-05   9.48445e-05   3.07164e-06  -1.17424e-05  -5.54990e-06   7.43360e-07  -6.46406e-09       4.15174       5.36852       5.78921       6.07591       5.91156       5.79424       5.24985       4.68348       4.09634       3.45203       2.75677       2.24544       1.72627       1.29569      0.970909      0.678764      0.476403      0.323425      0.210887      0.135179     0.0829529     0.0505052     0.0292013     0.0166508    0.00896202    0.00487863    0.00246703    0.00122821   0.000565299   0.000268896   0.000112355   4.85359e-05   1.87497e-05   7.34158e-06   2.53650e-06   8.85513e-07
  22  20 3872.6310    1.7230  6.7419 11.0452 -0.0022      0.644450  0.1076   0.0162   0.1963    0.0394   0.0000     0.0898775   437.9945       9.85231       23.1940       2.94206      -11.8245      -1.65161      -8.77729      -10.3876      -9.90846       1.62643       7.68059      -6.02729       1.72763     -0.984529      0.688376     -0.976094     0.0599404     -0.184962    -0.0653777     0.0925712     0.0231941   -0.00201022    -0.0147239    -0.0192225    -0.0119121   3.07814e-05    0.00147374   0.000491558  -0.000772709   0.000226133  -8.11555e-05   1.05689e-05   3.14512e-05   9.59732e-06   4.08002e-08  -2.61326e-08       5.24815       6.71796       7.40237       7.74351       7.44275       7.25678       6.61153       5.97442       5.15411       4.31139       3.53359       2.78394       2.12991       1.65341       1.20438      0.866266      0.599515      0.402613      0.261382      0.167122      0.102250     0.0620916     0.0360785     0.0204725     0.0112513    0.00598461    0.00299849    0.00152044   0.000701858   0.000326683   0.000140493   6.11668e-05   2.35431e-05   9.26379e-06   3.22782e-06   1.09276e-06
  22  21 4016.8211    1.4737  9.0696 10.7090 -0.0020      0.230045  0.1372   0.0123   0.2449    0.0339   0.0000     0.0702812   442.4644       26.8062       4.31848       6.16486       12.4542       3.11732       6.80026       8.05158       2.21475      -3.68838      -1.69232      -4.49012       1.67953      -4.75874       1.05139       2.36091     0.0436882      0.412308    -0.0847734     0.0803844     -0.222026     0.0912067     0.0113455    -0.0113342    0.00406867   -0.00831141   0.000332467   -0.00203796   -0.00109302   5.21668e-05   0.000337904  -0.000115083   2.40853e-05  -3.97521e-07   1.00104e-05   5.00926e-07       6.42162       8.30322       9.20642       9.50081       9.37200       8.98727       8.20986       7.28384       6.26717       5.34334       4.27985       3.51512       2.66584       2.00493       1.45945       1.04646      0.718915      0.491756      0.322776      0.206249      0.128381     0.0776011     0.0448240     0.0254848     0.0138591    0.00737091    0.00373034    0.00187654   0.000880248   0.000407271   0.000176648   7.51781e-05   2.94838e-05   1.13578e-05   4.02408e-06   1.39839e-06
  22  22 4161.6912    1.2251 11.8736 10.5908 -0.0004      0.261031  0.1934   0.0100   0.3350    0.0307   0.0000     0.0673923   429.1494       16.3566       26.0162       35.4672      -14.2175      -2.63985       6.55991      -26.8527      -13.1611       4.13010       6.34417      -2.52513      -2.30743       1.27214     -0.649983       1.16750      -2.05341     -0.727100      0.582004      0.319611     -0.282373      0.199598    -0.0204353     0.0133051     0.0131580    0.00949345   -0.00905045   -0.00220941  -0.000344116   0.000194506   0.000347530  -1.26645e-05  -7.57548e-06   4.51646e-05  -1.47521e-06  -1.09406e-07       8.14663       10.7704       11.5825       12.4346       12.0940       11.5622       10.6925       9.54952       8.17999       6.85753       5.60276       4.44473       3.51593       2.62201       1.95119       1.36019      0.974225      0.656314      0.437674      0.274808      0.175141      0.103289     0.0609399     0.0341054     0.0190090     0.0100720    0.00516617    0.00259591    0.00123855   0.000548637   0.000248924   0.000102535   4.13220e-05   1.56934e-05   5.43132e-06   1.85346e-06
  22  23 4306.9429    0.9795 14.1609 10.5664 -0.0023      0.355942  0.2636   0.0083   0.4285    0.0270   0.0000     0.0846551   453.8164       30.3773       1.65249       22.8172       10.3903      0.762912      -24.1608      -11.9900      -4.53162      -21.6290      -5.15757      -1.84473      -1.39944      -3.76221      -2.33212      -2.90224       1.72371       1.00693      -1.08379     -0.101722     0.0747178    -0.0342973    0.00530199    -0.0245860    -0.0201247    0.00212649   -0.00207157    0.00303354   0.000215685   6.87895e-05   0.000454878  -5.83772e-05   7.31393e-05  -2.77676e-06   6.05952e-07  -3.14274e-06       9.77335       12.9599       13.9933       14.5960       14.7786       13.8338       12.8681       11.5290       9.98568       8.34316       6.88761       5.63375       4.27488       3.26852       2.38137       1.71158       1.19672      0.813906      0.545726      0.347050      0.219552      0.131004     0.0779815     0.0438186     0.0240942     0.0129385    0.00666207    0.00327798    0.00159261   0.000717226   0.000325657   0.000131780   5.36467e-05   2.01047e-05   6.84769e-06   2.35969e-06
  23   8 2131.2452    0.7846  0.6474 10.2673 -0.0066       9.43848  0.0283   0.0191   0.0445    0.0727   0.0000       1.23850   437.5627       2.27258       13.3294       2.14621      -3.03927      -2.71921      0.794364       3.29208      -1.53409     -0.522645      0.502544       1.45491      0.926180      0.321974      0.556802      0.572515   0.000776512     -0.217821     0.0331349     0.0919414    -0.0250557   -0.00801959   -0.00245867   9.75001e-05    0.00418912   -0.00214127  -0.000268256  -0.000508571   0.000295782  -1.96391e-06   2.00537e-05   1.93435e-05   1.36337e-05  -5.44468e-06   2.86940e-06  -4.19025e-07       1.60716       2.06599       2.34320       2.44964       2.33870       2.05128       1.94093       1.71769       1.68770       1.41653       1.11554      0.959858      0.770309      0.535194      0.403762      0.264912      0.204150      0.127964     0.0881903     0.0542391     0.0330874     0.0233148     0.0134913    0.00782790    0.00395970    0.00242634    0.00127620   0.000712267   0.000360662   0.000177092   7.46356e-05   3.51434e-05   1.41101e-05   5.47258e-06   2.23626e-06   8.02124e-07
  23   9 2287.5931    1.1134  0.7497 11.0154 -0.0083       4.68377  0.0313   0.0267   0.0517    0.0795   0.0000       1.07331   437.1310      0.206198       13.6585       4.13972    -0.0715221     -0.146182     -0.288999      0.232219      0.727138      -3.74199       1.66133      -1.13646     -0.587450     -0.423146     -0.627247     -0.256652      0.138705      0.170115     0.0596633     0.0886905     0.0526824    -0.0394157    0.00499273    0.00762663    0.00767711    0.00480853    0.00200723  -0.000830715   -0.00104316   0.000171726   0.000143890   2.27321e-05  -1.51298e-05   2.18361e-06   3.78277e-06   1.03505e-06       1.89279       2.30316       2.41990       2.73843       2.81601       2.65820       2.30813       1.90409       1.76667       1.56581       1.20104      0.877644      0.717017      0.581898      0.418631      0.285572      0.196435      0.134334      0.101318     0.0688924     0.0430394     0.0238227     0.0140812    0.00880541    0.00532905    0.00315180    0.00165068   0.000810857   0.000389379   0.000173347   7.68029e-05   3.05430e-05   1.35380e-05   5.23782e-06   2.23997e-06   8.62990e-07
  23  10 2439.2892    1.5280  0.9541 11.2600 -0.0029       2.48686  0.0331   0.0312   0.0584    0.1061   0.0000      0.793852   437.9193       3.14969       13.9154     -0.613673      -1.42213     0.0539916     0.0596648      -1.91293       2.80373      0.764284      -2.18190      -1.38568      -1.04065      0.871868      0.277126     0.0694350     0.0412302    -0.0385261     0.0542017    -0.0133611     0.0275219     0.0178963    -0.0202976    0.00328016    0.00405710    0.00109186    0.00104196  -6.28069e-05  -0.000345856  -9.38006e-05  -4.01480e-05   5.47059e-05  -1.33732e-05  -1.05666e-05  -3.00212e-06   1.87300e-06       1.58285       2.30099       2.22846       2.62778       2.40434       2.33880       2.12367       1.99604       1.78324       1.52309       1.21509       1.04781      0.761779      0.637958      0.411554      0.344883      0.214408      0.167870     0.0942043     0.0734183     0.0398881     0.0280854     0.0155505    0.00932738    0.00543050    0.00282000    0.00160060   0.000765675   0.000423413   0.000185433   9.15800e-05   3.68537e-05   1.63829e-05   6.05735e-06   2.44252e-06   8.94314e-07
  23  11 2588.8570    1.9981  0.9544 11.8325 -0.0102       5.16963  0.0320   0.0415   0.0575    0.0995   0.0000      0.798388   437.9106       3.33583       16.6091       2.93787     -0.428310      -5.10083       1.81901       1.10144     -0.771550     -0.764350      0.524393      0.554682      -1.19867     -0.130183    0.00613653     -0.145097     -0.203466    -0.0704608     0.0167239    -0.0343543    -0.0302194     0.0174789     0.0241002   -0.00292352    -0.0146109    0.00147679    0.00105106  -0.000376629   0.000720030   0.000160779  -0.000161456  -6.39664e-05   2.77263e-05   1.34076e-05   1.18112e-06  -9.34533e-07       1.59248       2.12628       2.22097       2.43734       2.39778       2.20212       2.17634       1.80224       1.66058       1.35534       1.18311      0.943115      0.706618      0.571215      0.406265      0.291323      0.197239      0.143177     0.0980167     0.0637059     0.0409633     0.0243955     0.0151492    0.00834275    0.00506765    0.00266031    0.00149318   0.000720367   0.000376063   0.000171609   7.77537e-05   3.76829e-05   1.50695e-05   6.46552e-06   2.43236e-06   8.79962e-07
  23  12 2737.7562    2.6284  0.8878 12.4663 -0.0026       1.35217  0.0283   0.0566   0.0536    0.0936   0.0000      0.827216   436.9524       6.74149       15.5573       6.14145      -1.11394       1.94201      -2.39815      0.865094       1.62109      -2.63632      0.755775       1.78128      -1.17216     -0.217939      0.225890      0.318466     -0.176573     -0.248234    -0.0496937    -0.0422986   -0.00297339    0.00258185    0.00713492   -0.00704936   -0.00551569   -0.00529653   0.000435550  -0.000616578  -0.000568719  -0.000158934  -2.02352e-05  -1.37615e-05  -4.67365e-06   3.55589e-06   1.92491e-06  -5.93433e-07       1.51374       1.88411       2.10179       2.13307       2.13024       2.13592       1.94019       1.64886       1.49640       1.28861       1.06932      0.897284      0.663528      0.503743      0.376362      0.273130      0.201099      0.132470     0.0865366     0.0583252     0.0376667     0.0227404     0.0145551    0.00849510    0.00466651    0.00245758    0.00137193   0.000638062   0.000329473   0.000152089   7.62631e-05   3.24925e-05   1.37495e-05   5.34954e-06   2.37095e-06   8.13890e-07
  23  13 2886.1856    3.1872  0.8722 12.8999 -0.0065      0.745037  0.0303   0.0688   0.0523    0.0996   0.0000      0.755349   439.3091       7.34685       14.7226       2.61634      -1.74447      -1.24648       1.44292      0.314058     -0.688913      -1.29226      -1.38681     -0.745696   -0.00129816     -0.248278     -0.641418     0.0211149     0.0939617      0.305399     0.0928641     -0.120126     0.0364385    -0.0203667    -0.0132893    0.00516983    0.00260712    0.00157547  -0.000987447  -0.000236843   0.000397932  -3.20072e-05   1.81811e-05   4.26666e-05   8.21040e-06   1.86091e-06  -5.25178e-06   6.96924e-08       1.63167       2.06915       2.20562       2.34132       2.28453       2.25680       2.08701       1.82544       1.63804       1.37997       1.12240      0.859291      0.685953      0.533704      0.419112      0.294537      0.216542      0.145798     0.0981226     0.0599912     0.0397912     0.0233166     0.0149827    0.00844921    0.00469369    0.00259958    0.00139759   0.000723331   0.000339120   0.000166087   7.21220e-05   3.34726e-05   1.36742e-05   5.95153e-06   2.25846e-06   8.35819e-07
  23  14 3033.6462    3.6521  0.9241 13.2715 -0.0095       1.50151  0.0326   0.0771   0.0554    0.0985   0.0000      0.744730   442.2895       9.53161       11.4044       3.56762     -0.586206       1.06324     -0.169447      -3.36571     -0.622095      -2.52842      -1.04740     -0.737346       1.29773     -0.213489      0.221151     -0.830530     0.0360799      0.128949    -0.0694264   -0.00743236   0.000910302     0.0319306     0.0370998     0.0100890    0.00358057   -0.00113924   -0.00108819  -0.000664464  -0.000261814  -0.000299030  -3.74363e-05  -3.92493e-05   1.77759e-06   2.05715e-06   3.92335e-07   2.89373e-07       1.73598       2.18718       2.23595       2.31011       2.29343       2.36612       2.09325       1.80498       1.64551       1.43858       1.24533      0.985860      0.790857      0.570290      0.425709      0.312367      0.208048      0.151753     0.0974316     0.0660465     0.0411965     0.0268761     0.0151386    0.00939311    0.00500698    0.00276686    0.00142249   0.000698792   0.000343091   0.000160324   7.28760e-05   3.21573e-05   1.36540e-05   5.55614e-06   2.28022e-06   8.05503e-07
  23  15 3179.9342    3.6552  1.1870 13.4544 -0.0117       1.63123  0.0385   0.0712   0.0687    0.0908   0.0000      0.727290   438.4096       6.36592       12.5071       5.64112      -2.22833       1.20877      -1.67920      -3.72373       3.76165       1.13340       1.19402      -1.51982      -1.53280     0.0288018     -0.110942     -0.758878     -0.342687     -0.105185    -0.0414050    -0.0474055    -0.0838451    -0.0378767    0.00636016    -0.0129256   -0.00269744    0.00273100    0.00111436   -0.00201423   0.000319062   0.000267428  -7.32917e-05  -2.33954e-06   8.84580e-06   1.42988e-05  -2.99593e-06   1.35015e-09       1.87171       2.37590       2.76436       2.74334       2.64377       2.53344       2.31662       2.17060       1.86001       1.61842       1.39821       1.06414      0.854361      0.648185      0.475728      0.336622      0.241317      0.160066      0.106671     0.0689411     0.0431655     0.0278793     0.0156631    0.00960611    0.00532012    0.00299153    0.00149679   0.000803379   0.000405387   0.000190223   8.61631e-05   3.94007e-05   1.70082e-05   7.12311e-06   2.80007e-06   1.06170e-06
  23  16 3325.8933    3.2442  1.6652 13.1149 -0.0056       1.93131  0.0470   0.0534   0.0825    0.0678   0.0000      0.523393   440.3535       10.8313       9.98430       10.1889      0.706982     -0.360934      -1.23399     -0.273965      -4.51581      -4.04101      0.771801      -2.97417     -0.909102      -1.05311      0.127498     -0.601298    -0.0280505     -0.243960     -0.114234     0.0646357    -0.0988517    0.00769525     0.0245464     0.0187898    -0.0122813    0.00114149   0.000806283   0.000217582  -0.000252514   0.000174798  -3.50104e-05   0.000111971  -1.03291e-05  -1.11374e-06  -2.68779e-06  -1.00285e-06       2.20739       2.90899       3.12567       3.22402       3.20655       3.10861       2.88348       2.63668       2.30900       1.86540       1.59895       1.28200      0.994856      0.784807      0.561962      0.415446      0.300677      0.212018      0.133749     0.0906701     0.0554277     0.0360960     0.0216113     0.0121995    0.00671697    0.00372651    0.00193278    0.00100877   0.000537806   0.000240642   0.000116224   4.97968e-05   2.25030e-05   8.29898e-06   3.50689e-06   1.24242e-06
  23  17 3471.5169    2.8427  2.4572 12.3290 -0.0022      0.593029  0.0556   0.0372   0.0966    0.0595   0.0000      0.286194   437.2263       23.2699       15.3860     -0.441216       3.22654      -4.99253      -3.36814     0.0427765     -0.309548      -3.00537     -0.540239      -1.67202      0.592277      -1.17738      -1.17905     -0.681044   0.000916355    -0.0722593      0.130278     -0.126760    0.00771001    -0.0451110    -0.0183313   -0.00137167    0.00227712    0.00437100    0.00112286   0.000235114  -0.000662519  -0.000385479  -0.000201654  -0.000117878   7.64214e-05  -1.61727e-05   1.81575e-06  -4.23240e-07       2.58734       3.40523       3.59378       3.85245       3.80129       3.65293       3.45300       3.01207       2.69335       2.22229       1.88305       1.46457       1.18183      0.894689      0.681128      0.489440      0.353302      0.241069      0.160403      0.105364     0.0664937     0.0409171     0.0248786     0.0144944    0.00805873    0.00444601    0.00238770    0.00120915   0.000605213   0.000288470   0.000132892   5.97335e-05   2.48014e-05   1.01988e-05   4.00959e-06   1.46630e-06
  23  18 3617.1464    2.3518  3.6367 11.7499 -0.0020      0.593781  0.0685   0.0257   0.1243    0.0461   0.0000      0.155544   442.1123       20.9394       15.9415       1.18914      -7.98229      -1.17082     -0.686212     -0.799062      -3.10181      -3.21814      -1.31885       3.11373      -1.59459     -0.461334      0.809194     -0.922516     -0.829766     -0.518104     0.0337495     0.0917182    -0.0119334    -0.0365723     0.0393523     0.0183991     0.0131179    0.00320351   -0.00299820  -0.000711855   6.87958e-05   1.78215e-05   4.32453e-05   0.000109551  -2.15100e-05   1.56866e-05  -4.55827e-06   8.10208e-07       3.26045       4.20738       4.48564       4.68274       4.74838       4.51013       4.15261       3.71590       3.33947       2.82335       2.38634       1.81736       1.47265       1.13098      0.842767      0.617405      0.444410      0.301858      0.198261      0.126837     0.0808059     0.0517122     0.0306119     0.0179927     0.0103564    0.00548598    0.00300844    0.00151695   0.000760373   0.000356071   0.000163140   6.96698e-05   3.05117e-05   1.25630e-05   4.84021e-06   1.78828e-06
  23  19 3762.5841    2.0003  5.3995 11.2901 -0.0009      0.695607  0.0903   0.0193   0.1601    0.0420   0.0000      0.102897   434.0320       18.3713       9.80626      -2.31412      -1.95018       5.97975      -7.74518      -14.3366       5.43046      0.895641       3.30161      -4.12257      -3.03176      -1.71272     -0.734751     -0.995834     -0.350007     -0.274843     -0.185734     -0.125375     -0.178469     0.0564718     0.0513306    -0.0105116   -0.00280638     0.0132420    0.00231528    0.00511093  -0.000460349  -0.000262778   0.000178010   0.000110436  -2.61155e-06  -2.72704e-05   7.02930e-06  -4.15671e-07       4.21946       5.52500       6.06693       6.40101       6.24927       6.01954       5.57269       4.97379       4.31888       3.67377       2.99708       2.40432       1.85835       1.47686       1.07637      0.753922      0.553970      0.374338      0.254253      0.162692      0.105940     0.0639452     0.0375205     0.0223814     0.0127003    0.00706295    0.00371533    0.00192507   0.000978124   0.000466435   0.000210336   9.29413e-05   3.95019e-05   1.68335e-05   6.56708e-06   2.35977e-06
  23  20 3907.9527    1.6568  7.2880 11.0013 -0.0010      0.525465  0.1111   0.0146   0.2080    0.0343   0.0000     0.0821776   433.1500       36.3058       9.97551      0.546945      -5.09706      -4.95908       2.92027      -5.61770       9.69645       3.79617      -3.65024      -3.02414       3.29000      -3.03761       1.55152     -0.505451      -1.28863    -0.0106117      0.244122     0.0782923     -0.135189    -0.0550138     0.0150421    0.00785692    -0.0135740    0.00557162    0.00399870   -0.00390255  -0.000234151   0.000907483  -0.000113829  -7.38032e-05  -1.26573e-06   5.23154e-06   1.35105e-06  -3.51234e-07       5.06661       6.53366       7.13323       7.53857       7.51669       6.93892       6.64608       6.00039       5.17412       4.37205       3.66408       2.96838       2.33403       1.75457       1.30903      0.957649      0.680351      0.463761      0.308046      0.208184      0.129326     0.0805631     0.0481866     0.0285051     0.0160073    0.00870104    0.00472297    0.00237242    0.00120692   0.000578658   0.000279178   0.000121070   5.12100e-05   2.04745e-05   7.99444e-06   2.91287e-06
  23  21 4053.4444    1.3985  9.8743 10.6732 -0.0011      0.401014  0.1478   0.0112   0.2651    0.0317   0.0000     0.0682353   439.1172       16.9616       26.2549       18.1030      -5.82041       10.6333     -0.524813      -2.07481      -4.69367      -2.88326       4.35388      -2.06878       4.49636    -0.0868369     -0.632449     -0.469287      -1.04795      -1.15908    -0.0318942     0.0854970    -0.0666229     0.0941170    0.00374804     0.0150340     0.0182517     0.0103582   -0.00559041   0.000520041  -0.000935890   0.000342558   7.43446e-05  -3.08925e-05  -4.97255e-05   1.20370e-05   1.46609e-05  -2.70214e-06       6.26734       8.26788       8.93297       9.54098       9.40135       8.92006       8.36530       7.51060       6.65936       5.52545       4.65036       3.75778       2.95989       2.24336       1.67775       1.23325      0.867165      0.598004      0.401457      0.264573      0.170388      0.102334     0.0627625     0.0364110     0.0208633     0.0113834    0.00607325    0.00312233    0.00155346   0.000757003   0.000355687   0.000155544   6.62309e-05   2.66103e-05   1.02185e-05   3.74255e-06
  23  22 4198.4744    1.1555 12.4139 10.5582 -0.0015      0.344293  0.2032   0.0092   0.3413    0.0292   0.0000     0.0738885   427.4322       23.4110       27.7140       39.0338       10.3054      -24.2440       9.15754       10.0230      -3.70821      -2.98669       5.88837       1.51846      -2.65376       1.15021       2.53158      0.603035       2.30965      0.148251      0.106440     -0.176279     0.0777207    -0.0961859     -0.135751     0.0856475     0.0102719    -0.0323154  -0.000581264    0.00149048   -0.00155428   -0.00108941   0.000393224   0.000305144   0.000129524  -6.19967e-05   2.84220e-07  -5.24478e-06       7.98048       10.3981       11.2695       11.8685       11.8147       11.1998       10.6379       9.59737       8.24643       7.10191       5.92703       4.76536       3.75094       2.88575       2.18111       1.55386       1.11255      0.767676      0.518843      0.344536      0.216159      0.133509     0.0806604     0.0469356     0.0264361     0.0147663    0.00783545    0.00400268    0.00201327   0.000951571   0.000444849   0.000201094   8.48374e-05   3.44122e-05   1.34425e-05   4.90686e-06
  24   7 1993.6327    0.6021  0.5099  9.9098 -0.0074       9.30119  0.0206   0.0165   0.0417    0.0671   0.0000       1.36905   442.4399       1.60550       15.4168       1.92287       1.66707      -1.97693      0.334639     -0.918563      -1.12430     -0.150933      0.150719       1.15917     -0.329417     -0.406160      0.829531    -0.0278309    -0.0631975      0.103396     0.0231756     0.0447297    -0.0378885     0.0149533     0.0125400    0.00871779   -0.00432382    0.00286582  -0.000241457   5.98768e-05  -0.000463836   0.000349284   0.000204102   5.04672e-05   2.25343e-05  -1.15821e-05  -2.41617e-06  -1.37615e-07       1.10992       1.49032       1.60292       1.71614       1.64729       1.58474       1.48419       1.31940       1.22095       1.04285      0.861589      0.696265      0.584793      0.437506      0.349873      0.223430      0.181741      0.120256     0.0831212     0.0512919     0.0354944     0.0220254     0.0136237    0.00854083    0.00441262    0.00274047    0.00138947   0.000796533   0.000419043   0.000221148   0.000102402   4.44332e-05   2.19486e-05   8.54870e-06   3.83664e-06   1.43373e-06
  24   8 2156.9348    0.8025  0.6331 10.4854 -0.0040       10.1635  0.0242   0.0200   0.0465    0.0683   0.0000       1.28293   440.8710       2.16430       14.6841       3.68688      -4.36378      -1.35595       1.91105      -1.22776      0.909426     -0.260033     -0.264232      0.832525     -0.353805     -0.724652      0.534711     -0.248319     -0.235251      0.177373    -0.0427919    -0.0850075     0.0291075     0.0360949   0.000363607   -0.00668517    0.00178740  -0.000908713  -1.77198e-05   0.000528424   0.000386846   0.000119488  -5.88012e-05  -5.27922e-05   7.46644e-06   4.23250e-06   5.28375e-07  -3.66155e-06       1.54876       2.09791       2.37598       2.55199       2.54221       2.42961       2.25019       1.87051       1.56450       1.30014       1.04054      0.805121      0.620936      0.465540      0.351551      0.276636      0.188149      0.136180     0.0873465     0.0617120     0.0387910     0.0237163     0.0154140    0.00904682    0.00544816    0.00302163    0.00161647   0.000901328   0.000421166   0.000206464   0.000103034   5.00674e-05   2.16397e-05   9.38566e-06   3.96986e-06   1.52940e-06
  24   9 2314.4548    1.2183  0.8064 11.1584 -0.0044       5.84541  0.0276   0.0271   0.0526    0.0753   0.0000      0.969647   438.4764      0.198712       13.5109      0.176309      0.932921       2.21755       1.19580       3.16230      0.657457      -2.79765      0.446911    -0.0172747     0.0416288      -1.00041      0.304280     0.0914245     -0.138572    -0.0587930    -0.0983068      0.140760     0.0195122  -0.000402813    0.00180964    0.00929696     0.0119380   -0.00418905    0.00187355    0.00114049   0.000404231  -0.000206387  -0.000100636   0.000120591   1.92733e-05  -5.95667e-06  -6.50192e-06   1.37643e-07       1.48723       1.91759       2.00902       2.12103       2.14918       2.07101       1.93066       1.75536       1.56285       1.29824       1.02708      0.824652      0.674541      0.525443      0.405037      0.295871      0.216696      0.151321      0.107411     0.0687416     0.0444297     0.0272949     0.0168106    0.00989763    0.00559986    0.00328842    0.00177097   0.000970107   0.000487284   0.000262437   0.000114194   5.41384e-05   2.45546e-05   1.00893e-05   4.08231e-06   1.61400e-06
  24  10 2467.2377    1.5578  0.9990 11.3905  0.0007       5.03683  0.0356   0.0309   0.0578    0.0991   0.0000      0.863662   441.7996       7.73742       14.7721     -0.966409       1.82079      0.450255      -3.18036     -0.905913      0.869687     0.0213590      -1.00213      0.192118    -0.0904176     -0.846564      0.322195     -0.623191     -0.501178     -0.194076     -0.140436     -0.117181      0.126367     0.0201242   -0.00940078    0.00781958   -0.00491919    0.00659806  -0.000847184  -0.000334814   0.000848630   1.49507e-05  -9.45070e-05   0.000151981  -1.14349e-05  -1.72769e-05   3.54609e-06  -2.83361e-07       1.77746       2.42414       2.72900       2.87568       2.85571       2.70711       2.50155       2.20848       1.91069       1.51025       1.27664       1.00121      0.752727      0.585764      0.464513      0.344146      0.248758      0.171496      0.112723     0.0816472     0.0482998     0.0315489     0.0193237     0.0115186    0.00703686    0.00367676    0.00226640    0.00108557   0.000606423   0.000272616   0.000142353   6.48249e-05   3.16846e-05   1.27551e-05   5.43425e-06   2.05004e-06
  24  11 2617.7717    2.0327  1.0742 12.0691 -0.0062       2.63864  0.0370   0.0401   0.0636    0.0972   0.0000      0.853479   442.2654       7.01185       11.6053      -2.11693      -2.50842      -1.65494     -0.146539      -4.41853       1.09649      -2.00686      0.291719     -0.814641       1.37799     -0.469833     -0.424270      0.161277      0.607748     -0.114401    -0.0507517     -0.121192   -0.00264381    -0.0168528    -0.0218056   -0.00540376    0.00773681    0.00689583  -0.000572735  -0.000547453   0.000268326  -0.000158704  -5.40835e-05   9.77856e-06   3.66352e-06  -8.66382e-08  -1.73476e-06  -2.14138e-06       1.61549       2.34828       2.19724       2.64789       2.35715       2.48799       2.18144       2.03784       1.76036       1.55166       1.34105       1.05699      0.855220      0.633032      0.502357      0.352434      0.279177      0.175390      0.128854     0.0792816     0.0533590     0.0332433     0.0209409     0.0131161    0.00723002    0.00420190    0.00219279    0.00125037   0.000588208   0.000306990   0.000138005   6.88594e-05   3.04683e-05   1.27650e-05   5.16134e-06   2.09651e-06
  24  12 2767.8277    2.7813  0.9347 12.4314 -0.0057       2.31277  0.0327   0.0554   0.0512    0.1015   0.0000      0.703993   436.9974       8.63965       16.4028       3.87956     -0.678014       1.30963      0.333569      -2.25186      -2.13864     -0.596494       1.70672      -2.38843      0.197994     -0.462711     0.0802685     -0.392442  -0.000769241     -0.250461      0.126542      0.128449    -0.0253960    -0.0632657    -0.0218836    0.00885954    0.00568065    0.00511085   -0.00137243   -0.00169759  -0.000272067  -0.000106322  -8.94328e-06  -3.71175e-05  -1.54541e-06   1.86129e-05   2.35155e-06  -5.63173e-08       1.67486       2.21177       2.28343       2.46039       2.32247       2.35096       2.33492       2.01236       1.74040       1.49168       1.22554      0.907309      0.684425      0.595850      0.451481      0.365591      0.266700      0.187918      0.118629     0.0778449     0.0478244     0.0310230     0.0190857     0.0113604    0.00666142    0.00395679    0.00195298    0.00107744   0.000533684   0.000275083   0.000123393   5.55057e-05   2.72815e-05   1.13004e-05   5.08125e-06   1.94574e-06
  24  13 2917.1352    3.2777  0.9313 12.8858 -0.0054       3.07923  0.0304   0.0652   0.0523    0.0951   0.0000      0.831620   438.9169       9.56126       15.9267       8.56682      -1.51314      -3.99052       2.15627      -1.95212    -0.0932665    -0.0662052       1.77034     -0.554591     -0.787801      -1.27701      0.260245    -0.0375617      0.136707     0.0793502   -0.00711166     -0.115279    -0.0265224     0.0289391    -0.0224901   0.000815992    0.00703699    0.00465699   0.000746215    0.00223331  -0.000680038   8.44945e-05  -4.99235e-05   4.50429e-05   1.78282e-05  -4.72825e-06  -8.40811e-07   2.09391e-06       1.46012       1.87056       2.05896       2.13186       2.07326       2.03637       1.88172       1.78055       1.50959       1.29923       1.10451      0.868833      0.703130      0.577954      0.407602      0.295868      0.216194      0.153162      0.108335     0.0681815     0.0439572     0.0293840     0.0177584    0.00987303    0.00604363    0.00324211    0.00181977   0.000974935   0.000517158   0.000271520   0.000124634   5.57089e-05   2.53447e-05   1.13527e-05   4.81483e-06   1.93386e-06
  24  14 3065.2220    3.7812  0.9373 13.3736 -0.0070       1.10508  0.0306   0.0777   0.0563    0.0937   0.0000      0.780388   437.9776       11.0662       9.46422       4.29108       2.07053      -3.65506       1.43917      -4.53901       1.60023      -2.84038      0.230954     -0.676908    -0.0107712      -1.26304      0.840243     -0.291972      0.203414     0.0951649     0.0137339     -0.190200     0.0686440    -0.0504805     0.0119644    0.00825485   -0.00314325    0.00373148    0.00105654  -0.000878227  -0.000656795  -0.000298647  -0.000110050   4.67606e-05  -2.70569e-05   3.74984e-06   8.28700e-06  -9.73614e-07       1.53909       1.97720       2.20488       2.28951       2.31100       2.23313       2.05825       1.81131       1.63170       1.37576       1.09662      0.875843      0.696149      0.539777      0.429054      0.310699      0.217710      0.158900      0.105354     0.0723170     0.0459838     0.0283634     0.0174046     0.0102033    0.00629134    0.00342626    0.00192693    0.00107452   0.000533396   0.000259866   0.000126780   5.98667e-05   2.50035e-05   1.13622e-05   4.68422e-06   1.89904e-06
  24  15 3212.2095    3.8144  1.1619 13.3871 -0.0054       1.96784  0.0389   0.0736   0.0662    0.1043   0.0000      0.730186   441.5244       9.06230       14.9844      0.262482      -1.06837      0.479828   -0.00569456      0.690551      -2.74739      -3.11209       1.11558     -0.960342       1.10074     -0.581453     -0.863229     -0.268849    -0.0319566     -0.130475     0.0831147    -0.0706873    -0.0218824     0.0477653    -0.0116377    0.00769517   -0.00302895     0.0126053  -0.000455776  -0.000158223   0.000548691  -3.94786e-05  -6.25593e-05   5.61507e-05  -2.96128e-05   4.71682e-06  -2.57059e-06   5.15364e-06       1.88156       2.35577       2.42741       2.54526       2.52143       2.43513       2.30192       2.10749       1.86594       1.57223       1.42078       1.21944      0.937590      0.708323      0.544727      0.371337      0.248740      0.181144      0.131029     0.0897753     0.0583339     0.0362776     0.0223748     0.0132312    0.00742627    0.00415776    0.00232176    0.00125687   0.000615285   0.000304145   0.000140228   6.92162e-05   3.25119e-05   1.36612e-05   5.83682e-06   2.22054e-06
  24  16 3358.7379    3.2636  1.7029 13.0587 -0.0037       1.28040  0.0451   0.0528   0.0807    0.0712   0.0000      0.480258   437.8908       14.3997       8.46967      0.264240      -3.67380     -0.708045     0.0286414     -0.333137      -1.35231      -2.47333      0.265173     -0.595312      0.864482      0.166550     -0.795966     -0.197914    -0.0936994     -0.505786      0.115639    -0.0472114     0.0601034    -0.0846204   -0.00823495    0.00814268    0.00746352  -0.000108885    0.00208941    0.00112337   0.000855115   0.000289706  -2.17716e-05   0.000150811  -8.82120e-05  -2.49234e-05   5.22017e-06  -4.68444e-06       2.11509       2.84245       3.14626       3.28723       3.23718       3.15333       2.87197       2.54925       2.33867       1.94249       1.60044       1.30597       1.00871      0.822677      0.587298      0.446618      0.315055      0.214636      0.153525      0.100310     0.0643033     0.0408120     0.0248978     0.0145305    0.00860088    0.00490632    0.00270986    0.00145798   0.000769848   0.000369744   0.000182696   8.46353e-05   3.77352e-05   1.66953e-05   6.52458e-06   2.58578e-06
  24  17 3505.1010    2.7396  2.6570 12.3214 -0.0010      0.452734  0.0585   0.0346   0.0999    0.0538   0.0000      0.249060   440.0412       14.6462       20.2809       9.85292       6.70876       6.65218       4.00195       3.53031       5.52949      -2.89744      -2.55114      -1.95850    -0.0849069      -2.43671     -0.470871    -0.0708629     -0.388034     -0.515026     -0.101139      0.121462     -0.180551    -0.0324076     0.0453843    0.00948959    0.00139423   -0.00153214   0.000989445    0.00248728    0.00118442   3.97992e-05  -0.000483083  -0.000167209  -4.76879e-05   6.10753e-06   9.82077e-06  -1.58465e-06       2.71728       3.60435       3.79999       4.05297       4.02649       3.88549       3.61690       3.25453       2.86146       2.40922       2.04874       1.66246       1.33215       1.01408      0.762618      0.563238      0.403560      0.279530      0.195309      0.129100     0.0850593     0.0537927     0.0327226     0.0194901     0.0116312    0.00646322    0.00350552    0.00192500   0.000946181   0.000485433   0.000234111   0.000110379   4.82440e-05   2.06907e-05   8.71860e-06   3.30266e-06
  24  18 3651.4914    2.2410  3.8424 11.8245 -0.0015      0.733483  0.0725   0.0242   0.1265    0.0421   0.0000      0.150919   435.8503       20.4666       13.7584       13.0564      0.906802      -3.07384     -0.875645     -0.973955      0.812748      -1.94707       3.11338      -2.11885      -1.94296      0.143984      0.267316      -2.12986     -0.445655    -0.0747673      0.149022     -0.245478     0.0499486    -0.0430027    0.00972708    -0.0465749    -0.0126238     0.0133094   0.000333754   -0.00319389   5.04303e-05  -0.000805834  -0.000254646   0.000129078   7.74661e-05  -1.34571e-05   6.74609e-06   5.37881e-07       3.29939       4.38299       4.82093       5.04022       5.03731       4.82819       4.50118       4.03617       3.57613       2.96501       2.46731       2.06950       1.59335       1.24423      0.935449      0.700034      0.494373      0.344306      0.236990      0.161654      0.104984     0.0660701     0.0392958     0.0235412     0.0141536    0.00793520    0.00434879    0.00228903    0.00117352   0.000583550   0.000294232   0.000134699   6.14369e-05   2.59811e-05   1.08718e-05   4.12643e-06
  24  19 3797.4146    1.9080  5.9375 11.2904 -0.0028      0.582272  0.0944   0.0173   0.1688    0.0361   0.0000     0.0957067   437.3367       21.1536       13.7275       14.1691       10.0343     -0.119829      -5.05905      0.317436      -4.02428       1.60037       7.01743      -6.73821       3.14101      0.397950       1.64840      -1.53603      0.755843    -0.0934777      0.141915      0.128675    -0.0636170     0.0320282    -0.0352021    -0.0211014     0.0318711   -0.00574472   0.000849849   -0.00465536    0.00114559   0.000412268   0.000356250   0.000190101  -1.36427e-05  -2.27516e-05  -3.32073e-06  -2.57202e-06       4.08112       5.45350       5.85232       6.26217       6.07792       5.97739       5.61412       5.10108       4.50121       3.77099       3.17184       2.52417       2.01757       1.55502       1.22495      0.905974      0.660483      0.462581      0.313191      0.206249      0.133621     0.0846564     0.0511339     0.0313532     0.0182133     0.0101825    0.00572241    0.00298437    0.00156558   0.000767671   0.000377039   0.000176768   7.83550e-05   3.44970e-05   1.40105e-05   5.68426e-06
  24  20 3943.2069    1.5859  7.9431 10.9018 -0.0016      0.423856  0.1185   0.0132   0.2129    0.0333   0.0000     0.0753395   445.2876       26.2973       12.2856       13.1164       3.59113      -2.37354    -0.0437251       6.10707      0.711237      -5.97357      -1.01586      -2.05586       2.23977       2.98346     -0.905311      -1.14210      0.292634      0.623454    -0.0229843     -0.209035      0.295754     -0.102208    -0.0288167    -0.0433803   -0.00903250    0.00434528   -0.00216650    0.00432146   0.000818734   0.000907794   0.000340171   4.51601e-05  -0.000127098  -1.65181e-05   6.89292e-06  -1.97271e-07       5.01690       6.64746       7.22142       7.76648       7.68628       7.39845       6.82621       6.20473       5.39454       4.71908       3.93121       3.16560       2.51075       1.97463       1.46868       1.09429      0.772925      0.549534      0.374828      0.251639      0.162995      0.103504     0.0641239     0.0381673     0.0227260     0.0127376    0.00712981    0.00380285    0.00197186   0.000981486   0.000472848   0.000222357   9.77012e-05   4.33551e-05   1.75274e-05   7.02437e-06
  24  21 4089.0032    1.3295 10.7386 10.6935 -0.0020      0.291586  0.1638   0.0104   0.2862    0.0301   0.0000     0.0689514   447.7733       18.8543       8.63794       10.0918       2.92893      -6.36859       11.9509      -2.88502       3.98088      -17.3015       5.35720     -0.885560      0.366464      -2.24688      -2.05437       1.20175     -0.870684     -0.185774     0.0344539     -0.416826     0.0990079      0.118644    -0.0811081    0.00133029     0.0366858    -0.0128870   -0.00509094   0.000874896    0.00223394    0.00101549  -0.000547597   0.000212454   9.62338e-05   1.96126e-05  -3.92105e-07   3.05262e-07       6.50796       8.40017       9.17592       9.64713       9.74510       9.34070       8.87913       7.93800       6.92753       6.03329       4.98838       4.06128       3.26397       2.49250       1.94917       1.39662       1.03200      0.720340      0.498494      0.329043      0.215073      0.136969     0.0849545     0.0502935     0.0294994     0.0169505    0.00904367    0.00493928    0.00255040    0.00126687   0.000620112   0.000285301   0.000126225   5.64006e-05   2.30346e-05   9.01009e-06
  24  22 4234.5029    1.1424 13.2799 10.5359 -0.0005      0.284734  0.2104   0.0085   0.3520    0.0274   0.0000     0.0691050   442.5975       28.3698      -2.17562      -2.78081      -4.59297       7.66298      -1.89747      -4.49216      -3.02100      -1.97414      -7.48660      -14.7261       1.50429       2.17800      -3.93022    -0.0884663      -1.76907     -0.492979     -0.496013     -0.160397      0.141065    -0.0775498    -0.0902553     0.0537846     0.0214697   -0.00878337    0.00158026    0.00845847   -0.00238947    0.00188074  -0.000468149  -0.000458790   5.91811e-05   0.000102097   7.11144e-06   4.84885e-07       7.82410       10.4054       11.2498       12.0510       11.7987       11.5671       10.7322       9.64919       8.52990       7.27378       6.13709       4.91548       4.00949       3.06179       2.33822       1.72463       1.22505      0.870708      0.598360      0.406167      0.262120      0.169068      0.100965     0.0615683     0.0362585     0.0204683     0.0114448    0.00603497    0.00316120    0.00156693   0.000769596   0.000355951   0.000160421   6.91231e-05   2.82726e-05   1.12069e-05
  25   7 2017.0199    0.6314  0.5430 10.0788 -0.0041       10.4556  0.0225   0.0161   0.0401    0.0601   0.0000       1.44824   439.2583      -1.17011       21.0524       1.36900      -2.70170      0.914006      -1.54620      -1.35572     0.0190773     -0.333533      0.418936       1.32784     -0.659674      0.236353     0.0133890      0.420882     -0.161255     0.0977927     0.0471785   -0.00973997    0.00643696   -0.00529371     0.0223260   -0.00360900    0.00817748   -0.00100261   -0.00452604  -0.000862958  -0.000281587   0.000205305   0.000332864   5.29346e-05  -1.69486e-05   1.00854e-05   8.39737e-06  -4.21129e-07       1.14566       1.52338       1.56973       1.73046       1.78221       1.67428       1.58590       1.39462       1.20722       1.13029      0.909409      0.785376      0.601998      0.468384      0.366210      0.268856      0.192323      0.138913     0.0949935     0.0670943     0.0417539     0.0295215     0.0170876     0.0116981    0.00659411    0.00395329    0.00225548    0.00122428   0.000669473   0.000339890   0.000165967   7.91952e-05   3.55269e-05   1.69668e-05   7.42877e-06   3.03298e-06
  25   8 2181.8579    0.8972  0.7071 10.3642 -0.0059       6.89993  0.0245   0.0203   0.0477    0.0829   0.0000       1.03167   439.9600       3.22861       19.6287      -2.17997      -3.01598       2.23427       2.44449      -2.12436      -1.36969    -0.0863697     -0.350815    -0.0836531      0.695617     -0.564806     0.0964595     -0.489719     -0.210628     -0.126320    -0.0154987     0.0139386     0.0508429   0.000181861   -0.00848729    -0.0172543  -0.000570059    0.00166170   -0.00284473   -0.00375880   0.000945460   0.000402372   0.000182358  -4.68830e-05  -1.38781e-05   2.50302e-05  -1.10824e-05   2.04447e-08       1.24364       1.73855       1.83269       1.88125       1.93816       1.76568       1.74463       1.61779       1.40142       1.22492      0.972821      0.799900      0.653313      0.511893      0.387064      0.305240      0.213214      0.156622      0.105411     0.0724321     0.0465327     0.0298915     0.0181631     0.0112783    0.00640770    0.00376096    0.00216792    0.00118016   0.000632091   0.000343075   0.000162890   8.62526e-05   3.65439e-05   1.85294e-05   7.42554e-06   3.13521e-06
  25   9 2340.6123    1.2761  0.8488 11.1387 -0.0041       3.47506  0.0296   0.0266   0.0527    0.0824   0.0000      0.878304   437.1327       2.00072       15.1822       3.56912      0.401991      -1.75551      -2.71416      -3.75321       1.70839      0.559335      0.495209     -0.376914     -0.708535     -0.404845     -0.465683      0.270932      0.329673     0.0125501      0.101012     -0.133312   -0.00554921    -0.0121779     0.0144847     0.0127877  -0.000466174  -0.000454853  -0.000420766    0.00117072   0.000622647  -0.000701240  -3.52593e-05   0.000154020   9.49301e-07  -8.70756e-06  -1.21308e-07   1.84551e-06       1.48987       1.83444       1.98801       2.08975       2.04235       2.11751       2.00340       1.80399       1.61672       1.31055       1.01249      0.928035      0.755942      0.583451      0.470357      0.322938      0.241699      0.173081      0.127509     0.0852936     0.0589319     0.0377529     0.0227358     0.0139075    0.00821342    0.00434319    0.00256454    0.00140583   0.000772105   0.000381668   0.000203151   9.71134e-05   4.49455e-05   2.04058e-05   8.79624e-06   3.74143e-06
  25  10 2494.5561    1.6683  0.9419 11.7355 -0.0044       4.39912  0.0333   0.0339   0.0549    0.0874   0.0000      0.885009   437.7883       5.71238       11.2159      0.473649      -4.28621       2.99055    -0.0433551      -2.60963       2.75038      -1.00591      -1.01377      -2.29162    -0.0608151     -0.557078     -0.387888      0.231148      0.101348     -0.258103    -0.0230776     0.0432905     0.0248778    0.00337844   -0.00327866     0.0366083    -0.0172484    0.00150382    0.00255190    0.00298239   -0.00157646  -0.000342466   3.50142e-05   0.000135687   7.78317e-06  -1.65086e-05   1.15694e-06   2.93063e-07       1.46339       1.91394       2.11651       2.20039       2.23889       2.14476       2.05392       1.82775       1.61196       1.39023       1.16874      0.932811      0.724127      0.626319      0.443974      0.344051      0.254012      0.182582      0.124931     0.0873198     0.0552406     0.0365350     0.0231560     0.0144035    0.00836273    0.00491364    0.00272316    0.00157225   0.000798236   0.000438562   0.000214898   0.000104258   4.66368e-05   2.29550e-05   9.43589e-06   4.07853e-06
  25  12 2797.5188    2.8813  0.8742 12.4971 -0.0063       2.11568  0.0268   0.0581   0.0491    0.0968   0.0000      0.735630   439.9891       4.48076       18.3310       2.39197     -0.828050       1.91508      -2.63180      -3.17840     -0.366397     -0.861581      -1.15434      -1.64128      0.147848      0.727519     -0.662039     -0.269428      0.116102     -0.377806     -0.198544    0.00162568    0.00571539    -0.0284867    -0.0104420     0.0104771    0.00744196   -0.00279707  -0.000975414    0.00110180  -0.000172075  -1.54476e-05   0.000135259  -1.77103e-06  -2.88538e-05  -3.10845e-05   1.12772e-05  -4.34257e-06       1.34837       1.78045       1.86796       2.13040       2.03458       2.04851       1.80130       1.69701       1.43883       1.28825      0.999316      0.859500      0.663976      0.535259      0.404512      0.311663      0.208958      0.160825      0.108170     0.0739342     0.0499170     0.0330759     0.0192514     0.0120397    0.00724502    0.00424475    0.00240991    0.00134229   0.000726454   0.000364818   0.000184905   9.04075e-05   4.22016e-05   1.84909e-05   8.29160e-06   3.48059e-06
  25  13 2947.5762    3.5602  0.8619 13.1743 -0.0004      0.775829  0.0288   0.0720   0.0486    0.0902   0.0000      0.731105   439.1881       7.68227       13.1828       2.64928      0.483079       1.56127      -1.07610       1.32510      0.176695     -0.677193      0.393723     -0.278173    -0.0200447     -0.819247      0.286440     -0.129497     -0.192008     -0.128988    -0.0449659    -0.0626645     0.0565746    -0.0208344    -0.0204856    0.00165595    0.00977823   -0.00383550   -0.00334386   0.000499274   0.000404318  -0.000261186  -5.75171e-05   0.000149643  -8.87255e-06  -1.03909e-05   2.61514e-07  -3.28669e-06       1.49187       1.81464       1.90377       2.13457       2.11475       1.99671       1.92143       1.73652       1.51151       1.26146       1.07949      0.889297      0.749363      0.610093      0.433391      0.298144      0.216183      0.160769      0.117470     0.0797409     0.0538348     0.0352513     0.0227191     0.0139865    0.00797693    0.00432010    0.00236700    0.00138093   0.000772570   0.000410323   0.000203544   9.76275e-05   4.53502e-05   2.04618e-05   8.73691e-06   3.67244e-06
  25  14 3096.3707    3.9288  0.9182 13.5880  0.0032       2.36015  0.0341   0.0818   0.0537    0.0816   0.0000      0.855411   441.8654       9.99168       16.1863       5.87073      -1.03818      -1.59232      0.593281      -3.44699       1.06150      -3.84565      -1.40522     -0.656950       2.21538      -1.77098      0.439617     -0.354005     -0.359743     0.0921915     0.0713278    -0.0106938    0.00194464    0.00869490     0.0134240   -0.00436981    0.00298252   -0.00203321   -0.00501155  -4.03268e-05  -0.000196713   0.000514711   0.000188051   2.36193e-05  -6.58991e-08  -1.23129e-05  -2.63989e-06  -6.75665e-06       1.62388       2.10925       2.17606       2.53835       2.40602       2.25817       2.11070       2.03703       1.73742       1.49266       1.20830      0.946534      0.802678      0.644590      0.486854      0.332980      0.263457      0.182708      0.133790     0.0810139     0.0573705     0.0345455     0.0240525     0.0134677    0.00826697    0.00463162    0.00255977    0.00150958   0.000814824   0.000467694   0.000218926   0.000112643   4.80621e-05   2.18621e-05   9.18906e-06   4.06966e-06
  25  15 3244.0841    3.6370  1.2803 13.2977 -0.0125      0.862453  0.0387   0.0655   0.0671    0.0981   0.0000      0.676511   438.9757       9.03859       8.62698       6.85811     -0.505331      -2.24081      0.224802      -4.61836     -0.817948      -3.82730       1.46841      -2.16876      -1.18518      -1.86835    -0.0252029     -0.685884     -0.559349     -0.551951     -0.232974    -0.0406243     0.0114134     0.0120337    -0.0262524     0.0133602    0.00279116    0.00793177   -0.00380672   -0.00155114  -0.000838284   0.000659468   0.000143337   3.45619e-05   4.57167e-05  -1.21323e-05  -7.22492e-06   4.40200e-06       1.78686       2.28361       2.38223       2.66614       2.65870       2.61325       2.35648       2.15493       1.94325       1.63505       1.31649       1.09218      0.936075      0.714397      0.527940      0.396449      0.287771      0.212242      0.147796     0.0996723     0.0679320     0.0437686     0.0275378     0.0174656    0.00991386    0.00584446    0.00321441    0.00185566   0.000932954   0.000520634   0.000261711   0.000124376   5.86532e-05   2.71233e-05   1.08519e-05   4.43625e-06
[truncated: 1,529,113 more chars]
