# Supplementary material for: Global-Mode Analysis of Full-Disk Data from the Michelson Doppler Imager and the Helioseismic and Magnetic Imager
Source: Sol Phys. 2018 Jan 31;293(2):29. doi: 10.1007/s11207-017-1201-5 (PMC6566312; doi:10.1007/s11207-017-1201-5)
Supplement: Supplementary file 2 — (TAR 362.4 MB) [file 11207_2017_1201_MOESM2_ESM.tar › HMI/hmiv72d.7912.36]

   0  20 2899.0871    3.2833  0.6566  3.7105  0.0000  0.1119   0.4505   0.2304 1000.0000   0.0000    -0.0000       0.00000       0.00000       0.00000       0.00000       0.00000       0.00000       0.00000       0.00000       0.00000       0.00000       0.00000       0.00000       0.00000       0.00000       0.00000       0.00000       0.00000       0.00000       0.00000       0.00000       0.00000       0.00000       0.00000       0.00000       0.00000       0.00000       0.00000       0.00000       0.00000       0.00000       0.00000       0.00000       0.00000       0.00000       0.00000       0.00000       0.00000       0.00000       0.00000       0.00000       0.00000       0.00000       0.00000       0.00000       0.00000       0.00000       0.00000       0.00000       0.00000       0.00000       0.00000       0.00000       0.00000       0.00000       0.00000       0.00000       0.00000       0.00000       0.00000       0.00000       0.00000       0.00000       0.00000       0.00000       0.00000       0.00000       0.00000       0.00000       0.00000       0.00000       0.00000
   1  13 2020.7593    0.6291  0.5754 10.1956  0.0000  0.0808   0.0705   0.2181    0.2751   0.0000   338.8733       10.0131       0.00000       0.00000       0.00000       0.00000       0.00000       0.00000       0.00000       0.00000       0.00000       0.00000       0.00000       0.00000       0.00000       0.00000       0.00000       0.00000       0.00000       0.00000       0.00000       0.00000       0.00000       0.00000       0.00000       0.00000       0.00000       0.00000       0.00000       0.00000       0.00000       0.00000       0.00000       0.00000       0.00000       0.00000       82.7507       50.2592       0.00000       0.00000       0.00000       0.00000       0.00000       0.00000       0.00000       0.00000       0.00000       0.00000       0.00000       0.00000       0.00000       0.00000       0.00000       0.00000       0.00000       0.00000       0.00000       0.00000       0.00000       0.00000       0.00000       0.00000       0.00000       0.00000       0.00000       0.00000       0.00000       0.00000       0.00000       0.00000       0.00000       0.00000
   1  14 2156.7964    0.8923  0.6036 10.2728  0.0000  0.0863   0.0816   0.1442    0.3680   0.0000   430.0435       22.7797       0.00000       0.00000       0.00000       0.00000       0.00000       0.00000       0.00000       0.00000       0.00000       0.00000       0.00000       0.00000       0.00000       0.00000       0.00000       0.00000       0.00000       0.00000       0.00000       0.00000       0.00000       0.00000       0.00000       0.00000       0.00000       0.00000       0.00000       0.00000       0.00000       0.00000       0.00000       0.00000       0.00000       0.00000       96.1959       64.7239       0.00000       0.00000       0.00000       0.00000       0.00000       0.00000       0.00000       0.00000       0.00000       0.00000       0.00000       0.00000       0.00000       0.00000       0.00000       0.00000       0.00000       0.00000       0.00000       0.00000       0.00000       0.00000       0.00000       0.00000       0.00000       0.00000       0.00000       0.00000       0.00000       0.00000       0.00000       0.00000       0.00000       0.00000
   1  15 2292.0332    1.1891  0.8930  8.9123  0.0000  0.0739   0.0944   0.2313    2.8231   0.0000   376.9201       85.4823       0.00000       0.00000       0.00000       0.00000       0.00000       0.00000       0.00000       0.00000       0.00000       0.00000       0.00000       0.00000       0.00000       0.00000       0.00000       0.00000       0.00000       0.00000       0.00000       0.00000       0.00000       0.00000       0.00000       0.00000       0.00000       0.00000       0.00000       0.00000       0.00000       0.00000       0.00000       0.00000       0.00000       0.00000       88.8576       53.2817       0.00000       0.00000       0.00000       0.00000       0.00000       0.00000       0.00000       0.00000       0.00000       0.00000       0.00000       0.00000       0.00000       0.00000       0.00000       0.00000       0.00000       0.00000       0.00000       0.00000       0.00000       0.00000       0.00000       0.00000       0.00000       0.00000       0.00000       0.00000       0.00000       0.00000       0.00000       0.00000       0.00000       0.00000
   1  17 2559.0266    2.0158  1.0470  6.0335  0.0000  0.0877   0.1611   0.2676  220.9322   0.0000   499.7949       44.9202       0.00000       0.00000       0.00000       0.00000       0.00000       0.00000       0.00000       0.00000       0.00000       0.00000       0.00000       0.00000       0.00000       0.00000       0.00000       0.00000       0.00000       0.00000       0.00000       0.00000       0.00000       0.00000       0.00000       0.00000       0.00000       0.00000       0.00000       0.00000       0.00000       0.00000       0.00000       0.00000       0.00000       0.00000       108.077       51.6417       0.00000       0.00000       0.00000       0.00000       0.00000       0.00000       0.00000       0.00000       0.00000       0.00000       0.00000       0.00000       0.00000       0.00000       0.00000       0.00000       0.00000       0.00000       0.00000       0.00000       0.00000       0.00000       0.00000       0.00000       0.00000       0.00000       0.00000       0.00000       0.00000       0.00000       0.00000       0.00000       0.00000       0.00000
   1  23 3368.6261    3.7089  2.1000 -2.7044  0.0000  0.1224   0.2141   0.4182 1000.0000   0.0000   527.9243       47.6492       0.00000       0.00000       0.00000       0.00000       0.00000       0.00000       0.00000       0.00000       0.00000       0.00000       0.00000       0.00000       0.00000       0.00000       0.00000       0.00000       0.00000       0.00000       0.00000       0.00000       0.00000       0.00000       0.00000       0.00000       0.00000       0.00000       0.00000       0.00000       0.00000       0.00000       0.00000       0.00000       0.00000       0.00000       150.341       90.1564       0.00000       0.00000       0.00000       0.00000       0.00000       0.00000       0.00000       0.00000       0.00000       0.00000       0.00000       0.00000       0.00000       0.00000       0.00000       0.00000       0.00000       0.00000       0.00000       0.00000       0.00000       0.00000       0.00000       0.00000       0.00000       0.00000       0.00000       0.00000       0.00000       0.00000       0.00000       0.00000       0.00000       0.00000
   1  24 3504.0372    2.2980  1.5905 13.0058 -0.0015  0.1454   0.2279   0.4897    0.5588   0.0000   804.7063       122.105       0.00000       0.00000       0.00000       0.00000       0.00000       0.00000       0.00000       0.00000       0.00000       0.00000       0.00000       0.00000       0.00000       0.00000       0.00000       0.00000       0.00000       0.00000       0.00000       0.00000       0.00000       0.00000       0.00000       0.00000       0.00000       0.00000       0.00000       0.00000       0.00000       0.00000       0.00000       0.00000       0.00000       0.00000       200.916       89.9597       0.00000       0.00000       0.00000       0.00000       0.00000       0.00000       0.00000       0.00000       0.00000       0.00000       0.00000       0.00000       0.00000       0.00000       0.00000       0.00000       0.00000       0.00000       0.00000       0.00000       0.00000       0.00000       0.00000       0.00000       0.00000       0.00000       0.00000       0.00000       0.00000       0.00000       0.00000       0.00000       0.00000       0.00000
   1  26 3776.4159    2.0988  5.6471  3.1411  0.0000  0.2313   0.0786   0.8018 1000.0000   0.0000   203.5353      -130.322       0.00000       0.00000       0.00000       0.00000       0.00000       0.00000       0.00000       0.00000       0.00000       0.00000       0.00000       0.00000       0.00000       0.00000       0.00000       0.00000       0.00000       0.00000       0.00000       0.00000       0.00000       0.00000       0.00000       0.00000       0.00000       0.00000       0.00000       0.00000       0.00000       0.00000       0.00000       0.00000       0.00000       0.00000       292.066       156.810       0.00000       0.00000       0.00000       0.00000       0.00000       0.00000       0.00000       0.00000       0.00000       0.00000       0.00000       0.00000       0.00000       0.00000       0.00000       0.00000       0.00000       0.00000       0.00000       0.00000       0.00000       0.00000       0.00000       0.00000       0.00000       0.00000       0.00000       0.00000       0.00000       0.00000       0.00000       0.00000       0.00000       0.00000
   2  11 1810.3492    0.3833  0.2034 10.1623  0.0000  0.0345   0.0621   0.1135    0.1085   0.0000   461.0401       12.1736       8.26571       8.55782       0.00000       0.00000       0.00000       0.00000       0.00000       0.00000       0.00000       0.00000       0.00000       0.00000       0.00000       0.00000       0.00000       0.00000       0.00000       0.00000       0.00000       0.00000       0.00000       0.00000       0.00000       0.00000       0.00000       0.00000       0.00000       0.00000       0.00000       0.00000       0.00000       0.00000       0.00000       0.00000       35.5544       24.4994       10.6941       3.68323       0.00000       0.00000       0.00000       0.00000       0.00000       0.00000       0.00000       0.00000       0.00000       0.00000       0.00000       0.00000       0.00000       0.00000       0.00000       0.00000       0.00000       0.00000       0.00000       0.00000       0.00000       0.00000       0.00000       0.00000       0.00000       0.00000       0.00000       0.00000       0.00000       0.00000       0.00000       0.00000
   2  14 2217.5889    1.0848  0.5746  9.8258  0.0000  0.0461   0.0825   0.1251    0.4402   0.0000   434.4710       24.7124      -8.32569      -7.69487       0.00000       0.00000       0.00000       0.00000       0.00000       0.00000       0.00000       0.00000       0.00000       0.00000       0.00000       0.00000       0.00000       0.00000       0.00000       0.00000       0.00000       0.00000       0.00000       0.00000       0.00000       0.00000       0.00000       0.00000       0.00000       0.00000       0.00000       0.00000       0.00000       0.00000       0.00000       0.00000       36.9236       28.1616       16.4934       5.48487       0.00000       0.00000       0.00000       0.00000       0.00000       0.00000       0.00000       0.00000       0.00000       0.00000       0.00000       0.00000       0.00000       0.00000       0.00000       0.00000       0.00000       0.00000       0.00000       0.00000       0.00000       0.00000       0.00000       0.00000       0.00000       0.00000       0.00000       0.00000       0.00000       0.00000       0.00000       0.00000
   2  15 2352.2100    1.2328  0.8362 10.3854  0.0071  0.0695   0.0825   0.1453    0.6092   0.0000   379.5487       4.08403       28.4774      -1.10432       0.00000       0.00000       0.00000       0.00000       0.00000       0.00000       0.00000       0.00000       0.00000       0.00000       0.00000       0.00000       0.00000       0.00000       0.00000       0.00000       0.00000       0.00000       0.00000       0.00000       0.00000       0.00000       0.00000       0.00000       0.00000       0.00000       0.00000       0.00000       0.00000       0.00000       0.00000       0.00000       52.2273       40.9331       25.4028       8.23429       0.00000       0.00000       0.00000       0.00000       0.00000       0.00000       0.00000       0.00000       0.00000       0.00000       0.00000       0.00000       0.00000       0.00000       0.00000       0.00000       0.00000       0.00000       0.00000       0.00000       0.00000       0.00000       0.00000       0.00000       0.00000       0.00000       0.00000       0.00000       0.00000       0.00000       0.00000       0.00000
   2  16 2485.8442    1.8399  1.2178  5.1270  0.0000  0.0739   0.1078   0.2007  240.4859   0.0000   420.8700       10.9340       2.69000       3.51500       0.00000       0.00000       0.00000       0.00000       0.00000       0.00000       0.00000       0.00000       0.00000       0.00000       0.00000       0.00000       0.00000       0.00000       0.00000       0.00000       0.00000       0.00000       0.00000       0.00000       0.00000       0.00000       0.00000       0.00000       0.00000       0.00000       0.00000       0.00000       0.00000       0.00000       0.00000       0.00000       56.2469       44.3494       26.4327       8.49118       0.00000       0.00000       0.00000       0.00000       0.00000       0.00000       0.00000       0.00000       0.00000       0.00000       0.00000       0.00000       0.00000       0.00000       0.00000       0.00000       0.00000       0.00000       0.00000       0.00000       0.00000       0.00000       0.00000       0.00000       0.00000       0.00000       0.00000       0.00000       0.00000       0.00000       0.00000       0.00000
   2  17 2619.7275    1.9241  0.9079 11.9067  0.0000  0.0721   0.1255   0.1792    0.4237   0.0000   436.4680      -26.2087      -27.2552       9.46281       0.00000       0.00000       0.00000       0.00000       0.00000       0.00000       0.00000       0.00000       0.00000       0.00000       0.00000       0.00000       0.00000       0.00000       0.00000       0.00000       0.00000       0.00000       0.00000       0.00000       0.00000       0.00000       0.00000       0.00000       0.00000       0.00000       0.00000       0.00000       0.00000       0.00000       0.00000       0.00000       59.0413       44.2493       26.4861       7.98154       0.00000       0.00000       0.00000       0.00000       0.00000       0.00000       0.00000       0.00000       0.00000       0.00000       0.00000       0.00000       0.00000       0.00000       0.00000       0.00000       0.00000       0.00000       0.00000       0.00000       0.00000       0.00000       0.00000       0.00000       0.00000       0.00000       0.00000       0.00000       0.00000       0.00000       0.00000       0.00000
   2  20 3024.8126    3.6468  0.9612 12.1440  0.0000  0.0629   0.2199   0.1756    1.0986   0.0000   459.1842       37.7072      0.451312       11.7318       0.00000       0.00000       0.00000       0.00000       0.00000       0.00000       0.00000       0.00000       0.00000       0.00000       0.00000       0.00000       0.00000       0.00000       0.00000       0.00000       0.00000       0.00000       0.00000       0.00000       0.00000       0.00000       0.00000       0.00000       0.00000       0.00000       0.00000       0.00000       0.00000       0.00000       0.00000       0.00000       45.8403       36.9225       22.8346       7.75177       0.00000       0.00000       0.00000       0.00000       0.00000       0.00000       0.00000       0.00000       0.00000       0.00000       0.00000       0.00000       0.00000       0.00000       0.00000       0.00000       0.00000       0.00000       0.00000       0.00000       0.00000       0.00000       0.00000       0.00000       0.00000       0.00000       0.00000       0.00000       0.00000       0.00000       0.00000       0.00000
   2  22 3295.2159    3.3564  1.7631 12.1718 -0.0189  0.0889   0.1639   0.2613    0.8658   0.0000   419.9132       65.7028      -58.9880       16.0578       0.00000       0.00000       0.00000       0.00000       0.00000       0.00000       0.00000       0.00000       0.00000       0.00000       0.00000       0.00000       0.00000       0.00000       0.00000       0.00000       0.00000       0.00000       0.00000       0.00000       0.00000       0.00000       0.00000       0.00000       0.00000       0.00000       0.00000       0.00000       0.00000       0.00000       0.00000       0.00000       58.2362       53.8585       29.4872       13.0690       0.00000       0.00000       0.00000       0.00000       0.00000       0.00000       0.00000       0.00000       0.00000       0.00000       0.00000       0.00000       0.00000       0.00000       0.00000       0.00000       0.00000       0.00000       0.00000       0.00000       0.00000       0.00000       0.00000       0.00000       0.00000       0.00000       0.00000       0.00000       0.00000       0.00000       0.00000       0.00000
   2  24 3566.9712    2.7869  3.1229 10.3016  0.0000  0.1241   0.1047   0.3459    1.5375   0.0000   398.1816       80.8800      -61.6657       23.8573       0.00000       0.00000       0.00000       0.00000       0.00000       0.00000       0.00000       0.00000       0.00000       0.00000       0.00000       0.00000       0.00000       0.00000       0.00000       0.00000       0.00000       0.00000       0.00000       0.00000       0.00000       0.00000       0.00000       0.00000       0.00000       0.00000       0.00000       0.00000       0.00000       0.00000       0.00000       0.00000       99.6658       75.8536       42.7282       13.7545       0.00000       0.00000       0.00000       0.00000       0.00000       0.00000       0.00000       0.00000       0.00000       0.00000       0.00000       0.00000       0.00000       0.00000       0.00000       0.00000       0.00000       0.00000       0.00000       0.00000       0.00000       0.00000       0.00000       0.00000       0.00000       0.00000       0.00000       0.00000       0.00000       0.00000       0.00000       0.00000
   3  10 1729.0634    0.3196  0.2075  9.9067  0.0000  0.0355   0.0392   0.0879    0.0921   0.0000   436.3217       20.7990       16.9106     -0.126346       1.84727      0.751741       0.00000       0.00000       0.00000       0.00000       0.00000       0.00000       0.00000       0.00000       0.00000       0.00000       0.00000       0.00000       0.00000       0.00000       0.00000       0.00000       0.00000       0.00000       0.00000       0.00000       0.00000       0.00000       0.00000       0.00000       0.00000       0.00000       0.00000       0.00000       0.00000       0.00000       16.7458       14.5246       12.1981       6.44293       3.60921      0.878248       0.00000       0.00000       0.00000       0.00000       0.00000       0.00000       0.00000       0.00000       0.00000       0.00000       0.00000       0.00000       0.00000       0.00000       0.00000       0.00000       0.00000       0.00000       0.00000       0.00000       0.00000       0.00000       0.00000       0.00000       0.00000       0.00000       0.00000       0.00000       0.00000       0.00000
   3  11 1865.2281    0.5299  0.1802 10.1478  0.0000  0.0273   0.0721   0.0691    0.1064   0.0000   420.3659      -12.3641     -0.889911      -12.9254      -1.88190      0.968399       0.00000       0.00000       0.00000       0.00000       0.00000       0.00000       0.00000       0.00000       0.00000       0.00000       0.00000       0.00000       0.00000       0.00000       0.00000       0.00000       0.00000       0.00000       0.00000       0.00000       0.00000       0.00000       0.00000       0.00000       0.00000       0.00000       0.00000       0.00000       0.00000       0.00000       17.1519       15.9527       10.6577       5.03071       2.06053      0.694182       0.00000       0.00000       0.00000       0.00000       0.00000       0.00000       0.00000       0.00000       0.00000       0.00000       0.00000       0.00000       0.00000       0.00000       0.00000       0.00000       0.00000       0.00000       0.00000       0.00000       0.00000       0.00000       0.00000       0.00000       0.00000       0.00000       0.00000       0.00000       0.00000       0.00000
   3  12 2001.1849    0.5719  0.4300 10.3613  0.0000  0.0455   0.0416   0.1000    0.1449   0.0000   433.0236       4.14503      -25.4972     -0.416912      -6.75016      -1.24193       0.00000       0.00000       0.00000       0.00000       0.00000       0.00000       0.00000       0.00000       0.00000       0.00000       0.00000       0.00000       0.00000       0.00000       0.00000       0.00000       0.00000       0.00000       0.00000       0.00000       0.00000       0.00000       0.00000       0.00000       0.00000       0.00000       0.00000       0.00000       0.00000       0.00000       20.4098       20.3849       15.6165       9.64612       4.53938       1.40755       0.00000       0.00000       0.00000       0.00000       0.00000       0.00000       0.00000       0.00000       0.00000       0.00000       0.00000       0.00000       0.00000       0.00000       0.00000       0.00000       0.00000       0.00000       0.00000       0.00000       0.00000       0.00000       0.00000       0.00000       0.00000       0.00000       0.00000       0.00000       0.00000       0.00000
   3  13 2137.6675    0.7773  0.5074 10.0721  0.0000  0.0851   0.0508   0.0949    0.2116   0.0000   449.7777      -31.6316       6.09359       2.15379       6.27209      -1.08707       0.00000       0.00000       0.00000       0.00000       0.00000       0.00000       0.00000       0.00000       0.00000       0.00000       0.00000       0.00000       0.00000       0.00000       0.00000       0.00000       0.00000       0.00000       0.00000       0.00000       0.00000       0.00000       0.00000       0.00000       0.00000       0.00000       0.00000       0.00000       0.00000       0.00000       60.7287       57.0993       33.1243       13.1164       4.07666       1.25382       0.00000       0.00000       0.00000       0.00000       0.00000       0.00000       0.00000       0.00000       0.00000       0.00000       0.00000       0.00000       0.00000       0.00000       0.00000       0.00000       0.00000       0.00000       0.00000       0.00000       0.00000       0.00000       0.00000       0.00000       0.00000       0.00000       0.00000       0.00000       0.00000       0.00000
   3  14 2273.4269    1.1124  0.7036 10.1146  0.0000  0.0591   0.0686   0.1217    0.3996   0.0000   381.3655      -13.5613       19.1850       6.60731      -5.58977       3.80206       0.00000       0.00000       0.00000       0.00000       0.00000       0.00000       0.00000       0.00000       0.00000       0.00000       0.00000       0.00000       0.00000       0.00000       0.00000       0.00000       0.00000       0.00000       0.00000       0.00000       0.00000       0.00000       0.00000       0.00000       0.00000       0.00000       0.00000       0.00000       0.00000       0.00000       24.8887       26.5035       16.6406       12.5839       4.56351       1.96639       0.00000       0.00000       0.00000       0.00000       0.00000       0.00000       0.00000       0.00000       0.00000       0.00000       0.00000       0.00000       0.00000       0.00000       0.00000       0.00000       0.00000       0.00000       0.00000       0.00000       0.00000       0.00000       0.00000       0.00000       0.00000       0.00000       0.00000       0.00000       0.00000       0.00000
   3  15 2407.6361    1.3448  1.0797 10.4952  0.0017  0.0668   0.0701   0.1563    0.5777   0.0000   455.0529       6.25061       12.6588      -7.08580       2.68147       1.35706       0.00000       0.00000       0.00000       0.00000       0.00000       0.00000       0.00000       0.00000       0.00000       0.00000       0.00000       0.00000       0.00000       0.00000       0.00000       0.00000       0.00000       0.00000       0.00000       0.00000       0.00000       0.00000       0.00000       0.00000       0.00000       0.00000       0.00000       0.00000       0.00000       0.00000       32.4406       32.2619       22.7748       15.4692       5.89507       2.10800       0.00000       0.00000       0.00000       0.00000       0.00000       0.00000       0.00000       0.00000       0.00000       0.00000       0.00000       0.00000       0.00000       0.00000       0.00000       0.00000       0.00000       0.00000       0.00000       0.00000       0.00000       0.00000       0.00000       0.00000       0.00000       0.00000       0.00000       0.00000       0.00000       0.00000
   3  17 2676.2676    2.3751  0.8935 12.0341  0.0000  0.0524   0.1318   0.1398    0.4038   0.0000   447.3015       3.95985      -11.0392      -4.91833       7.17751     -0.958659       0.00000       0.00000       0.00000       0.00000       0.00000       0.00000       0.00000       0.00000       0.00000       0.00000       0.00000       0.00000       0.00000       0.00000       0.00000       0.00000       0.00000       0.00000       0.00000       0.00000       0.00000       0.00000       0.00000       0.00000       0.00000       0.00000       0.00000       0.00000       0.00000       0.00000       26.2810       25.6515       19.2782       10.1549       5.28327       1.52476       0.00000       0.00000       0.00000       0.00000       0.00000       0.00000       0.00000       0.00000       0.00000       0.00000       0.00000       0.00000       0.00000       0.00000       0.00000       0.00000       0.00000       0.00000       0.00000       0.00000       0.00000       0.00000       0.00000       0.00000       0.00000       0.00000       0.00000       0.00000       0.00000       0.00000
   3  19 2947.1532    3.5494  1.1358 10.8690  0.0000  0.0543   0.1660   0.1772    2.2182   0.0000   453.8222       62.0925       1.05743       16.1733      -3.30010      0.235720       0.00000       0.00000       0.00000       0.00000       0.00000       0.00000       0.00000       0.00000       0.00000       0.00000       0.00000       0.00000       0.00000       0.00000       0.00000       0.00000       0.00000       0.00000       0.00000       0.00000       0.00000       0.00000       0.00000       0.00000       0.00000       0.00000       0.00000       0.00000       0.00000       0.00000       27.9610       28.7621       18.5104       10.9481       4.71914       1.73285       0.00000       0.00000       0.00000       0.00000       0.00000       0.00000       0.00000       0.00000       0.00000       0.00000       0.00000       0.00000       0.00000       0.00000       0.00000       0.00000       0.00000       0.00000       0.00000       0.00000       0.00000       0.00000       0.00000       0.00000       0.00000       0.00000       0.00000       0.00000       0.00000       0.00000
   3  20 3082.5304    3.9803  0.9928 12.5558  0.0000  0.0569   0.2006   0.1508    0.6464   0.0000   448.4917       55.7173       12.2076       13.0082       3.04953       1.04264       0.00000       0.00000       0.00000       0.00000       0.00000       0.00000       0.00000       0.00000       0.00000       0.00000       0.00000       0.00000       0.00000       0.00000       0.00000       0.00000       0.00000       0.00000       0.00000       0.00000       0.00000       0.00000       0.00000       0.00000       0.00000       0.00000       0.00000       0.00000       0.00000       0.00000       29.5585       29.9695       20.3852       11.1742       5.11912       1.69066       0.00000       0.00000       0.00000       0.00000       0.00000       0.00000       0.00000       0.00000       0.00000       0.00000       0.00000       0.00000       0.00000       0.00000       0.00000       0.00000       0.00000       0.00000       0.00000       0.00000       0.00000       0.00000       0.00000       0.00000       0.00000       0.00000       0.00000       0.00000       0.00000       0.00000
   3  21 3217.9198    3.6656  1.3380 12.0438  0.0000  0.0594   0.1608   0.1930    0.7598   0.0000   420.0672      -19.1402       2.42116      -17.1015       2.37967      0.639317       0.00000       0.00000       0.00000       0.00000       0.00000       0.00000       0.00000       0.00000       0.00000       0.00000       0.00000       0.00000       0.00000       0.00000       0.00000       0.00000       0.00000       0.00000       0.00000       0.00000       0.00000       0.00000       0.00000       0.00000       0.00000       0.00000       0.00000       0.00000       0.00000       0.00000       30.2850       28.5666       22.0314       12.8641       5.73514       1.65131       0.00000       0.00000       0.00000       0.00000       0.00000       0.00000       0.00000       0.00000       0.00000       0.00000       0.00000       0.00000       0.00000       0.00000       0.00000       0.00000       0.00000       0.00000       0.00000       0.00000       0.00000       0.00000       0.00000       0.00000       0.00000       0.00000       0.00000       0.00000       0.00000       0.00000
   3  22 3353.6031    3.2426  1.5453 12.8507  0.0000  0.0769   0.1447   0.2119    0.3079   0.0000   485.4442       45.9399       23.2984      -15.8184     -0.873466      0.153547       0.00000       0.00000       0.00000       0.00000       0.00000       0.00000       0.00000       0.00000       0.00000       0.00000       0.00000       0.00000       0.00000       0.00000       0.00000       0.00000       0.00000       0.00000       0.00000       0.00000       0.00000       0.00000       0.00000       0.00000       0.00000       0.00000       0.00000       0.00000       0.00000       0.00000       38.3465       38.4852       27.1146       16.3007       7.02361       2.29354       0.00000       0.00000       0.00000       0.00000       0.00000       0.00000       0.00000       0.00000       0.00000       0.00000       0.00000       0.00000       0.00000       0.00000       0.00000       0.00000       0.00000       0.00000       0.00000       0.00000       0.00000       0.00000       0.00000       0.00000       0.00000       0.00000       0.00000       0.00000       0.00000       0.00000
   3  23 3489.6663    2.7901  2.8401 11.1893  0.0019  0.0944   0.0903   0.2659    0.4366   0.0000   355.8162       18.2979       5.08983       3.29774       20.4912      -1.18073       0.00000       0.00000       0.00000       0.00000       0.00000       0.00000       0.00000       0.00000       0.00000       0.00000       0.00000       0.00000       0.00000       0.00000       0.00000       0.00000       0.00000       0.00000       0.00000       0.00000       0.00000       0.00000       0.00000       0.00000       0.00000       0.00000       0.00000       0.00000       0.00000       0.00000       49.3918       44.3813       34.7758       21.0967       9.12206       2.51642       0.00000       0.00000       0.00000       0.00000       0.00000       0.00000       0.00000       0.00000       0.00000       0.00000       0.00000       0.00000       0.00000       0.00000       0.00000       0.00000       0.00000       0.00000       0.00000       0.00000       0.00000       0.00000       0.00000       0.00000       0.00000       0.00000       0.00000       0.00000       0.00000       0.00000
   3  24 3626.3536    2.4564  3.4266 10.9445  0.0000  0.1051   0.0727   0.2967    0.3831   0.0000   567.3335       135.110      -25.5296       53.4733       5.42369      -2.00803       0.00000       0.00000       0.00000       0.00000       0.00000       0.00000       0.00000       0.00000       0.00000       0.00000       0.00000       0.00000       0.00000       0.00000       0.00000       0.00000       0.00000       0.00000       0.00000       0.00000       0.00000       0.00000       0.00000       0.00000       0.00000       0.00000       0.00000       0.00000       0.00000       0.00000       53.9077       53.2207       37.9759       21.3751       9.92663       3.06340       0.00000       0.00000       0.00000       0.00000       0.00000       0.00000       0.00000       0.00000       0.00000       0.00000       0.00000       0.00000       0.00000       0.00000       0.00000       0.00000       0.00000       0.00000       0.00000       0.00000       0.00000       0.00000       0.00000       0.00000       0.00000       0.00000       0.00000       0.00000       0.00000       0.00000
   3  25 3763.0332    2.0886  5.4347 10.2266 -0.0004  0.1395   0.0487   0.3920    0.3418   0.0000   366.6302       89.7698       52.9164       42.5966      -1.16912      -2.62087       0.00000       0.00000       0.00000       0.00000       0.00000       0.00000       0.00000       0.00000       0.00000       0.00000       0.00000       0.00000       0.00000       0.00000       0.00000       0.00000       0.00000       0.00000       0.00000       0.00000       0.00000       0.00000       0.00000       0.00000       0.00000       0.00000       0.00000       0.00000       0.00000       0.00000       68.6351       66.6764       50.3684       29.7875       13.7100       4.11385       0.00000       0.00000       0.00000       0.00000       0.00000       0.00000       0.00000       0.00000       0.00000       0.00000       0.00000       0.00000       0.00000       0.00000       0.00000       0.00000       0.00000       0.00000       0.00000       0.00000       0.00000       0.00000       0.00000       0.00000       0.00000       0.00000       0.00000       0.00000       0.00000       0.00000
   4  11 1914.6725    0.4537  0.3654 10.1234 -0.0010  0.0417   0.0358   0.0952    0.1024   0.0000   425.3809       17.7978       9.17645       7.58187      -5.64075       3.29958     -0.592921    -0.0896518       0.00000       0.00000       0.00000       0.00000       0.00000       0.00000       0.00000       0.00000       0.00000       0.00000       0.00000       0.00000       0.00000       0.00000       0.00000       0.00000       0.00000       0.00000       0.00000       0.00000       0.00000       0.00000       0.00000       0.00000       0.00000       0.00000       0.00000       0.00000       11.9355       12.9580       12.2912       7.53170       5.11617       2.55156       1.12472      0.263455       0.00000       0.00000       0.00000       0.00000       0.00000       0.00000       0.00000       0.00000       0.00000       0.00000       0.00000       0.00000       0.00000       0.00000       0.00000       0.00000       0.00000       0.00000       0.00000       0.00000       0.00000       0.00000       0.00000       0.00000       0.00000       0.00000       0.00000       0.00000
   4  12 2051.5629    0.6262  0.5230 10.1236 -0.0036  0.0416   0.0380   0.0913    0.1467   0.0000   440.5437       23.0372       21.6396       1.98710      -13.9731      -1.84091      0.926550    -0.0716443       0.00000       0.00000       0.00000       0.00000       0.00000       0.00000       0.00000       0.00000       0.00000       0.00000       0.00000       0.00000       0.00000       0.00000       0.00000       0.00000       0.00000       0.00000       0.00000       0.00000       0.00000       0.00000       0.00000       0.00000       0.00000       0.00000       0.00000       0.00000       15.0911       16.7051       13.3589       10.4602       6.11844       2.98190       1.07598      0.312219       0.00000       0.00000       0.00000       0.00000       0.00000       0.00000       0.00000       0.00000       0.00000       0.00000       0.00000       0.00000       0.00000       0.00000       0.00000       0.00000       0.00000       0.00000       0.00000       0.00000       0.00000       0.00000       0.00000       0.00000       0.00000       0.00000       0.00000       0.00000
   4  13 2188.3819    0.8733  0.7540  9.9609 -0.0019  0.0531   0.0461   0.1377    0.3233   0.0000   456.5473      -10.0843       24.2799       9.50557     -0.138484      -3.61937     -0.178784     0.0944328       0.00000       0.00000       0.00000       0.00000       0.00000       0.00000       0.00000       0.00000       0.00000       0.00000       0.00000       0.00000       0.00000       0.00000       0.00000       0.00000       0.00000       0.00000       0.00000       0.00000       0.00000       0.00000       0.00000       0.00000       0.00000       0.00000       0.00000       0.00000       18.6390       19.0873       16.1566       11.2757       6.96590       3.23383       1.28365      0.318764       0.00000       0.00000       0.00000       0.00000       0.00000       0.00000       0.00000       0.00000       0.00000       0.00000       0.00000       0.00000       0.00000       0.00000       0.00000       0.00000       0.00000       0.00000       0.00000       0.00000       0.00000       0.00000       0.00000       0.00000       0.00000       0.00000       0.00000       0.00000
   4  14 2324.1103    1.0676  0.9775 10.8526 -0.0002  0.0570   0.0576   0.1569    0.3082   0.0000   432.8818       27.3154       15.9524       18.7703       10.7927     -0.623107       1.10247     -0.303447       0.00000       0.00000       0.00000       0.00000       0.00000       0.00000       0.00000       0.00000       0.00000       0.00000       0.00000       0.00000       0.00000       0.00000       0.00000       0.00000       0.00000       0.00000       0.00000       0.00000       0.00000       0.00000       0.00000       0.00000       0.00000       0.00000       0.00000       0.00000       24.1282       25.9191       20.0350       13.6816       8.35526       3.75722       1.37070      0.357574       0.00000       0.00000       0.00000       0.00000       0.00000       0.00000       0.00000       0.00000       0.00000       0.00000       0.00000       0.00000       0.00000       0.00000       0.00000       0.00000       0.00000       0.00000       0.00000       0.00000       0.00000       0.00000       0.00000       0.00000       0.00000       0.00000       0.00000       0.00000
   4  15 2458.6260    1.5096  0.9963 10.7101 -0.0070  0.0560   0.0790   0.1404    0.7913   0.0000   433.5510       1.85105       1.49913       12.1220      -12.1440      -3.00944       2.96507      0.191168       0.00000       0.00000       0.00000       0.00000       0.00000       0.00000       0.00000       0.00000       0.00000       0.00000       0.00000       0.00000       0.00000       0.00000       0.00000       0.00000       0.00000       0.00000       0.00000       0.00000       0.00000       0.00000       0.00000       0.00000       0.00000       0.00000       0.00000       0.00000       18.1730       21.7934       17.0759       12.7356       7.79873       3.72955       1.57925      0.449204       0.00000       0.00000       0.00000       0.00000       0.00000       0.00000       0.00000       0.00000       0.00000       0.00000       0.00000       0.00000       0.00000       0.00000       0.00000       0.00000       0.00000       0.00000       0.00000       0.00000       0.00000       0.00000       0.00000       0.00000       0.00000       0.00000       0.00000       0.00000
   4  17 2728.5282    2.6255  0.8237 11.3914  0.0022  0.0528   0.1205   0.1190    0.6663   0.0000   435.8221       3.19337       18.6939       15.9329      -10.2777      -3.58456      -1.14670     0.0480977       0.00000       0.00000       0.00000       0.00000       0.00000       0.00000       0.00000       0.00000       0.00000       0.00000       0.00000       0.00000       0.00000       0.00000       0.00000       0.00000       0.00000       0.00000       0.00000       0.00000       0.00000       0.00000       0.00000       0.00000       0.00000       0.00000       0.00000       0.00000       21.4558       19.8321       15.7665       13.8149       7.70855       3.87658       1.11754      0.356509       0.00000       0.00000       0.00000       0.00000       0.00000       0.00000       0.00000       0.00000       0.00000       0.00000       0.00000       0.00000       0.00000       0.00000       0.00000       0.00000       0.00000       0.00000       0.00000       0.00000       0.00000       0.00000       0.00000       0.00000       0.00000       0.00000       0.00000       0.00000
   4  18 2864.2880    3.2450  0.8251 12.3479 -0.0010  0.0454   0.1517   0.1063    0.3997   0.0000   399.9656       28.5718      0.104124       6.18763       1.95843     -0.176028     -0.968541   -0.00741893       0.00000       0.00000       0.00000       0.00000       0.00000       0.00000       0.00000       0.00000       0.00000       0.00000       0.00000       0.00000       0.00000       0.00000       0.00000       0.00000       0.00000       0.00000       0.00000       0.00000       0.00000       0.00000       0.00000       0.00000       0.00000       0.00000       0.00000       0.00000       18.2324       18.0840       15.0905       10.8539       6.70554       3.00457       1.18404      0.292897       0.00000       0.00000       0.00000       0.00000       0.00000       0.00000       0.00000       0.00000       0.00000       0.00000       0.00000       0.00000       0.00000       0.00000       0.00000       0.00000       0.00000       0.00000       0.00000       0.00000       0.00000       0.00000       0.00000       0.00000       0.00000       0.00000       0.00000       0.00000
   4  19 3000.2309    3.8715  1.0212 11.3246 -0.0001  0.0508   0.1694   0.1330    1.5954   0.0000   430.6974       49.6493       24.6521       9.38126       11.0661     -0.535431     -0.104476     0.0321168       0.00000       0.00000       0.00000       0.00000       0.00000       0.00000       0.00000       0.00000       0.00000       0.00000       0.00000       0.00000       0.00000       0.00000       0.00000       0.00000       0.00000       0.00000       0.00000       0.00000       0.00000       0.00000       0.00000       0.00000       0.00000       0.00000       0.00000       0.00000       17.4190       17.8705       15.9934       11.9237       7.85013       3.47349       1.46215      0.363766       0.00000       0.00000       0.00000       0.00000       0.00000       0.00000       0.00000       0.00000       0.00000       0.00000       0.00000       0.00000       0.00000       0.00000       0.00000       0.00000       0.00000       0.00000       0.00000       0.00000       0.00000       0.00000       0.00000       0.00000       0.00000       0.00000       0.00000       0.00000
   4  20 3136.0542    4.1047  1.1979 12.7251 -0.0007  0.0680   0.1827   0.1635    0.6482   0.0000   433.4179       60.1754       2.41761     -0.329045       1.01900      -3.98348       1.48890      0.125593       0.00000       0.00000       0.00000       0.00000       0.00000       0.00000       0.00000       0.00000       0.00000       0.00000       0.00000       0.00000       0.00000       0.00000       0.00000       0.00000       0.00000       0.00000       0.00000       0.00000       0.00000       0.00000       0.00000       0.00000       0.00000       0.00000       0.00000       0.00000       22.1514       28.6549       19.3451       15.3952       7.08245       4.64922       1.42512      0.568292       0.00000       0.00000       0.00000       0.00000       0.00000       0.00000       0.00000       0.00000       0.00000       0.00000       0.00000       0.00000       0.00000       0.00000       0.00000       0.00000       0.00000       0.00000       0.00000       0.00000       0.00000       0.00000       0.00000       0.00000       0.00000       0.00000       0.00000       0.00000
   4  22 3408.1210    3.2873  2.1720 11.6858  0.0012  0.0864   0.1033   0.1858    0.4332   0.0000   388.9949       55.3074      -1.92435       27.9325     -0.387597      0.318843     0.0315615    -0.0734531       0.00000       0.00000       0.00000       0.00000       0.00000       0.00000       0.00000       0.00000       0.00000       0.00000       0.00000       0.00000       0.00000       0.00000       0.00000       0.00000       0.00000       0.00000       0.00000       0.00000       0.00000       0.00000       0.00000       0.00000       0.00000       0.00000       0.00000       0.00000       28.1946       33.1641       28.9066       17.8345       12.8635       5.23635       2.74809      0.677058       0.00000       0.00000       0.00000       0.00000       0.00000       0.00000       0.00000       0.00000       0.00000       0.00000       0.00000       0.00000       0.00000       0.00000       0.00000       0.00000       0.00000       0.00000       0.00000       0.00000       0.00000       0.00000       0.00000       0.00000       0.00000       0.00000       0.00000       0.00000
   4  23 3544.7658    2.6220  2.7122 12.0301  0.0022  0.0868   0.0845   0.2557    0.2226   0.0000   475.2050       17.4775      -20.9313       9.64106       2.10669      -7.00917      -2.41600     -0.382851       0.00000       0.00000       0.00000       0.00000       0.00000       0.00000       0.00000       0.00000       0.00000       0.00000       0.00000       0.00000       0.00000       0.00000       0.00000       0.00000       0.00000       0.00000       0.00000       0.00000       0.00000       0.00000       0.00000       0.00000       0.00000       0.00000       0.00000       0.00000       34.1667       34.3539       29.0901       21.0003       12.4462       5.90091       2.18778      0.558863       0.00000       0.00000       0.00000       0.00000       0.00000       0.00000       0.00000       0.00000       0.00000       0.00000       0.00000       0.00000       0.00000       0.00000       0.00000       0.00000       0.00000       0.00000       0.00000       0.00000       0.00000       0.00000       0.00000       0.00000       0.00000       0.00000       0.00000       0.00000
   4  24 3681.9002    2.3150  3.8854 10.9787 -0.0005  0.1069   0.0606   0.2782    0.2947   0.0000   399.5396       31.9647       8.20472       30.4223      -26.9161       3.75170       1.78025    -0.0430693       0.00000       0.00000       0.00000       0.00000       0.00000       0.00000       0.00000       0.00000       0.00000       0.00000       0.00000       0.00000       0.00000       0.00000       0.00000       0.00000       0.00000       0.00000       0.00000       0.00000       0.00000       0.00000       0.00000       0.00000       0.00000       0.00000       0.00000       0.00000       39.2634       42.4723       35.4645       24.4999       14.5356       7.22511       2.87282      0.758324       0.00000       0.00000       0.00000       0.00000       0.00000       0.00000       0.00000       0.00000       0.00000       0.00000       0.00000       0.00000       0.00000       0.00000       0.00000       0.00000       0.00000       0.00000       0.00000       0.00000       0.00000       0.00000       0.00000       0.00000       0.00000       0.00000       0.00000       0.00000
   5  11 1960.5790    0.4954  0.4528 10.1362 -0.0204  0.0432   0.0341   0.0996    0.1137   0.0000   432.9829      -10.8366      0.696644      -5.42975       6.15616      -2.05309       1.07125      -1.19010     0.0348127     -0.127554       0.00000       0.00000       0.00000       0.00000       0.00000       0.00000       0.00000       0.00000       0.00000       0.00000       0.00000       0.00000       0.00000       0.00000       0.00000       0.00000       0.00000       0.00000       0.00000       0.00000       0.00000       0.00000       0.00000       0.00000       0.00000       0.00000       12.9246       14.9792       11.8439       10.2579       5.53758       3.91002       1.84076      0.846011      0.220205     0.0713108       0.00000       0.00000       0.00000       0.00000       0.00000       0.00000       0.00000       0.00000       0.00000       0.00000       0.00000       0.00000       0.00000       0.00000       0.00000       0.00000       0.00000       0.00000       0.00000       0.00000       0.00000       0.00000       0.00000       0.00000       0.00000       0.00000
   5  12 2098.3976    0.7506  0.7071  9.7966  0.0002  0.0612   0.0363   0.0949    0.2052   0.0000   447.6766       16.8779       23.2935       17.6229       5.54422      -3.18604     -0.714137      0.619109     0.0795974    -0.0569603       0.00000       0.00000       0.00000       0.00000       0.00000       0.00000       0.00000       0.00000       0.00000       0.00000       0.00000       0.00000       0.00000       0.00000       0.00000       0.00000       0.00000       0.00000       0.00000       0.00000       0.00000       0.00000       0.00000       0.00000       0.00000       0.00000       16.9509       20.0810       11.0242       15.7160       9.94385       7.03682       2.31069       1.28079      0.238897      0.121116       0.00000       0.00000       0.00000       0.00000       0.00000       0.00000       0.00000       0.00000       0.00000       0.00000       0.00000       0.00000       0.00000       0.00000       0.00000       0.00000       0.00000       0.00000       0.00000       0.00000       0.00000       0.00000       0.00000       0.00000       0.00000       0.00000
   5  13 2235.3765    1.0001  0.7240 10.3716 -0.0213  0.0445   0.0532   0.1004    0.2389   0.0000   451.3589      -5.32542       31.5911      -1.93545      -9.54445      0.394282       2.33845       1.64659     -0.427670    -0.0268970       0.00000       0.00000       0.00000       0.00000       0.00000       0.00000       0.00000       0.00000       0.00000       0.00000       0.00000       0.00000       0.00000       0.00000       0.00000       0.00000       0.00000       0.00000       0.00000       0.00000       0.00000       0.00000       0.00000       0.00000       0.00000       0.00000       15.3051       16.4874       13.6629       10.3340       7.66894       4.26824       1.94282      0.865680      0.328152     0.0635158       0.00000       0.00000       0.00000       0.00000       0.00000       0.00000       0.00000       0.00000       0.00000       0.00000       0.00000       0.00000       0.00000       0.00000       0.00000       0.00000       0.00000       0.00000       0.00000       0.00000       0.00000       0.00000       0.00000       0.00000       0.00000       0.00000
   5  14 2371.0052    1.3243  0.8983 10.5974 -0.0048  0.0483   0.0604   0.1257    0.3144   0.0000   440.2180       9.03139     -0.330412      -10.4069       4.72918      -3.52665       1.14288     -0.789202     -0.533651     -0.155364       0.00000       0.00000       0.00000       0.00000       0.00000       0.00000       0.00000       0.00000       0.00000       0.00000       0.00000       0.00000       0.00000       0.00000       0.00000       0.00000       0.00000       0.00000       0.00000       0.00000       0.00000       0.00000       0.00000       0.00000       0.00000       0.00000       15.6460       17.0502       14.5246       11.4239       7.34288       4.42302       2.09366      0.948847      0.281123     0.0728332       0.00000       0.00000       0.00000       0.00000       0.00000       0.00000       0.00000       0.00000       0.00000       0.00000       0.00000       0.00000       0.00000       0.00000       0.00000       0.00000       0.00000       0.00000       0.00000       0.00000       0.00000       0.00000       0.00000       0.00000       0.00000       0.00000
   5  15 2506.1080    1.6761  0.8060 11.4382 -0.0019  0.0407   0.0814   0.1088    0.2391   0.0000   445.5489       2.46808       2.43844       9.45499       7.90435      -3.94513       4.34478      0.244402     -0.199133    -0.0276531       0.00000       0.00000       0.00000       0.00000       0.00000       0.00000       0.00000       0.00000       0.00000       0.00000       0.00000       0.00000       0.00000       0.00000       0.00000       0.00000       0.00000       0.00000       0.00000       0.00000       0.00000       0.00000       0.00000       0.00000       0.00000       0.00000       12.6765       13.0400       11.8726       9.50037       6.91342       4.13279       1.89942      0.865410      0.267515     0.0624524       0.00000       0.00000       0.00000       0.00000       0.00000       0.00000       0.00000       0.00000       0.00000       0.00000       0.00000       0.00000       0.00000       0.00000       0.00000       0.00000       0.00000       0.00000       0.00000       0.00000       0.00000       0.00000       0.00000       0.00000       0.00000       0.00000
   5  16 2641.2662    2.1893  0.9149 11.4276 -0.0204  0.0519   0.1001   0.1030    0.5401   0.0000   427.6590       31.9640       15.9520       18.4748      -5.47480      -3.34555      -1.92470     0.0781489      0.514137      0.133300       0.00000       0.00000       0.00000       0.00000       0.00000       0.00000       0.00000       0.00000       0.00000       0.00000       0.00000       0.00000       0.00000       0.00000       0.00000       0.00000       0.00000       0.00000       0.00000       0.00000       0.00000       0.00000       0.00000       0.00000       0.00000       0.00000       18.7030       21.6633       18.4354       12.2551       8.16201       4.38445       2.06918      0.956478      0.357419     0.0767644       0.00000       0.00000       0.00000       0.00000       0.00000       0.00000       0.00000       0.00000       0.00000       0.00000       0.00000       0.00000       0.00000       0.00000       0.00000       0.00000       0.00000       0.00000       0.00000       0.00000       0.00000       0.00000       0.00000       0.00000       0.00000       0.00000
   5  18 2913.7183    3.3820  1.0707 11.2754  0.0140  0.0515   0.1453   0.1215    1.0479   0.0000   436.2724       50.4761      -8.16166     -0.294158       1.71120      -5.05851     -0.860008     -0.831710    -0.0209657     -0.203709       0.00000       0.00000       0.00000       0.00000       0.00000       0.00000       0.00000       0.00000       0.00000       0.00000       0.00000       0.00000       0.00000       0.00000       0.00000       0.00000       0.00000       0.00000       0.00000       0.00000       0.00000       0.00000       0.00000       0.00000       0.00000       0.00000       15.0294       16.4747       13.7499       11.8211       8.52471       4.80306       2.61682      0.966108      0.345476     0.0876829       0.00000       0.00000       0.00000       0.00000       0.00000       0.00000       0.00000       0.00000       0.00000       0.00000       0.00000       0.00000       0.00000       0.00000       0.00000       0.00000       0.00000       0.00000       0.00000       0.00000       0.00000       0.00000       0.00000       0.00000       0.00000       0.00000
   5  20 3186.4070    3.9663  0.9656 13.4585 -0.0126  0.0516   0.1901   0.1364    0.3974   0.0000   456.2232       30.9146       5.67790       10.0895      -1.65118      -5.67474      -2.85611      -1.30506      0.297558     -0.171125       0.00000       0.00000       0.00000       0.00000       0.00000       0.00000       0.00000       0.00000       0.00000       0.00000       0.00000       0.00000       0.00000       0.00000       0.00000       0.00000       0.00000       0.00000       0.00000       0.00000       0.00000       0.00000       0.00000       0.00000       0.00000       0.00000       17.3947       17.1792       16.0035       12.8692       8.19894       4.99174       2.69177       1.09842      0.340743     0.0765689       0.00000       0.00000       0.00000       0.00000       0.00000       0.00000       0.00000       0.00000       0.00000       0.00000       0.00000       0.00000       0.00000       0.00000       0.00000       0.00000       0.00000       0.00000       0.00000       0.00000       0.00000       0.00000       0.00000       0.00000       0.00000       0.00000
   5  21 3322.8076    3.7211  1.6954  4.4453  0.0000  0.0706   0.1213   0.1455  991.9623   0.0000   425.8630       59.8509      -2.80364     0.0434381      -12.0368       13.6925       0.00000       0.00000       0.00000       0.00000       0.00000       0.00000       0.00000       0.00000       0.00000       0.00000       0.00000       0.00000       0.00000       0.00000       0.00000       0.00000       0.00000       0.00000       0.00000       0.00000       0.00000       0.00000       0.00000       0.00000       0.00000       0.00000       0.00000       0.00000       0.00000       0.00000       19.0539       22.8770       20.7535       15.7429       11.3634       5.87870       3.93011       1.39834      0.570035      0.128284       0.00000       0.00000       0.00000       0.00000       0.00000       0.00000       0.00000       0.00000       0.00000       0.00000       0.00000       0.00000       0.00000       0.00000       0.00000       0.00000       0.00000       0.00000       0.00000       0.00000       0.00000       0.00000       0.00000       0.00000       0.00000       0.00000
   5  22 3459.5581    3.0864  2.0854 11.8524  0.0019  0.0703   0.0978   0.1933    0.4592   0.0000   466.6180       41.0183       17.6526       3.23251      -4.16283      -6.80574      -1.22229     -0.243005      0.378041     0.0864838       0.00000       0.00000       0.00000       0.00000       0.00000       0.00000       0.00000       0.00000       0.00000       0.00000       0.00000       0.00000       0.00000       0.00000       0.00000       0.00000       0.00000       0.00000       0.00000       0.00000       0.00000       0.00000       0.00000       0.00000       0.00000       0.00000       20.1694       23.9143       20.3389       16.3783       10.8747       6.82774       3.24968       1.49526      0.492828      0.126220       0.00000       0.00000       0.00000       0.00000       0.00000       0.00000       0.00000       0.00000       0.00000       0.00000       0.00000       0.00000       0.00000       0.00000       0.00000       0.00000       0.00000       0.00000       0.00000       0.00000       0.00000       0.00000       0.00000       0.00000       0.00000       0.00000
   5  23 3596.8138    2.5630  3.4841 10.9979 -0.0014  0.0862   0.0611   0.2572    0.3641   0.0000   395.6146       17.5971      -10.6160       8.45057      -4.14568      -7.05126       2.10061     0.0292748      0.384878    -0.0810793       0.00000       0.00000       0.00000       0.00000       0.00000       0.00000       0.00000       0.00000       0.00000       0.00000       0.00000       0.00000       0.00000       0.00000       0.00000       0.00000       0.00000       0.00000       0.00000       0.00000       0.00000       0.00000       0.00000       0.00000       0.00000       0.00000       26.4768       28.2537       26.7894       20.2096       14.2149       8.66552       4.26211       1.94210      0.642990      0.135221       0.00000       0.00000       0.00000       0.00000       0.00000       0.00000       0.00000       0.00000       0.00000       0.00000       0.00000       0.00000       0.00000       0.00000       0.00000       0.00000       0.00000       0.00000       0.00000       0.00000       0.00000       0.00000       0.00000       0.00000       0.00000       0.00000
   5  25 3871.6138    1.6797  5.9431 10.6996 -0.0000  0.1300   0.0352   0.3848    0.1596   0.0000   519.4652      -5.93119       43.8738      -70.7684       2.56767       1.26190       2.57113     -0.218147     -0.928619     -0.512660       0.00000       0.00000       0.00000       0.00000       0.00000       0.00000       0.00000       0.00000       0.00000       0.00000       0.00000       0.00000       0.00000       0.00000       0.00000       0.00000       0.00000       0.00000       0.00000       0.00000       0.00000       0.00000       0.00000       0.00000       0.00000       0.00000       39.5281       45.0119       39.3370       31.2101       21.0218       12.4495       6.57659       2.73813      0.947464      0.224898       0.00000       0.00000       0.00000       0.00000       0.00000       0.00000       0.00000       0.00000       0.00000       0.00000       0.00000       0.00000       0.00000       0.00000       0.00000       0.00000       0.00000       0.00000       0.00000       0.00000       0.00000       0.00000       0.00000       0.00000       0.00000       0.00000
   5  26 4009.8117    1.5469  8.3509  9.8861 -0.0009  0.1575   0.0263   0.4375    0.1862   0.0000   435.5781       92.4479       2.55810       18.4375       29.6314       3.88514      -10.0240      -8.62860     -0.814860     -0.115211       0.00000       0.00000       0.00000       0.00000       0.00000       0.00000       0.00000       0.00000       0.00000       0.00000       0.00000       0.00000       0.00000       0.00000       0.00000       0.00000       0.00000       0.00000       0.00000       0.00000       0.00000       0.00000       0.00000       0.00000       0.00000       0.00000       48.6602       56.1387       48.4081       37.6974       25.1331       15.5055       7.21744       3.40686       1.11485      0.268740       0.00000       0.00000       0.00000       0.00000       0.00000       0.00000       0.00000       0.00000       0.00000       0.00000       0.00000       0.00000       0.00000       0.00000       0.00000       0.00000       0.00000       0.00000       0.00000       0.00000       0.00000       0.00000       0.00000       0.00000       0.00000       0.00000
   6  11 2004.0868    0.5989  0.4638 10.0481  0.0043  0.0470   0.0360   0.0824    0.1050   0.0000   427.9656       7.76118     -0.619321      -5.53327       10.3411       3.65230      -4.65052      -1.07402     -0.116998     -0.270526    0.00618259     0.0100006       0.00000       0.00000       0.00000       0.00000       0.00000       0.00000       0.00000       0.00000       0.00000       0.00000       0.00000       0.00000       0.00000       0.00000       0.00000       0.00000       0.00000       0.00000       0.00000       0.00000       0.00000       0.00000       0.00000       0.00000       7.91150       13.8750       9.38243       10.4424       6.07500       4.54253       2.81196       1.00745      0.750053      0.228751     0.0804619     0.0242650       0.00000       0.00000       0.00000       0.00000       0.00000       0.00000       0.00000       0.00000       0.00000       0.00000       0.00000       0.00000       0.00000       0.00000       0.00000       0.00000       0.00000       0.00000       0.00000       0.00000       0.00000       0.00000       0.00000       0.00000
   6  12 2142.4651    0.7485  0.6796 10.2463 -0.0001  0.0388   0.0369   0.0977    0.1458   0.0000   437.6377      -20.4066       19.0678      -12.3002       7.65117       2.06840     -0.247356     -0.850348      0.120717     -0.261203    -0.0573991    -0.0323700       0.00000       0.00000       0.00000       0.00000       0.00000       0.00000       0.00000       0.00000       0.00000       0.00000       0.00000       0.00000       0.00000       0.00000       0.00000       0.00000       0.00000       0.00000       0.00000       0.00000       0.00000       0.00000       0.00000       0.00000       11.9112       14.0103       12.1124       9.95029       6.34797       3.81374       2.35793       1.22205      0.554555      0.196540     0.0584230     0.0135145       0.00000       0.00000       0.00000       0.00000       0.00000       0.00000       0.00000       0.00000       0.00000       0.00000       0.00000       0.00000       0.00000       0.00000       0.00000       0.00000       0.00000       0.00000       0.00000       0.00000       0.00000       0.00000       0.00000       0.00000
   6  13 2279.8703    1.2085  0.6587 10.3721  0.0046  0.0385   0.0537   0.0818    0.2087   0.0000   434.3378       6.04217       16.7350       5.94681       1.71601       4.00763       1.08514      0.805785     0.0358419    -0.0103212    -0.0662500    0.00831610       0.00000       0.00000       0.00000       0.00000       0.00000       0.00000       0.00000       0.00000       0.00000       0.00000       0.00000       0.00000       0.00000       0.00000       0.00000       0.00000       0.00000       0.00000       0.00000       0.00000       0.00000       0.00000       0.00000       0.00000       8.81669       10.0216       9.87436       7.99440       6.46515       3.51481       2.52408       1.41058      0.589920      0.208541     0.0773245     0.0144154       0.00000       0.00000       0.00000       0.00000       0.00000       0.00000       0.00000       0.00000       0.00000       0.00000       0.00000       0.00000       0.00000       0.00000       0.00000       0.00000       0.00000       0.00000       0.00000       0.00000       0.00000       0.00000       0.00000       0.00000
   6  14 2415.6182    1.3408  1.0016 11.1576  0.0006  0.0450   0.0544   0.1192    0.1984   0.0000   427.7068       18.8077       3.59571      -6.08192       3.48073       7.78325     -0.554098     -0.280995    0.00400289     -0.215856    -0.0158418     0.0238033       0.00000       0.00000       0.00000       0.00000       0.00000       0.00000       0.00000       0.00000       0.00000       0.00000       0.00000       0.00000       0.00000       0.00000       0.00000       0.00000       0.00000       0.00000       0.00000       0.00000       0.00000       0.00000       0.00000       0.00000       12.1657       12.9866       11.9638       9.90908       8.07000       5.44560       3.08549       1.49813      0.681212      0.260794     0.0803380     0.0160260       0.00000       0.00000       0.00000       0.00000       0.00000       0.00000       0.00000       0.00000       0.00000       0.00000       0.00000       0.00000       0.00000       0.00000       0.00000       0.00000       0.00000       0.00000       0.00000       0.00000       0.00000       0.00000       0.00000       0.00000
   6  15 2551.0770    1.8237  1.2015 11.1739 -0.0062  0.0534   0.0693   0.1211    0.3584   0.0000   427.1441      -8.92408       16.5099      -8.56193      -12.9966       7.34854      0.137177      0.531944       1.08574     -0.243343     -0.183069   8.77456e-05       0.00000       0.00000       0.00000       0.00000       0.00000       0.00000       0.00000       0.00000       0.00000       0.00000       0.00000       0.00000       0.00000       0.00000       0.00000       0.00000       0.00000       0.00000       0.00000       0.00000       0.00000       0.00000       0.00000       0.00000       13.6624       14.0553       14.0433       12.2937       8.44213       5.15328       3.55885       1.91784      0.900335      0.291636     0.0904895     0.0174788       0.00000       0.00000       0.00000       0.00000       0.00000       0.00000       0.00000       0.00000       0.00000       0.00000       0.00000       0.00000       0.00000       0.00000       0.00000       0.00000       0.00000       0.00000       0.00000       0.00000       0.00000       0.00000       0.00000       0.00000
   6  16 2687.2258    2.3619  0.9349 11.8823 -0.0092  0.0421   0.0951   0.1039    0.2889   0.0000   423.4647       12.7872       10.4551      -5.47532       1.59829       2.56995       1.61939     -0.867467       1.18837     -0.191555     0.0542490    -0.0313767       0.00000       0.00000       0.00000       0.00000       0.00000       0.00000       0.00000       0.00000       0.00000       0.00000       0.00000       0.00000       0.00000       0.00000       0.00000       0.00000       0.00000       0.00000       0.00000       0.00000       0.00000       0.00000       0.00000       0.00000       11.0670       12.5005       11.7358       9.19570       7.28552       4.80274       2.66629       1.45693      0.602893      0.254210     0.0798318     0.0161320       0.00000       0.00000       0.00000       0.00000       0.00000       0.00000       0.00000       0.00000       0.00000       0.00000       0.00000       0.00000       0.00000       0.00000       0.00000       0.00000       0.00000       0.00000       0.00000       0.00000       0.00000       0.00000       0.00000       0.00000
   6  17 2823.8287    2.9106  1.0694 11.8079 -0.0035  0.0415   0.1076   0.1118    0.3904   0.0000   426.5752       17.1975       31.3668      -5.72429      -2.97283       7.07596       3.22243      0.402069      -1.10168     -0.587147   -0.00285628    0.00772493       0.00000       0.00000       0.00000       0.00000       0.00000       0.00000       0.00000       0.00000       0.00000       0.00000       0.00000       0.00000       0.00000       0.00000       0.00000       0.00000       0.00000       0.00000       0.00000       0.00000       0.00000       0.00000       0.00000       0.00000       10.3038       12.0844       10.9415       9.42460       6.91269       4.35511       2.80970       1.41459      0.692846      0.241147     0.0772146     0.0173993       0.00000       0.00000       0.00000       0.00000       0.00000       0.00000       0.00000       0.00000       0.00000       0.00000       0.00000       0.00000       0.00000       0.00000       0.00000       0.00000       0.00000       0.00000       0.00000       0.00000       0.00000       0.00000       0.00000       0.00000
   6  18 2960.7911    3.3409  0.9892 11.8694 -0.0059  0.0394   0.1288   0.1088    0.4637   0.0000   449.2519       33.0056      0.258344       12.7111       4.36020      -3.31309       1.21121      -2.31616      0.496647     0.0461232    -0.0192547    -0.0158821       0.00000       0.00000       0.00000       0.00000       0.00000       0.00000       0.00000       0.00000       0.00000       0.00000       0.00000       0.00000       0.00000       0.00000       0.00000       0.00000       0.00000       0.00000       0.00000       0.00000       0.00000       0.00000       0.00000       0.00000       10.1500       12.2500       11.0370       8.88824       6.52607       4.01657       2.51776       1.22790      0.618399      0.208735     0.0741585     0.0155243       0.00000       0.00000       0.00000       0.00000       0.00000       0.00000       0.00000       0.00000       0.00000       0.00000       0.00000       0.00000       0.00000       0.00000       0.00000       0.00000       0.00000       0.00000       0.00000       0.00000       0.00000       0.00000       0.00000       0.00000
   6  19 3097.4398    3.5693  0.9611 13.1787 -0.0013  0.0450   0.1556   0.1162    0.2673   0.0000   435.2677       17.5067       30.1745      -28.3830      -14.9555      -3.07761       1.77296      -3.82269      -1.25251     -0.177474     0.0967461  -7.00681e-05       0.00000       0.00000       0.00000       0.00000       0.00000       0.00000       0.00000       0.00000       0.00000       0.00000       0.00000       0.00000       0.00000       0.00000       0.00000       0.00000       0.00000       0.00000       0.00000       0.00000       0.00000       0.00000       0.00000       0.00000       12.4691       15.2219       13.1823       10.4532       7.68463       4.81106       2.78405       1.46813      0.629844      0.239028     0.0814658     0.0177536       0.00000       0.00000       0.00000       0.00000       0.00000       0.00000       0.00000       0.00000       0.00000       0.00000       0.00000       0.00000       0.00000       0.00000       0.00000       0.00000       0.00000       0.00000       0.00000       0.00000       0.00000       0.00000       0.00000       0.00000
   6  20 3234.0662    3.4423  1.6394 12.2847 -0.0016  0.0575   0.1108   0.1540    0.3840   0.0000   447.2216       81.0499       12.7693      -8.41828       4.08037       3.90955      -5.73688      0.241043      0.517242     -0.253580     0.0479984  -0.000720308       0.00000       0.00000       0.00000       0.00000       0.00000       0.00000       0.00000       0.00000       0.00000       0.00000       0.00000       0.00000       0.00000       0.00000       0.00000       0.00000       0.00000       0.00000       0.00000       0.00000       0.00000       0.00000       0.00000       0.00000       14.5231       16.7293       15.2563       12.8112       10.1625       6.49772       4.00199       1.91013      0.927462      0.330317      0.114059     0.0236257       0.00000       0.00000       0.00000       0.00000       0.00000       0.00000       0.00000       0.00000       0.00000       0.00000       0.00000       0.00000       0.00000       0.00000       0.00000       0.00000       0.00000       0.00000       0.00000       0.00000       0.00000       0.00000       0.00000       0.00000
   6  21 3371.1087    3.3075  1.8988 11.8927 -0.0027  0.0648   0.0989   0.1653    0.4700   0.0000   412.3992       25.8349      -3.27643    -0.0345729      -1.23936      -6.17632       1.68731      -1.13009     0.0897456     -0.403969    0.00502118     0.0154460       0.00000       0.00000       0.00000       0.00000       0.00000       0.00000       0.00000       0.00000       0.00000       0.00000       0.00000       0.00000       0.00000       0.00000       0.00000       0.00000       0.00000       0.00000       0.00000       0.00000       0.00000       0.00000       0.00000       0.00000       17.4395       19.2300       16.4585       14.5329       11.6020       7.93334       4.47976       2.10191      0.963995      0.350999      0.108753     0.0243484       0.00000       0.00000       0.00000       0.00000       0.00000       0.00000       0.00000       0.00000       0.00000       0.00000       0.00000       0.00000       0.00000       0.00000       0.00000       0.00000       0.00000       0.00000       0.00000       0.00000       0.00000       0.00000       0.00000       0.00000
   6  22 3508.4891    2.8111  2.8431 11.3401  0.0001  0.0771   0.0675   0.1962    0.3353   0.0000   449.2929       44.2449      -8.33252      -5.96688       5.70166       4.19116      -3.35084      -6.00419       1.02755     -0.459684      0.166372    -0.0338519       0.00000       0.00000       0.00000       0.00000       0.00000       0.00000       0.00000       0.00000       0.00000       0.00000       0.00000       0.00000       0.00000       0.00000       0.00000       0.00000       0.00000       0.00000       0.00000       0.00000       0.00000       0.00000       0.00000       0.00000       18.9764       22.7315       21.0130       17.2160       13.2785       8.49338       5.26674       2.60065       1.27731      0.470212      0.156796     0.0317734       0.00000       0.00000       0.00000       0.00000       0.00000       0.00000       0.00000       0.00000       0.00000       0.00000       0.00000       0.00000       0.00000       0.00000       0.00000       0.00000       0.00000       0.00000       0.00000       0.00000       0.00000       0.00000       0.00000       0.00000
   6  23 3646.3059    2.3035  3.8177 11.0014  0.0012  0.0908   0.0491   0.2424    0.2352   0.0000   390.3582       9.86266       13.3275      -5.38210      -6.12133      -6.91517       2.29349      0.417107      0.609571     -0.672796     -0.253477    -0.0255576       0.00000       0.00000       0.00000       0.00000       0.00000       0.00000       0.00000       0.00000       0.00000       0.00000       0.00000       0.00000       0.00000       0.00000       0.00000       0.00000       0.00000       0.00000       0.00000       0.00000       0.00000       0.00000       0.00000       0.00000       23.5414       26.1967       24.7697       21.3864       15.3740       10.6548       6.29732       3.23087       1.53267      0.575289      0.169291     0.0361583       0.00000       0.00000       0.00000       0.00000       0.00000       0.00000       0.00000       0.00000       0.00000       0.00000       0.00000       0.00000       0.00000       0.00000       0.00000       0.00000       0.00000       0.00000       0.00000       0.00000       0.00000       0.00000       0.00000       0.00000
   6  24 3784.0904    1.9618  5.5614 10.5384  0.0018  0.1147   0.0356   0.3020    0.1863   0.0000   434.7305       8.56671       14.7317       22.4747      -12.4988       9.03290      -2.32633       1.70410       1.21382    -0.0464575      0.212729    -0.0445270       0.00000       0.00000       0.00000       0.00000       0.00000       0.00000       0.00000       0.00000       0.00000       0.00000       0.00000       0.00000       0.00000       0.00000       0.00000       0.00000       0.00000       0.00000       0.00000       0.00000       0.00000       0.00000       0.00000       0.00000       28.5917       32.5344       30.7260       25.7091       20.3135       13.3311       8.00537       4.27028       1.87268      0.739153      0.237225     0.0469588       0.00000       0.00000       0.00000       0.00000       0.00000       0.00000       0.00000       0.00000       0.00000       0.00000       0.00000       0.00000       0.00000       0.00000       0.00000       0.00000       0.00000       0.00000       0.00000       0.00000       0.00000       0.00000       0.00000       0.00000
   6  29 4477.6300    0.7586 14.0142 10.0546 -0.0026  0.3056   0.0157   0.8188    0.0738   0.0000   360.3690       37.2732       53.0156       1.90902       11.4515       27.8029       9.36997      -17.6606     -0.620906      -1.57268     -0.510856      0.101504       0.00000       0.00000       0.00000       0.00000       0.00000       0.00000       0.00000       0.00000       0.00000       0.00000       0.00000       0.00000       0.00000       0.00000       0.00000       0.00000       0.00000       0.00000       0.00000       0.00000       0.00000       0.00000       0.00000       0.00000       74.9345       89.9453       86.7411       69.9964       53.7479       36.0939       21.6342       11.4903       5.38676       2.12391      0.664632      0.128983       0.00000       0.00000       0.00000       0.00000       0.00000       0.00000       0.00000       0.00000       0.00000       0.00000       0.00000       0.00000       0.00000       0.00000       0.00000       0.00000       0.00000       0.00000       0.00000       0.00000       0.00000       0.00000       0.00000       0.00000
   7  11 2045.8804    0.5679  0.4777 10.4038 -0.0147  0.0335   0.0335   0.0780    0.0942   0.0000   439.5987      -10.5731       13.7950       9.25704       6.74732      0.248683      -5.50956       1.21669       1.69490      0.227087    -0.0991266      0.118247     0.0168973   -0.00764374       0.00000       0.00000       0.00000       0.00000       0.00000       0.00000       0.00000       0.00000       0.00000       0.00000       0.00000       0.00000       0.00000       0.00000       0.00000       0.00000       0.00000       0.00000       0.00000       0.00000       0.00000       0.00000       7.90446       9.33848       8.48285       7.38789       5.80226       4.09070       2.61332       1.58109      0.910903      0.360473      0.144859     0.0542164     0.0145256    0.00306192       0.00000       0.00000       0.00000       0.00000       0.00000       0.00000       0.00000       0.00000       0.00000       0.00000       0.00000       0.00000       0.00000       0.00000       0.00000       0.00000       0.00000       0.00000       0.00000       0.00000       0.00000       0.00000
   7  12 2184.5531    0.8458  0.5517 10.4978 -0.0074  0.0298   0.0398   0.0685    0.1310   0.0000   429.3792       4.43505       6.64381       3.48667      -9.02991      -4.50181      -1.93910     -0.648006     -0.861308      0.199702     -0.172891     0.0904851   -0.00584071   -0.00272501       0.00000       0.00000       0.00000       0.00000       0.00000       0.00000       0.00000       0.00000       0.00000       0.00000       0.00000       0.00000       0.00000       0.00000       0.00000       0.00000       0.00000       0.00000       0.00000       0.00000       0.00000       0.00000       6.59576       7.65226       7.61694       6.27432       4.91323       3.57715       2.23385       1.34299      0.709726      0.334506      0.138816     0.0534932     0.0140093    0.00267255       0.00000       0.00000       0.00000       0.00000       0.00000       0.00000       0.00000       0.00000       0.00000       0.00000       0.00000       0.00000       0.00000       0.00000       0.00000       0.00000       0.00000       0.00000       0.00000       0.00000       0.00000       0.00000
   7  13 2322.0878    1.1355  0.8435 10.6437 -0.0031  0.0380   0.0431   0.0882    0.1846   0.0000   417.8810      -2.06140       8.88781       5.85444      -3.29379      -1.75857     -0.767562      0.212950     -0.264898      0.402713   -0.00688874     -0.116171    -0.0338633    0.00481293       0.00000       0.00000       0.00000       0.00000       0.00000       0.00000       0.00000       0.00000       0.00000       0.00000       0.00000       0.00000       0.00000       0.00000       0.00000       0.00000       0.00000       0.00000       0.00000       0.00000       0.00000       0.00000       8.86244       9.11589       9.05049       8.91493       6.30960       4.47148       2.90261       1.89468       1.04823      0.491404      0.187316     0.0634733     0.0158121    0.00334697       0.00000       0.00000       0.00000       0.00000       0.00000       0.00000       0.00000       0.00000       0.00000       0.00000       0.00000       0.00000       0.00000       0.00000       0.00000       0.00000       0.00000       0.00000       0.00000       0.00000       0.00000       0.00000
   7  14 2458.2058    1.5380  0.8609 11.1369 -0.0112  0.0408   0.0591   0.0925    0.2191   0.0000   427.8306      -2.76518      -5.19608       2.90692       5.84643      0.874880      -4.79322       3.63091     -0.939141     -0.716673      0.361810     0.0180771    -0.0109874   -0.00226076       0.00000       0.00000       0.00000       0.00000       0.00000       0.00000       0.00000       0.00000       0.00000       0.00000       0.00000       0.00000       0.00000       0.00000       0.00000       0.00000       0.00000       0.00000       0.00000       0.00000       0.00000       0.00000       10.4447       12.0039       10.2801       9.11806       7.57791       5.52796       3.41554       2.06132      0.968230      0.443508      0.166201     0.0631425     0.0167724    0.00360491       0.00000       0.00000       0.00000       0.00000       0.00000       0.00000       0.00000       0.00000       0.00000       0.00000       0.00000       0.00000       0.00000       0.00000       0.00000       0.00000       0.00000       0.00000       0.00000       0.00000       0.00000       0.00000
   7  15 2594.3198    2.0727  0.8113 11.8516 -0.0077  0.0414   0.0842   0.0920    0.2073   0.0000   465.9588       9.34318       5.31166       5.83494       12.3754      -4.12794     -0.454573     -0.237309       1.30003     -0.901531    -0.0921829     -0.118435     0.0103303   -0.00281028       0.00000       0.00000       0.00000       0.00000       0.00000       0.00000       0.00000       0.00000       0.00000       0.00000       0.00000       0.00000       0.00000       0.00000       0.00000       0.00000       0.00000       0.00000       0.00000       0.00000       0.00000       0.00000       11.5012       12.6610       11.3504       9.73846       7.53137       5.71970       3.64745       1.79990      0.943295      0.409381      0.182158     0.0550124     0.0163613    0.00330516       0.00000       0.00000       0.00000       0.00000       0.00000       0.00000       0.00000       0.00000       0.00000       0.00000       0.00000       0.00000       0.00000       0.00000       0.00000       0.00000       0.00000       0.00000       0.00000       0.00000       0.00000       0.00000
   7  16 2731.2287    2.4761  1.1205 11.8159 -0.0056  0.0435   0.0819   0.1092    0.2807   0.0000   435.8319      -16.5969       16.0955      -6.08043      -5.87770      -2.48269       3.91984     -0.719190       1.00718     -0.954271     -0.252747    -0.0705102    -0.0103642   -0.00410605       0.00000       0.00000       0.00000       0.00000       0.00000       0.00000       0.00000       0.00000       0.00000       0.00000       0.00000       0.00000       0.00000       0.00000       0.00000       0.00000       0.00000       0.00000       0.00000       0.00000       0.00000       0.00000       10.0546       11.3709       11.1237       9.58878       7.45894       5.06114       3.65098       1.93810       1.05358      0.535271      0.217736     0.0680516     0.0208117    0.00372758       0.00000       0.00000       0.00000       0.00000       0.00000       0.00000       0.00000       0.00000       0.00000       0.00000       0.00000       0.00000       0.00000       0.00000       0.00000       0.00000       0.00000       0.00000       0.00000       0.00000       0.00000       0.00000
   7  17 2868.4149    3.0899  0.8264 12.5926 -0.0033  0.0367   0.1187   0.0840    0.2101   0.0000   427.9977       21.7652       9.49129       7.75638       3.76644       5.98425       4.92451    -0.0660311     0.0446434      0.204533     -0.175627     0.0232271    -0.0368823    0.00162809       0.00000       0.00000       0.00000       0.00000       0.00000       0.00000       0.00000       0.00000       0.00000       0.00000       0.00000       0.00000       0.00000       0.00000       0.00000       0.00000       0.00000       0.00000       0.00000       0.00000       0.00000       0.00000       9.40952       10.0894       9.44673       8.32336       6.57128       4.88260       3.28087       1.73877      0.863721      0.442911      0.173696     0.0557309     0.0150729    0.00284533       0.00000       0.00000       0.00000       0.00000       0.00000       0.00000       0.00000       0.00000       0.00000       0.00000       0.00000       0.00000       0.00000       0.00000       0.00000       0.00000       0.00000       0.00000       0.00000       0.00000       0.00000       0.00000
   7  18 3005.7611    3.4189  1.0129 12.7602 -0.0068  0.0411   0.1243   0.1089    0.2501   0.0000   446.6728       25.5797       4.12332       14.0382      -8.26870       1.96583      -7.35001       2.18241      -1.47193      0.106737    -0.0838096     0.0453757   -0.00214295    0.00249758       0.00000       0.00000       0.00000       0.00000       0.00000       0.00000       0.00000       0.00000       0.00000       0.00000       0.00000       0.00000       0.00000       0.00000       0.00000       0.00000       0.00000       0.00000       0.00000       0.00000       0.00000       0.00000       9.96334       11.2440       11.1516       9.35807       6.93822       5.44727       3.45653       1.85974      0.933574      0.467533      0.196767     0.0715451     0.0182594    0.00343996       0.00000       0.00000       0.00000       0.00000       0.00000       0.00000       0.00000       0.00000       0.00000       0.00000       0.00000       0.00000       0.00000       0.00000       0.00000       0.00000       0.00000       0.00000       0.00000       0.00000       0.00000       0.00000
   7  19 3142.9142    3.7858  1.1482 12.9938 -0.0147  0.0450   0.1298   0.1134    0.2804   0.0000   442.7839       27.4009       14.8633      -4.94898       7.83050       2.53818       2.70570      -1.01609      0.665992      -1.58177    -0.0926451     -0.142333    -0.0184511   -0.00367801       0.00000       0.00000       0.00000       0.00000       0.00000       0.00000       0.00000       0.00000       0.00000       0.00000       0.00000       0.00000       0.00000       0.00000       0.00000       0.00000       0.00000       0.00000       0.00000       0.00000       0.00000       0.00000       9.48966       11.7360       10.7078       9.35086       7.42585       5.37194       3.69711       1.90654       1.06102      0.514037      0.226938     0.0716357     0.0226230    0.00459190       0.00000       0.00000       0.00000       0.00000       0.00000       0.00000       0.00000       0.00000       0.00000       0.00000       0.00000       0.00000       0.00000       0.00000       0.00000       0.00000       0.00000       0.00000       0.00000       0.00000       0.00000       0.00000
   7  20 3279.9727    3.4109  1.1971 13.0393 -0.0119  0.0511   0.1212   0.1129    0.2309   0.0000   427.1650       29.6908       16.2885      -4.34291      -13.0723       2.83210       2.07772      -2.98609       1.21728     -0.916505      0.165828     -0.134234     0.0194393   -0.00113332       0.00000       0.00000       0.00000       0.00000       0.00000       0.00000       0.00000       0.00000       0.00000       0.00000       0.00000       0.00000       0.00000       0.00000       0.00000       0.00000       0.00000       0.00000       0.00000       0.00000       0.00000       0.00000       12.8140       14.7950       14.4706       12.3109       8.67098       5.93255       4.07669       2.18058       1.22563      0.608600      0.259186     0.0790305     0.0222099    0.00416182       0.00000       0.00000       0.00000       0.00000       0.00000       0.00000       0.00000       0.00000       0.00000       0.00000       0.00000       0.00000       0.00000       0.00000       0.00000       0.00000       0.00000       0.00000       0.00000       0.00000       0.00000       0.00000
   7  21 3417.7062    3.0630  1.9560 12.2445  0.0030  0.0578   0.0854   0.1512    0.2310   0.0000   432.0885       54.1359       16.2819       10.8801      -6.07074    -0.0197717      0.585642      -1.27881     -0.597605     -0.245920      0.168647     -0.252003    -0.0221558   -0.00172350       0.00000       0.00000       0.00000       0.00000       0.00000       0.00000       0.00000       0.00000       0.00000       0.00000       0.00000       0.00000       0.00000       0.00000       0.00000       0.00000       0.00000       0.00000       0.00000       0.00000       0.00000       0.00000       12.9084       14.7916       13.7622       12.0921       10.0720       7.27464       4.60262       2.81891       1.43065      0.672813      0.260631      0.100483     0.0278825    0.00547204       0.00000       0.00000       0.00000       0.00000       0.00000       0.00000       0.00000       0.00000       0.00000       0.00000       0.00000       0.00000       0.00000       0.00000       0.00000       0.00000       0.00000       0.00000       0.00000       0.00000       0.00000       0.00000
   7  22 3555.4614    2.5546  3.0942 11.5916 -0.0044  0.0733   0.0566   0.1933    0.2042   0.0000   432.0061       42.0703      -23.7915       16.0944       30.9038      -8.92637      -8.43366       1.80591       2.43402      0.233914     0.0619451     -0.201972    -0.0342098   -0.00641709       0.00000       0.00000       0.00000       0.00000       0.00000       0.00000       0.00000       0.00000       0.00000       0.00000       0.00000       0.00000       0.00000       0.00000       0.00000       0.00000       0.00000       0.00000       0.00000       0.00000       0.00000       0.00000       16.4873       19.6443       18.1419       16.2658       12.3935       9.11230       5.80998       3.43866       1.82354      0.845833      0.353974      0.124789     0.0338336    0.00705802       0.00000       0.00000       0.00000       0.00000       0.00000       0.00000       0.00000       0.00000       0.00000       0.00000       0.00000       0.00000       0.00000       0.00000       0.00000       0.00000       0.00000       0.00000       0.00000       0.00000       0.00000       0.00000
   7  23 3693.7004    2.2042  4.4318 10.9414 -0.0012  0.0970   0.0419   0.2523    0.1945   0.0000   399.4112       12.3716      -14.4254       35.8317       11.7187      -4.66548      -2.18747       1.73997      -1.22717      -2.61740     -0.542853     -0.234795     0.0109199    0.00236124       0.00000       0.00000       0.00000       0.00000       0.00000       0.00000       0.00000       0.00000       0.00000       0.00000       0.00000       0.00000       0.00000       0.00000       0.00000       0.00000       0.00000       0.00000       0.00000       0.00000       0.00000       0.00000       19.8390       25.1232       22.3896       20.9147       15.6302       12.0089       7.48645       4.54183       2.35928       1.14146      0.471867      0.172277     0.0467118     0.0104993       0.00000       0.00000       0.00000       0.00000       0.00000       0.00000       0.00000       0.00000       0.00000       0.00000       0.00000       0.00000       0.00000       0.00000       0.00000       0.00000       0.00000       0.00000       0.00000       0.00000       0.00000       0.00000
   7  26 4109.5936    1.2973  9.5665 10.2125 -0.0022  0.1610   0.0196   0.4636    0.0918   0.0000   465.2526       45.2116      -4.16663       13.4183       58.6963      -6.33335      -15.6935       12.9915       1.55321      -2.58633      -1.29021     -0.710479     0.0854547    -0.0291256       0.00000       0.00000       0.00000       0.00000       0.00000       0.00000       0.00000       0.00000       0.00000       0.00000       0.00000       0.00000       0.00000       0.00000       0.00000       0.00000       0.00000       0.00000       0.00000       0.00000       0.00000       0.00000       35.2841       41.8285       40.9916       35.0010       27.9287       20.3250       12.8899       8.06235       4.12816       2.05334      0.817867      0.308001     0.0837184     0.0157060       0.00000       0.00000       0.00000       0.00000       0.00000       0.00000       0.00000       0.00000       0.00000       0.00000       0.00000       0.00000       0.00000       0.00000       0.00000       0.00000       0.00000       0.00000       0.00000       0.00000       0.00000       0.00000
   8  11 2086.1789    0.6834  0.4705 10.3125 -0.0139  0.0281   0.0342   0.0638    0.0997   0.0000   430.9618     -0.246236       1.58896       1.72244      0.211172     -0.543524      -2.08905      -3.09050      0.484621     -0.587424     -0.482333      0.137797     0.0690208    -0.0221098   -0.00233094  -0.000711233       0.00000       0.00000       0.00000       0.00000       0.00000       0.00000       0.00000       0.00000       0.00000       0.00000       0.00000       0.00000       0.00000       0.00000       0.00000       0.00000       0.00000       0.00000       0.00000       0.00000       4.85495       6.77689       6.22027       5.52953       4.52444       3.41941       2.29755       1.55028      0.882502      0.439045      0.251040     0.0922884     0.0423961     0.0140116    0.00386866   0.000757380       0.00000       0.00000       0.00000       0.00000       0.00000       0.00000       0.00000       0.00000       0.00000       0.00000       0.00000       0.00000       0.00000       0.00000       0.00000       0.00000       0.00000       0.00000       0.00000       0.00000
   8  12 2225.2286    1.0049  0.6384 10.5695 -0.0074  0.0303   0.0407   0.0716    0.1293   0.0000   425.5707       2.22808       9.28437       7.14121      -5.86888      -2.95005       4.40284     -0.473760      -1.95425     -0.859264      0.310576    0.00240517   -0.00689947     0.0103098   -0.00206383  -0.000151518       0.00000       0.00000       0.00000       0.00000       0.00000       0.00000       0.00000       0.00000       0.00000       0.00000       0.00000       0.00000       0.00000       0.00000       0.00000       0.00000       0.00000       0.00000       0.00000       0.00000       5.48937       6.94046       6.47483       6.05334       5.05707       3.78702       2.35232       1.78007       1.01526      0.557745      0.278683      0.107032     0.0413402     0.0158416    0.00383667   0.000761523       0.00000       0.00000       0.00000       0.00000       0.00000       0.00000       0.00000       0.00000       0.00000       0.00000       0.00000       0.00000       0.00000       0.00000       0.00000       0.00000       0.00000       0.00000       0.00000       0.00000
   8  13 2362.9063    1.3114  0.7115 11.0704 -0.0089  0.0481   0.0516   0.0826    0.1431   0.0000   438.0588       8.59119       14.0125       6.65219       2.08881       3.74428      0.888455       1.16820      0.259209      0.115201    -0.0749865     -0.202942     0.0588865     0.0116874   -0.00275569  -0.000426489       0.00000       0.00000       0.00000       0.00000       0.00000       0.00000       0.00000       0.00000       0.00000       0.00000       0.00000       0.00000       0.00000       0.00000       0.00000       0.00000       0.00000       0.00000       0.00000       0.00000       8.96521       8.71570       10.7377       8.38020       6.29926       7.06703       4.15459       2.34323       1.94382      0.918376      0.253958      0.198880     0.0920831     0.0268892    0.00487782   0.000875462       0.00000       0.00000       0.00000       0.00000       0.00000       0.00000       0.00000       0.00000       0.00000       0.00000       0.00000       0.00000       0.00000       0.00000       0.00000       0.00000       0.00000       0.00000       0.00000       0.00000
   8  14 2499.4913    1.7613  0.8523 11.4062 -0.0036  0.0372   0.0622   0.0861    0.1838   0.0000   436.3230       17.9910     -0.173770       7.82155       11.6706      -3.24262       1.73515       3.48773      0.506868     -0.328879     -0.211024    -0.0335354     0.0657638   -0.00616454   -0.00185875  -0.000600406       0.00000       0.00000       0.00000       0.00000       0.00000       0.00000       0.00000       0.00000       0.00000       0.00000       0.00000       0.00000       0.00000       0.00000       0.00000       0.00000       0.00000       0.00000       0.00000       0.00000       6.88607       8.21197       7.77325       7.67800       5.65412       4.79292       3.47890       2.23260       1.15526      0.672608      0.317906      0.157430     0.0540926     0.0176778    0.00428171   0.000919544       0.00000       0.00000       0.00000       0.00000       0.00000       0.00000       0.00000       0.00000       0.00000       0.00000       0.00000       0.00000       0.00000       0.00000       0.00000       0.00000       0.00000       0.00000       0.00000       0.00000
   8  15 2636.1712    2.0488  0.9198 11.9193 -0.0101  0.0503   0.0779   0.0931    0.1809   0.0000   433.5536       32.5389       5.53030       9.12266      -6.27140       1.15313       4.96891      -1.53152    0.00690510      0.871782     -0.102119     -0.146179    -0.0413959  -0.000631454    0.00235099  -0.000571470       0.00000       0.00000       0.00000       0.00000       0.00000       0.00000       0.00000       0.00000       0.00000       0.00000       0.00000       0.00000       0.00000       0.00000       0.00000       0.00000       0.00000       0.00000       0.00000       0.00000       10.4212       8.28080       11.9127       11.8092       7.12947       5.05272       5.54440       3.14028       1.20042      0.908648      0.610006      0.258002     0.0876555     0.0206769    0.00497093   0.000810848       0.00000       0.00000       0.00000       0.00000       0.00000       0.00000       0.00000       0.00000       0.00000       0.00000       0.00000       0.00000       0.00000       0.00000       0.00000       0.00000       0.00000       0.00000       0.00000       0.00000
   8  16 2773.8009    2.6708  0.8690 11.9824 -0.0061  0.0352   0.0936   0.0886    0.2343   0.0000   441.2611       27.1598      -1.28660      -4.25347      -1.44736      -1.71727      -5.06018       2.37359      0.186242     -0.852631      0.232944     -0.108025   -0.00203635    0.00718131    0.00126193  -0.000975833       0.00000       0.00000       0.00000       0.00000       0.00000       0.00000       0.00000       0.00000       0.00000       0.00000       0.00000       0.00000       0.00000       0.00000       0.00000       0.00000       0.00000       0.00000       0.00000       0.00000       7.68059       9.23784       8.87483       7.73637       6.26786       4.62098       3.12355       1.85676       1.22714      0.586042      0.285878      0.111966     0.0500324     0.0145015    0.00410358   0.000738957       0.00000       0.00000       0.00000       0.00000       0.00000       0.00000       0.00000       0.00000       0.00000       0.00000       0.00000       0.00000       0.00000       0.00000       0.00000       0.00000       0.00000       0.00000       0.00000       0.00000
   8  17 2911.6193    3.3210  0.9760 12.5789 -0.0006  0.0380   0.1111   0.0947    0.2361   0.0000   433.4821       29.1543       4.74925       10.7709      0.922056       4.38330       1.40301      -2.65103     -0.236705     0.0267363     -0.314668     -0.167698     0.0352918   -0.00408408   -0.00815340    0.00171118       0.00000       0.00000       0.00000       0.00000       0.00000       0.00000       0.00000       0.00000       0.00000       0.00000       0.00000       0.00000       0.00000       0.00000       0.00000       0.00000       0.00000       0.00000       0.00000       0.00000       8.68283       10.1815       9.24940       8.68719       6.83913       5.07489       3.53592       2.20812       1.22141      0.664860      0.297175      0.133541     0.0445608     0.0146221    0.00380306   0.000801515       0.00000       0.00000       0.00000       0.00000       0.00000       0.00000       0.00000       0.00000       0.00000       0.00000       0.00000       0.00000       0.00000       0.00000       0.00000       0.00000       0.00000       0.00000       0.00000       0.00000
   8  18 3049.2886    3.6072  0.9306 12.8163 -0.0045  0.0355   0.1213   0.0903    0.2064   0.0000   444.3329       9.42814       19.4419       15.3886       6.35552      -8.79112      -8.37736      -3.76983     -0.667307     -0.378908     -0.238252    -0.0103516    -0.0268667    -0.0183329   -0.00105436   3.65940e-05       0.00000       0.00000       0.00000       0.00000       0.00000       0.00000       0.00000       0.00000       0.00000       0.00000       0.00000       0.00000       0.00000       0.00000       0.00000       0.00000       0.00000       0.00000       0.00000       0.00000       6.80803       8.08484       7.72880       7.08067       5.76441       4.72578       3.18536       2.20378       1.09149      0.653028      0.311266      0.141617     0.0481982     0.0183676    0.00412901   0.000842759       0.00000       0.00000       0.00000       0.00000       0.00000       0.00000       0.00000       0.00000       0.00000       0.00000       0.00000       0.00000       0.00000       0.00000       0.00000       0.00000       0.00000       0.00000       0.00000       0.00000
   8  20 3324.6371    3.4258  1.5673 12.4519  0.0021  0.0487   0.0958   0.1216    0.2021   0.0000   441.2978       38.5897       20.2808      -5.88130       2.32834      0.190974       6.74926      -4.72464       2.03769      0.124641     -0.994606     -0.150649      0.103844     0.0602580  -0.000445991   -0.00332429       0.00000       0.00000       0.00000       0.00000       0.00000       0.00000       0.00000       0.00000       0.00000       0.00000       0.00000       0.00000       0.00000       0.00000       0.00000       0.00000       0.00000       0.00000       0.00000       0.00000       9.65896       11.1434       10.3414       9.71472       7.98479       6.57364       4.37772       2.94560       1.63166      0.874473      0.418746      0.174751     0.0670728     0.0234282    0.00543503    0.00111878       0.00000       0.00000       0.00000       0.00000       0.00000       0.00000       0.00000       0.00000       0.00000       0.00000       0.00000       0.00000       0.00000       0.00000       0.00000       0.00000       0.00000       0.00000       0.00000       0.00000
   8  21 3462.6992    2.9529  2.3846 11.9073 -0.0068  0.0620   0.0673   0.1530    0.1728   0.0000   418.8750       23.5428       3.72551       15.1565      -12.9411      -20.6368      -1.09085      -4.53402       1.75913      -1.98763     -0.400227     -0.240490     -0.163577    -0.0443397    0.00847855   0.000982743       0.00000       0.00000       0.00000       0.00000       0.00000       0.00000       0.00000       0.00000       0.00000       0.00000       0.00000       0.00000       0.00000       0.00000       0.00000       0.00000       0.00000       0.00000       0.00000       0.00000       13.0747       15.9036       14.7874       13.0004       10.6218       8.31196       5.84309       3.60861       1.93480       1.01343      0.512516      0.216515     0.0837885     0.0276886    0.00733826    0.00139082       0.00000       0.00000       0.00000       0.00000       0.00000       0.00000       0.00000       0.00000       0.00000       0.00000       0.00000       0.00000       0.00000       0.00000       0.00000       0.00000       0.00000       0.00000       0.00000       0.00000
   8  22 3601.2017    2.4662  3.1306 11.6596 -0.0022  0.0729   0.0509   0.1788    0.1398   0.0000   447.9458       22.9577      0.794867       8.70566       18.3583      -7.58503      -11.2521      -9.90429       3.06526       1.63897      0.737465     -0.279943    -0.0185291    -0.0183071    -0.0121950   -0.00231574       0.00000       0.00000       0.00000       0.00000       0.00000       0.00000       0.00000       0.00000       0.00000       0.00000       0.00000       0.00000       0.00000       0.00000       0.00000       0.00000       0.00000       0.00000       0.00000       0.00000       14.3722       16.5385       16.8262       14.3435       12.6777       9.49037       6.51481       4.42644       2.47045       1.31501      0.685562      0.271930      0.106800     0.0376092    0.00953661    0.00154547       0.00000       0.00000       0.00000       0.00000       0.00000       0.00000       0.00000       0.00000       0.00000       0.00000       0.00000       0.00000       0.00000       0.00000       0.00000       0.00000       0.00000       0.00000       0.00000       0.00000
   8  23 3739.5548    2.0375  4.8016 11.0299 -0.0007  0.0928   0.0350   0.2454    0.1287   0.0000   413.2268       8.71430    -0.0923243       28.4289      -23.4124      -15.3531       10.4694      -1.01475      -1.52875      0.225490      0.204182      0.229446    -0.0833575    -0.0236916     0.0197275  -0.000809102       0.00000       0.00000       0.00000       0.00000       0.00000       0.00000       0.00000       0.00000       0.00000       0.00000       0.00000       0.00000       0.00000       0.00000       0.00000       0.00000       0.00000       0.00000       0.00000       0.00000       18.8544       22.1001       20.2313       20.0479       16.4121       11.7005       7.95512       5.35420       3.37091       1.79217      0.848979      0.341852      0.129407     0.0413727     0.0112406    0.00215932       0.00000       0.00000       0.00000       0.00000       0.00000       0.00000       0.00000       0.00000       0.00000       0.00000       0.00000       0.00000       0.00000       0.00000       0.00000       0.00000       0.00000       0.00000       0.00000       0.00000
   8  25 4017.4350    1.4616  9.0036 10.1369  0.0026  0.1364   0.0196   0.3925    0.0960   0.0000   436.9295       49.9926      -20.7540      -18.2834       36.6488       18.6154       2.42597      -3.58536     -0.461608       3.24911     -0.236062      0.269695    -0.0467969    -0.0101531     0.0209440  -0.000435625       0.00000       0.00000       0.00000       0.00000       0.00000       0.00000       0.00000       0.00000       0.00000       0.00000       0.00000       0.00000       0.00000       0.00000       0.00000       0.00000       0.00000       0.00000       0.00000       0.00000       26.6553       32.3459       31.7094       27.7753       23.4580       17.7795       12.6156       7.99485       4.68438       2.45345       1.26099      0.527631      0.210597     0.0686485     0.0185753    0.00317839       0.00000       0.00000       0.00000       0.00000       0.00000       0.00000       0.00000       0.00000       0.00000       0.00000       0.00000       0.00000       0.00000       0.00000       0.00000       0.00000       0.00000       0.00000       0.00000       0.00000
   8  26 4157.0705    1.1837 10.3263 10.1657 -0.0037  0.1653   0.0165   0.4516    0.0759   0.0000   412.5320       13.9991       76.0212      -20.5931      -6.11090     -0.690489       5.99057      -10.5267      -8.37895       4.81385     -0.207429      0.714434     -0.271941    -0.0552091    0.00412029   -0.00341535       0.00000       0.00000       0.00000       0.00000       0.00000       0.00000       0.00000       0.00000       0.00000       0.00000       0.00000       0.00000       0.00000       0.00000       0.00000       0.00000       0.00000       0.00000       0.00000       0.00000       31.8091       37.7001       37.7565       33.7776       28.1302       21.4271       15.3637       9.84886       5.76180       3.16182       1.56389      0.691562      0.262700     0.0858954     0.0225413    0.00387057       0.00000       0.00000       0.00000       0.00000       0.00000       0.00000       0.00000       0.00000       0.00000       0.00000       0.00000       0.00000       0.00000       0.00000       0.00000       0.00000       0.00000       0.00000       0.00000       0.00000
   9   8 1702.4345    0.2706  0.1587  9.9983 -0.0011  0.0222   0.0320   0.0491    0.0519   0.0000   431.2796    -0.0999883       11.2167       4.55800       1.96147      -1.16292       1.82725     -0.824084     -0.510122    -0.0595871     0.0552651      0.238335    -0.0434999    0.00753326     0.0118171   -0.00399419  -0.000501697  -6.41184e-05       0.00000       0.00000       0.00000       0.00000       0.00000       0.00000       0.00000       0.00000       0.00000       0.00000       0.00000       0.00000       0.00000       0.00000       0.00000       0.00000       0.00000       0.00000       4.76319       3.55367       5.01795       4.83492       3.21318       2.96848       2.41725       1.50848      0.868644      0.473666      0.290589      0.189194     0.0750972     0.0295155     0.0101730    0.00301593   0.000562815   9.10156e-05       0.00000       0.00000       0.00000       0.00000       0.00000       0.00000       0.00000       0.00000       0.00000       0.00000       0.00000       0.00000       0.00000       0.00000       0.00000       0.00000       0.00000       0.00000
   9   9 1843.6160    0.3832  0.3147 10.1262 -0.0166  0.0310   0.0276   0.0518    0.0655   0.0000   437.6782      -6.30021       11.7262      -3.21611     -0.226340      -4.78656       2.54877       1.58937       1.77587     -0.175632     0.0570439     0.0253047     -0.183462    -0.0166698  -0.000347821    0.00271042   0.000412997  -0.000127287       0.00000       0.00000       0.00000       0.00000       0.00000       0.00000       0.00000       0.00000       0.00000       0.00000       0.00000       0.00000       0.00000       0.00000       0.00000       0.00000       0.00000       0.00000       6.20887       6.85267       5.55857       5.55765       4.85646       4.57680       3.63355       2.65717       1.57117      0.789088      0.400363      0.207008     0.0868241     0.0357646     0.0106913    0.00380273   0.000715367   0.000167416       0.00000       0.00000       0.00000       0.00000       0.00000       0.00000       0.00000       0.00000       0.00000       0.00000       0.00000       0.00000       0.00000       0.00000       0.00000       0.00000       0.00000       0.00000
   9  11 2125.0925    0.7312  0.7614 10.2012 -0.0011  0.0397   0.0277   0.0874    0.1263   0.0000   446.1365       4.46376       9.21199      -9.98694       13.3638     -0.804810     -0.758827       3.43065       3.08482     -0.184657     -0.778009     -0.222384     0.0318259     0.0147957   -0.00212485    0.00206638   0.000856836  -0.000186988       0.00000       0.00000       0.00000       0.00000       0.00000       0.00000       0.00000       0.00000       0.00000       0.00000       0.00000       0.00000       0.00000       0.00000       0.00000       0.00000       0.00000       0.00000       5.52413       8.48281       6.98105       7.25062       5.84536       5.04272       3.19605       2.73468       1.42040      0.975773      0.469649      0.253601      0.108476     0.0469010     0.0148341    0.00601459    0.00129568   0.000289695       0.00000       0.00000       0.00000       0.00000       0.00000       0.00000       0.00000       0.00000       0.00000       0.00000       0.00000       0.00000       0.00000       0.00000       0.00000       0.00000       0.00000       0.00000
   9  12 2264.5270    1.0469  0.7524 10.4252  0.0002  0.0306   0.0367   0.0787    0.1472   0.0000   430.0082       7.33336       14.0017      -9.12384      -8.23972      0.927911       3.08677      -1.10101      -1.10300    0.00924713     -0.467163    -0.0234758    -0.0549556    -0.0398653    -0.0126845    0.00379303  -0.000518109   0.000156491       0.00000       0.00000       0.00000       0.00000       0.00000       0.00000       0.00000       0.00000       0.00000       0.00000       0.00000       0.00000       0.00000       0.00000       0.00000       0.00000       0.00000       0.00000       5.08433       6.45893       6.42470       5.78924       4.99785       3.70755       2.90663       1.88817       1.17573      0.773850      0.374957      0.199461     0.0880300     0.0404859     0.0122353    0.00404516    0.00105320   0.000175787       0.00000       0.00000       0.00000       0.00000       0.00000       0.00000       0.00000       0.00000       0.00000       0.00000       0.00000       0.00000       0.00000       0.00000       0.00000       0.00000       0.00000       0.00000
   9  13 2402.3638    1.3769  0.8179 11.1485  0.0000  0.0351   0.0491   0.0802    0.1505   0.0000   425.9297       4.86409       13.4117       3.65637      -1.91424       1.94443      -7.90394       1.15100      0.662471      -1.07795       1.34973    -0.0479958    0.00871156    0.00738714     0.0109060    0.00499658    0.00164329  -0.000330019       0.00000       0.00000       0.00000       0.00000       0.00000       0.00000       0.00000       0.00000       0.00000       0.00000       0.00000       0.00000       0.00000       0.00000       0.00000       0.00000       0.00000       0.00000       6.39825       6.53142       7.46492       7.06698       5.62743       4.26755       3.36716       2.44456       1.40867      0.708197      0.490939      0.267333      0.112848     0.0415376     0.0152244    0.00443884   0.000971559   0.000152899       0.00000       0.00000       0.00000       0.00000       0.00000       0.00000       0.00000       0.00000       0.00000       0.00000       0.00000       0.00000       0.00000       0.00000       0.00000       0.00000       0.00000       0.00000
   9  14 2539.5797    1.8512  0.9593 11.5096  0.0036  0.0356   0.0592   0.0853    0.1788   0.0000   431.1411       3.23559       14.0665       13.6609      -9.21495       5.38941      -5.63616       1.11085       1.26503     -0.507295     -0.530992      0.396193   -0.00714432    -0.0409413    0.00788916    0.00287278   0.000164969  -7.67363e-05       0.00000       0.00000       0.00000       0.00000       0.00000       0.00000       0.00000       0.00000       0.00000       0.00000       0.00000       0.00000       0.00000       0.00000       0.00000       0.00000       0.00000       0.00000       5.68689       7.35070       7.40714       6.59289       5.70218       4.41126       3.38869       2.16504       1.41961      0.889946      0.437296      0.233587     0.0992713     0.0469012     0.0155201    0.00494309    0.00127735   0.000209668       0.00000       0.00000       0.00000       0.00000       0.00000       0.00000       0.00000       0.00000       0.00000       0.00000       0.00000       0.00000       0.00000       0.00000       0.00000       0.00000       0.00000       0.00000
   9  15 2677.0376    2.2755  0.9456 11.8739  0.0035  0.0371   0.0742   0.0893    0.2005   0.0000   447.8251       21.7558      -5.59885      -1.24326     0.0455980      0.147171      -11.3798      0.872508       3.08479     -0.800586      -1.16846     0.0332297     0.0502496    -0.0848615     0.0106729   0.000151291   -0.00149525  -1.48557e-05       0.00000       0.00000       0.00000       0.00000       0.00000       0.00000       0.00000       0.00000       0.00000       0.00000       0.00000       0.00000       0.00000       0.00000       0.00000       0.00000       0.00000       0.00000       7.13361       7.72064       7.47609       7.19166       5.72105       5.19681       4.07332       2.62903       1.59996      0.932437      0.480854      0.241488      0.107234     0.0471806     0.0152277    0.00428932   0.000935790   0.000180868       0.00000       0.00000       0.00000       0.00000       0.00000       0.00000       0.00000       0.00000       0.00000       0.00000       0.00000       0.00000       0.00000       0.00000       0.00000       0.00000       0.00000       0.00000
   9  16 2815.3209    2.9393  0.8742 12.2263 -0.0101  0.0345   0.1029   0.0782    0.2063   0.0000   447.7275       10.2853       15.6377      0.196494       2.71796      -2.35870       3.89622       2.57022       1.55770      -1.05751      0.253154     -0.217324    -0.0592994    0.00486198    -0.0107852    0.00890658  -0.000387129   0.000244696       0.00000       0.00000       0.00000       0.00000       0.00000       0.00000       0.00000       0.00000       0.00000       0.00000       0.00000       0.00000       0.00000       0.00000       0.00000       0.00000       0.00000       0.00000       5.69938       6.55733       7.12062       5.88267       5.55899       4.23883       3.30930       2.38569       1.30691      0.817325      0.438388      0.219095      0.109351     0.0417355     0.0142720    0.00513514    0.00116419   0.000171364       0.00000       0.00000       0.00000       0.00000       0.00000       0.00000       0.00000       0.00000       0.00000       0.00000       0.00000       0.00000       0.00000       0.00000       0.00000       0.00000       0.00000       0.00000
   9  17 2953.7028    3.3029  0.9467 12.8250 -0.0042  0.0339   0.1091   0.0881    0.1766   0.0000   439.7596       16.7053       4.40922       5.68617      -5.59077      -3.32276      -4.85178       2.18743       1.45772    -0.0579603     -0.145793      0.118315     0.0867427    -0.0584717     0.0144771  -0.000356554   0.000130151   0.000212220       0.00000       0.00000       0.00000       0.00000       0.00000       0.00000       0.00000       0.00000       0.00000       0.00000       0.00000       0.00000       0.00000       0.00000       0.00000       0.00000       0.00000       0.00000       5.99671       7.03982       6.67210       6.14081       5.46932       4.46728       3.59038       2.32938       1.49391      0.799011      0.447714      0.217836      0.101280     0.0402584     0.0149205    0.00419723    0.00112245   0.000183986       0.00000       0.00000       0.00000       0.00000       0.00000       0.00000       0.00000       0.00000       0.00000       0.00000       0.00000       0.00000       0.00000       0.00000       0.00000       0.00000       0.00000       0.00000
   9  18 3091.5768    3.5488  1.0240 13.1812 -0.0030  0.0370   0.1138   0.0933    0.1690   0.0000   444.9923       14.6500       11.9394      -6.31372       7.13007      -5.15992      -3.63745      -1.40816      -1.53168      -1.90632     -0.210613     -0.470251     0.0302649    -0.0208156   -0.00349498    0.00197265   -0.00134922  -2.26002e-05       0.00000       0.00000       0.00000       0.00000       0.00000       0.00000       0.00000       0.00000       0.00000       0.00000       0.00000       0.00000       0.00000       0.00000       0.00000       0.00000       0.00000       0.00000       6.63377       7.40766       7.92126       7.27107       6.24081       4.84967       3.14226       2.19243       1.54911      0.986834      0.513577      0.250603      0.109346     0.0456328     0.0164972    0.00488899    0.00107853   0.000179395       0.00000       0.00000       0.00000       0.00000       0.00000       0.00000       0.00000       0.00000       0.00000       0.00000       0.00000       0.00000       0.00000       0.00000       0.00000       0.00000       0.00000       0.00000
   9  19 3229.6607    3.6650  1.2697 13.1765  0.0068  0.0466   0.1086   0.1095    0.1855   0.0000   429.6242       34.3417       8.25327       6.69603       5.45663       1.91840      -2.34812      -2.40436      -1.10858     -0.783458      0.513319     -0.355398     -0.101193     0.0421874   0.000660341    -0.0106333  -0.000983545   0.000175301       0.00000       0.00000       0.00000       0.00000       0.00000       0.00000       0.00000       0.00000       0.00000       0.00000       0.00000       0.00000       0.00000       0.00000       0.00000       0.00000       0.00000       0.00000       8.32525       10.7473       10.2255       9.84981       7.97812       5.60745       4.19137       2.77336       1.78469       1.04701      0.601668      0.286927      0.136948     0.0504165     0.0182301    0.00534456    0.00148652   0.000267477       0.00000       0.00000       0.00000       0.00000       0.00000       0.00000       0.00000       0.00000       0.00000       0.00000       0.00000       0.00000       0.00000       0.00000       0.00000       0.00000       0.00000       0.00000
   9  20 3367.9035    3.2708  1.8115 12.6972  0.0003  0.0513   0.0810   0.1299    0.1449   0.0000   449.8261       21.4349       7.47727     -0.589171       7.82548      -8.31391      -6.28055      -1.86878     -0.130552     -0.928011      0.102664      0.238770      0.363951     -0.119633    -0.0420082   -0.00298774   7.07027e-05   9.52240e-05       0.00000       0.00000       0.00000       0.00000       0.00000       0.00000       0.00000       0.00000       0.00000       0.00000       0.00000       0.00000       0.00000       0.00000       0.00000       0.00000       0.00000       0.00000       9.29737       11.4560       10.8764       10.2951       8.44529       6.66221       5.00914       3.43469       2.11597       1.14218      0.693942      0.320251      0.164944     0.0561095     0.0222491    0.00634281    0.00160064   0.000288126       0.00000       0.00000       0.00000       0.00000       0.00000       0.00000       0.00000       0.00000       0.00000       0.00000       0.00000       0.00000       0.00000       0.00000       0.00000       0.00000       0.00000       0.00000
   9  21 3506.4116    2.7040  2.8587 11.8687 -0.0059  0.0633   0.0533   0.1600    0.1176   0.0000   455.9912       47.5214      -25.1962       12.1021       2.73732    -0.0501863      -11.3075      -4.23380      0.151558       1.21782       1.06717     -0.402611     0.0896925    -0.0660353   -0.00469386    0.00315818   -0.00165576   -0.00137850       0.00000       0.00000       0.00000       0.00000       0.00000       0.00000       0.00000       0.00000       0.00000       0.00000       0.00000       0.00000       0.00000       0.00000       0.00000       0.00000       0.00000       0.00000       11.6660       12.9295       13.5442       13.0330       10.7103       7.88378       5.88094       3.94491       2.58715       1.60134      0.883335      0.425682      0.201526     0.0774895     0.0265423    0.00767155    0.00189403   0.000312660       0.00000       0.00000       0.00000       0.00000       0.00000       0.00000       0.00000       0.00000       0.00000       0.00000       0.00000       0.00000       0.00000       0.00000       0.00000       0.00000       0.00000       0.00000
   9  22 3645.4895    2.3505  3.7860 11.4840 -0.0018  0.0714   0.0430   0.1938    0.1132   0.0000   418.5576       2.88687      -17.6213       29.7527       12.5692      -22.8733      -3.54867      -3.61724     -0.359873    -0.0371657       1.71363     -0.704861     -0.301678    -0.0221488    -0.0332168    0.00596356   0.000947789  -0.000345808       0.00000       0.00000       0.00000       0.00000       0.00000       0.00000       0.00000       0.00000       0.00000       0.00000       0.00000       0.00000       0.00000       0.00000       0.00000       0.00000       0.00000       0.00000       13.0295       15.4600       14.8064       14.1328       12.0457       9.39181       6.84448       4.74121       2.95120       1.76816      0.944500      0.466862      0.207833     0.0827104     0.0283140    0.00892582    0.00221588   0.000391084       0.00000       0.00000       0.00000       0.00000       0.00000       0.00000       0.00000       0.00000       0.00000       0.00000       0.00000       0.00000       0.00000       0.00000       0.00000       0.00000       0.00000       0.00000
   9  23 3784.3017    1.9395  5.2304 10.9949 -0.0027  0.0907   0.0306   0.2375    0.1033   0.0000   430.4735       34.8646       10.3076       2.73732      -12.6253       7.73414       4.22275       1.76219      -1.33657     -0.597600       1.03432      -1.65695      0.243676      0.267453    -0.0432348    -0.0136353   -0.00265143    0.00163489       0.00000       0.00000       0.00000       0.00000       0.00000       0.00000       0.00000       0.00000       0.00000       0.00000       0.00000       0.00000       0.00000       0.00000       0.00000       0.00000       0.00000       0.00000       16.1439       19.3731       19.4112       17.3664       15.2867       11.8591       8.97740       6.15529       3.79529       2.20435       1.19630      0.620760      0.271693      0.112139     0.0392227     0.0123140    0.00308401   0.000490619       0.00000       0.00000       0.00000       0.00000       0.00000       0.00000       0.00000       0.00000       0.00000       0.00000       0.00000       0.00000       0.00000       0.00000       0.00000       0.00000       0.00000       0.00000
   9  29 4623.5954    0.6342 17.7668 10.0502 -0.0023  0.3446   0.0099   0.9072    0.0452   0.0000   388.4900       57.3260      -29.3165      -50.5492      0.732196       34.7670       12.1613       2.24205      -31.0728       12.2879       11.7637     -0.854914      0.539395     -0.215922    0.00924011     0.0806904   -0.00341844    0.00117767       0.00000       0.00000       0.00000       0.00000       0.00000       0.00000       0.00000       0.00000       0.00000       0.00000       0.00000       0.00000       0.00000       0.00000       0.00000       0.00000       0.00000       0.00000       56.2404       71.0385       70.1492       67.1590       56.7741       45.1011       34.3020       23.8824       15.4782       9.17047       5.15362       2.68594       1.20286      0.493852      0.174560     0.0526105     0.0127495    0.00212260       0.00000       0.00000       0.00000       0.00000       0.00000       0.00000       0.00000       0.00000       0.00000       0.00000       0.00000       0.00000       0.00000       0.00000       0.00000       0.00000       0.00000       0.00000
  10   8 1737.7976    0.2569  0.2797  9.9899 -0.0079  0.0311   0.0195   0.0543    0.0531   0.0000   436.0430      -3.44894       13.9288     -0.161212     -0.118957       7.50575      -2.67671       2.87058     0.0856407       2.04335      0.607725      0.465782    -0.0919543    -0.0201708    -0.0134857   0.000453032   0.000469718   0.000366178   0.000351705   1.56722e-05       0.00000       0.00000       0.00000       0.00000       0.00000       0.00000       0.00000       0.00000       0.00000       0.00000       0.00000       0.00000       0.00000       0.00000       0.00000       0.00000       5.42012       5.26902       6.01800       6.09647       5.09708       3.71471       3.30909       2.62756       1.51741      0.998257      0.598399      0.338002      0.178389     0.0804324     0.0337705     0.0109580    0.00335290   0.000998455   0.000233282   2.74782e-05       0.00000       0.00000       0.00000       0.00000       0.00000       0.00000       0.00000       0.00000       0.00000       0.00000       0.00000       0.00000       0.00000       0.00000       0.00000       0.00000
  10  10 2021.4859    0.5991  0.4821 10.1676 -0.0137  0.0279   0.0305   0.0664    0.0916   0.0000   443.6063       3.50256       4.53329       1.47039       3.37770    -0.0380528      -2.44202      -1.17933      -1.26008      -1.18368   -0.00907338    -0.0290513    -0.0483454     0.0209877    -0.0118227    -0.0182511   0.000570641   -0.00105549   0.000435681   9.27687e-05       0.00000       0.00000       0.00000       0.00000       0.00000       0.00000       0.00000       0.00000       0.00000       0.00000       0.00000       0.00000       0.00000       0.00000       0.00000       0.00000       4.56407       5.46542       6.03858       4.81521       4.61052       3.74175       2.83100       2.05846       1.37075      0.868478      0.456431      0.251941      0.133949     0.0562867     0.0267007     0.0107150    0.00356478    0.00108917   0.000245135   3.21428e-05       0.00000       0.00000       0.00000       0.00000       0.00000       0.00000       0.00000       0.00000       0.00000       0.00000       0.00000       0.00000       0.00000       0.00000       0.00000       0.00000
  10  12 2302.8616    1.0840  0.9782 10.4231 -0.0100  0.0370   0.0355   0.0877    0.1974   0.0000   436.9172      -7.81849       18.2233      -1.73274       14.0631      -1.20974      -1.12336      -4.57744      -3.13725     -0.323734     -0.983018     -0.742215     -0.349214     0.0786538     0.0371568   -0.00822625   -0.00570551    0.00201176   0.000237370   1.60964e-05       0.00000       0.00000       0.00000       0.00000       0.00000       0.00000       0.00000       0.00000       0.00000       0.00000       0.00000       0.00000       0.00000       0.00000       0.00000       0.00000       5.68152       7.25532       7.07713       6.54353       6.16880       4.38696       3.59284       2.51451       1.73504       1.05188      0.610628      0.357471      0.179492     0.0818304     0.0324224     0.0126786    0.00425390    0.00125766   0.000331439   4.75238e-05       0.00000       0.00000       0.00000       0.00000       0.00000       0.00000       0.00000       0.00000       0.00000       0.00000       0.00000       0.00000       0.00000       0.00000       0.00000       0.00000
  10  13 2440.8209    1.5310  0.9762 11.1043  0.0024  0.0376   0.0478   0.0838    0.1787   0.0000   440.5648       2.70587       8.88026       5.98511       1.82387       3.88152      -8.53917    -0.0908666      -3.58999       1.51251      -1.02299      0.121862      0.251356     0.0932877    -0.0461362     0.0106262   -0.00373714    0.00198302  -0.000218676  -2.82287e-05       0.00000       0.00000       0.00000       0.00000       0.00000       0.00000       0.00000       0.00000       0.00000       0.00000       0.00000       0.00000       0.00000       0.00000       0.00000       0.00000       5.58539       7.21341       6.44616       6.78254       5.51580       5.01289       3.72702       2.58215       1.87144       1.15978      0.698267      0.356781      0.183404     0.0805685     0.0367774     0.0138153    0.00488008    0.00131322   0.000302548   5.95545e-05       0.00000       0.00000       0.00000       0.00000       0.00000       0.00000       0.00000       0.00000       0.00000       0.00000       0.00000       0.00000       0.00000       0.00000       0.00000       0.00000
  10  14 2578.7381    1.9975  0.8817 11.7482 -0.0062  0.0337   0.0624   0.0753    0.1571   0.0000   441.9033       3.64601       9.90224       7.05619      -2.20985      -5.19096     -0.974253      -1.32642      -2.69217     -0.430577      0.112489     -0.271633     0.0669513    -0.0730792     0.0562980    -0.0149680  -0.000528249  -0.000579091  -0.000216281  -6.74820e-05       0.00000       0.00000       0.00000       0.00000       0.00000       0.00000       0.00000       0.00000       0.00000       0.00000       0.00000       0.00000       0.00000       0.00000       0.00000       0.00000       6.34679       7.44917       7.48592       6.77795       5.88869       4.84478       3.50900       2.44100       1.67543       1.04679      0.595460      0.309718      0.161255     0.0630877     0.0308101     0.0108263    0.00379584    0.00104726   0.000234005   3.67594e-05       0.00000       0.00000       0.00000       0.00000       0.00000       0.00000       0.00000       0.00000       0.00000       0.00000       0.00000       0.00000       0.00000       0.00000       0.00000       0.00000
  10  15 2717.0656    2.4289  0.8178 11.8829 -0.0037  0.0310   0.0778   0.0739    0.1738   0.0000   433.2679       8.42494       18.1943     -0.189890      -3.74112     -0.130616       5.14767     -0.869598      -1.56675     -0.402983     -0.375387    -0.0794280      0.125387     0.0575164    -0.0404331    -0.0219435    0.00467060   0.000758361   0.000316112   5.04569e-05       0.00000       0.00000       0.00000       0.00000       0.00000       0.00000       0.00000       0.00000       0.00000       0.00000       0.00000       0.00000       0.00000       0.00000       0.00000       0.00000       5.13049       5.97145       6.49819       5.80054       5.16164       3.88214       3.00242       2.17156       1.32901      0.899278      0.548438      0.278543      0.145361     0.0723696     0.0310817     0.0107629    0.00363647    0.00111889   0.000245009   3.53599e-05       0.00000       0.00000       0.00000       0.00000       0.00000       0.00000       0.00000       0.00000       0.00000       0.00000       0.00000       0.00000       0.00000       0.00000       0.00000       0.00000
  10  16 2855.8159    3.0849  0.8438 12.3508  0.0012  0.0318   0.0960   0.0703    0.1849   0.0000   439.5975      0.266006       22.8499      -3.95766      -8.42036       10.3300      -1.22613      -3.63883      -1.78079      0.321779     0.0834170    -0.0298006    -0.0158803   -0.00378678   0.000353173   4.40400e-05   -0.00254032    0.00187525  -0.000275119   8.84392e-06       0.00000       0.00000       0.00000       0.00000       0.00000       0.00000       0.00000       0.00000       0.00000       0.00000       0.00000       0.00000       0.00000       0.00000       0.00000       0.00000       5.01929       6.19974       5.98364       5.53632       5.14668       4.17620       3.12665       2.33131       1.56760      0.950237      0.587634      0.295162      0.163019     0.0652336     0.0311222     0.0103691    0.00408991    0.00115862   0.000271002   4.35801e-05       0.00000       0.00000       0.00000       0.00000       0.00000       0.00000       0.00000       0.00000       0.00000       0.00000       0.00000       0.00000       0.00000       0.00000       0.00000       0.00000
  10  17 2994.6611    3.5926  0.8700 12.6156 -0.0018  0.0329   0.1132   0.0776    0.1954   0.0000   438.0270       10.0750       13.3560      -1.53163       1.72395       3.36851     -0.628558      -2.83513       1.09723      -1.25852     -0.534877    -0.0619485      0.196203     0.0152196    -0.0532227   -0.00656354   0.000861392  -0.000733146  -6.25727e-05  -1.58997e-05       0.00000       0.00000       0.00000       0.00000       0.00000       0.00000       0.00000       0.00000       0.00000       0.00000       0.00000       0.00000       0.00000       0.00000       0.00000       0.00000       4.89488       6.06673       6.66874       5.27460       5.49724       3.96752       3.21526       2.37873       1.49466       1.01193      0.557453      0.314138      0.173538     0.0696073     0.0344421     0.0123937    0.00406384    0.00136756   0.000318384   4.03182e-05       0.00000       0.00000       0.00000       0.00000       0.00000       0.00000       0.00000       0.00000       0.00000       0.00000       0.00000       0.00000       0.00000       0.00000       0.00000       0.00000
  10  18 3133.0360    3.7133  1.1356 13.2675 -0.0032  0.0435   0.1124   0.1017    0.1843   0.0000   431.8524       16.0382       8.67352       8.22972      -1.90758       1.80386       2.25176      -1.06725     -0.680958      -1.87485     -0.180193    -0.0367417      0.140775    -0.0376486    -0.0143348   -0.00703165    0.00285251    0.00157369  -1.82231e-05   9.90017e-06       0.00000       0.00000       0.00000       0.00000       0.00000       0.00000       0.00000       0.00000       0.00000       0.00000       0.00000       0.00000       0.00000       0.00000       0.00000       0.00000       7.79456       8.95364       8.11210       7.03186       6.91121       6.19276       5.09384       3.46370       2.40484       1.39533      0.766203      0.410414      0.185633     0.0849995     0.0327641     0.0144497    0.00483761    0.00126749   0.000333429   4.87540e-05       0.00000       0.00000       0.00000       0.00000       0.00000       0.00000       0.00000       0.00000       0.00000       0.00000       0.00000       0.00000       0.00000       0.00000       0.00000       0.00000
  10  19 3271.4242    3.6421  1.2517 12.8633  0.0055  0.0411   0.1014   0.0986    0.1908   0.0000   429.5779       42.3236       18.0091       9.53809       3.72188       5.68497      -4.58231     -0.408301       3.48754      -1.81916      -1.22524      0.220532     -0.283286   -0.00553374    0.00668228    0.00106748   -0.00365625  -0.000648542   4.99262e-06  -0.000100862       0.00000       0.00000       0.00000       0.00000       0.00000       0.00000       0.00000       0.00000       0.00000       0.00000       0.00000       0.00000       0.00000       0.00000       0.00000       0.00000       6.08925       7.79727       8.00770       7.34756       6.33548       5.09501       4.11411       2.75693       1.93669       1.15923      0.704128      0.382953      0.180091     0.0999279     0.0371507     0.0159749    0.00533938    0.00148466   0.000371930   5.79694e-05       0.00000       0.00000       0.00000       0.00000       0.00000       0.00000       0.00000       0.00000       0.00000       0.00000       0.00000       0.00000       0.00000       0.00000       0.00000       0.00000
  10  20 3410.2779    3.1135  2.0124 12.4196  0.0076  0.0517   0.0698   0.1266    0.1278   0.0000   444.4204       41.5328       6.30668       14.7921      -2.95922      -7.83400      -1.96778       1.21289       1.32877      -4.07194      -2.16545      0.642330     -0.110985     -0.147449    -0.0331418    0.00776485   -0.00954917   -0.00250501  -0.000228684  -1.24127e-05       0.00000       0.00000       0.00000       0.00000       0.00000       0.00000       0.00000       0.00000       0.00000       0.00000       0.00000       0.00000       0.00000       0.00000       0.00000       0.00000       8.15166       9.44728       10.5147       8.90722       8.18333       6.76702       4.90363       3.69034       2.48044       1.51666      0.883707      0.496388      0.250041      0.114880     0.0474594     0.0191766    0.00689652    0.00200649   0.000421369   5.85068e-05       0.00000       0.00000       0.00000       0.00000       0.00000       0.00000       0.00000       0.00000       0.00000       0.00000       0.00000       0.00000       0.00000       0.00000       0.00000       0.00000
  10  21 3549.2401    2.6503  2.8859 11.9170  0.0018  0.0605   0.0508   0.1598    0.1073   0.0000   426.4881       14.5254       7.54087       18.0484       20.9490       1.49585       4.15468      -3.83248       1.17134      -2.06763      -1.91099    -0.0750090   -0.00261326     -0.239598    -0.0889279   -0.00334862     0.0144169  -0.000568488  -0.000306708   0.000103606       0.00000       0.00000       0.00000       0.00000       0.00000       0.00000       0.00000       0.00000       0.00000       0.00000       0.00000       0.00000       0.00000       0.00000       0.00000       0.00000       9.48343       11.1741       11.7278       10.4239       9.66533       7.76188       5.87711       4.25938       2.89404       1.78359       1.06960      0.578655      0.296263      0.134028     0.0570632     0.0216478    0.00767987    0.00219916   0.000508769   7.46693e-05       0.00000       0.00000       0.00000       0.00000       0.00000       0.00000       0.00000       0.00000       0.00000       0.00000       0.00000       0.00000       0.00000       0.00000       0.00000       0.00000
  10  22 3688.5515    2.1601  3.9915 11.3310  0.0018  0.0723   0.0350   0.1904    0.0922   0.0000   448.2847       35.9316       15.0314       8.43109      -5.23584      -1.56883       3.37049      -8.74563      -5.49692      -1.56701      0.864975      0.334436     -0.179122     -0.296775     0.0522184     0.0190241    0.00524936   0.000274991   0.000184903  -4.25911e-05       0.00000       0.00000       0.00000       0.00000       0.00000       0.00000       0.00000       0.00000       0.00000       0.00000       0.00000       0.00000       0.00000       0.00000       0.00000       0.00000       11.3645       14.3081       14.6795       13.4786       11.8520       9.16222       7.26684       4.85088       3.47843       2.06115       1.27904      0.680529      0.349480      0.164935     0.0699597     0.0266312    0.00937768    0.00251281   0.000656542   9.75541e-05       0.00000       0.00000       0.00000       0.00000       0.00000       0.00000       0.00000       0.00000       0.00000       0.00000       0.00000       0.00000       0.00000       0.00000       0.00000       0.00000
  10  23 3828.1167    1.8606  5.9549 10.8074 -0.0009  0.0929   0.0258   0.2404    0.0867   0.0000   424.8086       32.2397     -0.348247      -1.44366       3.03854       10.2409       7.25134      -3.01193      0.407738       4.59567      -1.05551      -1.63142    -0.0964912     -0.111373     -0.202864    0.00449776    0.00622995   -0.00156140   -0.00168663   4.43447e-05       0.00000       0.00000       0.00000       0.00000       0.00000       0.00000       0.00000       0.00000       0.00000       0.00000       0.00000       0.00000       0.00000       0.00000       0.00000       0.00000       14.4945       18.2045       17.6197       16.9887       14.5776       12.2027       9.52429       6.74754       4.41711       2.86184       1.66212      0.887347      0.433965      0.217229     0.0904377     0.0347188     0.0114179    0.00338801   0.000797849   0.000134881       0.00000       0.00000       0.00000       0.00000       0.00000       0.00000       0.00000       0.00000       0.00000       0.00000       0.00000       0.00000       0.00000       0.00000       0.00000       0.00000
  10  24 3967.6310    1.5907  7.3154 10.5134 -0.0016  0.1076   0.0205   0.2841    0.0806   0.0000   414.6793       45.6610       56.6045       14.8411      -13.0586      -9.56168      -5.28865    -0.0341862       6.65237       1.96611     -0.339580    -0.0441758      -1.02213     -0.208981    -0.0786502     0.0570297    -0.0122744   -0.00170819   0.000426250  -4.88290e-05       0.00000       0.00000       0.00000       0.00000       0.00000       0.00000       0.00000       0.00000       0.00000       0.00000       0.00000       0.00000       0.00000       0.00000       0.00000       0.00000       16.9028       20.7168       20.8184       19.4828       17.2865       14.2438       11.0032       7.88134       5.31271       3.26007       1.94936       1.03761      0.533683      0.246486      0.105847     0.0396910     0.0139935    0.00400388   0.000951376   0.000148784       0.00000       0.00000       0.00000       0.00000       0.00000       0.00000       0.00000       0.00000       0.00000       0.00000       0.00000       0.00000       0.00000       0.00000       0.00000       0.00000
  10  25 4107.8098    1.2765  9.7000 10.2525 -0.0013  0.1356   0.0158   0.3766    0.0665   0.0000   434.2990       73.6145      -12.0174      -30.8215       30.2949       2.22062    -0.0325025      -8.25268       2.50345      -6.45481      -2.59824       2.74663      0.149245    -0.0493698      0.107669    -0.0131260   -0.00726784    0.00679164    0.00179098  -0.000317626       0.00000       0.00000       0.00000       0.00000       0.00000       0.00000       0.00000       0.00000       0.00000       0.00000       0.00000       0.00000       0.00000       0.00000       0.00000       0.00000       20.6366       25.3696       26.5968       24.3805       21.5638       17.6806       13.4979       9.73811       6.49605       4.19218       2.45907       1.34933      0.691867      0.323277      0.141763     0.0541220     0.0182856    0.00538114    0.00122418   0.000186809       0.00000       0.00000       0.00000       0.00000       0.00000       0.00000       0.00000       0.00000       0.00000       0.00000       0.00000       0.00000       0.00000       0.00000       0.00000       0.00000
  10  27 4388.7179    0.8794 14.0589 10.1321  0.0009  0.2141   0.0118   0.6209    0.0515   0.0000   432.7491       117.745       78.3749       1.40762      -5.26779       24.4391       18.7843      -13.3548       10.9889       9.61163      -3.95782      -4.80520     -0.884975      0.428737     -0.485974      0.213947    -0.0204189    -0.0133424    0.00304207   0.000556753       0.00000       0.00000       0.00000       0.00000       0.00000       0.00000       0.00000       0.00000       0.00000       0.00000       0.00000       0.00000       0.00000       0.00000       0.00000       0.00000       31.5999       40.5398       40.3250       39.9176       33.1171       28.2774       21.6384       15.6727       10.6541       6.80281       4.04507       2.24252       1.15686      0.545273      0.236967     0.0911330     0.0306145    0.00860433    0.00193930   0.000328126       0.00000       0.00000       0.00000       0.00000       0.00000       0.00000       0.00000       0.00000       0.00000       0.00000       0.00000       0.00000       0.00000       0.00000       0.00000       0.00000
  11  11 2199.8279    0.9458  0.7127 10.5727 -0.0101  0.0284   0.0339   0.0747    0.1160   0.0000   433.0239       3.04750       3.91818      -1.44894      0.758516      -2.93150       1.17303      -2.57465      -2.34145      -1.36863      0.562878     -0.553216      0.116421     0.0645787     0.0488857   -0.00773030    0.00315837  -0.000675753  -0.000614907   5.80316e-06   2.60601e-05  -6.22121e-06       0.00000       0.00000       0.00000       0.00000       0.00000       0.00000       0.00000       0.00000       0.00000       0.00000       0.00000       0.00000       0.00000       0.00000       4.05287       5.09900       4.82131       5.12393       4.42964       3.75513       2.65679       2.15693       1.47842       1.02045      0.594638      0.396368      0.198173      0.111092     0.0474056     0.0219287    0.00753027    0.00319519   0.000884381   0.000280866   5.72531e-05   1.04438e-05       0.00000       0.00000       0.00000       0.00000       0.00000       0.00000       0.00000       0.00000       0.00000       0.00000       0.00000       0.00000       0.00000       0.00000
  11  13 2478.5857    1.6428  0.9522 11.2781 -0.0083  0.0324   0.0506   0.0812    0.1968   0.0000   430.2066       5.46127       5.04285       3.18620      0.269142      -2.53632      -2.32360      -1.89784       1.52698      -1.44002      -1.12500     -0.279793     -0.122669     0.0117102    -0.0385230    0.00482276   -0.00628133   -0.00261003   -0.00140786   0.000333619   9.42578e-05   3.40536e-06       0.00000       0.00000       0.00000       0.00000       0.00000       0.00000       0.00000       0.00000       0.00000       0.00000       0.00000       0.00000       0.00000       0.00000       4.79358       5.43918       5.50732       5.67595       4.95531       4.05001       3.34145       2.43232       1.65562       1.13550      0.769134      0.426809      0.228191      0.118611     0.0577038     0.0262017    0.00970240    0.00329681    0.00106550   0.000277172   6.35717e-05   9.76386e-06       0.00000       0.00000       0.00000       0.00000       0.00000       0.00000       0.00000       0.00000       0.00000       0.00000       0.00000       0.00000       0.00000       0.00000
  11  14 2616.9583    1.9479  1.0137 12.0521 -0.0083  0.0349   0.0590   0.0898    0.1483   0.0000   446.6248       8.54948     -0.649174      -10.9864       5.31606       4.39322      -3.70735      -3.56844     -0.729487      -1.69121     -0.298477     0.0991019     0.0691476     -0.118955    -0.0373229    -0.0344288   -0.00625570   -0.00439385  -9.22907e-05   0.000131760  -5.87946e-05   9.16847e-06       0.00000       0.00000       0.00000       0.00000       0.00000       0.00000       0.00000       0.00000       0.00000       0.00000       0.00000       0.00000       0.00000       0.00000       5.19656       6.27296       6.07288       5.98602       5.45903       4.61910       3.58503       2.64404       1.71729       1.29587      0.826731      0.490690      0.231157      0.128122     0.0553867     0.0279901    0.00955558    0.00377755    0.00108241   0.000334226   6.88535e-05   1.13648e-05       0.00000       0.00000       0.00000       0.00000       0.00000       0.00000       0.00000       0.00000       0.00000       0.00000       0.00000       0.00000       0.00000       0.00000
  11  15 2756.1743    2.6031  0.8819 12.5810 -0.0186  0.0322   0.0820   0.0756    0.1394   0.0000   437.0720       19.7065       10.8938       3.69306      -4.72537       4.07468       3.59940       2.31655      0.176694   -0.00663214      0.859279      -1.16366     0.0780022    -0.0664423     0.0601163    -0.0184888    -0.0122487    0.00221053   0.000585715  -0.000268862   0.000161344  -2.66985e-05       0.00000       0.00000       0.00000       0.00000       0.00000       0.00000       0.00000       0.00000       0.00000       0.00000       0.00000       0.00000       0.00000       0.00000       4.69504       6.09656       6.06883       5.76801       4.96955       4.43261       3.28245       2.37988       1.60752       1.15622      0.704776      0.421793      0.222709      0.109840     0.0517232     0.0233731    0.00996011    0.00359866    0.00110908   0.000318403   6.71821e-05   1.14781e-05       0.00000       0.00000       0.00000       0.00000       0.00000       0.00000       0.00000       0.00000       0.00000       0.00000       0.00000       0.00000       0.00000       0.00000
  11  16 2895.4955    3.2612  0.7832 12.9406 -0.0060  0.0325   0.1052   0.0685    0.1344   0.0000   440.6196       18.9459       20.5693      -6.43664      -1.55735       2.49489       6.87760      -1.62234      0.180484     -0.986193      0.627307     -0.167976      0.418555    -0.0202405    0.00631096    -0.0197579   -0.00778638   -0.00495168   0.000233033  -0.000279711   0.000101567  -2.63711e-06       0.00000       0.00000       0.00000       0.00000       0.00000       0.00000       0.00000       0.00000       0.00000       0.00000       0.00000       0.00000       0.00000       0.00000       4.52053       6.64970       6.17972       6.49095       5.00649       4.58277       2.97311       2.54380       1.44861       1.19201      0.576395      0.453509      0.186342      0.129364     0.0473660     0.0270638    0.00813534    0.00420420   0.000952461   0.000379015   6.29920e-05   1.43868e-05       0.00000       0.00000       0.00000       0.00000       0.00000       0.00000       0.00000       0.00000       0.00000       0.00000       0.00000       0.00000       0.00000       0.00000
  11  17 3034.6805    3.8305  0.8287 12.9903 -0.0076  0.0356   0.1178   0.0686    0.1612   0.0000   430.2465       8.87004       3.23654       9.14539       2.75458      -6.27159       1.25885      -4.02557       2.92777      -2.15600     -0.134201      0.153106      0.248249     -0.230332   0.000410925     0.0245206     0.0120974    0.00117298  -0.000178679  -0.000365268  -4.08063e-05  -6.24888e-06       0.00000       0.00000       0.00000       0.00000       0.00000       0.00000       0.00000       0.00000       0.00000       0.00000       0.00000       0.00000       0.00000       0.00000       4.44036       6.46215       5.41589       6.23945       5.07325       4.76984       3.30492       2.49981       1.84148       1.27221      0.881406      0.447937      0.307011      0.110028     0.0764938     0.0208972     0.0140951    0.00346678    0.00148618   0.000352349   7.94912e-05   1.57428e-05       0.00000       0.00000       0.00000       0.00000       0.00000       0.00000       0.00000       0.00000       0.00000       0.00000       0.00000       0.00000       0.00000       0.00000
  11  18 3173.6031    3.7849  0.9659 13.0797 -0.0020  0.0402   0.1210   0.0884    0.1683   0.0000   437.0671       15.1218       8.68554       6.85078       8.10427     -0.923104       4.94181     -0.976157       2.08511      -1.55110      -1.14846      0.231531      0.129057     0.0137708    -0.0143858    -0.0209418   -0.00872325    0.00709066  -0.000165818  -0.000139678  -0.000125634   1.65827e-05       0.00000       0.00000       0.00000       0.00000       0.00000       0.00000       0.00000       0.00000       0.00000       0.00000       0.00000       0.00000       0.00000       0.00000       7.31072       7.82391       5.88272       6.25812       6.94979       6.23548       4.71059       3.08385       2.34578       1.75010       1.17820      0.658514      0.319740      0.136855     0.0564838     0.0223726    0.00884118    0.00314622   0.000993094   0.000265588   6.41711e-05   1.03611e-05       0.00000       0.00000       0.00000       0.00000       0.00000       0.00000       0.00000       0.00000       0.00000       0.00000       0.00000       0.00000       0.00000       0.00000
  11  19 3312.5636    3.3953  1.4429 12.7849 -0.0029  0.0408   0.0840   0.0990    0.1544   0.0000   440.7580       33.5879       9.46921       9.51346      -1.38933       3.03746      0.868025      0.150803      0.211784      0.266871     -0.677581     -0.426831     -0.186036    -0.0245383     0.0228021    -0.0615824   -0.00960351    0.00157402    0.00231958   0.000370619  -0.000131466  -6.39086e-06       0.00000       0.00000       0.00000       0.00000       0.00000       0.00000       0.00000       0.00000       0.00000       0.00000       0.00000       0.00000       0.00000       0.00000       6.41203       7.82626       7.98845       7.52573       7.05759       5.44654       4.02564       2.90649       2.03552       1.39915      0.901209      0.526797      0.291605      0.144483     0.0668235     0.0284059     0.0112398    0.00392786    0.00130831   0.000370872   8.25273e-05   1.18100e-05       0.00000       0.00000       0.00000       0.00000       0.00000       0.00000       0.00000       0.00000       0.00000       0.00000       0.00000       0.00000       0.00000       0.00000
  11  20 3451.8007    2.9263  2.2798 11.9825  0.0013  0.0572   0.0568   0.1240    0.1181   0.0000   443.9900       21.4901       14.4424       5.77953       8.90159     -0.431814      -7.83118      0.649209       1.44791      0.771365     -0.839574     -0.174213      0.145363     -0.188984     -0.223904     0.0184244    0.00188761   -0.00779113  -0.000320122  -6.94956e-06  -0.000236122  -1.04120e-05       0.00000       0.00000       0.00000       0.00000       0.00000       0.00000       0.00000       0.00000       0.00000       0.00000       0.00000       0.00000       0.00000       0.00000       7.27004       10.4988       8.82995       10.2458       7.79650       7.44211       5.41082       4.24824       2.93186       1.87263       1.27703      0.673233      0.412828      0.178090      0.107566     0.0370467     0.0184932    0.00546357    0.00211891   0.000521965   0.000119146   2.51555e-05       0.00000       0.00000       0.00000       0.00000       0.00000       0.00000       0.00000       0.00000       0.00000       0.00000       0.00000       0.00000       0.00000       0.00000
  11  21 3591.4601    2.4135  2.8976 11.8802 -0.0050  0.0587   0.0440   0.1518    0.0962   0.0000   452.5446       23.9249      -13.4895       16.5332       7.99557       2.33819       2.13629      -2.81123       4.91012      -2.58438    -0.0384266     -0.123817      0.105913     -0.575457    -0.0293219     0.0144228   -0.00764019   -0.00310682    0.00205803  -0.000120578   2.09966e-05   8.96451e-06       0.00000       0.00000       0.00000       0.00000       0.00000       0.00000       0.00000       0.00000       0.00000       0.00000       0.00000       0.00000       0.00000       0.00000       9.35310       11.2755       11.9221       11.2406       9.65836       7.96367       6.17931       4.48507       3.05149       2.04152       1.28802      0.753580      0.396214      0.205406      0.102652     0.0434660     0.0176728    0.00633365    0.00196442   0.000533974   0.000113903   1.70459e-05       0.00000       0.00000       0.00000       0.00000       0.00000       0.00000       0.00000       0.00000       0.00000       0.00000       0.00000       0.00000       0.00000       0.00000
  11  22 3731.0801    2.0288  4.6074 11.1485  0.0022  0.0745   0.0298   0.2004    0.0802   0.0000   447.9121       38.8028       9.37447       15.2324     -0.185096      -1.41595      -3.12935      -3.32605     -0.362999      0.124031       1.77451      -1.42796      0.205197     0.0511584     -0.191983     -0.103894    0.00295882   -0.00744878   -0.00327922    0.00134788   0.000417147   3.34303e-06       0.00000       0.00000       0.00000       0.00000       0.00000       0.00000       0.00000       0.00000       0.00000       0.00000       0.00000       0.00000       0.00000       0.00000       11.1282       13.4431       14.1849       13.4383       11.5135       9.80015       7.64164       5.76435       3.92663       2.60607       1.59026      0.961280      0.498874      0.265305      0.131095     0.0566296     0.0225162    0.00839056    0.00257673   0.000720595   0.000149415   2.32462e-05       0.00000       0.00000       0.00000       0.00000       0.00000       0.00000       0.00000       0.00000       0.00000       0.00000       0.00000       0.00000       0.00000       0.00000
  11  23 3871.0136    1.6879  5.9930 10.9905 -0.0018  0.0908   0.0234   0.2545    0.0676   0.0000   443.3118       21.5076       11.9886      -10.4256       2.77543      -8.53798       5.42616      -2.57889      -9.07648      -10.4715       2.91006      -1.73164     -0.874795     -0.880694    -0.0430735    -0.0323681    -0.0178351   -0.00349238    0.00447117   1.65258e-05  -0.000142651   3.23484e-05       0.00000       0.00000       0.00000       0.00000       0.00000       0.00000       0.00000       0.00000       0.00000       0.00000       0.00000       0.00000       0.00000       0.00000       13.4446       16.2290       16.8308       16.2023       14.2136       11.9794       9.40103       6.82082       4.84760       3.25836       2.06163       1.19837      0.662092      0.331363      0.162969     0.0695012     0.0290842     0.0102123    0.00327554   0.000865361   0.000191851   2.90663e-05       0.00000       0.00000       0.00000       0.00000       0.00000       0.00000       0.00000       0.00000       0.00000       0.00000       0.00000       0.00000       0.00000       0.00000
  11  25 4151.4533    1.1637  9.8007 10.3306 -0.0007  0.1367   0.0146   0.3924    0.0599   0.0000   437.4943      -14.4477      -65.1380       33.5132       41.4665     -0.410960       3.00310       8.80335       13.1611       7.36936      -1.67804      0.136256      -1.00806      0.188443     -0.432171     0.0402050     0.0554508     0.0291445    0.00253878   -0.00147524   0.000304196   2.50641e-05       0.00000       0.00000       0.00000       0.00000       0.00000       0.00000       0.00000       0.00000       0.00000       0.00000       0.00000       0.00000       0.00000       0.00000       19.1884       24.1899       23.9070       23.5515       21.4067       17.3446       14.2798       10.4031       7.54056       4.97199       3.08241       1.87101       1.02138      0.530884      0.258179      0.110073     0.0443570     0.0162443    0.00499139    0.00138264   0.000322885   4.76544e-05       0.00000       0.00000       0.00000       0.00000       0.00000       0.00000       0.00000       0.00000       0.00000       0.00000       0.00000       0.00000       0.00000       0.00000
  11  26 4292.3501    0.9862 12.1824 10.2610 -0.0008  0.1747   0.0129   0.4962    0.0523   0.0000   406.4865       40.0994      -38.4152      -29.1474       21.7008       39.9745      -9.76333      -36.1487       14.9535       9.39103      -1.50897      -3.47196     -0.735785     -0.326283     -0.181874      0.207868   -0.00957066   -0.00270911  -0.000192517    0.00202894  -0.000575773  -3.57959e-05       0.00000       0.00000       0.00000       0.00000       0.00000       0.00000       0.00000       0.00000       0.00000       0.00000       0.00000       0.00000       0.00000       0.00000       24.1738       31.0788       31.1777       30.1737       27.3771       22.4305       18.2944       13.3613       9.52724       6.34225       4.03232       2.38751       1.29302      0.672873      0.326356      0.144004     0.0576423     0.0210415    0.00668647    0.00183840   0.000422653   6.20122e-05       0.00000       0.00000       0.00000       0.00000       0.00000       0.00000       0.00000       0.00000       0.00000       0.00000       0.00000       0.00000       0.00000       0.00000
  11  27 4432.8491    0.8426 15.1964 10.1537 -0.0056  0.2244   0.0105   0.6371    0.0465   0.0000   465.1468      -4.31214       9.05564       53.4762       30.1736      -25.6156       4.63009       38.1579      -21.9300      -1.27405       4.95930       3.57109       1.01127      -1.30387      0.320129     0.0322905     -0.109947    -0.0190518    0.00200865  -0.000929388  -0.000741161   3.39822e-05       0.00000       0.00000       0.00000       0.00000       0.00000       0.00000       0.00000       0.00000       0.00000       0.00000       0.00000       0.00000       0.00000       0.00000       30.9587       38.2096       40.4301       38.3403       34.8336       28.8324       22.6374       17.6445       12.3741       8.19014       5.25646       3.08804       1.79044      0.943045      0.442539      0.201948     0.0790107     0.0281973    0.00925576    0.00248687   0.000521862   7.54026e-05       0.00000       0.00000       0.00000       0.00000       0.00000       0.00000       0.00000       0.00000       0.00000       0.00000       0.00000       0.00000       0.00000       0.00000
  12   9 1949.9895    0.4891  0.4268 10.0930 -0.0063  0.0324   0.0217   0.0603    0.0696   0.0000   438.3331      -2.37612       11.1562       3.16413     -0.848602      -2.22501      -2.78456      -2.82536      0.692069     0.0816412     -0.912878      0.638542     -0.101454     -0.135215    0.00645788     0.0314003   -0.00247476   -0.00555809    0.00126991   -0.00100284   0.000209046   4.86235e-05   1.04862e-05  -2.10657e-06       0.00000       0.00000       0.00000       0.00000       0.00000       0.00000       0.00000       0.00000       0.00000       0.00000       0.00000       0.00000       3.75956       4.75154       4.89426       5.57597       4.14705       4.20444       2.59429       2.93278       1.60680       1.17698      0.784512      0.548772      0.255987      0.175419     0.0843213     0.0498489     0.0216658    0.00893252    0.00272877    0.00118436   0.000322598   9.81102e-05   1.38348e-05   3.52341e-06       0.00000       0.00000       0.00000       0.00000       0.00000       0.00000       0.00000       0.00000       0.00000       0.00000       0.00000       0.00000
  12  10 2093.6532    0.7430  0.5195 10.3181 -0.0067  0.0268   0.0299   0.0616    0.0825   0.0000   435.8903      -8.03709       7.53378      -4.86983       1.02837      -5.02229      -2.45318    -0.0581261       1.13916      -1.41798      0.916605    -0.0651482      0.158167    -0.0115351     0.0674299    0.00145733     0.0135561    0.00203494   -0.00322614  -0.000107619   0.000100964  -4.12540e-05   3.43275e-06   3.82869e-06       0.00000       0.00000       0.00000       0.00000       0.00000       0.00000       0.00000       0.00000       0.00000       0.00000       0.00000       0.00000       3.59019       4.28695       5.23271       4.07372       4.03274       3.63942       2.47481       2.21347       1.49694      0.928734      0.752458      0.414397      0.211060      0.152325     0.0649875     0.0286882     0.0180184    0.00651027    0.00206340   0.000963041   0.000327180   7.58364e-05   1.24181e-05   1.64273e-06       0.00000       0.00000       0.00000       0.00000       0.00000       0.00000       0.00000       0.00000       0.00000       0.00000       0.00000       0.00000
  12  11 2235.8402    0.9558  0.6876 10.7441  0.0019  0.0489   0.0339   0.0637    0.1032   0.0000   441.8432       2.65900       6.60746      -1.85741      -3.27651       6.37867      -7.21389     -0.167915      0.729508       1.19471     -0.736918     -0.312291      0.714624    -0.0590043    -0.0293748     0.0422623    0.00270801   -0.00155169   -0.00213751    0.00128970  -0.000145678  -3.45715e-05   3.07134e-05  -1.07298e-06       0.00000       0.00000       0.00000       0.00000       0.00000       0.00000       0.00000       0.00000       0.00000       0.00000       0.00000       0.00000       9.06456       10.4769       8.96265       6.43468       5.68501       6.85523       7.23761       5.96204       4.34671       2.86927       1.57815      0.726541      0.395278      0.192643     0.0900708     0.0373207     0.0189941    0.00914747    0.00372086    0.00102231   0.000311951   7.72698e-05   1.62756e-05   2.26420e-06       0.00000       0.00000       0.00000       0.00000       0.00000       0.00000       0.00000       0.00000       0.00000       0.00000       0.00000       0.00000
  12  13 2515.5268    1.7613  0.9926 11.0615  0.0019  0.0362   0.0474   0.0740    0.2248   0.0000   443.2487      0.412195       12.1521      -5.60261       5.72178       4.25498      -3.43749      0.480443       1.50678      0.915747      -1.11886      0.458797     -0.197314    -0.0524311     0.0643002     0.0426217    0.00349413    0.00411790   -0.00208220   0.000196644  -0.000171314  -5.28638e-05   2.10706e-06  -1.49135e-06       0.00000       0.00000       0.00000       0.00000       0.00000       0.00000       0.00000       0.00000       0.00000       0.00000       0.00000       0.00000       4.65505       5.43717       5.82851       5.87135       5.39171       4.35841       3.50799       2.76362       2.28285       1.44095      0.825467      0.543299      0.338478      0.203838      0.108484     0.0525834     0.0208715    0.00888150    0.00340456    0.00124233   0.000357351   9.08248e-05   1.99567e-05   2.76303e-06       0.00000       0.00000       0.00000       0.00000       0.00000       0.00000       0.00000       0.00000       0.00000       0.00000       0.00000       0.00000
  12  14 2654.7049    2.1539  0.8784 11.9400 -0.0140  0.0326   0.0695   0.0776    0.1848   0.0000   438.4961       10.3229       16.3607       2.30086       6.00411      -8.86480      -6.20368     -0.947946       2.14779      -2.90133     -0.853036      -1.75834     -0.321905     -0.197534     0.0987557    -0.0428416     0.0113286     0.0117073   -0.00359138  -0.000622911   0.000132939  -1.01806e-05  -2.12307e-05  -3.41981e-06       0.00000       0.00000       0.00000       0.00000       0.00000       0.00000       0.00000       0.00000       0.00000       0.00000       0.00000       0.00000       3.81667       4.75041       5.28222       4.58621       4.56189       3.88988       2.94802       2.37741       1.79868       1.13109      0.823095      0.529306      0.264412      0.179156     0.0811848     0.0397824     0.0197461    0.00803797    0.00256943    0.00116139   0.000354713   8.89863e-05   1.77894e-05   2.35262e-06       0.00000       0.00000       0.00000       0.00000       0.00000       0.00000       0.00000       0.00000       0.00000       0.00000       0.00000       0.00000
  12  15 2794.5542    2.8205  0.7889 12.6593 -0.0099  0.0325   0.0872   0.0683    0.1488   0.0000   443.4789       22.8268       6.34190       1.41734      -8.44733       11.0421       2.33630      -5.71803      -3.29454      -1.08326     -0.114837     -0.507413     -0.515246    -0.0117121    -0.0505009    -0.0309665    -0.0353761   -0.00412846   -0.00103945  -0.000571065  -0.000437393  -9.08798e-05   1.29675e-05   6.57426e-06       0.00000       0.00000       0.00000       0.00000       0.00000       0.00000       0.00000       0.00000       0.00000       0.00000       0.00000       0.00000       4.39424       5.01269       5.77294       5.83766       4.25580       4.00567       3.71395       2.44666       1.80844       1.36490      0.836562      0.460299      0.307755      0.168554     0.0828954     0.0392838     0.0205140    0.00952843    0.00367438    0.00110312   0.000311817   7.04879e-05   1.58566e-05   2.44361e-06       0.00000       0.00000       0.00000       0.00000       0.00000       0.00000       0.00000       0.00000       0.00000       0.00000       0.00000       0.00000
  12  16 2934.4927    3.3394  0.8593 12.9695 -0.0025  0.0298   0.0977   0.0682    0.1383   0.0000   439.1789       10.7734       14.5414       13.1912      -2.79376      -4.94398       2.29009     -0.103689      0.282597      -2.06401      0.553017     -0.193617      0.612603    -0.0544316    -0.0460703    0.00665001    0.00339273   -0.00397734    0.00431087   -0.00118169   0.000140536  -9.37359e-05  -2.86887e-05  -1.44861e-07       0.00000       0.00000       0.00000       0.00000       0.00000       0.00000       0.00000       0.00000       0.00000       0.00000       0.00000       0.00000       4.08034       5.03208       5.72539       5.17397       4.56721       4.05442       2.97224       2.29214       1.57895       1.13546      0.748495      0.458212      0.274014      0.147370     0.0762228     0.0352053     0.0172349    0.00711928    0.00286968   0.000996795   0.000312635   8.06918e-05   1.46072e-05   2.14677e-06       0.00000       0.00000       0.00000       0.00000       0.00000       0.00000       0.00000       0.00000       0.00000       0.00000       0.00000       0.00000
  12  17 3074.0041    3.8008  0.8845 13.2448 -0.0038  0.0309   0.1081   0.0703    0.1406   0.0000   441.7929       23.1745       6.30058       7.25520      -2.41083     -0.809669      -1.56820      -6.29808       1.88052      -2.18556     -0.108434     -0.705516      0.459547     -0.171307    -0.0344414    -0.0435376    0.00234274    0.00217490   -0.00277517   1.33472e-05   4.76438e-05   2.15877e-05  -9.02027e-06   4.95828e-07       0.00000       0.00000       0.00000       0.00000       0.00000       0.00000       0.00000       0.00000       0.00000       0.00000       0.00000       0.00000       4.31513       4.91977       5.00583       5.24493       4.80352       3.83842       2.96183       2.51822       1.95199       1.25427      0.763254      0.454949      0.299064      0.180353     0.0926212     0.0433130     0.0183820    0.00720404    0.00265440   0.000916035   0.000289509   6.88270e-05   1.52996e-05   2.24512e-06       0.00000       0.00000       0.00000       0.00000       0.00000       0.00000       0.00000       0.00000       0.00000       0.00000       0.00000       0.00000
  12  18 3213.4525    3.6256  1.2352 13.0616 -0.0089  0.0378   0.0965   0.0910    0.1447   0.0000   431.2510       31.2075       21.0844       12.4266      -7.34111      -3.83464      -11.1303      -5.32700      -3.43046     -0.346729       1.04459     -0.105191     -0.299941      0.172170    -0.0525199    -0.0228100    -0.0301825    -0.0218326   6.64164e-05   -0.00166117  -0.000111601  -9.55475e-05   3.76844e-06   4.46883e-06       0.00000       0.00000       0.00000       0.00000       0.00000       0.00000       0.00000       0.00000       0.00000       0.00000       0.00000       0.00000       4.87164       5.60621       6.36435       6.08367       4.97796       5.05146       3.85361       2.83466       2.23578       1.51364      0.933648      0.663437      0.369457      0.185248      0.105266     0.0547349     0.0211424    0.00959140    0.00402246    0.00145780   0.000392151   9.36770e-05   1.77267e-05   2.97749e-06       0.00000       0.00000       0.00000       0.00000       0.00000       0.00000       0.00000       0.00000       0.00000       0.00000       0.00000       0.00000
  12  19 3352.8566    3.2220  1.7114 12.7986 -0.0042  0.0426   0.0712   0.1127    0.1073   0.0000   449.0309       31.8495       14.0630       8.91863      0.114064      -3.50069      -3.06880       1.49513     -0.671944     -0.770880      -2.68707      -1.81076       1.00151      0.101959     0.0163213     0.0279113    0.00354475   -0.00731428  -0.000520188   0.000764204  -0.000100357  -7.13468e-07   3.38314e-05   4.12863e-07       0.00000       0.00000       0.00000       0.00000       0.00000       0.00000       0.00000       0.00000       0.00000       0.00000       0.00000       0.00000       6.09953       7.25343       7.75843       7.16228       6.24594       5.55008       4.64922       3.57765       2.65694       1.72786       1.10917      0.718839      0.390790      0.206258      0.111666     0.0583438     0.0246866     0.0104557    0.00405945    0.00145542   0.000417570   0.000105925   2.21732e-05   3.05278e-06       0.00000       0.00000       0.00000       0.00000       0.00000       0.00000       0.00000       0.00000       0.00000       0.00000       0.00000       0.00000
  12  20 3492.6032    2.7920  2.3897 12.2924 -0.0028  0.0503   0.0538   0.1280    0.0957   0.0000   455.5554       31.3860      -2.56846       22.2994      -3.54062      -11.1280     -0.397827     -0.564180       2.22940      -4.60008      0.694134      -1.64235      0.257849   -0.00531762     -0.132167     -0.138200   -0.00814244     0.0248364   -0.00155417    0.00150575   0.000697011   6.17471e-05  -3.64555e-05   2.30366e-06       0.00000       0.00000       0.00000       0.00000       0.00000       0.00000       0.00000       0.00000       0.00000       0.00000       0.00000       0.00000       7.19961       8.94431       9.09773       8.65147       7.80343       6.60037       5.43726       4.26102       3.00489       2.10573       1.31532      0.823682      0.459487      0.258227      0.132963     0.0646684     0.0297285     0.0120956    0.00453229    0.00157660   0.000469595   0.000129496   2.61845e-05   3.83203e-06       0.00000       0.00000       0.00000       0.00000       0.00000       0.00000       0.00000       0.00000       0.00000       0.00000       0.00000       0.00000
  12  21 3632.8286    2.3079  3.7609 11.4830 -0.0042  0.0637   0.0356   0.1667    0.0790   0.0000   435.3582       20.1246       17.4565       10.6457       9.55160      -3.95148       10.3371      -9.87332      -1.03908      -4.84759      -1.14194      -1.27132      0.310537     0.0274796     0.0249666     -0.125828    -0.0926762   -0.00824908    0.00607684    0.00487786   0.000156854  -1.21605e-05  -7.29039e-05  -7.52499e-06       0.00000       0.00000       0.00000       0.00000       0.00000       0.00000       0.00000       0.00000       0.00000       0.00000       0.00000       0.00000       8.47690       10.8000       10.6390       10.9914       9.50712       8.23023       6.57566       5.05769       3.62551       2.54988       1.64332       1.01513      0.601873      0.331658      0.175141     0.0808668     0.0389100     0.0153207    0.00603158    0.00200012   0.000608200   0.000162187   3.45409e-05   5.55364e-06       0.00000       0.00000       0.00000       0.00000       0.00000       0.00000       0.00000       0.00000       0.00000       0.00000       0.00000       0.00000
  12  22 3772.8063    1.8551  5.4909 11.0963  0.0003  0.0819   0.0250   0.2200    0.0670   0.0000   433.0718       32.3531      -1.83755       5.98549      -1.20302       4.81179       1.38157      -8.69363      -3.96228      -3.29136     -0.609490      -2.05178      0.221864     -0.345758     -0.347334      0.182256     0.0996488   -0.00334510    0.00336594   -0.00355346  -0.000942698  -1.92207e-05   2.88086e-06   1.60249e-05       0.00000       0.00000       0.00000       0.00000       0.00000       0.00000       0.00000       0.00000       0.00000       0.00000       0.00000       0.00000       10.6013       13.1289       13.5982       13.3972       12.3101       10.2658       8.42914       6.37805       4.77148       3.20873       2.12338       1.37290      0.770939      0.437684      0.226807      0.112789     0.0504089     0.0207169    0.00772437    0.00280931   0.000826230   0.000218073   4.79634e-05   6.73030e-06       0.00000       0.00000       0.00000       0.00000       0.00000       0.00000       0.00000       0.00000       0.00000       0.00000       0.00000       0.00000
  12  27 4476.7665    0.7912 15.8686 10.1143 -0.0019  0.2307   0.0093   0.6489    0.0427   0.0000   432.7886       74.4769      -15.8206       7.74974      -20.3664      -16.5493       2.69603       20.3208       15.4317       15.4239      -9.58145     -0.855869       3.12626      -2.81824     -0.893843     -0.163974      0.103651     0.0602580     0.0250526     0.0166378   -0.00187096  -0.000127035  -0.000157982  -3.76222e-05       0.00000       0.00000       0.00000       0.00000       0.00000       0.00000       0.00000       0.00000       0.00000       0.00000       0.00000       0.00000       28.8600       36.4274       39.0670       36.6806       34.5816       29.0848       24.0210       18.4526       13.6738       9.52959       6.43759       3.98102       2.42777       1.33040      0.708770      0.352370      0.157607     0.0675166     0.0259624    0.00872721    0.00271855   0.000688821   0.000141668   1.88280e-05       0.00000       0.00000       0.00000       0.00000       0.00000       0.00000       0.00000       0.00000       0.00000       0.00000       0.00000       0.00000
  13  10 2128.4631    0.7660  0.6779 10.3558 -0.0058  0.0312   0.0272   0.0682    0.0920   0.0000   432.4756       5.04568       23.4626      -1.56977       4.39641      -3.14257       1.43720       1.62529      0.436004      -1.45540      0.615582     -0.763056     -0.479449     -0.129584     -0.235723   -0.00612048     0.0467403    0.00781919    0.00415968  -6.71651e-05   0.000707581   7.65734e-07  -0.000250613   3.48220e-06  -1.32307e-06  -1.04025e-06       0.00000       0.00000       0.00000       0.00000       0.00000       0.00000       0.00000       0.00000       0.00000       0.00000       3.29978       4.67756       4.36997       4.68585       4.08909       3.73517       3.15304       2.23046       1.83452       1.12800       1.00244      0.521411      0.396657      0.203404      0.118071     0.0620712     0.0274534     0.0147940    0.00568708    0.00263017   0.000865205   0.000268370   0.000105004   1.73594e-05   5.12362e-06   7.48228e-07       0.00000       0.00000       0.00000       0.00000       0.00000       0.00000       0.00000       0.00000       0.00000       0.00000
  13  11 2271.1843    1.0595  0.7208 10.9197 -0.0113  0.0280   0.0343   0.0666    0.1084   0.0000   435.2331     -0.860623       10.8039       2.78259      0.776639     -0.365715       2.74229      -1.86247       3.31610     -0.376100     -0.841972      -1.03833    -0.0904043     0.0475825    -0.0285185    -0.0536228     0.0250122     0.0115905    0.00202162   -0.00547223   4.31085e-05   0.000322236   0.000101238  -2.34378e-05  -5.76828e-06  -1.86454e-07       0.00000       0.00000       0.00000       0.00000       0.00000       0.00000       0.00000       0.00000       0.00000       0.00000       3.44561       4.03715       4.32065       4.37671       3.85023       3.45059       2.98128       2.02098       1.77994       1.21077      0.837248      0.518355      0.337660      0.198097      0.110239     0.0581916     0.0267780     0.0127660    0.00522222    0.00238662   0.000833263   0.000267911   7.43082e-05   1.60653e-05   3.95749e-06   5.21989e-07       0.00000       0.00000       0.00000       0.00000       0.00000       0.00000       0.00000       0.00000       0.00000       0.00000
  13  12 2411.7877    1.3803  0.9582 11.1529 -0.0116  0.0309   0.0384   0.0812    0.1426   0.0000   434.6650       5.28657       23.8973      -8.23007      -1.38330      -1.45523       2.21828      0.375922      0.490286      -2.77807       1.33786      0.328609      0.262824    -0.0949358     0.0122685    -0.0595176     0.0351634     0.0213797    0.00133401  -1.77118e-05   0.000636076  -0.000139816  -6.61676e-05  -1.50284e-05   1.43893e-06  -1.93765e-07       0.00000       0.00000       0.00000       0.00000       0.00000       0.00000       0.00000       0.00000       0.00000       0.00000       3.90186       4.68353       4.90326       5.19043       4.70468       3.77381       3.11281       2.48142       1.78688       1.35828      0.868745      0.583149      0.361309      0.216178      0.120859     0.0673316     0.0323659     0.0148108    0.00615072    0.00243715   0.000844519   0.000266981   7.46638e-05   2.06006e-05   3.99179e-06   5.88219e-07       0.00000       0.00000       0.00000       0.00000       0.00000       0.00000       0.00000       0.00000       0.00000       0.00000
  13  13 2551.7889    1.8458  0.9469 11.5645 -0.0090  0.0316   0.0525   0.0713    0.1790   0.0000   441.5613       10.1278       10.9126       13.1477      0.415131       1.22445      -1.43768      -5.93717      0.106927     -0.731704       1.64935     -0.526988      0.345077      0.137096     0.0585215   0.000578735    0.00682844   -0.00625016     0.0120780   0.000501785  -0.000234187  -0.000289469  -7.35107e-06   1.16712e-05  -3.04245e-06   1.47266e-07       0.00000       0.00000       0.00000       0.00000       0.00000       0.00000       0.00000       0.00000       0.00000       0.00000       4.33690       4.94281       4.89448       5.28014       4.88226       4.18172       3.12731       2.68173       2.05373       1.50274      0.958785      0.580098      0.389983      0.237846      0.139150     0.0706945     0.0341297     0.0137645    0.00613456    0.00226812   0.000852996   0.000256596   7.76053e-05   1.90342e-05   3.45194e-06   5.59545e-07       0.00000       0.00000       0.00000       0.00000       0.00000       0.00000       0.00000       0.00000       0.00000       0.00000
  13  14 2691.7503    2.3405  0.9140 12.2621 -0.0051  0.0297   0.0666   0.0721    0.1540   0.0000   440.0769       5.67989       2.30982       1.77544       5.97621      -2.12678      -2.71893      -3.63803     -0.686540      -2.40449      0.687078     -0.796679     -0.203584    -0.0683814     0.0732989     0.0241000   -0.00537025   -0.00835492   -0.00378190   0.000838063   0.000871975  -0.000304859  -6.94946e-05   1.58165e-05  -3.19913e-06   5.11182e-07       0.00000       0.00000       0.00000       0.00000       0.00000       0.00000       0.00000       0.00000       0.00000       0.00000       3.91823       4.68238       4.80571       4.76759       4.40748       3.89090       3.13303       2.44393       1.84191       1.30252      0.930189      0.573834      0.359944      0.212219      0.115877     0.0590175     0.0281885     0.0130531    0.00560543    0.00223313   0.000786900   0.000263304   7.97001e-05   1.82863e-05   3.79458e-06   5.46146e-07       0.00000       0.00000       0.00000       0.00000       0.00000       0.00000       0.00000       0.00000       0.00000       0.00000
  13  15 2832.2234    2.8788  0.9039 12.4678 -0.0171  0.0349   0.0836   0.0701    0.1897   0.0000   441.8963       6.40948       11.8012     -0.590769       2.28481       5.84564      -4.72926    -0.0323950      0.351117      0.373469      -3.16557       1.05113      0.144074     -0.578939     -0.111569    -0.0356837    -0.0166672    -0.0216301    0.00657048   -0.00134427    0.00106768  -0.000473312   0.000273108  -1.23989e-05  -4.60011e-06   5.07110e-07       0.00000       0.00000       0.00000       0.00000       0.00000       0.00000       0.00000       0.00000       0.00000       0.00000       4.95545       6.19442       5.66914       4.86861       4.37472       4.30819       4.26447       3.49411       2.71036       1.82581       1.26272      0.695002      0.392811      0.216646      0.116756     0.0579858     0.0294808     0.0127982    0.00597620    0.00225602   0.000847904   0.000279204   8.56656e-05   1.90882e-05   4.41352e-06   5.94838e-07       0.00000       0.00000       0.00000       0.00000       0.00000       0.00000       0.00000       0.00000       0.00000       0.00000
  13  16 2972.7391    3.5647  0.8660 13.1252 -0.0092  0.0273   0.1025   0.0700    0.1495   0.0000   440.4018       12.1246       15.4772       6.54406       4.13250       5.68015       1.51369      -4.27387     -0.233322      -1.41311      -1.39509      -1.32190     0.0199739    -0.0366549     0.0871329   -0.00138752    0.00341594   -0.00927128    0.00442445   -0.00103870  -0.000808956   0.000214212   2.24728e-06   1.26676e-05  -1.19234e-06   6.34603e-07       0.00000       0.00000       0.00000       0.00000       0.00000       0.00000       0.00000       0.00000       0.00000       0.00000       3.59605       4.43500       4.52249       4.46455       4.08372       3.65976       2.84331       2.26153       1.68832       1.19830      0.825266      0.532440      0.327039      0.188745      0.107718     0.0533774     0.0257374     0.0122414    0.00496026    0.00197586   0.000736298   0.000236875   7.23486e-05   1.68097e-05   3.36044e-06   5.15843e-07       0.00000       0.00000       0.00000       0.00000       0.00000       0.00000       0.00000       0.00000       0.00000       0.00000
  13  18 3252.5231    3.5684  1.2803 13.1410 -0.0066  0.0376   0.0871   0.0883    0.1380   0.0000   434.9819       29.6288       15.0863       4.69280      -4.94038       2.81573      -2.05903     -0.580926       1.50911      -2.74797      0.447960     -0.650944     0.0330911     0.0298348     0.0557276    -0.0405486    -0.0150424    0.00490371    0.00107064   -0.00357652   -0.00116163   0.000539211   3.02446e-05  -1.50734e-05   3.12029e-06  -5.92754e-07       0.00000       0.00000       0.00000       0.00000       0.00000       0.00000       0.00000       0.00000       0.00000       0.00000       4.45925       5.90234       5.64603       5.70187       5.37492       4.54109       3.79788       3.11247       2.37563       1.70008       1.09942      0.707935      0.447405      0.252089      0.147069     0.0766666     0.0359090     0.0173682    0.00659469    0.00281817    0.00104616   0.000337494   0.000103689   2.67629e-05   5.57260e-06   8.15490e-07       0.00000       0.00000       0.00000       0.00000       0.00000       0.00000       0.00000       0.00000       0.00000       0.00000
  13  19 3392.5665    3.0257  1.9104 12.8365 -0.0053  0.0439   0.0632   0.1168    0.0895   0.0000   432.8841       20.0354       22.1748       19.3452      -4.21330     -0.128134      -8.68337      -3.68970      -2.04428       1.85271      0.639139      -1.23331     -0.571960     -0.441293     0.0484314     0.0349629     -0.115482    0.00529200    0.00869445   -0.00441961  -0.000661189   0.000645869   0.000217743  -5.68040e-05  -1.44390e-05  -9.82067e-07       0.00000       0.00000       0.00000       0.00000       0.00000       0.00000       0.00000       0.00000       0.00000       0.00000       5.38454       6.61374       7.09338       7.19694       6.35787       5.43983       4.40685       3.65395       2.61068       1.84204       1.27311      0.846723      0.510405      0.298050      0.173082     0.0887705     0.0461823     0.0218613    0.00924307    0.00344459    0.00127613   0.000413020   0.000122020   3.02883e-05   5.76587e-06   8.66529e-07       0.00000       0.00000       0.00000       0.00000       0.00000       0.00000       0.00000       0.00000       0.00000       0.00000
  13  20 3532.7888    2.6771  2.8696 11.8826 -0.0024  0.0522   0.0427   0.1357    0.0847   0.0000   438.9624       46.9939       3.63601       16.1502      -5.28483      -6.00443     -0.780336      -5.53796      -2.34173      -5.46046     -0.904876     -0.491564      0.647873    0.00638983      0.160064      0.143012    0.00197187   -0.00902008     0.0189908  -0.000187282   -0.00207672   0.000623554   5.25830e-06   1.61202e-05  -1.63371e-05  -1.31985e-07       0.00000       0.00000       0.00000       0.00000       0.00000       0.00000       0.00000       0.00000       0.00000       0.00000       6.41213       7.69078       8.37054       8.14890       7.47549       6.50409       5.31901       4.15918       3.19518       2.21463       1.53127       1.01788      0.619578      0.360420      0.208209      0.104987     0.0541218     0.0246530     0.0106954    0.00403102    0.00155791   0.000503710   0.000145485   3.49635e-05   7.11034e-06   9.51749e-07       0.00000       0.00000       0.00000       0.00000       0.00000       0.00000       0.00000       0.00000       0.00000       0.00000
  13  21 3673.2575    2.2258  4.0180 11.4331  0.0012  0.0639   0.0317   0.1673    0.0728   0.0000   443.5600       21.9986      -2.05008       31.5014      -7.41308      -13.7735      -12.5668      -7.20734       7.33314      -2.25669      -3.50920       2.67067      -1.07766     -0.288610     -0.313567      0.132279    -0.0197348    0.00459753    -0.0148308   -0.00312150   0.000753186   0.000432041  -0.000191349   7.48993e-05  -1.42502e-05   4.07699e-07       0.00000       0.00000       0.00000       0.00000       0.00000       0.00000       0.00000       0.00000       0.00000       0.00000       7.81978       9.96892       9.98384       10.1453       9.29523       8.09256       6.73216       5.31099       3.78675       2.87804       1.92240       1.28511      0.775358      0.458850      0.249153      0.129456     0.0626387     0.0296514     0.0126837    0.00511388    0.00181712   0.000596792   0.000171135   4.70754e-05   9.21000e-06   1.34232e-06       0.00000       0.00000       0.00000       0.00000       0.00000       0.00000       0.00000       0.00000       0.00000       0.00000
  13  22 3813.9905    1.8620  5.5946 10.9631 -0.0053  0.0793   0.0232   0.2028    0.0679   0.0000   423.2507       27.1203       2.00902       14.8613       3.11643      -4.95754      -2.11833       8.25670      -3.11611      -6.77113      -1.01890       1.06951      0.637300      0.104149   -0.00127556     -0.130426     -0.104227    -0.0433217    0.00652113   -0.00369470  -0.000454925  -0.000713243  -4.14097e-05   0.000173202   9.68244e-06  -7.99346e-07       0.00000       0.00000       0.00000       0.00000       0.00000       0.00000       0.00000       0.00000       0.00000       0.00000       9.60513       11.9623       12.4789       12.5067       11.5748       9.75497       8.28707       6.38868       4.83035       3.45721       2.38176       1.51340      0.963166      0.554859      0.316258      0.165269     0.0797964     0.0387955     0.0158596    0.00653743    0.00233536   0.000741888   0.000222324   5.56178e-05   1.17369e-05   1.57412e-06       0.00000       0.00000       0.00000       0.00000       0.00000       0.00000       0.00000       0.00000       0.00000       0.00000
  13  23 3954.7066    1.5014  7.4130 10.8706 -0.0047  0.1023   0.0183   0.2727    0.0546   0.0000   451.5511       61.9301       24.5643       2.21575       14.6929      -6.06904      -21.3199      -4.34505       4.32357       1.11388      -4.29081      -1.64028      0.855282       1.04918     -0.464862     -0.281078     0.0769989      0.121049    -0.0218472   -0.00126861   -0.00142143    0.00144843   0.000257822   8.66399e-05  -9.07899e-06  -8.84543e-07       0.00000       0.00000       0.00000       0.00000       0.00000       0.00000       0.00000       0.00000       0.00000       0.00000       12.0540       15.4043       16.4583       16.0074       14.7930       12.7597       10.5727       8.25460       6.09913       4.40147       3.07297       1.98611       1.24374      0.723430      0.403770      0.212163      0.102686     0.0504276     0.0208417    0.00866044    0.00309962    0.00102370   0.000303964   7.63358e-05   1.53268e-05   2.07351e-06       0.00000       0.00000       0.00000       0.00000       0.00000       0.00000       0.00000       0.00000       0.00000       0.00000
  14   9 2016.9835    0.5803  0.5002 10.2337 -0.0139  0.0278   0.0231   0.0554    0.0770   0.0000   440.9295       5.74069       9.05786       7.09348      -3.19001      0.442305       5.11500      -1.96300     -0.730437     -0.262863      -1.38893     0.0544271      0.232761     0.0904201     -0.142823     0.0628106     0.0970689    -0.0497595    0.00109299    0.00183599    0.00355642  -0.000227532  -0.000147784   0.000158595   7.72728e-06  -7.03828e-06   8.98286e-07   7.15740e-08       0.00000       0.00000       0.00000       0.00000       0.00000       0.00000       0.00000       0.00000       3.44080       3.62335       3.57643       4.20282       4.07947       3.38688       2.62511       2.03655       1.89293       1.40514      0.943588      0.561257      0.334404      0.242808      0.167394     0.0963756     0.0476389     0.0225855    0.00986256    0.00441610    0.00159906   0.000602008   0.000211897   6.73650e-05   1.73621e-05   3.80764e-06   8.60101e-07   1.19873e-07       0.00000       0.00000       0.00000       0.00000       0.00000       0.00000       0.00000       0.00000
  14  11 2305.7129    1.1384  0.8362 10.8753 -0.0145  0.0281   0.0328   0.0671    0.1163   0.0000   433.8184       2.81122       17.2284       2.17160       3.63108      -2.32934      -3.48407      0.950969     -0.931567      -1.38352     -0.786500      0.681997      0.656143     -0.191353    -0.0170418      0.173507    -0.0529977    0.00945002   -0.00650157   -0.00754745  -0.000869224   0.000672701   0.000178562  -0.000155608  -2.89126e-05   1.23977e-05  -1.09584e-06  -8.83346e-08       0.00000       0.00000       0.00000       0.00000       0.00000       0.00000       0.00000       0.00000       3.33337       4.16267       4.26521       4.52379       3.95207       3.49903       2.85981       2.43390       1.82761       1.32139      0.898761      0.638370      0.395332      0.254985      0.132552     0.0821522     0.0415744     0.0232032    0.00954499    0.00476488    0.00168347   0.000709942   0.000213199   7.84103e-05   1.91819e-05   5.00063e-06   8.85628e-07   1.41764e-07       0.00000       0.00000       0.00000       0.00000       0.00000       0.00000       0.00000       0.00000
  14  12 2446.7514    1.5076  0.9741 11.0515  0.0016  0.0313   0.0392   0.0703    0.1468   0.0000   436.9196      -1.20216       7.42738       3.22781       2.37901      -1.40176      -6.59488      0.441111      0.689770      -2.48159    -0.0295882     -0.469262     -0.484451     -0.194309      0.267367     0.0865305     -0.100089     0.0234363   -0.00303147   -0.00502899  -0.000290648   0.000498654  -0.000427066  -1.16620e-05   6.08253e-06  -6.91140e-06  -6.66043e-07  -1.42015e-07       0.00000       0.00000       0.00000       0.00000       0.00000       0.00000       0.00000       0.00000       3.42330       4.43711       4.89264       4.51403       4.26727       4.04865       2.95379       2.61962       1.93150       1.31929       1.03776      0.679274      0.413603      0.276107      0.159350     0.0838343     0.0476007     0.0236037    0.00992281    0.00533531    0.00197070   0.000718953   0.000269209   9.55534e-05   2.68633e-05   5.93350e-06   1.03759e-06   1.53587e-07       0.00000       0.00000       0.00000       0.00000       0.00000       0.00000       0.00000       0.00000
  14  13 2587.3557    1.9792  0.8873 12.0503 -0.0026  0.0309   0.0560   0.0665    0.1217   0.0000   441.5007       6.15006       12.6994      0.327075       6.07204       2.57698      -6.82685       1.09658       3.55451     -0.171086     -0.933592     0.0838941     -0.594962      0.245004     -0.110199    -0.0250691    -0.0625346  -0.000730012     0.0196438  -0.000986156  -0.000894561   0.000650067  -0.000152505   5.86982e-05   2.41724e-05   9.91300e-06   4.73128e-07   1.94511e-08       0.00000       0.00000       0.00000       0.00000       0.00000       0.00000       0.00000       0.00000       3.51868       3.83225       4.43338       4.67718       4.17798       3.50039       3.16343       2.46332       1.90207       1.40913      0.933441      0.665741      0.477213      0.273860      0.145430     0.0866265     0.0499450     0.0261661     0.0110968    0.00519504    0.00204497   0.000838155   0.000266356   7.77562e-05   2.11549e-05   5.32343e-06   9.89036e-07   1.25564e-07       0.00000       0.00000       0.00000       0.00000       0.00000       0.00000       0.00000       0.00000
  14  14 2728.3054    2.5560  0.9127 12.0896 -0.0002  0.0294   0.0704   0.0686    0.1740   0.0000   440.8240       7.78702       11.6259       2.70794       2.08468      -6.67750      -2.55777      -1.62555       1.05919     -0.328698      -1.18766      -1.22294      0.397035     -0.496634    0.00807552    -0.0844447    -0.0164485    -0.0214672     0.0149365    0.00265281  -0.000181596  -0.000123770   0.000648984   9.03802e-05  -2.74653e-05  -4.59772e-06   1.15627e-06  -2.20990e-07       0.00000       0.00000       0.00000       0.00000       0.00000       0.00000       0.00000       0.00000       3.17129       4.26694       4.39332       4.67228       3.86208       3.81271       2.87952       2.32986       1.78966       1.32799      0.918261      0.625044      0.436450      0.245953      0.156165     0.0765154     0.0490259     0.0205098     0.0112992    0.00405526    0.00214834   0.000680628   0.000303360   7.94317e-05   2.40015e-05   5.16862e-06   1.00901e-06   1.67924e-07       0.00000       0.00000       0.00000       0.00000       0.00000       0.00000       0.00000       0.00000
  14  15 2869.3223    2.9083  0.8894 12.8132 -0.0092  0.0289   0.0807   0.0719    0.1419   0.0000   446.3139       9.21251       18.6113       6.03582      -2.26228      -3.41756      -1.26687     -0.285198     -0.775439      -2.50897       1.74617     -0.586539     -0.124630     -0.193473    -0.0468612    -0.0222988    0.00629167    -0.0104631    -0.0212038    0.00270305   0.000884547  -0.000224079  -0.000238240  -6.74607e-05   3.23510e-05   2.49055e-07  -1.42192e-06  -8.35163e-08       0.00000       0.00000       0.00000       0.00000       0.00000       0.00000       0.00000       0.00000       2.92334       4.10351       4.01134       4.26511       3.77377       3.48986       2.80650       2.34556       1.74581       1.30643      0.948858      0.607672      0.409197      0.247035      0.142734     0.0851311     0.0398403     0.0226183    0.00972729    0.00478502    0.00173619   0.000771438   0.000243174   8.17288e-05   2.38828e-05   5.54931e-06   1.10045e-06   1.70022e-07       0.00000       0.00000       0.00000       0.00000       0.00000       0.00000       0.00000       0.00000
  14  16 3010.2666    3.5765  0.8904 12.9134 -0.0078  0.0294   0.0968   0.0690    0.1729   0.0000   434.2532       13.0011       11.0120     -0.857569       3.85874       2.67565      -2.24042      -3.69592     -0.449691      -1.05413      0.519776    0.00848208       1.12360     -0.232299    -0.0284348    -0.0680074    -0.0429219   -0.00539683    0.00246302    0.00621954   -0.00281950  -0.000704294   0.000251296  -5.20259e-06  -1.62381e-05  -2.82635e-06   3.05554e-06   9.15385e-08       0.00000       0.00000       0.00000       0.00000       0.00000       0.00000       0.00000       0.00000       3.51648       4.58527       4.78302       4.33795       4.12964       3.73223       3.28087       2.50674       1.97103       1.44910      0.982694      0.694813      0.426974      0.258206      0.141155     0.0767549     0.0419477     0.0195155    0.00978863    0.00395791    0.00184070   0.000667349   0.000255177   8.01779e-05   2.06964e-05   5.33107e-06   1.07675e-06   1.31880e-07       0.00000       0.00000       0.00000       0.00000       0.00000       0.00000       0.00000       0.00000
  14  17 3150.7543    3.6831  1.0798 13.1603 -0.0070  0.0323   0.0951   0.0803    0.1704   0.0000   438.0238       14.1514       8.55791       6.23703       3.56210      -3.28752      -4.73879     -0.485643       2.06918     -0.696315     -0.967118     -0.462270     -0.124637    -0.0765121     0.0736733     -0.134421    -0.0614505    -0.0126708    0.00904790   -0.00872125    0.00329972   0.000997102   0.000308623   0.000154617  -9.45383e-06  -1.69979e-06   8.26904e-07   3.44914e-07       0.00000       0.00000       0.00000       0.00000       0.00000       0.00000       0.00000       0.00000       3.78046       4.64410       4.62038       4.95911       4.60317       3.94309       3.36835       2.50666       2.21575       1.56319       1.14456      0.650075      0.449428      0.278915      0.182517      0.102926     0.0506563     0.0258767     0.0107962    0.00541169    0.00196873   0.000823108   0.000267223   8.19341e-05   2.42852e-05   4.90123e-06   1.20929e-06   1.57250e-07       0.00000       0.00000       0.00000       0.00000       0.00000       0.00000       0.00000       0.00000
  14  18 3291.0289    3.4412  1.4028 12.9330 -0.0019  0.0402   0.0763   0.0942    0.1259   0.0000   435.3098       24.8077       7.96232       12.0836      -16.3966      -6.16118       3.61327      -10.6536      -6.62805      -1.93763     -0.395975      -1.44267     0.0554069      0.187347    -0.0776841     0.0986410    -0.0267502    -0.0275172    0.00176522    0.00222494    0.00131512  -0.000881679  -0.000381240   0.000117507  -3.17756e-05   8.97898e-06  -2.92287e-06   3.33433e-08       0.00000       0.00000       0.00000       0.00000       0.00000       0.00000       0.00000       0.00000       3.94051       5.53727       5.71230       5.56525       5.36104       4.86308       3.57656       3.47940       2.32389       1.85592       1.32003      0.786978      0.616706      0.328077      0.205427      0.117047     0.0631969     0.0291848     0.0166087    0.00535160    0.00289951    0.00102654   0.000363557   0.000106976   3.87367e-05   8.56453e-06   1.46546e-06   2.27760e-07       0.00000       0.00000       0.00000       0.00000       0.00000       0.00000       0.00000       0.00000
  14  19 3431.6064    3.0247  2.1109 12.3657  0.0001  0.0446   0.0553   0.1138    0.1014   0.0000   431.3270       18.4683       20.8367     -0.870942       4.57165       13.4581      -4.44518      -9.57699       8.60721       3.23984      -1.92221     -0.973471       1.15747     -0.148243     -0.274467     -0.157665     0.0879594     0.0449973     0.0262172   -0.00768794  -0.000129407   0.000233638   0.000158749   6.60589e-05  -1.97912e-06   7.68874e-06   9.84947e-07   5.23541e-07       0.00000       0.00000       0.00000       0.00000       0.00000       0.00000       0.00000       0.00000       4.95224       6.55141       6.57052       6.70726       6.23214       5.39940       4.58683       3.58423       2.97008       2.19087       1.46347      0.971949      0.595815      0.406226      0.221651      0.134834     0.0691127     0.0330930     0.0157775    0.00640909    0.00290863    0.00109887   0.000372385   0.000127578   3.24059e-05   8.49212e-06   1.71296e-06   2.33691e-07       0.00000       0.00000       0.00000       0.00000       0.00000       0.00000       0.00000       0.00000
  14  20 3572.2710    2.4918  3.2711 11.9541 -0.0027  0.0555   0.0381   0.1489    0.0739   0.0000   436.6339       25.6241       3.11388      -2.63731      -5.37991      -7.45959       2.62383      -7.23180      -3.43595       1.06206       1.10690      -2.51598     -0.147649     0.0943010     0.0865719     0.0233664    -0.0914333    -0.0247495     0.0168213    -0.0120287  -0.000227272   0.000361261  -0.000168035   1.13508e-05   2.02530e-06   1.41902e-05  -1.65734e-06   2.58702e-07       0.00000       0.00000       0.00000       0.00000       0.00000       0.00000       0.00000       0.00000       6.47646       8.12367       8.37404       8.31617       7.82645       6.65108       6.03776       4.67787       3.75223       2.69837       1.93225       1.25728      0.811858      0.491104      0.294167      0.159471     0.0839475     0.0425801     0.0189823    0.00908259    0.00349508    0.00137999   0.000477834   0.000146858   4.21260e-05   9.96128e-06   2.15218e-06   2.63947e-07       0.00000       0.00000       0.00000       0.00000       0.00000       0.00000       0.00000       0.00000
  14  21 3713.4808    2.0620  4.6550 11.3595 -0.0014  0.0682   0.0271   0.1840    0.0657   0.0000   422.3179       35.5377      -2.38160       3.16560      -8.20205      -13.3455      -3.93885      -5.65118       3.54234      0.182924     -0.288841      0.908722     -0.186967      0.774130      0.217227    -0.0501569      0.147607   8.14421e-05     0.0117202    0.00576565   -0.00351793  -8.81779e-05   0.000399511   5.65510e-05  -4.97411e-06   1.16459e-05   3.28554e-06  -5.48153e-07       0.00000       0.00000       0.00000       0.00000       0.00000       0.00000       0.00000       0.00000       7.75705       9.87843       10.2638       10.0452       9.56952       8.52993       7.15678       5.68376       4.25554       3.24470       2.26528       1.55944       1.00781      0.616493      0.356532      0.199605      0.102004     0.0510806     0.0243072     0.0105146    0.00442558    0.00172255   0.000591279   0.000188342   5.28454e-05   1.32052e-05   2.50196e-06   3.34623e-07       0.00000       0.00000       0.00000       0.00000       0.00000       0.00000       0.00000       0.00000
  14  22 3854.2629    1.7014  5.9290 11.0820 -0.0029  0.0829   0.0210   0.2210    0.0556   0.0000   436.6304       31.7181       15.3961       8.16511      -11.6650       6.68308      -1.52863      -1.30884       2.18645      -3.17469      -4.81414      -4.21797       2.34142      0.117093     -0.353436     0.0435743     0.0588338     0.0212611     0.0277982    -0.0224596  -0.000427611    0.00348250    0.00131736  -9.25272e-05   1.53578e-06   1.41358e-05   1.07452e-06  -4.99165e-07       0.00000       0.00000       0.00000       0.00000       0.00000       0.00000       0.00000       0.00000       9.10515       11.8941       12.1711       12.2797       11.3154       10.0629       8.49619       6.97157       5.41174       3.94386       2.88211       1.78676       1.20547      0.726174      0.434622      0.243098      0.126914     0.0642073     0.0292757     0.0135464    0.00544996    0.00212195   0.000718065   0.000228877   6.90509e-05   1.58168e-05   3.21431e-06   4.36413e-07       0.00000       0.00000       0.00000       0.00000       0.00000       0.00000       0.00000       0.00000
  14  23 3995.5268    1.4466  7.6555 10.7722 -0.0032  0.1013   0.0168   0.2696    0.0529   0.0000   418.8098       54.7297       25.2872       7.08353    -0.0568977      -5.64681      -15.6167      -12.6653      -6.53407     -0.541529       1.61462      -7.09455      -1.64456    -0.0837932      0.183567      0.367610     -0.149698      0.113497      0.130712    -0.0480017   -0.00332622   -0.00375425    0.00109113   0.000359009   4.15988e-05   8.23174e-08  -3.35412e-06   4.49932e-07       0.00000       0.00000       0.00000       0.00000       0.00000       0.00000       0.00000       0.00000       11.0550       14.0914       14.9663       14.5421       13.9497       12.0497       10.4443       8.57040       6.54572       4.83550       3.41330       2.32917       1.50585      0.913506      0.540181      0.297243      0.162514     0.0802291     0.0390213     0.0168558    0.00711371    0.00264280   0.000947140   0.000295383   8.48412e-05   2.05654e-05   3.92787e-06   4.98791e-07       0.00000       0.00000       0.00000       0.00000       0.00000       0.00000       0.00000       0.00000
  14  25 4278.2914    0.9739 12.8081 10.3364 -0.0027  0.1648   0.0113   0.4673    0.0459   0.0000   434.3714       12.2960       39.9654      -32.5205      -35.3529       19.3283      -23.3102       21.6690       7.95930      -17.6195       11.2578      -1.25776      -1.26565     -0.550507      0.272135      0.428700     -0.332325     0.0478198     0.0182218   -0.00567460    -0.0101177    0.00132903  -0.000587588  -0.000604068   0.000198617   4.05696e-05  -9.45842e-06  -1.67711e-07       0.00000       0.00000       0.00000       0.00000       0.00000       0.00000       0.00000       0.00000       18.2421       22.7142       24.5413       24.5122       22.6768       20.3947       16.8398       13.6171       10.7132       7.76929       5.58019       3.84575       2.44196       1.55510      0.915388      0.509787      0.276809      0.138147     0.0648645     0.0293787     0.0120134    0.00449217    0.00160954   0.000512541   0.000136977   3.20774e-05   6.13323e-06   8.15121e-07       0.00000       0.00000       0.00000       0.00000       0.00000       0.00000       0.00000       0.00000
  15   8 1902.3466    0.4638  0.3856 10.1659 -0.0172  0.0331   0.0242   0.0482    0.0558   0.0000   437.7780      -4.01591       11.2254       3.26726     -0.974849     0.0674508      0.304042     -0.491399      0.113151      -1.05552      0.450668      0.351769     -0.236621     -0.286323     0.0909279     0.0885027     0.0347158    -0.0215768    0.00912124    0.00199725   -0.00751279   -0.00188457   0.000454296   5.07420e-05  -6.17061e-05   1.98396e-05   2.22891e-06  -2.59434e-06  -4.40252e-08  -1.61153e-08       0.00000       0.00000       0.00000       0.00000       0.00000       0.00000       3.96349       4.11832       3.95664       5.65046       5.53649       3.33337       3.08021       3.16601       2.39696       1.90750      0.931039       1.00480      0.614110      0.424856      0.186062      0.126397     0.0773096     0.0533112     0.0264898     0.0113891    0.00651492    0.00174482   0.000757849   0.000233118   7.53629e-05   2.82617e-05   4.60775e-06   1.88274e-06   2.89387e-07   3.96894e-08       0.00000       0.00000       0.00000       0.00000       0.00000       0.00000
  15   9 2049.6086    0.6265  0.5516 10.1338 -0.0144  0.0299   0.0220   0.0516    0.0842   0.0000   436.7251       6.68139       15.4120      -2.34940       4.17591       1.99293       3.66927      0.690455     -0.585331      -2.20590      0.192673     0.0848511     -0.149093     0.0682558    -0.0243521     -0.153888    0.00376264     0.0233470    0.00949999   -0.00313199    0.00313833   -0.00100255  -9.53879e-05  -0.000276618   3.47764e-05  -3.97630e-06  -1.73643e-06   1.29153e-06   8.74742e-08   3.27754e-08       0.00000       0.00000       0.00000       0.00000       0.00000       0.00000       3.22761       3.87360       4.36967       4.30336       3.32282       3.43930       2.99504       2.51486       2.10463       1.59636       1.06636      0.752577      0.474308      0.262675      0.171765      0.116383     0.0563302     0.0251109     0.0155747    0.00812462    0.00349419    0.00134903   0.000605483   0.000235427   7.82783e-05   2.17367e-05   5.15518e-06   1.10345e-06   2.06392e-07   3.26870e-08       0.00000       0.00000       0.00000       0.00000       0.00000       0.00000
  15  10 2195.7793    0.8299  0.7972 10.5567 -0.0151  0.0271   0.0245   0.0712    0.0936   0.0000   440.0513      -3.58466       10.5882       4.95332      -4.18648       2.23844      0.350880      0.114640       2.34260      0.731020     0.0720721     -0.243910      0.217450     -0.591083    -0.0846526     0.0623103     -0.118504   -0.00733779   -0.00963748    -0.0144556    0.00653757  -0.000226268  -0.000437624   0.000289815   1.11345e-05  -2.64555e-05   2.76643e-06  -1.38415e-06   1.72606e-07  -2.32405e-08       0.00000       0.00000       0.00000       0.00000       0.00000       0.00000       3.00621       3.61483       3.64739       3.67525       3.75833       3.09480       2.63949       2.35319       1.87457       1.37298      0.968766      0.665452      0.476432      0.291759      0.171912     0.0983027     0.0577390     0.0321310     0.0163566    0.00753027    0.00331864    0.00128990   0.000502805   0.000184249   5.91067e-05   1.83616e-05   5.49452e-06   1.25890e-06   2.31058e-07   2.80932e-08       0.00000       0.00000       0.00000       0.00000       0.00000       0.00000
  15  11 2339.5897    1.1982  0.8505 10.8980 -0.0152  0.0294   0.0329   0.0639    0.1204   0.0000   438.9121     -0.494586       15.2575      -1.67769      -5.83521      0.447359      -2.20699      -6.62414      0.788607      -2.81500      0.654033     0.0430074     -0.574371      0.233689     0.0726752     0.0650820      0.170547     0.0249660    -0.0202375   -0.00430091    0.00681164  -0.000313878   0.000483570  -0.000158175   0.000121181  -8.11794e-05   1.19412e-06   1.72243e-06   2.47234e-07  -2.21639e-08       0.00000       0.00000       0.00000       0.00000       0.00000       0.00000       3.11433       3.94351       4.35410       4.29044       3.99057       3.37743       3.02230       2.54426       1.90674       1.47211       1.00484      0.711611      0.491207      0.296622      0.171367      0.117399     0.0566163     0.0321612     0.0167475    0.00803758    0.00385517    0.00141329   0.000610613   0.000239130   6.78515e-05   2.30559e-05   5.91312e-06   1.45769e-06   2.59216e-07   3.24486e-08       0.00000       0.00000       0.00000       0.00000       0.00000       0.00000
  15  12 2481.0955    1.7013  0.8843 11.3276 -0.0067  0.0314   0.0444   0.0642    0.1383   0.0000   441.8686       5.83418       12.4897       3.06674      -6.42688    -0.0659666      -1.44656      -2.28065     -0.550044     -0.589150     0.0793117      -1.10070     -0.144970     -0.148260     -0.236749     -0.191931    -0.0181236    0.00162574  -0.000477597   -0.00925475    0.00171093  -0.000145798   0.000409208  -4.53081e-05   3.92772e-05  -3.61427e-05   6.66646e-07  -1.27546e-06   1.98870e-07   4.55730e-08       0.00000       0.00000       0.00000       0.00000       0.00000       0.00000       2.83813       4.25921       3.86042       4.24613       3.83934       3.52331       3.10958       2.39239       2.15434       1.39951       1.17805      0.681066      0.563823      0.282632      0.208913      0.113183     0.0627168     0.0364372     0.0159685    0.00926923    0.00329111    0.00173505   0.000536644   0.000255929   7.89542e-05   2.29002e-05   7.84172e-06   1.36528e-06   3.55863e-07   4.70136e-08       0.00000       0.00000       0.00000       0.00000       0.00000       0.00000
  15  13 2622.4401    2.0638  0.9584 11.7137 -0.0016  0.0274   0.0515   0.0712    0.1400   0.0000   436.8718       8.94075       5.17536      0.348839      -5.95848       2.28799       1.85731     -0.932770       1.11680      -1.38178      -1.42602      -1.00420      0.342909      0.312292     -0.141301    0.00429823     0.0388037     0.0104241   0.000612351    -0.0118492  -0.000821996   -0.00109578   9.59487e-05   0.000246296   3.26133e-05  -1.65583e-05  -3.13531e-06  -1.68077e-07  -8.28001e-08  -1.49497e-08       0.00000       0.00000       0.00000       0.00000       0.00000       0.00000       2.90610       3.63809       3.89404       4.02812       3.52966       3.31299       2.75031       2.31802       1.84186       1.36601      0.929310      0.686179      0.471722      0.287927      0.166454      0.102631     0.0542589     0.0310574     0.0160731    0.00774338    0.00342461    0.00136035   0.000559039   0.000218673   6.95947e-05   2.15165e-05   5.47772e-06   1.27433e-06   2.31078e-07   3.37833e-08       0.00000       0.00000       0.00000       0.00000       0.00000       0.00000
  15  14 2764.1582    2.7543  0.9174 12.4858 -0.0149  0.0298   0.0751   0.0654    0.1471   0.0000   433.6253       14.3863       8.46097       2.90248     -0.398663      -3.68528       4.86148      -3.54628      -1.14768      0.976406      0.739579     -0.965638    0.00290681    -0.0384433     0.0724130      0.129016    -0.0848771     0.0194982     0.0102720   -0.00244700    0.00584419   -0.00331378   2.87349e-05  -0.000446009   2.70872e-05   1.52869e-07  -3.30404e-06  -9.61128e-07  -2.48959e-07   1.75174e-08       0.00000       0.00000       0.00000       0.00000       0.00000       0.00000       3.52043       4.52067       4.32292       4.26796       3.82511       3.36076       3.35495       2.81678       2.33618       1.74423       1.26304      0.816965      0.524488      0.302392      0.204780      0.109011     0.0656805     0.0317286     0.0159713    0.00838796    0.00328892    0.00161947   0.000565382   0.000207609   7.31616e-05   1.88993e-05   5.87502e-06   1.27623e-06   2.71563e-07   3.44689e-08       0.00000       0.00000       0.00000       0.00000       0.00000       0.00000
  15  15 2905.8859    3.2639  0.8428 12.9441 -0.0103  0.0293   0.0908   0.0664    0.1427   0.0000   442.3366       9.68730       17.4843      -4.41239       2.80066       1.16986      -2.87093      -1.11035       2.78196      -3.71493     -0.781354      -1.15942     -0.126286     -0.290977      0.165019     -0.195644    -0.0472927    0.00818472   -0.00461755    0.00194183    0.00358806   -0.00111299  -0.000371162  -3.15748e-05  -0.000101065   8.52746e-06  -5.31305e-06  -9.90274e-07   2.47528e-08   8.31557e-09       0.00000       0.00000       0.00000       0.00000       0.00000       0.00000       3.15585       3.58241       4.12951       4.48161       3.62552       3.36506       3.22130       2.36470       1.74842       1.45276       1.05808      0.675647      0.480589      0.336060      0.190424     0.0997939     0.0633977     0.0363790     0.0162322    0.00740923    0.00361070    0.00182030   0.000707151   0.000241234   7.21095e-05   2.00430e-05   5.25668e-06   1.19141e-06   2.40749e-07   3.30236e-08       0.00000       0.00000       0.00000       0.00000       0.00000       0.00000
  15  16 3047.2041    3.6530  0.9135 13.2645 -0.0102  0.0305   0.1023   0.0679    0.1551   0.0000   438.0521       15.6064       15.0965       3.96904       2.95978      -2.91645       1.23798       2.16893       1.83573     -0.325967      0.277898      0.684843       1.00702     0.0613793     -0.118552     -0.201616    -0.0208876     0.0338629    0.00167945    0.00492699   -0.00664569  -0.000719193  -0.000177196  -5.31606e-05  -6.13071e-07   7.21369e-06  -5.25366e-06  -1.89399e-07  -1.29723e-07   5.61302e-08       0.00000       0.00000       0.00000       0.00000       0.00000       0.00000       3.52438       4.68827       4.81513       4.77747       4.20279       3.97962       3.27299       2.76541       2.09875       1.58547       1.16968      0.741927      0.512370      0.316548      0.196521      0.104074     0.0644846     0.0313054     0.0167808    0.00714198    0.00357252    0.00147279   0.000634556   0.000204248   7.66056e-05   2.14918e-05   6.42842e-06   1.32168e-06   2.49300e-07   3.91575e-08       0.00000       0.00000       0.00000       0.00000       0.00000       0.00000
  15  17 3188.1652    3.8694  1.1668 13.3167 -0.0071  0.0348   0.0960   0.0806    0.1789   0.0000   438.7905       14.7429       7.89156      -2.54999      -8.49214     -0.934728      -2.00738      -3.93411      -3.90757     0.0828121    -0.0561826     -0.657369      0.238779      0.243718    -0.0197927    -0.0638082     0.0632617    -0.0152467    -0.0332929  -0.000880574  -0.000870683    0.00144268  -0.000322989  -9.80595e-05  -5.63565e-05  -3.99000e-05   2.02304e-06   1.21954e-06   1.27867e-07   1.57797e-08       0.00000       0.00000       0.00000       0.00000       0.00000       0.00000       3.76532       4.38798       4.74847       5.02554       4.78799       4.01118       3.46565       2.86750       2.24697       1.66833       1.19028      0.834879      0.608221      0.387129      0.230242      0.122045     0.0781113     0.0438391     0.0214251    0.00997464    0.00430613    0.00194322   0.000721074   0.000260922   8.75599e-05   2.48879e-05   7.17097e-06   1.60436e-06   2.92921e-07   3.72925e-08       0.00000       0.00000       0.00000       0.00000       0.00000       0.00000
  15  18 3329.0055    3.3277  1.5279 13.0629 -0.0046  0.0365   0.0742   0.0977    0.1138   0.0000   437.0170       26.5414       14.5818       8.17756       9.60985       5.99734      0.115687      -1.59881      -1.53393      -8.00630     0.0163946     -0.347835    -0.0550786      0.335500     0.0377145      0.226857    -0.0519135     0.0864601    0.00755196   -0.00987526   -0.00655633    0.00162530  -0.000738370   0.000238625  -0.000120760   3.38524e-05   2.01796e-06   2.78280e-06  -1.02023e-07  -7.14421e-08       0.00000       0.00000       0.00000       0.00000       0.00000       0.00000       4.01107       4.83845       4.87284       5.20916       4.91275       4.35994       3.65998       3.05581       2.47330       2.00271       1.34014      0.941749      0.613669      0.409495      0.244672      0.151009     0.0833947     0.0454294     0.0226079     0.0100674    0.00474391    0.00184646   0.000779146   0.000280243   9.10293e-05   2.81560e-05   7.11514e-06   1.77120e-06   3.13670e-07   4.36889e-08       0.00000       0.00000       0.00000       0.00000       0.00000       0.00000
  15  19 3470.1401    2.8082  2.3957 12.3779 -0.0097  0.0461   0.0502   0.1258    0.0912   0.0000   443.4252       25.4683      0.625245       2.34853      -7.52604       1.03403       16.2834       4.90970      -5.35626       3.00394       5.02772     -0.720625      0.560957      0.118908     -0.118070    -0.0162714      0.101902    -0.0272285     0.0157233   -0.00244393   -0.00431095   0.000776516   0.000426657   0.000295534   7.01903e-05   2.04441e-05   4.80818e-06  -2.17154e-06  -2.79319e-07  -3.62491e-08       0.00000       0.00000       0.00000       0.00000       0.00000       0.00000       5.17392       6.21176       6.41421       6.73792       6.13893       5.24670       4.76334       4.10598       3.27121       2.42948       1.71216       1.17559      0.811128      0.506566      0.292026      0.167188     0.0971311     0.0566369     0.0280978     0.0132828    0.00584085    0.00246779   0.000924573   0.000344099   0.000109182   3.30896e-05   8.93420e-06   2.09727e-06   3.94750e-07   5.26753e-08       0.00000       0.00000       0.00000       0.00000       0.00000       0.00000
  15  20 3611.4358    2.3441  3.5680 11.7598 -0.0051  0.0568   0.0338   0.1488    0.0738   0.0000   438.5809       31.6234       17.2953       11.2792      -7.77803      -2.33066       13.2291      -1.20175       1.47171      -3.42474       1.04718      -2.20210     -0.780521      0.221411     -0.193001     -0.267519    -0.0994454    -0.0283269     0.0173411   -0.00191395   -0.00856344   -0.00420651    0.00195755   0.000316502  -0.000283235  -1.70423e-06  -1.19592e-05   1.19503e-06  -3.10454e-07  -5.26871e-08       0.00000       0.00000       0.00000       0.00000       0.00000       0.00000       6.11153       7.88081       8.21599       8.39935       7.85809       7.01805       5.90499       4.76188       3.77511       2.83232       2.01360       1.43394      0.960099      0.613930      0.373689      0.221172      0.122900     0.0661971     0.0336491     0.0158227    0.00723758    0.00296219    0.00119446   0.000441039   0.000148730   4.50386e-05   1.18513e-05   2.80208e-06   5.26580e-07   6.98882e-08       0.00000       0.00000       0.00000       0.00000       0.00000       0.00000
  15  21 3752.8296    1.9706  5.1002 11.1884 -0.0020  0.0702   0.0240   0.1840    0.0622   0.0000   439.2032       32.0604       5.72082      -4.48357      -1.24170       15.1460      -14.3941      -10.1805       4.72179       2.04004      0.766191      -3.02414      -1.51133     -0.737728      0.202898      0.140601      0.260456     -0.139901   -0.00151132    0.00786260    -0.0160955    0.00123804   -0.00359499    0.00123921   0.000434225   7.31339e-05  -2.04218e-05  -4.80812e-06   7.18493e-07  -4.05510e-10       0.00000       0.00000       0.00000       0.00000       0.00000       0.00000       7.35505       9.46841       10.1124       10.1854       9.53859       8.31375       7.17507       5.97514       4.70623       3.50206       2.56550       1.73562       1.19207      0.734757      0.463314      0.267767      0.152009     0.0811470     0.0418752     0.0197596    0.00921873    0.00375878    0.00151742   0.000547510   0.000185460   5.52785e-05   1.57258e-05   3.52931e-06   6.74796e-07   8.54743e-08       0.00000       0.00000       0.00000       0.00000       0.00000       0.00000
  15  22 3894.2717    1.6650  6.3454 10.9743 -0.0035  0.0828   0.0191   0.2200    0.0542   0.0000   445.5365       30.7063      -3.89394      0.524661      0.312046       6.54959       1.17055      -6.63302      -1.58106      -8.05310     -0.363134       1.92756       2.14824     -0.724517    -0.0112893     0.0764406      0.114610     -0.195036     -0.160385    -0.0248165    0.00441950   -0.00621906  -0.000139998   -0.00130730  -1.47920e-06   5.02794e-05  -3.17056e-08   4.85649e-06   8.79722e-08   5.87106e-08       0.00000       0.00000       0.00000       0.00000       0.00000       0.00000       8.68351       11.0649       11.4269       11.6925       10.9084       9.81954       8.52220       7.03789       5.50390       4.29436       3.04057       2.15206       1.41054      0.910012      0.560947      0.333043      0.183149     0.0991154     0.0490979     0.0242089     0.0106422    0.00465307    0.00178133   0.000675504   0.000221372   6.72326e-05   1.78428e-05   4.28800e-06   7.79963e-07   1.03370e-07       0.00000       0.00000       0.00000       0.00000       0.00000       0.00000
  15  23 4035.8333    1.3961  8.4548 10.7228 -0.0018  0.1020   0.0153   0.2853    0.0487   0.0000   437.6865       47.4490      -18.9098      -22.6058       34.2027      -8.33697       1.18582       6.38655       12.3394      -2.99263    -0.0657038     0.0648931       2.91924      -1.39026      0.631877    -0.0197081     -0.119811     -0.159977     0.0427150   -0.00293427    0.00136185    0.00269851    0.00297372    0.00103075   0.000216583   4.91133e-05  -1.15522e-05   1.76468e-06  -8.96196e-07   3.24048e-08       0.00000       0.00000       0.00000       0.00000       0.00000       0.00000       11.0118       13.7217       14.6090       14.5981       13.5524       12.3974       10.6241       8.81186       6.94095       5.28902       3.79900       2.64155       1.77466       1.13221      0.687396      0.403696      0.224150      0.122317     0.0601144     0.0297062     0.0128837    0.00572435    0.00218832   0.000831196   0.000270839   8.30408e-05   2.22798e-05   5.11681e-06   9.29399e-07   1.21131e-07       0.00000       0.00000       0.00000       0.00000       0.00000       0.00000
  15  24 4177.7357    1.1424 10.8246 10.4903 -0.0010  0.1291   0.0125   0.3754    0.0457   0.0000   447.3092      0.454401       22.7238       8.49329      0.934743       13.1076       8.49933      0.693602      0.206864      -5.73107      -3.49442     -0.134751      -1.30983      0.684153     -0.379338      0.219993    -0.0869468     -0.132967     0.0746324   0.000385726    -0.0379552    0.00246669   -0.00223649   -0.00126355   1.22835e-05   1.64163e-05   1.44830e-05   5.03651e-06   1.11005e-07   1.28169e-07       0.00000       0.00000       0.00000       0.00000       0.00000       0.00000       13.3610       16.8749       17.9586       18.2047       16.9608       15.2790       13.3732       10.9233       8.69221       6.57896       4.81740       3.35733       2.23035       1.45421      0.867828      0.530371      0.291933      0.152174     0.0790345     0.0387525     0.0168785    0.00734857    0.00295085    0.00107473   0.000354163   0.000110496   2.88850e-05   6.71867e-06   1.25178e-06   1.58706e-07       0.00000       0.00000       0.00000       0.00000       0.00000       0.00000
  15  25 4319.8697    0.9656 13.2690 10.3653 -0.0017  0.1686   0.0106   0.4682    0.0417   0.0000   389.1317       25.0641       35.2076       23.8957      -5.33825      -4.86534       3.60302      -11.0384      -8.80989      -12.8312       3.09949      0.597727       4.46240      -1.99168      -1.47969     -0.750791     -0.332360     -0.321433      0.232114     0.0511034    -0.0255769   -0.00597542    0.00948791    0.00151307   -0.00126450   7.64628e-05   8.39218e-05   9.57034e-06   2.25727e-06  -8.35999e-08       0.00000       0.00000       0.00000       0.00000       0.00000       0.00000       16.9380       22.3503       23.5861       23.5562       21.9124       20.0441       17.4183       14.2364       11.5035       8.57996       6.28118       4.50059       2.90233       1.88806       1.18928      0.674682      0.388323      0.204600      0.103637     0.0503989     0.0229706    0.00996773    0.00387165    0.00142424   0.000505659   0.000150375   3.95425e-05   9.11624e-06   1.69986e-06   2.16814e-07       0.00000       0.00000       0.00000       0.00000       0.00000       0.00000
  16  10 2228.3612    0.9608  0.7188 10.6690 -0.0059  0.0238   0.0271   0.0607    0.0994   0.0000   438.4699      0.744565       12.9263       3.16094      -6.30876      -6.14484       1.40720     -0.800684       1.58979     -0.811542      0.178951     -0.834894     -0.333350      0.386681      0.156070     0.0144046    -0.0710761   -0.00403446     0.0145431    -0.0163341    0.00282795    0.00137648   0.000334206   5.52190e-05   3.71383e-05   5.85424e-05   7.46836e-06  -1.30884e-06   6.72432e-08   4.61347e-08  -5.55465e-08   8.62445e-10       0.00000       0.00000       0.00000       0.00000       2.47515       2.96396       3.09209       3.28079       3.19462       2.76828       2.35546       1.96047       1.73298       1.16736      0.898380      0.651734      0.455823      0.303607      0.189670      0.114024     0.0669151     0.0383694     0.0207489     0.0109544    0.00510422    0.00240423   0.000945021   0.000382518   0.000135254   4.98187e-05   1.65067e-05   4.97810e-06   1.22172e-06   2.58010e-07   5.41003e-08   6.34321e-09       0.00000       0.00000       0.00000       0.00000
  16  11 2372.6751    1.3105  0.8130 11.3692 -0.0095  0.0303   0.0359   0.0651    0.1002   0.0000   438.7471       1.31733       13.5443     -0.962662       1.64289      -3.59552     -0.300169     0.0107761      -3.24563     -0.271608     -0.753827       1.19029      0.181907     -0.512418     -0.310058   -0.00399167     0.0359383   -0.00149625    -0.0295527    0.00504600     0.0139084   0.000530061   2.77731e-05   0.000273990  -0.000158158   0.000102353  -5.06678e-06   7.08521e-06   1.09022e-06   2.20217e-07   1.81831e-08   3.25759e-10       0.00000       0.00000       0.00000       0.00000       3.45484       4.40992       4.40250       3.93782       3.39422       3.37795       3.23220       2.94634       2.50847       1.94874       1.42797      0.965504      0.607982      0.394220      0.231937      0.132969     0.0803142     0.0408726     0.0231319     0.0108994    0.00546628    0.00239703    0.00109007   0.000460018   0.000182054   5.75674e-05   2.05181e-05   5.84637e-06   1.40206e-06   3.23153e-07   5.68328e-08   7.54991e-09       0.00000       0.00000       0.00000       0.00000
  16  12 2514.8376    1.6723  1.0771 11.6335 -0.0031  0.0300   0.0398   0.0774    0.1142   0.0000   433.2717       4.87857       12.4245     0.0785092      -4.25789      -3.78659      -3.42686       3.16867       1.06792      -1.94023     -0.564926     -0.983434      0.272013     -0.107818      0.177630    -0.0379540     -0.100923    0.00742377    -0.0159467     0.0229651   -0.00113784    0.00172452   -0.00137052  -0.000114058  -9.37547e-05   0.000111930   4.30914e-05  -1.02132e-05  -2.93824e-06   3.99592e-07   5.10340e-08   1.06285e-08       0.00000       0.00000       0.00000       0.00000       2.96572       3.86319       4.07865       4.00712       3.85100       3.56778       3.01361       2.60013       2.05636       1.49611       1.17315      0.830589      0.578595      0.391264      0.237785      0.146727     0.0827686     0.0480428     0.0243826     0.0134196    0.00597392    0.00303812    0.00117777   0.000536755   0.000183518   7.06056e-05   2.19855e-05   7.12190e-06   1.80087e-06   3.83942e-07   7.05475e-08   9.11713e-09       0.00000       0.00000       0.00000       0.00000
  16  13 2656.9751    2.1959  0.9046 12.1125 -0.0030  0.0327   0.0573   0.0646    0.1186   0.0000   441.2904       7.59356       14.8437       1.22169       1.33794       3.01286       3.07196      -1.93285      0.452375      -3.10696     -0.885344      -1.19644    -0.0326299      0.221030     0.0485046     -0.184686     0.0520936     0.0536547     0.0323044    0.00215333    0.00377266    0.00285009    0.00144237  -0.000248210  -1.33744e-05  -3.14795e-05  -2.69697e-05  -8.08799e-06  -7.69956e-07   4.18454e-08   3.13858e-08  -3.81274e-09       0.00000       0.00000       0.00000       0.00000       3.23666       3.42921       4.63949       4.75715       3.43132       4.01153       3.45025       2.37095       2.01842       1.91765       1.11369      0.773846      0.647245      0.407775      0.198870      0.166265      0.101089     0.0461660     0.0232829     0.0163308    0.00759805    0.00280566    0.00114247   0.000659000   0.000274613   9.67512e-05   2.68618e-05   7.18424e-06   1.56348e-06   3.45481e-07   5.24396e-08   8.56500e-09       0.00000       0.00000       0.00000       0.00000
  16  14 2799.5928    2.9162  0.8595 12.3759 -0.0084  0.0303   0.0777   0.0631    0.1440   0.0000   439.9201       8.71991       7.85188       7.63206      0.529245      0.687499     -0.440348      0.253460     -0.363893      -2.51394       1.45574     -0.344504     -0.485365      0.105718     0.0634376    -0.0641809    -0.0820172     0.0229351     0.0161968   -0.00417175    0.00600133   -0.00189229  -0.000965861   6.53998e-05  -0.000192148   0.000132871  -1.94947e-05  -7.87192e-06  -1.18716e-06  -3.99784e-07  -5.36883e-09   1.90561e-09       0.00000       0.00000       0.00000       0.00000       2.99332       4.09792       3.62692       4.52620       3.70867       3.83789       2.71240       2.74625       1.95398       1.75351       1.15654      0.868972      0.534595      0.382519      0.207548      0.159788     0.0808473     0.0515320     0.0228191     0.0144905    0.00566766    0.00319461   0.000953674   0.000545723   0.000159600   7.29683e-05   1.64704e-05   6.88220e-06   1.42202e-06   4.09589e-07   5.47638e-08   1.22407e-08       0.00000       0.00000       0.00000       0.00000
  16  15 2941.8971    3.4399  0.8379 12.9763  0.0015  0.0269   0.0901   0.0614    0.1254   0.0000   439.2326       10.7837       3.46633       4.51182      0.226297      -5.84732      -2.44228      0.239935       4.77772      -4.91609     -0.439022      -1.80875      0.430743     -0.190062     0.0122623    -0.0517678    -0.0983847     0.0503113    0.00386777    -0.0111613    0.00258360   0.000480870   -0.00110278  -0.000234695   0.000116431   3.30199e-05  -2.79654e-05   1.92223e-06   5.63525e-07  -2.90502e-08   1.96360e-08   1.67691e-09       0.00000       0.00000       0.00000       0.00000       2.72616       3.39522       3.53133       3.73879       3.32933       3.32018       2.59356       2.26745       1.76030       1.53777       1.02896      0.757813      0.493356      0.319739      0.201162      0.137259     0.0782280     0.0432455     0.0228944     0.0113332    0.00552964    0.00250218    0.00104912   0.000429234   0.000177537   6.28963e-05   1.93989e-05   5.65816e-06   1.42164e-06   3.39945e-07   5.05332e-08   8.51991e-09       0.00000       0.00000       0.00000       0.00000
  16  16 3083.6566    3.7955  0.9750 13.2449 -0.0064  0.0330   0.0944   0.0659    0.1513   0.0000   436.1018       13.7812       20.3157       2.43539     -0.977298      0.821695      -4.36607       1.19564       1.80028      -1.96201      -1.00762      0.281045     -0.252929   -0.00807354      0.383632    -0.0405084   -0.00854441    -0.0260822  -0.000260752   -0.00629474   -0.00519273    0.00167849    0.00112811   0.000148753   0.000153665  -3.81366e-05   1.20806e-05  -1.92468e-05  -1.79152e-06   5.29011e-07  -8.69012e-09   3.97644e-09       0.00000       0.00000       0.00000       0.00000       2.98985       4.20596       3.99541       4.55071       4.08694       3.84930       3.00668       2.66453       2.16706       1.63645       1.25820      0.889346      0.573868      0.371692      0.255832      0.160007     0.0964382     0.0551018     0.0261605     0.0160580    0.00636424    0.00372561    0.00120576   0.000641446   0.000179692   7.90402e-05   2.43404e-05   7.62492e-06   1.89286e-06   4.13573e-07   7.93194e-08   1.20396e-08       0.00000       0.00000       0.00000       0.00000
  16  17 3225.0947    3.7256  1.3508 13.1758 -0.0064  0.0358   0.0835   0.0878    0.1498   0.0000   442.2654       18.4520       6.01945      -6.15782      -6.70345      -5.82341     -0.869015      -5.68842       7.16290      -1.29310      0.969900      0.804311      0.386730     -0.463652     0.0132563    -0.0464513     -0.161010    -0.0722561    -0.0133515   -0.00355031  -0.000399562    0.00303380   2.57975e-05  -0.000468249   7.02835e-05   4.81426e-05   1.10250e-05  -1.39904e-06  -3.56663e-06   6.77195e-07   1.63784e-08   3.58438e-09       0.00000       0.00000       0.00000       0.00000       3.65862       4.75954       4.78237       5.28257       4.75499       4.56879       3.65377       2.99999       2.24396       1.87739       1.36080      0.988107      0.624899      0.452668      0.287833      0.178518      0.106805     0.0587560     0.0317988     0.0143284    0.00725151    0.00310537    0.00151935   0.000570780   0.000236023   7.55881e-05   2.59595e-05   7.41530e-06   1.82985e-06   4.50341e-07   7.30727e-08   1.19021e-08       0.00000       0.00000       0.00000       0.00000
  16  18 3366.5825    3.2570  1.7005 12.8209 -0.0067  0.0382   0.0655   0.0950    0.1232   0.0000   435.5771       18.8008       12.2107       4.67793      -2.92167     -0.382178       1.65112      -4.33614    0.00299076      -4.75005     -0.710630      -2.07379      0.741999    -0.0659892      0.425206     0.0619023     -0.140463    -0.0460447    -0.0378226   -0.00793543   -0.00369929   -0.00206499   0.000503394  -0.000340163   0.000215955  -3.13163e-05  -2.27064e-05   3.55911e-06   1.93752e-06  -9.85458e-08   6.82524e-08   2.78763e-08       0.00000       0.00000       0.00000       0.00000       4.02528       5.01417       5.42882       5.27975       5.06160       4.55882       4.14271       3.29490       2.62854       2.05449       1.51603       1.10295      0.750554      0.486614      0.312946      0.191502      0.114600     0.0594720     0.0312048     0.0165844    0.00794894    0.00369389    0.00155952   0.000672125   0.000251256   8.84850e-05   2.88469e-05   8.09806e-06   2.12120e-06   4.80619e-07   8.66650e-08   9.85157e-09       0.00000       0.00000       0.00000       0.00000
  16  19 3508.0803    2.8528  2.6881 12.0439 -0.0026  0.0475   0.0443   0.1227    0.0995   0.0000   438.6883       29.6465       18.7892       8.98870       4.81336      0.646009      -3.95018      -2.67105     -0.189615      -4.70850      -1.07711     -0.990585     -0.102434     -0.188074      0.118527    -0.0495339     -0.102124   -0.00209719   -0.00384801    -0.0241430   -0.00750672  -1.28368e-05    0.00120184  -0.000922660   0.000414176   0.000138980  -3.02917e-05   1.53939e-05  -1.95608e-06  -8.44866e-07  -1.07509e-07  -1.49727e-08       0.00000       0.00000       0.00000       0.00000       4.75086       6.14770       6.41474       6.42617       6.06867       5.62679       4.82439       4.05267       3.13231       2.59272       1.84133       1.30760      0.918144      0.584968      0.380573      0.231428      0.137139     0.0756392     0.0389721     0.0206971    0.00979574    0.00445058    0.00192843   0.000816679   0.000307559   0.000112118   3.50460e-05   9.96195e-06   2.77192e-06   6.17966e-07   1.04674e-07   1.41992e-08       0.00000       0.00000       0.00000       0.00000
  16  20 3650.0121    2.3350  3.9320 11.5524 -0.0008  0.0582   0.0308   0.1559    0.0732   0.0000   445.3739       13.5282       13.7978       5.45053      -9.60133       2.72463       3.52698      -1.46551       3.68632      -3.55629     -0.660073      -3.88069     -0.475429      -1.81984     -0.112080  -0.000675806      0.398956     -0.159168     0.0290216    0.00483280    -0.0150893    -0.0148571    0.00405375    0.00146826  -0.000495380   8.04831e-05  -8.83889e-06  -3.96955e-06  -5.63690e-07  -1.64576e-07   5.96751e-08  -2.08179e-08       0.00000       0.00000       0.00000       0.00000       5.66983       7.54334       7.50968       7.87101       7.52707       6.87219       5.85769       4.87324       3.99907       3.04794       2.25952       1.62786       1.10176      0.761915      0.457096      0.294934      0.165039     0.0967241     0.0507947     0.0258238     0.0126795    0.00552095    0.00250387   0.000974359   0.000382200   0.000135245   4.21764e-05   1.35269e-05   3.31315e-06   7.86074e-07   1.46213e-07   1.88971e-08       0.00000       0.00000       0.00000       0.00000
  16  21 3791.8657    1.8769  5.4019 11.1310 -0.0004  0.0720   0.0221   0.1927    0.0608   0.0000   440.4526       34.8203       21.5307       20.3452       3.25203      -6.17195       4.32688       1.73906     -0.153829      -2.94657      -3.33858      -1.96128       1.43078     -0.530560     -0.321154     0.0361106    -0.0540144    -0.0557429   0.000742573    -0.0314005   -0.00559928     0.0109021   -0.00104342   -0.00152418   0.000276165   6.46412e-05  -3.52632e-07   2.27470e-05   2.98615e-06   3.95548e-07   1.74223e-07  -2.78472e-08       0.00000       0.00000       0.00000       0.00000       7.16219       9.30204       9.51916       9.90931       9.38936       8.49360       7.32164       6.04980       5.07579       3.87298       2.89143       2.05481       1.35023      0.923046      0.564796      0.368207      0.209236      0.120141     0.0619924     0.0322688     0.0155442    0.00695636    0.00305137    0.00122761   0.000467683   0.000168615   5.33348e-05   1.69040e-05   4.05586e-06   9.57153e-07   1.79218e-07   2.24746e-08       0.00000       0.00000       0.00000       0.00000
  16  22 3933.7296    1.5606  6.7734 10.8830 -0.0052  0.0850   0.0174   0.2283    0.0523   0.0000   459.2386       18.1897       13.8073       26.0541      -14.6207    -0.0877531       5.77167      -14.5438      -6.88143      -7.21746       5.92011      -6.64212      -2.06738      -1.13824     -0.429365      0.494975     -0.278701    -0.0240250     0.0738227   -0.00297962    -0.0156026    -0.0103687    0.00230850  -0.000923095   0.000606798  -2.24867e-05   1.70709e-05   3.47441e-05   8.52016e-06   1.97786e-07  -2.64893e-07   5.65985e-08       0.00000       0.00000       0.00000       0.00000       8.40263       10.8536       11.4266       11.8217       11.1527       10.0312       8.58495       7.42724       5.79579       4.55014       3.32786       2.40300       1.63831       1.08556      0.687518      0.420787      0.245951      0.139591     0.0731991     0.0385529     0.0186244    0.00844129    0.00370734    0.00150438   0.000560627   0.000201514   6.47077e-05   1.93944e-05   5.09344e-06   1.16801e-06   2.03412e-07   2.64802e-08       0.00000       0.00000       0.00000       0.00000
  16  23 4075.7296    1.3216  9.3518 10.5517 -0.0014  0.1083   0.0134   0.2971    0.0475   0.0000   429.4162       27.9599       6.42143      -32.7515       34.2427       13.8860      -14.4490      -17.1418       4.41547      -3.82837      -1.08305     -0.803627       2.20042      -1.66626      0.686369     -0.463612     -0.193902    -0.0269953      0.147839    -0.0308211     0.0298031    -0.0114169    -0.0137011   -0.00319752  -0.000944143  -0.000230488  -5.62084e-05   2.31996e-05  -9.52716e-06  -1.02059e-06  -1.38572e-07   4.54002e-08       0.00000       0.00000       0.00000       0.00000       10.5019       13.5623       14.1402       14.7199       13.9063       12.6923       11.0251       9.19680       7.24495       5.68687       4.26447       3.01208       2.10379       1.41212      0.906278      0.544332      0.320926      0.183130     0.0987110     0.0493211     0.0243435     0.0108874    0.00500997    0.00197339   0.000763368   0.000263844   8.52395e-05   2.49386e-05   6.62923e-06   1.47196e-06   2.66131e-07   3.40592e-08       0.00000       0.00000       0.00000       0.00000
  16  24 4217.7316    1.0926 11.7396 10.4675 -0.0015  0.1379   0.0113   0.3897    0.0421   0.0000   439.7346       56.4614      -9.07799      -8.61391       2.23012      -18.3557      -3.30800       14.3502       1.32120      -4.84787       4.37799      0.568641     -0.458609      -2.95805      0.907924     -0.357799     -0.255756      0.280665     0.0370292     0.0848896    -0.0284660   0.000809145   -0.00784264    0.00259724    0.00147408  -0.000599341   5.64755e-05   4.35320e-05   3.77802e-06   9.41111e-07  -8.69096e-08  -2.22220e-08       0.00000       0.00000       0.00000       0.00000       13.2807       17.3804       17.7177       18.4027       17.3274       16.1401       14.1678       11.7831       9.44721       7.28685       5.47509       3.92290       2.82994       1.87828       1.17319      0.716049      0.419474      0.233011      0.125452     0.0646490     0.0317560     0.0140344    0.00628767    0.00255313    0.00100131   0.000348685   0.000112377   3.31139e-05   8.66822e-06   1.90034e-06   3.47878e-07   4.43829e-08       0.00000       0.00000       0.00000       0.00000
  16  25 4360.2183    0.8898 14.5043 10.3463 -0.0029  0.1855   0.0093   0.5145    0.0388   0.0000   446.3037       40.7401      0.917530     -0.496578      -10.5728      -15.6553      -41.7509      -11.9191      -9.44765      -7.68490       6.96062      -11.3918       4.19641       2.99796      -2.58271      -1.05967      0.579197    -0.0169859     0.0499035     0.0604840    -0.0362266     0.0109126     0.0108665   -0.00218605   -0.00165294  -0.000151089  -1.46350e-05   9.63001e-05   1.67560e-06   4.28683e-06  -8.47629e-07  -1.01476e-07       0.00000       0.00000       0.00000       0.00000       17.4535       23.2404       24.3290       24.9077       23.7166       21.4832       18.7273       15.8808       12.7443       9.86352       7.38689       5.35444       3.66472       2.44382       1.56394      0.955669      0.570651      0.314989      0.168493     0.0887185     0.0421470     0.0201662    0.00840588    0.00359782    0.00132382   0.000475731   0.000156786   4.61592e-05   1.20613e-05   2.68898e-06   4.76567e-07   5.96463e-08       0.00000       0.00000       0.00000       0.00000
  17   9 2112.9875    0.7521  0.6560 10.2835 -0.0063  0.0248   0.0222   0.0553    0.0838   0.0000   437.9427     0.0431457       12.9487       1.00688      -1.81532       4.43332      0.138799     -0.761293       2.73557     0.0497913     -0.419186      -1.31235     0.0900094    -0.0657256     0.0322211     -0.142400      0.103921    -0.0753978    -0.0464976    -0.0143898    0.00462443    0.00225982    0.00133069   0.000697517   6.55816e-05  -6.26167e-05  -2.64279e-05  -8.48129e-06  -2.73218e-06   5.61044e-07   2.39896e-07  -5.10156e-08   1.19365e-08  -3.31773e-09       0.00000       0.00000       2.21457       2.78269       2.89560       3.18236       2.93514       2.77132       2.31526       2.07446       1.61016       1.21046      0.949659      0.746717      0.477239      0.334514      0.238003      0.140261     0.0897507     0.0522699     0.0296287     0.0148349    0.00838360    0.00372887    0.00190012   0.000822590   0.000372139   0.000120444   4.68141e-05   1.54568e-05   5.45169e-06   1.39543e-06   3.62465e-07   7.91089e-08   1.31473e-08   1.91024e-09       0.00000       0.00000
  17  10 2260.3725    1.0621  0.7720 10.6455 -0.0024  0.0247   0.0290   0.0626    0.1012   0.0000   435.0245       1.31276       16.9091       4.80952      -3.21324     -0.819834      -3.20882      0.365397       1.25822      -1.67691      -2.38333     -0.383039      0.163577      0.369425      0.177628    -0.0629207     0.0217702   -0.00282910     0.0176154     0.0167391    0.00252538    0.00156845   -0.00111044   0.000348737  -0.000323379  -2.61157e-05  -2.01244e-05  -2.38140e-05   5.00517e-06   4.24577e-07   7.32935e-07   8.00891e-08  -1.60711e-09  -1.70424e-09       0.00000       0.00000       2.51153       3.08574       3.06199       3.19488       3.21630       2.88223       2.44371       2.01203       1.80512       1.44051       1.13336      0.792931      0.513828      0.325727      0.223212      0.147960     0.0975183     0.0572046     0.0300819     0.0159817    0.00823133    0.00391528    0.00174915   0.000746447   0.000311524   0.000114405   4.22218e-05   1.54712e-05   4.86577e-06   1.34539e-06   3.34165e-07   7.25472e-08   1.35898e-08   1.62302e-09       0.00000       0.00000
  17  11 2405.0150    1.4811  0.8976 11.0472 -0.0036  0.0265   0.0352   0.0609    0.1262   0.0000   437.6560       3.32070       12.8775       3.61503      -4.26589       2.72500     -0.269483     0.0428431      0.226792      -2.22731     -0.435921      0.654092      0.866850     -0.361175     -0.166527     -0.102573    -0.0257384  -0.000520557     0.0164145    -0.0162137   -0.00413053    0.00161736   -0.00124884   0.000624216   0.000490829  -1.16324e-05  -4.47166e-05   4.45091e-05  -4.31333e-06  -9.33159e-07   6.06993e-07  -6.94034e-08  -6.00104e-10  -3.44451e-10       0.00000       0.00000       2.27256       2.96834       3.20442       3.28396       3.05069       3.00642       2.38427       2.23356       1.70118       1.40554      0.965696      0.799531      0.526273      0.390121      0.231840      0.162997     0.0879084     0.0575568     0.0291871     0.0175521    0.00836371    0.00455185    0.00193076   0.000942430   0.000351687   0.000153314   5.16303e-05   2.03316e-05   5.61382e-06   1.83812e-06   3.92633e-07   9.77797e-08   1.37899e-08   2.12782e-09       0.00000       0.00000
  17  12 2548.1486    1.9078  0.8601 11.8208 -0.0034  0.0285   0.0487   0.0610    0.1131   0.0000   438.8841     -0.923329       10.3450       7.38409      -5.62145      -5.24604      -1.34588      -4.53849       1.09821      0.198537     -0.816564     -0.667536     0.0809180     0.0144862     -0.641087     0.0727241     0.0118231     -0.172153   -0.00736344    -0.0113427    0.00585409   -0.00463679    0.00213103   0.000888506  -0.000619322  -7.45651e-05   8.24451e-05   8.57103e-06  -1.62604e-05   2.67606e-06   2.16834e-07  -7.29071e-08   1.16257e-08  -2.57033e-09       0.00000       0.00000       3.30238       4.54309       5.23506       5.34377       4.93368       4.32476       3.48681       2.72621       2.07478       1.47684       1.05123      0.761263      0.522409      0.356023      0.228572      0.145573     0.0911090     0.0514099     0.0300140     0.0154803    0.00827045    0.00409702    0.00187761   0.000842963   0.000337503   0.000137462   5.22546e-05   1.70638e-05   5.74895e-06   1.53291e-06   3.65882e-07   7.75590e-08   1.39264e-08   1.73752e-09       0.00000       0.00000
  17  13 2691.0933    2.4581  0.9612 12.0946  0.0021  0.0272   0.0584   0.0674    0.1215   0.0000   436.6866       9.08447       9.61337       4.03635      -1.74767     -0.756878     -0.376375      -3.15618       2.23217      -2.00032      0.317055       1.17519      0.727184      0.115867     -0.389063     0.0686052    -0.0435726     0.0738059    -0.0122074    -0.0348236   -0.00306938    0.00342486   0.000352964  -0.000314713  -0.000144388  -9.67572e-06   6.50890e-06   2.67037e-05   7.55929e-06   3.38567e-07  -2.53001e-07  -1.02397e-07   1.12112e-08   2.03618e-09       0.00000       0.00000       2.64754       3.33785       3.62016       3.44187       3.11721       3.13929       2.68461       2.33343       2.02025       1.60800       1.24514      0.867407      0.594583      0.379900      0.261618      0.154767      0.102429     0.0590965     0.0312291     0.0175708    0.00847895    0.00450681    0.00179095   0.000958104   0.000356636   0.000161520   5.33190e-05   2.02514e-05   6.30801e-06   1.65244e-06   4.24889e-07   8.06947e-08   1.47813e-08   1.89431e-09       0.00000       0.00000
  17  14 2834.4400    3.0438  0.8871 12.7093 -0.0076  0.0240   0.0768   0.0622    0.1238   0.0000   440.6926       8.72254       11.1549       5.06665      -1.99795     -0.346037     0.0462244      -2.73490      -2.55125      -1.47875     -0.770540     -0.154624      0.303290      0.200861     -0.128078     0.0577929     -0.133305     -0.101402    -0.0160961    -0.0134586    0.00541638    0.00178629    0.00114829  -2.14330e-05   0.000429225   0.000164541   6.74141e-05   1.50754e-05  -7.77985e-06  -7.89521e-07  -7.62153e-08  -2.20167e-08   1.12678e-08  -2.98035e-10       0.00000       0.00000       2.45167       3.08775       3.38167       3.44282       3.18317       2.99669       2.47703       2.14162       1.75160       1.32760       1.00665      0.737355      0.504578      0.338336      0.226626      0.138203     0.0870255     0.0513504     0.0272991     0.0149152    0.00780751    0.00380817    0.00167810   0.000791334   0.000322189   0.000124777   4.46011e-05   1.62055e-05   5.12218e-06   1.41011e-06   3.53203e-07   7.20304e-08   1.22356e-08   1.64702e-09       0.00000       0.00000
  17  15 2977.3451    3.6079  0.8598 13.2376 -0.0028  0.0268   0.0938   0.0636    0.1081   0.0000   443.8026       7.45951       12.9755     -0.569622      -3.94680      0.624635       2.15175      -2.51643     -0.915207      -1.40380     -0.445324    -0.0326711      0.102021     0.0684466      0.247224    -0.0903063    -0.0425109      0.105060     0.0213011   -0.00320247    0.00307200   -0.00599483   -0.00241935    0.00162582  -0.000630913  -0.000266287  -6.19125e-05   4.96006e-06  -5.25206e-06   7.57591e-07   3.03354e-07   4.97944e-08  -3.26880e-08   1.60794e-09       0.00000       0.00000       2.48701       3.00662       3.45260       3.37949       3.23094       3.15992       2.43800       2.26707       1.91203       1.33804       1.13916      0.751040      0.561259      0.395839      0.239063      0.153062      0.101806     0.0545823     0.0310071     0.0179190    0.00848000    0.00464584    0.00202704   0.000867944   0.000349193   0.000160934   5.10562e-05   1.75393e-05   6.23169e-06   1.87226e-06   4.42384e-07   7.63965e-08   1.43393e-08   1.83780e-09       0.00000       0.00000
  17  16 3119.5760    3.7753  1.0725 13.1152 -0.0141  0.0299   0.0897   0.0684    0.1633   0.0000   440.8996       11.4980       13.2232       1.38752       2.16266      -7.06420       4.01176      -3.09659     -0.857432      -1.92031     -0.485333      -1.42437     -0.834459     -0.391892      0.216969      0.184529     -0.216690    -0.0273487     0.0665043    -0.0252980    0.00202029    0.00237597   0.000881712  -0.000699173  -5.19429e-05  -0.000436497   3.28739e-05   1.05554e-05  -4.64947e-06  -3.12005e-06   3.58953e-07   1.00416e-07  -7.69675e-09  -1.58984e-09       0.00000       0.00000       2.75717       3.57428       3.60313       3.96557       3.64697       3.39209       3.07756       2.52865       2.10854       1.49379       1.18471      0.916144      0.650141      0.435827      0.277361      0.183640      0.112657     0.0649037     0.0316723     0.0183435    0.00964385    0.00495692    0.00225893   0.000985597   0.000408682   0.000161815   5.47381e-05   2.04124e-05   6.11202e-06   1.84527e-06   4.25762e-07   9.55821e-08   1.85252e-08   2.35035e-09       0.00000       0.00000
  17  17 3261.5647    3.5847  1.3436 13.2641 -0.0065  0.0341   0.0799   0.0838    0.1266   0.0000   437.8619       14.8983       6.82022      0.562253      -3.06806     -0.436998      -2.60138      -4.67244     0.0335383     -0.925385      -3.53220      -2.94583       1.09623     -0.369757     -0.523525      0.128596     -0.103312    0.00234078   -0.00895900    0.00330516     0.0194565   -0.00253674   -0.00556033   0.000286955   0.000406773   0.000404681   6.67525e-05   1.14781e-05  -8.53400e-06   1.77484e-06   1.42488e-07  -5.34366e-08   2.45715e-08   2.43275e-09       0.00000       0.00000       3.07419       4.04704       4.14451       4.39897       3.93673       3.77730       3.40738       2.79087       2.43609       1.88832       1.42341       1.05165      0.742708      0.499368      0.332058      0.211333      0.120535     0.0719879     0.0431962     0.0228356     0.0113531    0.00542505    0.00285298    0.00112819   0.000505650   0.000191201   7.59683e-05   2.54117e-05   7.78201e-06   2.18342e-06   5.21374e-07   1.15597e-07   2.16308e-08   2.72307e-09       0.00000       0.00000
  17  18 3403.5232    3.0573  2.2044 12.4322 -0.0080  0.0420   0.0541   0.1110    0.1186   0.0000   438.8510       15.6140       20.4946       5.30652      0.621598      -4.67359      -2.06649    0.00888893      -4.41476      -2.67235       1.38079     -0.100463      -1.55512     -0.332334     -0.521558     -0.167181      0.154619    -0.0575404    -0.0623937   -0.00342877    0.00239677    0.00127809   -0.00174037  -0.000668435   0.000843429  -8.37905e-05  -0.000264884   5.29123e-06   4.67638e-06  -3.91838e-06  -8.09656e-07   1.22144e-07   8.98515e-09  -3.59925e-09       0.00000       0.00000       4.02122       5.18656       5.27969       5.57568       5.28596       4.68737       4.24262       3.65425       2.92092       2.43794       1.81437       1.33352      0.878902      0.614593      0.420731      0.249159      0.155421     0.0909907     0.0552227     0.0283708     0.0142187    0.00703979    0.00315367    0.00158085   0.000611616   0.000244198   8.67985e-05   2.82895e-05   9.41372e-06   2.46307e-06   6.49920e-07   1.50204e-07   2.48794e-08   3.17707e-09       0.00000       0.00000
  17  19 3545.6893    2.6731  2.8532 11.9959 -0.0031  0.0495   0.0411   0.1184    0.0969   0.0000   436.2145       21.0904       21.7414       9.07862      0.862966      -5.82570      -2.02958      -11.4213       2.04385      -3.11712       1.26447      -2.51268      0.734841       1.02828     0.0809892      0.398306     0.0238466     0.0308870     0.0381136     0.0686003    -0.0111363   0.000149297   -0.00206330    0.00164834  -0.000227006   0.000373937   2.66228e-05  -3.53127e-05  -7.32940e-06   3.14951e-06  -6.55417e-07   1.72484e-08   1.22576e-09   7.18113e-09       0.00000       0.00000       4.63175       5.99074       6.39213       6.56800       6.21836       5.48571       5.00438       4.25833       3.46528       2.72295       2.07194       1.46969       1.05373      0.712228      0.467570      0.286623      0.175796      0.101873     0.0587217     0.0323531     0.0161028    0.00834385    0.00363849    0.00176608   0.000679110   0.000289713   9.94470e-05   3.42887e-05   1.05870e-05   2.97202e-06   7.85817e-07   1.67726e-07   3.04348e-08   3.62190e-09       0.00000       0.00000
  17  20 3688.0184    2.2752  4.2996 11.3972 -0.0020  0.0581   0.0275   0.1576    0.0717   0.0000   441.9162       21.7934       25.5806       17.5733       4.08728       5.31717      -7.95018      -3.91095       4.58138      -1.92482      0.286989      -2.25759     -0.912641       2.04900    -0.0285778     -0.436248    -0.0464458     0.0717260      0.223852     0.0360829    -0.0309068   -0.00236371    0.00537475   0.000955400  -0.000429000   0.000297651   0.000200550   2.78436e-05   1.50801e-06  -5.43902e-07  -6.86726e-07   4.93849e-08  -3.81606e-08   1.57468e-09       0.00000       0.00000       5.38357       6.91211       7.63375       7.64937       7.51859       6.67535       5.83762       5.03672       3.97759       3.10248       2.36671       1.72239       1.24653      0.824442      0.553185      0.345187      0.214854      0.121798     0.0695699     0.0373997     0.0191070    0.00959448    0.00452694    0.00196909   0.000820649   0.000325466   0.000118768   4.05101e-05   1.29897e-05   3.66545e-06   9.83230e-07   2.07593e-07   3.55596e-08   4.15015e-09       0.00000       0.00000
  17  21 3830.1366    1.8630  6.0638 10.8764 -0.0026  0.0721   0.0197   0.1963    0.0610   0.0000   435.5657       32.2956       6.12075      -3.28560       5.00459       24.1364      -1.73925      -2.29663      -4.70575      -7.62691      -2.25158      -4.68565      0.715334      0.408793     -0.164648     -0.225018     -0.296293      0.155750    -0.0416859     0.0137970    -0.0274209   -0.00380995     0.0111295    0.00171860   0.000501071  -0.000194628   0.000143380   3.88059e-05  -1.95615e-06   6.86968e-07  -2.43840e-06   3.21400e-07  -6.75334e-09   1.83064e-09       0.00000       0.00000       6.96449       8.62057       9.21680       9.48600       9.07244       8.25342       7.53791       6.15597       4.97073       3.97310       3.05058       2.21514       1.55868       1.06820      0.703009      0.446947      0.270506      0.160396     0.0874009     0.0469315     0.0240924     0.0116951    0.00543198    0.00246608    0.00104199   0.000408178   0.000148544   5.05759e-05   1.52824e-05   4.36113e-06   1.09493e-06   2.42014e-07   4.31597e-08   5.03938e-09       0.00000       0.00000
  17  22 3972.5826    1.5011  7.9311 10.7398 -0.0023  0.0920   0.0149   0.2503    0.0464   0.0000   429.6824       17.9207       16.1703      -7.68517       3.44749       5.75593       3.54568       4.22446     0.0425365      -3.21443       6.51876      -4.36506       2.62134     -0.730617      -1.00614     -0.174653     0.0103033      0.285123    -0.0142058     0.0798507   -0.00288638    -0.0287481    0.00507803   -0.00159071    0.00151787   0.000360193   0.000248146   5.10099e-05   1.87807e-05  -2.49343e-06  -1.92881e-06  -1.43253e-07   1.30830e-07   3.17920e-09       0.00000       0.00000       8.25326       10.8655       11.5578       11.8237       11.3992       10.2320       9.16409       7.74075       6.40087       5.09452       3.76079       2.85361       1.93164       1.37522      0.878016      0.561362      0.338368      0.198067      0.115008     0.0608352     0.0316555     0.0154174    0.00724696    0.00323340    0.00134233   0.000528672   0.000198236   6.62586e-05   2.15088e-05   6.08027e-06   1.48469e-06   3.48934e-07   5.91570e-08   7.05755e-09       0.00000       0.00000
  17  23 4115.0315    1.2433  9.6790 10.5961 -0.0004  0.1115   0.0125   0.3086    0.0424   0.0000   448.7253       35.7230       33.4274      -9.45772      -12.0423      -2.54202       1.47844     -0.544827       13.6559      -7.74593       2.79626       6.90378      -1.10800     -0.799872     -0.538722       1.21577     -0.275630     -0.510497     0.0737774      0.153711     0.0277925     0.0163748    0.00260883  -0.000865404   0.000851349   0.000506729  -0.000132596   0.000106720  -6.50295e-07  -5.51551e-06  -2.59532e-08  -4.05065e-07  -5.03640e-08  -7.71539e-09       0.00000       0.00000       10.2452       12.8893       14.1961       14.2318       13.7085       12.4531       11.1991       9.45479       7.71450       6.11590       4.71031       3.38828       2.43844       1.63763       1.08435      0.692727      0.421328      0.248441      0.139074     0.0749349     0.0386400     0.0191283    0.00886418    0.00401724    0.00166954   0.000667993   0.000245724   8.36810e-05   2.58377e-05   7.36308e-06   1.87017e-06   3.95105e-07   6.89711e-08   7.92825e-09       0.00000       0.00000
  18   9 2143.7160    0.8235  0.5651 10.4520  0.0037  0.0227   0.0249   0.0458    0.0746   0.0000   439.4143      0.135509       12.4837      -2.36416       1.12311     -0.293898      -4.13590     -0.574381       2.10297      0.989697      -1.69924      0.248801    -0.0792950     0.0849990      0.406847     -0.155087    -0.0779894     0.0659646     0.0460374    0.00541831   -0.00373217  -0.000376170  -0.000864565  -0.000679845  -0.000151146   6.86391e-05   2.53564e-05  -4.18473e-05  -5.09968e-06   1.22145e-06  -1.21873e-07   2.21678e-07   6.73533e-08  -1.08613e-08   3.69105e-11  -7.44936e-10       2.16839       2.77562       3.11143       3.15928       2.78172       2.87080       2.32380       1.97624       1.69404       1.31957      0.916414      0.735498      0.526884      0.365180      0.261681      0.167006     0.0889032     0.0579439     0.0342710     0.0200660     0.0101980    0.00594614    0.00246879    0.00132622   0.000572586   0.000261585   8.37641e-05   3.98490e-05   1.40203e-05   5.15468e-06   1.37166e-06   3.73182e-07   8.07785e-08   1.70015e-08   2.63878e-09   4.12191e-10
  18  11 2436.8741    1.5107  0.9671 11.2332 -0.0054  0.0305   0.0355   0.0672    0.1261   0.0000   436.6831       10.2508       9.48057       2.04422      -5.06519      -2.77663     -0.222954     -0.983888     -0.767939     -0.249801      0.873831      0.254834      0.431306    -0.0252530      0.442871     0.0627632     -0.412031     -0.222875     0.0264573    -0.0259969    -0.0119748   -0.00393239   -0.00584349   0.000362400  -0.000282295  -0.000344063   3.11849e-05   1.06993e-05   4.63064e-06   9.56661e-06  -2.23385e-06  -3.72588e-07   6.99168e-09   1.32104e-09  -5.67711e-09  -4.00328e-10       2.62387       3.10802       3.93677       3.75699       3.40364       3.64133       2.96150       2.18373       2.22301       1.63819       1.11640       1.04983      0.641957      0.443768      0.332431      0.213019      0.123622     0.0854193     0.0522653     0.0230148     0.0152896    0.00801563    0.00354757    0.00162437   0.000848258   0.000373223   0.000122140   4.93391e-05   2.24487e-05   7.53288e-06   2.30720e-06   5.27053e-07   1.03025e-07   2.47894e-08   4.02921e-09   4.84985e-10
  18  12 2580.9477    1.9966  0.9023 11.7743 -0.0018  0.0246   0.0469   0.0599    0.1174   0.0000   439.0314       5.95043       11.8967    -0.0884254     -0.144586      -3.81071      -1.35036      -1.31628    -0.0755177      -1.05177      0.473614      -1.51915      0.461345      0.358392      0.198803     -0.323407    -0.0578518    0.00238420   -0.00357219    0.00487628    -0.0109713    0.00730583  -0.000213348   -0.00155065  -0.000197327   0.000294524   0.000207738   1.18997e-05  -1.39179e-05  -2.16752e-06  -6.60435e-07  -4.58492e-07   9.20243e-08  -1.50111e-08  -1.70887e-09   6.25144e-10       2.27648       2.91431       3.18428       3.14667       3.16578       3.01861       2.56148       2.08158       1.66055       1.34584       1.06296      0.787529      0.562184      0.387042      0.246670      0.184999      0.110463     0.0696364     0.0405641     0.0217503     0.0115116    0.00583724    0.00284459    0.00134629   0.000613610   0.000256648   0.000102984   4.13064e-05   1.53574e-05   4.76963e-06   1.44171e-06   4.40107e-07   9.77702e-08   2.10661e-08   3.47326e-09   4.16374e-10
  18  13 2724.8184    2.4608  0.9760 12.3102 -0.0021  0.0268   0.0566   0.0654    0.1112   0.0000   436.8990       7.51990       20.1819       7.01609      -5.22356      -2.51855      -3.15662      -2.28149       2.68612      0.347159     -0.826171      -1.00053      0.149216     -0.361384     0.0707159     0.0665935      0.108955     -0.148474     0.0210242     0.0408908   -0.00248332    0.00120851  -0.000365879    0.00137454  -0.000196597  -8.84314e-06   0.000157588   0.000157250   2.00727e-05   4.45400e-06   4.55162e-06   7.28250e-07  -8.86772e-08  -2.58950e-10   1.63648e-09   6.10589e-10       2.47584       3.16055       3.38122       3.44586       3.07329       2.92707       2.58309       2.39225       1.98120       1.56107       1.21922      0.916970      0.641454      0.426284      0.303434      0.178525      0.116203     0.0704625     0.0400824     0.0216692     0.0124043    0.00625752    0.00322293    0.00147662   0.000699022   0.000299844   0.000122569   4.25399e-05   1.58839e-05   5.31500e-06   1.66081e-06   4.15730e-07   1.09125e-07   2.08666e-08   3.61986e-09   4.86783e-10
  18  14 2868.7358    3.0801  1.0076 12.1446 -0.0042  0.0289   0.0674   0.0636    0.1703   0.0000   440.2296       6.95980       10.5110       1.36764      -4.75515     -0.829942       1.68184      -2.42604       1.64330      0.352821      0.626055      -1.24989     -0.654673     0.0235566      0.250649     0.0234491    -0.0398263     0.0437728     0.0636668    -0.0141065   -0.00198237   0.000510648   -0.00369122  -0.000399168   6.20419e-05   5.87505e-05   1.56919e-05  -2.10991e-05   1.69532e-05   7.60831e-06   1.29167e-06  -1.37113e-07   1.62279e-07  -7.48275e-10   2.67808e-09   4.18056e-10       2.75757       3.59549       3.65814       3.55920       3.50383       3.47506       3.13950       2.59980       2.08369       1.59970       1.18545      0.917583      0.736495      0.508309      0.375360      0.213925      0.140709     0.0739239     0.0436196     0.0260956     0.0124900    0.00672494    0.00321538    0.00157283   0.000666733   0.000283028   0.000118867   4.88625e-05   1.53901e-05   5.88036e-06   1.76752e-06   4.07470e-07   1.22265e-07   2.31303e-08   4.12030e-09   5.00932e-10
  18  15 3012.2472    3.5598  1.0655 13.2503 -0.0047  0.0296   0.0799   0.0705    0.1152   0.0000   442.0948       10.8997       11.6658       4.95407      -7.35941      -1.13402       3.49812      -1.15181      0.719133      -3.56455       2.05522      -2.36562      0.591029      0.275073     0.0246865    -0.0234087    -0.0891746     0.0354520    -0.0572896   -0.00685683     0.0115064   -0.00903399   -0.00124607   0.000687207   0.000130536   0.000183977  -6.98860e-06   0.000114445   3.76592e-05  -1.48588e-06  -1.62980e-06   3.93135e-07   1.51617e-07   1.00359e-08   6.09818e-10  -6.11099e-10       2.43467       3.44028       3.15310       3.66859       3.17109       3.22546       2.80603       2.48759       1.99906       1.70755       1.27367      0.964819      0.685918      0.493955      0.333868      0.204849      0.138019     0.0811564     0.0474984     0.0260566     0.0144767    0.00761917    0.00366566    0.00172556   0.000750443   0.000345052   0.000137879   5.36052e-05   1.84990e-05   6.11737e-06   1.91808e-06   4.95439e-07   1.28268e-07   2.76000e-08   4.67180e-09   6.80470e-10
  18  16 3154.9901    3.8515  1.0385 13.1972 -0.0093  0.0295   0.0883   0.0681    0.1353   0.0000   438.6539       12.9690       8.75317     -0.648432      -3.60672       4.11137       3.69275      -5.17317     -0.936404      -2.28039    -0.0625503      -1.44560     -0.956627     0.0676395      0.274585     -0.169221     -0.184153    -0.0553456     0.0355341     0.0520345    -0.0155743   -0.00327676   -0.00286564   -0.00258610   0.000887977  -0.000160473  -0.000101633  -3.24591e-05   4.49867e-05  -5.26377e-06  -1.96153e-06   8.48538e-07  -3.70117e-08   2.45891e-08   1.90675e-09   3.57785e-10       2.76946       3.61755       3.58854       3.88052       3.75706       3.38705       2.84662       2.55370       2.21884       1.81263       1.27756      0.950103      0.688415      0.511219      0.336721      0.211203      0.121738     0.0756795     0.0451719     0.0287522     0.0148386    0.00791205    0.00377602    0.00162377   0.000788469   0.000283012   0.000127858   4.72458e-05   1.63224e-05   5.81544e-06   1.67636e-06   4.83354e-07   1.12231e-07   2.52303e-08   4.19741e-09   5.55339e-10
  18  17 3297.5803    3.3851  1.3964 13.2671 -0.0049  0.0331   0.0715   0.0866    0.1014   0.0000   438.2081       18.4487       8.94513       2.88577      -1.08027      -1.80147      -1.73886       1.82787      -1.99378      -1.95824       2.62886      -2.16731     -0.907196     -0.600620      0.133911      0.500956     0.0165288     -0.119327     0.0460435     0.0257066    -0.0261874    -0.0185096   0.000389129   0.000999897   -0.00108361  -0.000187082   0.000195417   9.23261e-05   1.41569e-05  -4.22432e-06  -1.24054e-06   7.96285e-07   3.95577e-07  -3.14800e-08  -1.93352e-09   2.77785e-11       3.18206       4.13498       4.48871       4.63707       4.41490       3.79765       3.48489       3.00132       2.46288       1.87208       1.44730       1.10776      0.782162      0.536196      0.353265      0.241505      0.140904     0.0856558     0.0498790     0.0288179     0.0149750    0.00795045    0.00392812    0.00200651   0.000863872   0.000377082   0.000138874   5.55105e-05   1.87838e-05   6.40201e-06   1.88726e-06   5.48082e-07   1.28964e-07   2.83263e-08   4.89980e-09   5.47084e-10
  18  18 3440.1659    2.9247  2.3226 12.4002 -0.0072  0.0435   0.0492   0.1073    0.1027   0.0000   436.6133       23.8714       19.6055       7.42547      -10.6384      -1.21982       1.97563       3.22627     -0.383213      -1.06562       1.15587      0.408477     -0.723886    -0.0510501     0.0868120     -0.632620     0.0301981     0.0145532     0.0393450    -0.0493405    -0.0382208    0.00217087   -0.00488847  -0.000563979    0.00166702   0.000228222   0.000289942  -5.19393e-05   3.69683e-05  -5.46572e-06  -2.14139e-06  -1.28300e-07   8.79880e-09   6.68104e-09  -6.27703e-09  -2.90622e-10       3.83958       4.81578       5.07635       5.43561       5.25724       4.86392       4.17925       3.69016       3.00187       2.38349       1.89863       1.39896       1.00255      0.716287      0.472663      0.320084      0.202332      0.119239     0.0731270     0.0408421     0.0219399     0.0115320    0.00548829    0.00284589    0.00114257   0.000543779   0.000195797   8.11069e-05   2.68306e-05   8.63913e-06   2.76223e-06   7.72419e-07   1.84165e-07   3.79042e-08   6.44114e-09   8.09288e-10
  18  19 3582.8337    2.5177  3.2244 11.8827 -0.0042  0.0500   0.0355   0.1337    0.0813   0.0000   441.2954       14.6056       16.9633      -5.54808       4.11936      -3.63345    -0.0795169      0.324178      -2.54140      -2.89996     -0.247832     -0.555910     -0.348309      0.415198     -0.530439     -0.702568    -0.0123803      0.228574    -0.0705688    -0.0764481   0.000326286    0.00664770     0.0148210   -0.00144249   -0.00244965   0.000663504   0.000143555   0.000127639   1.56561e-05   4.34891e-06   4.92521e-07  -2.09979e-07   3.52268e-08  -1.77717e-08  -1.32730e-08   2.75609e-10       4.62391       5.65576       6.09621       6.17590       5.93246       5.51304       5.02488       4.17979       3.59472       2.95332       2.31689       1.67453       1.18468      0.845120      0.552044      0.363132      0.232407      0.141713     0.0827552     0.0471546     0.0256092     0.0126675    0.00642064    0.00301536    0.00128715   0.000585194   0.000240221   9.10314e-05   3.19382e-05   1.03188e-05   3.15229e-06   8.57069e-07   2.00427e-07   4.24182e-08   7.30176e-09   8.23627e-10
  18  20 3725.5203    2.0891  4.8320 11.2364 -0.0011  0.0632   0.0241   0.1642    0.0670   0.0000   433.3057       16.9472       12.5920      -1.28518       2.79123      -16.5175       3.08973      -8.23794       10.7729      -6.74742      -2.27645      -1.55508       1.03256     -0.373591     -0.669786     -0.511379      0.255379      0.137943     -0.130021    -0.0125732    -0.0349629    0.00332952    0.00631007    0.00343560  -0.000481457   0.000351657  -1.83425e-06   2.53415e-05   5.95390e-05   4.54901e-06  -4.61821e-06   1.19463e-06   7.40513e-08   7.20118e-08  -4.10603e-10   1.57882e-10       5.60434       7.17054       7.56854       7.87626       7.67456       7.10376       6.41187       5.24455       4.46419       3.54639       2.82507       2.01903       1.52253       1.01939      0.713356      0.458978      0.294470      0.178814      0.103855     0.0595362     0.0311062     0.0160043    0.00803107    0.00357492    0.00174212   0.000678639   0.000300852   0.000111455   4.00272e-05   1.33705e-05   3.96328e-06   1.08975e-06   2.79880e-07   5.54797e-08   1.01905e-08   1.14205e-09
  18  21 3868.3180    1.7403  6.4575 10.8537 -0.0026  0.0768   0.0180   0.2015    0.0553   0.0000   438.1630       19.9051       6.32947       11.0446      -4.80434       9.41555       3.23230      -9.14178      -3.07724       1.01381      -2.80270       3.94621       2.12294       1.32152       2.06645     -0.433172     -0.213604      0.235025     -0.104478    -0.0306387     0.0135607   0.000209760    0.00407734   -0.00224832    0.00284215   0.000202874   -0.00121870   3.05273e-05   5.80519e-05   6.89907e-06  -7.36861e-06  -1.01023e-06   4.47960e-07  -5.66094e-08   1.29322e-08  -5.31270e-10       6.67208       8.63208       9.20878       9.49933       9.15127       8.58839       7.63457       6.46103       5.34451       4.37446       3.36475       2.51477       1.80780       1.25743      0.850888      0.553782      0.355064      0.211517      0.126914     0.0689157     0.0385229     0.0188079    0.00972855    0.00446738    0.00203942   0.000865289   0.000365147   0.000133985   5.06013e-05   1.58507e-05   5.03945e-06   1.34979e-06   3.38870e-07   7.23519e-08   1.22147e-08   1.44755e-09
  18  22 4011.1222    1.4394  8.4023 10.6225 -0.0023  0.0931   0.0138   0.2586    0.0460   0.0000   439.8536       16.7628       14.2998       7.13934      -9.01549      -1.56983       1.64871      -6.47981       8.90975      -2.53907       5.41142       1.61466       1.22221      -2.90265      0.608479     -0.768397     -0.431645     -0.627030      0.371979    -0.0711295    0.00186817    -0.0554622    -0.0122855     0.0127647    0.00148519    0.00111519   2.99214e-05  -1.14226e-05   8.05235e-05  -1.96929e-05   8.52239e-07   6.62856e-07   7.44832e-07   3.78805e-08   2.13136e-08   1.39922e-09       8.22673       10.6246       11.2670       11.4757       11.1420       10.6083       9.15064       7.94023       6.64905       5.38407       4.12519       3.07087       2.21860       1.55958       1.06449      0.681077      0.429069      0.258186      0.153408     0.0870269     0.0468971     0.0237541     0.0117491    0.00553980    0.00245458    0.00105922   0.000431954   0.000165075   5.95581e-05   1.99985e-05   6.15423e-06   1.67214e-06   4.14591e-07   8.59963e-08   1.43653e-08   1.73933e-09
  18  23 4154.0338    1.1699 11.1159 10.5311 -0.0023  0.1250   0.0112   0.3434    0.0395   0.0000   427.2269       40.0239       40.1163      -14.4580      -20.0755       5.19970      -2.50246      -3.50224      -1.93020     -0.987807      -3.74976       5.56722      -1.57514      0.309420      -1.74425      0.147277       1.20650    0.00860383    -0.0105120    -0.0590512  -0.000671993     0.0255473    0.00702844    0.00283250   -0.00708386   -0.00276329   0.000700938   0.000112443  -0.000214780   3.93693e-07  -5.25811e-06  -2.99983e-07  -5.93678e-07  -2.01758e-08   1.00880e-08  -3.93689e-10       10.8302       14.0163       15.1201       15.5414       14.7530       13.9063       12.4756       10.5314       8.86840       7.10371       5.51780       4.10338       2.98639       2.09486       1.40871      0.932425      0.579681      0.354821      0.206514      0.119662     0.0629294     0.0332765     0.0160778    0.00801030    0.00343088    0.00154900   0.000605907   0.000242704   8.37682e-05   2.84025e-05   8.38143e-06   2.34232e-06   5.58170e-07   1.16831e-07   1.98962e-08   2.32501e-09
  18  24 4297.5272    0.9829 12.8306 10.4381 -0.0019  0.1562   0.0097   0.4142    0.0371   0.0000   421.2422       32.2013       15.8477     -0.446444       13.5109       26.4690       17.1926      -3.13609       4.60949      -16.7214       1.24076       3.58930      -1.60733      0.230163     0.0821193      -1.67923      -1.36500     -0.693404     0.0785248     0.0219877     -0.126154     0.0328774     0.0125121    -0.0167711   -0.00422613   -0.00235616  -0.000492259  -0.000117768   0.000146599  -4.89154e-05   9.78471e-06   3.32974e-06   3.30975e-08   1.76644e-07   2.26416e-08   3.16335e-10       12.8073       17.1065       18.5560       18.7707       18.1559       16.7919       15.0736       13.1235       10.8748       8.77527       6.87081       5.08922       3.73017       2.57216       1.78360       1.13644      0.734769      0.443720      0.261957      0.147228     0.0806204     0.0420898     0.0207879     0.0100955    0.00446713    0.00199459   0.000792622   0.000306558   0.000108584   3.62649e-05   1.11347e-05   3.01502e-06   7.59061e-07   1.53320e-07   2.57762e-08   2.99691e-09
  18  26 4583.2191    0.6433 17.6734 10.2392 -0.0046  0.2555   0.0066   0.6507    0.0280   0.0000   444.9708       72.6036       23.3839       20.2014       21.0348      -4.80799      -32.8502      -19.9442      -8.61280      -7.88401      -4.70096      -11.2699       8.31948      -5.78657      -3.63386       1.62962      0.202918     -0.156299      -1.30561      0.406082    -0.0389837    -0.0398900    -0.0630396   -0.00925914     0.0122878   -0.00620727   0.000378835   0.000110397  -0.000265034   1.93165e-06   2.89148e-06  -6.97089e-06  -7.27647e-07   1.70994e-07   2.16563e-08  -1.24794e-08       21.6899       27.6999       30.7300       30.7506       30.3810       28.2441       25.0662       21.7226       17.8428       14.2106       10.9894       8.52055       6.14182       4.36530       3.01631       1.94850       1.26619      0.765596      0.452119      0.255514      0.138686     0.0739476     0.0367567     0.0174039    0.00810998    0.00340736    0.00139497   0.000529140   0.000186081   6.22920e-05   1.90091e-05   5.02855e-06   1.21574e-06   2.48262e-07   3.98294e-08   4.58123e-09
  19   8 2021.7435    0.6072  0.5155 10.2680 -0.0132  0.0255   0.0211   0.0505    0.0682   0.0000   438.8548       1.05357       18.3402      -2.84312      -2.53561       2.74409       2.60400      0.115217      -1.01991       1.39701      0.388348      0.532600      -1.45401   -0.00828334      0.448499      0.246191     0.0537198      0.118674    -0.0713823    -0.0328553    -0.0212998    0.00785656    0.00514372    0.00338656    0.00195975  -0.000299090  -0.000110832   5.59097e-05   1.32645e-05  -2.20787e-05  -5.06161e-06  -3.99588e-07   3.98837e-07   1.48106e-08  -3.49627e-08  -6.92872e-09       2.31189       3.03807       3.06373       3.27739       2.79977       2.40633       2.48638       2.21488       2.12860       1.62537       1.41394      0.991272      0.760801      0.466102      0.326635      0.207907      0.136101     0.0844973     0.0474914     0.0302552     0.0146760    0.00934627    0.00389506    0.00270773    0.00108874   0.000585224   0.000206410   0.000104776   3.29739e-05   1.39311e-05   4.19680e-06   1.34264e-06   4.15889e-07   9.59785e-08   2.56914e-08   4.42253e-09
  19   9 2173.7773    0.8208  0.6854 10.5924 -0.0036  0.0233   0.0223   0.0536    0.0758   0.0000   436.3227       2.20515       21.3116    -0.0563372      -1.40539       2.36877      -1.18451      -2.98752      0.905894     -0.516384      0.762678     -0.157690      0.275391     -0.341790      0.211145     0.0682230     0.0850649     0.0385933     0.0339319     0.0124591     0.0101739   -0.00175017   -0.00591257    0.00200737  -0.000277460   5.79064e-06   0.000299514   9.59369e-05   2.62277e-05   5.50485e-06   2.98867e-06   4.47832e-07  -1.51406e-07   1.60266e-07   1.06096e-07  -9.99660e-09       1.98172       2.50488       2.54493       2.68966       2.81491       2.41150       2.23654       1.91374       1.61784       1.31020      0.982042      0.768064      0.579266      0.407371      0.307520      0.194168      0.128750     0.0767610     0.0452298     0.0297854     0.0152856    0.00899899    0.00434352    0.00223966    0.00110740   0.000461509   0.000217579   7.75263e-05   3.31457e-05   1.17827e-05   3.73225e-06   1.37727e-06   3.59824e-07   1.00039e-07   2.68005e-08   5.35159e-09
  19  12 2613.2240    2.0542  0.9456 12.0105 -0.0154  0.0269   0.0481   0.0627    0.1226   0.0000   433.5740       3.20145       12.3892       4.11226      -2.66494     -0.566025     -0.184750      -4.07399     -0.165064      -2.92910     -0.671529     -0.432152      0.601468     -0.834449      0.421031    -0.0428528    -0.0807002     -0.117751    -0.0304495     0.0504545    -0.0149275    0.00461276   0.000299280    0.00678621   0.000461989  -0.000286298   0.000315696   0.000142662   3.64036e-05  -2.01089e-05  -2.43285e-06   1.79218e-06  -5.13959e-07  -1.99423e-07  -5.45320e-09   1.20271e-08       2.19089       2.90404       2.88590       3.11697       2.95827       2.87804       2.50442       2.35934       1.79022       1.46883       1.10689      0.865812      0.646278      0.493515      0.355782      0.232181      0.147824     0.0885286     0.0532178     0.0315534     0.0186469    0.00912990    0.00537192    0.00235522    0.00128479   0.000536142   0.000253176   9.37382e-05   4.17589e-05   1.26935e-05   4.99979e-06   1.47284e-06   4.87087e-07   1.20970e-07   3.21768e-08   6.01027e-09
  19  13 2758.0557    2.7626  0.9656 12.2840 -0.0057  0.0256   0.0603   0.0609    0.1247   0.0000   436.9009       6.88439       8.79706      -3.01021      0.422592       3.31016      -3.58179      -1.34540      -3.63356      0.693429       2.00541      -1.06692     0.0509988     -0.452500     -0.274973     -0.219193     -0.153005    -0.0170091     0.0266304    -0.0413873    -0.0193200     0.0101778   -0.00745975    0.00274159   0.000990948   0.000261051   0.000187282   2.37602e-05  -1.99687e-05  -6.21135e-06   7.97362e-06   3.27290e-07  -2.15511e-07   1.21703e-07   2.13385e-08  -2.53593e-09       2.36651       2.94152       3.22913       3.14812       3.03971       2.88802       2.49714       2.16431       2.03102       1.62484       1.28896      0.964381      0.657804      0.467939      0.338853      0.209216      0.131190     0.0822348     0.0500479     0.0304204     0.0179357    0.00964486    0.00458363    0.00242806    0.00108656   0.000476485   0.000222577   9.22849e-05   3.31854e-05   1.28203e-05   4.57262e-06   1.57782e-06   4.54847e-07   1.11402e-07   2.61121e-08   5.08940e-09
  19  14 2902.6238    3.3314  0.8950 12.8303 -0.0090  0.0238   0.0765   0.0576    0.1154   0.0000   439.8547       9.12526       15.7181     0.0746985      -3.40337       2.45840       3.66603      -1.36671      -1.55557     -0.349986      0.859258     -0.566869      0.350724     -0.173065    -0.0865346      0.340273    -0.0404612    -0.0454193    -0.0112373   -0.00317035    0.00992611   -0.00826282   -0.00776347  -0.000492176  -0.000420476   0.000257504  -1.73235e-05  -0.000106723  -3.30519e-05  -2.53579e-06  -5.56590e-06  -1.30332e-06   7.56394e-08  -7.51550e-08   4.01188e-09   6.69315e-09       2.08010       2.74009       2.68040       2.95672       2.82055       2.64474       2.28698       2.06226       1.73853       1.47008       1.06985      0.858713      0.602122      0.436487      0.297423      0.194717      0.129816     0.0768490     0.0483068     0.0280956     0.0159089    0.00871161    0.00445622    0.00224822    0.00105692   0.000474754   0.000196905   8.05100e-05   3.13296e-05   1.15950e-05   3.97246e-06   1.27482e-06   4.01390e-07   9.48274e-08   2.49697e-08   5.39990e-09
  19  15 3046.7042    3.7332  0.9172 12.9983 -0.0174  0.0256   0.0885   0.0593    0.1333   0.0000   439.0021       15.1641       17.1785       10.0848      0.351172      -3.45755       4.52456       2.08185      -1.20430      -1.49245      -2.71977      -2.94139      -1.21658     -0.703136     -0.838825     0.0879703      0.144423     -0.188133     0.0403347   -0.00537616    -0.0138089     0.0116072   -0.00448512   -0.00419576    0.00137255   0.000639936   0.000220215  -5.11992e-06   3.45152e-06   5.88239e-06  -4.99193e-06  -7.57936e-07  -3.64882e-07   6.91001e-08  -8.35080e-09   2.51454e-09       2.21273       2.76648       2.97917       3.02516       3.01924       2.67200       2.54954       2.13309       1.92038       1.50461       1.13977      0.884763      0.654784      0.479892      0.333221      0.222283      0.137488     0.0829363     0.0519151     0.0293942     0.0167358    0.00960029    0.00484207    0.00241111    0.00115918   0.000510860   0.000235921   8.69297e-05   3.52641e-05   1.37247e-05   4.63361e-06   1.47028e-06   4.37565e-07   1.10012e-07   2.73311e-08   5.47984e-09
  19  16 3189.9474    3.8865  1.2650 12.9075 -0.0061  0.0310   0.0758   0.0742    0.1304   0.0000   435.9316       10.5951       13.9230       3.96935       1.31640      0.640382      -1.22455      -3.99751     0.0408615      -1.52299      0.909528      -1.60145      0.389406      0.948218      0.108998      0.165900      0.237792    -0.0589557    -0.0197130   -0.00993406     0.0257375   -0.00519697   -0.00693863  -0.000404747  -0.000868064    0.00115388   0.000564443   7.86645e-06  -1.42386e-05   2.67125e-05  -1.63246e-06   1.29491e-06  -2.68618e-07   9.27297e-08   3.34629e-08  -8.10206e-11       2.40680       3.41189       3.38145       3.70212       3.49900       3.29204       2.69701       2.54107       2.09074       1.73312       1.32149       1.01026      0.746106      0.534049      0.350539      0.234472      0.156374     0.0993953     0.0580465     0.0358207     0.0186228     0.0112208    0.00579523    0.00288386    0.00142612   0.000610447   0.000281623   0.000105245   4.45210e-05   1.67847e-05   5.13518e-06   1.90869e-06   5.20359e-07   1.50953e-07   3.52125e-08   7.43965e-09
  19  17 3333.1017    3.2584  1.6099 13.1151 -0.0037  0.0387   0.0608   0.0904    0.0892   0.0000   443.5359       19.4279       15.6951       7.65944       3.30967       7.90617      -1.83968      -1.24749       3.37560      -4.02703      -1.76033      0.602523     0.0836056     -0.618297     -0.138175      0.233566      0.300005    -0.0546934     -0.123646      0.104230   -0.00751428    -0.0464629    -0.0103085     0.0100710   0.000832568   -0.00115674   0.000410640   0.000260252   2.98829e-05  -1.97499e-05   6.09307e-06   7.49132e-07   3.73581e-07   2.76161e-08  -1.93630e-08  -1.43544e-08       3.03126       4.03972       4.60171       4.51446       4.14841       4.42102       3.22601       3.37856       2.71056       2.13996       1.70239       1.33571      0.878180      0.738384      0.453206      0.309641      0.209828      0.126020     0.0733041     0.0490273     0.0232998     0.0145665    0.00761770    0.00358530    0.00176802   0.000852583   0.000342542   0.000143218   6.24628e-05   2.20269e-05   6.69274e-06   2.61237e-06   8.08746e-07   2.08734e-07   4.39152e-08   8.42987e-09
  19  18 3476.3191    2.7715  2.3648 12.5728 -0.0031  0.0429   0.0442   0.1112    0.0768   0.0000   437.7862       28.9130       13.3315       4.72760      -5.11324      0.311935      -2.78912      -6.45539    -0.0369529     -0.432848      -1.61198     -0.303480     0.0788175     -0.491706     -0.579526      0.208365     -0.220740    -0.0342471    -0.0593402     0.0413717    -0.0180570    0.00476723     0.0202581    0.00135587   -0.00293689   0.000178538  -0.000134833   0.000145523  -6.20510e-05  -3.25530e-05   1.37955e-05  -1.08417e-06  -9.59521e-07   7.74844e-08  -2.65205e-08   1.04951e-08       3.51512       4.65394       4.94015       5.06294       5.01149       4.60445       4.20319       3.65087       2.96416       2.42379       1.87455       1.42973       1.09838      0.765146      0.541283      0.356981      0.239203      0.144998     0.0873217     0.0519215     0.0286612     0.0153917    0.00811400    0.00412699    0.00195714   0.000932135   0.000375581   0.000165379   6.38539e-05   2.40574e-05   8.08117e-06   2.64519e-06   7.72099e-07   2.06255e-07   5.21880e-08   1.03580e-08
  19  19 3619.5309    2.4620  3.5695 11.5059  0.0009  0.0522   0.0313   0.1302    0.0878   0.0000   442.6952       31.5339       20.0433       2.57209      -1.17372       19.8077      0.541292      -6.37703       4.02137      0.343706    -0.0109909      -2.13688     -0.965793     -0.261951      0.487268     -0.362436     -0.216454     -0.127222    -0.0358830     0.0488503     0.0354988   -0.00886082    0.00543097    0.00619706    0.00206936   0.000331877  -0.000379034   0.000245689  -7.92098e-06  -4.76516e-05   5.09059e-06   1.99372e-06  -8.61987e-07  -4.71137e-07   9.91999e-08  -3.54600e-09       4.36900       5.62607       6.07545       6.22515       5.93089       5.73369       4.96807       4.36683       3.78128       3.06476       2.34058       1.78952       1.33801      0.966256      0.653145      0.448666      0.282047      0.172572      0.107246     0.0616013     0.0358600     0.0192046     0.0101061    0.00505266    0.00241004    0.00109727   0.000469488   0.000193638   7.65910e-05   2.94159e-05   1.03426e-05   3.22122e-06   9.69737e-07   2.58566e-07   5.81778e-08   1.19765e-08
  19  20 3762.7260    2.0167  5.5858 10.9827 -0.0011  0.0676   0.0213   0.1767    0.0639   0.0000   436.0915       26.1712       17.2595       8.15042      -2.96174      -12.0660       14.0787       3.91225     -0.390733      -2.60560      -4.75807      -1.90850    -0.0302218      -3.10812      0.224774      0.821979      0.146643     -0.369078    -0.0464103     0.0570218    -0.0272275     0.0252400   -0.00224694   -0.00732392   -0.00191527    0.00197193   0.000673722  -0.000411075  -0.000231749  -1.53809e-05   7.03243e-06   2.23901e-06  -8.43700e-07   1.01157e-06   4.18178e-08   1.22936e-09       5.52936       7.16952       7.72482       7.95423       7.69639       7.19088       6.54477       5.64316       4.77465       3.94739       3.07425       2.36698       1.71814       1.24486      0.835249      0.567833      0.362585      0.232957      0.140244     0.0803064     0.0446806     0.0248754     0.0130285    0.00636320    0.00305847    0.00139167   0.000623782   0.000252603   0.000101097   3.73864e-05   1.29734e-05   4.16912e-06   1.22462e-06   3.34807e-07   7.80759e-08   1.66871e-08
  19  21 3906.0531    1.6666  6.9312 10.7928 -0.0023  0.0770   0.0159   0.2138    0.0479   0.0000   441.0657       16.2174       31.3679       5.46881      -3.67140      0.447605      -1.71698      -1.66371      -1.72394      -2.72194       2.22611      -4.01610      -3.24237       3.20689       1.52306     -0.511660      -1.17811     -0.535456      0.275924    -0.0155630    -0.0688096    -0.0396571   -0.00184259    0.00847403   -0.00301917  -0.000530532   0.000844530   0.000403459  -5.75951e-05   2.04399e-05   2.28772e-05  -3.33573e-06  -1.08697e-06   6.56899e-07   1.23959e-08   1.74786e-08       6.28382       8.22911       8.80953       9.13049       8.88009       8.31486       7.44469       6.53340       5.33509       4.41275       3.43221       2.63522       1.95354       1.41539      0.969321      0.653662      0.427016      0.271655      0.160321     0.0955379     0.0529397     0.0292210     0.0149546    0.00770858    0.00362801    0.00166532   0.000724592   0.000307944   0.000119362   4.49882e-05   1.51049e-05   4.98277e-06   1.44024e-06   3.95747e-07   9.22560e-08   1.89318e-08
  19  22 4049.1598    1.3623  9.2048 10.5160 -0.0016  0.0985   0.0123   0.2666    0.0434   0.0000   438.4665       31.1614       19.7675      -11.2171       29.5218      -5.77195      0.912630      -11.1925      -2.57724      -3.96876      -3.21688      -1.66305       1.44609      -1.22813      0.893113      -1.85987     -0.497115     -0.364454     -0.154787    -0.0256244      0.145862     0.0102698    0.00394177   -0.00417338   -0.00533436   -0.00414439   0.000563740   0.000608741  -0.000213232  -0.000112148   1.13950e-05  -5.01974e-06   1.83979e-07  -2.60164e-07   2.40257e-08  -4.08214e-10       8.29666       10.6311       11.6286       12.0958       11.8267       10.6655       9.79255       8.33255       7.10355       5.67092       4.49559       3.39814       2.49487       1.80852       1.24045      0.840574      0.538860      0.338042      0.202883      0.122177     0.0689046     0.0374600     0.0191801    0.00991143    0.00471566    0.00215814   0.000938198   0.000393487   0.000151820   5.67151e-05   1.90804e-05   6.23748e-06   1.81702e-06   4.91749e-07   1.13826e-07   2.37449e-08
  19  23 4192.5577    1.1261 10.7513 10.4771 -0.0017  0.1195   0.0106   0.3272    0.0383   0.0000   455.5124       46.9743       30.6896       4.68377      -1.09811      -12.0742       12.7986      -8.60318       6.72728      -15.1295     -0.983132      -1.13587       1.06399       2.58333     -0.897676      -2.39285     -0.645054      0.457798    -0.0288623     -0.128456     0.0458468     0.0907009     0.0334624    -0.0254365   0.000914296   -0.00155440  -0.000998816   0.000317968  -6.89080e-05   5.61409e-05  -3.50802e-06   2.51723e-06   3.24936e-06  -3.13644e-07  -1.96055e-07  -3.05257e-08       9.82815       12.7676       13.8967       14.3333       13.9413       13.0130       11.6891       10.1168       8.54876       6.77242       5.41727       4.15765       3.05960       2.17358       1.52515       1.01098      0.678899      0.412353      0.256548      0.149299     0.0838175     0.0458409     0.0237955     0.0120240    0.00593662    0.00263969    0.00120272   0.000477030   0.000191822   7.05361e-05   2.41061e-05   7.81330e-06   2.35523e-06   6.00775e-07   1.44400e-07   2.88526e-08
  19  24 4335.9742    0.9565 13.8679 10.3511 -0.0029  0.1579   0.0085   0.4276    0.0347   0.0000   400.1855       34.8309       3.65159     -0.351240       29.3151      -15.6132      -25.1917      -15.8288       31.3561       4.27050      -5.51534       3.89704       2.21686      -2.52318       4.23148     0.0824322      0.140265      0.345567     -0.252680     0.0187004    -0.0457105     0.0378285     0.0465124    -0.0399720     0.0146259   0.000566837  -0.000715232   0.000683558  -0.000265757   0.000101466  -1.19023e-05  -3.75024e-06  -5.38354e-06   7.66063e-07   1.26921e-07  -5.18384e-08       12.7145       16.5161       18.0157       18.4341       18.2350       16.7964       15.2814       13.2794       11.0744       9.14982       7.11881       5.45091       4.04967       2.92776       2.03583       1.36793      0.891761      0.553926      0.338903      0.198052      0.114849     0.0606399     0.0322192     0.0161572    0.00776035    0.00357115    0.00153892   0.000652879   0.000256466   9.40507e-05   3.31371e-05   1.03709e-05   3.11788e-06   8.27907e-07   1.97950e-07   4.01581e-08
  19  25 4479.5050    0.7597 16.2073 10.2647 -0.0027  0.2030   0.0071   0.5467    0.0313   0.0000   412.0396       26.2252       5.11486       15.7850      -6.63150      -9.24691      -53.0179      -9.98533      -8.21541      -20.9297       14.7976       8.40351     -0.175185       3.12321       1.36857       1.02201      -1.72648    0.00838596     -0.560376      0.566703     0.0857429    -0.0623392     0.0406055     0.0182180     0.0164161   -0.00349866   -0.00177748   0.000666699  -0.000447341  -2.90439e-05  -7.05063e-06   1.24535e-05  -6.50183e-07  -1.82348e-07  -7.93665e-09  -5.18441e-08       16.3976       21.1708       23.1684       23.5396       23.5067       21.5180       19.6857       16.9655       14.3161       11.7150       9.21865       6.98906       5.24905       3.77991       2.65899       1.81631       1.16247      0.723570      0.448783      0.267496      0.153960     0.0835319     0.0431066     0.0221777     0.0106420    0.00491891    0.00214052   0.000897140   0.000346309   0.000130748   4.45868e-05   1.40385e-05   4.10407e-06   1.09178e-06   2.55215e-07   5.12100e-08
  20   7 1893.8953    0.4647  0.3856 10.0899 -0.0085  0.0230   0.0166   0.0381    0.0503   0.0000   441.9136    -0.0437649       15.8224      0.640791      -3.23673       3.86202     -0.545753     -0.506904      0.413354     -0.722618     -0.601046     -0.911601      0.403129    -0.0972990     0.0916349      0.127517    -0.0572327     0.0263306     0.0202955     0.0375627   -0.00850411    0.00583875    0.00905592   0.000264025  -0.000494486    0.00100333  -1.66177e-05  -5.49891e-05   4.05551e-05   1.17744e-05   1.23067e-05  -7.24051e-07   1.63553e-07  -5.12649e-07   6.96433e-08  -1.24669e-08       1.63136       2.20512       2.21401       2.64088       2.27773       2.42924       2.00722       1.78139       1.37933       1.21794      0.992334      0.743446      0.519238      0.404241      0.261132      0.197576      0.121358     0.0853531     0.0524236     0.0343949     0.0178123     0.0116341    0.00588446    0.00319673    0.00144116   0.000736437   0.000329683   0.000160660   6.62185e-05   2.69757e-05   1.04047e-05   3.65953e-06   1.10925e-06   3.51722e-07   1.04355e-07   2.92590e-08
  20   8 2050.0833    0.6769  0.5090 10.3084 -0.0055  0.0197   0.0214   0.0469    0.0644   0.0000   435.7282      0.251157       12.5148      -1.02896      -4.94550       3.55669       1.55082      -3.09568      0.671536     -0.374405     -0.342507     -0.498661      0.182814     -0.308551     0.0364860    -0.0207048     -0.188905     0.0302737     0.0413781     0.0437490     0.0138762    0.00871868   -0.00146775  -0.000519838    0.00117190   0.000889939   0.000191644  -0.000204500  -3.58089e-05  -5.03589e-06  -6.74786e-06  -2.80304e-07   1.74600e-06   4.24562e-07   1.99004e-08  -1.68791e-08       1.62751       1.82558       2.15776       2.19646       2.07586       2.02284       1.91277       1.64784       1.40058       1.06600      0.931797      0.700365      0.493900      0.404707      0.281020      0.177657      0.126931     0.0857528     0.0467938     0.0310358     0.0179477    0.00956725    0.00531197    0.00276577    0.00137733   0.000692753   0.000306641   0.000136931   5.98978e-05   2.75157e-05   9.56653e-06   3.03201e-06   1.01577e-06   3.46320e-07   9.80795e-08   2.37463e-08
  20   9 2203.1119    0.9139  0.7917 10.4111  0.0009  0.0236   0.0228   0.0549    0.0913   0.0000   440.7599       4.87944       14.6661      -2.21023      -2.55754       3.24513     -0.681386      -1.03104      0.719856      -1.05417       1.58686      0.265268     -0.877922      0.493066     -0.355951      0.171623     -0.113867     0.0670678     0.0670859     0.0255130    -0.0135041    -0.0180012     0.0176926   -0.00305032   -0.00131605   -0.00123318   0.000640283  -2.33631e-05  -1.91078e-05  -6.41727e-05   9.30706e-06  -2.99463e-08  -2.85563e-08   6.84795e-07  -7.44949e-08  -2.33673e-08       1.88608       2.44468       2.60745       2.58425       2.48657       2.47726       2.26588       1.97752       1.64489       1.35127       1.06897      0.809567      0.617266      0.496110      0.333052      0.242233      0.150369      0.101222     0.0542419     0.0371461     0.0203010     0.0118160    0.00620149    0.00318632    0.00170166   0.000762252   0.000384500   0.000144940   7.39822e-05   2.70508e-05   1.18083e-05   3.77209e-06   1.29321e-06   4.42316e-07   1.12288e-07   3.50468e-08
  20  10 2352.4191    1.2987  0.8444 11.1053 -0.0104  0.0307   0.0315   0.0576    0.0962   0.0000   436.3057       4.92409       12.4866      0.785252      -1.22216       1.40101       5.69749      -2.40373      -2.85184     0.0631654       1.84206      -1.91258     -0.597534     -0.253574      0.288249     0.0819254      0.110287     -0.138434     0.0460657   -0.00268851    -0.0439277   -0.00578112    0.00681133   -0.00279705  -0.000912309   0.000674847   0.000539084  -0.000287145   9.52439e-05   3.50184e-05  -1.45819e-06  -1.66703e-07  -1.76861e-06  -7.79087e-07   1.11422e-07  -9.30820e-09       2.83596       2.65341       2.91597       4.07963       3.83395       2.71857       2.74461       3.01410       2.31297       1.46104       1.34160       1.27903      0.867790      0.482235      0.408794      0.359808      0.227999      0.107448     0.0590057     0.0527152     0.0358684     0.0183560    0.00754412    0.00379733    0.00245335    0.00146607   0.000724578   0.000300481   0.000110939   3.70501e-05   1.18187e-05   3.87073e-06   1.20328e-06   3.97919e-07   1.02474e-07   2.84780e-08
  20  12 2644.9583    2.1879  0.8947 12.1775 -0.0062  0.0284   0.0507   0.0571    0.1102   0.0000   439.8385       3.76880       14.5293       5.12494      0.118515      -3.11616      -3.06101      -1.24212    -0.0512816      0.791653      -2.07014      -1.48255     -0.213141      0.600163      0.126840     -0.698465     0.0616632     0.0997725      0.133218    -0.0146296   -0.00747057     0.0309632   -0.00926514   -0.00215765   0.000754530   0.000408130  -5.68312e-05  -0.000138717  -7.36457e-05   3.58629e-05  -1.55838e-05   4.17396e-06  -2.27134e-08   9.51794e-08  -1.59434e-08   3.85919e-09       2.42945       3.20609       2.84444       3.09295       2.79470       3.20897       2.89070       2.81894       2.00706       1.60133       1.11789       1.00089      0.739284      0.668862      0.466597      0.343834      0.208042      0.137393     0.0765353     0.0460522     0.0229230     0.0142770    0.00691260    0.00398463    0.00176529   0.000967846   0.000400191   0.000205879   7.59510e-05   3.33918e-05   1.09152e-05   4.27916e-06   1.22702e-06   4.29577e-07   1.20062e-07   3.29691e-08
  20  13 2790.7781    2.7920  0.9219 12.5267 -0.0064  0.0247   0.0646   0.0576    0.1153   0.0000   437.2171       4.54577       10.6673       9.51634      -1.71479      -1.45125       2.02217      -5.07254      0.444063      -1.86717      -1.99899      -1.58759      0.482820     -0.809979    0.00457745     -0.254373      0.108485     0.0786093     0.0337383    -0.0592582    -0.0149747   -0.00355657  -0.000580969  -0.000441697    0.00108711   -0.00120029   0.000158115   1.43231e-05   9.52200e-05  -3.91561e-05  -2.52304e-05   5.12606e-06  -6.65399e-07  -6.19364e-07   9.57235e-08  -1.95882e-08       1.99940       2.55218       2.69901       2.85161       2.83887       2.81281       2.42581       2.06379       1.68365       1.40199       1.21171      0.842715      0.662458      0.470962      0.341884      0.232439      0.164163     0.0982190     0.0644124     0.0404724     0.0234987     0.0132748    0.00711994    0.00347728    0.00179670   0.000809225   0.000400290   0.000163677   7.43393e-05   2.84289e-05   1.22278e-05   4.03515e-06   1.34608e-06   4.15996e-07   1.24553e-07   3.23950e-08
  20  14 2936.0927    3.4418  0.8730 13.0859 -0.0076  0.0237   0.0821   0.0577    0.1043   0.0000   442.3808       11.3781       15.6347       4.35179      -1.54693       3.75941       2.90138      -3.09860      -2.88316      -1.56436     -0.199807     -0.633118     -0.810191     -0.628228    -0.0820918      0.279400      0.291638    -0.0764655    0.00763715     0.0272795     0.0356146    -0.0139002    0.00365902  -0.000925422   0.000814696   -0.00104110   0.000540308  -0.000146574   3.15988e-05  -2.40443e-06   1.02185e-05   1.93642e-07   7.01196e-07  -6.32333e-07   5.88841e-08   1.88870e-08       2.12143       2.70493       2.82985       2.77231       2.64209       2.50236       2.28417       2.03958       1.86814       1.58207       1.30602      0.968129      0.717808      0.510517      0.330748      0.234603      0.150823     0.0932336     0.0589785     0.0361219     0.0215474     0.0115930    0.00660973    0.00314035    0.00162308   0.000745921   0.000373688   0.000155467   6.40042e-05   2.59975e-05   1.05746e-05   3.61457e-06   1.28670e-06   3.52038e-07   1.15942e-07   2.84909e-08
  20  15 3080.5875    3.7608  1.0254 13.2783 -0.0045  0.0272   0.0819   0.0651    0.1101   0.0000   438.3792       12.1070       12.1669       1.75702      -5.12415      0.310253      -5.22710      -2.65282       2.99084      -3.71902      -2.14063      -1.57272     -0.949392     -0.794746     -0.323180      0.237260      0.225628     0.0326577     0.0150169     0.0231638    -0.0129664    0.00763143    0.00307870   -0.00185955   -0.00185277   0.000395105    0.00130098  -0.000115437  -4.27977e-05   2.86853e-05   4.34528e-06   2.87870e-06   1.34114e-06  -3.96153e-07   1.04901e-08   9.21655e-09       2.46949       2.95778       3.14678       3.58952       3.41680       3.20015       2.83749       2.43618       1.96406       1.55687       1.29864       1.08017      0.767805      0.507401      0.354033      0.261268      0.179135      0.115712     0.0731260     0.0453393     0.0271486     0.0147019    0.00715383    0.00384956    0.00197026    0.00104643   0.000467230   0.000217498   8.22729e-05   3.43321e-05   1.12728e-05   4.40853e-06   1.32754e-06   4.23786e-07   1.15814e-07   2.90311e-08
  20  16 3224.5203    3.6854  1.2127 13.2453 -0.0055  0.0285   0.0768   0.0723    0.1174   0.0000   438.5610       11.6538       15.2556       3.62068      -5.56183    -0.0229638       3.57221    0.00230181     0.0680285      -5.06623       2.67393     -0.842188      0.721988     0.0426290     -0.421917      0.247225     0.0261216    -0.0534987      0.114937     0.0131641     0.0400490    -0.0189619   -0.00852341   -0.00198420    0.00220043  -0.000904417  -0.000777529   0.000395754  -1.49245e-05   5.92206e-05  -1.21198e-05  -2.58001e-06  -2.80761e-07  -3.19940e-07   8.48113e-08  -5.63400e-08       2.35623       2.89771       3.18295       3.24315       3.14594       3.01319       2.69081       2.39092       2.13426       1.69093       1.32125       1.03185      0.814493      0.559539      0.411860      0.281601      0.182270      0.115554     0.0734592     0.0427137     0.0249351     0.0139921    0.00776961    0.00409494    0.00203979    0.00101485   0.000463383   0.000209406   8.16260e-05   3.30318e-05   1.22022e-05   4.74636e-06   1.65406e-06   4.77013e-07   1.43594e-07   3.67046e-08
  20  17 3368.2555    3.2286  1.9473 12.6157 -0.0029  0.0364   0.0513   0.0890    0.0801   0.0000   435.4898       15.3083       14.8912       2.13643      -2.13653     -0.962740       2.28074     0.0595881       3.85758      -1.56024     -0.585459      0.554824     -0.553208     -0.468919     0.0944574     -0.493881    -0.0978291     0.0226294      0.141617    -0.0386406    0.00331664     0.0182595    0.00300565   -0.00405528    0.00141839    0.00138759  -0.000198389  -0.000104167   0.000100289   0.000116844   5.58118e-06   1.67917e-06   1.92913e-06  -5.40472e-07  -2.06378e-07  -1.82874e-08       2.87239       3.71710       4.05146       4.10536       3.95825       3.80069       3.47940       3.02211       2.63310       2.05373       1.73842       1.34047      0.988998      0.721817      0.498711      0.345661      0.231627      0.147026     0.0928845     0.0559843     0.0319452     0.0179280    0.00974803    0.00509885    0.00253905    0.00125685   0.000596063   0.000263713   0.000112041   4.56575e-05   1.70042e-05   6.16446e-06   1.99327e-06   6.48145e-07   1.88241e-07   4.74744e-08
  20  18 3512.0024    2.7198  2.6313 12.3798 -0.0027  0.0435   0.0392   0.1128    0.0666   0.0000   438.8608       18.2414       12.9376       17.3411     -0.686302      -5.10982       2.33875      -6.71341    -0.0377270      -1.91115      -1.88308      -2.94032       1.24862      -1.16624      0.682704     -0.260404     -0.385968    -0.0389987     0.0749934    -0.0220653     0.0192383    0.00640230    0.00792715    0.00712740   -0.00646950    0.00186429  -0.000786533   6.06887e-05   0.000118120  -0.000158568  -1.94719e-05   2.57254e-06  -1.68870e-06  -1.31326e-07  -8.60325e-10  -1.66389e-07       3.52639       4.42526       4.67967       4.99675       4.68842       4.45883       4.00260       3.68335       3.15843       2.57522       2.03750       1.60814       1.22067      0.886121      0.609009      0.416128      0.280201      0.184460      0.109101     0.0677148     0.0387516     0.0222367     0.0115889    0.00646063    0.00326295    0.00162926   0.000723845   0.000319202   0.000133511   5.47882e-05   2.00644e-05   7.35056e-06   2.37846e-06   7.75033e-07   2.10143e-07   5.69370e-08
  20  19 3655.8236    2.2679  4.0106 11.6096 -0.0013  0.0560   0.0273   0.1419    0.0621   0.0000   441.5679       17.3178       18.6799       15.2099       6.22904     0.0931637     -0.242813      -12.8880      -9.49225       1.47106     -0.595585       1.26020     -0.164455       1.11949      0.476509      0.248008     -0.387948      0.339812    -0.0389807    -0.0869015     0.0571888     0.0142272     0.0138130     0.0134045   -0.00562529   0.000154127   0.000359901  -0.000116003  -7.14479e-05  -3.34962e-05   5.72105e-06  -1.28135e-05  -2.48206e-06  -9.93906e-08  -1.14313e-07   1.01526e-07       4.63681       6.13884       6.64768       6.89564       6.63748       6.18753       5.50205       4.94428       4.04625       3.39206       2.68066       2.02774       1.51515       1.10252      0.792741      0.534346      0.346709      0.225380      0.139201     0.0841783     0.0484979     0.0276333     0.0153383    0.00780451    0.00399524    0.00182684   0.000903039   0.000382694   0.000173008   6.50369e-05   2.60106e-05   8.88725e-06   3.07569e-06   9.48008e-07   2.71585e-07   7.23531e-08
  20  20 3799.4315    1.8923  5.6777 11.0411 -0.0009  0.0665   0.0191   0.1807    0.0543   0.0000   441.5283       28.1218       15.2650       13.8070       4.56526       2.74861      -14.7167      -13.5133      -1.31493       1.53636     -0.798280      -2.48655      -2.25091       1.47805      0.801111      0.205089      0.213924     -0.199563     -0.160411     0.0510611     0.0199971    -0.0420506    -0.0135156  -0.000690800    0.00669804   -0.00347454  -0.000718363  -0.000611260  -0.000226000  -7.96736e-05   1.84005e-05  -6.04794e-06  -4.72816e-08  -1.28845e-06   2.30805e-08   1.14572e-07       5.25978       6.90302       7.29863       7.66104       7.39899       7.06529       6.44498       5.51654       4.83911       3.91860       3.09412       2.40492       1.83638       1.30767      0.967773      0.648697      0.426307      0.277592      0.171100      0.103027     0.0607798     0.0335653     0.0189833    0.00959685    0.00490450    0.00234365    0.00108354   0.000490217   0.000202335   8.24061e-05   3.13833e-05   1.11712e-05   3.95921e-06   1.21403e-06   3.29572e-07   8.60878e-08
  20  21 3943.3702    1.5766  7.3656 10.7796 -0.0028  0.0803   0.0146   0.2186    0.0437   0.0000   435.3384       8.45275       17.5306       9.15266      0.696560      -1.93711       9.33574      -10.2766       4.16267      -3.94252      -5.88443      -5.91835      -2.88526     -0.494969       3.11741   -0.00690780     -0.798714     0.0980725      0.141853    -0.0772734    -0.0561774     0.0887409   -0.00466309    -0.0231343    -0.0114499    0.00672009   1.41575e-05   0.000184447  -0.000380708  -4.33288e-05   4.79013e-06   1.39153e-05   4.90719e-06   2.16907e-06  -3.76841e-07  -9.71506e-08       6.59154       8.29931       8.91353       9.25880       9.05492       8.54373       7.72325       6.78691       5.87211       4.85776       3.87950       2.99320       2.25140       1.64669       1.13931      0.797579      0.529483      0.335879      0.207252      0.128553     0.0752819     0.0423297     0.0227048     0.0119030    0.00601812    0.00294891    0.00134563   0.000591138   0.000245919   0.000100813   3.85926e-05   1.39050e-05   4.57629e-06   1.44014e-06   4.10695e-07   1.06740e-07
  20  22 4086.8574    1.2965  9.5140 10.4700 -0.0008  0.1001   0.0114   0.2775    0.0413   0.0000   437.5894       17.0957       3.75290      -10.4449      -2.45847      -9.98856      -15.1170      -17.0991       11.3792       4.61432       9.11361      -4.69413      0.313549      -2.34280       1.58886     -0.710271      0.889291       1.35175      0.498766     -0.306281      0.127255     0.0799295    -0.0336545    -0.0122296     0.0120798  -0.000852160  -0.000391072   4.55136e-05   0.000160708  -0.000122352   8.84503e-05   4.59378e-05   2.10732e-06  -2.16661e-07  -1.03223e-07   4.65858e-08       7.93022       10.3443       10.9401       11.5272       11.2237       10.7900       9.57916       8.53096       7.16522       5.91532       4.69337       3.57749       2.73060       2.01916       1.45025      0.999031      0.658483      0.420262      0.256846      0.159260     0.0932870     0.0531081     0.0286144     0.0150314    0.00752163    0.00370980    0.00166004   0.000762672   0.000310823   0.000130344   4.87266e-05   1.77080e-05   5.84776e-06   1.86224e-06   5.18000e-07   1.38207e-07
  20  24 4374.8456    0.8948 14.4252 10.3629 -0.0011  0.1665   0.0079   0.4542    0.0319   0.0000   414.5130       27.0233       20.1049      -9.51679      -2.97025       17.1481       5.21787       10.7590      -10.1204      -5.66688      0.204268       2.27312      -5.28654      -2.85850      -3.02886       1.33555      0.307821     -0.282213       1.13153     -0.226180     0.0317025     0.0439632    -0.0303874   -0.00923724   -0.00839628    0.00226385   0.000585410   -0.00145202  -0.000516751  -0.000109839   4.57124e-05  -1.47552e-05   1.85519e-05   3.93263e-06  -2.51811e-07  -3.92781e-07       12.6881       16.7539       18.2837       19.0536       18.3587       17.5661       15.9578       13.8649       11.7502       9.80979       7.71470       6.09859       4.59805       3.32915       2.40199       1.61234       1.10747      0.714590      0.450552      0.270970      0.158399     0.0896027     0.0490078     0.0256438     0.0132799    0.00629329    0.00298903    0.00130396   0.000572616   0.000224736   8.83031e-05   3.12740e-05   1.06398e-05   3.32466e-06   9.12443e-07   2.34972e-07
  20  25 4518.2160    0.7195 16.6735 10.2740 -0.0006  0.2147   0.0067   0.5549    0.0284   0.0000   431.3388       45.5053       26.2647      -2.97311      -7.28740      -5.55639       19.5830      -17.7582      -4.21010      -2.17191     -0.613579       9.57804      -4.82843      -6.33411      0.332741      0.660496     -0.395431      -2.25655      0.132179     -0.191125     -0.132009      0.186168     0.0214859     0.0130455     0.0365230   -0.00780884   -0.00642536    0.00177853   0.000265607  -0.000506540  -0.000208201   1.86838e-05   1.26643e-06   9.64195e-06  -2.98536e-07  -4.72143e-07       16.1773       21.5300       23.2577       24.0810       23.6737       22.5806       20.1696       17.8431       15.1603       12.5155       10.0399       7.89666       5.84458       4.33931       3.09614       2.13322       1.41647      0.940519      0.585273      0.361060      0.209130      0.119477     0.0667399     0.0347411     0.0176584    0.00859428    0.00399896    0.00182468   0.000758832   0.000309301   0.000117546   4.13801e-05   1.41389e-05   4.43793e-06   1.22146e-06   3.18332e-07
  21   8 2077.7374    0.7097  0.5937 10.3951 -0.0085  0.0234   0.0197   0.0481    0.0657   0.0000   438.7134       2.32996       13.5759      0.886051     -0.236016      0.133623       1.30632       1.77797     -0.176477      -1.28358      0.298250    -0.0325417     -0.512291      0.274203    -0.0271111     -0.318627     0.0855753    -0.0776251    -0.0948464    -0.0306066     0.0199713     0.0167258     0.0121775   -0.00179111  -0.000288562   0.000623530  -8.16897e-05  -0.000182044   6.79971e-05  -2.18896e-05  -1.27864e-05  -6.01358e-06   4.28838e-07   2.09340e-07  -6.04439e-07   6.06897e-08       1.93949       2.32124       2.73937       2.38952       2.49786       2.72317       2.34872       1.92982       1.82658       1.28244       1.10594       1.04001      0.683654      0.522155      0.404008      0.215374      0.190893      0.132038     0.0759248     0.0510390     0.0318946     0.0152605    0.00868592    0.00488086    0.00237283    0.00104360   0.000647569   0.000305137   0.000109404   5.11093e-05   2.43385e-05   9.83943e-06   2.88068e-06   1.08033e-06   4.91616e-07   1.64894e-07
  21   9 2231.8856    1.0159  0.7899 10.3943 -0.0084  0.0227   0.0243   0.0532    0.1067   0.0000   438.9830       1.46283       16.0260      0.659380      -3.91189       6.54393      -6.44877     -0.952290     -0.257576      -3.37292      0.591297     -0.488712      0.136553    -0.0136169     -0.277923     -0.139817    -0.0422201      0.110401     -0.105772     0.0435979    -0.0329366    0.00754532   0.000838626   -0.00889445  -0.000241811   0.000480835   0.000234216   6.17289e-05   0.000201344   6.84814e-05   2.78652e-05  -9.72982e-07   1.81389e-06  -8.88791e-07   5.81114e-07  -4.25769e-08       1.90121       2.53796       2.93613       2.92013       2.86297       2.70143       2.35779       2.03353       1.71657       1.45858       1.14132      0.898525      0.646531      0.470025      0.325044      0.236292      0.147759      0.100858     0.0642140     0.0391169     0.0249678     0.0140375    0.00797875    0.00453743    0.00221510    0.00112441   0.000552618   0.000259026   0.000116419   4.96685e-05   2.06078e-05   8.01896e-06   2.93828e-06   1.08140e-06   3.63327e-07   1.07178e-07
  21  10 2381.9322    1.3578  0.9013 11.1578 -0.0091  0.0243   0.0300   0.0583    0.1008   0.0000   438.3287       2.83825       12.9816     0.0222639      0.234694       2.17944      -3.53733      0.475345      -1.17292       2.09479       2.62334    -0.0224555      0.747919      0.403978      0.115130     0.0153986      0.280977     -0.131327    -0.0508928    -0.0303189     0.0291425    0.00676863    -0.0197428   -0.00510721    0.00124382  -0.000709698  -0.000392737   0.000275823   4.83251e-05  -2.55946e-06  -1.30614e-05   6.08758e-06  -1.84817e-06   8.76661e-07  -4.61497e-08   1.09052e-07       1.92740       2.58943       2.64275       2.66409       2.48071       2.33011       2.21957       2.01377       1.92493       1.58774       1.32567       1.03462      0.754419      0.592154      0.375421      0.271585      0.175791      0.112859     0.0711157     0.0436768     0.0256376     0.0141205    0.00852511    0.00453659    0.00242690    0.00124618   0.000601011   0.000284646   0.000127989   5.32070e-05   2.24444e-05   8.73539e-06   3.61769e-06   1.06016e-06   3.89533e-07   1.16286e-07
  21  11 2529.3698    1.7686  0.9450 11.7991 -0.0080  0.0227   0.0404   0.0625    0.0928   0.0000   437.9313       6.75005       10.6069     0.0187215      -2.58241       1.04790      0.456072     0.0790416     -0.667291      0.517531      0.346588      0.392545      0.143152      -1.27075    0.00363006    -0.0561144    -0.0410621     -0.103005      0.125353     0.0140268    -0.0226050   -0.00822138    -0.0157580    0.00133390   -0.00310598    0.00107905   1.53841e-05  -0.000216961   0.000189109  -7.22894e-07  -2.44053e-05  -1.70575e-05   1.51132e-07  -3.84911e-07   3.10716e-07  -1.75089e-07       1.80348       2.21343       2.38101       2.56532       2.49935       2.35961       2.20001       1.91725       1.64377       1.24402       1.08631      0.872167      0.630033      0.478152      0.356164      0.245504      0.166124      0.110571     0.0740458     0.0458336     0.0263579     0.0154154    0.00869644    0.00494634    0.00239204    0.00122720   0.000590058   0.000290614   0.000139501   5.69391e-05   2.36957e-05   8.76170e-06   3.08271e-06   1.11112e-06   3.52559e-07   1.15853e-07
  21  12 2676.2306    2.3823  0.9599 12.1114 -0.0038  0.0233   0.0525   0.0604    0.1191   0.0000   434.3138       2.70059       15.7024       8.63505       1.55642     -0.934704       2.16412     -0.727272     -0.145513      0.430928      0.730357     -0.962896    -0.0479492     -0.757390      0.770889     0.0809244     -0.373181     -0.245790     0.0420293     0.0411702    -0.0298660    -0.0106027   -0.00952543   -0.00386430   -0.00200230   0.000228971   -0.00110304   0.000383241   1.06512e-05  -6.78472e-05   3.25775e-05   6.54228e-06   2.71980e-06   1.34580e-06   2.36376e-07   3.36011e-08       1.83375       2.31344       2.52177       2.70387       2.68093       2.42731       2.21705       2.04784       1.71993       1.35526       1.14089      0.829700      0.669389      0.501466      0.371602      0.253904      0.171309      0.110753     0.0724243     0.0453496     0.0250763     0.0152028    0.00850470    0.00505834    0.00259826    0.00126970   0.000640475   0.000307908   0.000136366   5.76906e-05   2.40417e-05   8.79326e-06   3.33187e-06   1.13957e-06   3.40941e-07   1.11720e-07
  21  13 2823.0739    2.9384  0.8455 12.7384 -0.0037  0.0233   0.0675   0.0533    0.1030   0.0000   439.5707       10.4637       10.5199       3.34606     -0.355615      -7.73969      -5.43497      -2.79341       2.73262     -0.855628      -1.55101      -2.02191      0.800734     -0.533045     -0.518192      0.153946     -0.212502     -0.231254    -0.0801002     0.0330442     0.0217493    -0.0351537   -0.00824558    0.00361138   -0.00275081   0.000478007  -0.000360862   0.000165844   9.36986e-05  -3.44570e-05   2.92689e-06   5.24097e-07   2.44129e-06   6.31088e-07  -3.03738e-07  -1.63628e-07       1.77846       2.29658       2.54362       2.54812       2.49470       2.55693       2.21739       1.88602       1.61760       1.33500       1.06229      0.923461      0.644094      0.474714      0.347218      0.230615      0.162912      0.113773     0.0708224     0.0441025     0.0274450     0.0151582    0.00873657    0.00447604    0.00242321    0.00113910   0.000600879   0.000266733   0.000123190   5.13216e-05   2.25795e-05   8.36238e-06   3.29718e-06   1.06756e-06   4.25935e-07   1.18744e-07
  21  14 2969.0733    3.5671  0.9190 13.1528 -0.0022  0.0221   0.0777   0.0578    0.1029   0.0000   440.5551       6.88317       16.8239      0.875286      -1.10920       1.54220      -2.02840       1.50748      0.754917     -0.520351     -0.930150     0.0787345     -0.350023      0.397546     0.0407580      0.118528    -0.0296937     -0.278348    -0.0159033     0.0104161   -0.00380778    0.00851409   -0.00686589   -0.00466469   -0.00111341   0.000719707  -0.000611175  -0.000280844  -5.60666e-06   6.17858e-05  -1.02692e-05  -3.97093e-06  -1.46512e-06   4.03677e-07  -4.13310e-07  -4.41981e-08       1.78054       2.18703       2.53525       2.62072       2.46926       2.43201       2.18324       1.89082       1.57418       1.33071       1.03339      0.819253      0.640468      0.472532      0.314219      0.233517      0.163000      0.104666     0.0671148     0.0428332     0.0255796     0.0146038    0.00813479    0.00452685    0.00229085    0.00119444   0.000593671   0.000289313   0.000121247   5.24287e-05   2.12833e-05   8.94398e-06   3.35239e-06   1.17366e-06   3.56782e-07   1.08584e-07
  21  15 3114.1171    3.6982  0.9765 13.5860 -0.0079  0.0270   0.0834   0.0623    0.0956   0.0000   441.1775       10.0282       14.4938       8.57795      0.849082      -4.37000      -2.48370       1.21712       2.08168      -3.23583      0.417202      -1.74430    0.00695420     -0.596385      0.429462      0.322810    -0.0693784    -0.0357655    -0.0404522    0.00258613    0.00959928   -0.00261173     0.0129370    0.00183718   -0.00503324  -3.68306e-05  -0.000774996   0.000173436  -7.58287e-05   5.35371e-05   8.07315e-06  -7.97834e-06   5.96479e-06   1.55858e-06   4.68930e-07  -1.50579e-07       2.07343       2.78135       2.90077       3.14392       3.13013       3.01911       2.60557       2.28978       1.81166       1.60952       1.18631       1.05551      0.745863      0.567208      0.366233      0.262928      0.189281      0.127580     0.0870225     0.0532703     0.0321722     0.0186452    0.00992716    0.00551830    0.00284049    0.00143162   0.000716163   0.000320359   0.000144670   6.02759e-05   2.46570e-05   9.81380e-06   3.57504e-06   1.31287e-06   4.16672e-07   1.25030e-07
  21  16 3258.7037    3.6444  1.3669 13.2442 -0.0045  0.0301   0.0678   0.0779    0.0991   0.0000   440.3822       14.2591       5.43343       3.03778      -2.88165       4.24688      -3.10932      -2.23972      -1.20866     -0.285515      -1.04095      -1.15375      -1.84599     -0.887953      0.615848     -0.356615      0.366186    -0.0574789    -0.0825058    0.00199710    0.00354351     0.0107902   -0.00577785    0.00490897   -0.00335003   0.000278547   0.000589853   0.000534144  -0.000182265   7.99494e-06   3.81050e-05   1.09689e-05  -2.57939e-06   1.97700e-06   1.49921e-07  -1.07509e-08       2.39109       3.09859       3.22488       3.18925       3.18613       3.07805       2.85631       2.66031       2.27718       1.75184       1.48768       1.07255      0.905855      0.677807      0.499092      0.349034      0.230893      0.154108     0.0963888     0.0587833     0.0321837     0.0194057     0.0107706    0.00602148    0.00320042    0.00164119   0.000760155   0.000368781   0.000161144   7.23726e-05   2.82244e-05   1.12253e-05   4.10993e-06   1.42195e-06   4.52216e-07   1.42506e-07
  21  17 3403.0720    3.1418  2.0598 12.5676 -0.0054  0.0354   0.0470   0.0913    0.0737   0.0000   440.2248       20.6838       7.69529       6.44411      -1.39940     -0.105737     -0.762196      -3.46827      -1.31311      -4.66496      -1.35423      -1.63940     0.0920740      -3.30195      0.487049      0.114349     -0.341233     -0.117989     0.0159168     0.0227861     0.0237530    -0.0463592   -0.00345228  -0.000110895    0.00187351   0.000219757   0.000295857   5.57373e-05  -0.000105644   3.68073e-06  -5.36901e-05  -2.03629e-05  -7.01553e-07  -5.11178e-06   2.01739e-07   6.69175e-08       2.77290       3.52930       3.87564       4.01706       3.97951       3.70568       3.35846       2.93859       2.58740       2.13579       1.72657       1.36820       1.01134      0.777655      0.538502      0.374114      0.257267      0.167529      0.108221     0.0677739     0.0402920     0.0240685     0.0131741    0.00747311    0.00381478    0.00195461   0.000953605   0.000442362   0.000201296   8.42591e-05   3.58492e-05   1.36816e-05   5.05339e-06   1.81721e-06   5.63078e-07   1.80846e-07
  21  18 3547.3215    2.6083  2.8230 12.1879 -0.0045  0.0427   0.0346   0.1120    0.0620   0.0000   440.8707       23.3796       3.42093       10.1099       3.83063      -3.46147       5.91145      -2.30140      -5.88158      -2.20195       1.88564      -1.03302      -1.89036     -0.469103    -0.0489489     -0.578646     -0.272949   -0.00528681   -0.00866857     0.0502558     0.0982609     0.0452843    -0.0156954    -0.0136548    0.00136133   -0.00312321   -0.00102009  -0.000532245   0.000104923   0.000161491   4.60416e-06  -2.88984e-05   3.37438e-07   6.62242e-07  -5.14111e-07  -6.03745e-08       3.35352       4.30633       4.58878       4.88056       4.83056       4.57521       4.12112       3.47651       3.07559       2.60395       2.05428       1.62331       1.21544      0.897205      0.647254      0.469329      0.309764      0.202716      0.130642     0.0832874     0.0496136     0.0306161     0.0168497    0.00932547    0.00480568    0.00243734    0.00118461   0.000539183   0.000255493   0.000104211   4.37803e-05   1.66037e-05   6.33735e-06   2.23676e-06   7.02195e-07   2.13962e-07
  21  19 3691.6208    2.2143  4.3233 11.3470 -0.0018  0.0535   0.0242   0.1423    0.0627   0.0000   442.2089       24.0143       11.1842       8.06545      -6.55418      -9.58031     -0.521549     -0.167791       4.87355    -0.0379424     -0.843076      -1.14109      -2.29104      -2.72318      -1.16625     -0.541341      0.644558     -0.276537     -0.154523      0.299296     -0.150207    0.00222276    -0.0323350     0.0127189     0.0163024   -0.00511623  -0.000271842   6.20321e-06   0.000128150   3.10494e-05   4.29116e-05  -1.76480e-05  -4.79268e-07   6.85529e-06  -4.14699e-08   5.59989e-08       4.16287       5.31558       5.75117       5.96161       5.82208       5.60317       5.19757       4.53418       3.83844       3.17738       2.60305       2.00440       1.56759       1.16113      0.841533      0.572008      0.399689      0.266459      0.171551      0.106406     0.0630329     0.0359609     0.0206722     0.0110402    0.00596540    0.00299608    0.00145178   0.000678272   0.000306670   0.000133763   5.50351e-05   2.19373e-05   7.99509e-06   2.71791e-06   8.93546e-07   2.68169e-07
  21  20 3835.8869    1.7992  6.1017 10.9381 -0.0023  0.0681   0.0173   0.1838    0.0514   0.0000   436.4438       8.65902       16.1375       8.33561      -4.95054      -4.24329      -7.52262       1.04457       1.57600       1.46870      -3.38171      -1.07496      -2.16416       3.46037     -0.917727     -0.389112      0.525049     -0.419032    -0.0246484    -0.0262732      0.133975   0.000274563    -0.0233913     0.0219875    0.00817118    0.00277995   -0.00181644   -0.00101295  -0.000755643   0.000248178   4.78498e-05  -2.67127e-05   5.11825e-06  -1.30732e-06  -1.18048e-07   2.25094e-07       5.05647       6.85674       7.19928       7.69300       7.38690       7.06353       6.41774       5.79056       4.90583       4.11532       3.25546       2.61842       1.95498       1.47321       1.05912      0.743997      0.502298      0.331647      0.206794      0.131268     0.0780572     0.0450524     0.0259874     0.0139953    0.00737849    0.00376919    0.00182731   0.000882822   0.000389341   0.000170952   6.78668e-05   2.75660e-05   9.95033e-06   3.43796e-06   1.13135e-06   3.45071e-07
  21  21 3980.0857    1.4742  7.9529 10.7656 -0.0020  0.0869   0.0133   0.2303    0.0408   0.0000   452.2252       15.6792       18.8752       8.43574      0.164794       15.2414      -2.37858      -6.43817      -4.36856       4.66222       5.61661      -5.61609       1.76437      -1.07099       1.97846     -0.564749     -0.666705     -0.179461      0.157376      0.199362      0.131194     0.0643020    -0.0352830   -0.00634705     0.0211162    0.00577776    0.00115379   -0.00166127   0.000285359  -8.69856e-05   9.39919e-05  -9.85192e-06   3.25820e-05  -4.00431e-06  -1.19856e-07   3.94217e-07       6.44030       8.58904       9.18894       9.48543       9.29974       8.90712       8.09941       7.22511       6.29544       5.24775       4.15274       3.35893       2.48492       1.91527       1.34587      0.963527      0.647816      0.421226      0.273555      0.165053      0.101546     0.0593438     0.0332429     0.0181894    0.00950183    0.00496471    0.00235673    0.00111939   0.000502603   0.000217840   8.84983e-05   3.49759e-05   1.28720e-05   4.63544e-06   1.46710e-06   4.55348e-07
  21  22 4124.2234    1.2543 10.0620 10.5169 -0.0024  0.1029   0.0106   0.2853    0.0376   0.0000   439.8658       31.0616      -8.26104       10.3584      -2.09135      -2.62730       4.53495      -2.23268       20.5321      -9.39345     -0.636810      -7.05911      -3.25102      -1.11018      -1.43284       1.42747       1.76005      0.783869     -0.755697      0.203579    -0.0396301    -0.0333399     0.0363977     0.0174505    0.00415575   -0.00861902    0.00290689   -0.00194430  -8.61409e-05   0.000466682  -1.94775e-05   1.93593e-05   1.56595e-05  -2.76825e-07   4.12492e-08  -9.08497e-08       7.78868       10.2544       11.1366       11.5409       11.2452       10.7989       9.81096       8.73613       7.51154       6.17437       4.92940       3.92206       2.96892       2.24559       1.63004       1.12422      0.776891      0.509267      0.327338      0.202917      0.120759     0.0703640     0.0396381     0.0222773     0.0114654    0.00595824    0.00288217    0.00136296   0.000620832   0.000262896   0.000109996   4.34755e-05   1.56642e-05   5.59914e-06   1.78461e-06   5.58009e-07
  21  23 4268.5127    1.0292 11.8787 10.4271 -0.0015  0.1294   0.0089   0.3514    0.0344   0.0000   436.8014       7.42535       32.0244       15.3119       5.60603       15.0833       14.3341      -9.55807       10.1543      0.933456       9.14209      -8.25047      0.564455       5.52933      -1.14261      -1.90049     -0.599441      0.406571     -0.151187     0.0410457     -0.502551    -0.0355084     0.0598251     0.0341975    0.00694306   -0.00896605   9.53875e-05    0.00232885   0.000381951  -6.31042e-05  -0.000159244  -3.86833e-06   3.13244e-05  -1.17650e-05  -1.32507e-07   4.00432e-07       9.56628       12.6543       13.7326       14.3163       13.9190       13.1248       12.0059       10.7869       9.40405       7.80383       6.32133       4.99934       3.82068       2.82441       2.04738       1.42712      0.968502      0.647286      0.408951      0.258264      0.154021     0.0910390     0.0510705     0.0282378     0.0149191    0.00757985    0.00377433    0.00173998   0.000806976   0.000338286   0.000143207   5.48913e-05   2.06232e-05   7.17031e-06   2.31916e-06   7.12523e-07
  21  24 4413.0028    0.8331 14.9983 10.3944 -0.0036  0.1717   0.0072   0.4765    0.0297   0.0000   456.4203       4.55244       37.1366       7.68098      -8.95099      -17.2499       4.32602       13.7813      -12.4600     0.0460120       11.4515       11.2308     -0.337477       2.35543       3.73597      -1.34101       1.40194      0.109525     -0.309760     0.0907401    -0.0438319      0.150295     0.0402802    -0.0326858   0.000963275   -0.00701050   -0.00708598   -0.00114508    0.00283064   0.000591821  -3.52432e-05  -6.59718e-05   4.01297e-08   3.38567e-06   5.99799e-06  -2.55091e-07       12.7591       16.6177       18.1200       18.8023       18.9395       17.7319       16.2844       14.3483       12.2404       10.2365       8.24251       6.47598       5.00141       3.72310       2.71020       1.89009       1.33602      0.861550      0.557383      0.350560      0.213263      0.125913     0.0714463     0.0382372     0.0206588     0.0104757    0.00519251    0.00241138    0.00109571   0.000468264   0.000193346   7.58100e-05   2.86586e-05   9.65770e-06   3.09602e-06   9.52039e-07
  21  25 4556.8981    0.6820 16.9872 10.2874 -0.0014  0.2209   0.0063   0.5650    0.0266   0.0000   470.7591       14.5197       10.7740      -36.6605       6.88344       55.5271      -13.1544      -3.69067       3.56652      -7.03284       4.24536       6.76853      -1.93944       1.13242       3.40718       3.74881       1.03564      -1.38227       1.02650      0.475211     -0.213495      0.102463     -0.138357    -0.0633838     0.0455886    -0.0111434  -0.000538186    0.00212010  -0.000952884  -0.000848243   0.000274328   4.07015e-06   2.99647e-05  -4.89704e-06   4.56494e-06  -2.21044e-06       15.6076       20.8001       22.6934       23.6416       23.3678       22.2393       20.3395       17.8411       15.5083       12.9950       10.4579       8.32191       6.33590       4.77670       3.43785       2.44699       1.65913       1.11764      0.725351      0.447787      0.278816      0.161842     0.0928912     0.0512124     0.0275457     0.0137205    0.00698882    0.00319590    0.00148032   0.000623639   0.000268816   0.000101219   3.81699e-05   1.32269e-05   4.23319e-06   1.25967e-06
  22   7 1945.0484    0.5341  0.4616 10.1620 -0.0053  0.0202   0.0169   0.0416    0.0522   0.0000   439.4975      -2.60920       17.6401      0.355116     -0.667374      0.910221      -1.93187       1.20694      -1.17335     -0.191958      0.742391     -0.471838      0.317243    -0.0918540     -0.148926     0.0590617     -0.208548     -0.104492     0.0246548     0.0146603    -0.0186043   -0.00120692    0.00900333   -0.00996477    0.00234297  -0.000524948  -0.000822768   0.000186378   1.61854e-05   0.000105784   4.83868e-05  -2.96621e-05   6.97646e-06  -2.40223e-06  -2.23003e-07   3.69910e-07       1.36983       1.94508       1.97527       2.25976       1.95640       2.23983       1.57421       1.80931       1.24993       1.29689      0.975386      0.795098      0.573395      0.469666      0.287129      0.254002      0.143042      0.110687     0.0652546     0.0437913     0.0262468     0.0174008    0.00868860    0.00601189    0.00281107    0.00153703   0.000740721   0.000367769   0.000167617   8.33219e-05   3.31898e-05   1.44702e-05   6.31655e-06   2.21365e-06   8.18647e-07   3.10672e-07
  22   8 2104.7647    0.7698  0.6436 10.3482 -0.0069  0.0221   0.0211   0.0474    0.0751   0.0000   441.0263      -2.18998       16.1447       3.41442      -2.07419       4.43525      -2.59994      -2.36128      0.299498      -2.63610      -1.43664    -0.0591961     -0.165163      0.414716     -0.736516      0.334393     0.0126156     -0.239679     -0.159970    -0.0199682     0.0289223   -0.00902321   -0.00283303   -0.00203774    0.00467479   -0.00323504   -0.00145386  -0.000698651  -0.000130525  -0.000271840  -8.18057e-06   1.09840e-05  -6.02529e-07  -7.75038e-07   2.06060e-08   2.08701e-07       1.62748       1.91051       2.15963       2.36031       2.21806       2.03132       1.85004       1.74255       1.61767       1.27101       1.04857      0.898173      0.673295      0.479772      0.352384      0.264223      0.173870      0.117959     0.0750431     0.0471259     0.0299514     0.0182497     0.0110059    0.00584269    0.00327755    0.00174412   0.000918919   0.000478890   0.000224048   0.000111815   4.42185e-05   1.84009e-05   6.47644e-06   2.43228e-06   9.52554e-07   3.14089e-07
  22   9 2260.0388    1.0676  0.7462 10.7438  0.0023  0.0217   0.0250   0.0502    0.0839   0.0000   436.9718    -0.0805494       15.2960       3.05612      -4.23292       2.68270      -3.54532      0.805164       2.75856     -0.959000      0.781745     -0.420055     -0.293127      0.218539      0.105013     0.0219455     -0.164021     0.0367464     0.0359759    -0.0930159     0.0286702   -0.00618361     0.0237893  -0.000866051    0.00563415  -0.000611887  -0.000473067  -0.000456931   0.000128810  -7.21952e-05  -1.01111e-05  -1.23440e-06   9.17832e-06   3.50107e-07   4.60856e-08   4.01016e-07       1.62650       2.08219       2.05686       2.27699       2.23652       2.23500       1.95868       1.71948       1.51120       1.34628       1.12379      0.853796      0.648152      0.490916      0.366578      0.274930      0.192454      0.117977     0.0765091     0.0510883     0.0311292     0.0201389     0.0122403    0.00690585    0.00353042    0.00191229   0.000929429   0.000437917   0.000204516   0.000102172   4.04607e-05   1.67867e-05   6.73419e-06   2.74277e-06   9.47099e-07   3.08778e-07
  22  10 2410.8431    1.4712  1.0307 11.0519 -0.0040  0.0251   0.0304   0.0628    0.1257   0.0000   440.2498       7.26933       15.2137      -1.76665    -0.0816689       2.62415      0.949397     -0.469694      0.949931      -1.46421      -2.37527      -1.24521     -0.503770      0.288473      0.428169     -0.530916     0.0996322   -0.00637182     0.0288321    0.00137578    -0.0524010     0.0269637    0.00305432    -0.0116346    0.00493225   -0.00183896   0.000312517  -9.02658e-05  -0.000216929  -6.16038e-06   1.90327e-05  -2.10185e-05   1.07516e-05   1.59257e-06  -1.57850e-06  -2.24110e-07       1.87101       2.49868       2.49501       2.70536       2.59903       2.36484       2.30699       2.10585       1.87395       1.54149       1.22695       1.00720      0.767016      0.602714      0.422193      0.307679      0.214598      0.139589     0.0897756     0.0556936     0.0349255     0.0211557     0.0117458    0.00687975    0.00364051    0.00197387    0.00102218   0.000513863   0.000248956   0.000108665   4.80013e-05   1.89744e-05   7.95760e-06   2.82192e-06   1.02054e-06   3.46358e-07
  22  11 2559.2494    1.8877  0.9532 11.8093 -0.0043  0.0231   0.0400   0.0580    0.1002   0.0000   438.7944       3.99099       10.7305       2.74856      -1.19620       1.64806      -2.64251     -0.197342       1.17235      -1.28945       1.68302      0.913555      0.407754     -0.742057      0.246131     -0.196076     0.0629043     0.0483075     0.0505885    -0.0328089    0.00528364    0.00541961   0.000848176    0.00209442    0.00548884    0.00110802   0.000983629   0.000299153   0.000204454  -3.84042e-05  -3.25618e-05  -7.77232e-06   4.86434e-07  -2.13768e-06  -2.60977e-07  -4.68756e-08       1.82816       2.19960       2.35631       2.47683       2.50342       2.32522       2.19036       1.95322       1.69127       1.40446       1.12492      0.947746      0.728187      0.536303      0.393993      0.274415      0.194003      0.133336     0.0869554     0.0565990     0.0351923     0.0200312     0.0117894    0.00654590    0.00366941    0.00185412   0.000962354   0.000486854   0.000229100   0.000106007   4.36043e-05   1.81101e-05   7.16989e-06   2.67306e-06   9.31515e-07   3.18286e-07
  22  12 2707.1836    2.4543  0.9762 12.1614 -0.0018  0.0238   0.0511   0.0603    0.1164   0.0000   436.8418       7.56066       11.4384      -1.11720       1.05767     -0.664868       1.19825     -0.501681       2.59978      0.502103      -1.17208     -0.823889      0.127437      -1.31201      0.328058     -0.164746    -0.0597004    -0.0728502    -0.0180327     0.0370413     0.0333148     0.0296016    0.00272623   -0.00274345   0.000660092   -0.00203765  -0.000509259  -0.000115792   0.000215957  -4.27772e-06  -1.93034e-05   1.75108e-05  -3.65732e-06  -4.06766e-06  -1.58663e-06   4.49065e-07       1.76782       2.11260       2.25669       2.40591       2.39326       2.30532       2.16164       1.95255       1.65929       1.40722       1.07078      0.915152      0.695351      0.536969      0.386876      0.303252      0.206513      0.131537     0.0902857     0.0596150     0.0336306     0.0214305     0.0124290    0.00703542    0.00357357    0.00205291    0.00101335   0.000490605   0.000231597   0.000120829   4.74202e-05   1.96998e-05   7.14865e-06   2.98869e-06   1.08688e-06   3.85327e-07
  22  13 2854.8357    3.1149  0.8796 12.8761 -0.0038  0.0227   0.0695   0.0578    0.1006   0.0000   439.8057       5.48033       14.1066       6.57026      0.648199      -4.62219      -1.70290      -2.15375      0.392283      -1.25943       1.00961     -0.965071      0.473365     -0.362170     -0.171580     -0.576546    0.00988585    -0.0111943    -0.0614549     0.0100282    -0.0229623     0.0243715    -0.0114882   0.000997989    0.00360846   -0.00181571   0.000517108   0.000481119   3.33732e-05  -0.000122658   3.15855e-06   6.42658e-06   2.69914e-06  -5.14772e-06  -1.19461e-07   5.38660e-08       1.72972       2.30508       2.29428       2.32353       2.41752       2.33840       2.22431       1.86619       1.69042       1.33778       1.21404      0.923151      0.765283      0.531700      0.392345      0.265528      0.178846      0.132161     0.0872233     0.0594984     0.0338602     0.0209500     0.0110262    0.00663227    0.00347375    0.00181548   0.000903990   0.000430868   0.000201683   9.39966e-05   3.96536e-05   1.73208e-05   6.98846e-06   2.45754e-06   9.36533e-07   3.13226e-07
  22  14 3001.5281    3.7537  0.8472 13.2102 -0.0068  0.0212   0.0822   0.0531    0.1000   0.0000   441.1922       5.89599       13.7597       2.62846      -2.35435       1.89250       1.06502      -3.48651       1.08128     0.0864860       1.25745     -0.592784      0.268425      0.502108     -0.611822     -0.708462      0.143810    -0.0530502     0.0320257    0.00623073     0.0251175   -0.00903924    -0.0117949   0.000592862    0.00204527    0.00198746  -0.000722885  -0.000923226  -0.000262964   0.000192142  -1.62317e-05  -7.75827e-06   2.59930e-06   3.77494e-06  -4.32771e-07  -2.20509e-07       1.62642       1.97610       2.34034       2.34189       2.22170       2.19829       2.01282       1.71838       1.61793       1.29169       1.01441      0.821909      0.662290      0.468170      0.359172      0.255919      0.177140      0.115775     0.0754555     0.0481977     0.0286865     0.0179049     0.0104519    0.00571289    0.00305577    0.00174585   0.000861552   0.000437811   0.000205071   9.49745e-05   4.09712e-05   1.64336e-05   6.40807e-06   2.61736e-06   9.74495e-07   3.37369e-07
  22  15 3147.1452    3.8643  1.0919 13.2151 -0.0008  0.0254   0.0773   0.0631    0.1188   0.0000   438.0945       11.8562       10.6429      -4.65064       1.09350       2.76557      -4.19569      -3.64579      0.550325      0.408174    -0.0270681      -2.80962     0.0397216      -1.34830      0.261070      0.265618     0.0534054     -0.199591    -0.0204917     0.0209236   -0.00593511     0.0244902   0.000710285   -0.00537130   5.13207e-05  -5.90093e-05   0.000880710    0.00104948   0.000186718  -7.67881e-05   1.47065e-05  -3.18219e-06  -1.03769e-05  -1.13170e-06   1.85693e-06  -1.45601e-07       1.94193       2.47313       2.58228       2.73790       2.55282       2.51510       2.41110       2.16682       1.87385       1.60431       1.28301      0.955773      0.792556      0.623697      0.447416      0.315758      0.231198      0.149127     0.0950972     0.0607878     0.0367893     0.0208743     0.0126655    0.00689517    0.00391083    0.00205338    0.00104860   0.000523955   0.000246625   0.000104097   4.71249e-05   1.92871e-05   8.04805e-06   3.23900e-06   1.16872e-06   3.63786e-07
  22  16 3292.4151    3.4916  1.5418 12.8992 -0.0074  0.0306   0.0598   0.0788    0.0897   0.0000   438.5758       16.2740       15.9491       4.58318       1.44696      -2.29219       2.68812      -5.56908      -3.50560      -1.66703       1.18801      -1.11134      -1.70676      0.733762      0.816597     -0.273518     -0.244202     -0.171812      0.345070      0.108988    -0.0668667    0.00722150   -0.00664743   -0.00183563  -0.000242960   -0.00182122  -0.000831206  -0.000743265   6.85565e-05  -1.63425e-05  -0.000112456   2.24625e-05  -8.20437e-06   5.60127e-06   2.03512e-06   2.83991e-07       2.34094       3.02974       3.19502       3.24535       3.31067       3.14649       2.86614       2.46294       2.22208       1.91680       1.62079       1.22622      0.955362      0.699056      0.513668      0.386520      0.261578      0.165117      0.110188     0.0677477     0.0446965     0.0272852     0.0161660    0.00918223    0.00490869    0.00250030    0.00121457   0.000614415   0.000284202   0.000127513   5.61316e-05   2.29396e-05   9.28484e-06   3.59179e-06   1.33458e-06   4.56108e-07
  22  17 3437.4015    2.9479  2.1289 12.5717  0.0027  0.0370   0.0429   0.0919    0.0673   0.0000   438.5642       24.2061       12.3416       3.74775       1.47805      -2.10638    -0.0270840      -5.07609       1.94965      -2.91359      -3.92924     0.0219341       1.82163     -0.447680      0.243768     -0.147702    -0.0628658      0.260409      0.316959     -0.140951    -0.0974142   -0.00911682     0.0151136    -0.0103362   -0.00613008   -0.00504081   -0.00110251   0.000582575  -0.000410381  -7.97881e-05   0.000126178   4.60625e-05  -1.81058e-05   5.33539e-06   2.43133e-06  -3.32426e-07       2.69448       3.44638       3.75972       4.01373       3.79073       3.65792       3.46420       3.11688       2.61257       2.21005       1.79895       1.41883       1.08863      0.830980      0.638507      0.450133      0.304990      0.213947      0.137169     0.0841561     0.0531383     0.0321811     0.0183145     0.0104948    0.00575876    0.00309135    0.00153033   0.000794092   0.000358853   0.000168184   7.35194e-05   3.34691e-05   1.25754e-05   4.72037e-06   1.63889e-06   5.86884e-07
  22  18 3582.2542    2.4610  3.3635 11.9421 -0.0001  0.0463   0.0291   0.1220    0.0530   0.0000   442.2293       16.6174       17.9646       1.66532       9.67831     0.0419205      -2.71531       1.82892       4.01863       1.79407       2.62851      -4.00962     -0.668601      0.527596    -0.0375249      -1.28334    -0.0322572     -0.380571      0.100203    -0.0105178     0.0725275     0.0136558   -0.00142396   -0.00443578   -0.00581161    0.00571545    0.00185940  -0.000533284  -8.50572e-05   7.15621e-05  -0.000305860  -9.33283e-06   5.39310e-05   1.36836e-06  -1.28400e-06  -3.13493e-07       3.29056       4.31350       4.63114       4.89903       4.78817       4.55586       4.24383       3.79787       3.28915       2.73051       2.29033       1.82900       1.39823       1.05221      0.771770      0.564204      0.379223      0.259010      0.170215      0.108990     0.0674147     0.0406794     0.0230795     0.0136456    0.00730514    0.00385882    0.00191034   0.000982876   0.000460375   0.000215809   9.32048e-05   4.01247e-05   1.56251e-05   5.88104e-06   2.08781e-06   7.34331e-07
  22  19 3727.0797    2.1077  4.7946 11.3385 -0.0035  0.0573   0.0218   0.1489    0.0527   0.0000   444.8967       20.1172       17.2917       4.64132      -1.07538       3.34885       7.80896       1.84916      0.732583      -9.91910       1.27769      -5.45547     -0.480738      0.805856      -2.55546      0.110757     -0.851923     -0.816409      0.217330      0.142869    -0.0348311     0.0142404   -0.00689928    0.00191976    -0.0230496    0.00109382   -0.00202363    0.00325471   6.42347e-05  -0.000240352   0.000265995  -1.03966e-05  -3.80088e-06   9.90222e-06   5.21575e-06  -1.21134e-07       4.05600       5.38494       5.75345       5.99609       5.99860       5.63859       5.33578       4.62255       4.03605       3.47773       2.81739       2.25484       1.72278       1.33180      0.969006      0.671295      0.476955      0.320864      0.214370      0.134838     0.0853268     0.0491390     0.0298997     0.0163557    0.00922956    0.00481392    0.00248186    0.00119895   0.000566522   0.000258023   0.000113954   4.77661e-05   1.95524e-05   7.48383e-06   2.58685e-06   8.75487e-07
  22  20 3871.9867    1.7119  6.4194 10.9679 -0.0012  0.0698   0.0159   0.1896    0.0442   0.0000   446.6527       9.16690       9.28577       8.48641     -0.552456       8.12430      -4.70895       1.12578      -2.20093      -7.86882       1.47958      -1.41296       2.55662     -0.459930     -0.817204      0.956295     -0.498184     -0.895335     -0.431315     -0.194187      0.194185    0.00212456    -0.0332067    -0.0382452     0.0156805    0.00659270   -0.00302075    0.00102868   0.000300000   0.000149784   4.97046e-05   1.93432e-05  -7.61455e-06   7.03864e-06  -1.82259e-06  -9.80781e-07       5.01960       6.48162       7.13685       7.33871       7.37842       6.91008       6.34347       5.74871       5.00736       4.24697       3.41597       2.69471       2.10409       1.61587       1.17676      0.835350      0.582815      0.389675      0.258767      0.163929      0.100527     0.0605856     0.0352323     0.0203906     0.0111604    0.00599814    0.00309540    0.00150531   0.000708032   0.000331525   0.000138857   6.01535e-05   2.36890e-05   9.14634e-06   3.22120e-06   1.09516e-06
  22  21 4016.3825    1.4338  8.6927 10.6103 -0.0023  0.0874   0.0119   0.2410    0.0387   0.0000   427.8966       27.6126       24.9434     -0.515404      -20.6659     -0.317608       11.2093      -1.62116       17.2584      -1.75575       2.31998      -3.58792       2.29799      -1.20251       1.99694     -0.435008     -0.232064      0.110259      0.875355     0.0938251     -0.217360    -0.0897159     0.0358297    0.00119599     0.0220425    0.00522982   -0.00461207   0.000113509  -0.000478235   0.000759802   0.000255889   5.27160e-05   1.21150e-05  -9.56849e-06  -6.39562e-06  -6.22074e-07       6.29516       8.11363       8.84827       9.35836       9.19061       8.71210       8.08095       7.17300       6.26741       5.29436       4.25813       3.48682       2.68227       2.01741       1.45572       1.05532      0.727289      0.491633      0.327668      0.210099      0.129758     0.0778163     0.0453931     0.0259435     0.0141387    0.00753737    0.00386707    0.00191224   0.000911842   0.000426179   0.000180236   7.65663e-05   2.99764e-05   1.15249e-05   4.11806e-06   1.40464e-06
  22  23 4305.8153    0.9934 14.2851 10.3775 -0.0003  0.1483   0.0076   0.4068    0.0312   0.0000   446.8945       26.3976       32.5492      -6.76668      -5.71753      0.236918       30.3868     -0.762930      -6.11919       10.5593      -13.6496     -0.621974       12.6744      -6.09777      -5.48554       3.28462       1.76595     -0.708653      0.285409     0.0363446      0.463276   -0.00702966     0.0491432    0.00161109     0.0146385     0.0139663   -0.00242250   -0.00522792   0.000661979   0.000608601   0.000133063  -2.09690e-05  -8.09192e-06  -1.11329e-05  -5.46687e-06  -5.05366e-07       10.3809       13.7477       14.9619       15.3857       15.4769       14.8332       13.5951       12.1444       10.5871       8.87681       7.18403       5.81616       4.54453       3.44819       2.50084       1.81002       1.25058      0.857753      0.570981      0.363508      0.225443      0.136006     0.0785331     0.0444987     0.0249046     0.0129909    0.00671288    0.00335440    0.00157865   0.000722504   0.000312827   0.000134515   5.24960e-05   2.01232e-05   7.24745e-06   2.46730e-06
  23   8 2131.0985    0.8178  0.6475 10.5062 -0.0123  0.0207   0.0215   0.0471    0.0710   0.0000   440.2841      0.737711       17.0410       3.22753      -4.71133      -1.31875       4.77101      -1.68033     -0.649675      0.511710       1.95241      0.687654     -0.504808     -0.816112    -0.0888372     -0.241840    -0.0463254     -0.165867    -0.0768814      0.144928     0.0146963    -0.0141062   0.000565102    0.00372016   -0.00539382   -0.00454107   0.000772653   -0.00104198   0.000133170   7.08820e-05  -1.28256e-05  -1.37894e-05   2.18282e-05  -3.41882e-06   1.65366e-06   5.33823e-07       1.43497       1.65177       1.87187       2.15374       2.04652       1.84956       1.80178       1.71785       1.41266       1.10991      0.987000      0.811824      0.614981      0.443274      0.349898      0.270309      0.183883      0.120744     0.0870469     0.0540101     0.0353891     0.0216212     0.0122810    0.00783476    0.00446562    0.00234152    0.00125438   0.000632053   0.000320710   0.000161545   7.66251e-05   3.54715e-05   1.49607e-05   5.99737e-06   2.03980e-06   7.14416e-07
  23   9 2287.4856    1.1670  0.7771 10.9423 -0.0016  0.0211   0.0275   0.0519    0.0817   0.0000   441.0501       1.76527       13.5695      -2.08754      -1.23490       2.92450     -0.927423      0.924549       1.11625      -2.09040      0.686151      0.272083     -0.500707      0.435148      0.287015      0.140557     -0.331850    0.00488830      0.120614     0.0313876   -0.00820174    0.00591098    -0.0277658   -0.00299056  -0.000563514    0.00360180    0.00357207   0.000477821  -0.000515772  -5.39222e-05   1.57782e-05  -2.57847e-05  -4.77307e-06   3.04270e-06  -8.56564e-07  -1.45052e-07       1.66183       2.02766       2.03109       2.09603       2.14451       2.11060       2.00537       1.67813       1.47688       1.34966       1.16731      0.975223      0.769957      0.549243      0.389530      0.275945      0.194335      0.131946     0.0930649     0.0640594     0.0411133     0.0247960     0.0149289    0.00846199    0.00473033    0.00253331    0.00127037   0.000634886   0.000305571   0.000155078   6.69122e-05   3.06373e-05   1.19851e-05   5.05020e-06   1.96083e-06   7.53624e-07
  23  10 2439.2305    1.5910  0.9528 11.3196 -0.0074  0.0221   0.0328   0.0563    0.1032   0.0000   436.9937       5.74806       18.0608       6.44986      -4.26378      -2.03325     -0.401230     0.0738876      -1.74660      0.581142      0.623965     -0.267355     -0.102709     -0.800937      0.289553     -0.266919      0.480321     0.0669490     0.0422348    -0.0256018    0.00449030     0.0430486    -0.0201443    -0.0141701  -0.000810267  -0.000693380   -0.00289617  -0.000674487  -6.35739e-05  -7.75789e-05  -0.000120834  -2.80454e-05   1.26724e-05  -8.47354e-06   1.44602e-06  -2.43761e-07       1.54884       1.91057       2.13497       2.26218       2.22835       2.07927       2.00365       1.76949       1.56316       1.30668       1.06536      0.884925      0.683389      0.525068      0.388851      0.287041      0.194249      0.137321     0.0947835     0.0605238     0.0372143     0.0242631     0.0143340    0.00818631    0.00455433    0.00257552    0.00138205   0.000718650   0.000360819   0.000166173   8.04937e-05   3.49715e-05   1.61113e-05   6.05102e-06   2.30277e-06   8.17673e-07
  23  11 2588.7436    2.0734  0.9109 12.0517  0.0061  0.0232   0.0441   0.0524    0.0937   0.0000   436.9842      0.264275       15.9154       3.80806     -0.827724       2.79983     -0.164738      -3.68780      0.908782     -0.311152      0.524495      -1.65014       1.04635      -1.02391      0.361950      0.217258     -0.316081     -0.137639      0.155213     0.0252970    -0.0724589   -0.00895568     0.0144811    0.00692510    0.00177762  -0.000990891    0.00160347  -0.000437758   0.000209818   0.000110539   6.95394e-05  -1.71599e-05  -5.58978e-06   5.05282e-06   5.34083e-07   6.31802e-07       1.67416       2.11935       2.42650       2.46120       2.43327       2.38013       2.11419       1.90644       1.77286       1.36177       1.18426      0.984823      0.703058      0.558641      0.433483      0.290715      0.209710      0.146191     0.0950228     0.0630170     0.0403139     0.0239432     0.0141642    0.00853909    0.00474417    0.00268738    0.00139323   0.000732054   0.000347525   0.000173223   7.98522e-05   3.42103e-05   1.56783e-05   6.29479e-06   2.32920e-06   8.58513e-07
  23  12 2737.6831    2.6811  0.9134 12.4538 -0.0066  0.0229   0.0570   0.0564    0.0982   0.0000   437.4756       8.50524       15.8211       2.33658      -7.67056       2.12601      -1.38555     -0.564935     -0.884888      -2.11940      -1.04835     -0.477445      0.107428      -1.08890      0.372142     -0.360035      0.212020     -0.128497      0.102737   -0.00933543     0.0359053     0.0108655    0.00603180    0.00142785  -0.000799475    0.00345624  -0.000957592  -0.000793879  -0.000192477  -0.000175331   4.73410e-05  -3.93130e-05  -1.09603e-07   1.30744e-05   4.01461e-06  -1.62144e-06       1.68190       2.08837       2.25546       2.31354       2.24590       2.30903       2.09022       1.82110       1.70913       1.38862       1.12031      0.966771      0.701188      0.570463      0.443466      0.293119      0.216214      0.149591      0.103873     0.0646791     0.0428060     0.0256610     0.0138913    0.00923024    0.00461441    0.00281567    0.00140990   0.000771809   0.000355065   0.000166611   8.23625e-05   3.15056e-05   1.48626e-05   5.98777e-06   2.45691e-06   8.17839e-07
  23  13 2886.1847    3.2520  0.8967 12.6895 -0.0078  0.0218   0.0691   0.0510    0.1158   0.0000   438.7872       7.89394       14.6701       5.20010      -4.73107       2.05121      -2.03199      -2.41606      -1.44689      -1.11587     -0.504833      -2.89400     -0.191601      -1.27439      0.287598     -0.102903    -0.0564313     0.0587570     0.0944721    0.00210533     -0.121597     0.0393406     0.0127470    0.00270775   0.000297251   -0.00288258   -0.00141146   0.000932966  -0.000121642   9.34490e-07  -4.77626e-05   2.47191e-05   1.13965e-06   5.02238e-06   3.43405e-06   1.69397e-06       1.69473       2.13415       2.37821       2.49839       2.34185       2.28020       2.24181       1.98358       1.68049       1.36780       1.11671      0.844636      0.665792      0.530665      0.417419      0.303248      0.215546      0.146911     0.0988917     0.0596757     0.0388568     0.0225787     0.0136363    0.00787833    0.00427047    0.00245433    0.00129768   0.000658228   0.000322719   0.000156950   7.03682e-05   3.41219e-05   1.40446e-05   6.02882e-06   2.37237e-06   8.40627e-07
  23  14 3033.5830    3.8209  0.9035 13.2280 -0.0090  0.0226   0.0852   0.0547    0.1051   0.0000   442.0147       10.6184       11.4678       9.41207       1.37631    -0.0847695       2.66424      -1.90936       1.91811     -0.169185      -3.55709      -2.07403     -0.673054      -1.36125      0.367420      0.659029     0.0610140   -0.00113063    -0.0180795     -0.105747     0.0458047     0.0134118    -0.0277323    0.00903700    0.00577533   -0.00554832  -0.000196875   0.000239927  -2.31951e-05   6.99381e-05  -0.000119620   6.20001e-05   3.58033e-06   7.93598e-06  -1.81741e-06  -4.88345e-07       1.55968       1.97915       2.21352       2.40380       2.17323       2.12903       2.15229       1.87799       1.57208       1.30822       1.11050      0.890721      0.651320      0.547386      0.415662      0.293212      0.197484      0.149724     0.0965272     0.0598142     0.0389705     0.0237952     0.0146226    0.00784105    0.00463216    0.00249956    0.00136129   0.000709083   0.000342931   0.000170164   7.37613e-05   3.68629e-05   1.54040e-05   6.76114e-06   2.51919e-06   9.01584e-07
  23  15 3179.9016    3.6589  1.1504 13.4838 -0.0093  0.0263   0.0745   0.0715    0.1012   0.0000   437.8108       14.0607       13.6845       7.53604      0.925399      -2.51592       3.45224     -0.558810      0.558611      -3.80375       2.14799     -0.807735     -0.520162     -0.176083     -0.279092     -0.262320     -0.426186     -0.241725    -0.0960268    -0.0934435     0.0561538     0.0599013    -0.0209417    -0.0168058    0.00634239    0.00160637   -0.00246905  -0.000920271   0.000120847  -0.000246140  -7.57257e-05   6.82965e-05  -1.20041e-05  -8.00786e-06  -1.72755e-07   1.86043e-06       1.95135       2.61275       2.66289       2.96575       2.88127       2.76684       2.50867       2.30141       1.95691       1.62985       1.36254       1.05185      0.807764      0.628273      0.473501      0.355178      0.254622      0.165985      0.112576     0.0701730     0.0453269     0.0275992     0.0170341    0.00987119    0.00565081    0.00300136    0.00163966   0.000810979   0.000409402   0.000192732   9.23116e-05   4.01783e-05   1.66362e-05   6.66414e-06   2.54319e-06   8.99413e-07
  23  16 3325.6689    3.4559  1.6373 13.1569 -0.0019  0.0316   0.0573   0.0791    0.0761   0.0000   437.5116       9.64688       17.9267       14.4548      -1.18405     -0.760633       1.71816      0.369810      -2.96883      -2.87320      0.807668     -0.714596     -0.176916     -0.266930     -0.278720      0.215764     -0.587305     -0.251560     0.0332479    -0.0156875    -0.0961050     0.0552175   0.000179635     0.0207213   -0.00492219   -0.00189365   -0.00275708  -0.000110846  -0.000169955   9.62665e-05  -0.000119497  -5.65072e-05   1.04238e-06   1.04125e-05  -4.69499e-06  -8.61509e-07       2.27330       2.98132       3.12761       3.37779       3.16567       3.05046       2.90447       2.70428       2.32235       1.94237       1.57004       1.31886       1.00501      0.776604      0.578808      0.437863      0.311579      0.203166      0.136683     0.0917230     0.0560542     0.0348196     0.0195946     0.0119636    0.00685056    0.00368658    0.00189100   0.000948957   0.000500842   0.000242857   0.000115841   5.05184e-05   2.14445e-05   8.41058e-06   3.23061e-06   1.19262e-06
  23  17 3471.4791    2.8132  2.4708 12.3448 -0.0016  0.0382   0.0366   0.0988    0.0597   0.0000   443.7269       11.1895       12.0681       2.03294      -3.16498       1.53748       3.19520      0.364261      -4.26675      0.167595       1.12285       2.17166       1.19343      -1.47847       1.02739     -0.707127     -0.596357      0.294125      0.167041    -0.0469277    -0.0845810   -0.00294964    -0.0138255   -0.00342340    0.00157542   0.000191196    0.00142381   0.000404366   0.000366412  -0.000332072  -0.000101926  -4.35158e-05   3.93913e-05   1.60078e-06  -2.82849e-06  -9.36069e-08       2.64711       3.54517       3.70103       4.02593       4.06577       3.79547       3.49398       3.07470       2.75065       2.31462       1.83575       1.54753       1.15832      0.923387      0.656369      0.495947      0.349849      0.239524      0.162023      0.102873     0.0664575     0.0420175     0.0250404     0.0148054    0.00818624    0.00455685    0.00240279    0.00127243   0.000612498   0.000304892   0.000131893   6.20313e-05   2.39942e-05   1.07054e-05   3.69100e-06   1.45545e-06
  23  18 3616.9210    2.4264  3.5874 11.7269 -0.0016  0.0459   0.0268   0.1217    0.0516   0.0000   437.6875       16.4548       13.7070       7.41658      -7.76999      -1.18541      0.764592      -12.5443      0.384202      -3.18501       1.59426      -1.51145     -0.238048      0.180311     -0.741206      -1.91399     -0.921902      0.779738      0.335026      0.120939     -0.158928    -0.0372226   0.000336900   0.000382667   -0.00699545    0.00527803    0.00160409    0.00187738  -0.000548344  -0.000186757  -0.000170303  -2.82547e-05   4.55797e-05  -5.94995e-06  -5.37344e-06   2.51195e-06       3.14650       4.12564       4.40296       4.76684       4.69383       4.53691       4.11521       3.76515       3.21042       2.77162       2.26071       1.82525       1.44426       1.10830      0.808713      0.588580      0.418157      0.288427      0.194867      0.128107     0.0808929     0.0498854     0.0302365     0.0174880    0.00974230    0.00542383    0.00288837    0.00150853   0.000733384   0.000353142   0.000161985   7.21558e-05   3.02085e-05   1.22562e-05   4.78054e-06   1.79946e-06
  23  19 3762.3355    1.9447  5.1783 11.3255 -0.0014  0.0583   0.0189   0.1576    0.0439   0.0000   435.6259       14.9666       13.2740       5.91941      -1.44191       2.22151       4.29828       2.30419      -2.51907      -4.86612       6.99883     -0.829190      -2.36006      -2.53486       1.06328     -0.687924     -0.192980     -0.229624      0.473103     0.0748106     0.0501800    -0.0856943    0.00555888    0.00181504     0.0113744    -0.0106723   -0.00171283    0.00182058  -0.000763801   -0.00106099  -4.02096e-05   3.27627e-05   2.47287e-05  -3.45155e-05  -8.99433e-06   3.04646e-07       4.10667       5.19489       5.63797       5.90395       5.86722       5.66344       5.20905       4.76039       4.18510       3.55635       2.94775       2.40915       1.87747       1.42332       1.07297      0.786962      0.552108      0.381124      0.255454      0.164054      0.105151     0.0660612     0.0389592     0.0229441     0.0130319    0.00706282    0.00372267    0.00192586   0.000958455   0.000462354   0.000209853   9.47648e-05   3.97940e-05   1.64516e-05   6.05605e-06   2.27801e-06
  23  20 3907.5071    1.6188  7.2190 10.9317 -0.0019  0.0740   0.0141   0.2041    0.0385   0.0000   440.8863       20.1400       18.0426       15.4307       3.44419       1.56563      -3.73749      -3.93588      0.170533      -1.53893      -1.33186       1.49233       1.02663       1.11387       1.57796     0.0166922     0.0984546     0.0163107     0.0704762     0.0866965     -0.111039     0.0779465     0.0931950    -0.0325972    0.00127944     0.0190134    0.00757264   -0.00532212   0.000214445  -0.000972444  -0.000335373  -0.000119158   2.08754e-05   4.10229e-05  -1.50359e-05   1.39586e-06       5.21875       6.86123       7.44542       7.88264       7.79490       7.38970       6.82401       6.23166       5.32258       4.57718       3.73410       3.07541       2.37966       1.81969       1.34581      0.975093      0.680528      0.484714      0.315651      0.209242      0.133045     0.0824361     0.0497335     0.0285587     0.0162246    0.00890498    0.00467557    0.00247145    0.00121469   0.000590143   0.000271028   0.000119292   5.14218e-05   2.08770e-05   7.90645e-06   2.92584e-06
  23  21 4052.8321    1.3672  9.5196 10.6169 -0.0012  0.0937   0.0109   0.2603    0.0357   0.0000   439.0341       8.95508       16.2690       2.41993      -13.3577       5.90813       10.6103      -2.10210     -0.391858      -4.90480      -1.07012      -3.23138      0.744444      -3.53155       3.92456     -0.318152      0.470308    -0.0726188      0.391107     -0.489122      0.283791     -0.210912     0.0513443    -0.0294454   -0.00959565   -0.00190769   -0.00134332   0.000851059  -0.000330170   -0.00134794   0.000162464  -0.000131525   9.22993e-05   4.72964e-05   1.81097e-05   5.68781e-06       6.33946       8.08894       9.04323       9.30289       9.38553       8.86147       8.42419       7.43554       6.54592       5.69065       4.63147       3.80475       2.94491       2.28204       1.67735       1.24131      0.881090      0.605618      0.402608      0.260123      0.170400      0.104400     0.0631033     0.0371605     0.0209606     0.0114805    0.00601636    0.00314293    0.00155797   0.000757269   0.000348480   0.000152752   6.57861e-05   2.70166e-05   1.04918e-05   3.90201e-06
  23  22 4197.7148    1.1395 11.4828 10.5182 -0.0016  0.1160   0.0090   0.3210    0.0323   0.0000   424.5303       19.1690       19.7427       4.26811       5.65179      -19.1218       9.18844       9.33461      0.142995      -21.3586      -13.4948       8.77329       7.46787      -8.64715      0.540169      0.614392       1.73488      0.965625     -0.562250      0.429498      0.139084     0.0155848    -0.0207021    -0.0625946   -0.00535779    0.00670677    0.00386921   0.000882670  -0.000349753   0.000642011   0.000274853  -9.31117e-05   2.71866e-05  -1.00210e-05  -2.37201e-05   3.56293e-06       7.83721       10.2703       11.3624       11.8431       11.7516       11.4197       10.4391       9.41589       8.23086       6.97357       5.85264       4.58826       3.72666       2.80943       2.11562       1.51335       1.08865      0.750099      0.503942      0.335539      0.210803      0.131102     0.0788574     0.0458193     0.0261999     0.0143919    0.00766550    0.00396648    0.00196943   0.000936909   0.000442126   0.000189581   8.42289e-05   3.34075e-05   1.31484e-05   4.90858e-06
  23  23 4343.0432    0.9237 13.7768 10.4065 -0.0007  0.1523   0.0074   0.4056    0.0299   0.0000   452.6664       47.9406       14.0499       8.14610       13.3844      -2.66719       7.76237       20.3614       14.7612      -2.36959      -14.4731       1.38854      -2.88774       2.28519       3.20443     -0.999818      0.933530      0.412535     -0.337574      0.209546     -0.348682      0.175156    -0.0762705    -0.0208095     0.0213005   -0.00582070     0.0127322    0.00329909   -0.00198634   0.000255259  -0.000232512  -0.000192773  -0.000268408  -6.09505e-05   2.83192e-05   1.65250e-06       10.1276       13.4523       14.6109       15.2582       15.3202       14.6908       13.6490       12.4050       10.5365       9.15253       7.51932       6.11349       4.92244       3.64580       2.75959       1.99419       1.42851      0.988032      0.673240      0.439400      0.281868      0.175078      0.106486     0.0615496     0.0344245     0.0192583     0.0100722    0.00533309    0.00261804    0.00127343   0.000588781   0.000263086   0.000112198   4.54778e-05   1.71240e-05   6.47399e-06
  23  24 4488.0121    0.7522 15.5777 10.3316 -0.0029  0.1862   0.0063   0.4889    0.0264   0.0000   415.2984       59.5852       11.7478      -15.9496       11.1296       31.4707      -4.93511      -9.83810     -0.698373       16.2255      -8.30840      -18.3579       3.56827      -7.67270      -4.48245       2.80584      -1.80364      -1.19878       1.94673     0.0573388     -0.258584      0.191280     0.0899355    -0.0582722    -0.0818427    0.00366991     0.0167875   -0.00330460   -0.00243244   4.66552e-05    0.00163741   0.000334113   5.82619e-05  -2.54511e-06  -6.45840e-06   1.49353e-06       12.3353       16.3813       18.1623       18.8662       18.8249       17.9511       16.7259       15.1068       13.0236       11.2751       9.23875       7.54432       5.87141       4.51598       3.40185       2.48009       1.75311       1.21526      0.819675      0.544816      0.347074      0.213131      0.129829     0.0767226     0.0435427     0.0242420     0.0129006    0.00673225    0.00330259    0.00160410   0.000768914   0.000329391   0.000146081   5.78888e-05   2.22013e-05   8.19536e-06
  24   8 2156.7743    0.8498  0.6983 10.6074 -0.0066  0.0203   0.0206   0.0486    0.0669   0.0000   435.5358     -0.265049       16.5470      -3.71122       1.32318      0.941850     -0.311284      -1.31105     -0.589061       1.81796       1.07409     -0.687656     -0.280663     -0.806106    -0.0201288     -0.880285    -0.0303869      0.181991     -0.154665    -0.0862281    -0.0699382    -0.0366551    -0.0232378     0.0126416   -0.00482256    0.00232476  -0.000191820  -4.39311e-05   0.000366294  -0.000101538  -0.000132382  -1.68550e-05   1.57691e-05   5.42706e-06  -2.97529e-06  -9.00897e-07       1.46658       1.94574       2.20118       2.29271       2.35751       2.18826       2.05412       1.80827       1.46841       1.25619       1.05955      0.835809      0.643455      0.510007      0.359882      0.280192      0.185716      0.141506     0.0945994     0.0614502     0.0404669     0.0260902     0.0165073    0.00981126    0.00538754    0.00313682    0.00162155   0.000892569   0.000448128   0.000226976   0.000106799   4.91530e-05   2.29405e-05   1.00183e-05   4.30010e-06   1.66878e-06
  24   9 2314.3594    1.1758  0.8815 11.1911  0.0019  0.0234   0.0260   0.0562    0.0764   0.0000   439.4257       1.04892       13.9545    -0.0240672      -1.25804      -1.13872      -1.42901       2.14514       1.47006     -0.225115     -0.912610      0.203629      0.764147      -1.09069     -0.143401     -0.292255     -0.363765     0.0229047   -0.00908798     0.0258141    -0.0583507     0.0111106   0.000638952   0.000739389  -0.000231683   -0.00318125    0.00120730    0.00184708   0.000576878  -0.000384591  -0.000129405   4.43942e-05  -7.05169e-06  -1.15486e-05   1.00095e-05   2.26476e-06       1.59910       2.00893       2.14985       2.39734       2.35115       2.27523       1.94720       1.80538       1.71091       1.46637       1.20044      0.949602      0.759849      0.601685      0.462529      0.323080      0.231557      0.158144      0.112259     0.0740237     0.0480410     0.0285521     0.0187308     0.0108260    0.00655995    0.00368920    0.00224254    0.00113797   0.000614990   0.000295545   0.000142097   6.19932e-05   2.90621e-05   1.18885e-05   4.98655e-06   1.93032e-06
  24  10 2467.0703    1.5853  0.8770 11.7588 -0.0059  0.0227   0.0348   0.0533    0.0863   0.0000   437.3081       3.74844       17.7106       1.84235      -1.58792      -2.38096       1.29615      -1.91319       1.54499      -1.02089      0.177325      -1.16937     -0.725001      -1.23832     -0.303773     0.0757471      0.554765     -0.215078     0.0192840     -0.160367   -0.00626924     0.0315314   5.51885e-06     0.0120348    0.00345646    0.00577291   -0.00135700  -0.000182321  -0.000165416  -0.000188923   6.35656e-05   9.32294e-06  -1.31306e-05  -2.03713e-06   1.17318e-06   1.62267e-06       1.53813       2.06053       2.25640       2.42926       2.26080       2.21158       2.12631       1.84365       1.65011       1.41410       1.18401      0.952197      0.761588      0.598427      0.434157      0.310453      0.232001      0.159960      0.107925     0.0711892     0.0480935     0.0286043     0.0181318     0.0108001    0.00620044    0.00347935    0.00187290    0.00106007   0.000535924   0.000270089   0.000130016   6.42317e-05   2.56725e-05   1.25679e-05   4.83394e-06   2.05965e-06
  24  11 2617.7166    2.1856  0.9698 11.9279  0.0019  0.0218   0.0439   0.0567    0.1033   0.0000   438.9100       5.03572       15.9121       1.10433      0.188905      -2.12891     -0.728074       2.75090      -2.84214      -1.66615     -0.332680     -0.392121     -0.269460    -0.0841091       1.24282     -0.180401     -0.328411    -0.0824347      0.212389    -0.0130043  -4.83138e-05   -0.00894657   -0.00214690    0.00423496   -0.00760846   -0.00632424    0.00471151    0.00155524   2.18662e-05  -0.000267634   7.11522e-06  -7.44613e-05   5.00622e-06   1.00053e-05   1.03384e-06  -5.43206e-07       1.52115       1.87059       2.06746       2.16840       2.08574       2.01784       2.01631       1.77784       1.58307       1.36107       1.10760      0.882167      0.684056      0.547256      0.435086      0.323455      0.235839      0.163134      0.109593     0.0745519     0.0440034     0.0287961     0.0178769     0.0106926    0.00618048    0.00349576    0.00198925    0.00102219   0.000533206   0.000267133   0.000123383   6.04468e-05   2.69209e-05   1.20888e-05   4.83794e-06   1.94013e-06
  24  12 2767.7210    2.6992  0.9228 12.6858 -0.0085  0.0244   0.0571   0.0539    0.0873   0.0000   437.8334       8.75700       12.0610      0.818222       2.62828      0.797524     -0.140852      -3.22950      -1.14699     -0.264512      -3.10419      -2.98016      0.851663      0.447644     -0.652403      0.333441      0.388967   -0.00241667   -0.00947750      0.132417    -0.0313253    -0.0171885  -0.000468327     0.0187146   -0.00620047    0.00102507   -0.00255819  -5.18512e-05  -0.000932665  -0.000337923  -0.000226963   0.000112048  -3.30339e-06  -6.23320e-06  -2.58165e-06   6.26786e-07       1.79455       2.40920       2.52479       2.66618       2.37381       2.28733       2.03937       1.94340       1.82640       1.64325       1.50333       1.20414      0.950554      0.709504      0.523986      0.336033      0.254406      0.165085      0.113075     0.0712688     0.0474559     0.0298206     0.0189004     0.0112637    0.00633442    0.00359047    0.00195950    0.00104850   0.000555941   0.000275988   0.000128867   5.91072e-05   2.71622e-05   1.12829e-05   4.82267e-06   1.96219e-06
  24  13 2917.0586    3.4231  0.8491 12.9547 -0.0066  0.0209   0.0726   0.0506    0.0959   0.0000   437.4160       6.55264       13.8033      -1.58082     -0.815756      -1.86056       2.60442      -3.28096      0.840818     -0.270183      0.774615      0.625894       1.19996     -0.845097       1.02541     -0.288801      0.100550     0.0537315      0.253950     -0.128155    -0.0595795   -0.00724641     0.0238083   -0.00131536    0.00246899    0.00188399  -0.000886553    0.00202276  -0.000177954  -0.000485389   1.10039e-05  -3.96653e-06   1.92930e-05  -1.17796e-06  -4.59208e-06   2.81351e-06       1.49291       1.82805       1.90314       2.16440       2.25821       2.15623       1.88447       1.63172       1.46643       1.37117       1.08588      0.853431      0.623736      0.544292      0.411872      0.300081      0.198004      0.132382      0.102213     0.0696566     0.0458721     0.0270918     0.0158718    0.00998282    0.00607814    0.00372671    0.00213801    0.00110834   0.000555398   0.000260941   0.000118961   5.46872e-05   2.41404e-05   1.06279e-05   4.20934e-06   1.75577e-06
  24  14 3065.1826    3.8750  0.9831 13.2941 -0.0074  0.0235   0.0775   0.0552    0.1061   0.0000   436.2377       6.28856       14.5206       1.83050     -0.718212     -0.203693      0.773334      -5.83832       1.90895      -1.53046       2.04428     -0.369079      0.127394     -0.975922     -0.397709     -0.251560     -0.299867     -0.152339     -0.201539     0.0124998    -0.0298321    -0.0331615     0.0352977   -0.00630474    0.00396705    0.00463151  -0.000866299    0.00123702    0.00100111   0.000202620  -3.02575e-05   2.55045e-05   7.19813e-05   1.05662e-05  -1.15121e-06  -4.22890e-07       1.66632       2.23929       2.33547       2.42496       2.18618       2.12645       1.97818       1.98727       1.71742       1.56007       1.34427       1.10173      0.866073      0.665694      0.500195      0.345141      0.254060      0.165418      0.119929     0.0719292     0.0499432     0.0299038     0.0185529     0.0109741    0.00632332    0.00363297    0.00196321    0.00107471   0.000528198   0.000290892   0.000127375   6.32410e-05   2.82602e-05   1.23204e-05   5.06039e-06   2.12755e-06
  24  15 3212.1168    3.7675  1.2134 13.2733  0.0064  0.0274   0.0703   0.0672    0.1155   0.0000   435.9533       7.67026       9.40958       5.25019      -2.91704     -0.616791     -0.378433      -1.77379     -0.238021      -2.98995      -1.36438      -1.64720      -1.24168     -0.749621      0.696484     -0.534636     -0.118784     -0.112220    0.00355632     0.0608577    -0.0188201     0.0453166    -0.0277937    0.00228365    0.00123154    0.00345507   -0.00156847    0.00155407  -0.000397689   0.000321715  -3.09293e-05   7.86302e-06   4.29328e-06  -1.12735e-05  -4.02009e-06   1.05278e-06       1.77264       2.41017       2.56369       2.73521       2.88500       2.50463       2.54045       2.14427       2.00481       1.67099       1.24294       1.12589      0.860452      0.694811      0.501937      0.359167      0.273735      0.187315      0.134982     0.0834383     0.0564707     0.0353444     0.0224719     0.0133532    0.00727220    0.00401106    0.00236446    0.00122696   0.000693257   0.000337815   0.000162580   7.73463e-05   3.21876e-05   1.46923e-05   5.32879e-06   2.32502e-06
  24  16 3358.6013    3.3266  1.8179 13.0481 -0.0038  0.0315   0.0515   0.0833    0.0667   0.0000   439.5133       13.5520       14.5196     -0.292989      -4.67250     -0.236394      -3.89958      -1.63167      -2.64751      -2.28324      -2.46943     -0.995935      0.281252     -0.871498      0.734624     0.0908105     0.0331306     -0.339785     0.0296854    -0.0869034     0.0232722    -0.0174511    -0.0630446    -0.0138484   -0.00420857   -0.00798712   -0.00545740   0.000445472    0.00181895   3.13199e-05   3.80642e-05  -0.000262757  -3.27586e-05  -5.06664e-06  -3.84055e-06  -1.26313e-06       2.13846       2.75943       2.98544       3.16811       3.05669       3.01025       2.83187       2.49360       2.25050       1.96174       1.60942       1.34955       1.05739      0.810653      0.618068      0.452194      0.323058      0.230041      0.152741      0.102690     0.0679096     0.0422215     0.0263897     0.0154833    0.00940974    0.00516481    0.00283913    0.00153019   0.000774042   0.000387661   0.000189485   8.90864e-05   3.93336e-05   1.65357e-05   7.14387e-06   2.80332e-06
  24  17 3505.0465    2.7218  2.6902 12.2584 -0.0033  0.0388   0.0338   0.1023    0.0535   0.0000   439.6218       15.5333       16.6607       3.83764      -6.06084      0.497335      -5.51905      -2.14897      -6.27318      -9.19830       2.95400      -1.48876     -0.636509     -0.265412      0.615135      0.616284     0.0540098     -0.624605     -0.136582     0.0339952     0.0378051    -0.0247562     0.0268877   -0.00194540    -0.0111056   -0.00506723   -0.00306788  -0.000178545   -0.00173634    0.00103022   0.000197782  -2.17891e-05   8.64875e-06   7.71066e-06   1.50512e-05  -4.77506e-07       2.52147       3.31838       3.49763       3.81079       3.81162       3.49230       3.31164       3.02380       2.78404       2.35744       1.93797       1.63292       1.26961      0.990572      0.749186      0.545537      0.398428      0.267649      0.189354      0.124797     0.0837920     0.0503351     0.0313983     0.0187534     0.0110796    0.00637417    0.00351796    0.00189189   0.000963886   0.000488167   0.000236953   0.000113580   4.90415e-05   2.13088e-05   8.38385e-06   3.36761e-06
  24  18 3651.1288    2.2348  4.1034 11.6547 -0.0012  0.0494   0.0229   0.1294    0.0441   0.0000   436.3880       13.9698       15.7689       7.82866      -7.44441      -5.98569     -0.200716      -2.48248      -3.22725      -7.21000       3.73873      0.763323      -1.33621     -0.983041     -0.921760    -0.0679530     -0.205959      0.239686      0.202107    -0.0292625     0.0730796      0.131487   -0.00928142    0.00231309     0.0108492  -0.000679514   -0.00165406   0.000954323    0.00163425   0.000855895  -0.000261769   6.16005e-05   0.000161994   4.06190e-05  -1.20949e-05  -3.32123e-06       3.37936       4.32263       4.68666       5.00255       5.05918       4.82307       4.53093       4.10182       3.52735       2.99594       2.43422       2.07608       1.61731       1.27044      0.927535      0.691742      0.504342      0.355215      0.246112      0.163358      0.105441     0.0688902     0.0422543     0.0252287     0.0146307    0.00793273    0.00446958    0.00238558    0.00123387   0.000631592   0.000301976   0.000140961   6.42325e-05   2.67009e-05   1.12662e-05   4.38816e-06
  24  19 3797.0186    1.9025  5.7274 11.1155 -0.0017  0.0596   0.0169   0.1631    0.0422   0.0000   424.6184       11.2429       11.7578      -4.40970      -11.8179       14.5934      -3.06274       1.27451       1.99151      -4.66473      -3.53355      -4.08377       4.55890      -1.20366     -0.771596     -0.113833      0.231856      0.451681     -0.290742      0.333449      0.112524     0.0313379     -0.120188     0.0572042     0.0139377    0.00481226  -0.000808922   0.000763248   0.000348788   0.000351769   0.000352947  -0.000246107   3.01226e-05  -3.20902e-05  -1.12974e-05   1.03045e-05       4.03872       5.24020       5.75581       5.98146       6.00662       5.85389       5.41458       4.90769       4.30560       3.61056       3.06143       2.49044       1.98695       1.53269       1.16297      0.851175      0.616228      0.431342      0.299562      0.198282      0.130103     0.0820120     0.0506433     0.0300167     0.0173910     0.0100030    0.00535647    0.00286862    0.00147704   0.000751398   0.000360132   0.000165020   7.67347e-05   3.23311e-05   1.35245e-05   5.24289e-06
  24  20 3942.7720    1.5375  7.0529 10.9367 -0.0033  0.0735   0.0133   0.1993    0.0367   0.0000   439.0634       16.6721       6.49686     -0.235435      -8.62674       12.6840      -2.80709      -3.33701       3.62522      -8.49403      -9.40473      -8.22704      -2.26730     -0.120188      -3.15986      0.245587      0.982747     -0.548992      -1.09906    -0.0581514     0.0837071    -0.0610734    -0.0553767    -0.0821107     0.0411334   -0.00579979   -0.00537168   0.000765637   0.000519780    0.00209302   0.000180321  -0.000374975   1.85350e-05   2.85407e-06  -3.14319e-05  -4.55805e-06       4.82961       6.39468       6.75470       7.25018       7.20931       6.98374       6.60322       5.94815       5.18550       4.49388       3.75607       3.04991       2.44277       1.91651       1.42693       1.05769      0.768223      0.541156      0.371730      0.246100      0.162235      0.101366     0.0636558     0.0375715     0.0221323     0.0122217    0.00687102    0.00357822    0.00191221   0.000925471   0.000460874   0.000209254   9.51308e-05   4.04396e-05   1.67464e-05   6.66012e-06
  24  21 4088.4450    1.3137  9.8189 10.5893 -0.0005  0.0952   0.0103   0.2608    0.0344   0.0000   452.7121       12.1320       8.95630       2.05823      -5.54997       4.89409      -6.15947      -1.58258      -18.8924      -6.44203       4.54677      0.146057      -3.12549       3.32859      -1.20680      -2.84070      -1.98513     -0.288712     -0.343889      0.490718     0.0273779   0.000178214     -0.174383     0.0238063    0.00579756    -0.0205387     0.0119253    0.00986911   -0.00449399  -0.000222354   9.93722e-05   0.000379211   0.000119011   5.56991e-05  -3.00062e-05  -1.11457e-05       6.38700       8.45945       9.18852       9.76880       9.81004       9.32648       8.68225       7.82350       6.96537       5.79398       4.92049       3.93349       3.18553       2.43026       1.85542       1.35860      0.973163      0.688752      0.473061      0.314897      0.205452      0.130030     0.0799544     0.0482394     0.0278625     0.0158607    0.00878349    0.00469898    0.00244296    0.00122250   0.000591855   0.000275369   0.000124067   5.30681e-05   2.17190e-05   8.55679e-06
  24  22 4234.0744    1.0699 12.0279 10.5203 -0.0018  0.1245   0.0084   0.3323    0.0304   0.0000   433.8275       19.4274       27.8645      0.787406      -8.37696       19.5379      -3.68529      -4.01891       17.7484      -19.5995       4.34026      -7.82455      -7.37978      -2.42624     -0.296800      -2.56994       1.17022       1.13475    -0.0218370      0.342335      0.520377     -0.113375    -0.0941633   -0.00901954    -0.0440514    -0.0390414    0.00824356    0.00397313   0.000202104    0.00253175  -0.000970943   0.000371808   4.39119e-05  -0.000122172  -3.69933e-05  -1.06890e-05       8.09336       10.7299       11.5498       12.2805       12.3828       11.8721       11.0347       10.0248       8.80583       7.54890       6.38320       5.12096       4.20524       3.16668       2.42533       1.77806       1.29992      0.912174      0.622962      0.419427      0.269622      0.173913      0.107860     0.0653095     0.0374122     0.0212245     0.0117011    0.00621470    0.00328853    0.00159893   0.000789990   0.000370303   0.000161376   7.25711e-05   2.79688e-05   1.13974e-05
  24  23 4379.5350    0.8918 14.9502 10.4144  0.0014  0.1595   0.0068   0.4329    0.0274   0.0000   456.1370       7.48815      -13.0118       40.3864       14.3991      -5.35619      -35.6683       9.37652       10.9835      0.539625       9.17108      -16.3772      -1.62682       1.39248      -3.47561      -2.44914    -0.0129420      0.239436      -1.73507     -0.341947      0.354488     -0.154543     -0.107725     0.0855606     0.0679169    -0.0468150   -0.00256242   -0.00966698    0.00165650   -0.00121197   0.000367853   3.66279e-05  -0.000398994   1.61278e-05   1.80590e-05   1.01735e-05       10.0403       13.4253       14.7718       15.2514       15.5826       14.5427       14.0240       12.5774       11.3484       9.50283       8.02162       6.54250       5.22657       4.02496       3.12274       2.29996       1.64657       1.18207      0.794874      0.541170      0.346166      0.223191      0.135905     0.0825939     0.0482564     0.0275605     0.0152383    0.00821778    0.00425322    0.00216093    0.00104693   0.000491731   0.000221283   9.55535e-05   3.85029e-05   1.52214e-05
  24  24 4524.9207    0.7080 16.2376 10.3120 -0.0032  0.1942   0.0060   0.5122    0.0252   0.0000   450.6630       7.86471       14.1915       29.6010     -0.602809      -5.50063      -19.3788      -9.63160       13.7679      -7.14168      -2.92246       6.27042      -14.4507      -8.19384       11.7580     -0.124818      0.848864      -2.81420      -1.53551       1.36600     -0.244536     -0.521354     -0.236911      0.207849      0.132672    -0.0186289    -0.0331034     0.0148503    0.00297237   -0.00277737   0.000408648   0.000892748  -0.000155841  -5.21467e-05  -5.06668e-06  -4.42072e-06       12.3987       16.3909       17.7620       19.2469       18.9863       18.1977       17.0988       15.6223       13.5692       11.6468       9.83767       7.99098       6.40757       4.94933       3.82223       2.76115       2.02677       1.41178      0.992011      0.660475      0.438474      0.275714      0.170979      0.103725     0.0605490     0.0347992     0.0191765     0.0104134    0.00539915    0.00269118    0.00132384   0.000625524   0.000274922   0.000121830   4.85109e-05   1.94383e-05
  25   6 1847.8540    0.4360  0.3738 10.1440 -0.0071  0.0168   0.0156   0.0369    0.0413   0.0000   442.6786      0.301027       16.2722      0.255651      -4.42564       1.98938      -1.90688      0.468482       1.98588     -0.224641       2.11359      0.420446     -0.105455     -0.396756     -0.157509      0.325025     -0.200573      0.277499    -0.0897636     0.0104569     0.0162334   -0.00797069    0.00877764   -0.00776981     0.0107138   -0.00994231    0.00230039   -0.00192190  -0.000859692   0.000477494   1.67670e-06  -0.000214648   8.06100e-05   2.70198e-05   1.01922e-06  -2.70520e-06       1.16305       1.44081       1.54373       1.56213       1.75741       1.70032       1.50135       1.34528       1.14233       1.01223      0.973604      0.749939      0.572868      0.426376      0.316225      0.273570      0.202650      0.137830     0.0937115     0.0583258     0.0388524     0.0263317     0.0176213     0.0109418    0.00759690    0.00406016    0.00235746    0.00123668   0.000608350   0.000330995   0.000142339   7.99772e-05   3.82107e-05   1.49059e-05   7.46838e-06   2.75711e-06
  25   7 2016.9544    0.6596  0.5694 10.2550 -0.0096  0.0215   0.0177   0.0427    0.0593   0.0000   440.8011      0.897683       16.0580     -0.119739      -1.21745       3.36178      -1.41933      -1.50750     -0.721947     -0.210283     -0.350514      -1.07460     -0.294703      0.136074      0.204954     -0.197491      0.554738      0.219203    -0.0540410    -0.0921957    0.00771517    -0.0314839   -0.00113560   -0.00314209     0.0152575   0.000938750  -2.72525e-05  -0.000362932  -0.000299158  -0.000152567   0.000200777   0.000268068   1.42628e-05  -2.68064e-05  -2.99570e-06   5.54948e-07       1.51099       1.79880       1.79208       1.94240       2.08344       2.03637       1.96566       1.56556       1.53035       1.36416       1.09290      0.959933      0.776651      0.622785      0.460432      0.334500      0.225872      0.138820      0.119454     0.0851339     0.0653192     0.0379745     0.0230615     0.0126857    0.00764278    0.00497171    0.00281648    0.00157461   0.000788078   0.000400030   0.000204284   9.26059e-05   4.37934e-05   1.80336e-05   8.94898e-06   3.30535e-06
  25   8 2181.7796    0.9136  0.6751 10.7199 -0.0048  0.0201   0.0215   0.0450    0.0658   0.0000   438.6600       1.99169       18.4855      0.652392      -5.27027       2.74644      -1.68756     -0.340026      0.885846      0.261193      -2.85270     -0.490900       1.13322     -0.479345      0.248780     -0.537149     -0.198535    -0.0630530     0.0443324      0.193463     0.0235768    -0.0439828    -0.0415107    0.00919516   0.000184973    0.00141364    0.00173594   -0.00235616  -0.000894636   0.000170992   0.000101330  -0.000196224  -9.19310e-06   2.03067e-05  -4.14554e-06   1.90307e-06       1.29888       1.63108       1.73239       1.92190       1.79301       1.80914       1.81696       1.51572       1.38286       1.15611       1.05282      0.775070      0.708064      0.541183      0.399503      0.291693      0.219040      0.153925      0.101534     0.0774430     0.0509478     0.0330315     0.0197480     0.0120113    0.00717246    0.00416399    0.00241818    0.00124217   0.000686717   0.000339659   0.000182713   8.38514e-05   4.18714e-05   1.83578e-05   8.20518e-06   3.31618e-06
  25   9 2340.5905    1.2622  0.8553 11.2028 -0.0073  0.0208   0.0268   0.0534    0.0804   0.0000   438.6428     -0.134647       18.6879     -0.289024      -5.52296      -2.86529       2.48221     -0.834487     -0.248140     -0.729416       1.64975      -1.08736      0.317186      0.648221    0.00411011     -0.330439    -0.0526083     0.0730537     0.0753643      0.158851     -0.100758    -0.0150908     0.0234043   -0.00796244   -0.00730075   -0.00171290    0.00268877  -0.000522048   0.000420951   0.000223408   8.51218e-05   5.87596e-05  -5.30593e-05   2.51201e-05   5.60423e-06   1.03424e-05       1.38748       1.75636       1.83930       2.00659       1.94563       1.92663       1.78099       1.61064       1.49453       1.33957       1.03967      0.902044      0.716958      0.558029      0.428993      0.322952      0.234901      0.170057      0.119485     0.0760554     0.0503598     0.0324518     0.0210682     0.0126988    0.00776775    0.00438149    0.00245148    0.00137608   0.000746435   0.000393085   0.000195349   9.57495e-05   4.41902e-05   1.96760e-05   8.21556e-06   3.45214e-06
  25  10 2494.3877    1.7533  1.0521 11.3609 -0.0037  0.0229   0.0326   0.0561    0.1108   0.0000   438.9953       5.13877       13.6236       4.00687      -1.12667      -1.41840      0.848420       3.10075       3.56473      -1.40943    0.00757639     -0.444383     -0.764704     -0.407850     -0.635823     -0.279994     0.0882586      0.403124     0.0902678     0.0707381    -0.0376805    -0.0175757    -0.0108304   0.000717444    0.00233911   -0.00202058  -0.000708133    0.00172697   0.000455973  -0.000528238   6.96496e-05  -7.58494e-05   8.86056e-05   2.42151e-05   2.65275e-06  -6.85535e-07       1.46192       2.00010       2.13683       2.34957       2.24463       2.12332       2.07680       1.85614       1.65000       1.40042       1.18676      0.975126      0.773487      0.612520      0.458030      0.342774      0.246417      0.178051      0.120299     0.0844144     0.0534195     0.0345198     0.0225603     0.0137734    0.00817441    0.00462209    0.00265165    0.00146850   0.000796899   0.000418009   0.000206889   0.000100326   4.84620e-05   2.22233e-05   1.00202e-05   4.05372e-06
  25  11 2646.2705    2.2536  0.9578 12.2399  0.0012  0.0237   0.0449   0.0556    0.0929   0.0000   436.7257       6.58416       15.0217       3.67898     -0.867414       4.69838     -0.123899     -0.672616       2.97646     -0.260966    -0.0473533      0.837024      0.960436    -0.0175905     -0.336203     -0.224234      0.448422      0.125167     0.0235145     -0.103599    -0.0120495    -0.0233507    -0.0171524   0.000215636   -0.00571306   -0.00184069    0.00269929   -0.00151411  -0.000102966   7.42228e-05   0.000345164   0.000103136  -7.08786e-06   8.76829e-06  -1.10504e-05   1.65365e-07       1.58151       1.95745       2.09216       2.22571       2.33618       2.33646       2.03429       1.83962       1.61529       1.36824       1.29140       1.00744      0.790253      0.596664      0.434926      0.364233      0.267828      0.191693      0.131037     0.0812316     0.0504518     0.0371560     0.0239530     0.0155311    0.00962699    0.00542243    0.00296804    0.00160371   0.000845624   0.000418608   0.000221815   0.000101670   4.77594e-05   2.19022e-05   9.22971e-06   4.07151e-06
  25  12 2797.4632    2.7979  0.8726 12.9509 -0.0077  0.0211   0.0591   0.0522    0.0793   0.0000   440.3654       8.13340       14.4513       3.63912      -3.07260       1.82623       2.23481      -1.50163       1.70170      0.699880       1.09659      -1.17061     -0.830936     -0.187822      0.268612     0.0219879      0.148886    -0.0990516    -0.0403370    -0.0528919      0.159657    -0.0183183    -0.0151680   -0.00362265   -0.00103767    0.00124376   -0.00229748    0.00458719   0.000272913   0.000388000  -0.000167682  -0.000183481  -4.71120e-05  -1.61466e-05  -2.00312e-05  -3.50346e-06       1.34764       1.74783       1.84142       2.08903       2.02706       1.95948       1.77025       1.66813       1.51050       1.24408       1.03915      0.872072      0.716837      0.545014      0.418133      0.301922      0.229244      0.161283      0.112673     0.0755552     0.0503899     0.0337405     0.0207268     0.0127570    0.00752202    0.00452999    0.00253349    0.00139979   0.000709548   0.000409116   0.000203425   0.000101064   4.57342e-05   2.05807e-05   9.27760e-06   3.61896e-06
  25  13 2947.5235    3.4978  0.9146 13.0673 -0.0024  0.0221   0.0693   0.0505    0.0960   0.0000   442.3460       4.83246       17.1593       5.33172      0.502623    -0.0416382       1.59476      -3.55515      -2.77711      -1.12264      0.924021     -0.147802      0.318668      0.436219    -0.0840892     -0.152760      0.130318      0.241353    -0.0892373    -0.0106181     0.0159418     0.0293169    0.00951247   -0.00780847     0.0132275   -0.00307484   -0.00101201   0.000228736   -0.00140513   2.06029e-05  -0.000172177   1.66592e-05  -2.41772e-06  -5.01454e-05   7.42889e-06  -1.87372e-06       1.38800       1.86646       1.86226       2.16095       2.07413       1.96868       1.91240       1.72704       1.63097       1.29921       1.13777      0.934345      0.742132      0.608573      0.453167      0.334284      0.246173      0.166105      0.125041     0.0817643     0.0584239     0.0321746     0.0238537     0.0125724    0.00816202    0.00441328    0.00273654    0.00140008   0.000818915   0.000419678   0.000209845   9.80132e-05   4.59618e-05   2.17994e-05   9.95952e-06   3.79264e-06
[truncated: 1,553,025 more chars]
